# Supplementary material for: Non-reciprocal multifarious self-organization
Source: Nat Nanotechnol. 2022 Dec 12;18(1):79–85. doi: 10.1038/s41565-022-01258-2 (PMC9879770; doi:10.1038/s41565-022-01258-2)
Supplement: Source Data Fig. 2 — Monte Carlo simulation output. [file 41565_2022_1258_MOESM2_ESM.zip]

Archive with 32 entries (25 files):
- Source_Data_Fig2/
- Source_Data_Fig2/README.txt
- Source_Data_Fig2/a/
- Source_Data_Fig2/a/Grid_SS_512_SP_512.txt
- Source_Data_Fig2/a/log_SS_512_SP_512.txt
- Source_Data_Fig2/a/Patterns_SS_512_SP_512.txt
- Source_Data_Fig2/a/RECORD_SS_512_SP_512.txt
- Source_Data_Fig2/b/
- Source_Data_Fig2/b/Grid_SS_513_SP_513.txt
- Source_Data_Fig2/b/log_SS_513_SP_513.txt
- Source_Data_Fig2/b/Patterns_SS_513_SP_513.txt
- Source_Data_Fig2/b/RECORD_SS_513_SP_513.txt
- Source_Data_Fig2/c/
- Source_Data_Fig2/c/Grid_SS_514_SP_514.txt
- Source_Data_Fig2/c/log_SS_514_SP_514.txt
- Source_Data_Fig2/c/Patterns_SS_514_SP_514.txt
- Source_Data_Fig2/c/RECORD_SS_514_SP_514.txt
- Source_Data_Fig2/d/
- Source_Data_Fig2/d/Grid_SS_515_SP_515.txt
- Source_Data_Fig2/d/log_SS_515_SP_515.txt
- Source_Data_Fig2/d/Patterns_SS_515_SP_515.txt
- Source_Data_Fig2/d/RECORD_SS_515_SP_515.txt
- Source_Data_Fig2/e/
- Source_Data_Fig2/e/Grid_SS_516_SP_516.txt
- Source_Data_Fig2/e/log_SS_516_SP_516.txt
- Source_Data_Fig2/e/Patterns_SS_516_SP_516.txt
- Source_Data_Fig2/e/RECORD_SS_516_SP_516.txt
- Source_Data_Fig2/f/
- Source_Data_Fig2/f/Patterns_SS_9264_SP_9264.txt
- Source_Data_Fig2/f/log_SS_9264_SP_9264.txt
- Source_Data_Fig2/f/Grid_SS_9264_SP_9264.txt
- Source_Data_Fig2/f/RECORD_SS_9264_SP_9264.txt
