# Supplementary material for: Non-reciprocal multifarious self-organization
Source: Nat Nanotechnol. 2022 Dec 12;18(1):79–85. doi: 10.1038/s41565-022-01258-2 (PMC9879770; doi:10.1038/s41565-022-01258-2)
Supplement: Source Data Fig. 2 — Monte Carlo simulation output. [file 41565_2022_1258_MOESM2_ESM.zip › Source_Data_Fig2/README.txt]

The data for Fig1

every zip file contains 

    log_..._.txt -> parameters of simulation
    Patterns_..._.txt -> the stored patterns
    Grid_.._.txt -> snapshots of simulation at every 'Record time'
    RECORD_..._.txt -> it contains the following informaiton
        1st column : time (monte carlo time step)
        2nd to 5th column (some technical details, you can ignore it)
        6th column -> energy
        7th column -> density   
        8th column -> lcc (largest connected cluster)
        9th column -> entropy production
        10th to final column : overlap of the system with each of the patterns
