# Supplementary material for: Non-reciprocal multifarious self-organization
Source: Nat Nanotechnol. 2022 Dec 12;18(1):79–85. doi: 10.1038/s41565-022-01258-2 (PMC9879770; doi:10.1038/s41565-022-01258-2)
Supplement: Source Data Fig. 2 — Monte Carlo simulation output. [file 41565_2022_1258_MOESM2_ESM.zip › Source_Data_Fig2/a/Patterns_SS_512_SP_512.txt]

# Pattern 1 
172 1114 577 1069 1343 1525 840 898 991 859 660 999 836 1020 527 371 1152 1125 1331 612 278 363 1150 949 1297 766 948 90 514 833 1591 1232 863 1087 1578 639 410 802 935 1274 
494 620 754 889 237 144 537 1332 810 1404 236 161 964 987 609 702 968 99 426 942 694 1540 135 775 472 1275 1308 654 1399 1029 441 1282 904 501 280 1451 350 1475 1325 48 
883 768 130 1149 1571 1132 616 804 1097 1153 644 1426 116 953 239 738 434 20 42 1115 1417 1096 1576 383 170 744 656 550 411 580 128 884 1595 1287 1076 1416 1067 217 1493 292 
826 695 1407 347 1311 630 1550 40 1269 1194 1015 1425 443 591 117 448 133 647 665 625 313 1007 792 617 499 385 1306 1324 1438 1389 393 540 254 66 581 596 794 1463 753 812 
260 238 573 115 861 32 1581 1248 218 67 1224 1244 146 532 658 275 984 1077 1101 510 1532 1183 1464 247 578 1529 1351 932 1040 100 1285 1051 1580 1193 224 1213 431 1398 1199 1243 
400 227 131 643 132 1387 867 33 1584 727 1207 1506 570 1489 1401 1421 551 1446 1358 1291 733 194 976 508 849 624 272 1117 897 1328 1284 53 894 1085 407 198 526 1024 13 961 
588 1513 1427 380 862 129 781 1348 413 214 839 82 183 1556 1002 309 1554 974 782 967 493 664 234 300 1142 440 704 447 1409 1559 661 910 1587 103 1157 1353 847 1321 1420 1165 
1233 1082 1553 1266 945 291 536 1405 1250 597 310 332 699 1126 838 1161 232 1037 470 57 1249 394 1535 122 1105 1403 1079 1406 502 1558 357 307 800 631 323 739 672 222 388 844 
798 252 1032 542 917 1367 302 173 1195 1356 184 200 618 686 1216 1144 288 1588 282 1066 721 328 1010 69 1412 369 464 50 157 1352 344 461 1510 1415 973 259 505 1440 1333 1502 
209 1354 855 565 593 1174 1110 471 179 108 521 449 1227 329 94 162 1240 980 1566 451 564 1565 215 1055 120 1094 1257 928 1373 9 446 425 362 1345 269 1568 1514 716 1477 437 
1273 1181 405 674 1046 1041 642 899 681 1496 511 1467 914 873 955 1004 877 1280 1485 817 418 298 286 1505 1158 778 1239 637 559 178 294 599 725 746 1148 705 1017 606 70 1575 
879 7 366 47 321 1600 1034 355 110 4 1050 207 865 1205 301 31 76 482 1459 1173 772 1474 671 1522 645 1203 1501 258 1432 435 150 333 177 444 943 1131 1031 496 469 1597 
83 1189 342 56 679 277 683 1557 1429 340 1462 1598 978 45 1574 853 776 801 969 1361 241 21 415 1528 1579 1185 1127 1346 1335 299 1103 706 741 590 439 95 944 1439 1206 311 
1519 857 523 1491 1039 1160 1072 1086 1025 843 872 1265 308 392 25 11 950 1241 354 74 1078 58 985 285 141 148 790 1129 419 174 901 533 473 1570 287 1139 1137 1186 1560 641 
399 663 946 206 263 994 512 1431 112 1316 1253 1386 1313 276 1322 520 52 438 595 940 1234 240 1093 182 1424 854 1583 1134 107 732 1534 1443 1381 1272 566 423 601 1301 1541 1423 
491 506 1182 851 1230 319 156 330 167 1334 268 266 68 720 797 666 1379 1298 1231 378 1585 1278 1190 1476 421 1349 22 1228 91 1376 155 958 1323 283 1175 1089 934 931 1063 416 
1543 1246 171 822 628 638 409 85 1368 846 882 264 202 1544 1208 1133 229 1526 270 757 1252 1178 1518 193 515 1060 242 123 84 562 348 714 1167 1245 1504 1450 1365 1486 44 966 
703 1369 538 1003 818 1053 1109 195 1530 1184 1212 118 549 583 384 1052 61 1135 848 890 88 1536 770 850 956 1091 65 864 799 906 544 1164 761 769 126 1319 220 1487 361 1143 
837 594 1258 701 657 1088 430 1303 1572 1483 318 452 390 629 2 737 320 196 937 1299 902 489 78 175 458 1503 893 1492 676 871 1120 1391 79 1551 1524 1468 762 1428 312 59 
921 420 1512 376 1217 589 805 743 1179 1268 1044 352 655 1371 756 253 1337 145 503 939 1261 785 788 885 623 789 64 891 972 199 381 787 1196 1123 359 582 455 80 62 874 
557 524 528 18 404 467 1382 913 771 1390 1026 662 1013 1419 1494 1413 1471 1286 886 835 504 668 633 1204 433 619 652 1567 377 140 245 1001 322 186 375 824 403 1201 830 903 
796 189 1599 742 750 1235 1045 72 1411 290 1107 605 755 1042 959 669 450 1122 759 1220 598 1163 1180 1472 1456 829 632 1465 1418 417 933 561 659 1138 483 1344 711 1521 1533 1385 
165 1547 1104 675 920 869 408 575 1016 379 881 571 649 758 713 152 819 1460 667 1441 1589 1098 513 1577 534 954 160 213 735 687 602 15 740 900 1469 1304 760 909 525 498 
169 136 622 77 81 164 456 563 813 1197 1156 1377 35 689 1442 1271 373 1336 432 730 887 273 465 1497 747 228 219 777 930 295 992 1329 1100 509 1155 1359 303 1211 1099 516 
1563 793 6 993 1288 916 490 1433 834 1569 981 576 398 71 912 975 445 1484 728 395 106 1539 210 1498 1000 680 690 1141 1396 134 585 610 1318 1035 998 1218 191 19 1375 1159 
1264 1392 600 267 3 244 339 784 402 1292 558 5 1435 60 1330 1028 979 815 261 584 1590 1012 190 1090 856 918 389 1509 1453 1499 553 124 1065 722 143 907 539 957 429 1092 
17 1561 936 1542 205 96 1283 1481 459 517 908 1080 1309 636 1363 1215 1058 821 1048 1223 1170 204 858 1317 543 492 1130 1300 1327 765 102 221 1527 1005 925 678 567 613 1552 748 
1062 335 522 1594 111 697 1210 1480 1023 331 1582 353 97 121 463 1021 138 1340 453 719 296 1430 1111 615 586 646 734 1071 983 401 519 495 568 1445 46 284 1562 1136 1374 808 
500 1395 752 454 1047 1320 592 989 1260 412 293 1437 1449 717 779 37 892 125 89 1171 1461 1187 995 1255 414 1084 113 10 1564 1116 326 868 386 603 911 1011 370 1592 1355 365 
924 1397 1238 763 547 1267 1259 233 1458 1408 1314 497 621 531 41 1254 255 1202 265 1436 1168 1027 545 374 338 718 1188 832 1191 726 929 1221 1302 476 1515 1383 587 825 168 396 
1119 92 30 1030 1056 1400 828 480 36 555 947 187 75 1380 774 477 1222 343 281 1237 1022 951 356 86 1520 1214 541 114 751 1038 201 1166 226 970 203 1200 1307 548 1378 1366 
552 965 700 1454 786 422 1106 197 105 192 803 982 860 1447 842 888 466 181 1251 251 791 212 554 316 1305 28 101 1473 707 216 1326 1537 977 63 428 1057 723 1455 1507 104 
127 87 1372 486 820 346 1312 841 1357 1511 1277 715 560 919 1276 1172 962 153 640 427 481 1176 1192 1410 764 809 325 831 487 1118 119 297 677 176 736 225 1229 406 653 1014 
349 635 1033 729 626 12 223 1145 166 650 1593 1262 1140 710 1488 1310 783 304 1075 1479 1470 341 1102 1247 607 249 159 1448 670 684 634 1342 368 780 1154 696 807 51 1061 54 
1008 1545 1548 154 139 608 1538 1226 188 986 814 485 876 724 530 478 1388 1457 1177 614 795 208 1360 98 1281 314 1018 23 1422 556 1225 8 24 367 1146 334 767 1370 731 147 
1169 823 1209 806 845 1036 938 1074 875 1295 1054 569 16 34 827 372 1549 1073 971 289 1531 507 896 996 1070 709 579 1482 1350 1315 1009 1490 546 1452 475 271 1293 436 109 941 
1219 235 1124 952 317 1083 442 488 1064 1236 1128 1364 682 250 535 1414 611 852 1 474 1517 1198 424 262 1495 397 246 518 387 673 648 1006 1393 324 1478 1095 151 345 1279 1341 
468 693 358 698 1263 315 1573 1402 1043 749 484 479 997 627 29 364 1508 460 1113 1384 14 1019 279 256 773 149 137 185 305 878 1546 306 604 1108 963 708 1338 1500 1081 336 
927 73 457 1296 1112 1270 360 529 1121 1294 49 960 688 988 572 142 1523 870 866 27 651 745 1555 230 915 55 1362 327 337 26 38 905 816 43 163 1516 926 1068 1242 274 
1394 574 243 93 685 180 257 382 895 1466 692 1151 1596 811 880 1586 248 1444 1434 1289 922 391 351 462 1147 231 990 1256 39 1290 1162 1339 1059 211 1049 691 923 712 158 1347 


# Pattern 2 
728 220 956 1072 1430 198 1553 1366 667 570 241 721 262 233 100 10 1254 278 733 624 239 107 688 968 534 48 879 1030 1116 1063 491 1246 313 970 352 234 360 464 288 923 
538 141 1312 932 829 248 443 586 1146 125 1239 948 814 1267 498 98 5 118 599 1378 356 1426 414 994 841 961 1467 1528 575 647 668 1077 152 1429 1541 709 1330 1383 240 1250 
1599 302 847 55 585 1228 1545 1132 944 1251 1206 871 1357 90 966 540 178 1386 1153 1037 1186 972 808 492 298 1421 427 490 1135 406 1265 831 924 1203 336 1193 384 1523 524 246 
247 799 925 781 736 1149 120 685 1432 221 605 1130 280 1303 1531 1252 1562 865 261 1184 143 1201 367 1391 1229 1559 478 482 503 621 185 1188 1513 300 362 965 1169 383 1351 1454 
91 1221 848 340 613 1422 1045 922 1217 537 7 746 985 75 264 645 1550 319 378 251 1136 230 1215 943 188 549 1106 914 510 535 1410 1086 611 334 550 1560 881 850 250 583 
1329 72 836 1225 1527 1006 1327 761 905 674 1291 533 903 521 1178 404 804 1574 716 78 1331 556 373 785 766 904 676 975 589 1389 52 1056 860 849 51 1003 1306 1145 1005 639 
546 572 1519 71 633 1543 199 744 1299 268 872 124 375 1123 714 625 179 539 769 954 552 1046 920 1107 392 587 1578 1231 255 988 1333 1042 366 863 916 1158 1242 1492 326 267 
1338 339 1264 1187 95 835 1090 1566 1596 787 765 1343 73 1179 489 702 894 44 1592 1514 196 17 573 465 256 649 775 1100 897 497 1157 1112 372 494 1060 25 609 57 1074 830 
579 1340 899 287 911 809 381 873 1452 987 1298 657 763 1406 1593 1094 977 536 1504 843 433 1195 1314 301 364 145 1211 661 1278 122 1034 816 129 654 472 238 1446 751 344 1226 
1151 880 116 28 659 357 470 689 854 1167 1284 1542 1098 1249 807 955 83 216 707 1341 102 290 173 1403 788 457 1365 354 1260 211 1311 717 459 1165 333 293 1589 967 1253 1152 
885 1417 1024 686 1075 486 1455 801 210 1194 155 1103 1191 827 136 926 468 1300 610 811 1208 1579 1319 1350 875 1390 200 387 1111 817 590 959 973 795 1451 488 80 351 34 1573 
1565 523 74 425 658 1020 1570 1038 1238 1216 712 1108 483 1202 323 603 553 432 1173 828 700 1507 415 496 682 1345 53 1530 477 350 1418 1154 438 525 332 272 328 1434 1296 824 
322 1594 884 1043 964 1219 296 576 1485 677 320 1011 1308 1141 581 19 41 253 1295 1316 1521 1395 1402 1498 1270 1310 164 1548 46 646 701 4 1581 358 1087 105 1243 1376 1022 137 
1109 1233 189 1549 1222 637 797 874 1070 612 429 76 36 715 219 815 990 327 123 805 577 626 413 697 395 142 980 1001 1388 1014 1563 407 779 1554 203 1320 1040 184 735 60 
1240 1061 1431 1185 422 1355 306 500 936 1469 1079 3 671 790 1164 69 449 560 1411 864 463 1567 43 632 551 618 839 602 309 698 1058 485 396 962 760 565 991 1053 866 59 
283 518 748 157 832 1268 614 1499 61 1196 99 418 963 1282 1457 1160 131 1019 391 568 1015 900 617 858 1433 675 1275 292 1172 1324 947 291 732 1092 908 845 878 365 305 1190 
1529 1471 1508 442 563 456 1113 119 1370 1083 1007 1142 1590 24 1271 294 225 446 770 1273 1335 517 27 77 852 1427 857 1502 1591 399 1287 958 1394 870 1533 528 711 1538 974 1082 
474 678 1199 1438 704 26 740 1439 1466 1435 159 12 38 223 837 337 217 160 1461 1257 1181 1509 197 1321 167 1099 1010 969 759 177 1568 762 56 690 803 181 823 694 745 504 
1131 1353 289 623 1105 437 213 209 561 121 94 747 949 1505 1279 1035 531 236 469 1405 1598 780 154 1462 431 741 1396 1110 842 1114 783 140 1009 115 208 939 1501 1472 580 286 
1595 722 1586 683 1522 134 454 1323 224 244 1441 269 1520 419 1289 40 1532 1313 176 1235 1491 16 855 502 50 1263 1535 162 1133 1117 1280 607 838 1 385 1069 382 113 1025 130 
1230 353 1147 1494 93 934 1200 1031 139 665 1140 918 644 1214 1293 63 1392 793 1126 1008 194 515 1065 806 1360 594 1272 1093 400 420 616 933 484 1385 1379 1004 1473 335 883 1569 
1416 986 794 79 1493 867 1119 1348 743 1496 1183 893 284 942 158 996 312 345 651 458 182 263 512 876 126 439 1318 258 222 1224 1059 30 1047 1128 620 390 727 1148 673 826 
522 97 109 1137 592 719 786 1048 436 859 1537 927 1104 912 1476 379 96 342 784 1453 627 204 1506 1414 1437 324 1124 1346 629 447 86 1054 307 1428 1067 103 388 1156 265 574 
887 749 754 1540 315 526 945 896 1064 636 917 898 750 138 569 1192 1436 441 1464 937 713 1205 412 1026 8 1449 149 1245 902 983 800 720 957 416 311 106 1288 148 833 1448 
1342 423 135 505 619 1068 778 13 316 150 734 822 393 445 92 329 1274 1500 1189 285 1510 810 1344 310 1055 202 1002 952 1297 156 1309 1349 1305 796 170 165 260 1580 672 207 
777 1367 656 979 856 144 868 604 1475 347 1125 1412 520 1556 168 710 1012 355 1294 1582 1361 257 669 133 818 1127 1585 877 1088 448 325 680 1307 888 191 343 68 398 1382 226 
282 1488 341 146 1102 670 473 910 861 951 978 1170 1210 70 584 1479 1495 600 554 1247 346 1546 132 1073 543 249 88 753 1198 558 1057 128 361 907 1234 214 1292 218 1397 451 
662 1052 1460 1484 941 114 1373 782 1443 180 566 976 1013 370 20 33 588 666 1237 228 1023 1062 6 1227 545 757 110 455 1369 1517 768 840 108 631 1143 359 1384 1095 940 615 
1407 982 725 111 151 276 1413 591 1213 29 1078 1283 417 23 1564 297 578 730 679 1290 1256 547 321 705 259 376 1326 1516 1134 299 1352 1486 1465 622 1423 1269 1577 1115 1129 67 
426 206 1163 737 527 548 511 1551 653 1028 397 1066 773 386 274 652 562 403 1018 1463 271 1356 1444 235 205 1080 1162 245 889 175 739 507 821 424 1597 186 1000 1197 195 231 
684 1176 1081 1139 892 1497 1526 1458 1076 47 708 1600 1036 791 89 187 767 1281 212 1118 1555 402 1175 1212 14 163 171 1487 1387 201 1401 834 1339 915 1277 567 476 1359 1512 2 
593 252 1302 1575 279 557 1347 1425 1363 1285 869 49 31 1258 405 853 928 317 277 1583 1400 254 1364 771 1408 1474 681 756 919 608 1482 993 1276 516 1557 501 1571 281 242 349 
411 112 318 998 1525 530 628 999 421 15 752 1468 643 1204 303 1097 1558 844 1244 1325 798 42 595 742 882 452 237 348 153 929 1223 664 606 1049 513 183 1480 723 229 1241 
1561 1150 440 1588 532 634 62 1261 304 1174 466 1524 1534 642 641 58 499 601 1322 1536 663 802 1120 1477 190 695 54 1503 891 1483 314 1159 409 995 1220 1445 692 935 35 1209 
37 1168 1374 493 953 655 444 774 1315 1478 172 1440 971 1420 1236 950 1552 989 731 11 1459 1016 693 1121 101 703 1481 394 906 192 273 371 64 738 270 1547 726 363 161 1091 
127 825 389 1539 227 812 946 82 460 1419 1576 1399 1301 1572 1489 1155 514 687 39 1336 461 467 718 1381 408 1368 453 1375 1232 1470 1334 640 481 374 960 997 1089 480 909 755 
410 541 166 380 1518 506 1584 1442 1266 1511 266 1404 706 1051 435 819 1456 696 764 930 895 1071 1332 1032 117 434 401 1166 1447 635 1304 792 1180 724 1085 18 1362 1371 369 544 
1415 729 1248 368 691 1328 331 596 851 1377 193 519 9 597 1033 450 555 648 471 813 1017 275 1207 308 45 1424 428 1021 559 295 1050 913 85 232 377 1358 901 338 169 22 
147 330 772 862 776 1029 1259 1337 243 582 508 65 1027 846 81 1084 1122 699 1450 630 890 1177 1161 638 931 529 1587 1317 1380 1044 820 475 1544 564 660 487 886 992 1515 1096 
66 938 1255 84 1409 104 758 1182 984 1144 921 1393 87 571 1041 479 1138 32 430 1372 650 1262 462 21 1218 1039 509 981 1171 495 789 174 1354 1398 1101 598 215 542 1286 1490 


# Pattern 3 
1524 310 1123 1556 984 493 1159 15 1491 1342 372 1455 810 161 1024 1344 1462 350 424 534 990 878 645 544 472 400 57 1197 1561 1433 516 865 1307 932 1302 690 1486 1496 1130 14 
1430 1199 344 621 922 428 391 38 398 928 91 755 373 1354 316 1352 404 1068 1099 1104 1423 1082 1535 789 556 301 527 937 624 785 1192 673 568 1387 1534 407 1369 1599 141 1120 
1530 1233 1180 1339 792 1600 221 1583 1081 274 613 1513 362 909 204 1287 835 1278 1239 1006 1381 104 180 731 66 1347 1009 943 681 1189 223 561 650 1060 1138 1562 100 1564 60 1301 
1019 827 743 1105 869 557 199 1341 1156 1323 677 254 439 1574 87 843 53 28 711 222 1395 179 370 367 614 201 847 1476 55 858 348 1441 1289 1429 1334 1078 894 1393 95 734 
637 1464 291 363 45 1431 389 473 555 1427 554 1573 676 368 1172 538 666 11 730 640 608 717 427 520 280 1017 1096 1372 1237 70 783 1121 377 1292 961 989 148 1453 779 1117 
390 641 468 695 134 1252 660 31 1367 171 775 1461 86 1555 43 612 1065 610 1364 492 241 801 1181 1383 819 864 978 837 1575 1217 200 1228 1520 1059 1131 260 786 262 7 687 
120 879 1267 461 1089 1361 335 685 1281 1504 97 790 1178 1201 176 1409 976 558 1222 657 924 853 447 962 138 1386 999 1322 1483 1500 1416 720 1155 1559 1567 437 480 906 704 1435 
487 454 595 248 1426 152 1072 857 968 1485 1136 359 275 1331 1265 738 115 747 101 1143 872 321 1202 587 1277 1572 1558 644 1382 580 1340 360 974 268 654 759 498 215 897 288 
863 1132 1173 1151 1114 380 374 1126 1422 1147 799 1481 429 736 963 444 269 190 852 967 1525 830 548 606 1007 218 1274 1594 541 1593 1498 921 314 1338 1384 611 1034 1046 1333 885 
806 1357 1015 653 1184 1049 628 811 635 923 435 320 958 856 1336 665 162 946 64 661 1153 415 692 245 942 1478 841 219 4 422 626 939 1305 1440 780 908 1208 627 933 1 
723 277 1581 1194 1315 756 431 973 42 355 1213 1598 1450 509 1182 1317 1124 1458 406 58 846 1243 1490 65 1145 954 227 1133 494 1022 683 1457 315 891 809 1568 913 414 47 714 
25 818 688 328 36 1162 1280 1218 874 888 1531 985 333 1051 395 1000 543 99 106 579 63 1256 525 1198 1258 497 1119 625 910 463 279 1266 30 646 839 365 482 1142 1306 289 
130 1166 694 1296 787 1282 1226 1185 1027 191 832 167 253 866 886 323 470 1020 1056 1169 1419 945 766 217 1514 311 1376 1168 1597 188 1316 149 1111 234 1157 214 1353 798 164 371 
1526 1298 3 877 1507 239 920 213 46 583 432 1335 1388 1310 327 1284 647 1489 290 1210 1106 805 1002 1026 1482 590 680 1591 599 1329 898 1529 266 1062 919 890 776 1474 1219 1412 
235 1449 81 1596 1428 113 243 1366 571 1018 396 187 737 594 675 1206 1100 144 233 1043 820 706 345 739 859 1521 1227 668 500 617 1404 825 1087 1576 1595 800 788 770 948 751 
421 994 972 735 1170 850 98 744 563 16 21 1294 1221 1220 633 1291 536 601 602 1094 861 951 572 1167 182 150 1030 773 52 1279 914 252 29 902 112 1469 1590 524 331 927 
934 23 477 460 1271 430 887 884 147 5 80 354 814 298 456 123 287 270 702 441 523 565 576 295 1390 426 417 828 247 116 402 569 27 1074 326 1264 1480 1225 980 1586 
1177 237 41 449 966 1571 1275 1101 1538 1350 438 93 1471 342 409 935 1569 118 210 1032 131 24 1038 823 132 319 1374 774 1405 1436 883 531 1183 186 892 17 701 549 1360 1176 
32 393 1351 1345 767 686 1293 62 484 1330 263 1326 1037 1358 1544 1566 1578 251 445 443 817 383 851 1497 153 1466 503 476 1579 1070 1580 630 849 632 609 1495 170 1165 955 1319 
1290 318 674 1463 1577 1325 993 1214 293 670 1432 542 299 1246 403 139 286 698 481 146 1554 276 622 550 860 728 691 504 988 764 1442 13 278 1532 1033 1533 1255 748 607 486 
584 265 528 361 740 1523 143 211 965 172 347 1088 12 392 977 8 1285 264 281 2 880 1146 1135 1118 867 151 760 1488 722 875 652 1234 1439 192 1116 1054 1044 761 582 1263 
615 1437 1527 1407 997 225 18 478 834 1401 157 529 339 1242 1308 591 1127 174 358 793 808 1589 110 1021 1359 181 425 567 1503 336 1241 168 1328 881 1008 742 1492 1385 727 592 
491 511 1259 324 189 838 754 388 915 446 822 812 1565 669 598 1235 92 816 741 165 306 995 1272 1077 411 303 1108 467 1079 175 1149 871 762 1248 1036 1343 1095 1247 394 506 
1587 829 378 349 10 89 1417 67 102 72 1516 746 1090 351 1113 297 1299 1254 1545 901 982 451 76 918 1134 1010 1477 1115 1311 662 705 1071 616 19 1537 1107 1055 532 34 137 
570 1129 166 1584 862 159 1163 107 452 1468 533 408 768 870 1585 1083 831 257 795 126 271 1047 540 1475 294 600 442 1205 71 284 899 1191 1193 844 507 1283 502 1420 37 238 
559 128 1232 926 1097 1250 547 535 309 1179 664 1406 1229 312 1332 209 1348 1452 904 465 341 663 412 1270 1460 197 1012 826 1028 1425 317 231 1309 671 1517 259 382 1396 957 196 
1231 105 848 1400 155 1549 895 629 1508 26 1448 651 1093 530 1414 975 206 603 475 169 745 1240 1203 581 794 1355 931 39 117 73 1536 726 778 304 1373 938 466 956 173 546 
399 1150 1371 1253 782 1421 325 1522 369 212 1025 386 1160 981 423 1459 1196 709 1092 90 1050 703 566 658 1109 588 459 1399 1318 708 749 329 129 419 696 1141 1066 638 44 983 
596 619 1510 1085 1112 1195 1076 1391 969 54 308 249 334 1223 796 1140 684 1314 198 1288 1075 1262 313 1312 642 1011 142 682 185 876 1297 202 757 802 255 1216 655 1212 232 376 
707 261 1004 490 488 1286 1539 474 195 1363 50 1548 1528 1251 1505 250 56 1415 585 145 203 718 1013 229 508 639 272 1084 916 242 205 1161 1139 522 356 501 1563 51 1389 1273 
48 1362 285 912 573 434 998 842 732 512 479 656 1540 1402 1443 1260 672 330 207 1501 1511 517 485 1016 103 1519 158 1411 733 1300 518 154 1541 513 122 184 462 6 1187 815 
1249 1029 551 631 1470 1204 575 244 384 135 1447 1137 1454 450 925 346 1238 499 971 950 605 464 987 433 1375 1063 1052 1276 1499 1518 381 953 1207 226 586 1394 1244 1152 907 1337 
1487 1418 1148 340 224 68 69 959 296 397 996 1456 1003 453 713 1039 267 82 9 160 1446 526 124 1057 1451 1154 1257 1304 1543 1465 1512 1144 1058 364 1370 960 1224 35 1040 1349 
807 771 109 1188 1502 753 178 940 1403 648 1542 1014 1467 49 216 332 469 697 679 1230 1067 1377 455 1209 305 917 781 401 1103 1493 699 1069 1200 1551 1175 375 61 505 1005 716 
338 140 1445 1557 127 597 1080 763 1045 1479 667 1261 1380 1128 111 1424 991 678 352 282 833 1186 416 77 564 136 521 236 1303 1174 1582 1236 1413 1190 1484 420 1001 574 873 1547 
1245 300 1515 1379 40 1365 256 78 1295 283 636 777 992 133 292 752 593 979 1588 589 1269 623 1102 1321 855 59 240 1368 353 20 194 387 1550 74 88 1313 1438 483 845 1346 
1434 1211 114 719 545 712 618 560 836 882 193 758 83 79 970 1268 496 1048 1324 1053 1041 1158 1042 302 1171 1091 1560 1122 944 729 689 379 457 471 108 750 1408 537 357 410 
721 183 893 1592 22 553 577 413 519 1473 418 510 941 343 964 258 947 1327 515 659 1031 562 273 85 620 1086 578 896 693 220 791 649 495 163 322 1215 125 769 307 1023 
208 539 986 765 385 177 458 1506 930 96 1110 700 784 230 868 228 911 440 75 1410 903 1356 448 121 366 905 929 634 900 949 1546 1397 436 1061 405 643 604 854 710 1320 
813 246 889 552 1444 1552 119 803 797 156 1164 1392 1125 489 824 84 715 94 952 1378 840 514 1553 1073 804 936 337 33 1509 725 1398 1472 724 1035 821 1064 772 1098 1570 1494 


# Pattern 4 
1549 490 753 28 1553 708 618 297 425 121 992 1015 1470 899 1598 1507 244 712 1313 1004 877 1203 1455 87 956 625 1296 391 716 935 115 1574 1479 1040 818 1037 428 337 1186 137 
173 518 418 997 670 740 454 1452 549 828 1343 450 229 105 1284 1285 1242 1168 1082 487 1512 104 660 1236 318 166 478 1264 1473 946 955 594 1330 1110 1166 1212 11 254 1026 1117 
611 407 126 1423 1263 167 57 213 901 512 787 164 309 1392 898 1127 1066 1005 210 1157 113 1511 739 44 298 192 1468 1155 661 1142 400 964 1458 201 641 1433 1365 1033 1034 912 
26 1161 427 382 1376 890 1128 344 1426 1209 473 494 1554 1560 1174 324 1103 930 289 1432 1380 146 762 1192 326 43 225 542 273 647 615 198 1391 1288 1231 1156 366 314 732 845 
1302 631 560 141 1547 868 1516 1570 1223 1295 342 524 316 163 1480 1476 447 1254 50 1337 634 1306 867 1526 612 895 1205 1489 157 292 194 133 570 561 6 35 486 338 545 1567 
55 347 725 914 577 515 1243 769 1229 1486 1163 522 1471 1060 443 537 258 1510 1505 71 834 500 783 926 995 1444 1044 96 971 861 1395 485 1344 1246 227 681 222 556 1524 1194 
527 124 1089 1491 840 1539 1307 461 730 171 378 197 18 5 727 1485 302 1342 1012 1413 1451 888 695 170 328 1123 588 506 348 31 679 1281 67 1027 1462 248 633 1503 546 1578 
334 1132 1513 49 293 389 1531 1374 1316 1140 1051 1314 375 1184 1204 920 1317 1079 993 228 1235 1003 1171 819 1057 1310 1213 1172 286 462 755 1538 1565 605 1422 1540 217 976 310 1297 
306 502 1496 1197 214 1369 754 1041 1076 125 1446 301 723 54 410 59 321 262 905 894 103 1484 751 1583 973 722 509 525 1047 396 123 449 188 676 1112 738 568 668 1090 101 
864 77 203 1367 1595 312 1225 83 1183 474 539 1226 913 48 841 849 102 1384 247 643 645 551 1474 1276 626 1325 573 1069 458 1561 1105 1238 1509 1070 116 76 168 642 591 718 
980 806 775 1575 804 315 1280 1115 138 333 37 1397 1074 1385 1053 891 597 1013 906 1043 1430 884 16 663 1002 435 1048 771 483 1262 452 1182 38 1230 541 1252 773 825 904 530 
563 25 95 585 259 75 408 1559 910 1363 1546 429 459 367 69 504 1499 1058 996 488 686 129 476 355 719 1257 406 943 364 1289 623 441 929 705 68 345 241 706 729 323 
576 1245 945 629 1201 196 640 1239 190 377 182 1169 682 1589 390 1488 1100 1569 830 261 363 889 1244 1331 734 1445 437 717 431 1121 415 1403 1055 583 1454 988 1590 1146 29 1193 
156 1362 811 933 1332 1035 1448 855 1233 496 1447 110 1167 387 637 1020 715 553 136 1293 692 1596 784 1261 24 230 1086 590 972 621 1356 1381 226 850 3 1566 795 1014 567 402 
172 780 657 1159 401 215 284 492 672 224 1309 671 1425 100 1439 370 792 962 97 1217 1529 497 1232 212 1552 1046 1456 412 1490 684 571 92 1094 790 499 1592 250 759 1481 886 
1081 1520 380 243 336 1266 617 374 1153 42 63 673 1599 73 953 1300 1477 1416 533 1241 1319 628 579 1253 1267 294 1275 662 2 757 60 869 405 1259 698 609 803 1258 1594 1054 
565 572 578 1478 1582 838 109 669 1158 805 434 1061 169 281 1119 758 1339 655 601 1386 1457 1464 1234 466 111 709 1104 481 896 332 1180 1532 1393 507 430 1278 517 1334 395 1255 
1096 650 733 1571 1228 745 322 457 878 558 768 1148 275 130 149 1126 351 491 1137 1525 79 1120 251 53 516 1311 122 471 1398 460 857 839 1023 852 779 796 750 1116 417 357 
1211 937 1099 1409 1141 1249 1149 1024 883 493 574 1348 1364 959 835 1388 253 1497 689 529 744 606 797 360 1318 1152 1206 1251 581 1528 752 174 329 1508 810 746 731 685 829 1358 
791 627 1424 445 802 464 1492 821 422 658 1175 319 793 239 785 233 526 699 822 52 1025 1341 246 368 798 1340 1440 1467 269 350 1227 80 1581 777 1564 1151 990 610 586 346 
1010 827 120 1498 749 789 1291 659 381 245 552 10 837 826 199 843 1273 1032 1577 1207 1224 1415 599 1441 940 846 543 1122 267 1052 924 776 678 1541 1216 1406 848 1237 1215 1143 
639 763 1414 766 1124 369 200 303 178 944 711 128 340 863 238 630 879 1164 1586 966 1353 667 1287 1323 566 1517 510 41 532 1326 36 1007 800 263 1150 139 1400 195 1111 1308 
1460 300 927 977 1584 89 596 559 1065 652 1274 1067 979 1199 968 484 1418 513 860 636 887 236 65 948 714 1129 409 94 809 1412 1091 421 604 352 665 1390 756 544 270 339 
498 1543 999 1465 61 283 463 78 1312 786 696 1387 365 903 1191 1573 134 204 1200 635 152 108 177 1138 264 820 562 824 978 1382 266 747 119 994 179 557 1556 942 1437 114 
1411 1427 648 741 1050 1472 265 975 767 900 1536 66 1349 1068 644 697 33 392 1130 1544 514 51 282 1493 853 847 908 21 1399 1420 1017 442 687 1145 608 290 1466 4 854 1450 
1136 70 954 1083 399 547 285 362 808 1282 361 1260 58 874 666 700 817 1298 921 216 1375 468 1407 153 311 1335 520 1527 677 607 202 710 331 654 1410 1286 1361 531 508 1355 
871 480 1521 1366 495 816 965 1049 455 1402 680 1435 349 191 1429 1248 939 1383 651 189 371 1000 1071 728 858 833 206 234 1600 1042 359 252 158 88 1219 8 690 232 414 1321 
1405 1370 721 90 467 1190 127 1107 257 118 1304 595 1056 477 1580 1299 501 142 724 569 1585 325 1483 866 271 781 295 1519 1134 341 832 688 936 1162 1338 960 1019 653 423 534 
1514 9 1290 915 144 384 1268 1147 165 1072 1247 135 1417 881 1494 98 12 1504 778 535 575 600 1222 704 923 1214 176 353 456 1045 982 614 131 872 1021 330 276 1170 813 897 
317 882 175 1591 1469 1522 873 1092 403 1220 1459 981 1305 909 482 1378 1301 1551 1579 1277 788 385 107 470 404 1039 1502 145 277 453 211 934 372 448 1195 1165 1360 947 875 836 
638 208 343 231 320 256 938 1515 842 1011 619 1078 1315 961 1558 1495 7 433 831 1320 587 582 93 148 801 664 554 1419 925 550 1240 1389 1108 1031 1160 807 469 1114 184 23 
983 649 1421 1572 1463 1436 951 736 620 603 160 1144 193 82 419 379 1597 713 22 691 782 1208 1322 950 221 14 327 209 1097 702 941 922 598 987 335 511 1188 1113 356 1294 
1109 540 1394 1434 584 426 46 770 86 132 765 268 957 726 32 1173 1487 147 186 112 1084 1087 1292 1368 985 969 1179 1189 81 876 799 64 85 475 1095 998 1063 1346 1202 1523 
1500 1443 62 240 974 1028 1118 1408 376 373 183 613 1038 1270 893 1133 1359 916 885 1303 436 823 1587 675 235 388 737 928 580 1187 1018 707 703 1176 616 479 313 255 1029 354 
1557 760 398 424 528 856 1218 1545 291 304 272 440 958 1181 472 1177 701 851 1352 1428 279 902 287 220 1453 1269 393 99 1588 187 1475 185 1533 1250 56 1438 432 991 1328 17 
1036 1139 40 299 646 1548 1501 1131 1518 20 1345 1062 413 1265 207 305 219 237 656 1008 1351 72 1449 931 296 1576 162 288 1482 150 74 181 439 106 1555 589 223 764 307 1396 
159 465 218 1185 1256 15 1075 1001 592 622 1568 761 451 503 774 918 278 870 1101 1534 548 45 814 593 1080 632 963 683 505 1271 1442 742 1106 907 949 143 865 1357 249 1379 
1327 1221 674 1404 772 1022 1154 1530 161 386 260 30 1535 911 1347 155 844 383 13 39 519 1272 1135 444 521 1102 815 1030 34 1196 1562 1377 624 536 280 862 91 1279 1373 411 
1077 19 1059 394 748 1506 438 1009 1542 1354 1329 693 970 1016 538 1537 984 180 1178 1210 1093 880 446 27 952 1333 308 1085 720 602 1073 812 735 989 1350 416 242 151 358 892 
932 1461 489 1088 1 1401 397 1550 523 205 564 694 986 1336 420 919 1125 917 1098 1064 743 117 154 1371 967 1431 1563 1324 1593 140 274 1006 1198 1372 84 859 1283 555 794 47 
