# Supplementary material for: Non-reciprocal multifarious self-organization
Source: Nat Nanotechnol. 2022 Dec 12;18(1):79–85. doi: 10.1038/s41565-022-01258-2 (PMC9879770; doi:10.1038/s41565-022-01258-2)
Supplement: Source Data Fig. 2 — Monte Carlo simulation output. [file 41565_2022_1258_MOESM2_ESM.zip › Source_Data_Fig2/a/RECORD_SS_512_SP_512.txt]

0 -1 -1 -1 -1 -0.037975 0.040000 0.040000 0.000000 0.160000 0.000625 0.000000 0.000000 
2560000 29 64 0 1178 -0.037975 0.040000 0.040000 0.000000 0.160000 0.000625 0.000000 0.000000 
5120000 16 23 0 556 -0.037975 0.040000 0.040000 0.000000 0.160000 0.000625 0.000000 0.000000 
7680000 45 25 0 375 -0.037975 0.040000 0.040000 0.000000 0.160000 0.000625 0.000000 0.000000 
10240000 41 10 0 419 -0.037975 0.040000 0.040000 0.000000 0.160000 0.000625 0.000000 0.000000 
12800000 47 79 0 1391 -0.037975 0.040000 0.040000 0.000000 0.160000 0.000625 0.000000 0.000000 
15360000 61 61 0 350 -0.037975 0.040000 0.040000 0.000000 0.160000 0.000625 0.000000 0.000000 
17920000 57 65 0 58 -0.037975 0.040000 0.040000 0.000000 0.160000 0.000625 0.000000 0.000000 
20480000 23 6 0 636 -0.037975 0.040000 0.040000 0.000000 0.160000 0.000625 0.000000 0.000000 
23040000 35 24 0 1314 -0.037975 0.040000 0.040000 0.000000 0.160000 0.000625 0.000000 0.000000 
25600000 21 77 0 516 -0.037975 0.040000 0.040000 0.000000 0.160000 0.000625 0.000000 0.000000 
28160000 25 64 0 727 -0.037975 0.040000 0.040000 0.000000 0.160000 0.000625 0.000000 0.000000 
30720000 43 53 0 432 -0.037975 0.040000 0.040000 0.000000 0.160000 0.000625 0.000000 0.000000 
33280000 73 9 0 770 -0.037975 0.040000 0.040000 0.000000 0.160000 0.000625 0.000000 0.000000 
35840000 67 38 0 499 -0.037975 0.040000 0.040000 0.000000 0.160000 0.000625 0.000000 0.000000 
38400000 69 58 0 846 -0.037975 0.040000 0.040000 0.000000 0.160000 0.000625 0.000000 0.000000 
40960000 46 21 0 625 -0.037975 0.040000 0.040000 0.000000 0.160000 0.000625 0.000000 0.000000 
43520000 70 49 0 55 -0.037975 0.040000 0.040000 0.000000 0.160000 0.000625 0.000000 0.000000 
46080000 31 7 0 53 -0.037975 0.040000 0.040000 0.000000 0.160000 0.000625 0.000000 0.000000 
48640000 43 68 0 1033 -0.037975 0.040000 0.040000 0.000000 0.160000 0.000625 0.000000 0.000000 
51200000 33 8 0 826 -0.037975 0.040000 0.040000 0.000000 0.160000 0.000625 0.000000 0.000000 
53760000 24 16 0 1211 -0.037975 0.040000 0.040000 0.000000 0.160000 0.000625 0.000000 0.000000 
56320000 48 36 0 586 -0.037975 0.040000 0.040000 0.000000 0.160000 0.000625 0.000000 0.000000 
58880000 22 35 0 1593 -0.037975 0.040000 0.040000 0.000000 0.160000 0.000625 0.000000 0.000000 
61440000 5 2 0 188 -0.037975 0.040000 0.040000 0.000000 0.160000 0.000625 0.000000 0.000000 
64000000 57 1 0 856 -0.037975 0.040000 0.040000 0.000000 0.160000 0.000625 0.000000 0.000000 
66560000 65 44 0 1366 -0.037975 0.040000 0.040000 0.000000 0.160000 0.000625 0.000000 0.000000 
69120000 17 5 0 633 -0.037975 0.040000 0.040000 0.000000 0.160000 0.000625 0.000000 0.000000 
71680000 27 41 0 1129 -0.038054 0.040156 0.040156 -8.000000 0.160000 0.000625 0.000000 0.000000 
74240000 32 66 0 1493 -0.038054 0.040156 0.040156 -8.000000 0.160000 0.000625 0.000000 0.000000 
76800000 62 14 0 815 -0.038054 0.040156 0.040156 -8.000000 0.160625 0.000625 0.000000 0.000000 
79360000 8 22 0 912 -0.038054 0.040156 0.040156 -8.000000 0.160000 0.000625 0.000000 0.000000 
81920000 67 61 0 1583 -0.038054 0.040156 0.040156 -8.000000 0.160000 0.000625 0.000000 0.000000 
84480000 1 68 0 83 -0.038054 0.040156 0.040156 -8.000000 0.160000 0.000625 0.000000 0.000000 
87040000 7 57 0 178 -0.038054 0.040156 0.040156 -8.000000 0.160000 0.000625 0.000000 0.000000 
89600000 60 65 0 816 -0.038054 0.040156 0.040156 -8.000000 0.160000 0.000625 0.000000 0.000000 
92160000 9 75 0 1210 -0.037975 0.040000 0.040000 0.000000 0.160000 0.000625 0.000000 0.000000 
94720000 77 72 0 129 -0.037975 0.040000 0.040000 0.000000 0.160000 0.000625 0.000000 0.000000 
97280000 72 4 0 1400 -0.037975 0.040000 0.040000 0.000000 0.160000 0.000625 0.000000 0.000000 
99840000 51 11 0 1212 -0.037975 0.040000 0.040000 0.000000 0.160000 0.000625 0.000000 0.000000 
102400000 9 9 0 473 -0.037975 0.040000 0.040000 0.000000 0.160000 0.000625 0.000000 0.000000 
104960000 12 58 0 879 -0.037975 0.040000 0.040000 0.000000 0.160000 0.000625 0.000000 0.000000 
107520000 14 43 0 410 -0.037975 0.040000 0.040000 0.000000 0.160000 0.000625 0.000000 0.000000 
110080000 68 38 0 287 -0.037975 0.040000 0.040000 0.000000 0.160000 0.000625 0.000000 0.000000 
112640000 35 25 0 1260 -0.037975 0.040000 0.040000 0.000000 0.160000 0.000625 0.000000 0.000000 
115200000 54 47 0 8 -0.037975 0.040000 0.040000 0.000000 0.160000 0.000625 0.000000 0.000000 
117760000 2 37 0 889 -0.037975 0.040000 0.040000 0.000000 0.160000 0.000625 0.000000 0.000000 
120320000 42 15 0 1467 -0.037975 0.040000 0.040000 0.000000 0.160000 0.000625 0.000000 0.000000 
122880000 60 35 0 1191 -0.037816 0.039844 0.039844 -3.000000 0.159375 0.000625 0.000000 0.000000 
125440000 32 46 1127 1497 -0.037816 0.039844 0.039844 -3.000000 0.159375 0.000625 0.000000 0.000000 
128000000 61 20 0 758 -0.037816 0.039844 0.039844 -3.000000 0.159375 0.000625 0.000000 0.000000 
130560000 40 27 0 266 -0.037975 0.040000 0.040000 0.000000 0.160000 0.000625 0.000000 0.000000 
133120000 30 0 0 1183 -0.037975 0.040000 0.040000 0.000000 0.160000 0.000625 0.000000 0.000000 
135680000 9 56 0 830 -0.037975 0.040000 0.040000 0.000000 0.160000 0.000625 0.000000 0.000000 
138240000 14 77 0 1277 -0.037975 0.040000 0.040000 0.000000 0.160000 0.000625 0.000000 0.000000 
140800000 49 14 0 197 -0.037975 0.040000 0.040000 0.000000 0.160000 0.000625 0.000000 0.000000 
143360000 3 62 0 788 -0.037975 0.040000 0.040000 0.000000 0.160000 0.000625 0.000000 0.000000 
145920000 78 1 0 1310 -0.037975 0.040000 0.040000 0.000000 0.160000 0.000625 0.000000 0.000000 
148480000 37 26 0 1548 -0.037975 0.040000 0.040000 0.000000 0.160000 0.000625 0.000000 0.000000 
151040000 37 67 0 382 -0.037975 0.040000 0.040000 0.000000 0.160000 0.000625 0.000000 0.000000 
153600000 16 64 0 375 -0.037975 0.040000 0.040000 0.000000 0.160000 0.000625 0.000000 0.000000 
156160000 2 12 0 313 -0.037975 0.040000 0.040000 0.000000 0.160000 0.000625 0.000000 0.000000 
158720000 64 11 0 187 -0.037975 0.040000 0.040000 0.000000 0.160000 0.000625 0.000000 0.000000 
161280000 1 33 0 66 -0.037975 0.040000 0.040000 0.000000 0.160000 0.000625 0.000000 0.000000 
163840000 34 66 0 839 -0.037975 0.040000 0.040000 0.000000 0.160000 0.000625 0.000000 0.000000 
166400000 45 72 0 344 -0.037975 0.040000 0.040000 0.000000 0.160000 0.000625 0.000000 0.000000 
168960000 34 36 52 599 -0.037975 0.040000 0.040000 0.000000 0.160000 0.000625 0.000000 0.000000 
171520000 10 66 0 514 -0.037975 0.040000 0.040000 0.000000 0.160000 0.000625 0.000000 0.000000 
174080000 60 54 0 1423 -0.037975 0.040000 0.040000 0.000000 0.160000 0.000625 0.000000 0.000000 
176640000 25 60 0 1016 -0.037975 0.040000 0.040000 0.000000 0.160000 0.000625 0.000000 0.000000 
179200000 79 63 0 1446 -0.037975 0.040000 0.040000 0.000000 0.160000 0.000625 0.000000 0.000000 
181760000 7 61 0 931 -0.037975 0.040000 0.040000 0.000000 0.160000 0.000625 0.000000 0.000000 
184320000 14 53 0 9 -0.037975 0.040000 0.040000 0.000000 0.160000 0.000625 0.000000 0.000000 
186880000 55 50 0 1487 -0.037816 0.040000 0.040000 -4.000000 0.158750 0.001250 0.000000 0.000000 
189440000 2 26 0 971 -0.037579 0.039688 0.039688 -7.000000 0.158750 0.000625 0.000000 0.000000 
192000000 10 60 0 973 -0.037737 0.039844 0.039844 -4.000000 0.159375 0.000625 0.000000 0.000000 
194560000 69 51 0 155 -0.037975 0.040000 0.040000 10.000000 0.160000 0.000625 0.000000 0.000000 
197120000 16 7 0 51 -0.037975 0.040000 0.040000 10.000000 0.160000 0.000625 0.000000 0.000000 
199680000 25 58 0 128 -0.037975 0.040000 0.040000 10.000000 0.160000 0.000625 0.000000 0.000000 
202240000 54 64 0 166 -0.037975 0.040000 0.040000 10.000000 0.160000 0.000625 0.000000 0.000000 
204800000 9 52 0 66 -0.037975 0.040000 0.040000 10.000000 0.160000 0.000625 0.000000 0.000000 
207360000 26 65 0 1062 -0.037975 0.040000 0.040000 10.000000 0.160000 0.000625 0.000000 0.000000 
209920000 7 1 0 1314 -0.037975 0.040000 0.040000 10.000000 0.160000 0.000625 0.000000 0.000000 
212480000 50 53 0 616 -0.037975 0.040000 0.040000 10.000000 0.160000 0.000625 0.000000 0.000000 
215040000 43 31 0 542 -0.037975 0.040000 0.040000 10.000000 0.160000 0.000625 0.000000 0.000000 
217600000 29 30 0 410 -0.037975 0.040000 0.040000 10.000000 0.160000 0.000625 0.000000 0.000000 
220160000 49 20 0 1376 -0.037975 0.040000 0.040000 10.000000 0.160000 0.000625 0.000000 0.000000 
222720000 61 3 0 1037 -0.037975 0.040000 0.040000 10.000000 0.160000 0.000625 0.000000 0.000000 
225280000 68 27 0 795 -0.037975 0.040000 0.040000 10.000000 0.160000 0.000625 0.000000 0.000000 
227840000 76 16 0 945 -0.037975 0.040000 0.040000 10.000000 0.160000 0.000625 0.000000 0.000000 
230400000 55 32 0 1598 -0.037975 0.040000 0.040000 10.000000 0.160000 0.000625 0.000000 0.000000 
232960000 28 62 0 490 -0.037975 0.040000 0.040000 10.000000 0.160000 0.000625 0.000000 0.000000 
235520000 34 5 0 88 -0.037975 0.040000 0.040000 10.000000 0.160000 0.000625 0.000000 0.000000 
238080000 8 68 0 455 -0.037975 0.040000 0.040000 10.000000 0.160000 0.000625 0.000000 0.000000 
240640000 77 57 0 1111 -0.037975 0.040000 0.040000 10.000000 0.160000 0.000625 0.000000 0.000000 
243200000 28 22 0 362 -0.037816 0.040000 0.040000 6.000000 0.159375 0.000625 0.000000 0.000000 
245760000 58 28 0 1248 -0.037816 0.040000 0.040000 6.000000 0.159375 0.000625 0.000000 0.000000 
248320000 52 7 0 1228 -0.037737 0.039844 0.039844 14.000000 0.159375 0.000625 0.000000 0.000000 
250880000 40 71 0 393 -0.037737 0.039844 0.039844 14.000000 0.159375 0.000625 0.000000 0.000000 
253440000 58 18 0 25 -0.037816 0.040000 0.040000 14.000000 0.159375 0.001250 0.000000 0.000000 
256000000 21 51 0 13 -0.037816 0.040000 0.040000 14.000000 0.159375 0.000625 0.000000 0.000000 
258560000 55 19 0 685 -0.037816 0.040000 0.040000 14.000000 0.159375 0.000625 0.000000 0.000000 
261120000 41 45 829 1346 -0.037816 0.040000 0.040000 14.000000 0.159375 0.000625 0.000000 0.000000 
263680000 3 6 0 281 -0.037975 0.040000 0.040000 36.000000 0.160000 0.000625 0.000000 0.000000 
266240000 69 13 0 1504 -0.037975 0.040000 0.040000 36.000000 0.160000 0.000625 0.000000 0.000000 
268800000 1 44 0 718 -0.037975 0.040000 0.040000 36.000000 0.160000 0.000625 0.000000 0.000000 
271360000 75 26 0 1012 -0.037975 0.040000 0.040000 36.000000 0.160000 0.000625 0.000000 0.000000 
273920000 19 35 0 1571 -0.037975 0.040000 0.040000 36.000000 0.160000 0.000625 0.000000 0.000000 
276480000 27 37 0 243 -0.037975 0.040000 0.040000 36.000000 0.160000 0.000625 0.000000 0.000000 
279040000 19 30 0 1230 -0.037975 0.040000 0.040000 36.000000 0.160000 0.000625 0.000000 0.000000 
281600000 30 73 0 561 -0.037975 0.040000 0.040000 36.000000 0.160000 0.000625 0.000000 0.000000 
284160000 38 59 0 97 -0.037975 0.040000 0.040000 36.000000 0.160000 0.000625 0.000000 0.000000 
286720000 27 49 0 426 -0.037975 0.040000 0.040000 36.000000 0.160000 0.000625 0.000000 0.000000 
289280000 35 42 1190 85 -0.037975 0.040000 0.040000 36.000000 0.160000 0.000625 0.000000 0.000000 
291840000 41 19 0 767 -0.037975 0.040000 0.040000 36.000000 0.160000 0.000625 0.000000 0.000000 
294400000 53 20 0 125 -0.037975 0.040000 0.040000 36.000000 0.160000 0.000625 0.000000 0.000000 
296960000 23 17 0 530 -0.037975 0.040000 0.040000 36.000000 0.160000 0.000625 0.000000 0.000000 
299520000 14 52 0 137 -0.037975 0.040000 0.040000 36.000000 0.160000 0.000625 0.000000 0.000000 
302080000 62 74 0 799 -0.037975 0.040000 0.040000 36.000000 0.160000 0.000625 0.000000 0.000000 
304640000 14 18 0 1169 -0.037975 0.040000 0.040000 36.000000 0.160000 0.000625 0.000000 0.000000 
307200000 25 26 0 148 -0.037816 0.040000 0.040000 32.000000 0.159375 0.000625 0.000000 0.000000 
309760000 23 78 0 537 -0.037816 0.040000 0.040000 32.000000 0.159375 0.000625 0.000000 0.000000 
312320000 53 7 0 962 -0.037658 0.039844 0.039844 29.000000 0.158750 0.000625 0.000000 0.000000 
314880000 14 9 0 547 -0.037737 0.039844 0.039844 40.000000 0.159375 0.000625 0.000000 0.000000 
317440000 57 11 0 1557 -0.037816 0.039844 0.039844 51.000000 0.159375 0.000625 0.000000 0.000000 
320000000 22 26 0 1161 -0.037975 0.040000 0.040000 54.000000 0.160000 0.000625 0.000000 0.000000 
322560000 35 66 0 1182 -0.037975 0.040000 0.040000 54.000000 0.160000 0.000625 0.000000 0.000000 
325120000 3 50 0 1089 -0.037975 0.040000 0.040000 54.000000 0.160000 0.000625 0.000000 0.000000 
327680000 62 23 0 772 -0.037975 0.040000 0.040000 54.000000 0.160000 0.000625 0.000000 0.000000 
330240000 21 34 0 608 -0.037975 0.040000 0.040000 54.000000 0.160000 0.000625 0.000000 0.000000 
332800000 72 31 0 937 -0.037975 0.040000 0.040000 54.000000 0.160000 0.000625 0.000000 0.000000 
335360000 75 63 0 692 -0.037975 0.040000 0.040000 54.000000 0.160000 0.000625 0.000000 0.000000 
337920000 59 59 0 957 -0.037975 0.040000 0.040000 54.000000 0.160000 0.000625 0.000000 0.000000 
340480000 60 33 0 510 -0.037975 0.040000 0.040000 54.000000 0.160000 0.000625 0.000000 0.000000 
343040000 35 36 1379 883 -0.037975 0.040000 0.040000 54.000000 0.160000 0.000625 0.000000 0.000000 
345600000 57 42 0 238 -0.037975 0.040000 0.040000 54.000000 0.160000 0.000625 0.000000 0.000000 
348160000 23 17 0 1177 -0.037975 0.040000 0.040000 54.000000 0.160000 0.000625 0.000000 0.000000 
350720000 24 44 0 315 -0.037975 0.040000 0.040000 54.000000 0.160000 0.000625 0.000000 0.000000 
353280000 76 75 0 1410 -0.037975 0.040000 0.040000 54.000000 0.160000 0.000625 0.000000 0.000000 
355840000 17 0 0 1290 -0.037975 0.040000 0.040000 54.000000 0.160000 0.000625 0.000000 0.000000 
358400000 38 30 0 504 -0.037975 0.040000 0.040000 54.000000 0.160000 0.000625 0.000000 0.000000 
360960000 40 19 0 1408 -0.037975 0.040000 0.040000 54.000000 0.160000 0.000625 0.000000 0.000000 
363520000 43 66 0 1100 -0.037975 0.040000 0.040000 54.000000 0.160000 0.000625 0.000000 0.000000 
366080000 56 37 0 588 -0.037975 0.040000 0.040000 54.000000 0.160000 0.000625 0.000000 0.000000 
368640000 62 54 0 989 -0.037975 0.040000 0.040000 54.000000 0.160000 0.000625 0.000000 0.000000 
371200000 77 7 0 201 -0.037975 0.040000 0.040000 54.000000 0.160000 0.000625 0.000000 0.000000 
373760000 50 16 0 912 -0.037975 0.040000 0.040000 54.000000 0.160000 0.000625 0.000000 0.000000 
376320000 4 44 0 96 -0.037975 0.040000 0.040000 54.000000 0.160000 0.000625 0.000000 0.000000 
378880000 20 69 0 1000 -0.037975 0.040000 0.040000 54.000000 0.160000 0.000625 0.000000 0.000000 
381440000 61 38 0 1586 -0.037975 0.040000 0.040000 54.000000 0.160000 0.000625 0.000000 0.000000 
384000000 39 52 0 1559 -0.037975 0.040000 0.040000 54.000000 0.160000 0.000625 0.000000 0.000000 
386560000 37 19 0 1486 -0.037975 0.040000 0.040000 54.000000 0.160000 0.000625 0.000000 0.000000 
389120000 33 64 0 555 -0.037975 0.040000 0.040000 54.000000 0.160000 0.000625 0.000000 0.000000 
391680000 71 19 0 483 -0.037975 0.040000 0.040000 54.000000 0.160000 0.000625 0.000000 0.000000 
394240000 21 33 0 858 -0.037975 0.040000 0.040000 54.000000 0.160000 0.000625 0.000000 0.000000 
396800000 37 15 0 331 -0.037975 0.040000 0.040000 54.000000 0.160000 0.000625 0.000000 0.000000 
399360000 32 52 0 925 -0.037975 0.040000 0.040000 54.000000 0.160000 0.000625 0.000000 0.000000 
401920000 16 41 0 191 -0.037975 0.040000 0.040000 54.000000 0.160000 0.000625 0.000000 0.000000 
404480000 75 1 0 101 -0.037975 0.040000 0.040000 54.000000 0.160000 0.000625 0.000000 0.000000 
407040000 39 26 0 794 -0.037975 0.040000 0.040000 54.000000 0.160000 0.000625 0.000000 0.000000 
409600000 74 15 0 5 -0.037975 0.040000 0.040000 54.000000 0.160000 0.000625 0.000000 0.000000 
412160000 5 46 0 171 -0.037975 0.040000 0.040000 54.000000 0.160000 0.000625 0.000000 0.000000 
414720000 31 22 0 812 -0.037975 0.040000 0.040000 54.000000 0.160000 0.000625 0.000000 0.000000 
417280000 33 11 0 1232 -0.037975 0.040000 0.040000 54.000000 0.160000 0.000625 0.000000 0.000000 
419840000 21 28 0 788 -0.037975 0.040156 0.040000 35.000000 0.160000 0.000625 0.000000 0.000000 
422400000 79 73 0 406 -0.037975 0.040156 0.040000 35.000000 0.160000 0.000625 0.000000 0.000000 
424960000 52 69 0 139 -0.037975 0.040156 0.040000 35.000000 0.160000 0.000625 0.000000 0.000000 
427520000 19 42 0 42 -0.037975 0.040156 0.040000 35.000000 0.160000 0.000625 0.000000 0.000000 
430080000 61 35 0 442 -0.037975 0.040000 0.040000 54.000000 0.160000 0.000625 0.000000 0.000000 
432640000 36 37 1526 929 -0.037975 0.040000 0.040000 54.000000 0.160000 0.000625 0.000000 0.000000 
435200000 70 73 0 610 -0.037975 0.040000 0.040000 54.000000 0.160000 0.000625 0.000000 0.000000 
437760000 4 13 0 70 -0.037975 0.040000 0.040000 54.000000 0.160000 0.000625 0.000000 0.000000 
440320000 9 26 0 425 -0.037816 0.039844 0.039844 51.000000 0.159375 0.000625 0.000000 0.000000 
442880000 67 59 0 1093 -0.037816 0.039844 0.039844 51.000000 0.159375 0.000625 0.000000 0.000000 
445440000 69 43 0 1002 -0.037975 0.040000 0.040000 54.000000 0.160000 0.000625 0.000000 0.000000 
448000000 10 43 0 745 -0.037975 0.040000 0.040000 54.000000 0.160000 0.000625 0.000000 0.000000 
450560000 19 62 0 395 -0.037975 0.040000 0.040000 54.000000 0.160000 0.000625 0.000000 0.000000 
453120000 2 79 0 931 -0.037975 0.040000 0.040000 54.000000 0.160000 0.000625 0.000000 0.000000 
455680000 78 20 0 1192 -0.037975 0.040000 0.040000 54.000000 0.160000 0.000625 0.000000 0.000000 
458240000 49 29 0 832 -0.037975 0.040000 0.040000 54.000000 0.160000 0.000625 0.000000 0.000000 
460800000 7 57 0 1574 -0.037975 0.040000 0.040000 54.000000 0.160000 0.000625 0.000000 0.000000 
463360000 70 56 0 150 -0.037975 0.040000 0.040000 54.000000 0.160000 0.000625 0.000000 0.000000 
465920000 30 25 0 818 -0.037975 0.040000 0.040000 54.000000 0.160000 0.000625 0.000000 0.000000 
468480000 48 49 0 188 -0.037975 0.040000 0.040000 54.000000 0.160000 0.000625 0.000000 0.000000 
471040000 25 16 0 1351 -0.037975 0.040000 0.040000 54.000000 0.160000 0.000625 0.000000 0.000000 
473600000 67 20 0 1001 -0.037975 0.040000 0.040000 54.000000 0.160000 0.000625 0.000000 0.000000 
476160000 50 72 0 161 -0.037975 0.040000 0.040000 54.000000 0.160000 0.000625 0.000000 0.000000 
478720000 14 58 0 1498 -0.037975 0.040000 0.040000 54.000000 0.160000 0.000625 0.000000 0.000000 
481280000 33 10 0 842 -0.037975 0.040000 0.040000 54.000000 0.160000 0.000625 0.000000 0.000000 
483840000 79 60 0 285 -0.037975 0.040000 0.040000 54.000000 0.160000 0.000625 0.000000 0.000000 
486400000 24 34 0 942 -0.037975 0.040000 0.040000 54.000000 0.160000 0.000625 0.000000 0.000000 
488960000 25 72 0 605 -0.037975 0.040000 0.040000 54.000000 0.160000 0.000625 0.000000 0.000000 
491520000 38 17 0 1042 -0.037816 0.039844 0.039844 51.000000 0.159375 0.000625 0.000000 0.000000 
494080000 33 0 0 347 -0.037816 0.039844 0.039844 51.000000 0.159375 0.000625 0.000000 0.000000 
496640000 13 55 0 671 -0.037816 0.039844 0.039844 51.000000 0.159375 0.000625 0.000000 0.000000 
499200000 74 15 0 865 -0.037816 0.039844 0.039844 51.000000 0.159375 0.000625 0.000000 0.000000 
501760000 44 55 0 808 -0.037816 0.039844 0.039844 51.000000 0.159375 0.000625 0.000000 0.000000 
504320000 78 54 0 97 -0.037816 0.039844 0.039844 51.000000 0.159375 0.000625 0.000000 0.000000 
506880000 51 69 0 1537 -0.037816 0.039844 0.039844 51.000000 0.159375 0.000625 0.000000 0.000000 
509440000 66 53 0 1183 -0.037975 0.040000 0.040000 54.000000 0.160000 0.000625 0.000000 0.000000 
512000000 43 31 0 1269 -0.037975 0.040000 0.040000 54.000000 0.160000 0.000625 0.000000 0.000000 
514560000 8 5 0 1594 -0.037975 0.040000 0.040000 54.000000 0.160000 0.000625 0.000000 0.000000 
517120000 34 76 0 1480 -0.037975 0.040000 0.040000 54.000000 0.160000 0.000625 0.000000 0.000000 
519680000 0 6 0 1366 -0.037975 0.040000 0.040000 54.000000 0.160000 0.000625 0.000000 0.000000 
522240000 32 15 0 353 -0.037975 0.040000 0.040000 54.000000 0.160000 0.000625 0.000000 0.000000 
524800000 12 70 0 1349 -0.037975 0.040000 0.040000 54.000000 0.160000 0.000625 0.000000 0.000000 
527360000 63 43 0 1118 -0.037975 0.040000 0.040000 54.000000 0.160000 0.000625 0.000000 0.000000 
529920000 0 45 0 463 -0.037975 0.040000 0.040000 54.000000 0.160000 0.000625 0.000000 0.000000 
532480000 15 77 0 328 -0.037975 0.040000 0.040000 54.000000 0.160000 0.000625 0.000000 0.000000 
535040000 25 27 0 929 -0.037975 0.040000 0.040000 54.000000 0.160000 0.000625 0.000000 0.000000 
537600000 54 26 0 289 -0.037975 0.040000 0.040000 54.000000 0.160000 0.000625 0.000000 0.000000 
540160000 46 70 0 1598 -0.037975 0.040000 0.040000 54.000000 0.160000 0.000625 0.000000 0.000000 
542720000 65 12 0 711 -0.037975 0.040000 0.040000 54.000000 0.160000 0.000625 0.000000 0.000000 
545280000 47 49 0 1340 -0.037975 0.040000 0.040000 54.000000 0.160000 0.000625 0.000000 0.000000 
547840000 70 2 0 505 -0.037975 0.040000 0.040000 54.000000 0.160000 0.000625 0.000000 0.000000 
550400000 5 15 0 884 -0.037975 0.040000 0.040000 54.000000 0.160000 0.000625 0.000000 0.000000 
552960000 17 10 0 1597 -0.037975 0.040000 0.040000 54.000000 0.160000 0.000625 0.000000 0.000000 
555520000 58 29 0 187 -0.037975 0.040000 0.040000 54.000000 0.160000 0.000625 0.000000 0.000000 
558080000 28 72 0 1005 -0.037975 0.040000 0.040000 54.000000 0.160000 0.000625 0.000000 0.000000 
560640000 72 50 0 1264 -0.038054 0.040156 0.040156 46.000000 0.160000 0.000625 0.000000 0.000000 
563200000 38 79 0 1515 -0.038054 0.040156 0.040156 46.000000 0.160000 0.000625 0.000000 0.000000 
565760000 6 61 0 1048 -0.037975 0.040000 0.040000 54.000000 0.160000 0.000625 0.000000 0.000000 
568320000 14 30 0 1310 -0.037816 0.039844 0.039844 51.000000 0.159375 0.000625 0.000000 0.000000 
570880000 77 48 0 470 -0.037816 0.039844 0.039844 51.000000 0.159375 0.000625 0.000000 0.000000 
573440000 14 75 0 271 -0.037816 0.039844 0.039844 51.000000 0.159375 0.000625 0.000000 0.000000 
576000000 26 52 0 638 -0.037816 0.039844 0.039844 51.000000 0.159375 0.000625 0.000000 0.000000 
578560000 4 75 0 827 -0.037816 0.039844 0.039844 51.000000 0.159375 0.000625 0.000000 0.000000 
581120000 5 76 0 38 -0.037816 0.039844 0.039844 51.000000 0.159375 0.000625 0.000000 0.000000 
583680000 46 45 492 942 -0.037975 0.040000 0.040000 54.000000 0.160000 0.000625 0.000000 0.000000 
586240000 70 78 0 252 -0.037975 0.040000 0.040000 54.000000 0.160000 0.000625 0.000000 0.000000 
588800000 39 76 0 1 -0.037975 0.040000 0.040000 54.000000 0.160000 0.000625 0.000000 0.000000 
591360000 11 22 0 1442 -0.037975 0.040000 0.040000 54.000000 0.160000 0.000625 0.000000 0.000000 
593920000 75 44 0 1497 -0.037975 0.040000 0.040000 54.000000 0.160000 0.000625 0.000000 0.000000 
596480000 7 12 0 337 -0.037975 0.040000 0.040000 54.000000 0.160000 0.000625 0.000000 0.000000 
599040000 45 53 0 458 -0.037975 0.040000 0.040000 54.000000 0.160000 0.000625 0.000000 0.000000 
601600000 79 52 0 734 -0.037975 0.040000 0.040000 54.000000 0.160000 0.000625 0.000000 0.000000 
604160000 67 21 0 683 -0.037975 0.040000 0.040000 54.000000 0.160000 0.000625 0.000000 0.000000 
606720000 5 66 0 457 -0.037975 0.040000 0.040000 54.000000 0.160000 0.000625 0.000000 0.000000 
609280000 56 4 0 1518 -0.037975 0.040000 0.040000 54.000000 0.160000 0.000625 0.000000 0.000000 
611840000 28 6 0 756 -0.037975 0.040000 0.040000 54.000000 0.160000 0.000625 0.000000 0.000000 
614400000 51 72 0 1056 -0.037975 0.040000 0.040000 54.000000 0.160000 0.000625 0.000000 0.000000 
616960000 64 1 0 218 -0.037975 0.040000 0.040000 54.000000 0.160000 0.000625 0.000000 0.000000 
619520000 63 69 0 1409 -0.037975 0.040000 0.040000 54.000000 0.160000 0.000625 0.000000 0.000000 
622080000 3 21 0 833 -0.037975 0.040000 0.040000 54.000000 0.160000 0.000625 0.000000 0.000000 
624640000 14 41 0 1057 -0.037975 0.040000 0.040000 54.000000 0.160000 0.000625 0.000000 0.000000 
627200000 79 59 0 1215 -0.037816 0.039844 0.039844 51.000000 0.159375 0.000625 0.000000 0.000000 
629760000 66 7 0 1206 -0.037816 0.039844 0.039844 51.000000 0.159375 0.000625 0.000000 0.000000 
632320000 62 1 0 73 -0.037816 0.039844 0.039844 51.000000 0.159375 0.000625 0.000000 0.000000 
634880000 67 53 0 15 -0.037816 0.039844 0.039844 51.000000 0.159375 0.000625 0.000000 0.000000 
637440000 42 44 534 904 -0.037816 0.039844 0.039844 51.000000 0.159375 0.000625 0.000000 0.000000 
640000000 51 69 0 870 -0.037816 0.039844 0.039844 51.000000 0.159375 0.000625 0.000000 0.000000 
642560000 77 17 0 338 -0.037816 0.039844 0.039844 51.000000 0.159375 0.000625 0.000000 0.000000 
645120000 54 24 0 1188 -0.037975 0.040000 0.040000 54.000000 0.160000 0.000625 0.000000 0.000000 
647680000 64 77 0 1356 -0.037975 0.040000 0.040000 54.000000 0.160000 0.000625 0.000000 0.000000 
650240000 31 26 0 899 -0.037975 0.040000 0.040000 54.000000 0.160000 0.000625 0.000000 0.000000 
652800000 41 48 0 1240 -0.037975 0.040000 0.040000 54.000000 0.160000 0.000625 0.000000 0.000000 
655360000 21 37 0 185 -0.037975 0.040000 0.040000 54.000000 0.160000 0.000625 0.000000 0.000000 
657920000 58 3 0 622 -0.037975 0.040000 0.040000 54.000000 0.160000 0.000625 0.000000 0.000000 
660480000 32 16 0 1496 -0.037975 0.040156 0.040000 35.000000 0.160000 0.000625 0.000000 0.000000 
663040000 20 61 0 1408 -0.037975 0.040156 0.040000 35.000000 0.160000 0.000625 0.000000 0.000000 
665600000 10 47 0 421 -0.038528 0.040781 0.040625 36.000000 0.162500 0.000625 0.000000 0.000000 
668160000 35 77 0 878 -0.038528 0.040781 0.040625 36.000000 0.162500 0.000625 0.000000 0.000000 
670720000 73 45 0 6 -0.038845 0.040938 0.040938 61.000000 0.163750 0.000625 0.000000 0.000000 
673280000 37 47 864 1446 -0.038845 0.040938 0.040938 61.000000 0.163750 0.000625 0.000000 0.000000 
675840000 27 56 0 1521 -0.039003 0.041094 0.041094 64.000000 0.164375 0.000625 0.000000 0.000000 
678400000 65 35 0 438 -0.039003 0.041094 0.041094 64.000000 0.164375 0.000625 0.000000 0.000000 
680960000 4 4 0 888 -0.038845 0.040938 0.040938 61.000000 0.163750 0.000625 0.000000 0.000000 
683520000 27 65 0 1230 -0.038845 0.040938 0.040938 61.000000 0.163750 0.000625 0.000000 0.000000 
686080000 58 73 0 599 -0.038845 0.040938 0.040938 61.000000 0.163750 0.000625 0.000000 0.000000 
688640000 32 21 0 1586 -0.038845 0.040938 0.040938 61.000000 0.163750 0.000625 0.000000 0.000000 
691200000 45 27 0 51 -0.038687 0.040781 0.040781 58.000000 0.163125 0.000625 0.000000 0.000000 
693760000 64 24 0 303 -0.038845 0.040938 0.040938 61.000000 0.163750 0.000625 0.000000 0.000000 
696320000 33 65 0 470 -0.038845 0.040938 0.040938 61.000000 0.163750 0.000625 0.000000 0.000000 
698880000 13 78 0 322 -0.038845 0.040938 0.040938 61.000000 0.163750 0.000625 0.000000 0.000000 
701440000 14 35 0 1472 -0.038845 0.040938 0.040938 61.000000 0.163750 0.000625 0.000000 0.000000 
704000000 57 50 0 592 -0.039003 0.041094 0.041094 64.000000 0.164375 0.000625 0.000000 0.000000 
706560000 9 44 0 858 -0.039478 0.041563 0.041563 73.000000 0.166250 0.000625 0.000000 0.000000 
709120000 29 39 0 551 -0.039636 0.041719 0.041719 76.000000 0.166875 0.000625 0.000000 0.000000 
711680000 2 22 0 1421 -0.039636 0.041719 0.041719 76.000000 0.166875 0.000625 0.000000 0.000000 
714240000 72 77 0 1212 -0.039636 0.041719 0.041719 76.000000 0.166875 0.000625 0.000000 0.000000 
716800000 18 7 0 432 -0.039636 0.041719 0.041719 76.000000 0.166875 0.000625 0.000000 0.000000 
719360000 39 76 0 466 -0.039636 0.041719 0.041719 76.000000 0.166875 0.000625 0.000000 0.000000 
721920000 26 58 0 829 -0.039636 0.041719 0.041719 76.000000 0.166875 0.000625 0.000000 0.000000 
724480000 70 56 0 1582 -0.039636 0.041719 0.041719 76.000000 0.166875 0.000625 0.000000 0.000000 
727040000 6 27 0 1336 -0.039636 0.041719 0.041719 76.000000 0.166875 0.000625 0.000000 0.000000 
729600000 71 17 0 1336 -0.039636 0.041719 0.041719 76.000000 0.166875 0.000625 0.000000 0.000000 
732160000 60 69 0 534 -0.039636 0.041719 0.041719 76.000000 0.166875 0.000625 0.000000 0.000000 
734720000 19 13 0 326 -0.039794 0.041875 0.041875 79.000000 0.167500 0.000625 0.000000 0.000000 
737280000 74 19 0 3 -0.039794 0.041875 0.041875 79.000000 0.167500 0.000625 0.000000 0.000000 
739840000 53 26 0 181 -0.039953 0.042031 0.042031 82.000000 0.168125 0.000625 0.000000 0.000000 
742400000 43 75 0 790 -0.039953 0.042031 0.042031 82.000000 0.168125 0.000625 0.000000 0.000000 
744960000 31 41 0 1254 -0.039953 0.042031 0.042031 82.000000 0.168125 0.000625 0.000000 0.000000 
747520000 35 11 0 915 -0.039953 0.042031 0.042031 82.000000 0.168125 0.000625 0.000000 0.000000 
750080000 20 5 0 641 -0.039953 0.042031 0.042031 82.000000 0.168125 0.000625 0.000000 0.000000 
752640000 18 58 0 1198 -0.039953 0.042031 0.042031 82.000000 0.168125 0.000625 0.000000 0.000000 
755200000 57 65 0 588 -0.039953 0.042031 0.042031 82.000000 0.168125 0.000625 0.000000 0.000000 
757760000 10 56 0 190 -0.040111 0.042188 0.042188 85.000000 0.168750 0.000625 0.000000 0.000000 
760320000 5 77 0 1441 -0.040111 0.042188 0.042188 85.000000 0.168750 0.000625 0.000000 0.000000 
762880000 55 27 0 1199 -0.040111 0.042188 0.042188 85.000000 0.168750 0.000625 0.000000 0.000000 
765440000 72 73 0 670 -0.040111 0.042188 0.042188 85.000000 0.168750 0.000625 0.000000 0.000000 
768000000 62 10 0 678 -0.040111 0.042188 0.042188 85.000000 0.168750 0.000625 0.000000 0.000000 
770560000 43 41 273 322 -0.039953 0.042031 0.042031 82.000000 0.168125 0.000625 0.000000 0.000000 
773120000 12 66 0 1337 -0.039794 0.041875 0.041875 79.000000 0.167500 0.000625 0.000000 0.000000 
775680000 55 13 0 637 -0.040111 0.042188 0.042188 85.000000 0.168750 0.000625 0.000000 0.000000 
778240000 58 10 0 362 -0.040111 0.042188 0.042188 85.000000 0.168750 0.000625 0.000000 0.000000 
780800000 18 41 0 582 -0.040111 0.042188 0.042188 85.000000 0.168750 0.000625 0.000000 0.000000 
783360000 62 32 0 362 -0.040111 0.042188 0.042188 85.000000 0.168750 0.000625 0.000000 0.000000 
785920000 24 18 0 801 -0.040111 0.042188 0.042188 85.000000 0.168750 0.000625 0.000000 0.000000 
788480000 79 51 0 143 -0.040111 0.042188 0.042188 85.000000 0.168750 0.000625 0.000000 0.000000 
791040000 26 53 0 1477 -0.040269 0.042344 0.042344 88.000000 0.169375 0.000625 0.000000 0.000000 
793600000 19 18 0 1566 -0.040269 0.042344 0.042344 88.000000 0.169375 0.000625 0.000000 0.000000 
796160000 17 61 0 205 -0.040269 0.042344 0.042344 88.000000 0.169375 0.000625 0.000000 0.000000 
798720000 29 39 0 1182 -0.040269 0.042344 0.042344 88.000000 0.169375 0.000625 0.000000 0.000000 
801280000 22 47 0 810 -0.040269 0.042344 0.042344 88.000000 0.169375 0.000625 0.000000 0.000000 
803840000 56 10 0 1303 -0.040269 0.042344 0.042344 88.000000 0.169375 0.000625 0.000000 0.000000 
806400000 78 69 0 12 -0.040269 0.042344 0.042344 88.000000 0.169375 0.000625 0.000000 0.000000 
808960000 72 30 0 1038 -0.040269 0.042344 0.042344 88.000000 0.169375 0.000625 0.000000 0.000000 
811520000 60 65 0 611 -0.040269 0.042344 0.042344 88.000000 0.169375 0.000625 0.000000 0.000000 
814080000 15 13 0 145 -0.040269 0.042344 0.042344 88.000000 0.169375 0.000625 0.000000 0.000000 
816640000 11 21 0 523 -0.040269 0.042500 0.042344 69.000000 0.169375 0.000625 0.000000 0.000000 
819200000 25 77 0 923 -0.040269 0.042500 0.042344 69.000000 0.169375 0.000625 0.000000 0.000000 
821760000 51 68 0 880 -0.040269 0.042500 0.042344 69.000000 0.169375 0.000625 0.000000 0.000000 
824320000 1 13 0 688 -0.040269 0.042500 0.042344 69.000000 0.169375 0.000625 0.000000 0.000000 
826880000 47 25 0 1584 -0.040269 0.042500 0.042344 69.000000 0.169375 0.000625 0.000000 0.000000 
829440000 22 48 0 1393 -0.040269 0.042500 0.042344 69.000000 0.169375 0.000625 0.000000 0.000000 
832000000 41 36 450 487 -0.040506 0.042813 0.042656 64.000000 0.170625 0.000625 0.000000 0.000000 
834560000 0 74 0 1194 -0.040506 0.042656 0.042656 83.000000 0.170625 0.000625 0.000000 0.000000 
837120000 37 4 0 1073 -0.040823 0.042969 0.042969 89.000000 0.171875 0.000625 0.000000 0.000000 
839680000 40 17 0 1500 -0.040823 0.042969 0.042969 89.000000 0.171875 0.000625 0.000000 0.000000 
842240000 39 60 0 132 -0.040823 0.042969 0.042969 89.000000 0.171875 0.000625 0.000000 0.000000 
844800000 15 71 0 1320 -0.040823 0.042969 0.042969 89.000000 0.171875 0.000625 0.000000 0.000000 
847360000 8 32 0 453 -0.040981 0.043125 0.043125 92.000000 0.172500 0.000625 0.000000 0.000000 
849920000 20 26 0 759 -0.041218 0.043438 0.043437 93.000000 0.173750 0.000625 0.000000 0.000000 
852480000 24 54 0 1512 -0.041535 0.043750 0.043750 99.000000 0.175000 0.000625 0.000000 0.000000 
855040000 63 4 0 817 -0.041535 0.043750 0.043750 99.000000 0.175000 0.000625 0.000000 0.000000 
857600000 50 21 0 39 -0.041535 0.043750 0.043750 99.000000 0.175000 0.000625 0.000000 0.000000 
860160000 57 30 0 283 -0.041851 0.044062 0.044062 105.000000 0.176250 0.000625 0.000000 0.000000 
862720000 34 39 940 413 -0.042009 0.044219 0.044219 108.000000 0.176875 0.000625 0.000000 0.000000 
865280000 6 8 0 306 -0.042168 0.044375 0.044375 111.000000 0.177500 0.000625 0.000000 0.000000 
867840000 44 52 0 644 -0.042168 0.044375 0.044375 111.000000 0.177500 0.000625 0.000000 0.000000 
870400000 74 3 0 1442 -0.042168 0.044375 0.044375 111.000000 0.177500 0.000625 0.000000 0.000000 
872960000 38 37 196 116 -0.042168 0.044375 0.044375 111.000000 0.177500 0.000625 0.000000 0.000000 
875520000 40 18 0 1031 -0.042168 0.044375 0.044375 111.000000 0.177500 0.000625 0.000000 0.000000 
878080000 54 42 0 749 -0.042326 0.044531 0.044531 114.000000 0.178125 0.000625 0.000000 0.000000 
880640000 44 2 0 1370 -0.042484 0.044687 0.044687 117.000000 0.178750 0.000625 0.000000 0.000000 
883200000 53 72 0 437 -0.042484 0.044687 0.044687 117.000000 0.178750 0.000625 0.000000 0.000000 
885760000 22 11 0 941 -0.042484 0.044687 0.044687 117.000000 0.178750 0.000625 0.000000 0.000000 
888320000 33 58 0 642 -0.042484 0.044687 0.044687 117.000000 0.178750 0.000625 0.000000 0.000000 
890880000 63 29 0 1132 -0.042484 0.044687 0.044687 117.000000 0.178750 0.000625 0.000000 0.000000 
893440000 67 77 0 108 -0.042484 0.044687 0.044687 117.000000 0.178750 0.000625 0.000000 0.000000 
896000000 41 21 0 906 -0.042484 0.044687 0.044687 117.000000 0.178750 0.000625 0.000000 0.000000 
898560000 67 24 0 91 -0.042484 0.044687 0.044687 117.000000 0.178750 0.000625 0.000000 0.000000 
901120000 16 34 0 348 -0.042484 0.044687 0.044687 117.000000 0.178750 0.000625 0.000000 0.000000 
903680000 36 9 0 1593 -0.042642 0.044844 0.044844 120.000000 0.179375 0.000625 0.000000 0.000000 
906240000 5 77 0 146 -0.042801 0.045000 0.045000 123.000000 0.180000 0.000625 0.000000 0.000000 
908800000 23 24 0 1090 -0.042801 0.045000 0.045000 123.000000 0.180000 0.000625 0.000000 0.000000 
911360000 68 62 0 848 -0.042642 0.044844 0.044844 120.000000 0.179375 0.000625 0.000000 0.000000 
913920000 26 58 0 1356 -0.042484 0.044687 0.044687 117.000000 0.178750 0.000625 0.000000 0.000000 
916480000 54 41 0 504 -0.042326 0.044531 0.044531 114.000000 0.178125 0.000625 0.000000 0.000000 
919040000 15 44 0 710 -0.042168 0.044375 0.044375 111.000000 0.177500 0.000625 0.000000 0.000000 
921600000 11 62 0 1527 -0.042168 0.044375 0.044375 111.000000 0.177500 0.000625 0.000000 0.000000 
924160000 71 58 0 297 -0.042168 0.044375 0.044375 111.000000 0.177500 0.000625 0.000000 0.000000 
926720000 47 66 0 642 -0.042168 0.044375 0.044375 111.000000 0.177500 0.000625 0.000000 0.000000 
929280000 62 54 0 1416 -0.042484 0.044687 0.044687 117.000000 0.178750 0.000625 0.000000 0.000000 
931840000 60 57 0 369 -0.042642 0.044844 0.044844 120.000000 0.179375 0.000625 0.000000 0.000000 
934400000 50 71 0 1133 -0.042642 0.044844 0.044844 120.000000 0.179375 0.000625 0.000000 0.000000 
936960000 18 65 0 920 -0.042959 0.045156 0.045156 126.000000 0.180625 0.000625 0.000000 0.000000 
939520000 7 16 0 561 -0.042959 0.045156 0.045156 126.000000 0.180625 0.000625 0.000000 0.000000 
942080000 53 26 0 257 -0.042959 0.045156 0.045156 126.000000 0.180625 0.000625 0.000000 0.000000 
944640000 71 56 0 249 -0.043275 0.045469 0.045469 132.000000 0.181875 0.000625 0.000000 0.000000 
947200000 36 45 1060 409 -0.043750 0.045937 0.045937 141.000000 0.183750 0.000625 0.000000 0.000000 
949760000 31 31 0 1584 -0.043750 0.045937 0.045937 141.000000 0.183750 0.000625 0.000000 0.000000 
952320000 52 38 0 282 -0.043750 0.045937 0.045937 141.000000 0.183750 0.000625 0.000000 0.000000 
954880000 33 27 0 1256 -0.043908 0.046094 0.046094 144.000000 0.184375 0.000625 0.000000 0.000000 
957440000 12 44 0 839 -0.044066 0.046250 0.046250 147.000000 0.185000 0.000625 0.000000 0.000000 
960000000 60 3 0 56 -0.044066 0.046250 0.046250 147.000000 0.185000 0.000625 0.000000 0.000000 
962560000 40 46 652 1593 -0.044066 0.046250 0.046250 147.000000 0.185000 0.000625 0.000000 0.000000 
965120000 22 47 0 1364 -0.044383 0.046562 0.046562 153.000000 0.186250 0.000625 0.000000 0.000000 
967680000 30 6 0 242 -0.044541 0.046719 0.046719 156.000000 0.186875 0.000625 0.000000 0.000000 
970240000 79 19 0 1595 -0.044383 0.046562 0.046562 153.000000 0.186250 0.000625 0.000000 0.000000 
972800000 4 60 0 672 -0.044541 0.046719 0.046719 156.000000 0.186875 0.000625 0.000000 0.000000 
975360000 41 31 605 732 -0.044699 0.046875 0.046875 159.000000 0.187500 0.000625 0.000000 0.000000 
977920000 71 62 0 863 -0.044699 0.046875 0.046875 159.000000 0.187500 0.000625 0.000000 0.000000 
980480000 26 21 0 800 -0.045016 0.047188 0.047188 165.000000 0.188750 0.000625 0.000000 0.000000 
983040000 9 70 0 232 -0.045332 0.047500 0.047500 171.000000 0.190000 0.000625 0.000000 0.000000 
985600000 22 48 0 937 -0.045332 0.047500 0.047500 171.000000 0.190000 0.000625 0.000000 0.000000 
988160000 23 8 0 581 -0.045332 0.047500 0.047500 171.000000 0.190000 0.000625 0.000000 0.000000 
990720000 33 59 0 695 -0.045491 0.047656 0.047656 174.000000 0.190625 0.000625 0.000000 0.000000 
993280000 11 10 0 656 -0.045491 0.047656 0.047656 174.000000 0.190625 0.000625 0.000000 0.000000 
995840000 52 52 0 1479 -0.045332 0.047500 0.047500 171.000000 0.190000 0.000625 0.000000 0.000000 
998400000 14 0 0 14 -0.045332 0.047500 0.047500 171.000000 0.190000 0.000625 0.000000 0.000000 
1000960000 52 72 0 610 -0.045332 0.047500 0.047500 171.000000 0.190000 0.000625 0.000000 0.000000 
1003520000 45 17 0 1248 -0.045332 0.047500 0.047500 171.000000 0.190000 0.000625 0.000000 0.000000 
1006080000 30 52 0 1452 -0.045332 0.047500 0.047500 171.000000 0.190000 0.000625 0.000000 0.000000 
1008640000 17 4 0 1548 -0.045332 0.047500 0.047500 171.000000 0.190000 0.000625 0.000000 0.000000 
1011200000 16 69 0 1272 -0.045332 0.047500 0.047500 171.000000 0.190000 0.000625 0.000000 0.000000 
1013760000 57 14 0 470 -0.045332 0.047500 0.047500 171.000000 0.190000 0.000625 0.000000 0.000000 
1016320000 23 21 0 1367 -0.045174 0.047344 0.047344 168.000000 0.189375 0.000625 0.000000 0.000000 
1018880000 8 6 0 466 -0.045174 0.047344 0.047344 168.000000 0.189375 0.000625 0.000000 0.000000 
1021440000 78 16 0 683 -0.045332 0.047500 0.047500 171.000000 0.190000 0.000625 0.000000 0.000000 
1024000000 20 1 0 1212 -0.045332 0.047500 0.047500 171.000000 0.190000 0.000625 0.000000 0.000000 
1026560000 67 29 0 533 -0.045491 0.047656 0.047656 174.000000 0.190625 0.000625 0.000000 0.000000 
1029120000 6 39 0 1500 -0.045649 0.047813 0.047813 177.000000 0.191250 0.000625 0.000000 0.000000 
1031680000 21 29 0 1065 -0.045649 0.047813 0.047813 177.000000 0.191250 0.000625 0.000000 0.000000 
1034240000 22 12 0 1105 -0.045649 0.047813 0.047813 177.000000 0.191250 0.000625 0.000000 0.000000 
1036800000 20 8 0 1109 -0.045649 0.047813 0.047813 177.000000 0.191250 0.000625 0.000000 0.000000 
1039360000 10 3 0 1118 -0.045649 0.047813 0.047813 177.000000 0.191250 0.000625 0.000000 0.000000 
1041920000 74 31 0 648 -0.045649 0.047813 0.047813 177.000000 0.191250 0.000625 0.000000 0.000000 
1044480000 79 27 0 342 -0.045649 0.047813 0.047813 177.000000 0.191250 0.000625 0.000000 0.000000 
1047040000 58 76 0 252 -0.045649 0.047813 0.047813 177.000000 0.191250 0.000625 0.000000 0.000000 
1049600000 32 73 0 1316 -0.045649 0.047813 0.047813 177.000000 0.191250 0.000625 0.000000 0.000000 
1052160000 28 61 0 346 -0.045649 0.047813 0.047813 177.000000 0.191250 0.000625 0.000000 0.000000 
1054720000 41 31 605 195 -0.045649 0.047813 0.047813 177.000000 0.191250 0.000625 0.000000 0.000000 
1057280000 33 34 25 428 -0.045649 0.047813 0.047813 177.000000 0.191250 0.000625 0.000000 0.000000 
1059840000 28 70 0 1087 -0.045649 0.047813 0.047813 177.000000 0.191250 0.000625 0.000000 0.000000 
1062400000 19 74 0 185 -0.045649 0.047969 0.047813 158.000000 0.191250 0.000625 0.000000 0.000000 
1064960000 1 54 0 1437 -0.045649 0.047969 0.047813 158.000000 0.191250 0.000625 0.000000 0.000000 
1067520000 34 14 0 1099 -0.045649 0.047969 0.047813 158.000000 0.191250 0.000625 0.000000 0.000000 
1070080000 74 31 0 454 -0.045649 0.047969 0.047813 158.000000 0.191250 0.000625 0.000000 0.000000 
1072640000 52 32 0 1501 -0.045649 0.047969 0.047813 158.000000 0.191250 0.000625 0.000000 0.000000 
1075200000 57 75 0 697 -0.045649 0.047813 0.047813 177.000000 0.191250 0.000625 0.000000 0.000000 
1077760000 67 18 0 664 -0.045649 0.047813 0.047813 177.000000 0.191250 0.000625 0.000000 0.000000 
1080320000 14 25 0 1356 -0.045649 0.047813 0.047813 177.000000 0.191250 0.000625 0.000000 0.000000 
1082880000 2 56 0 603 -0.045649 0.047813 0.047813 177.000000 0.191250 0.000625 0.000000 0.000000 
1085440000 1 72 0 487 -0.045649 0.047813 0.047813 177.000000 0.191250 0.000625 0.000000 0.000000 
1088000000 69 33 0 515 -0.045649 0.047813 0.047813 177.000000 0.191250 0.000625 0.000000 0.000000 
1090560000 4 74 0 296 -0.045649 0.047813 0.047813 177.000000 0.191250 0.000625 0.000000 0.000000 
1093120000 48 77 0 1436 -0.045649 0.047813 0.047813 177.000000 0.191250 0.000625 0.000000 0.000000 
1095680000 35 17 0 554 -0.045649 0.047813 0.047813 177.000000 0.191250 0.000625 0.000000 0.000000 
1098240000 12 21 0 1212 -0.045649 0.047813 0.047813 177.000000 0.191250 0.000625 0.000000 0.000000 
1100800000 61 52 0 13 -0.045491 0.047656 0.047656 174.000000 0.190625 0.000625 0.000000 0.000000 
1103360000 2 3 0 702 -0.045491 0.047656 0.047656 174.000000 0.190625 0.000625 0.000000 0.000000 
1105920000 75 63 0 952 -0.045649 0.047813 0.047813 177.000000 0.191250 0.000625 0.000000 0.000000 
1108480000 35 41 1278 1205 -0.045649 0.047813 0.047813 177.000000 0.191250 0.000625 0.000000 0.000000 
1111040000 54 6 0 1197 -0.045649 0.047813 0.047813 177.000000 0.191250 0.000625 0.000000 0.000000 
1113600000 63 34 0 981 -0.045649 0.047813 0.047813 177.000000 0.191250 0.000625 0.000000 0.000000 
1116160000 25 27 0 811 -0.045491 0.047656 0.047656 174.000000 0.190625 0.000625 0.000000 0.000000 
1118720000 6 51 0 1014 -0.045491 0.047656 0.047656 174.000000 0.190625 0.000625 0.000000 0.000000 
1121280000 43 29 0 227 -0.045491 0.047656 0.047656 174.000000 0.190625 0.000625 0.000000 0.000000 
1123840000 19 12 0 145 -0.045649 0.047813 0.047813 177.000000 0.191250 0.000625 0.000000 0.000000 
1126400000 64 13 0 798 -0.045649 0.047813 0.047813 177.000000 0.191250 0.000625 0.000000 0.000000 
1128960000 35 55 0 1562 -0.045491 0.047656 0.047656 174.000000 0.190625 0.000625 0.000000 0.000000 
1131520000 37 14 0 756 -0.045491 0.047656 0.047656 174.000000 0.190625 0.000625 0.000000 0.000000 
1134080000 52 2 0 613 -0.045491 0.047656 0.047656 174.000000 0.190625 0.000625 0.000000 0.000000 
1136640000 57 43 0 800 -0.045491 0.047656 0.047656 174.000000 0.190625 0.000625 0.000000 0.000000 
1139200000 62 29 0 1313 -0.045649 0.047813 0.047813 177.000000 0.191250 0.000625 0.000000 0.000000 
1141760000 73 10 0 937 -0.045649 0.047813 0.047813 177.000000 0.191250 0.000625 0.000000 0.000000 
1144320000 57 70 0 515 -0.045649 0.047813 0.047813 177.000000 0.191250 0.000625 0.000000 0.000000 
1146880000 79 40 0 70 -0.045649 0.047813 0.047813 177.000000 0.191250 0.000625 0.000000 0.000000 
1149440000 13 32 0 80 -0.045649 0.047813 0.047813 177.000000 0.191250 0.000625 0.000000 0.000000 
1152000000 74 23 0 233 -0.045649 0.047813 0.047813 177.000000 0.191250 0.000625 0.000000 0.000000 
1154560000 46 2 0 354 -0.045649 0.047813 0.047813 177.000000 0.191250 0.000625 0.000000 0.000000 
1157120000 10 1 0 450 -0.045649 0.047813 0.047813 177.000000 0.191250 0.000625 0.000000 0.000000 
1159680000 35 49 0 493 -0.045649 0.047813 0.047813 177.000000 0.191250 0.000625 0.000000 0.000000 
1162240000 61 33 0 1484 -0.045649 0.047813 0.047813 177.000000 0.191250 0.000625 0.000000 0.000000 
1164800000 10 79 0 158 -0.045649 0.047813 0.047813 177.000000 0.191250 0.000625 0.000000 0.000000 
1167360000 70 40 0 2 -0.045649 0.047813 0.047813 177.000000 0.191250 0.000625 0.000000 0.000000 
1169920000 8 37 0 602 -0.045649 0.047813 0.047813 177.000000 0.191250 0.000625 0.000000 0.000000 
1172480000 60 40 0 659 -0.045649 0.047813 0.047813 177.000000 0.191250 0.000625 0.000000 0.000000 
1175040000 48 79 0 235 -0.045649 0.047813 0.047813 177.000000 0.191250 0.000625 0.000000 0.000000 
1177600000 78 33 0 1497 -0.045649 0.047813 0.047813 177.000000 0.191250 0.000625 0.000000 0.000000 
1180160000 26 40 0 895 -0.045649 0.047813 0.047813 177.000000 0.191250 0.000625 0.000000 0.000000 
1182720000 9 31 0 227 -0.045649 0.047813 0.047813 177.000000 0.191250 0.000625 0.000000 0.000000 
1185280000 34 46 1583 1351 -0.045649 0.047813 0.047813 177.000000 0.191250 0.000625 0.000000 0.000000 
1187840000 61 66 0 1369 -0.045649 0.047813 0.047813 177.000000 0.191250 0.000625 0.000000 0.000000 
1190400000 65 16 0 813 -0.045649 0.047813 0.047813 177.000000 0.191250 0.000625 0.000000 0.000000 
1192960000 17 21 0 178 -0.045649 0.047813 0.047813 177.000000 0.191250 0.000625 0.000000 0.000000 
1195520000 33 77 0 660 -0.045649 0.047813 0.047813 177.000000 0.191250 0.000625 0.000000 0.000000 
1198080000 67 19 0 658 -0.045649 0.047813 0.047813 177.000000 0.191250 0.000625 0.000000 0.000000 
1200640000 29 51 0 694 -0.045728 0.047969 0.047969 169.000000 0.191875 0.000625 0.000000 0.000000 
1203200000 46 57 0 519 -0.045728 0.047969 0.047969 169.000000 0.191250 0.000625 0.000000 0.000000 
1205760000 17 56 0 417 -0.045649 0.047813 0.047813 177.000000 0.191250 0.000625 0.000000 0.000000 
1208320000 63 40 0 826 -0.045649 0.047813 0.047813 177.000000 0.191250 0.000625 0.000000 0.000000 
1210880000 67 47 0 530 -0.045649 0.047813 0.047813 177.000000 0.191250 0.000625 0.000000 0.000000 
1213440000 38 5 0 175 -0.045649 0.047813 0.047813 177.000000 0.191250 0.000625 0.000000 0.000000 
1216000000 60 71 0 127 -0.045649 0.047813 0.047813 177.000000 0.191250 0.000625 0.000000 0.000000 
1218560000 59 37 0 701 -0.045649 0.047813 0.047813 177.000000 0.191250 0.000625 0.000000 0.000000 
1221120000 50 60 0 265 -0.045649 0.047813 0.047813 177.000000 0.191250 0.000625 0.000000 0.000000 
1223680000 11 54 0 283 -0.045649 0.047813 0.047813 177.000000 0.191250 0.000625 0.000000 0.000000 
1226240000 10 36 0 130 -0.045649 0.047813 0.047813 177.000000 0.191250 0.000625 0.000000 0.000000 
1228800000 31 74 0 1168 -0.045649 0.047813 0.047813 177.000000 0.191250 0.000625 0.000000 0.000000 
1231360000 54 30 0 1533 -0.045491 0.047656 0.047656 174.000000 0.190625 0.000625 0.000000 0.000000 
1233920000 30 76 0 444 -0.045491 0.047656 0.047656 174.000000 0.190625 0.000625 0.000000 0.000000 
1236480000 7 56 0 672 -0.045491 0.047656 0.047656 174.000000 0.190625 0.000625 0.000000 0.000000 
1239040000 46 62 0 375 -0.045491 0.047656 0.047656 174.000000 0.190625 0.000625 0.000000 0.000000 
1241600000 37 6 0 718 -0.045649 0.047813 0.047813 177.000000 0.191250 0.000625 0.000000 0.000000 
1244160000 78 58 0 312 -0.045649 0.047813 0.047813 177.000000 0.191250 0.000625 0.000000 0.000000 
1246720000 5 42 0 373 -0.045649 0.047813 0.047813 177.000000 0.191250 0.000625 0.000000 0.000000 
1249280000 63 14 0 1467 -0.045728 0.047969 0.047969 169.000000 0.191250 0.000625 0.000000 0.000000 
1251840000 77 48 0 65 -0.045728 0.047969 0.047969 169.000000 0.191250 0.000625 0.000000 0.000000 
1254400000 61 21 0 660 -0.045728 0.047969 0.047969 169.000000 0.191250 0.000625 0.000000 0.000000 
1256960000 71 61 0 852 -0.045728 0.047969 0.047969 169.000000 0.191250 0.000625 0.000000 0.000000 
1259520000 34 50 0 673 -0.045728 0.047969 0.047969 169.000000 0.191875 0.000625 0.000000 0.000000 
1262080000 69 46 0 529 -0.045886 0.048125 0.048125 172.000000 0.191875 0.000625 0.000000 0.000000 
1264640000 63 25 0 205 -0.045886 0.048125 0.048125 172.000000 0.192500 0.000625 0.000000 0.000000 
1267200000 23 73 0 939 -0.046044 0.048281 0.048281 175.000000 0.193125 0.000625 0.000000 0.000000 
1269760000 33 1 0 1434 -0.046044 0.048281 0.048281 175.000000 0.193125 0.000625 0.000000 0.000000 
1272320000 25 10 0 1143 -0.046044 0.048281 0.048281 175.000000 0.193125 0.000625 0.000000 0.000000 
1274880000 75 26 0 145 -0.046044 0.048281 0.048281 175.000000 0.193125 0.000625 0.000000 0.000000 
1277440000 13 62 0 1387 -0.046044 0.048281 0.048281 175.000000 0.193125 0.000625 0.000000 0.000000 
1280000000 26 12 0 389 -0.046044 0.048281 0.048281 175.000000 0.193125 0.000625 0.000000 0.000000 
1282560000 41 36 450 122 -0.046361 0.048594 0.048594 181.000000 0.194375 0.000625 0.000000 0.000000 
1285120000 4 68 0 1591 -0.046519 0.048750 0.048750 184.000000 0.195000 0.000625 0.000000 0.000000 
1287680000 72 71 0 1239 -0.046519 0.048750 0.048750 184.000000 0.195000 0.000625 0.000000 0.000000 
1290240000 60 22 0 561 -0.046519 0.048750 0.048750 184.000000 0.195000 0.000625 0.000000 0.000000 
1292800000 0 22 0 16 -0.046519 0.048750 0.048750 184.000000 0.195000 0.000625 0.000000 0.000000 
1295360000 15 35 0 178 -0.046519 0.048750 0.048750 184.000000 0.195000 0.000625 0.000000 0.000000 
1297920000 50 1 0 1551 -0.046519 0.048750 0.048750 184.000000 0.195000 0.000625 0.000000 0.000000 
1300480000 16 48 0 1035 -0.046519 0.048750 0.048750 184.000000 0.195000 0.000625 0.000000 0.000000 
1303040000 31 10 0 1258 -0.046519 0.048750 0.048750 184.000000 0.195000 0.000625 0.000000 0.000000 
1305600000 76 43 0 1213 -0.046519 0.048750 0.048750 184.000000 0.195000 0.000625 0.000000 0.000000 
1308160000 71 50 0 1171 -0.046519 0.048750 0.048750 184.000000 0.195000 0.000625 0.000000 0.000000 
1310720000 64 44 0 183 -0.046519 0.048750 0.048750 184.000000 0.195000 0.000625 0.000000 0.000000 
1313280000 33 51 0 829 -0.046519 0.048750 0.048750 184.000000 0.195000 0.000625 0.000000 0.000000 
1315840000 71 58 0 89 -0.046519 0.048750 0.048750 184.000000 0.195000 0.000625 0.000000 0.000000 
1318400000 77 43 0 800 -0.046677 0.048906 0.048906 187.000000 0.195625 0.000625 0.000000 0.000000 
1320960000 51 16 0 52 -0.046677 0.048906 0.048906 187.000000 0.195625 0.000625 0.000000 0.000000 
1323520000 38 24 0 1151 -0.046677 0.048906 0.048906 187.000000 0.195625 0.000625 0.000000 0.000000 
1326080000 76 35 0 501 -0.046677 0.048906 0.048906 187.000000 0.195625 0.000625 0.000000 0.000000 
1328640000 14 59 0 335 -0.046677 0.048906 0.048906 187.000000 0.195625 0.000625 0.000000 0.000000 
1331200000 38 59 0 782 -0.046677 0.048906 0.048906 187.000000 0.195625 0.000625 0.000000 0.000000 
1333760000 33 1 0 714 -0.046835 0.049063 0.049063 190.000000 0.196250 0.000625 0.000000 0.000000 
1336320000 59 76 0 1182 -0.046835 0.049063 0.049063 190.000000 0.196250 0.000625 0.000000 0.000000 
1338880000 20 64 0 1549 -0.046835 0.049063 0.049063 190.000000 0.196250 0.000625 0.000000 0.000000 
1341440000 53 44 0 1061 -0.046835 0.049063 0.049063 190.000000 0.196250 0.000625 0.000000 0.000000 
1344000000 71 8 0 1105 -0.046994 0.049219 0.049219 193.000000 0.196875 0.000625 0.000000 0.000000 
1346560000 52 17 0 1300 -0.046994 0.049219 0.049219 193.000000 0.196875 0.000625 0.000000 0.000000 
1349120000 49 43 0 621 -0.046994 0.049219 0.049219 193.000000 0.196875 0.000625 0.000000 0.000000 
1351680000 45 39 584 901 -0.046994 0.049219 0.049219 193.000000 0.196875 0.000625 0.000000 0.000000 
1354240000 49 19 0 1318 -0.047152 0.049375 0.049375 196.000000 0.197500 0.000625 0.000000 0.000000 
1356800000 31 7 0 750 -0.047152 0.049375 0.049375 196.000000 0.197500 0.000625 0.000000 0.000000 
1359360000 72 54 0 1303 -0.047152 0.049375 0.049375 196.000000 0.197500 0.000625 0.000000 0.000000 
1361920000 24 52 0 1509 -0.047468 0.049688 0.049688 202.000000 0.198750 0.000625 0.000000 0.000000 
1364480000 36 55 0 1579 -0.047468 0.049688 0.049688 202.000000 0.198750 0.000625 0.000000 0.000000 
1367040000 11 71 0 1053 -0.047468 0.049688 0.049688 202.000000 0.198750 0.000625 0.000000 0.000000 
1369600000 37 54 0 146 -0.047627 0.049844 0.049844 205.000000 0.199375 0.000625 0.000000 0.000000 
1372160000 35 62 0 921 -0.047627 0.049844 0.049844 205.000000 0.199375 0.000625 0.000000 0.000000 
1374720000 29 62 0 1013 -0.047627 0.049844 0.049844 205.000000 0.199375 0.000625 0.000000 0.000000 
1377280000 66 59 0 496 -0.047627 0.049844 0.049844 205.000000 0.199375 0.000625 0.000000 0.000000 
1379840000 50 70 0 1539 -0.047627 0.049844 0.049844 205.000000 0.199375 0.000625 0.000000 0.000000 
1382400000 71 50 0 868 -0.047627 0.049844 0.049844 205.000000 0.199375 0.000625 0.000000 0.000000 
1384960000 15 17 0 1431 -0.047627 0.049844 0.049844 205.000000 0.199375 0.000625 0.000000 0.000000 
1387520000 51 11 0 296 -0.047627 0.049844 0.049844 205.000000 0.199375 0.000625 0.000000 0.000000 
1390080000 51 52 0 461 -0.047627 0.049844 0.049844 205.000000 0.199375 0.000625 0.000000 0.000000 
1392640000 8 26 0 641 -0.047627 0.049844 0.049844 205.000000 0.199375 0.000625 0.000000 0.000000 
1395200000 67 76 0 955 -0.047468 0.049688 0.049688 202.000000 0.198750 0.000625 0.000000 0.000000 
1397760000 11 60 0 392 -0.047468 0.049688 0.049688 202.000000 0.198750 0.000625 0.000000 0.000000 
1400320000 73 57 0 52 -0.047468 0.049688 0.049688 202.000000 0.198750 0.000625 0.000000 0.000000 
1402880000 71 5 0 1573 -0.047627 0.049844 0.049844 205.000000 0.199375 0.000625 0.000000 0.000000 
1405440000 56 60 0 1130 -0.047627 0.049844 0.049844 205.000000 0.199375 0.000625 0.000000 0.000000 
1408000000 23 29 0 1068 -0.047627 0.049844 0.049844 205.000000 0.199375 0.000625 0.000000 0.000000 
1410560000 36 57 0 970 -0.047785 0.050000 0.050000 208.000000 0.200000 0.000625 0.000000 0.000000 
1413120000 60 59 0 1426 -0.047785 0.050000 0.050000 208.000000 0.200000 0.000625 0.000000 0.000000 
1415680000 31 36 0 1357 -0.047943 0.050156 0.050156 211.000000 0.200625 0.000625 0.000000 0.000000 
1418240000 24 67 0 942 -0.047943 0.050156 0.050156 211.000000 0.200625 0.000625 0.000000 0.000000 
1420800000 56 51 0 210 -0.048101 0.050313 0.050313 214.000000 0.201250 0.000625 0.000000 0.000000 
1423360000 76 72 0 1504 -0.048101 0.050313 0.050313 214.000000 0.201250 0.000625 0.000000 0.000000 
1425920000 31 28 0 59 -0.048101 0.050313 0.050313 214.000000 0.201250 0.000625 0.000000 0.000000 
1428480000 12 72 0 1577 -0.048101 0.050313 0.050313 214.000000 0.201250 0.000625 0.000000 0.000000 
1431040000 60 23 0 1255 -0.048259 0.050469 0.050469 217.000000 0.201875 0.000625 0.000000 0.000000 
1433600000 56 57 0 1524 -0.048259 0.050469 0.050469 217.000000 0.201875 0.000625 0.000000 0.000000 
1436160000 70 22 0 279 -0.048259 0.050469 0.050469 217.000000 0.201875 0.000625 0.000000 0.000000 
1438720000 4 43 0 909 -0.048259 0.050469 0.050469 217.000000 0.201875 0.000625 0.000000 0.000000 
1441280000 42 19 0 189 -0.048259 0.050469 0.050469 217.000000 0.201875 0.000625 0.000000 0.000000 
1443840000 48 1 0 1317 -0.048259 0.050469 0.050469 217.000000 0.201875 0.000625 0.000000 0.000000 
1446400000 44 58 0 1234 -0.048259 0.050469 0.050469 217.000000 0.201875 0.000625 0.000000 0.000000 
1448960000 67 65 0 914 -0.048339 0.050625 0.050625 209.000000 0.201875 0.000625 0.000000 0.000000 
1451520000 45 5 0 915 -0.048339 0.050625 0.050625 209.000000 0.202500 0.000625 0.000000 0.000000 
1454080000 68 58 0 1001 -0.048339 0.050625 0.050625 209.000000 0.202500 0.000625 0.000000 0.000000 
1456640000 39 22 0 993 -0.048339 0.050625 0.050625 209.000000 0.201875 0.000625 0.000000 0.000000 
1459200000 55 12 0 556 -0.048339 0.050625 0.050625 209.000000 0.201875 0.000625 0.000000 0.000000 
1461760000 55 17 0 1108 -0.048339 0.050625 0.050625 209.000000 0.201875 0.000625 0.000000 0.000000 
1464320000 45 3 0 1335 -0.048339 0.050625 0.050625 209.000000 0.201875 0.000625 0.000000 0.000000 
1466880000 36 8 0 587 -0.048339 0.050625 0.050625 209.000000 0.202500 0.000625 0.000000 0.000000 
1469440000 6 6 0 97 -0.048259 0.050469 0.050469 217.000000 0.201875 0.000625 0.000000 0.000000 
1472000000 57 33 0 1380 -0.048259 0.050469 0.050469 217.000000 0.201875 0.000625 0.000000 0.000000 
1474560000 59 7 0 1389 -0.048259 0.050469 0.050469 217.000000 0.201875 0.000625 0.000000 0.000000 
1477120000 57 71 0 606 -0.048259 0.050469 0.050469 217.000000 0.201875 0.000625 0.000000 0.000000 
1479680000 68 69 0 609 -0.048259 0.050469 0.050469 217.000000 0.201875 0.000625 0.000000 0.000000 
1482240000 6 70 0 787 -0.048259 0.050469 0.050469 217.000000 0.201875 0.000625 0.000000 0.000000 
1484800000 58 63 0 56 -0.048259 0.050469 0.050469 217.000000 0.201875 0.000625 0.000000 0.000000 
1487360000 36 15 0 676 -0.048259 0.050469 0.050469 217.000000 0.201875 0.000625 0.000000 0.000000 
1489920000 28 6 0 431 -0.048259 0.050469 0.050469 217.000000 0.201875 0.000625 0.000000 0.000000 
1492480000 79 63 0 1062 -0.048259 0.050469 0.050469 217.000000 0.201875 0.000625 0.000000 0.000000 
1495040000 44 37 1484 704 -0.048259 0.050469 0.050469 217.000000 0.201875 0.000625 0.000000 0.000000 
1497600000 4 68 0 1571 -0.048259 0.050469 0.050469 217.000000 0.201875 0.000625 0.000000 0.000000 
1500160000 1 56 0 211 -0.048259 0.050469 0.050469 217.000000 0.201875 0.000625 0.000000 0.000000 
1502720000 22 10 0 798 -0.048259 0.050469 0.050469 217.000000 0.201875 0.000625 0.000000 0.000000 
1505280000 62 59 0 769 -0.048259 0.050469 0.050469 217.000000 0.201875 0.000625 0.000000 0.000000 
1507840000 37 73 0 457 -0.048259 0.050469 0.050469 217.000000 0.201875 0.000625 0.000000 0.000000 
1510400000 33 21 0 3 -0.048259 0.050469 0.050469 217.000000 0.201875 0.000625 0.000000 0.000000 
1512960000 44 7 0 424 -0.048101 0.050313 0.050313 214.000000 0.201250 0.000625 0.000000 0.000000 
1515520000 46 48 1327 525 -0.048101 0.050313 0.050313 214.000000 0.201250 0.000625 0.000000 0.000000 
1518080000 39 34 756 1505 -0.048101 0.050313 0.050313 214.000000 0.201250 0.000625 0.000000 0.000000 
1520640000 6 78 0 993 -0.048101 0.050313 0.050313 214.000000 0.201250 0.000625 0.000000 0.000000 
1523200000 34 75 0 964 -0.048101 0.050313 0.050313 214.000000 0.201250 0.000625 0.000000 0.000000 
1525760000 2 54 0 1372 -0.048259 0.050469 0.050469 217.000000 0.201875 0.000625 0.000000 0.000000 
1528320000 43 35 1271 131 -0.048259 0.050469 0.050469 217.000000 0.201875 0.000625 0.000000 0.000000 
1530880000 50 74 0 929 -0.048259 0.050469 0.050469 217.000000 0.201875 0.000625 0.000000 0.000000 
1533440000 67 34 0 680 -0.048259 0.050469 0.050469 217.000000 0.201875 0.000625 0.000000 0.000000 
1536000000 54 69 0 796 -0.048259 0.050469 0.050469 217.000000 0.201875 0.000625 0.000000 0.000000 
1538560000 2 17 0 1009 -0.048259 0.050469 0.050469 217.000000 0.201875 0.000625 0.000000 0.000000 
1541120000 43 14 0 305 -0.048259 0.050469 0.050469 217.000000 0.201875 0.000625 0.000000 0.000000 
1543680000 76 38 0 555 -0.048259 0.050469 0.050469 217.000000 0.201875 0.000625 0.000000 0.000000 
1546240000 53 16 0 891 -0.048259 0.050469 0.050469 217.000000 0.201875 0.000625 0.000000 0.000000 
1548800000 18 53 0 859 -0.048259 0.050469 0.050469 217.000000 0.201875 0.000625 0.000000 0.000000 
1551360000 51 34 0 469 -0.048259 0.050469 0.050469 217.000000 0.201875 0.000625 0.000000 0.000000 
1553920000 65 48 0 507 -0.048101 0.050313 0.050313 214.000000 0.201250 0.000625 0.000000 0.000000 
1556480000 28 20 0 1132 -0.048259 0.050469 0.050469 217.000000 0.201875 0.000625 0.000000 0.000000 
1559040000 8 41 0 1054 -0.048259 0.050469 0.050469 217.000000 0.201875 0.000625 0.000000 0.000000 
1561600000 18 79 0 323 -0.048259 0.050469 0.050469 217.000000 0.201875 0.000625 0.000000 0.000000 
1564160000 40 59 0 1087 -0.048259 0.050469 0.050469 217.000000 0.201875 0.000625 0.000000 0.000000 
1566720000 62 41 0 797 -0.048259 0.050469 0.050469 217.000000 0.201875 0.000625 0.000000 0.000000 
1569280000 41 44 1456 1253 -0.048339 0.050625 0.050625 209.000000 0.201875 0.000625 0.000000 0.000000 
1571840000 45 56 0 118 -0.048339 0.050625 0.050625 209.000000 0.201875 0.000625 0.000000 0.000000 
1574400000 41 28 0 545 -0.048339 0.050625 0.050625 209.000000 0.201875 0.000625 0.000000 0.000000 
1576960000 2 0 0 33 -0.048259 0.050469 0.050469 217.000000 0.201875 0.000625 0.000000 0.000000 
1579520000 68 59 0 908 -0.048259 0.050469 0.050469 217.000000 0.201875 0.000625 0.000000 0.000000 
1582080000 35 10 0 998 -0.048259 0.050469 0.050469 217.000000 0.201875 0.000625 0.000000 0.000000 
1584640000 23 20 0 957 -0.048259 0.050469 0.050469 217.000000 0.201875 0.000625 0.000000 0.000000 
1587200000 26 56 0 1527 -0.048259 0.050469 0.050469 217.000000 0.201875 0.000625 0.000000 0.000000 
1589760000 54 78 0 129 -0.048259 0.050469 0.050469 217.000000 0.201875 0.000625 0.000000 0.000000 
1592320000 50 43 0 758 -0.048259 0.050469 0.050469 217.000000 0.201875 0.000625 0.000000 0.000000 
1594880000 76 8 0 336 -0.048259 0.050469 0.050469 217.000000 0.201875 0.000625 0.000000 0.000000 
1597440000 6 63 0 882 -0.048259 0.050469 0.050469 217.000000 0.201875 0.000625 0.000000 0.000000 
1600000000 6 19 0 521 -0.048259 0.050469 0.050469 217.000000 0.201875 0.000625 0.000000 0.000000 
1602560000 27 66 0 1221 -0.048101 0.050313 0.050313 214.000000 0.200625 0.000625 0.000000 0.000000 
1605120000 75 24 0 707 -0.048101 0.050313 0.050313 214.000000 0.201250 0.000625 0.000000 0.000000 
1607680000 60 25 0 511 -0.048101 0.050313 0.050313 214.000000 0.201250 0.000625 0.000000 0.000000 
1610240000 48 70 0 570 -0.048101 0.050313 0.050313 214.000000 0.201250 0.000625 0.000000 0.000000 
1612800000 45 8 0 1084 -0.048101 0.050313 0.050313 214.000000 0.201250 0.000625 0.000000 0.000000 
1615360000 27 67 0 7 -0.048101 0.050313 0.050313 214.000000 0.200625 0.000625 0.000000 0.000000 
1617920000 74 31 0 847 -0.048101 0.050313 0.050313 214.000000 0.200625 0.000625 0.000000 0.000000 
1620480000 55 42 0 1402 -0.048101 0.050313 0.050313 214.000000 0.200625 0.000625 0.000000 0.000000 
1623040000 0 63 0 1241 -0.048101 0.050313 0.050313 214.000000 0.200625 0.000625 0.000000 0.000000 
1625600000 33 18 0 1312 -0.048101 0.050313 0.050313 214.000000 0.200625 0.000625 0.000000 0.000000 
1628160000 23 18 0 1056 -0.048101 0.050313 0.050313 214.000000 0.200625 0.000625 0.000000 0.000000 
1630720000 12 41 0 104 -0.048101 0.050313 0.050313 214.000000 0.201250 0.000625 0.000000 0.000000 
1633280000 26 33 0 377 -0.048101 0.050313 0.050313 214.000000 0.200625 0.000625 0.000000 0.000000 
1635840000 64 26 0 247 -0.047943 0.050156 0.050156 211.000000 0.200000 0.000625 0.000000 0.000000 
1638400000 25 53 0 1390 -0.047943 0.050156 0.050156 211.000000 0.200625 0.000625 0.000000 0.000000 
1640960000 28 79 0 14 -0.048101 0.050313 0.050313 214.000000 0.201250 0.000625 0.000000 0.000000 
1643520000 24 79 0 95 -0.048101 0.050313 0.050313 214.000000 0.200625 0.000625 0.000000 0.000000 
1646080000 1 49 0 1470 -0.048101 0.050313 0.050313 214.000000 0.200625 0.000625 0.000000 0.000000 
1648640000 27 58 0 440 -0.048101 0.050313 0.050313 214.000000 0.201250 0.000625 0.000000 0.000000 
1651200000 16 18 0 1137 -0.048259 0.050469 0.050469 217.000000 0.201875 0.000625 0.000000 0.000000 
1653760000 69 60 0 679 -0.048259 0.050469 0.050469 217.000000 0.201875 0.000625 0.000000 0.000000 
1656320000 79 66 0 494 -0.048259 0.050469 0.050469 217.000000 0.201875 0.000625 0.000000 0.000000 
1658880000 63 18 0 200 -0.048259 0.050469 0.050469 217.000000 0.201875 0.000625 0.000000 0.000000 
1661440000 66 49 0 1329 -0.048259 0.050469 0.050469 217.000000 0.201875 0.000625 0.000000 0.000000 
1664000000 51 41 0 693 -0.048259 0.050469 0.050469 217.000000 0.201875 0.000625 0.000000 0.000000 
1666560000 21 45 0 354 -0.048259 0.050469 0.050469 217.000000 0.201875 0.000625 0.000000 0.000000 
1669120000 20 77 0 130 -0.048259 0.050469 0.050469 217.000000 0.201875 0.000625 0.000000 0.000000 
1671680000 47 66 0 178 -0.048259 0.050469 0.050469 217.000000 0.201875 0.000625 0.000000 0.000000 
1674240000 54 24 0 1576 -0.048259 0.050469 0.050469 217.000000 0.201875 0.000625 0.000000 0.000000 
1676800000 76 49 0 135 -0.048259 0.050469 0.050469 217.000000 0.201875 0.000625 0.000000 0.000000 
1679360000 78 75 0 1220 -0.048259 0.050469 0.050469 217.000000 0.201875 0.000625 0.000000 0.000000 
1681920000 44 50 0 975 -0.048259 0.050469 0.050469 217.000000 0.201875 0.000625 0.000000 0.000000 
1684480000 70 2 0 1015 -0.048259 0.050625 0.050469 198.000000 0.201875 0.000625 0.000000 0.000000 
1687040000 36 15 0 715 -0.048259 0.050625 0.050469 198.000000 0.201875 0.000625 0.000000 0.000000 
1689600000 37 14 0 1378 -0.048259 0.050625 0.050469 198.000000 0.201875 0.000625 0.000000 0.000000 
1692160000 56 37 0 280 -0.048259 0.050625 0.050469 198.000000 0.201875 0.000625 0.000000 0.000000 
1694720000 28 44 0 1231 -0.048259 0.050625 0.050469 198.000000 0.201875 0.000625 0.000000 0.000000 
1697280000 3 56 0 1507 -0.048259 0.050625 0.050469 198.000000 0.201875 0.000625 0.000000 0.000000 
1699840000 28 69 0 1485 -0.048259 0.050469 0.050469 217.000000 0.201875 0.000625 0.000000 0.000000 
1702400000 15 79 0 799 -0.048259 0.050469 0.050469 217.000000 0.201875 0.000625 0.000000 0.000000 
1704960000 14 4 0 46 -0.048259 0.050469 0.050469 217.000000 0.201875 0.000625 0.000000 0.000000 
1707520000 43 31 1377 210 -0.048339 0.050625 0.050625 209.000000 0.201875 0.000625 0.000000 0.000000 
1710080000 15 59 0 350 -0.048259 0.050469 0.050469 217.000000 0.201875 0.000625 0.000000 0.000000 
1712640000 7 10 0 264 -0.048259 0.050469 0.050469 217.000000 0.201875 0.000625 0.000000 0.000000 
1715200000 37 0 0 1052 -0.048259 0.050469 0.050469 217.000000 0.201875 0.000625 0.000000 0.000000 
1717760000 12 40 0 875 -0.048259 0.050469 0.050469 217.000000 0.201875 0.000625 0.000000 0.000000 
1720320000 21 37 0 1521 -0.048259 0.050469 0.050469 217.000000 0.201875 0.000625 0.000000 0.000000 
1722880000 76 22 0 561 -0.048259 0.050469 0.050469 217.000000 0.201875 0.000625 0.000000 0.000000 
1725440000 48 4 0 187 -0.048259 0.050469 0.050469 217.000000 0.201875 0.000625 0.000000 0.000000 
1728000000 45 27 0 1202 -0.048259 0.050469 0.050469 217.000000 0.201875 0.000625 0.000000 0.000000 
1730560000 18 52 0 884 -0.048259 0.050469 0.050469 217.000000 0.201875 0.000625 0.000000 0.000000 
1733120000 1 69 0 1565 -0.048259 0.050469 0.050469 217.000000 0.201875 0.000625 0.000000 0.000000 
1735680000 10 58 0 900 -0.048259 0.050469 0.050469 217.000000 0.201875 0.000625 0.000000 0.000000 
1738240000 38 4 0 1247 -0.048259 0.050469 0.050469 217.000000 0.201875 0.000625 0.000000 0.000000 
1740800000 47 24 0 517 -0.048259 0.050469 0.050469 217.000000 0.201875 0.000625 0.000000 0.000000 
1743360000 1 0 0 1511 -0.048259 0.050469 0.050469 217.000000 0.201875 0.000625 0.000000 0.000000 
1745920000 57 57 0 1549 -0.048259 0.050469 0.050469 217.000000 0.201875 0.000625 0.000000 0.000000 
1748480000 51 34 0 1031 -0.048259 0.050469 0.050469 217.000000 0.201875 0.000625 0.000000 0.000000 
1751040000 59 29 0 1196 -0.048259 0.050469 0.050469 217.000000 0.201875 0.000625 0.000000 0.000000 
1753600000 71 61 0 1250 -0.048339 0.050625 0.050625 209.000000 0.201875 0.000625 0.000000 0.000000 
1756160000 17 15 0 888 -0.048339 0.050625 0.050625 209.000000 0.201875 0.000625 0.000000 0.000000 
1758720000 35 43 1476 1387 -0.048339 0.050625 0.050625 209.000000 0.201875 0.000625 0.000000 0.000000 
1761280000 27 9 0 493 -0.048339 0.050625 0.050625 209.000000 0.201875 0.000625 0.000000 0.000000 
1763840000 63 22 0 180 -0.048101 0.050313 0.050313 214.000000 0.201250 0.000625 0.000000 0.000000 
1766400000 23 28 0 937 -0.048101 0.050313 0.050313 214.000000 0.201250 0.000625 0.000000 0.000000 
1768960000 15 61 0 301 -0.048101 0.050313 0.050313 214.000000 0.201250 0.000625 0.000000 0.000000 
1771520000 42 33 758 1194 -0.048101 0.050313 0.050313 214.000000 0.201250 0.000625 0.000000 0.000000 
1774080000 24 38 0 497 -0.048101 0.050313 0.050313 214.000000 0.201250 0.000625 0.000000 0.000000 
1776640000 36 10 0 286 -0.048180 0.050469 0.050469 206.000000 0.201250 0.000625 0.000625 0.000000 
1779200000 36 28 0 301 -0.048339 0.050625 0.050625 209.000000 0.201875 0.000625 0.000000 0.000000 
1781760000 13 25 0 1310 -0.048339 0.050625 0.050625 209.000000 0.201875 0.000625 0.000000 0.000000 
1784320000 69 52 0 60 -0.048339 0.050625 0.050625 209.000000 0.201875 0.000625 0.000625 0.000000 
1786880000 53 72 0 1073 -0.048339 0.050625 0.050625 209.000000 0.201875 0.000625 0.000625 0.000000 
1789440000 11 7 0 1508 -0.048259 0.050469 0.050469 217.000000 0.201875 0.000625 0.000000 0.000000 
1792000000 23 38 0 605 -0.048259 0.050469 0.050469 217.000000 0.201875 0.000625 0.000000 0.000000 
1794560000 32 45 1185 1332 -0.048339 0.050625 0.050625 209.000000 0.202500 0.000625 0.000000 0.000000 
1797120000 65 24 0 177 -0.048339 0.050625 0.050625 209.000000 0.201875 0.000625 0.000000 0.000000 
1799680000 71 49 0 90 -0.048339 0.050625 0.050625 209.000000 0.201875 0.000625 0.000000 0.000000 
1802240000 56 44 0 1566 -0.048339 0.050625 0.050625 209.000000 0.201875 0.000625 0.000000 0.000000 
1804800000 8 53 0 1265 -0.048339 0.050625 0.050625 209.000000 0.201875 0.000625 0.000000 0.000000 
1807360000 18 69 0 1513 -0.048339 0.050625 0.050625 209.000000 0.201875 0.000625 0.000000 0.000000 
1809920000 76 25 0 706 -0.048259 0.050469 0.050469 217.000000 0.201875 0.000625 0.000000 0.000000 
1812480000 78 55 0 1596 -0.048259 0.050469 0.050469 217.000000 0.201875 0.000625 0.000000 0.000000 
1815040000 31 31 0 598 -0.048259 0.050469 0.050469 217.000000 0.201875 0.000625 0.000000 0.000000 
1817600000 28 53 0 198 -0.048259 0.050469 0.050469 217.000000 0.201875 0.000625 0.000000 0.000000 
1820160000 77 75 0 376 -0.048259 0.050469 0.050469 217.000000 0.201875 0.000625 0.000000 0.000000 
1822720000 32 52 0 465 -0.048259 0.050469 0.050469 217.000000 0.201875 0.000625 0.000000 0.000000 
1825280000 69 27 0 1110 -0.048259 0.050469 0.050469 217.000000 0.201875 0.000625 0.000000 0.000000 
1827840000 60 49 0 1537 -0.048101 0.050313 0.050313 214.000000 0.201250 0.000625 0.000000 0.000000 
1830400000 6 29 0 1239 -0.048101 0.050313 0.050313 214.000000 0.201250 0.000625 0.000000 0.000000 
1832960000 0 17 0 112 -0.048259 0.050469 0.050469 217.000000 0.201875 0.000625 0.000000 0.000000 
1835520000 73 71 0 560 -0.048259 0.050469 0.050469 217.000000 0.201875 0.000625 0.000000 0.000000 
1838080000 53 59 0 310 -0.048259 0.050469 0.050469 217.000000 0.201875 0.000625 0.000000 0.000000 
1840640000 62 46 0 1119 -0.048101 0.050313 0.050313 214.000000 0.201250 0.000625 0.000000 0.000000 
1843200000 73 34 0 1113 -0.048101 0.050313 0.050313 214.000000 0.201250 0.000625 0.000000 0.000000 
1845760000 19 16 0 1180 -0.048259 0.050469 0.050469 217.000000 0.201875 0.000625 0.000000 0.000000 
1848320000 34 10 0 1243 -0.048259 0.050469 0.050469 217.000000 0.201875 0.000625 0.000000 0.000000 
1850880000 42 59 0 822 -0.048259 0.050625 0.050469 198.000000 0.201875 0.000625 0.000000 0.000000 
1853440000 27 17 0 172 -0.048259 0.050625 0.050469 198.000000 0.201875 0.000625 0.000000 0.000000 
1856000000 63 76 0 1229 -0.048259 0.050625 0.050469 198.000000 0.201875 0.000625 0.000000 0.000000 
1858560000 16 59 0 515 -0.048259 0.050625 0.050469 198.000000 0.201875 0.000625 0.000000 0.000000 
1861120000 77 31 0 81 -0.048259 0.050625 0.050469 198.000000 0.201875 0.000625 0.000000 0.000000 
1863680000 52 55 0 11 -0.048259 0.050625 0.050469 198.000000 0.201875 0.000625 0.000000 0.000000 
1866240000 5 47 0 469 -0.048259 0.050625 0.050469 198.000000 0.201875 0.000625 0.000000 0.000000 
1868800000 78 11 0 247 -0.048259 0.050625 0.050469 198.000000 0.201875 0.000625 0.000000 0.000000 
1871360000 7 8 0 719 -0.048259 0.050625 0.050469 198.000000 0.201875 0.000625 0.000000 0.000000 
1873920000 78 33 0 701 -0.048259 0.050625 0.050469 198.000000 0.201875 0.000625 0.000000 0.000000 
1876480000 11 55 0 445 -0.048259 0.050625 0.050469 198.000000 0.201875 0.000625 0.000000 0.000000 
1879040000 45 37 815 233 -0.048259 0.050625 0.050469 198.000000 0.201875 0.000625 0.000000 0.000000 
1881600000 76 39 0 163 -0.048259 0.050625 0.050469 198.000000 0.201875 0.000625 0.000000 0.000000 
1884160000 39 55 0 327 -0.048101 0.050469 0.050313 195.000000 0.201250 0.000625 0.000000 0.000000 
1886720000 66 42 0 126 -0.048101 0.050469 0.050313 195.000000 0.201250 0.000625 0.000000 0.000000 
1889280000 78 61 0 322 -0.048101 0.050469 0.050313 195.000000 0.201250 0.000625 0.000000 0.000000 
1891840000 37 53 0 750 -0.048101 0.050469 0.050313 195.000000 0.201250 0.000625 0.000000 0.000000 
1894400000 79 22 0 1520 -0.048259 0.050625 0.050469 198.000000 0.201875 0.000625 0.000000 0.000000 
1896960000 32 19 0 514 -0.048259 0.050469 0.050469 217.000000 0.201875 0.000625 0.000000 0.000000 
1899520000 35 55 0 1120 -0.048101 0.050313 0.050313 214.000000 0.201250 0.000625 0.000000 0.000000 
1902080000 32 74 0 698 -0.047943 0.050156 0.050156 211.000000 0.200625 0.000625 0.000000 0.000000 
1904640000 39 55 0 407 -0.048101 0.050313 0.050313 214.000000 0.201250 0.000625 0.000000 0.000000 
1907200000 3 47 0 1350 -0.048101 0.050313 0.050313 214.000000 0.201250 0.000625 0.000000 0.000000 
1909760000 46 35 1215 625 -0.048101 0.050313 0.050313 214.000000 0.201250 0.000625 0.000000 0.000000 
1912320000 1 76 0 770 -0.048259 0.050469 0.050469 217.000000 0.201875 0.000625 0.000000 0.000000 
1914880000 59 65 0 438 -0.048259 0.050469 0.050469 217.000000 0.201875 0.000625 0.000000 0.000000 
1917440000 13 4 0 1100 -0.048259 0.050469 0.050469 217.000000 0.201875 0.000625 0.000000 0.000000 
1920000000 61 39 0 581 -0.048101 0.050313 0.050313 214.000000 0.201250 0.000625 0.000000 0.000000 
1922560000 41 16 0 1162 -0.048259 0.050469 0.050469 217.000000 0.201875 0.000625 0.000000 0.000000 
1925120000 40 47 1567 1201 -0.048259 0.050469 0.050469 217.000000 0.201875 0.000625 0.000000 0.000000 
1927680000 55 75 0 1298 -0.048259 0.050469 0.050469 217.000000 0.201875 0.000625 0.000000 0.000000 
1930240000 5 25 0 286 -0.048259 0.050469 0.050469 217.000000 0.201875 0.000625 0.000000 0.000000 
1932800000 63 3 0 205 -0.048259 0.050469 0.050469 217.000000 0.201875 0.000625 0.000000 0.000000 
1935360000 47 40 296 1490 -0.048259 0.050469 0.050469 217.000000 0.201875 0.000625 0.000000 0.000000 
1937920000 28 21 0 989 -0.048259 0.050469 0.050469 217.000000 0.201875 0.000625 0.000000 0.000000 
1940480000 73 67 0 1295 -0.048259 0.050469 0.050469 217.000000 0.201875 0.000625 0.000000 0.000000 
1943040000 18 57 0 113 -0.048259 0.050469 0.050469 217.000000 0.201875 0.000625 0.000000 0.000000 
1945600000 16 7 0 774 -0.048259 0.050469 0.050469 217.000000 0.201875 0.000625 0.000000 0.000000 
1948160000 25 49 0 1009 -0.048259 0.050469 0.050469 217.000000 0.201875 0.000625 0.000000 0.000000 
1950720000 2 63 0 416 -0.048259 0.050469 0.050469 217.000000 0.201875 0.000625 0.000000 0.000000 
1953280000 47 68 0 407 -0.048259 0.050469 0.050469 217.000000 0.201875 0.000625 0.000000 0.000000 
1955840000 74 60 0 205 -0.048259 0.050469 0.050469 217.000000 0.201875 0.000625 0.000000 0.000000 
1958400000 13 4 0 609 -0.048259 0.050469 0.050469 217.000000 0.201875 0.000625 0.000000 0.000000 
1960960000 71 71 0 59 -0.048259 0.050469 0.050469 217.000000 0.201875 0.000625 0.000000 0.000000 
1963520000 74 74 0 1334 -0.048259 0.050469 0.050469 217.000000 0.201875 0.000625 0.000000 0.000000 
1966080000 51 6 0 15 -0.048259 0.050469 0.050469 217.000000 0.201875 0.000625 0.000000 0.000000 
1968640000 6 3 0 1126 -0.048259 0.050469 0.050469 217.000000 0.201875 0.000625 0.000000 0.000000 
1971200000 59 0 0 135 -0.048259 0.050469 0.050469 217.000000 0.201875 0.000625 0.000000 0.000000 
1973760000 65 35 0 802 -0.048259 0.050469 0.050469 217.000000 0.201875 0.000625 0.000000 0.000000 
1976320000 70 14 0 1377 -0.048259 0.050469 0.050469 217.000000 0.201875 0.000625 0.000000 0.000000 
1978880000 2 0 0 452 -0.048259 0.050469 0.050469 217.000000 0.201875 0.000625 0.000000 0.000000 
1981440000 15 12 0 77 -0.048259 0.050469 0.050469 217.000000 0.201875 0.000625 0.000000 0.000000 
1984000000 26 45 0 901 -0.048259 0.050469 0.050469 217.000000 0.201875 0.000625 0.000000 0.000000 
1986560000 40 16 0 907 -0.048259 0.050469 0.050469 217.000000 0.201875 0.000625 0.000000 0.000000 
1989120000 11 42 0 370 -0.048259 0.050469 0.050469 217.000000 0.201875 0.000625 0.000000 0.000000 
1991680000 44 36 445 742 -0.048259 0.050469 0.050469 217.000000 0.201875 0.000625 0.000000 0.000000 
1994240000 73 27 0 48 -0.048259 0.050469 0.050469 217.000000 0.201875 0.000625 0.000000 0.000000 
1996800000 19 31 0 21 -0.048259 0.050469 0.050469 217.000000 0.201875 0.000625 0.000000 0.000000 
1999360000 64 79 0 484 -0.048259 0.050469 0.050469 217.000000 0.201875 0.000625 0.000000 0.000000 
2001920000 31 26 0 699 -0.048259 0.050469 0.050469 217.000000 0.201875 0.000625 0.000000 0.000000 
2004480000 45 54 0 164 -0.048259 0.050469 0.050469 217.000000 0.201875 0.000625 0.000000 0.000000 
2007040000 35 63 0 710 -0.048259 0.050625 0.050469 198.000000 0.201875 0.000625 0.000000 0.000000 
2009600000 35 12 0 18 -0.048259 0.050625 0.050469 198.000000 0.201875 0.000625 0.000000 0.000000 
2012160000 32 41 21 839 -0.048259 0.050625 0.050469 198.000000 0.201875 0.000625 0.000000 0.000000 
2014720000 2 26 0 1030 -0.048259 0.050625 0.050469 198.000000 0.201875 0.000625 0.000000 0.000000 
2017280000 29 17 0 755 -0.048259 0.050625 0.050469 198.000000 0.201875 0.000625 0.000000 0.000000 
2019840000 5 67 0 356 -0.048259 0.050469 0.050469 217.000000 0.201875 0.000625 0.000000 0.000000 
2022400000 66 5 0 830 -0.048259 0.050469 0.050469 217.000000 0.201875 0.000625 0.000000 0.000000 
2024960000 16 56 0 51 -0.048259 0.050469 0.050469 217.000000 0.201875 0.000625 0.000000 0.000000 
2027520000 30 35 0 303 -0.048259 0.050469 0.050469 217.000000 0.201875 0.000625 0.000000 0.000000 
2030080000 44 25 0 1238 -0.048259 0.050469 0.050469 217.000000 0.201875 0.000625 0.000000 0.000000 
2032640000 76 71 0 652 -0.048259 0.050469 0.050469 217.000000 0.201875 0.000625 0.000000 0.000000 
2035200000 64 13 0 1575 -0.048259 0.050469 0.050469 217.000000 0.201875 0.000625 0.000000 0.000000 
2037760000 74 61 0 134 -0.048259 0.050469 0.050469 217.000000 0.201875 0.000625 0.000000 0.000000 
2040320000 59 68 0 1099 -0.048339 0.050625 0.050625 209.000000 0.201875 0.000625 0.000000 0.000000 
2042880000 28 35 0 67 -0.048259 0.050469 0.050469 217.000000 0.201875 0.000625 0.000000 0.000000 
2045440000 75 6 0 1116 -0.048259 0.050469 0.050469 217.000000 0.201875 0.000625 0.000000 0.000000 
2048000000 79 50 0 726 -0.048259 0.050469 0.050469 217.000000 0.201875 0.000625 0.000000 0.000000 
2050560000 17 58 0 198 -0.048259 0.050469 0.050469 217.000000 0.201875 0.000625 0.000000 0.000000 
2053120000 9 55 0 227 -0.048259 0.050469 0.050469 217.000000 0.201875 0.000625 0.000000 0.000000 
2055680000 25 9 0 1361 -0.048259 0.050469 0.050469 217.000000 0.201875 0.000625 0.000000 0.000000 
2058240000 21 78 0 327 -0.048259 0.050469 0.050469 217.000000 0.201875 0.000625 0.000000 0.000000 
2060800000 6 52 0 632 -0.048259 0.050469 0.050469 217.000000 0.201875 0.000625 0.000000 0.000000 
2063360000 72 2 0 260 -0.048259 0.050469 0.050469 217.000000 0.201875 0.000625 0.000000 0.000000 
2065920000 49 73 0 229 -0.048259 0.050469 0.050469 217.000000 0.201875 0.000625 0.000000 0.000000 
2068480000 55 42 0 1376 -0.048259 0.050469 0.050469 217.000000 0.201875 0.000625 0.000000 0.000000 
2071040000 49 45 0 1600 -0.048259 0.050469 0.050469 217.000000 0.201875 0.000625 0.000000 0.000000 
2073600000 23 59 0 512 -0.048259 0.050469 0.050469 217.000000 0.201875 0.000625 0.000000 0.000000 
2076160000 74 59 0 1278 -0.048259 0.050469 0.050469 217.000000 0.201875 0.000625 0.000000 0.000000 
2078720000 56 9 0 1507 -0.048259 0.050469 0.050469 217.000000 0.201875 0.000625 0.000000 0.000000 
2081280000 48 50 0 1253 -0.048259 0.050469 0.050469 217.000000 0.201875 0.000625 0.000000 0.000000 
2083840000 20 1 0 723 -0.048259 0.050469 0.050469 217.000000 0.201875 0.000625 0.000000 0.000000 
2086400000 63 13 0 1408 -0.048259 0.050469 0.050469 217.000000 0.201875 0.000625 0.000000 0.000000 
2088960000 14 79 0 1233 -0.048259 0.050469 0.050469 217.000000 0.201875 0.000625 0.000000 0.000000 
2091520000 34 73 0 281 -0.048259 0.050469 0.050469 217.000000 0.201875 0.000625 0.000000 0.000000 
2094080000 29 58 0 1214 -0.048259 0.050469 0.050469 217.000000 0.201875 0.000625 0.000000 0.000000 
2096640000 23 5 0 1157 -0.048259 0.050469 0.050469 217.000000 0.201875 0.000625 0.000000 0.000000 
2099200000 9 13 0 852 -0.048259 0.050469 0.050469 217.000000 0.201875 0.000625 0.000000 0.000000 
2101760000 42 39 1441 1260 -0.048259 0.050469 0.050469 217.000000 0.201875 0.000625 0.000000 0.000000 
2104320000 57 5 0 494 -0.048259 0.050469 0.050469 217.000000 0.201875 0.000625 0.000000 0.000000 
2106880000 53 48 0 511 -0.048259 0.050469 0.050469 217.000000 0.201875 0.000625 0.000000 0.000000 
2109440000 45 40 1590 1375 -0.048259 0.050469 0.050469 217.000000 0.201875 0.000625 0.000000 0.000000 
2112000000 17 30 0 409 -0.048259 0.050469 0.050469 217.000000 0.201875 0.000625 0.000000 0.000000 
2114560000 5 42 0 1570 -0.048259 0.050469 0.050469 217.000000 0.201875 0.000625 0.000000 0.000000 
2117120000 5 75 0 1563 -0.048259 0.050469 0.050469 217.000000 0.201875 0.000625 0.000000 0.000000 
2119680000 50 74 0 280 -0.048259 0.050469 0.050469 217.000000 0.201875 0.000625 0.000000 0.000000 
2122240000 66 1 0 377 -0.048259 0.050469 0.050469 217.000000 0.201875 0.000625 0.000000 0.000000 
2124800000 26 62 0 851 -0.048259 0.050469 0.050469 217.000000 0.201875 0.000625 0.000000 0.000000 
2127360000 61 35 0 914 -0.048259 0.050469 0.050469 217.000000 0.201875 0.000625 0.000000 0.000000 
2129920000 39 5 0 866 -0.048259 0.050469 0.050469 217.000000 0.201875 0.000625 0.000000 0.000000 
2132480000 78 20 0 481 -0.048259 0.050469 0.050469 217.000000 0.201875 0.000625 0.000000 0.000000 
2135040000 39 17 0 1089 -0.048259 0.050469 0.050469 217.000000 0.201875 0.000625 0.000000 0.000000 
2137600000 19 49 0 1089 -0.048259 0.050469 0.050469 217.000000 0.201875 0.000625 0.000000 0.000000 
2140160000 10 1 0 671 -0.048259 0.050469 0.050469 217.000000 0.201875 0.000625 0.000000 0.000000 
2142720000 9 15 0 1281 -0.048259 0.050469 0.050469 217.000000 0.201875 0.000625 0.000000 0.000000 
2145280000 48 37 125 1291 -0.048259 0.050469 0.050469 217.000000 0.201875 0.000625 0.000000 0.000000 
2147840000 27 73 0 439 -0.048259 0.050469 0.050469 217.000000 0.201875 0.000625 0.000000 0.000000 
2150400000 57 22 0 1534 -0.048259 0.050469 0.050469 217.000000 0.201875 0.000625 0.000000 0.000000 
2152960000 41 53 0 840 -0.048259 0.050469 0.050469 217.000000 0.201875 0.000625 0.000000 0.000000 
2155520000 67 25 0 1597 -0.048259 0.050469 0.050469 217.000000 0.201875 0.000625 0.000000 0.000000 
2158080000 18 10 0 364 -0.048259 0.050469 0.050469 217.000000 0.201875 0.000625 0.000000 0.000000 
2160640000 5 77 0 1162 -0.048259 0.050469 0.050469 217.000000 0.201875 0.000625 0.000000 0.000000 
2163200000 23 37 0 12 -0.048259 0.050469 0.050469 217.000000 0.201875 0.000625 0.000000 0.000000 
2165760000 26 5 0 89 -0.048259 0.050469 0.050469 217.000000 0.201875 0.000625 0.000000 0.000000 
2168320000 40 27 0 1543 -0.048259 0.050469 0.050469 217.000000 0.201875 0.000625 0.000000 0.000000 
2170880000 47 39 719 1279 -0.048259 0.050469 0.050469 217.000000 0.201875 0.000625 0.000000 0.000000 
2173440000 72 79 0 1517 -0.048259 0.050469 0.050469 217.000000 0.201875 0.000625 0.000000 0.000000 
2176000000 25 9 0 997 -0.048259 0.050469 0.050469 217.000000 0.201875 0.000625 0.000000 0.000000 
2178560000 52 7 0 91 -0.048259 0.050469 0.050469 217.000000 0.201875 0.000625 0.000000 0.000000 
2181120000 51 23 0 1426 -0.048259 0.050469 0.050469 217.000000 0.201875 0.000625 0.000000 0.000000 
2183680000 53 47 0 917 -0.048259 0.050469 0.050469 217.000000 0.201875 0.000625 0.000000 0.000000 
2186240000 59 12 0 841 -0.048259 0.050469 0.050469 217.000000 0.201875 0.000625 0.000000 0.000000 
2188800000 63 20 0 287 -0.048259 0.050625 0.050469 198.000000 0.201875 0.000625 0.000000 0.000000 
2191360000 73 43 0 11 -0.048259 0.050625 0.050469 198.000000 0.201875 0.000625 0.000000 0.000000 
2193920000 48 6 0 1075 -0.048259 0.050625 0.050469 198.000000 0.201875 0.000625 0.000000 0.000000 
2196480000 34 75 0 1503 -0.048259 0.050625 0.050469 198.000000 0.201875 0.000625 0.000000 0.000000 
2199040000 67 6 0 1333 -0.048259 0.050625 0.050469 198.000000 0.201875 0.000625 0.000000 0.000000 
2201600000 42 46 160 323 -0.048259 0.050625 0.050469 198.000000 0.201875 0.000625 0.000000 0.000000 
2204160000 54 50 0 607 -0.048339 0.050781 0.050625 190.000000 0.201875 0.000625 0.000000 0.000000 
2206720000 60 67 0 926 -0.048339 0.050781 0.050625 190.000000 0.201875 0.000625 0.000000 0.000000 
2209280000 1 15 0 1234 -0.048339 0.050781 0.050625 190.000000 0.201875 0.000625 0.000000 0.000000 
2211840000 39 56 0 1374 -0.048339 0.050781 0.050625 190.000000 0.201875 0.000625 0.000000 0.000000 
2214400000 36 7 0 1135 -0.048339 0.050781 0.050625 190.000000 0.202500 0.000625 0.000000 0.000000 
2216960000 22 8 0 38 -0.048497 0.050781 0.050781 212.000000 0.203125 0.000625 0.000000 0.000000 
2219520000 51 33 0 1376 -0.048497 0.050781 0.050781 212.000000 0.203125 0.000625 0.000000 0.000000 
2222080000 21 31 0 1544 -0.048813 0.051094 0.051094 218.000000 0.204375 0.000625 0.000000 0.000000 
2224640000 26 26 0 1442 -0.048813 0.051094 0.051094 218.000000 0.204375 0.000625 0.000000 0.000000 
2227200000 2 7 0 577 -0.048813 0.051094 0.051094 218.000000 0.204375 0.000625 0.000000 0.000000 
2229760000 54 47 0 384 -0.048813 0.051094 0.051094 218.000000 0.204375 0.000625 0.000000 0.000000 
2232320000 19 23 0 358 -0.048813 0.051094 0.051094 218.000000 0.204375 0.000625 0.000000 0.000000 
2234880000 34 23 0 1032 -0.048813 0.051094 0.051094 218.000000 0.204375 0.000625 0.000000 0.000000 
2237440000 10 0 0 231 -0.048813 0.051094 0.051094 218.000000 0.204375 0.000625 0.000000 0.000000 
2240000000 76 17 0 1172 -0.048813 0.051094 0.051094 218.000000 0.204375 0.000625 0.000000 0.000000 
2242560000 66 45 0 239 -0.048813 0.051094 0.051094 218.000000 0.204375 0.000625 0.000000 0.000000 
2245120000 9 74 0 728 -0.048655 0.050938 0.050937 215.000000 0.203750 0.000625 0.000000 0.000000 
2247680000 66 63 0 1029 -0.048497 0.050781 0.050781 212.000000 0.203125 0.000625 0.000000 0.000000 
2250240000 16 37 0 425 -0.048497 0.050781 0.050781 212.000000 0.203125 0.000625 0.000000 0.000000 
2252800000 54 13 0 884 -0.048655 0.050938 0.050937 215.000000 0.203750 0.000625 0.000000 0.000000 
2255360000 69 26 0 510 -0.048655 0.050938 0.050937 215.000000 0.203750 0.000625 0.000000 0.000000 
2257920000 10 50 0 36 -0.048655 0.050938 0.050937 215.000000 0.203750 0.000625 0.000000 0.000000 
2260480000 77 11 0 784 -0.048813 0.051094 0.051094 218.000000 0.204375 0.000625 0.000000 0.000000 
2263040000 53 7 0 180 -0.048813 0.051094 0.051094 218.000000 0.204375 0.000625 0.000000 0.000000 
2265600000 62 79 0 82 -0.048813 0.051094 0.051094 218.000000 0.204375 0.000625 0.000000 0.000000 
2268160000 53 30 0 175 -0.048813 0.051094 0.051094 218.000000 0.204375 0.000625 0.000000 0.000000 
2270720000 36 29 0 1256 -0.048813 0.051094 0.051094 218.000000 0.204375 0.000625 0.000000 0.000000 
2273280000 41 11 0 1314 -0.048813 0.051094 0.051094 218.000000 0.204375 0.000625 0.000000 0.000000 
2275840000 73 4 0 726 -0.048972 0.051250 0.051250 221.000000 0.205000 0.000625 0.000000 0.000000 
2278400000 14 46 0 258 -0.049130 0.051406 0.051406 224.000000 0.205625 0.000625 0.000000 0.000000 
2280960000 15 65 0 663 -0.049288 0.051563 0.051562 227.000000 0.206250 0.000625 0.000000 0.000000 
2283520000 41 59 0 949 -0.049288 0.051563 0.051562 227.000000 0.206250 0.000625 0.000000 0.000000 
2286080000 77 48 0 11 -0.049288 0.051563 0.051562 227.000000 0.206250 0.000625 0.000000 0.000000 
2288640000 74 73 0 1194 -0.049288 0.051563 0.051562 227.000000 0.206250 0.000625 0.000000 0.000000 
2291200000 65 21 0 58 -0.049288 0.051563 0.051562 227.000000 0.206250 0.000625 0.000000 0.000000 
2293760000 29 75 0 728 -0.049288 0.051563 0.051562 227.000000 0.206250 0.000625 0.000000 0.000000 
2296320000 71 60 0 1571 -0.049288 0.051563 0.051562 227.000000 0.206250 0.000625 0.000000 0.000000 
2298880000 48 45 1084 978 -0.049288 0.051563 0.051562 227.000000 0.206250 0.000625 0.000000 0.000000 
2301440000 45 72 0 989 -0.049446 0.051719 0.051719 230.000000 0.206875 0.000625 0.000000 0.000000 
2304000000 75 69 0 1311 -0.049446 0.051719 0.051719 230.000000 0.206875 0.000625 0.000000 0.000000 
2306560000 61 58 0 1077 -0.049446 0.051719 0.051719 230.000000 0.206875 0.000625 0.000000 0.000000 
2309120000 1 74 0 1229 -0.049446 0.051719 0.051719 230.000000 0.206875 0.000625 0.000000 0.000000 
2311680000 9 27 0 169 -0.049604 0.051875 0.051875 233.000000 0.207500 0.000625 0.000000 0.000000 
2314240000 16 79 0 1300 -0.049763 0.052031 0.052031 236.000000 0.208125 0.000625 0.000000 0.000000 
2316800000 15 76 0 1267 -0.049763 0.052031 0.052031 236.000000 0.208125 0.000625 0.000000 0.000000 
2319360000 66 41 0 684 -0.049763 0.052031 0.052031 236.000000 0.208125 0.000625 0.000000 0.000000 
2321920000 32 36 776 710 -0.049763 0.052031 0.052031 236.000000 0.208125 0.000625 0.000000 0.000000 
2324480000 13 36 0 434 -0.049604 0.051875 0.051875 233.000000 0.207500 0.000625 0.000000 0.000000 
2327040000 53 40 0 770 -0.049763 0.052031 0.052031 236.000000 0.208125 0.000625 0.000000 0.000000 
2329600000 67 20 0 630 -0.049921 0.052187 0.052187 239.000000 0.208750 0.000625 0.000000 0.000000 
2332160000 35 78 0 1273 -0.049921 0.052187 0.052187 239.000000 0.208750 0.000625 0.000000 0.000000 
2334720000 3 41 0 534 -0.050079 0.052344 0.052344 242.000000 0.209375 0.000625 0.000000 0.000000 
2337280000 48 7 0 1353 -0.050079 0.052344 0.052344 242.000000 0.209375 0.000625 0.000000 0.000000 
2339840000 63 16 0 1537 -0.050079 0.052344 0.052344 242.000000 0.209375 0.000625 0.000000 0.000000 
2342400000 69 21 0 476 -0.050079 0.052344 0.052344 242.000000 0.209375 0.000625 0.000000 0.000000 
2344960000 72 29 0 674 -0.050237 0.052656 0.052500 226.000000 0.210000 0.000625 0.000000 0.000000 
2347520000 69 49 0 1520 -0.050396 0.052812 0.052656 229.000000 0.210625 0.000625 0.000000 0.000000 
2350080000 79 35 0 777 -0.050396 0.052656 0.052656 248.000000 0.210625 0.000625 0.000000 0.000000 
2352640000 67 70 0 1288 -0.050554 0.052812 0.052812 251.000000 0.211250 0.000625 0.000000 0.000000 
2355200000 23 14 0 501 -0.050554 0.052812 0.052812 251.000000 0.211250 0.000625 0.000000 0.000000 
2357760000 30 48 0 891 -0.050396 0.052656 0.052656 248.000000 0.210625 0.000625 0.000000 0.000000 
2360320000 11 44 0 893 -0.050396 0.052656 0.052656 248.000000 0.210625 0.000625 0.000000 0.000000 
2362880000 75 11 0 221 -0.050554 0.052812 0.052812 251.000000 0.211250 0.000625 0.000000 0.000000 
2365440000 33 0 0 1584 -0.050554 0.052812 0.052812 251.000000 0.211250 0.000625 0.000000 0.000000 
2368000000 59 43 0 1242 -0.050554 0.052812 0.052812 251.000000 0.211250 0.000625 0.000000 0.000000 
2370560000 77 64 0 608 -0.050554 0.052812 0.052812 251.000000 0.211250 0.000625 0.000000 0.000000 
2373120000 10 0 0 71 -0.050554 0.052812 0.052812 251.000000 0.211250 0.000625 0.000000 0.000000 
2375680000 42 25 0 122 -0.050554 0.052812 0.052812 251.000000 0.211250 0.000625 0.000000 0.000000 
2378240000 78 0 0 48 -0.050554 0.052812 0.052812 251.000000 0.211250 0.000625 0.000000 0.000000 
2380800000 6 75 0 737 -0.050554 0.052812 0.052812 251.000000 0.211250 0.000625 0.000000 0.000000 
2383360000 29 50 0 980 -0.050554 0.052812 0.052812 251.000000 0.211250 0.000625 0.000000 0.000000 
2385920000 37 56 0 771 -0.050554 0.052812 0.052812 251.000000 0.211250 0.000625 0.000000 0.000000 
2388480000 53 27 0 1115 -0.050554 0.052812 0.052812 251.000000 0.211250 0.000625 0.000000 0.000000 
2391040000 28 76 0 849 -0.050554 0.052812 0.052812 251.000000 0.211250 0.000625 0.000000 0.000000 
2393600000 38 45 1503 1053 -0.050712 0.052969 0.052969 254.000000 0.211875 0.000625 0.000000 0.000000 
2396160000 78 34 0 824 -0.050712 0.052969 0.052969 254.000000 0.211875 0.000625 0.000000 0.000000 
2398720000 53 54 0 1340 -0.050712 0.052969 0.052969 254.000000 0.211875 0.000625 0.000000 0.000000 
2401280000 68 43 0 545 -0.050712 0.052969 0.052969 254.000000 0.211875 0.000625 0.000000 0.000000 
2403840000 49 42 0 1230 -0.050712 0.052969 0.052969 254.000000 0.211875 0.000625 0.000000 0.000000 
2406400000 42 10 0 1398 -0.050396 0.052656 0.052656 248.000000 0.210625 0.000625 0.000000 0.000000 
2408960000 56 42 0 494 -0.050396 0.052656 0.052656 248.000000 0.210625 0.000625 0.000000 0.000000 
2411520000 18 53 0 884 -0.050396 0.052656 0.052656 248.000000 0.210625 0.000625 0.000000 0.000000 
2414080000 17 36 0 753 -0.050237 0.052500 0.052500 245.000000 0.210000 0.000625 0.000000 0.000000 
2416640000 67 4 0 127 -0.050237 0.052500 0.052500 245.000000 0.210000 0.000625 0.000000 0.000000 
2419200000 3 63 0 1018 -0.050237 0.052500 0.052500 245.000000 0.210000 0.000625 0.000000 0.000000 
2421760000 50 77 0 759 -0.050396 0.052656 0.052656 248.000000 0.210625 0.000625 0.000000 0.000000 
2424320000 71 4 0 387 -0.050554 0.052812 0.052812 251.000000 0.211250 0.000625 0.000000 0.000000 
2426880000 23 13 0 1298 -0.050712 0.052969 0.052969 254.000000 0.211875 0.000625 0.000000 0.000000 
2429440000 32 67 0 245 -0.050870 0.053125 0.053125 257.000000 0.212500 0.000625 0.000000 0.000000 
2432000000 9 78 0 150 -0.050870 0.053125 0.053125 257.000000 0.212500 0.000625 0.000000 0.000000 
2434560000 5 13 0 377 -0.050870 0.053125 0.053125 257.000000 0.212500 0.000625 0.000000 0.000000 
2437120000 79 74 0 146 -0.050870 0.053125 0.053125 257.000000 0.212500 0.000625 0.000000 0.000000 
2439680000 45 15 0 1159 -0.050870 0.053125 0.053125 257.000000 0.212500 0.000625 0.000000 0.000000 
2442240000 58 36 0 1544 -0.050870 0.053125 0.053125 257.000000 0.212500 0.000625 0.000000 0.000000 
2444800000 54 43 0 444 -0.050870 0.053125 0.053125 257.000000 0.212500 0.000625 0.000000 0.000000 
2447360000 20 7 0 1463 -0.050870 0.053125 0.053125 257.000000 0.212500 0.000625 0.000000 0.000000 
2449920000 31 49 0 1501 -0.050870 0.053125 0.053125 257.000000 0.212500 0.000625 0.000000 0.000000 
2452480000 17 21 0 1068 -0.050870 0.053125 0.053125 257.000000 0.212500 0.000625 0.000000 0.000000 
2455040000 51 30 0 1197 -0.050870 0.053125 0.053125 257.000000 0.212500 0.000625 0.000000 0.000000 
2457600000 71 36 0 260 -0.050870 0.053125 0.053125 257.000000 0.212500 0.000625 0.000000 0.000000 
2460160000 21 44 0 834 -0.050870 0.053125 0.053125 257.000000 0.212500 0.000625 0.000000 0.000000 
2462720000 10 10 0 1523 -0.050870 0.053125 0.053125 257.000000 0.212500 0.000625 0.000000 0.000000 
2465280000 25 13 0 410 -0.050870 0.053125 0.053125 257.000000 0.212500 0.000625 0.000000 0.000000 
2467840000 7 55 0 1484 -0.050870 0.053125 0.053125 257.000000 0.212500 0.000625 0.000000 0.000000 
2470400000 7 21 0 967 -0.050870 0.053125 0.053125 257.000000 0.212500 0.000625 0.000000 0.000000 
2472960000 3 39 0 1275 -0.050712 0.052969 0.052969 254.000000 0.211875 0.000625 0.000000 0.000000 
2475520000 8 52 0 211 -0.050870 0.053125 0.053125 257.000000 0.212500 0.000625 0.000000 0.000000 
2478080000 36 4 0 643 -0.050870 0.053125 0.053125 257.000000 0.212500 0.000625 0.000000 0.000000 
2480640000 45 40 1590 402 -0.050870 0.053125 0.053125 257.000000 0.212500 0.000625 0.000000 0.000000 
2483200000 74 71 0 527 -0.050870 0.053125 0.053125 257.000000 0.212500 0.000625 0.000000 0.000000 
2485760000 70 61 0 1227 -0.050870 0.053125 0.053125 257.000000 0.212500 0.000625 0.000000 0.000000 
2488320000 47 2 0 527 -0.050870 0.053125 0.053125 257.000000 0.212500 0.000625 0.000000 0.000000 
2490880000 55 77 0 712 -0.050870 0.053125 0.053125 257.000000 0.212500 0.000625 0.000000 0.000000 
2493440000 59 76 0 1445 -0.050870 0.053125 0.053125 257.000000 0.212500 0.000625 0.000000 0.000000 
2496000000 33 34 25 1445 -0.050870 0.053125 0.053125 257.000000 0.212500 0.000625 0.000000 0.000000 
2498560000 27 49 0 657 -0.050870 0.053125 0.053125 257.000000 0.212500 0.000625 0.000000 0.000000 
2501120000 0 4 0 201 -0.050870 0.053125 0.053125 257.000000 0.212500 0.000625 0.000000 0.000000 
2503680000 38 40 902 894 -0.050870 0.053125 0.053125 257.000000 0.212500 0.000625 0.000000 0.000000 
2506240000 53 3 0 1582 -0.050870 0.053125 0.053125 257.000000 0.212500 0.000625 0.000000 0.000000 
2508800000 33 27 0 966 -0.050870 0.053125 0.053125 257.000000 0.212500 0.000625 0.000000 0.000000 
2511360000 40 61 0 1317 -0.050870 0.053125 0.053125 257.000000 0.212500 0.000625 0.000000 0.000000 
2513920000 26 68 0 848 -0.050870 0.053125 0.053125 257.000000 0.212500 0.000625 0.000000 0.000000 
2516480000 67 36 0 464 -0.050870 0.053125 0.053125 257.000000 0.212500 0.000625 0.000000 0.000000 
2519040000 69 22 0 389 -0.050870 0.053125 0.053125 257.000000 0.212500 0.000625 0.000000 0.000000 
2521600000 71 31 0 106 -0.050712 0.052969 0.052969 254.000000 0.211875 0.000625 0.000000 0.000000 
2524160000 10 43 0 1024 -0.050712 0.052969 0.052969 254.000000 0.211875 0.000625 0.000000 0.000000 
2526720000 4 6 0 367 -0.050554 0.052812 0.052812 251.000000 0.211250 0.000625 0.000000 0.000000 
2529280000 0 21 0 421 -0.050554 0.052969 0.052812 232.000000 0.211250 0.000625 0.000000 0.000000 
2531840000 41 55 0 611 -0.050554 0.052969 0.052812 232.000000 0.211250 0.000625 0.000000 0.000000 
2534400000 44 20 0 509 -0.050554 0.052812 0.052812 251.000000 0.211250 0.000625 0.000000 0.000000 
2536960000 51 65 0 1015 -0.050554 0.052812 0.052812 251.000000 0.211250 0.000625 0.000000 0.000000 
2539520000 48 17 0 650 -0.050712 0.052969 0.052969 254.000000 0.211875 0.000625 0.000000 0.000000 
2542080000 50 52 0 515 -0.050712 0.052969 0.052969 254.000000 0.211875 0.000625 0.000000 0.000000 
2544640000 51 75 0 1112 -0.050712 0.052969 0.052969 254.000000 0.211875 0.000625 0.000000 0.000000 
2547200000 30 69 0 1147 -0.050712 0.052969 0.052969 254.000000 0.211875 0.000625 0.000000 0.000000 
2549760000 6 22 0 1229 -0.050712 0.052969 0.052969 254.000000 0.211875 0.000625 0.000000 0.000000 
2552320000 1 68 0 1172 -0.050712 0.052969 0.052969 254.000000 0.211875 0.000625 0.000000 0.000000 
2554880000 23 69 0 190 -0.050712 0.052969 0.052969 254.000000 0.211875 0.000625 0.000000 0.000000 
2557440000 2 28 0 1420 -0.050712 0.052969 0.052969 254.000000 0.211875 0.000625 0.000000 0.000000 
2560000000 31 63 0 781 -0.050712 0.052969 0.052969 254.000000 0.211875 0.000625 0.000000 0.000000 
2562560000 65 76 0 458 -0.050712 0.052969 0.052969 254.000000 0.211875 0.000625 0.000000 0.000000 
2565120000 32 69 0 770 -0.050712 0.052969 0.052969 254.000000 0.211875 0.000625 0.000000 0.000000 
2567680000 61 51 0 1486 -0.050870 0.053125 0.053125 257.000000 0.212500 0.000625 0.000000 0.000000 
2570240000 6 42 0 579 -0.050870 0.053125 0.053125 257.000000 0.212500 0.000625 0.000000 0.000000 
2572800000 62 75 0 465 -0.050870 0.053125 0.053125 257.000000 0.212500 0.000625 0.000000 0.000000 
2575360000 51 40 0 1099 -0.050870 0.053125 0.053125 257.000000 0.212500 0.000625 0.000000 0.000000 
2577920000 35 19 0 936 -0.050870 0.053125 0.053125 257.000000 0.212500 0.000625 0.000000 0.000000 
2580480000 16 10 0 46 -0.050870 0.053125 0.053125 257.000000 0.212500 0.000625 0.000000 0.000000 
2583040000 19 55 0 20 -0.050870 0.053125 0.053125 257.000000 0.212500 0.000625 0.000000 0.000000 
2585600000 43 2 0 1359 -0.050870 0.053125 0.053125 257.000000 0.212500 0.000625 0.000000 0.000000 
2588160000 27 15 0 691 -0.050870 0.053125 0.053125 257.000000 0.212500 0.000625 0.000000 0.000000 
2590720000 52 65 0 1366 -0.050870 0.053125 0.053125 257.000000 0.212500 0.000625 0.000000 0.000000 
2593280000 9 24 0 1586 -0.050870 0.053125 0.053125 257.000000 0.212500 0.000625 0.000000 0.000000 
2595840000 9 41 0 1467 -0.050870 0.053125 0.053125 257.000000 0.212500 0.000625 0.000000 0.000000 
2598400000 70 63 0 1577 -0.050870 0.053125 0.053125 257.000000 0.212500 0.000625 0.000000 0.000000 
2600960000 45 36 979 1266 -0.050949 0.053281 0.053281 249.000000 0.212500 0.000625 0.000000 0.000000 
2603520000 78 73 0 1401 -0.050870 0.053125 0.053125 257.000000 0.212500 0.000625 0.000000 0.000000 
2606080000 15 9 0 796 -0.050870 0.053125 0.053125 257.000000 0.212500 0.000625 0.000000 0.000000 
2608640000 10 33 0 1325 -0.050870 0.053125 0.053125 257.000000 0.212500 0.000625 0.000000 0.000000 
2611200000 32 23 0 520 -0.050870 0.053125 0.053125 257.000000 0.212500 0.000625 0.000000 0.000000 
2613760000 41 36 450 404 -0.050870 0.053125 0.053125 257.000000 0.212500 0.000625 0.000000 0.000000 
2616320000 21 59 0 1047 -0.050870 0.053125 0.053125 257.000000 0.212500 0.000625 0.000000 0.000000 
2618880000 57 65 0 554 -0.050870 0.053125 0.053125 257.000000 0.212500 0.000625 0.000000 0.000000 
2621440000 78 23 0 1370 -0.050870 0.053125 0.053125 257.000000 0.212500 0.000625 0.000000 0.000000 
2624000000 73 29 0 1542 -0.050870 0.053125 0.053125 257.000000 0.212500 0.000625 0.000000 0.000000 
2626560000 61 67 0 1303 -0.050870 0.053125 0.053125 257.000000 0.212500 0.000625 0.000000 0.000000 
2629120000 61 18 0 1104 -0.050870 0.053125 0.053125 257.000000 0.212500 0.000625 0.000000 0.000000 
2631680000 64 63 0 1528 -0.050870 0.053125 0.053125 257.000000 0.212500 0.000625 0.000000 0.000000 
2634240000 60 11 0 984 -0.050870 0.053125 0.053125 257.000000 0.212500 0.000625 0.000000 0.000000 
2636800000 36 55 0 1238 -0.050870 0.053125 0.053125 257.000000 0.212500 0.000625 0.000000 0.000000 
2639360000 33 4 0 1241 -0.050870 0.053125 0.053125 257.000000 0.212500 0.000625 0.000000 0.000000 
2641920000 16 12 0 320 -0.050949 0.053281 0.053281 249.000000 0.212500 0.000625 0.000000 0.000000 
2644480000 69 3 0 1322 -0.051028 0.053594 0.053437 222.000000 0.212500 0.000625 0.000000 0.000000 
2647040000 61 64 0 878 -0.051028 0.053594 0.053437 222.000000 0.212500 0.000625 0.000000 0.000000 
2649600000 43 46 219 1116 -0.050949 0.053437 0.053281 230.000000 0.212500 0.000625 0.000000 0.000000 
2652160000 66 2 0 255 -0.050870 0.053281 0.053125 238.000000 0.212500 0.000625 0.000000 0.000000 
2654720000 67 55 0 617 -0.050870 0.053125 0.053125 257.000000 0.212500 0.000625 0.000000 0.000000 
2657280000 79 75 0 1482 -0.050870 0.053125 0.053125 257.000000 0.212500 0.000625 0.000000 0.000000 
2659840000 35 25 0 792 -0.050870 0.053125 0.053125 257.000000 0.212500 0.000625 0.000000 0.000000 
2662400000 2 35 0 641 -0.050870 0.053125 0.053125 257.000000 0.212500 0.000625 0.000000 0.000000 
2664960000 29 62 0 1395 -0.050870 0.053125 0.053125 257.000000 0.212500 0.000625 0.000000 0.000000 
2667520000 17 69 0 207 -0.050870 0.053125 0.053125 257.000000 0.212500 0.000625 0.000000 0.000000 
2670080000 11 48 0 1367 -0.050870 0.053125 0.053125 257.000000 0.212500 0.000625 0.000000 0.000000 
2672640000 9 25 0 1199 -0.050870 0.053125 0.053125 257.000000 0.212500 0.000625 0.000000 0.000000 
2675200000 18 33 0 1213 -0.050870 0.053125 0.053125 257.000000 0.212500 0.000625 0.000000 0.000000 
2677760000 47 46 734 443 -0.050870 0.053125 0.053125 257.000000 0.212500 0.000625 0.000000 0.000000 
2680320000 67 6 0 400 -0.050712 0.052969 0.052969 254.000000 0.211875 0.000625 0.000000 0.000000 
2682880000 30 77 0 228 -0.050712 0.052969 0.052969 254.000000 0.211875 0.000625 0.000000 0.000000 
2685440000 34 65 0 1576 -0.050712 0.052969 0.052969 254.000000 0.211875 0.000625 0.000000 0.000000 
2688000000 53 30 0 412 -0.050870 0.053125 0.053125 257.000000 0.212500 0.000625 0.000000 0.000000 
2690560000 4 35 0 650 -0.050870 0.053125 0.053125 257.000000 0.212500 0.000625 0.000000 0.000000 
2693120000 16 20 0 850 -0.050870 0.053125 0.053125 257.000000 0.212500 0.000625 0.000000 0.000000 
2695680000 75 44 0 707 -0.050870 0.053125 0.053125 257.000000 0.212500 0.000625 0.000000 0.000000 
2698240000 48 42 995 723 -0.050870 0.053125 0.053125 257.000000 0.212500 0.000625 0.000000 0.000000 
2700800000 35 58 0 1433 -0.050870 0.053125 0.053125 257.000000 0.212500 0.000625 0.000000 0.000000 
2703360000 63 27 0 7 -0.050870 0.053125 0.053125 257.000000 0.212500 0.000625 0.000000 0.000000 
2705920000 48 53 0 1032 -0.050949 0.053437 0.053281 230.000000 0.212500 0.000625 0.000000 0.000000 
2708480000 70 7 0 878 -0.050870 0.053281 0.053125 238.000000 0.212500 0.000625 0.000000 0.000000 
2711040000 37 36 61 863 -0.050870 0.053281 0.053125 238.000000 0.212500 0.000625 0.000000 0.000000 
2713600000 57 43 0 544 -0.050870 0.053281 0.053125 238.000000 0.212500 0.000625 0.000000 0.000000 
2716160000 17 14 0 749 -0.050712 0.052969 0.052969 254.000000 0.211875 0.000625 0.000000 0.000000 
2718720000 4 3 0 27 -0.050712 0.052969 0.052969 254.000000 0.211875 0.000625 0.000000 0.000000 
2721280000 34 8 0 1338 -0.050712 0.052969 0.052969 254.000000 0.211875 0.000625 0.000000 0.000000 
2723840000 65 19 0 1248 -0.050712 0.052969 0.052969 254.000000 0.211875 0.000625 0.000000 0.000000 
2726400000 71 18 0 15 -0.050712 0.053125 0.052969 235.000000 0.211875 0.000625 0.000000 0.000000 
2728960000 35 15 0 197 -0.050870 0.053281 0.053125 238.000000 0.212500 0.000625 0.000000 0.000000 
2731520000 40 27 0 1509 -0.050870 0.053125 0.053125 257.000000 0.212500 0.000625 0.000000 0.000000 
2734080000 47 0 0 5 -0.050870 0.053125 0.053125 257.000000 0.212500 0.000625 0.000000 0.000000 
2736640000 70 69 0 1367 -0.050949 0.053281 0.053281 249.000000 0.212500 0.000625 0.000000 0.000000 
2739200000 14 25 0 943 -0.051028 0.053437 0.053437 241.000000 0.213125 0.000625 0.000000 0.000000 
2741760000 61 0 0 11 -0.051028 0.053437 0.053437 241.000000 0.213125 0.000625 0.000000 0.000000 
2744320000 33 53 0 1258 -0.051028 0.053437 0.053437 241.000000 0.213125 0.000625 0.000000 0.000000 
2746880000 65 37 0 1129 -0.051187 0.053594 0.053594 244.000000 0.213750 0.000625 0.000000 0.000000 
2749440000 50 9 0 1000 -0.051187 0.053594 0.053594 244.000000 0.213750 0.000625 0.000000 0.000000 
2752000000 45 36 979 397 -0.051187 0.053594 0.053594 244.000000 0.213750 0.000625 0.000000 0.000000 
2754560000 60 43 0 469 -0.051345 0.053750 0.053750 247.000000 0.214375 0.000625 0.000000 0.000000 
2757120000 72 61 0 270 -0.051266 0.053594 0.053594 255.000000 0.214375 0.000625 0.000000 0.000000 
2759680000 23 27 0 271 -0.051424 0.053750 0.053750 258.000000 0.215000 0.000625 0.000000 0.000000 
2762240000 25 8 0 414 -0.051424 0.053750 0.053750 258.000000 0.215000 0.000625 0.000000 0.000000 
2764800000 75 68 0 1005 -0.051424 0.053750 0.053750 258.000000 0.215000 0.000625 0.000000 0.000000 
2767360000 63 24 0 450 -0.051424 0.053750 0.053750 258.000000 0.215000 0.000625 0.000000 0.000000 
2769920000 40 60 0 710 -0.051582 0.053906 0.053906 261.000000 0.215625 0.000625 0.000000 0.000000 
2772480000 22 67 0 1319 -0.051582 0.053906 0.053906 261.000000 0.215625 0.000625 0.000000 0.000000 
2775040000 78 7 0 938 -0.051741 0.054062 0.054062 264.000000 0.216250 0.000625 0.000000 0.000000 
2777600000 24 16 0 250 -0.051741 0.054062 0.054062 264.000000 0.216250 0.000625 0.000000 0.000000 
2780160000 39 15 0 996 -0.051899 0.054219 0.054219 267.000000 0.216875 0.000625 0.000000 0.000000 
2782720000 51 77 0 323 -0.051899 0.054219 0.054219 267.000000 0.216875 0.000625 0.000000 0.000000 
2785280000 28 59 0 1574 -0.052057 0.054375 0.054375 270.000000 0.217500 0.000625 0.000000 0.000000 
2787840000 37 16 0 10 -0.052057 0.054375 0.054375 270.000000 0.217500 0.000625 0.000000 0.000000 
2790400000 9 57 0 1481 -0.052057 0.054375 0.054375 270.000000 0.217500 0.000625 0.000000 0.000000 
2792960000 5 4 0 1411 -0.052057 0.054375 0.054375 270.000000 0.217500 0.000625 0.000000 0.000000 
2795520000 66 5 0 124 -0.052057 0.054375 0.054375 270.000000 0.217500 0.000625 0.000000 0.000000 
2798080000 70 25 0 767 -0.052057 0.054375 0.054375 270.000000 0.217500 0.000625 0.000000 0.000000 
2800640000 56 62 0 471 -0.052215 0.054531 0.054531 273.000000 0.218125 0.000625 0.000000 0.000000 
2803200000 72 57 0 189 -0.052215 0.054531 0.054531 273.000000 0.218125 0.000625 0.000000 0.000000 
2805760000 28 40 0 122 -0.052215 0.054531 0.054531 273.000000 0.218125 0.000625 0.000000 0.000000 
2808320000 10 30 0 804 -0.052215 0.054531 0.054531 273.000000 0.218125 0.000625 0.000000 0.000000 
2810880000 55 52 0 914 -0.052215 0.054531 0.054531 273.000000 0.218125 0.000625 0.000000 0.000000 
2813440000 37 74 0 714 -0.052215 0.054531 0.054531 273.000000 0.218125 0.000625 0.000000 0.000000 
2816000000 77 54 0 205 -0.052215 0.054531 0.054531 273.000000 0.218125 0.000625 0.000000 0.000000 
2818560000 29 68 0 1205 -0.052373 0.054688 0.054688 276.000000 0.218750 0.000625 0.000000 0.000000 
2821120000 78 56 0 1519 -0.052373 0.054688 0.054688 276.000000 0.218750 0.000625 0.000000 0.000000 
2823680000 25 17 0 18 -0.052373 0.054688 0.054688 276.000000 0.218750 0.000625 0.000000 0.000000 
2826240000 25 74 0 20 -0.052373 0.054688 0.054688 276.000000 0.218750 0.000625 0.000000 0.000000 
2828800000 16 34 0 1044 -0.052373 0.054688 0.054688 276.000000 0.218750 0.000625 0.000000 0.000000 
2831360000 59 70 0 45 -0.052373 0.054688 0.054688 276.000000 0.218750 0.000625 0.000000 0.000000 
2833920000 67 4 0 301 -0.052373 0.054688 0.054688 276.000000 0.218750 0.000625 0.000000 0.000000 
2836480000 24 1 0 628 -0.052373 0.054688 0.054688 276.000000 0.218750 0.000625 0.000000 0.000000 
2839040000 29 73 0 296 -0.052373 0.054688 0.054688 276.000000 0.218750 0.000625 0.000000 0.000000 
2841600000 21 70 0 454 -0.052373 0.054688 0.054688 276.000000 0.218750 0.000625 0.000000 0.000000 
2844160000 58 75 0 804 -0.052373 0.054688 0.054688 276.000000 0.218750 0.000625 0.000000 0.000000 
2846720000 9 64 0 870 -0.052373 0.054688 0.054688 276.000000 0.218750 0.000625 0.000000 0.000000 
2849280000 36 34 1208 106 -0.052532 0.054844 0.054844 279.000000 0.219375 0.000625 0.000000 0.000000 
2851840000 10 65 0 674 -0.052532 0.054844 0.054844 279.000000 0.219375 0.000625 0.000000 0.000000 
2854400000 40 0 0 1136 -0.052532 0.054844 0.054844 279.000000 0.219375 0.000625 0.000000 0.000000 
2856960000 12 44 0 1580 -0.052532 0.054844 0.054844 279.000000 0.219375 0.000625 0.000000 0.000000 
2859520000 62 65 0 1170 -0.052532 0.054844 0.054844 279.000000 0.219375 0.000625 0.000000 0.000000 
2862080000 5 24 0 1501 -0.052532 0.054844 0.054844 279.000000 0.219375 0.000625 0.000000 0.000000 
2864640000 42 31 571 1366 -0.052532 0.054844 0.054844 279.000000 0.219375 0.000625 0.000000 0.000000 
2867200000 40 52 0 87 -0.052532 0.054844 0.054844 279.000000 0.219375 0.000625 0.000000 0.000000 
2869760000 68 11 0 1305 -0.052532 0.054844 0.054844 279.000000 0.219375 0.000625 0.000000 0.000000 
2872320000 22 57 0 33 -0.052532 0.054844 0.054844 279.000000 0.219375 0.000625 0.000000 0.000000 
2874880000 21 19 0 225 -0.052532 0.054844 0.054844 279.000000 0.219375 0.000625 0.000000 0.000000 
2877440000 33 30 872 956 -0.052532 0.054844 0.054844 279.000000 0.219375 0.000625 0.000000 0.000000 
2880000000 15 44 0 933 -0.052532 0.054844 0.054844 279.000000 0.219375 0.000625 0.000000 0.000000 
2882560000 50 68 0 1089 -0.052690 0.055000 0.055000 282.000000 0.220000 0.000625 0.000000 0.000000 
2885120000 62 58 0 1089 -0.052690 0.055000 0.055000 282.000000 0.220000 0.000625 0.000000 0.000000 
2887680000 64 65 0 658 -0.052690 0.055000 0.055000 282.000000 0.220000 0.000625 0.000000 0.000000 
2890240000 58 1 0 276 -0.052690 0.055000 0.055000 282.000000 0.220000 0.000625 0.000000 0.000000 
2892800000 42 71 0 676 -0.052690 0.055000 0.055000 282.000000 0.220000 0.000625 0.000000 0.000000 
2895360000 3 67 0 976 -0.052690 0.055000 0.055000 282.000000 0.220000 0.000625 0.000000 0.000000 
2897920000 5 29 0 1234 -0.052690 0.055000 0.055000 282.000000 0.220000 0.000625 0.000000 0.000000 
2900480000 58 29 0 364 -0.052690 0.055000 0.055000 282.000000 0.220000 0.000625 0.000000 0.000000 
2903040000 36 49 562 721 -0.052848 0.055156 0.055156 285.000000 0.220625 0.000625 0.000000 0.000000 
2905600000 74 55 0 1166 -0.053165 0.055469 0.055469 291.000000 0.221875 0.000625 0.000000 0.000000 
2908160000 38 0 0 1233 -0.053165 0.055469 0.055469 291.000000 0.221875 0.000625 0.000000 0.000000 
2910720000 35 53 0 139 -0.053165 0.055469 0.055469 291.000000 0.221875 0.000625 0.000000 0.000000 
2913280000 58 58 0 1366 -0.053165 0.055469 0.055469 291.000000 0.221875 0.000625 0.000000 0.000000 
2915840000 57 74 0 1494 -0.053165 0.055469 0.055469 291.000000 0.221875 0.000625 0.000000 0.000000 
2918400000 39 30 1044 710 -0.053165 0.055469 0.055469 291.000000 0.221875 0.000625 0.000000 0.000000 
2920960000 47 61 0 957 -0.053165 0.055469 0.055469 291.000000 0.221875 0.000625 0.000000 0.000000 
2923520000 27 25 0 349 -0.053165 0.055469 0.055469 291.000000 0.221875 0.000625 0.000000 0.000000 
2926080000 24 23 0 1499 -0.053323 0.055625 0.055625 294.000000 0.222500 0.000625 0.000000 0.000000 
2928640000 48 47 10 325 -0.053323 0.055625 0.055625 294.000000 0.222500 0.000625 0.000000 0.000000 
2931200000 19 73 0 1218 -0.053323 0.055625 0.055625 294.000000 0.222500 0.000625 0.000000 0.000000 
2933760000 74 53 0 1020 -0.053323 0.055625 0.055625 294.000000 0.222500 0.000625 0.000000 0.000000 
2936320000 0 55 0 683 -0.053323 0.055625 0.055625 294.000000 0.222500 0.000625 0.000000 0.000000 
2938880000 32 28 0 47 -0.053323 0.055625 0.055625 294.000000 0.222500 0.000625 0.000000 0.000000 
2941440000 2 63 0 164 -0.053323 0.055625 0.055625 294.000000 0.222500 0.000625 0.000000 0.000000 
2944000000 58 28 0 238 -0.053323 0.055625 0.055625 294.000000 0.222500 0.000625 0.000000 0.000000 
2946560000 69 35 0 243 -0.053323 0.055625 0.055625 294.000000 0.222500 0.000625 0.000000 0.000000 
2949120000 26 71 0 1227 -0.053402 0.055781 0.055781 286.000000 0.222500 0.000625 0.000000 0.000000 
2951680000 53 77 0 1246 -0.053560 0.055938 0.055938 289.000000 0.223125 0.000625 0.000000 0.000000 
2954240000 3 72 0 1097 -0.053560 0.055938 0.055938 289.000000 0.223125 0.000625 0.000000 0.000000 
2956800000 66 53 0 92 -0.053560 0.055938 0.055938 289.000000 0.223750 0.000625 0.000000 0.000000 
2959360000 3 61 0 744 -0.053481 0.055781 0.055781 297.000000 0.223125 0.000625 0.000000 0.000000 
2961920000 3 4 0 480 -0.053481 0.055781 0.055781 297.000000 0.223125 0.000625 0.000000 0.000000 
2964480000 7 11 0 413 -0.053402 0.055781 0.055781 286.000000 0.222500 0.000625 0.000000 0.000000 
2967040000 75 14 0 1095 -0.053481 0.055781 0.055781 297.000000 0.223125 0.000625 0.000000 0.000000 
2969600000 76 68 0 672 -0.053481 0.055781 0.055781 297.000000 0.223125 0.000625 0.000000 0.000000 
2972160000 10 76 0 192 -0.053481 0.055781 0.055781 297.000000 0.223125 0.000625 0.000000 0.000000 
2974720000 30 60 0 1336 -0.053481 0.055781 0.055781 297.000000 0.223125 0.000625 0.000000 0.000000 
2977280000 62 65 0 1260 -0.053481 0.055781 0.055781 297.000000 0.223125 0.000625 0.000000 0.000000 
2979840000 18 38 0 1316 -0.053481 0.055781 0.055781 297.000000 0.223125 0.000625 0.000000 0.000000 
2982400000 62 76 0 739 -0.053481 0.055781 0.055781 297.000000 0.223125 0.000625 0.000000 0.000000 
2984960000 31 63 0 307 -0.053481 0.055781 0.055781 297.000000 0.223125 0.000625 0.000000 0.000000 
2987520000 32 27 0 1430 -0.053481 0.055781 0.055781 297.000000 0.223125 0.000625 0.000000 0.000000 
2990080000 68 23 0 1024 -0.053481 0.055781 0.055781 297.000000 0.223125 0.000625 0.000000 0.000000 
2992640000 62 18 0 706 -0.053323 0.055625 0.055625 294.000000 0.222500 0.000625 0.000000 0.000000 
2995200000 47 69 0 768 -0.053323 0.055625 0.055625 294.000000 0.222500 0.000625 0.000000 0.000000 
2997760000 32 38 969 1385 -0.053323 0.055625 0.055625 294.000000 0.222500 0.000625 0.000000 0.000000 
3000320000 2 9 0 1446 -0.053481 0.055781 0.055781 297.000000 0.223125 0.000625 0.000000 0.000000 
3002880000 21 52 0 1268 -0.053481 0.055781 0.055781 297.000000 0.223125 0.000625 0.000000 0.000000 
3005440000 2 18 0 1424 -0.053560 0.055938 0.055938 289.000000 0.223750 0.000625 0.000000 0.000000 
3008000000 57 19 0 928 -0.053560 0.055938 0.055938 289.000000 0.223750 0.000625 0.000000 0.000000 
3010560000 44 37 1484 1034 -0.053560 0.055938 0.055938 289.000000 0.223750 0.000625 0.000000 0.000000 
3013120000 52 48 0 493 -0.053718 0.056094 0.056094 292.000000 0.224375 0.000625 0.000000 0.000000 
3015680000 22 20 0 625 -0.053718 0.056094 0.056094 292.000000 0.224375 0.000625 0.000000 0.000000 
3018240000 2 0 0 230 -0.053718 0.056094 0.056094 292.000000 0.224375 0.000625 0.000000 0.000000 
3020800000 30 77 0 1234 -0.053718 0.056094 0.056094 292.000000 0.224375 0.000625 0.000000 0.000000 
3023360000 23 26 0 564 -0.053718 0.056094 0.056094 292.000000 0.224375 0.000625 0.000000 0.000000 
3025920000 16 4 0 1345 -0.053718 0.056094 0.056094 292.000000 0.224375 0.000625 0.000000 0.000000 
3028480000 15 8 0 472 -0.053877 0.056250 0.056250 295.000000 0.225000 0.000625 0.000000 0.000000 
3031040000 59 39 0 254 -0.053877 0.056250 0.056250 295.000000 0.225000 0.000625 0.000000 0.000000 
3033600000 46 26 0 1124 -0.054035 0.056406 0.056406 298.000000 0.225625 0.000625 0.000000 0.000000 
3036160000 45 49 1499 1506 -0.054035 0.056406 0.056406 298.000000 0.225625 0.000625 0.000000 0.000000 
3038720000 57 7 0 250 -0.054035 0.056406 0.056406 298.000000 0.225625 0.000625 0.000000 0.000000 
3041280000 36 79 0 214 -0.054193 0.056563 0.056563 301.000000 0.226250 0.000625 0.000000 0.000000 
3043840000 18 52 0 797 -0.054035 0.056406 0.056406 298.000000 0.225625 0.000625 0.000000 0.000000 
3046400000 23 38 0 868 -0.054035 0.056406 0.056406 298.000000 0.225625 0.000625 0.000000 0.000000 
3048960000 49 1 0 1407 -0.054035 0.056406 0.056406 298.000000 0.225625 0.000625 0.000000 0.000000 
3051520000 5 2 0 856 -0.054035 0.056406 0.056406 298.000000 0.225625 0.000625 0.000000 0.000000 
3054080000 61 55 0 961 -0.054035 0.056406 0.056406 298.000000 0.225625 0.000625 0.000000 0.000000 
3056640000 50 20 0 1460 -0.054035 0.056406 0.056406 298.000000 0.225625 0.000625 0.000000 0.000000 
3059200000 8 3 0 1399 -0.054035 0.056406 0.056406 298.000000 0.225625 0.000625 0.000000 0.000000 
3061760000 10 69 0 435 -0.054193 0.056563 0.056563 301.000000 0.226250 0.000625 0.000000 0.000000 
3064320000 18 27 0 1477 -0.054430 0.056875 0.056875 296.000000 0.227500 0.000625 0.000000 0.000000 
3066880000 58 39 0 1354 -0.054747 0.057188 0.057188 302.000000 0.228750 0.000625 0.000000 0.000000 
3069440000 6 32 0 882 -0.055063 0.057500 0.057500 308.000000 0.230000 0.000625 0.000000 0.000000 
3072000000 51 21 0 1431 -0.055380 0.057813 0.057813 314.000000 0.231250 0.000625 0.000000 0.000000 
3074560000 74 5 0 1237 -0.055380 0.057813 0.057813 314.000000 0.231250 0.000625 0.000000 0.000000 
3077120000 2 30 0 347 -0.055380 0.057813 0.057813 314.000000 0.231250 0.000625 0.000000 0.000000 
3079680000 64 7 0 895 -0.055380 0.057813 0.057813 314.000000 0.231250 0.000625 0.000000 0.000000 
3082240000 68 34 0 203 -0.055538 0.057969 0.057969 317.000000 0.231875 0.000625 0.000000 0.000000 
3084800000 64 42 0 1450 -0.055380 0.057813 0.057813 314.000000 0.231250 0.000625 0.000000 0.000000 
3087360000 78 23 0 800 -0.055380 0.057813 0.057813 314.000000 0.231250 0.000625 0.000000 0.000000 
3089920000 77 54 0 1211 -0.055696 0.058125 0.058125 320.000000 0.232500 0.000625 0.000000 0.000000 
3092480000 2 50 0 410 -0.055696 0.058125 0.058125 320.000000 0.232500 0.000625 0.000000 0.000000 
3095040000 22 73 0 1147 -0.055696 0.058125 0.058125 320.000000 0.232500 0.000625 0.000000 0.000000 
3097600000 58 25 0 1161 -0.055696 0.058125 0.058125 320.000000 0.232500 0.000625 0.000000 0.000000 
3100160000 57 78 0 1146 -0.055854 0.058281 0.058281 323.000000 0.233125 0.000625 0.000000 0.000000 
3102720000 75 43 0 523 -0.056171 0.058594 0.058594 329.000000 0.234375 0.000625 0.000000 0.000000 
3105280000 28 57 0 56 -0.056171 0.058594 0.058594 329.000000 0.234375 0.000625 0.000000 0.000000 
3107840000 76 63 0 1153 -0.056171 0.058594 0.058594 329.000000 0.234375 0.000625 0.000000 0.000000 
3110400000 72 33 0 528 -0.056171 0.058594 0.058594 329.000000 0.234375 0.000625 0.000000 0.000000 
3112960000 11 71 0 887 -0.056329 0.058750 0.058750 332.000000 0.235000 0.000625 0.000000 0.000000 
3115520000 76 78 0 572 -0.056329 0.058750 0.058750 332.000000 0.235000 0.000625 0.000000 0.000000 
3118080000 61 2 0 1300 -0.056329 0.058750 0.058750 332.000000 0.235000 0.000625 0.000000 0.000000 
3120640000 59 9 0 1443 -0.056804 0.059219 0.059219 341.000000 0.236875 0.000625 0.000000 0.000000 
3123200000 54 3 0 719 -0.056962 0.059375 0.059375 344.000000 0.237500 0.000625 0.000000 0.000000 
3125760000 31 5 0 1593 -0.057516 0.060000 0.060000 345.000000 0.239375 0.000625 0.000000 0.000000 
3128320000 48 38 89 107 -0.057516 0.060000 0.060000 345.000000 0.239375 0.000625 0.000000 0.000000 
3130880000 49 58 0 49 -0.057516 0.060000 0.060000 345.000000 0.239375 0.000625 0.000000 0.000000 
3133440000 4 10 0 1352 -0.057516 0.060000 0.060000 345.000000 0.239375 0.000625 0.000000 0.000000 
3136000000 22 76 0 460 -0.057358 0.059844 0.059844 342.000000 0.238750 0.000625 0.000000 0.000000 
3138560000 29 35 0 1529 -0.057199 0.059688 0.059687 339.000000 0.238125 0.000625 0.000000 0.000000 
3141120000 23 79 0 1379 -0.057358 0.059844 0.059844 342.000000 0.238750 0.000625 0.000000 0.000000 
3143680000 5 3 0 308 -0.057516 0.060000 0.060000 345.000000 0.239375 0.000625 0.000000 0.000000 
3146240000 77 14 0 211 -0.057437 0.059844 0.059844 353.000000 0.239375 0.000625 0.000000 0.000000 
3148800000 48 28 0 988 -0.057437 0.059844 0.059844 353.000000 0.239375 0.000625 0.000000 0.000000 
3151360000 46 17 0 244 -0.057437 0.059844 0.059844 353.000000 0.239375 0.000625 0.000000 0.000000 
3153920000 27 70 0 1499 -0.057437 0.060000 0.059844 334.000000 0.239375 0.000625 0.000000 0.000000 
3156480000 47 18 0 951 -0.057595 0.060156 0.060000 337.000000 0.240000 0.000625 0.000000 0.000000 
3159040000 32 74 0 563 -0.057911 0.060312 0.060312 362.000000 0.241250 0.000625 0.000000 0.000000 
3161600000 76 54 0 1493 -0.058070 0.060469 0.060469 365.000000 0.241875 0.000625 0.000000 0.000000 
3164160000 69 27 0 556 -0.058070 0.060469 0.060469 365.000000 0.241875 0.000625 0.000000 0.000000 
3166720000 16 44 0 454 -0.058070 0.060469 0.060469 365.000000 0.241875 0.000625 0.000000 0.000000 
3169280000 67 12 0 667 -0.058070 0.060469 0.060469 365.000000 0.241875 0.000625 0.000000 0.000000 
3171840000 30 58 0 157 -0.058070 0.060469 0.060469 365.000000 0.241875 0.000625 0.000000 0.000000 
3174400000 13 77 0 1223 -0.058228 0.060625 0.060625 368.000000 0.242500 0.000625 0.000000 0.000000 
3176960000 33 36 950 1045 -0.058386 0.060781 0.060781 371.000000 0.243125 0.000625 0.000000 0.000000 
3179520000 1 22 0 1301 -0.058228 0.060625 0.060625 368.000000 0.242500 0.000625 0.000000 0.000000 
3182080000 59 57 0 598 -0.058228 0.060625 0.060625 368.000000 0.242500 0.000625 0.000000 0.000000 
3184640000 57 48 0 498 -0.058386 0.060781 0.060781 371.000000 0.243125 0.000625 0.000000 0.000000 
3187200000 65 32 0 1109 -0.058544 0.060937 0.060937 374.000000 0.243750 0.000625 0.000000 0.000000 
3189760000 25 74 0 90 -0.058703 0.061094 0.061094 377.000000 0.244375 0.000625 0.000000 0.000000 
3192320000 43 56 0 999 -0.058703 0.061094 0.061094 377.000000 0.244375 0.000625 0.000000 0.000000 
3194880000 61 4 0 1389 -0.058703 0.061094 0.061094 377.000000 0.244375 0.000625 0.000000 0.000000 
3197440000 11 19 0 732 -0.058703 0.061094 0.061094 377.000000 0.244375 0.000625 0.000000 0.000000 
3200000000 34 28 0 361 -0.058703 0.061094 0.061094 377.000000 0.244375 0.000625 0.000000 0.000000 
3202560000 25 5 0 1558 -0.058703 0.061094 0.061094 377.000000 0.244375 0.000625 0.000000 0.000000 
3205120000 22 36 0 434 -0.058703 0.061094 0.061094 377.000000 0.244375 0.000625 0.000000 0.000000 
3207680000 18 39 0 1590 -0.058703 0.061094 0.061094 377.000000 0.244375 0.000625 0.000000 0.000000 
3210240000 23 37 0 1563 -0.058703 0.061094 0.061094 377.000000 0.244375 0.000625 0.000000 0.000000 
3212800000 68 4 0 1058 -0.058703 0.061094 0.061094 377.000000 0.244375 0.000625 0.000000 0.000000 
3215360000 58 10 0 413 -0.059019 0.061406 0.061406 383.000000 0.245625 0.000625 0.000000 0.000000 
3217920000 51 57 0 180 -0.059177 0.061562 0.061562 386.000000 0.246250 0.000625 0.000000 0.000000 
3220480000 9 51 0 234 -0.059177 0.061562 0.061562 386.000000 0.246250 0.000625 0.000000 0.000000 
3223040000 5 69 0 752 -0.059177 0.061562 0.061562 386.000000 0.246250 0.000625 0.000000 0.000000 
3225600000 22 4 0 1098 -0.059019 0.061406 0.061406 383.000000 0.245625 0.000625 0.000000 0.000000 
3228160000 58 76 0 176 -0.059019 0.061406 0.061406 383.000000 0.245625 0.000625 0.000000 0.000000 
3230720000 18 66 0 896 -0.059019 0.061406 0.061406 383.000000 0.245625 0.000625 0.000000 0.000000 
3233280000 63 62 0 551 -0.058861 0.061250 0.061250 380.000000 0.245000 0.000625 0.000000 0.000000 
3235840000 78 76 0 395 -0.059019 0.061406 0.061406 383.000000 0.245625 0.000625 0.000000 0.000000 
3238400000 68 26 0 485 -0.059335 0.061719 0.061719 389.000000 0.246875 0.000625 0.000000 0.000000 
3240960000 18 14 0 1163 -0.059335 0.061719 0.061719 389.000000 0.246875 0.000625 0.000000 0.000000 
3243520000 46 23 0 894 -0.059335 0.061719 0.061719 389.000000 0.246875 0.000625 0.000000 0.000000 
3246080000 7 37 0 1532 -0.059335 0.061719 0.061719 389.000000 0.246875 0.000625 0.000000 0.000000 
3248640000 24 14 0 1081 -0.059335 0.061719 0.061719 389.000000 0.246875 0.000625 0.000000 0.000000 
3251200000 8 69 0 779 -0.059494 0.061875 0.061875 392.000000 0.247500 0.000625 0.000000 0.000000 
3253760000 38 66 0 1491 -0.059335 0.061719 0.061719 389.000000 0.246875 0.000625 0.000000 0.000000 
3256320000 52 72 0 64 -0.059335 0.061719 0.061719 389.000000 0.246875 0.000625 0.000000 0.000000 
3258880000 1 37 0 702 -0.059494 0.061875 0.061875 392.000000 0.247500 0.000625 0.000000 0.000000 
3261440000 31 62 0 583 -0.059494 0.061875 0.061875 392.000000 0.247500 0.000625 0.000000 0.000000 
3264000000 42 32 649 85 -0.059494 0.061875 0.061875 392.000000 0.247500 0.000625 0.000000 0.000000 
3266560000 8 14 0 38 -0.059494 0.061875 0.061875 392.000000 0.247500 0.000625 0.000000 0.000000 
3269120000 78 26 0 1147 -0.059494 0.061875 0.061875 392.000000 0.247500 0.000625 0.000000 0.000000 
3271680000 37 28 0 1073 -0.059494 0.061875 0.061875 392.000000 0.247500 0.000625 0.000000 0.000000 
3274240000 42 31 571 1155 -0.059494 0.061875 0.061875 392.000000 0.247500 0.000625 0.000000 0.000000 
3276800000 30 51 0 1163 -0.059494 0.061875 0.061875 392.000000 0.247500 0.000625 0.000000 0.000000 
3279360000 76 57 0 1368 -0.059494 0.061875 0.061875 392.000000 0.247500 0.000625 0.000000 0.000000 
3281920000 71 34 0 1345 -0.059494 0.061875 0.061875 392.000000 0.247500 0.000625 0.000000 0.000000 
3284480000 22 62 0 968 -0.059494 0.061875 0.061875 392.000000 0.247500 0.000625 0.000000 0.000000 
3287040000 57 57 0 788 -0.059494 0.061875 0.061875 392.000000 0.247500 0.000625 0.000000 0.000000 
3289600000 42 31 571 705 -0.059494 0.061875 0.061875 392.000000 0.247500 0.000625 0.000000 0.000000 
3292160000 49 27 0 339 -0.059494 0.061875 0.061875 392.000000 0.247500 0.000625 0.000000 0.000000 
3294720000 50 40 0 1247 -0.059494 0.061875 0.061875 392.000000 0.247500 0.000625 0.000000 0.000000 
3297280000 77 35 0 740 -0.059494 0.061875 0.061875 392.000000 0.247500 0.000625 0.000000 0.000000 
3299840000 0 49 0 7 -0.059494 0.061875 0.061875 392.000000 0.247500 0.000625 0.000000 0.000000 
3302400000 36 4 0 703 -0.059494 0.061875 0.061875 392.000000 0.247500 0.000625 0.000000 0.000000 
3304960000 1 15 0 790 -0.059494 0.061875 0.061875 392.000000 0.247500 0.000625 0.000000 0.000000 
3307520000 52 42 0 1208 -0.059494 0.061875 0.061875 392.000000 0.247500 0.000625 0.000000 0.000000 
3310080000 2 71 0 1276 -0.059494 0.061875 0.061875 392.000000 0.247500 0.000625 0.000000 0.000000 
3312640000 58 68 0 185 -0.059494 0.061875 0.061875 392.000000 0.247500 0.000625 0.000000 0.000000 
3315200000 29 26 0 48 -0.059573 0.062031 0.062031 384.000000 0.247500 0.000625 0.000000 0.000000 
3317760000 50 26 0 927 -0.059573 0.062031 0.062031 384.000000 0.247500 0.000625 0.000000 0.000000 
3320320000 24 71 0 516 -0.059573 0.062031 0.062031 384.000000 0.247500 0.000625 0.000000 0.000000 
3322880000 9 21 0 51 -0.059573 0.062031 0.062031 384.000000 0.247500 0.000625 0.000000 0.000000 
3325440000 9 44 0 210 -0.059573 0.062031 0.062031 384.000000 0.247500 0.000625 0.000000 0.000000 
3328000000 11 45 0 693 -0.059573 0.062031 0.062031 384.000000 0.247500 0.000625 0.000000 0.000000 
3330560000 63 36 0 1116 -0.059573 0.062031 0.062031 384.000000 0.247500 0.000625 0.000000 0.000000 
3333120000 6 7 0 236 -0.059573 0.062031 0.062031 384.000000 0.248125 0.000625 0.000000 0.000000 
3335680000 29 20 0 980 -0.059573 0.062031 0.062031 384.000000 0.248125 0.000625 0.000000 0.000000 
3338240000 43 29 0 1315 -0.059573 0.062031 0.062031 384.000000 0.248125 0.000625 0.000000 0.000000 
3340800000 63 57 0 1311 -0.059573 0.062031 0.062031 384.000000 0.247500 0.000625 0.000000 0.000000 
3343360000 37 16 0 1170 -0.059573 0.062031 0.062031 384.000000 0.247500 0.000625 0.000000 0.000000 
3345920000 62 43 0 682 -0.059573 0.062031 0.062031 384.000000 0.247500 0.000625 0.000000 0.000000 
3348480000 78 50 0 1484 -0.059494 0.061875 0.061875 392.000000 0.247500 0.000625 0.000000 0.000000 
3351040000 35 49 1376 765 -0.059494 0.061875 0.061875 392.000000 0.247500 0.000625 0.000000 0.000000 
3353600000 46 49 765 146 -0.059494 0.061875 0.061875 392.000000 0.247500 0.000625 0.000000 0.000000 
3356160000 74 36 0 73 -0.059494 0.061875 0.061875 392.000000 0.247500 0.000625 0.000000 0.000000 
3358720000 0 28 0 1277 -0.059494 0.061875 0.061875 392.000000 0.247500 0.000625 0.000000 0.000000 
3361280000 71 43 0 569 -0.059494 0.061875 0.061875 392.000000 0.247500 0.000625 0.000000 0.000000 
3363840000 74 23 0 229 -0.059494 0.061875 0.061875 392.000000 0.247500 0.000625 0.000000 0.000000 
3366400000 36 79 0 1229 -0.059494 0.061875 0.061875 392.000000 0.247500 0.000625 0.000000 0.000000 
3368960000 14 27 0 376 -0.059494 0.061875 0.061875 392.000000 0.247500 0.000625 0.000000 0.000000 
3371520000 65 52 0 1466 -0.059494 0.061875 0.061875 392.000000 0.247500 0.000625 0.000000 0.000000 
3374080000 53 24 0 1165 -0.059494 0.061875 0.061875 392.000000 0.247500 0.000625 0.000000 0.000000 
3376640000 7 74 0 1515 -0.059494 0.061875 0.061875 392.000000 0.247500 0.000625 0.000000 0.000000 
3379200000 10 28 0 1415 -0.059494 0.061875 0.061875 392.000000 0.247500 0.000625 0.000000 0.000000 
3381760000 12 79 0 1574 -0.059494 0.061875 0.061875 392.000000 0.247500 0.000625 0.000000 0.000000 
3384320000 67 59 0 393 -0.059494 0.061875 0.061875 392.000000 0.247500 0.000625 0.000000 0.000000 
3386880000 33 70 0 584 -0.059494 0.061875 0.061875 392.000000 0.247500 0.000625 0.000000 0.000000 
3389440000 33 15 0 254 -0.059494 0.061875 0.061875 392.000000 0.247500 0.000625 0.000000 0.000000 
3392000000 7 17 0 1525 -0.059494 0.061875 0.061875 392.000000 0.247500 0.000625 0.000000 0.000000 
3394560000 40 44 433 1277 -0.059494 0.061875 0.061875 392.000000 0.247500 0.000625 0.000000 0.000000 
3397120000 19 49 0 697 -0.059494 0.061875 0.061875 392.000000 0.247500 0.000625 0.000000 0.000000 
3399680000 6 27 0 1537 -0.059494 0.061875 0.061875 392.000000 0.247500 0.000625 0.000000 0.000000 
3402240000 54 47 0 428 -0.059494 0.061875 0.061875 392.000000 0.247500 0.000625 0.000000 0.000000 
3404800000 60 26 0 1249 -0.059494 0.061875 0.061875 392.000000 0.247500 0.000625 0.000000 0.000000 
3407360000 15 45 0 1127 -0.059494 0.061875 0.061875 392.000000 0.247500 0.000625 0.000000 0.000000 
3409920000 39 50 381 987 -0.059494 0.061875 0.061875 392.000000 0.247500 0.000625 0.000000 0.000000 
3412480000 9 14 0 1310 -0.059494 0.062031 0.061875 373.000000 0.247500 0.000625 0.000000 0.000000 
3415040000 57 43 0 889 -0.059494 0.062031 0.061875 373.000000 0.247500 0.000625 0.000000 0.000000 
3417600000 25 4 0 1546 -0.059494 0.062031 0.061875 373.000000 0.247500 0.000625 0.000000 0.000000 
3420160000 42 44 534 1566 -0.059494 0.062031 0.061875 373.000000 0.247500 0.000625 0.000000 0.000000 
3422720000 5 9 0 331 -0.059494 0.062031 0.061875 373.000000 0.247500 0.000625 0.000000 0.000000 
3425280000 15 16 0 1234 -0.059494 0.062031 0.061875 373.000000 0.247500 0.000625 0.000000 0.000000 
3427840000 58 13 0 1302 -0.059494 0.061875 0.061875 392.000000 0.247500 0.000625 0.000000 0.000000 
3430400000 55 61 0 890 -0.059335 0.061719 0.061719 389.000000 0.246875 0.000625 0.000000 0.000000 
3432960000 36 70 0 302 -0.059335 0.061719 0.061719 389.000000 0.246875 0.000625 0.000000 0.000000 
3435520000 68 40 0 1500 -0.059335 0.061719 0.061719 389.000000 0.246875 0.000625 0.000000 0.000000 
3438080000 26 41 0 1569 -0.059335 0.061719 0.061719 389.000000 0.246875 0.000625 0.000000 0.000000 
3440640000 67 28 0 292 -0.059494 0.061875 0.061875 392.000000 0.247500 0.000625 0.000000 0.000000 
3443200000 53 47 0 100 -0.059494 0.061875 0.061875 392.000000 0.247500 0.000625 0.000000 0.000000 
3445760000 62 0 0 421 -0.059494 0.061875 0.061875 392.000000 0.247500 0.000625 0.000000 0.000000 
3448320000 17 34 0 1509 -0.059494 0.061875 0.061875 392.000000 0.247500 0.000625 0.000000 0.000000 
3450880000 35 28 0 1345 -0.059494 0.061875 0.061875 392.000000 0.247500 0.000625 0.000000 0.000000 
3453440000 68 52 0 1325 -0.059494 0.061875 0.061875 392.000000 0.247500 0.000625 0.000000 0.000000 
3456000000 74 27 0 843 -0.059573 0.062031 0.062031 384.000000 0.247500 0.000625 0.000000 0.000000 
3458560000 27 20 0 542 -0.059494 0.061875 0.061875 392.000000 0.247500 0.000625 0.000000 0.000000 
3461120000 59 52 0 661 -0.059494 0.061875 0.061875 392.000000 0.247500 0.000625 0.000000 0.000000 
3463680000 66 4 0 1331 -0.059494 0.061875 0.061875 392.000000 0.247500 0.000625 0.000000 0.000000 
3466240000 26 24 0 22 -0.059494 0.061875 0.061875 392.000000 0.247500 0.000625 0.000000 0.000000 
3468800000 30 67 0 669 -0.059494 0.061875 0.061875 392.000000 0.247500 0.000625 0.000000 0.000000 
3471360000 2 67 0 210 -0.059494 0.061875 0.061875 392.000000 0.247500 0.000625 0.000000 0.000000 
3473920000 40 23 0 1471 -0.059494 0.061875 0.061875 392.000000 0.247500 0.000625 0.000000 0.000000 
3476480000 11 16 0 515 -0.059494 0.061875 0.061875 392.000000 0.247500 0.000625 0.000000 0.000000 
3479040000 58 0 0 159 -0.059494 0.061875 0.061875 392.000000 0.247500 0.000625 0.000000 0.000000 
3481600000 23 62 0 1527 -0.059494 0.062031 0.061875 373.000000 0.247500 0.000625 0.000000 0.000000 
3484160000 76 30 0 727 -0.059494 0.062031 0.061875 373.000000 0.247500 0.000625 0.000000 0.000000 
3486720000 75 49 0 1018 -0.059494 0.062031 0.061875 373.000000 0.247500 0.000625 0.000000 0.000000 
3489280000 46 69 0 1037 -0.059494 0.062031 0.061875 373.000000 0.247500 0.000625 0.000000 0.000000 
3491840000 74 55 0 784 -0.059494 0.062031 0.061875 373.000000 0.247500 0.000625 0.000000 0.000000 
3494400000 2 48 0 1412 -0.059494 0.061875 0.061875 392.000000 0.247500 0.000625 0.000000 0.000000 
3496960000 73 13 0 1381 -0.059494 0.061875 0.061875 392.000000 0.247500 0.000625 0.000000 0.000000 
3499520000 55 68 0 849 -0.059494 0.061875 0.061875 392.000000 0.247500 0.000625 0.000000 0.000000 
3502080000 37 76 0 1091 -0.059494 0.061875 0.061875 392.000000 0.247500 0.000625 0.000000 0.000000 
3504640000 52 6 0 1247 -0.059494 0.061875 0.061875 392.000000 0.247500 0.000625 0.000000 0.000000 
3507200000 74 77 0 475 -0.059494 0.061875 0.061875 392.000000 0.247500 0.000625 0.000000 0.000000 
3509760000 4 58 0 777 -0.059494 0.061875 0.061875 392.000000 0.247500 0.000625 0.000000 0.000000 
3512320000 52 22 0 1490 -0.059494 0.061875 0.061875 392.000000 0.247500 0.000625 0.000000 0.000000 
3514880000 34 18 0 1216 -0.059494 0.061875 0.061875 392.000000 0.247500 0.000625 0.000000 0.000000 
3517440000 19 5 0 1149 -0.059494 0.061875 0.061875 392.000000 0.247500 0.000625 0.000000 0.000000 
3520000000 71 12 0 744 -0.059494 0.061875 0.061875 392.000000 0.247500 0.000625 0.000000 0.000000 
3522560000 21 79 0 1492 -0.059494 0.061875 0.061875 392.000000 0.247500 0.000625 0.000000 0.000000 
3525120000 78 1 0 721 -0.059494 0.061875 0.061875 392.000000 0.247500 0.000625 0.000000 0.000000 
3527680000 63 10 0 568 -0.059494 0.061875 0.061875 392.000000 0.247500 0.000625 0.000000 0.000000 
3530240000 11 57 0 449 -0.059494 0.061875 0.061875 392.000000 0.247500 0.000625 0.000000 0.000000 
3532800000 65 36 0 539 -0.059494 0.061875 0.061875 392.000000 0.247500 0.000625 0.000000 0.000000 
3535360000 26 28 0 605 -0.059494 0.061875 0.061875 392.000000 0.247500 0.000625 0.000000 0.000000 
3537920000 14 49 0 1505 -0.059494 0.061875 0.061875 392.000000 0.247500 0.000625 0.000000 0.000000 
3540480000 67 35 0 1175 -0.059494 0.061875 0.061875 392.000000 0.247500 0.000625 0.000000 0.000000 
3543040000 79 32 0 633 -0.059494 0.061875 0.061875 392.000000 0.247500 0.000625 0.000000 0.000000 
3545600000 67 10 0 577 -0.059494 0.061875 0.061875 392.000000 0.247500 0.000625 0.000000 0.000000 
3548160000 32 60 0 1380 -0.059494 0.061875 0.061875 392.000000 0.247500 0.000625 0.000000 0.000000 
3550720000 69 70 0 801 -0.059494 0.061875 0.061875 392.000000 0.247500 0.000625 0.000000 0.000000 
3553280000 23 16 0 600 -0.059335 0.061719 0.061719 389.000000 0.246875 0.000625 0.000000 0.000000 
3555840000 4 63 0 325 -0.059335 0.061719 0.061719 389.000000 0.246875 0.000625 0.000000 0.000000 
3558400000 20 9 0 1492 -0.059335 0.061719 0.061719 389.000000 0.246875 0.000625 0.000000 0.000000 
3560960000 74 19 0 727 -0.059335 0.061719 0.061719 389.000000 0.246875 0.000625 0.000000 0.000000 
3563520000 74 47 0 884 -0.059494 0.061875 0.061875 392.000000 0.247500 0.000625 0.000000 0.000000 
3566080000 79 53 0 942 -0.059494 0.061875 0.061875 392.000000 0.247500 0.000625 0.000000 0.000000 
3568640000 65 30 0 326 -0.059494 0.061875 0.061875 392.000000 0.247500 0.000625 0.000000 0.000000 
3571200000 72 60 0 1327 -0.059494 0.061875 0.061875 392.000000 0.247500 0.000625 0.000000 0.000000 
3573760000 51 44 0 776 -0.059494 0.061875 0.061875 392.000000 0.247500 0.000625 0.000000 0.000000 
3576320000 58 26 0 1416 -0.059494 0.061875 0.061875 392.000000 0.247500 0.000625 0.000000 0.000000 
3578880000 65 24 0 1252 -0.059494 0.061875 0.061875 392.000000 0.247500 0.000625 0.000000 0.000000 
3581440000 72 14 0 79 -0.059494 0.061875 0.061875 392.000000 0.247500 0.000625 0.000000 0.000000 
3584000000 60 7 0 1199 -0.059494 0.061875 0.061875 392.000000 0.247500 0.000625 0.000000 0.000000 
3586560000 51 73 0 26 -0.059494 0.061875 0.061875 392.000000 0.247500 0.000625 0.000000 0.000000 
3589120000 30 20 0 169 -0.059494 0.061875 0.061875 392.000000 0.247500 0.000625 0.000000 0.000000 
3591680000 15 67 0 990 -0.059335 0.061719 0.061719 389.000000 0.246875 0.000625 0.000000 0.000000 
3594240000 70 45 0 1296 -0.059335 0.061719 0.061719 389.000000 0.246875 0.000625 0.000000 0.000000 
3596800000 14 14 0 1224 -0.059335 0.061719 0.061719 389.000000 0.246875 0.000625 0.000000 0.000000 
3599360000 19 67 0 734 -0.059335 0.061719 0.061719 389.000000 0.246875 0.000625 0.000000 0.000000 
3601920000 20 77 0 704 -0.059335 0.061719 0.061719 389.000000 0.246875 0.000625 0.000000 0.000000 
3604480000 45 15 0 1375 -0.059177 0.061562 0.061562 386.000000 0.246250 0.000625 0.000000 0.000000 
3607040000 26 33 0 553 -0.059177 0.061562 0.061562 386.000000 0.246250 0.000625 0.000000 0.000000 
3609600000 78 64 0 1081 -0.059177 0.061562 0.061562 386.000000 0.246250 0.000625 0.000000 0.000000 
3612160000 19 17 0 1186 -0.059177 0.061562 0.061562 386.000000 0.246250 0.000625 0.000000 0.000000 
3614720000 45 59 0 493 -0.059177 0.061562 0.061562 386.000000 0.246250 0.000625 0.000000 0.000000 
3617280000 66 62 0 711 -0.059177 0.061562 0.061562 386.000000 0.246250 0.000625 0.000000 0.000000 
3619840000 48 79 0 1012 -0.059177 0.061562 0.061562 386.000000 0.246250 0.000625 0.000000 0.000000 
3622400000 11 35 0 1168 -0.059177 0.061562 0.061562 386.000000 0.246250 0.000625 0.000000 0.000000 
3624960000 54 78 0 1567 -0.059177 0.061562 0.061562 386.000000 0.246250 0.000625 0.000000 0.000000 
3627520000 45 4 0 359 -0.059177 0.061562 0.061562 386.000000 0.246250 0.000625 0.000000 0.000000 
3630080000 52 30 0 1037 -0.059177 0.061562 0.061562 386.000000 0.246250 0.000625 0.000000 0.000000 
3632640000 44 35 975 1067 -0.059177 0.061562 0.061562 386.000000 0.246250 0.000625 0.000000 0.000000 
3635200000 1 3 0 595 -0.059335 0.061719 0.061719 389.000000 0.246875 0.000625 0.000000 0.000000 
3637760000 29 10 0 1330 -0.059335 0.061719 0.061719 389.000000 0.246875 0.000625 0.000000 0.000000 
3640320000 3 34 0 378 -0.059335 0.061719 0.061719 389.000000 0.246875 0.000625 0.000000 0.000000 
3642880000 45 65 0 985 -0.059335 0.061719 0.061719 389.000000 0.246875 0.000625 0.000000 0.000000 
3645440000 65 35 0 1593 -0.059335 0.061719 0.061719 389.000000 0.246875 0.000625 0.000000 0.000000 
3648000000 21 36 0 1246 -0.059494 0.061875 0.061875 392.000000 0.247500 0.000625 0.000000 0.000000 
3650560000 58 25 0 427 -0.059494 0.061875 0.061875 392.000000 0.247500 0.000625 0.000000 0.000000 
3653120000 47 74 0 115 -0.059494 0.061875 0.061875 392.000000 0.247500 0.000625 0.000000 0.000000 
3655680000 31 22 0 1178 -0.059494 0.061875 0.061875 392.000000 0.247500 0.000625 0.000000 0.000000 
3658240000 66 66 0 1202 -0.059494 0.061875 0.061875 392.000000 0.247500 0.000625 0.000000 0.000000 
3660800000 32 66 0 720 -0.059494 0.061875 0.061875 392.000000 0.247500 0.000625 0.000000 0.000000 
3663360000 35 10 0 1277 -0.059494 0.061875 0.061875 392.000000 0.247500 0.000625 0.000000 0.000000 
3665920000 38 1 0 896 -0.059494 0.061875 0.061875 392.000000 0.247500 0.000625 0.000000 0.000000 
3668480000 18 21 0 1371 -0.059494 0.061875 0.061875 392.000000 0.247500 0.000625 0.000000 0.000000 
3671040000 43 63 0 960 -0.059494 0.061875 0.061875 392.000000 0.247500 0.000625 0.000000 0.000000 
3673600000 27 4 0 1575 -0.059494 0.061875 0.061875 392.000000 0.247500 0.000625 0.000000 0.000000 
3676160000 20 41 0 1450 -0.059494 0.061875 0.061875 392.000000 0.247500 0.000625 0.000000 0.000000 
3678720000 39 20 0 757 -0.059494 0.061875 0.061875 392.000000 0.247500 0.000625 0.000000 0.000000 
3681280000 79 3 0 727 -0.059494 0.061875 0.061875 392.000000 0.247500 0.000625 0.000000 0.000000 
3683840000 57 10 0 758 -0.059494 0.061875 0.061875 392.000000 0.247500 0.000625 0.000000 0.000000 
3686400000 21 33 0 1344 -0.059494 0.061875 0.061875 392.000000 0.247500 0.000625 0.000000 0.000000 
3688960000 72 22 0 931 -0.059494 0.061875 0.061875 392.000000 0.247500 0.000625 0.000000 0.000000 
3691520000 77 39 0 250 -0.059494 0.061875 0.061875 392.000000 0.247500 0.000625 0.000000 0.000000 
3694080000 46 59 0 292 -0.059494 0.061875 0.061875 392.000000 0.247500 0.000625 0.000000 0.000000 
3696640000 43 74 0 388 -0.059494 0.061875 0.061875 392.000000 0.247500 0.000625 0.000000 0.000000 
3699200000 4 14 0 63 -0.059335 0.061719 0.061719 389.000000 0.246875 0.000625 0.000000 0.000000 
3701760000 66 73 0 1033 -0.059335 0.061719 0.061719 389.000000 0.246875 0.000625 0.000000 0.000000 
3704320000 2 67 0 983 -0.059494 0.061875 0.061875 392.000000 0.247500 0.000625 0.000000 0.000000 
3706880000 42 43 1577 276 -0.059494 0.061875 0.061875 392.000000 0.247500 0.000625 0.000000 0.000000 
3709440000 18 38 0 1288 -0.059494 0.061875 0.061875 392.000000 0.247500 0.000625 0.000000 0.000000 
3712000000 1 52 0 313 -0.059494 0.061875 0.061875 392.000000 0.247500 0.000625 0.000000 0.000000 
3714560000 5 23 0 1251 -0.059494 0.061875 0.061875 392.000000 0.247500 0.000625 0.000000 0.000000 
3717120000 36 10 0 826 -0.059494 0.061875 0.061875 392.000000 0.247500 0.000625 0.000000 0.000000 
3719680000 5 61 0 122 -0.059494 0.061875 0.061875 392.000000 0.247500 0.000625 0.000000 0.000000 
3722240000 45 77 0 598 -0.059494 0.061875 0.061875 392.000000 0.247500 0.000625 0.000000 0.000000 
3724800000 19 19 0 55 -0.059494 0.061875 0.061875 392.000000 0.247500 0.000625 0.000000 0.000000 
3727360000 25 6 0 1540 -0.059494 0.061875 0.061875 392.000000 0.247500 0.000625 0.000000 0.000000 
3729920000 11 18 0 76 -0.059494 0.061875 0.061875 392.000000 0.247500 0.000625 0.000000 0.000000 
3732480000 61 45 0 872 -0.059494 0.061875 0.061875 392.000000 0.247500 0.000625 0.000000 0.000000 
3735040000 51 13 0 846 -0.059494 0.061875 0.061875 392.000000 0.247500 0.000625 0.000000 0.000000 
3737600000 5 38 0 1598 -0.059494 0.061875 0.061875 392.000000 0.247500 0.000625 0.000000 0.000000 
3740160000 11 69 0 1223 -0.059494 0.061875 0.061875 392.000000 0.247500 0.000625 0.000000 0.000000 
3742720000 38 26 0 581 -0.059335 0.061719 0.061719 389.000000 0.246875 0.000625 0.000000 0.000000 
3745280000 33 60 0 78 -0.059335 0.061719 0.061719 389.000000 0.246875 0.000625 0.000000 0.000000 
3747840000 13 59 0 507 -0.059335 0.061719 0.061719 389.000000 0.246875 0.000625 0.000000 0.000000 
3750400000 48 53 0 552 -0.059494 0.061875 0.061875 392.000000 0.247500 0.000625 0.000000 0.000000 
3752960000 41 52 0 710 -0.059494 0.061875 0.061875 392.000000 0.247500 0.000625 0.000000 0.000000 
3755520000 79 16 0 395 -0.059494 0.061875 0.061875 392.000000 0.247500 0.000625 0.000000 0.000000 
3758080000 75 25 0 469 -0.059335 0.061719 0.061719 389.000000 0.246875 0.000625 0.000000 0.000000 
3760640000 71 28 0 994 -0.059335 0.061719 0.061719 389.000000 0.246875 0.000625 0.000000 0.000000 
3763200000 64 38 0 502 -0.059335 0.061719 0.061719 389.000000 0.246875 0.000625 0.000000 0.000000 
3765760000 56 52 0 1516 -0.059335 0.061719 0.061719 389.000000 0.246875 0.000625 0.000000 0.000000 
3768320000 44 40 106 610 -0.059335 0.061719 0.061719 389.000000 0.246875 0.000625 0.000000 0.000000 
3770880000 28 25 0 383 -0.059335 0.061719 0.061719 389.000000 0.246875 0.000625 0.000000 0.000000 
3773440000 56 41 0 742 -0.059335 0.061719 0.061719 389.000000 0.246875 0.000625 0.000000 0.000000 
3776000000 19 43 0 666 -0.059335 0.061719 0.061719 389.000000 0.246875 0.000625 0.000000 0.000000 
3778560000 64 12 0 1099 -0.059335 0.061719 0.061719 389.000000 0.246875 0.000625 0.000000 0.000000 
3781120000 17 40 0 289 -0.059177 0.061562 0.061562 386.000000 0.246250 0.000625 0.000000 0.000000 
3783680000 32 19 0 1457 -0.059019 0.061406 0.061406 383.000000 0.245625 0.000625 0.000000 0.000000 
3786240000 46 8 0 995 -0.059019 0.061406 0.061406 383.000000 0.245625 0.000625 0.000000 0.000000 
3788800000 2 33 0 1350 -0.059019 0.061406 0.061406 383.000000 0.245625 0.000625 0.000000 0.000000 
3791360000 17 39 0 428 -0.059335 0.061719 0.061719 389.000000 0.246875 0.000625 0.000000 0.000000 
3793920000 29 5 0 30 -0.059335 0.061719 0.061719 389.000000 0.246875 0.000625 0.000000 0.000000 
3796480000 65 25 0 828 -0.059494 0.061875 0.061875 392.000000 0.247500 0.000625 0.000000 0.000000 
3799040000 73 48 0 890 -0.059494 0.061875 0.061875 392.000000 0.247500 0.000625 0.000000 0.000000 
3801600000 33 70 0 670 -0.059494 0.061875 0.061875 392.000000 0.247500 0.000625 0.000000 0.000000 
3804160000 7 60 0 492 -0.059494 0.061875 0.061875 392.000000 0.247500 0.000625 0.000000 0.000000 
3806720000 23 76 0 1125 -0.059494 0.061875 0.061875 392.000000 0.247500 0.000625 0.000000 0.000000 
3809280000 56 73 0 1247 -0.059494 0.061875 0.061875 392.000000 0.247500 0.000625 0.000000 0.000000 
3811840000 38 36 320 1353 -0.059494 0.061875 0.061875 392.000000 0.247500 0.000625 0.000000 0.000000 
3814400000 35 65 0 1545 -0.059494 0.061875 0.061875 392.000000 0.247500 0.000625 0.000000 0.000000 
3816960000 3 57 0 386 -0.059494 0.061875 0.061875 392.000000 0.247500 0.000625 0.000000 0.000000 
3819520000 37 18 0 1573 -0.059494 0.061875 0.061875 392.000000 0.247500 0.000625 0.000000 0.000000 
3822080000 35 51 958 1425 -0.059494 0.061875 0.061875 392.000000 0.247500 0.000625 0.000000 0.000000 
3824640000 44 40 106 1573 -0.059335 0.061719 0.061719 389.000000 0.246875 0.000625 0.000000 0.000000 
3827200000 75 48 0 201 -0.059335 0.061719 0.061719 389.000000 0.246875 0.000625 0.000000 0.000000 
3829760000 48 31 1437 952 -0.059335 0.061719 0.061719 389.000000 0.246875 0.000625 0.000000 0.000000 
3832320000 49 26 0 1110 -0.059335 0.061719 0.061719 389.000000 0.246875 0.000625 0.000000 0.000000 
3834880000 52 36 0 431 -0.059335 0.061719 0.061719 389.000000 0.246875 0.000625 0.000000 0.000000 
3837440000 46 47 1300 1473 -0.059335 0.061719 0.061719 389.000000 0.246875 0.000625 0.000000 0.000000 
3840000000 76 32 0 204 -0.059335 0.061875 0.061719 370.000000 0.246875 0.000625 0.000000 0.000000 
3842560000 74 66 0 782 -0.059335 0.061875 0.061719 370.000000 0.246875 0.000625 0.000000 0.000000 
3845120000 62 65 0 311 -0.059335 0.061875 0.061719 370.000000 0.246875 0.000625 0.000000 0.000000 
3847680000 48 71 0 1091 -0.059335 0.061875 0.061719 370.000000 0.246875 0.000625 0.000000 0.000000 
3850240000 51 5 0 1014 -0.059335 0.061875 0.061719 370.000000 0.246875 0.000625 0.000000 0.000000 
3852800000 30 28 0 619 -0.059335 0.061875 0.061719 370.000000 0.246875 0.000625 0.000000 0.000000 
3855360000 63 56 0 1443 -0.059494 0.062031 0.061875 373.000000 0.247500 0.000625 0.000000 0.000000 
3857920000 41 47 1465 373 -0.059494 0.062031 0.061875 373.000000 0.247500 0.000625 0.000000 0.000000 
3860480000 25 6 0 820 -0.059494 0.062031 0.061875 373.000000 0.247500 0.000625 0.000000 0.000000 
3863040000 7 71 0 155 -0.059494 0.061875 0.061875 392.000000 0.247500 0.000625 0.000000 0.000000 
3865600000 66 62 0 1299 -0.059494 0.061875 0.061875 392.000000 0.247500 0.000625 0.000000 0.000000 
3868160000 13 69 0 1045 -0.059494 0.061875 0.061875 392.000000 0.247500 0.000625 0.000000 0.000000 
3870720000 43 13 0 1245 -0.059494 0.061875 0.061875 392.000000 0.247500 0.000625 0.000000 0.000000 
3873280000 4 10 0 170 -0.059494 0.061875 0.061875 392.000000 0.247500 0.000625 0.000000 0.000000 
3875840000 75 51 0 1578 -0.059494 0.061875 0.061875 392.000000 0.247500 0.000625 0.000000 0.000000 
3878400000 24 5 0 394 -0.059494 0.061875 0.061875 392.000000 0.247500 0.000625 0.000000 0.000000 
3880960000 52 42 0 651 -0.059494 0.061875 0.061875 392.000000 0.247500 0.000625 0.000000 0.000000 
3883520000 4 17 0 145 -0.059494 0.061875 0.061875 392.000000 0.247500 0.000625 0.000000 0.000000 
3886080000 56 22 0 1502 -0.059494 0.061875 0.061875 392.000000 0.247500 0.000625 0.000000 0.000000 
3888640000 3 52 0 1531 -0.059494 0.061875 0.061875 392.000000 0.247500 0.000625 0.000000 0.000000 
3891200000 27 42 0 673 -0.059494 0.061875 0.061875 392.000000 0.247500 0.000625 0.000000 0.000000 
3893760000 44 10 0 262 -0.059494 0.061875 0.061875 392.000000 0.247500 0.000625 0.000000 0.000000 
3896320000 50 27 0 286 -0.059494 0.061875 0.061875 392.000000 0.247500 0.000625 0.000000 0.000000 
3898880000 28 26 0 862 -0.059494 0.061875 0.061875 392.000000 0.247500 0.000625 0.000000 0.000000 
3901440000 36 6 0 1479 -0.059494 0.061875 0.061875 392.000000 0.247500 0.000625 0.000000 0.000000 
3904000000 69 41 0 482 -0.059494 0.061875 0.061875 392.000000 0.247500 0.000625 0.000000 0.000000 
3906560000 51 30 0 485 -0.059494 0.061875 0.061875 392.000000 0.247500 0.000625 0.000000 0.000000 
3909120000 66 59 0 1411 -0.059494 0.061875 0.061875 392.000000 0.247500 0.000625 0.000000 0.000000 
3911680000 72 3 0 470 -0.059494 0.061875 0.061875 392.000000 0.247500 0.000625 0.000000 0.000000 
3914240000 10 78 0 1333 -0.059494 0.061875 0.061875 392.000000 0.247500 0.000625 0.000000 0.000000 
3916800000 29 71 0 240 -0.059494 0.061875 0.061875 392.000000 0.247500 0.000625 0.000000 0.000000 
3919360000 73 4 0 766 -0.059494 0.061875 0.061875 392.000000 0.247500 0.000625 0.000000 0.000000 
3921920000 21 21 0 254 -0.059494 0.061875 0.061875 392.000000 0.247500 0.000625 0.000000 0.000000 
3924480000 21 7 0 312 -0.059335 0.061719 0.061719 389.000000 0.246875 0.000625 0.000000 0.000000 
3927040000 60 23 0 196 -0.059335 0.061719 0.061719 389.000000 0.246875 0.000625 0.000000 0.000000 
3929600000 77 46 0 851 -0.059177 0.061562 0.061562 386.000000 0.246250 0.000625 0.000000 0.000000 
3932160000 31 54 0 526 -0.059335 0.061719 0.061719 389.000000 0.246875 0.000625 0.000000 0.000000 
3934720000 19 49 0 1553 -0.059335 0.061719 0.061719 389.000000 0.246875 0.000625 0.000000 0.000000 
3937280000 18 10 0 216 -0.059335 0.061719 0.061719 389.000000 0.246875 0.000625 0.000000 0.000000 
3939840000 12 51 0 433 -0.059335 0.061875 0.061719 370.000000 0.246875 0.000625 0.000000 0.000000 
3942400000 61 49 0 1137 -0.059335 0.061875 0.061719 370.000000 0.246875 0.000625 0.000000 0.000000 
3944960000 25 79 0 1 -0.059335 0.061875 0.061719 370.000000 0.246875 0.000625 0.000000 0.000000 
3947520000 51 79 0 1536 -0.059335 0.061875 0.061719 370.000000 0.246875 0.000625 0.000000 0.000000 
3950080000 58 78 0 1256 -0.059335 0.061719 0.061719 389.000000 0.246875 0.000625 0.000000 0.000000 
3952640000 2 2 0 1575 -0.059335 0.061719 0.061719 389.000000 0.246875 0.000625 0.000000 0.000000 
3955200000 61 40 0 1118 -0.059335 0.061719 0.061719 389.000000 0.246875 0.000625 0.000000 0.000000 
3957760000 34 61 0 1213 -0.059494 0.061875 0.061875 392.000000 0.247500 0.000625 0.000000 0.000000 
3960320000 41 19 0 1185 -0.059494 0.061875 0.061875 392.000000 0.247500 0.000625 0.000000 0.000000 
3962880000 26 1 0 1456 -0.059494 0.061875 0.061875 392.000000 0.247500 0.000625 0.000000 0.000000 
3965440000 18 4 0 1066 -0.059494 0.061875 0.061875 392.000000 0.247500 0.000625 0.000000 0.000000 
3968000000 18 32 0 644 -0.059494 0.061875 0.061875 392.000000 0.247500 0.000625 0.000000 0.000000 
3970560000 42 46 160 1245 -0.059335 0.061719 0.061719 389.000000 0.246875 0.000625 0.000000 0.000000 
3973120000 57 32 0 1008 -0.059415 0.061875 0.061875 381.000000 0.246875 0.000625 0.000000 0.000000 
3975680000 21 16 0 654 -0.059573 0.062031 0.062031 384.000000 0.248125 0.000625 0.000000 0.000000 
3978240000 60 2 0 1451 -0.059731 0.062187 0.062187 387.000000 0.248750 0.000625 0.000000 0.000000 
3980800000 59 48 0 1297 -0.059889 0.062344 0.062344 390.000000 0.249375 0.000625 0.000000 0.000000 
3983360000 29 34 0 1143 -0.059889 0.062500 0.062344 371.000000 0.249375 0.000625 0.000000 0.000000 
3985920000 46 62 0 1061 -0.059889 0.062344 0.062344 390.000000 0.249375 0.000625 0.000000 0.000000 
3988480000 47 65 0 936 -0.059889 0.062344 0.062344 390.000000 0.249375 0.000625 0.000000 0.000000 
3991040000 1 68 0 1128 -0.060047 0.062500 0.062500 393.000000 0.250000 0.000625 0.000000 0.000000 
3993600000 25 63 0 1225 -0.060047 0.062500 0.062500 393.000000 0.250000 0.000625 0.000000 0.000000 
3996160000 26 57 0 1515 -0.060047 0.062500 0.062500 393.000000 0.250000 0.000625 0.000000 0.000000 
3998720000 62 11 0 1243 -0.060047 0.062500 0.062500 393.000000 0.250000 0.000625 0.000000 0.000000 
4001280000 6 43 0 268 -0.060047 0.062500 0.062500 393.000000 0.250000 0.000625 0.000000 0.000000 
4003840000 73 65 0 687 -0.060206 0.062656 0.062656 396.000000 0.250625 0.000625 0.000000 0.000000 
4006400000 21 9 0 657 -0.060364 0.062969 0.062812 380.000000 0.251250 0.000625 0.000000 0.000000 
4008960000 20 58 0 562 -0.060364 0.062969 0.062812 380.000000 0.251250 0.000625 0.000000 0.000000 
4011520000 18 59 0 574 -0.060522 0.063125 0.062969 383.000000 0.251875 0.000625 0.000000 0.000000 
4014080000 74 37 0 212 -0.060522 0.062969 0.062969 402.000000 0.251875 0.000625 0.000000 0.000000 
4016640000 55 44 0 1535 -0.060522 0.062969 0.062969 402.000000 0.251875 0.000625 0.000000 0.000000 
4019200000 64 59 0 237 -0.060522 0.062969 0.062969 402.000000 0.251875 0.000625 0.000000 0.000000 
4021760000 52 52 0 456 -0.060522 0.062969 0.062969 402.000000 0.251875 0.000625 0.000000 0.000000 
4024320000 6 12 0 1094 -0.060522 0.062969 0.062969 402.000000 0.251875 0.000625 0.000000 0.000000 
4026880000 38 35 737 93 -0.060522 0.062969 0.062969 402.000000 0.251875 0.000625 0.000000 0.000000 
4029440000 25 52 0 67 -0.060522 0.062969 0.062969 402.000000 0.251875 0.000625 0.000000 0.000000 
4032000000 7 26 0 1089 -0.060522 0.062969 0.062969 402.000000 0.251875 0.000625 0.000000 0.000000 
4034560000 17 36 0 808 -0.060522 0.062969 0.062969 402.000000 0.251875 0.000625 0.000000 0.000000 
4037120000 75 28 0 1325 -0.060522 0.062969 0.062969 402.000000 0.251875 0.000625 0.000000 0.000000 
4039680000 8 32 0 1507 -0.060522 0.062969 0.062969 402.000000 0.251875 0.000625 0.000000 0.000000 
4042240000 48 9 0 742 -0.060522 0.062969 0.062969 402.000000 0.251875 0.000625 0.000000 0.000000 
4044800000 31 53 0 1591 -0.060680 0.063125 0.063125 405.000000 0.252500 0.000625 0.000000 0.000000 
4047360000 52 73 0 980 -0.060680 0.063125 0.063125 405.000000 0.252500 0.000625 0.000000 0.000000 
4049920000 10 3 0 1384 -0.060839 0.063281 0.063281 408.000000 0.253125 0.000625 0.000000 0.000000 
4052480000 32 70 0 947 -0.060997 0.063438 0.063437 411.000000 0.253750 0.000625 0.000000 0.000000 
4055040000 20 58 0 879 -0.060997 0.063438 0.063437 411.000000 0.253750 0.000625 0.000000 0.000000 
4057600000 7 21 0 312 -0.061155 0.063594 0.063594 414.000000 0.254375 0.000625 0.000000 0.000000 
4060160000 4 7 0 1403 -0.061155 0.063594 0.063594 414.000000 0.254375 0.000625 0.000000 0.000000 
4062720000 55 19 0 1580 -0.061313 0.063750 0.063750 417.000000 0.255000 0.000625 0.000000 0.000000 
4065280000 39 51 787 381 -0.061313 0.063750 0.063750 417.000000 0.255000 0.000625 0.000000 0.000000 
4067840000 0 30 0 1290 -0.061313 0.063750 0.063750 417.000000 0.255000 0.000625 0.000000 0.000000 
4070400000 37 75 0 505 -0.061472 0.063906 0.063906 420.000000 0.255625 0.000625 0.000000 0.000000 
4072960000 17 47 0 447 -0.061630 0.064062 0.064062 423.000000 0.256250 0.000625 0.000000 0.000000 
4075520000 21 74 0 1358 -0.061788 0.064219 0.064219 426.000000 0.256875 0.000625 0.000000 0.000000 
4078080000 77 55 0 906 -0.061788 0.064219 0.064219 426.000000 0.256875 0.000625 0.000000 0.000000 
4080640000 61 56 0 708 -0.061788 0.064219 0.064219 426.000000 0.256875 0.000625 0.000000 0.000000 
4083200000 6 9 0 903 -0.061788 0.064219 0.064219 426.000000 0.256875 0.000625 0.000000 0.000000 
4085760000 66 25 0 224 -0.061788 0.064219 0.064219 426.000000 0.256875 0.000625 0.000000 0.000000 
4088320000 4 33 0 705 -0.061788 0.064219 0.064219 426.000000 0.256875 0.000625 0.000000 0.000000 
4090880000 43 68 0 1023 -0.061788 0.064219 0.064219 426.000000 0.256875 0.000625 0.000000 0.000000 
4093440000 10 47 0 561 -0.062104 0.064531 0.064531 432.000000 0.258125 0.000625 0.000000 0.000000 
4096000000 63 23 0 1509 -0.062104 0.064531 0.064531 432.000000 0.258125 0.000625 0.000000 0.000000 
4098560000 5 20 0 1484 -0.062104 0.064531 0.064531 432.000000 0.258125 0.000625 0.000000 0.000000 
4101120000 68 62 0 644 -0.062263 0.064687 0.064687 435.000000 0.258750 0.000625 0.000000 0.000000 
4103680000 79 22 0 1598 -0.062263 0.064687 0.064687 435.000000 0.258750 0.000625 0.000000 0.000000 
4106240000 47 67 0 795 -0.062263 0.064687 0.064687 435.000000 0.258750 0.000625 0.000000 0.000000 
4108800000 22 6 0 1104 -0.062263 0.064687 0.064687 435.000000 0.258750 0.000625 0.000000 0.000000 
4111360000 54 50 0 1475 -0.062263 0.064687 0.064687 435.000000 0.258750 0.000625 0.000000 0.000000 
4113920000 44 2 0 65 -0.062263 0.064687 0.064687 435.000000 0.258750 0.000625 0.000000 0.000000 
4116480000 56 52 0 345 -0.062263 0.064687 0.064687 435.000000 0.258750 0.000625 0.000000 0.000000 
4119040000 46 68 0 2 -0.062658 0.065156 0.065156 433.000000 0.260000 0.000625 0.000000 0.000000 
4121600000 4 37 0 385 -0.062658 0.065156 0.065156 433.000000 0.260000 0.000625 0.000000 0.000000 
4124160000 26 20 0 1036 -0.062579 0.065000 0.065000 441.000000 0.260000 0.000625 0.000000 0.000000 
4126720000 64 36 0 1061 -0.062579 0.065000 0.065000 441.000000 0.260000 0.000625 0.000000 0.000000 
4129280000 66 20 0 1316 -0.062658 0.065156 0.065156 439.000000 0.260625 0.000625 0.000000 0.000000 
4131840000 60 38 0 478 -0.062816 0.065312 0.065312 442.000000 0.261250 0.000625 0.000000 0.000000 
4134400000 24 73 0 244 -0.062816 0.065312 0.065312 442.000000 0.260625 0.000625 0.000000 0.000000 
4136960000 59 9 0 209 -0.062737 0.065312 0.065312 431.000000 0.260000 0.000625 0.000000 0.000000 
4139520000 23 68 0 1274 -0.062500 0.065156 0.065000 417.000000 0.260000 0.000625 0.000000 0.000000 
4142080000 20 21 0 857 -0.062579 0.065156 0.065000 428.000000 0.260000 0.000625 0.000000 0.000000 
4144640000 73 68 0 798 -0.062421 0.065000 0.064844 425.000000 0.259375 0.000625 0.000000 0.000000 
4147200000 52 78 0 777 -0.062421 0.065000 0.064844 425.000000 0.259375 0.000625 0.000000 0.000000 
4149760000 47 51 495 964 -0.062421 0.064844 0.064844 444.000000 0.259375 0.000625 0.000000 0.000000 
4152320000 64 58 0 336 -0.062421 0.064844 0.064844 444.000000 0.259375 0.000625 0.000000 0.000000 
4154880000 68 39 0 1330 -0.062421 0.064844 0.064844 444.000000 0.259375 0.000625 0.000000 0.000000 
4157440000 35 40 1585 612 -0.062421 0.064844 0.064844 444.000000 0.259375 0.000625 0.000000 0.000000 
4160000000 62 16 0 771 -0.062658 0.065156 0.065156 439.000000 0.260000 0.000625 0.000000 0.000000 
4162560000 62 29 0 644 -0.062579 0.065000 0.065000 447.000000 0.260000 0.000625 0.000000 0.000000 
4165120000 27 40 0 852 -0.062421 0.064844 0.064844 444.000000 0.259375 0.000625 0.000000 0.000000 
4167680000 66 27 0 532 -0.062421 0.064844 0.064844 444.000000 0.259375 0.000625 0.000000 0.000000 
4170240000 46 46 1130 166 -0.062500 0.065000 0.065000 442.000000 0.259375 0.000625 0.000000 0.000000 
4172800000 76 28 0 1344 -0.062579 0.065000 0.065000 453.000000 0.260000 0.000625 0.000000 0.000000 
4175360000 34 34 1322 1167 -0.062737 0.065156 0.065156 456.000000 0.260625 0.000625 0.000000 0.000000 
4177920000 59 79 0 320 -0.062737 0.065156 0.065156 456.000000 0.260625 0.000625 0.000000 0.000000 
4180480000 67 4 0 164 -0.062737 0.065156 0.065156 456.000000 0.260625 0.000625 0.000000 0.000000 
4183040000 71 35 0 864 -0.062737 0.065156 0.065156 456.000000 0.260625 0.000625 0.000000 0.000000 
4185600000 41 33 1042 123 -0.062737 0.065156 0.065156 456.000000 0.260625 0.000625 0.000000 0.000000 
4188160000 0 62 0 1378 -0.062737 0.065156 0.065156 456.000000 0.260625 0.000625 0.000000 0.000000 
4190720000 74 52 0 1002 -0.062737 0.065156 0.065156 456.000000 0.260625 0.000625 0.000000 0.000000 
4193280000 26 12 0 966 -0.062737 0.065156 0.065156 456.000000 0.260625 0.000625 0.000000 0.000000 
4195840000 55 29 0 26 -0.062737 0.065156 0.065156 456.000000 0.260625 0.000625 0.000000 0.000000 
4198400000 11 19 0 1483 -0.062737 0.065156 0.065156 456.000000 0.260625 0.000625 0.000000 0.000000 
4200960000 1 59 0 63 -0.062579 0.065000 0.065000 453.000000 0.260000 0.000625 0.000000 0.000000 
4203520000 1 58 0 1476 -0.062421 0.064844 0.064844 450.000000 0.259375 0.000625 0.000000 0.000000 
4206080000 75 36 0 149 -0.062421 0.064844 0.064844 450.000000 0.259375 0.000625 0.000000 0.000000 
4208640000 39 75 0 426 -0.062579 0.065000 0.065000 453.000000 0.260000 0.000625 0.000000 0.000000 
4211200000 37 71 0 1233 -0.062737 0.065156 0.065156 456.000000 0.260625 0.000625 0.000000 0.000000 
4213760000 18 52 0 296 -0.062579 0.065000 0.065000 453.000000 0.260000 0.000625 0.000000 0.000000 
4216320000 53 71 0 1150 -0.062579 0.065000 0.065000 453.000000 0.260000 0.000625 0.000000 0.000000 
4218880000 0 6 0 107 -0.062579 0.065000 0.065000 453.000000 0.260000 0.000625 0.000000 0.000000 
4221440000 70 21 0 88 -0.062579 0.065000 0.065000 453.000000 0.260000 0.000625 0.000000 0.000000 
4224000000 74 34 0 1384 -0.062579 0.065000 0.065000 453.000000 0.260000 0.000625 0.000000 0.000000 
4226560000 13 74 0 1169 -0.062579 0.065000 0.065000 453.000000 0.260000 0.000625 0.000000 0.000000 
4229120000 53 53 0 480 -0.062579 0.065000 0.065000 453.000000 0.260000 0.000625 0.000000 0.000000 
4231680000 23 18 0 69 -0.062579 0.065000 0.065000 453.000000 0.260000 0.000625 0.000000 0.000000 
4234240000 48 16 0 898 -0.062579 0.065000 0.065000 453.000000 0.260000 0.000625 0.000000 0.000000 
4236800000 46 47 1300 11 -0.062579 0.065000 0.065000 453.000000 0.260000 0.000625 0.000000 0.000000 
4239360000 42 76 0 49 -0.062579 0.065000 0.065000 453.000000 0.260000 0.000625 0.000000 0.000000 
4241920000 50 52 0 1123 -0.062579 0.065000 0.065000 453.000000 0.260000 0.000625 0.000000 0.000000 
4244480000 70 7 0 176 -0.062579 0.065000 0.065000 453.000000 0.260000 0.000625 0.000000 0.000000 
4247040000 44 27 0 671 -0.062579 0.065000 0.065000 453.000000 0.260000 0.000625 0.000000 0.000000 
4249600000 36 71 0 1430 -0.062579 0.065000 0.065000 453.000000 0.260000 0.000625 0.000000 0.000000 
4252160000 58 36 0 1584 -0.062579 0.065000 0.065000 453.000000 0.260000 0.000625 0.000000 0.000000 
4254720000 13 23 0 767 -0.062421 0.064844 0.064844 450.000000 0.259375 0.000625 0.000000 0.000000 
4257280000 48 59 0 1502 -0.062579 0.065000 0.065000 453.000000 0.260000 0.000625 0.000000 0.000000 
4259840000 24 72 0 1136 -0.062737 0.065156 0.065156 456.000000 0.260625 0.000625 0.000000 0.000000 
4262400000 21 41 0 1096 -0.062816 0.065312 0.065312 448.000000 0.260625 0.000625 0.000000 0.000000 
4264960000 32 6 0 75 -0.062816 0.065312 0.065312 448.000000 0.260625 0.000625 0.000000 0.000000 
4267520000 36 1 0 1225 -0.062737 0.065156 0.065156 456.000000 0.260625 0.000625 0.000000 0.000000 
4270080000 74 48 0 609 -0.062737 0.065156 0.065156 456.000000 0.260625 0.000625 0.000000 0.000000 
4272640000 10 68 0 229 -0.062816 0.065312 0.065312 454.000000 0.261250 0.000625 0.000000 0.000000 
4275200000 34 45 854 79 -0.062816 0.065312 0.065312 454.000000 0.260625 0.000625 0.000000 0.000000 
4277760000 43 26 0 178 -0.062816 0.065312 0.065312 454.000000 0.260625 0.000625 0.000000 0.000000 
4280320000 41 16 0 1408 -0.062816 0.065312 0.065312 454.000000 0.260625 0.000625 0.000000 0.000000 
4282880000 49 48 1191 230 -0.062816 0.065312 0.065312 454.000000 0.260625 0.000625 0.000000 0.000000 
4285440000 60 77 0 443 -0.062737 0.065156 0.065156 462.000000 0.260625 0.000625 0.000000 0.000000 
4288000000 44 21 0 1575 -0.062737 0.065156 0.065156 462.000000 0.260625 0.000625 0.000000 0.000000 
4290560000 61 48 0 919 -0.062737 0.065156 0.065156 462.000000 0.260625 0.000625 0.000000 0.000000 
4293120000 68 61 0 802 -0.062737 0.065156 0.065156 462.000000 0.260625 0.000625 0.000000 0.000000 
4295680000 18 76 0 1473 -0.062737 0.065156 0.065156 462.000000 0.260625 0.000625 0.000000 0.000000 
4298240000 19 44 0 895 -0.062579 0.065000 0.065000 459.000000 0.260000 0.000625 0.000000 0.000000 
4300800000 78 44 0 1113 -0.062737 0.065156 0.065156 462.000000 0.260625 0.000625 0.000000 0.000000 
4303360000 42 41 1098 946 -0.062737 0.065156 0.065156 462.000000 0.260625 0.000625 0.000000 0.000000 
4305920000 40 5 0 856 -0.062737 0.065156 0.065156 462.000000 0.260625 0.000625 0.000000 0.000000 
4308480000 41 35 669 758 -0.062816 0.065312 0.065312 460.000000 0.260625 0.000625 0.000000 0.000000 
4311040000 76 52 0 154 -0.062737 0.065156 0.065156 468.000000 0.260625 0.000625 0.000000 0.000000 
4313600000 1 3 0 588 -0.062737 0.065156 0.065156 468.000000 0.260625 0.000625 0.000000 0.000000 
4316160000 7 39 0 456 -0.062737 0.065156 0.065156 468.000000 0.260625 0.000625 0.000000 0.000000 
4318720000 12 48 0 906 -0.062816 0.065312 0.065312 466.000000 0.260625 0.000625 0.000000 0.000000 
4321280000 41 22 0 62 -0.062896 0.065312 0.065312 477.000000 0.261250 0.000625 0.000000 0.000000 
4323840000 26 79 0 324 -0.062896 0.065312 0.065312 477.000000 0.261250 0.000625 0.000000 0.000000 
4326400000 14 67 0 102 -0.062896 0.065312 0.065312 477.000000 0.261250 0.000625 0.000000 0.000000 
4328960000 4 48 0 503 -0.062896 0.065312 0.065312 477.000000 0.261250 0.000625 0.000000 0.000000 
4331520000 8 65 0 975 -0.062896 0.065312 0.065312 477.000000 0.261250 0.000625 0.000000 0.000000 
4334080000 66 57 0 1523 -0.062896 0.065312 0.065312 477.000000 0.261250 0.000625 0.000000 0.000000 
4336640000 17 6 0 542 -0.062896 0.065312 0.065312 477.000000 0.261250 0.000625 0.000000 0.000000 
4339200000 30 46 0 482 -0.063291 0.065781 0.065781 481.000000 0.263125 0.000625 0.000000 0.000000 
4341760000 9 11 0 1126 -0.063766 0.066406 0.066406 471.000000 0.264375 0.000625 0.000000 0.000000 
4344320000 53 31 0 1549 -0.063924 0.066562 0.066562 474.000000 0.265000 0.000625 0.000000 0.000000 
4346880000 42 66 0 1337 -0.063845 0.066406 0.066406 482.000000 0.265000 0.000625 0.000000 0.000000 
4349440000 24 1 0 873 -0.063766 0.066250 0.066250 490.000000 0.265000 0.000625 0.000000 0.000000 
4352000000 37 7 0 90 -0.063924 0.066406 0.066406 493.000000 0.265625 0.000625 0.000000 0.000000 
4354560000 57 78 0 1240 -0.063924 0.066406 0.066406 493.000000 0.265625 0.000625 0.000000 0.000000 
4357120000 44 72 0 1381 -0.063924 0.066406 0.066406 493.000000 0.265625 0.000625 0.000000 0.000000 
4359680000 39 68 0 1104 -0.064082 0.066562 0.066562 496.000000 0.266250 0.000625 0.000000 0.000000 
4362240000 20 2 0 435 -0.064082 0.066562 0.066562 496.000000 0.266250 0.000625 0.000000 0.000000 
4364800000 30 6 0 461 -0.063924 0.066406 0.066406 493.000000 0.265625 0.000625 0.000000 0.000000 
4367360000 79 70 0 1117 -0.064241 0.066719 0.066719 499.000000 0.266875 0.000625 0.000000 0.000000 
4369920000 24 5 0 256 -0.064241 0.066719 0.066719 499.000000 0.266875 0.000625 0.000000 0.000000 
4372480000 49 41 1027 206 -0.064241 0.066719 0.066719 499.000000 0.266875 0.000625 0.000000 0.000000 
4375040000 73 25 0 736 -0.064241 0.066719 0.066719 499.000000 0.266875 0.000625 0.000000 0.000000 
4377600000 19 1 0 864 -0.064241 0.066719 0.066719 499.000000 0.266875 0.000625 0.000000 0.000000 
4380160000 33 42 985 1525 -0.064399 0.066875 0.066875 502.000000 0.267500 0.000625 0.000000 0.000000 
4382720000 11 61 0 1106 -0.064399 0.066875 0.066875 502.000000 0.267500 0.000625 0.000000 0.000000 
4385280000 52 77 0 807 -0.064557 0.067031 0.067031 505.000000 0.268125 0.000625 0.000000 0.000000 
4387840000 42 37 1460 12 -0.064715 0.067187 0.067187 508.000000 0.268750 0.000625 0.000000 0.000000 
4390400000 59 31 0 142 -0.064715 0.067187 0.067187 508.000000 0.268750 0.000625 0.000000 0.000000 
4392960000 29 46 0 202 -0.064715 0.067187 0.067187 508.000000 0.268750 0.000625 0.000000 0.000000 
4395520000 65 56 0 187 -0.064873 0.067344 0.067344 511.000000 0.269375 0.000625 0.000000 0.000000 
4398080000 47 14 0 839 -0.064873 0.067344 0.067344 511.000000 0.269375 0.000625 0.000000 0.000000 
4400640000 73 10 0 170 -0.064873 0.067344 0.067344 511.000000 0.269375 0.000625 0.000000 0.000000 
4403200000 61 32 0 871 -0.065032 0.067500 0.067500 514.000000 0.270000 0.000625 0.000000 0.000000 
4405760000 4 47 0 1059 -0.065032 0.067500 0.067500 514.000000 0.270000 0.000625 0.000000 0.000000 
4408320000 68 0 0 1329 -0.065032 0.067500 0.067500 514.000000 0.270000 0.000625 0.000000 0.000000 
4410880000 19 13 0 404 -0.065032 0.067500 0.067500 514.000000 0.270000 0.000625 0.000000 0.000000 
4413440000 29 77 0 20 -0.065032 0.067500 0.067500 514.000000 0.270000 0.000625 0.000000 0.000000 
4416000000 12 23 0 741 -0.065032 0.067500 0.067500 514.000000 0.270000 0.000625 0.000000 0.000000 
4418560000 73 42 0 115 -0.065032 0.067500 0.067500 514.000000 0.270000 0.000625 0.000000 0.000000 
4421120000 25 76 0 526 -0.065032 0.067500 0.067500 514.000000 0.270000 0.000625 0.000000 0.000000 
4423680000 17 18 0 657 -0.065190 0.067656 0.067656 517.000000 0.270625 0.000625 0.000000 0.000000 
4426240000 1 65 0 788 -0.065506 0.067969 0.067969 523.000000 0.271875 0.000625 0.000000 0.000000 
4428800000 70 77 0 388 -0.065665 0.068125 0.068125 526.000000 0.272500 0.000625 0.000000 0.000000 
4431360000 6 10 0 601 -0.065665 0.068125 0.068125 526.000000 0.272500 0.000625 0.000000 0.000000 
4433920000 64 28 0 966 -0.065665 0.068125 0.068125 526.000000 0.272500 0.000625 0.000000 0.000000 
4436480000 71 0 0 1360 -0.065665 0.068125 0.068125 526.000000 0.272500 0.000625 0.000000 0.000000 
4439040000 35 22 0 1070 -0.065665 0.068125 0.068125 526.000000 0.272500 0.000625 0.000000 0.000000 
4441600000 57 27 0 1583 -0.065665 0.068125 0.068125 526.000000 0.272500 0.000625 0.000000 0.000000 
4444160000 79 28 0 47 -0.065823 0.068437 0.068437 510.000000 0.272500 0.000625 0.000000 0.000000 
4446720000 23 18 0 40 -0.065902 0.068437 0.068437 521.000000 0.273750 0.000625 0.000000 0.000000 
4449280000 70 57 0 525 -0.065823 0.068281 0.068281 529.000000 0.273125 0.000625 0.000000 0.000000 
4451840000 8 35 0 323 -0.065981 0.068437 0.068437 532.000000 0.273750 0.000625 0.000000 0.000000 
4454400000 78 9 0 326 -0.065981 0.068437 0.068437 532.000000 0.273750 0.000625 0.000000 0.000000 
4456960000 74 60 0 537 -0.066139 0.068594 0.068594 535.000000 0.274375 0.000625 0.000000 0.000000 
4459520000 33 71 0 834 -0.066139 0.068594 0.068594 535.000000 0.274375 0.000625 0.000000 0.000000 
4462080000 24 45 0 367 -0.066139 0.068594 0.068594 535.000000 0.274375 0.000625 0.000000 0.000000 
4464640000 57 1 0 195 -0.066139 0.068594 0.068594 535.000000 0.274375 0.000625 0.000000 0.000000 
4467200000 17 11 0 19 -0.066139 0.068594 0.068594 535.000000 0.274375 0.000625 0.000000 0.000000 
4469760000 72 22 0 663 -0.066139 0.068594 0.068594 535.000000 0.274375 0.000625 0.000000 0.000000 
4472320000 27 0 0 648 -0.066139 0.068594 0.068594 535.000000 0.274375 0.000625 0.000000 0.000000 
4474880000 70 51 0 1505 -0.066297 0.068750 0.068750 538.000000 0.275000 0.000625 0.000000 0.000000 
4477440000 35 54 0 488 -0.066297 0.068750 0.068750 538.000000 0.275000 0.000625 0.000000 0.000000 
4480000000 14 46 0 376 -0.066297 0.068750 0.068750 538.000000 0.275000 0.000625 0.000000 0.000000 
4482560000 31 42 0 1498 -0.066297 0.068750 0.068750 538.000000 0.275000 0.000625 0.000000 0.000000 
4485120000 52 63 0 279 -0.066297 0.068750 0.068750 538.000000 0.275000 0.000625 0.000000 0.000000 
4487680000 29 54 0 1110 -0.066297 0.068750 0.068750 538.000000 0.275000 0.000625 0.000000 0.000000 
4490240000 74 19 0 1391 -0.066297 0.068750 0.068750 538.000000 0.275000 0.000625 0.000000 0.000000 
4492800000 44 48 1396 521 -0.066139 0.068594 0.068594 535.000000 0.274375 0.000625 0.000000 0.000000 
4495360000 30 10 0 711 -0.066139 0.068594 0.068594 535.000000 0.274375 0.000625 0.000000 0.000000 
4497920000 38 6 0 319 -0.066139 0.068594 0.068594 535.000000 0.274375 0.000625 0.000000 0.000000 
4500480000 68 37 0 107 -0.066297 0.068750 0.068750 538.000000 0.275000 0.000625 0.000000 0.000000 
4503040000 45 43 1090 880 -0.066297 0.068750 0.068750 538.000000 0.275000 0.000625 0.000000 0.000000 
4505600000 1 32 0 1268 -0.066297 0.068750 0.068750 538.000000 0.275000 0.000625 0.000000 0.000000 
4508160000 38 20 0 1482 -0.066297 0.068750 0.068750 538.000000 0.275000 0.000625 0.000000 0.000000 
4510720000 60 1 0 325 -0.066297 0.068750 0.068750 538.000000 0.275000 0.000625 0.000000 0.000000 
4513280000 26 71 0 884 -0.066297 0.068750 0.068750 538.000000 0.275000 0.000625 0.000000 0.000000 
4515840000 63 5 0 894 -0.066297 0.068750 0.068750 538.000000 0.275000 0.000625 0.000000 0.000000 
4518400000 70 77 0 667 -0.066297 0.068750 0.068750 538.000000 0.275000 0.000625 0.000000 0.000000 
4520960000 77 50 0 506 -0.066297 0.068750 0.068750 538.000000 0.275000 0.000625 0.000000 0.000000 
4523520000 32 47 1346 1377 -0.066297 0.068750 0.068750 538.000000 0.275000 0.000625 0.000000 0.000000 
4526080000 49 38 265 844 -0.066297 0.068750 0.068750 538.000000 0.275000 0.000625 0.000000 0.000000 
4528640000 21 3 0 852 -0.066297 0.068750 0.068750 538.000000 0.275000 0.000625 0.000000 0.000000 
4531200000 23 75 0 1542 -0.066297 0.068750 0.068750 538.000000 0.275000 0.000625 0.000000 0.000000 
4533760000 40 21 0 79 -0.066297 0.068750 0.068750 538.000000 0.275000 0.000625 0.000000 0.000000 
4536320000 24 9 0 1280 -0.066297 0.068750 0.068750 538.000000 0.275000 0.000625 0.000000 0.000000 
4538880000 47 22 0 673 -0.066297 0.068750 0.068750 538.000000 0.275000 0.000625 0.000000 0.000000 
4541440000 19 72 0 974 -0.066297 0.068750 0.068750 538.000000 0.275000 0.000625 0.000000 0.000000 
4544000000 36 40 1252 536 -0.066297 0.068906 0.068750 519.000000 0.275000 0.000625 0.000000 0.000000 
4546560000 65 5 0 1416 -0.066297 0.068906 0.068750 519.000000 0.275000 0.000625 0.000000 0.000000 
4549120000 35 41 1278 1110 -0.066297 0.068750 0.068750 538.000000 0.275000 0.000625 0.000000 0.000000 
4551680000 19 6 0 706 -0.066139 0.068594 0.068594 535.000000 0.274375 0.000625 0.000000 0.000000 
4554240000 16 61 0 1401 -0.066139 0.068594 0.068594 535.000000 0.274375 0.000625 0.000000 0.000000 
4556800000 54 22 0 1292 -0.066139 0.068594 0.068594 535.000000 0.274375 0.000625 0.000000 0.000000 
4559360000 63 20 0 1547 -0.065981 0.068437 0.068437 532.000000 0.273750 0.000625 0.000000 0.000000 
4561920000 72 55 0 1155 -0.065981 0.068437 0.068437 532.000000 0.273750 0.000625 0.000000 0.000000 
4564480000 40 19 0 1 -0.065981 0.068437 0.068437 532.000000 0.273750 0.000625 0.000000 0.000000 
4567040000 35 79 0 842 -0.065981 0.068437 0.068437 532.000000 0.273750 0.000625 0.000000 0.000000 
4569600000 34 5 0 542 -0.065823 0.068281 0.068281 529.000000 0.273125 0.000625 0.000000 0.000000 
4572160000 32 44 1579 28 -0.065981 0.068437 0.068437 532.000000 0.273750 0.000625 0.000000 0.000000 
4574720000 41 71 0 1585 -0.066139 0.068594 0.068594 535.000000 0.274375 0.000625 0.000000 0.000000 
4577280000 9 33 0 677 -0.066139 0.068594 0.068594 535.000000 0.274375 0.000625 0.000000 0.000000 
4579840000 61 41 0 140 -0.066139 0.068594 0.068594 535.000000 0.274375 0.000625 0.000000 0.000000 
4582400000 60 39 0 844 -0.066139 0.068594 0.068594 535.000000 0.274375 0.000625 0.000000 0.000000 
4584960000 35 35 666 555 -0.066139 0.068594 0.068594 535.000000 0.274375 0.000625 0.000000 0.000000 
4587520000 15 60 0 999 -0.066139 0.068594 0.068594 535.000000 0.274375 0.000625 0.000000 0.000000 
4590080000 42 57 0 1082 -0.066139 0.068594 0.068594 535.000000 0.274375 0.000625 0.000000 0.000000 
4592640000 43 0 0 1414 -0.066139 0.068594 0.068594 535.000000 0.274375 0.000625 0.000000 0.000000 
4595200000 2 73 0 842 -0.065981 0.068437 0.068437 532.000000 0.273750 0.000625 0.000000 0.000000 
4597760000 63 54 0 1363 -0.065981 0.068437 0.068437 532.000000 0.273750 0.000625 0.000000 0.000000 
4600320000 19 77 0 962 -0.065981 0.068437 0.068437 532.000000 0.273750 0.000625 0.000000 0.000000 
4602880000 62 36 0 773 -0.065981 0.068437 0.068437 532.000000 0.273750 0.000625 0.000000 0.000000 
4605440000 18 39 0 942 -0.066297 0.068750 0.068750 538.000000 0.275000 0.000625 0.000000 0.000000 
4608000000 47 30 1582 756 -0.066297 0.068750 0.068750 538.000000 0.275000 0.000625 0.000000 0.000000 
4610560000 32 55 0 1148 -0.066377 0.068906 0.068906 530.000000 0.275000 0.000625 0.000000 0.000000 
4613120000 70 63 0 184 -0.066297 0.068750 0.068750 538.000000 0.275000 0.000625 0.000000 0.000000 
4615680000 11 52 0 1577 -0.066297 0.068750 0.068750 538.000000 0.275000 0.000625 0.000000 0.000000 
4618240000 12 33 0 1289 -0.066297 0.068750 0.068750 538.000000 0.275000 0.000625 0.000000 0.000000 
4620800000 74 41 0 529 -0.066297 0.068750 0.068750 538.000000 0.275000 0.000625 0.000000 0.000000 
4623360000 16 12 0 1540 -0.066297 0.068750 0.068750 538.000000 0.275000 0.000625 0.000000 0.000000 
4625920000 18 71 0 20 -0.066297 0.068750 0.068750 538.000000 0.275000 0.000625 0.000000 0.000000 
4628480000 34 19 0 383 -0.066297 0.068750 0.068750 538.000000 0.275000 0.000625 0.000000 0.000000 
4631040000 3 42 0 342 -0.066297 0.068750 0.068750 538.000000 0.275000 0.000625 0.000000 0.000000 
4633600000 78 64 0 75 -0.066297 0.068750 0.068750 538.000000 0.275000 0.000625 0.000000 0.000000 
4636160000 28 6 0 882 -0.066297 0.068750 0.068750 538.000000 0.275000 0.000625 0.000000 0.000000 
4638720000 38 49 871 12 -0.066297 0.068750 0.068750 538.000000 0.275000 0.000625 0.000000 0.000000 
4641280000 39 51 787 512 -0.066297 0.068750 0.068750 538.000000 0.275000 0.000625 0.000000 0.000000 
4643840000 41 5 0 936 -0.066297 0.068750 0.068750 538.000000 0.275000 0.000625 0.000000 0.000000 
4646400000 41 75 0 46 -0.066297 0.068750 0.068750 538.000000 0.275000 0.000625 0.000000 0.000000 
4648960000 28 2 0 1059 -0.066297 0.068750 0.068750 538.000000 0.275000 0.000625 0.000000 0.000000 
4651520000 38 33 629 111 -0.066297 0.068906 0.068750 519.000000 0.275000 0.000625 0.000000 0.000000 
4654080000 11 27 0 470 -0.066297 0.068906 0.068750 519.000000 0.275000 0.000625 0.000000 0.000000 
4656640000 58 11 0 959 -0.066535 0.069219 0.069062 514.000000 0.276250 0.000625 0.000000 0.000000 
4659200000 33 2 0 469 -0.066693 0.069375 0.069219 517.000000 0.276875 0.000625 0.000000 0.000000 
4661760000 43 22 0 562 -0.066851 0.069531 0.069375 520.000000 0.277500 0.000625 0.000000 0.000000 
4664320000 12 55 0 517 -0.066851 0.069375 0.069375 539.000000 0.277500 0.000625 0.000000 0.000000 
4666880000 76 7 0 129 -0.067168 0.069687 0.069687 545.000000 0.278750 0.000625 0.000000 0.000000 
4669440000 48 63 0 419 -0.067168 0.069687 0.069687 545.000000 0.278750 0.000625 0.000000 0.000000 
4672000000 27 41 0 708 -0.067168 0.069687 0.069687 545.000000 0.278750 0.000625 0.000000 0.000000 
4674560000 67 4 0 287 -0.067168 0.069687 0.069687 545.000000 0.278750 0.000625 0.000000 0.000000 
4677120000 77 45 0 406 -0.067326 0.069844 0.069844 548.000000 0.279375 0.000625 0.000000 0.000000 
4679680000 9 70 0 442 -0.067326 0.069844 0.069844 548.000000 0.279375 0.000625 0.000000 0.000000 
4682240000 45 51 124 1529 -0.067326 0.069844 0.069844 548.000000 0.279375 0.000625 0.000000 0.000000 
4684800000 42 21 0 20 -0.067326 0.069844 0.069844 548.000000 0.279375 0.000625 0.000000 0.000000 
4687360000 8 77 0 128 -0.067326 0.069844 0.069844 548.000000 0.279375 0.000625 0.000000 0.000000 
4689920000 14 21 0 1348 -0.067326 0.069844 0.069844 548.000000 0.279375 0.000625 0.000000 0.000000 
4692480000 47 49 401 353 -0.067484 0.070000 0.070000 551.000000 0.280000 0.000625 0.000000 0.000000 
4695040000 51 46 101 1366 -0.067642 0.070156 0.070156 554.000000 0.280625 0.000625 0.000000 0.000000 
4697600000 64 6 0 620 -0.067484 0.070000 0.070000 551.000000 0.280000 0.000625 0.000000 0.000000 
4700160000 47 22 0 307 -0.067484 0.070000 0.070000 551.000000 0.280000 0.000625 0.000000 0.000000 
4702720000 32 11 0 1526 -0.067484 0.070000 0.070000 551.000000 0.280000 0.000625 0.000000 0.000000 
4705280000 13 70 0 1013 -0.067484 0.070000 0.070000 551.000000 0.280000 0.000625 0.000000 0.000000 
4707840000 29 4 0 1481 -0.067484 0.070000 0.070000 551.000000 0.280000 0.000625 0.000000 0.000000 
4710400000 68 28 0 1562 -0.067484 0.070000 0.070000 551.000000 0.280000 0.000625 0.000000 0.000000 
4712960000 20 31 0 488 -0.067326 0.069844 0.069844 548.000000 0.279375 0.000625 0.000000 0.000000 
4715520000 79 6 0 1555 -0.067326 0.069844 0.069844 548.000000 0.279375 0.000625 0.000000 0.000000 
4718080000 49 67 0 627 -0.067326 0.069844 0.069844 548.000000 0.279375 0.000625 0.000000 0.000000 
4720640000 70 28 0 415 -0.067484 0.070000 0.070000 551.000000 0.280000 0.000625 0.000000 0.000000 
4723200000 30 33 0 261 -0.067484 0.070000 0.070000 551.000000 0.280000 0.000625 0.000000 0.000000 
4725760000 40 52 0 443 -0.067484 0.070000 0.070000 551.000000 0.280000 0.000625 0.000000 0.000000 
4728320000 37 62 0 1294 -0.067484 0.070000 0.070000 551.000000 0.280000 0.000625 0.000000 0.000000 
4730880000 43 12 0 1354 -0.067484 0.070000 0.070000 551.000000 0.280000 0.000625 0.000000 0.000000 
4733440000 44 38 728 1026 -0.067484 0.070000 0.070000 551.000000 0.280000 0.000625 0.000000 0.000000 
4736000000 13 2 0 633 -0.067484 0.070000 0.070000 551.000000 0.280000 0.000625 0.000000 0.000000 
4738560000 54 25 0 874 -0.067484 0.070000 0.070000 551.000000 0.280000 0.000625 0.000000 0.000000 
4741120000 2 75 0 678 -0.067484 0.070000 0.070000 551.000000 0.280000 0.000625 0.000000 0.000000 
4743680000 52 68 0 1074 -0.067484 0.070000 0.070000 551.000000 0.280000 0.000625 0.000000 0.000000 
4746240000 40 47 1567 1113 -0.067484 0.070000 0.070000 551.000000 0.280000 0.000625 0.000000 0.000000 
4748800000 18 60 0 1306 -0.067484 0.070000 0.070000 551.000000 0.280000 0.000625 0.000000 0.000000 
4751360000 39 41 785 1488 -0.067484 0.070000 0.070000 551.000000 0.280000 0.000625 0.000000 0.000000 
4753920000 13 27 0 77 -0.067801 0.070312 0.070312 557.000000 0.281250 0.000625 0.000000 0.000000 
4756480000 1 7 0 1123 -0.067801 0.070312 0.070312 557.000000 0.281250 0.000625 0.000000 0.000000 
4759040000 79 10 0 1149 -0.067642 0.070156 0.070156 554.000000 0.280625 0.000625 0.000000 0.000000 
4761600000 5 30 0 263 -0.067642 0.070156 0.070156 554.000000 0.280625 0.000625 0.000000 0.000000 
4764160000 19 59 0 1139 -0.067801 0.070312 0.070312 557.000000 0.281250 0.000625 0.000000 0.000000 
4766720000 53 2 0 575 -0.067801 0.070312 0.070312 557.000000 0.281250 0.000625 0.000000 0.000000 
4769280000 59 32 0 1049 -0.067801 0.070312 0.070312 557.000000 0.281250 0.000625 0.000000 0.000000 
4771840000 56 34 0 946 -0.067801 0.070312 0.070312 557.000000 0.281250 0.000625 0.000000 0.000000 
4774400000 38 36 320 792 -0.067801 0.070312 0.070312 557.000000 0.281250 0.000625 0.000000 0.000000 
4776960000 61 55 0 719 -0.067801 0.070312 0.070312 557.000000 0.281250 0.000625 0.000000 0.000000 
4779520000 48 41 1187 678 -0.067801 0.070312 0.070312 557.000000 0.281250 0.000625 0.000000 0.000000 
4782080000 57 29 0 1198 -0.067801 0.070312 0.070312 557.000000 0.281250 0.000625 0.000000 0.000000 
4784640000 43 70 0 1240 -0.067801 0.070312 0.070312 557.000000 0.281250 0.000625 0.000000 0.000000 
4787200000 10 8 0 330 -0.067959 0.070469 0.070469 560.000000 0.281875 0.000625 0.000000 0.000000 
4789760000 13 39 0 377 -0.067959 0.070469 0.070469 560.000000 0.281875 0.000625 0.000000 0.000000 
4792320000 12 16 0 125 -0.067959 0.070469 0.070469 560.000000 0.281875 0.000625 0.000000 0.000000 
4794880000 51 71 0 1232 -0.068117 0.070625 0.070625 563.000000 0.282500 0.000625 0.000000 0.000000 
4797440000 64 61 0 828 -0.068275 0.070781 0.070781 566.000000 0.283125 0.000625 0.000000 0.000000 
4800000000 27 30 0 90 -0.068275 0.070781 0.070781 566.000000 0.283125 0.000625 0.000000 0.000000 
4802560000 11 34 0 848 -0.068434 0.070938 0.070938 569.000000 0.283750 0.000625 0.000000 0.000000 
4805120000 48 58 0 232 -0.068434 0.070938 0.070938 569.000000 0.283750 0.000625 0.000000 0.000000 
4807680000 44 76 0 650 -0.068434 0.070938 0.070938 569.000000 0.283750 0.000625 0.000000 0.000000 
4810240000 57 17 0 744 -0.068592 0.071094 0.071094 572.000000 0.284375 0.000625 0.000000 0.000000 
4812800000 18 36 0 667 -0.068750 0.071250 0.071250 575.000000 0.285000 0.000625 0.000000 0.000000 
4815360000 70 79 0 1050 -0.068750 0.071250 0.071250 575.000000 0.285000 0.000625 0.000000 0.000000 
4817920000 48 77 0 718 -0.068750 0.071250 0.071250 575.000000 0.285000 0.000625 0.000000 0.000000 
4820480000 51 17 0 961 -0.068829 0.071406 0.071406 567.000000 0.285000 0.000625 0.000000 0.000000 
4823040000 33 42 985 1342 -0.068829 0.071406 0.071406 567.000000 0.285000 0.000625 0.000000 0.000000 
4825600000 14 13 0 1521 -0.069066 0.071563 0.071563 581.000000 0.286250 0.000625 0.000000 0.000000 
4828160000 0 8 0 1396 -0.069066 0.071563 0.071563 581.000000 0.286250 0.000625 0.000000 0.000000 
4830720000 57 63 0 396 -0.069146 0.071719 0.071719 573.000000 0.286250 0.000625 0.000000 0.000000 
4833280000 34 51 1443 1268 -0.069066 0.071563 0.071563 581.000000 0.286250 0.000625 0.000000 0.000000 
4835840000 47 44 586 1020 -0.069066 0.071563 0.071563 581.000000 0.286250 0.000625 0.000000 0.000000 
4838400000 18 72 0 325 -0.069225 0.071719 0.071719 584.000000 0.286875 0.000625 0.000000 0.000000 
4840960000 68 33 0 1026 -0.069225 0.071719 0.071719 584.000000 0.286875 0.000625 0.000000 0.000000 
4843520000 11 72 0 899 -0.069225 0.071719 0.071719 584.000000 0.286875 0.000625 0.000000 0.000000 
4846080000 52 66 0 1424 -0.069225 0.071719 0.071719 584.000000 0.286875 0.000625 0.000000 0.000000 
4848640000 31 30 0 1392 -0.069225 0.071719 0.071719 584.000000 0.286875 0.000625 0.000000 0.000000 
4851200000 4 13 0 1334 -0.069383 0.071875 0.071875 587.000000 0.287500 0.000625 0.000000 0.000000 
4853760000 63 18 0 535 -0.069383 0.071875 0.071875 587.000000 0.287500 0.000625 0.000000 0.000000 
4856320000 65 68 0 298 -0.069383 0.071875 0.071875 587.000000 0.287500 0.000625 0.000000 0.000000 
4858880000 5 34 0 1309 -0.069541 0.072031 0.072031 590.000000 0.288125 0.000625 0.000000 0.000000 
4861440000 33 51 533 950 -0.069541 0.072031 0.072031 590.000000 0.288125 0.000625 0.000000 0.000000 
4864000000 31 59 0 303 -0.069541 0.072031 0.072031 590.000000 0.288125 0.000625 0.000000 0.000000 
4866560000 4 65 0 1012 -0.069620 0.072188 0.072188 582.000000 0.288125 0.000625 0.000000 0.000000 
4869120000 71 77 0 408 -0.069778 0.072344 0.072344 585.000000 0.288125 0.000625 0.000000 0.000000 
4871680000 16 64 0 884 -0.069778 0.072344 0.072344 585.000000 0.288125 0.000625 0.000000 0.000000 
4874240000 49 43 374 1108 -0.069778 0.072344 0.072344 585.000000 0.288125 0.000625 0.000000 0.000000 
4876800000 73 70 0 1560 -0.069778 0.072344 0.072344 585.000000 0.288125 0.000625 0.000000 0.000000 
4879360000 37 31 118 898 -0.069778 0.072344 0.072344 585.000000 0.288125 0.000625 0.000000 0.000000 
4881920000 30 64 0 371 -0.069778 0.072344 0.072344 585.000000 0.288125 0.000625 0.000000 0.000000 
4884480000 73 46 0 1531 -0.069778 0.072344 0.072344 585.000000 0.288125 0.000625 0.000000 0.000000 
4887040000 17 62 0 451 -0.069778 0.072344 0.072344 585.000000 0.288125 0.000625 0.000000 0.000000 
4889600000 17 60 0 1197 -0.069778 0.072344 0.072344 585.000000 0.288125 0.000625 0.000000 0.000000 
4892160000 44 64 0 1052 -0.069778 0.072344 0.072344 585.000000 0.288125 0.000625 0.000000 0.000000 
4894720000 1 15 0 1065 -0.069778 0.072344 0.072344 585.000000 0.288125 0.000625 0.000000 0.000000 
4897280000 11 65 0 339 -0.069778 0.072344 0.072344 585.000000 0.288125 0.000625 0.000000 0.000000 
4899840000 36 45 1060 482 -0.069778 0.072344 0.072344 585.000000 0.288125 0.000625 0.000000 0.000000 
4902400000 5 58 0 1446 -0.069778 0.072344 0.072344 585.000000 0.288125 0.000625 0.000000 0.000000 
4904960000 11 68 0 347 -0.069778 0.072344 0.072344 585.000000 0.288125 0.000625 0.000000 0.000000 
4907520000 65 5 0 63 -0.069778 0.072344 0.072344 585.000000 0.288125 0.000625 0.000000 0.000000 
4910080000 73 45 0 509 -0.069937 0.072500 0.072500 588.000000 0.288750 0.000625 0.000000 0.000000 
4912640000 26 61 0 889 -0.069937 0.072500 0.072500 588.000000 0.288750 0.000625 0.000000 0.000000 
4915200000 52 14 0 802 -0.069937 0.072500 0.072500 588.000000 0.288750 0.000625 0.000000 0.000000 
4917760000 65 22 0 3 -0.069937 0.072500 0.072500 588.000000 0.288750 0.000625 0.000000 0.000000 
4920320000 79 52 0 1046 -0.069937 0.072500 0.072500 588.000000 0.288750 0.000625 0.000000 0.000000 
4922880000 74 20 0 72 -0.069937 0.072500 0.072500 588.000000 0.288750 0.000625 0.000000 0.000000 
4925440000 64 53 0 1582 -0.069937 0.072500 0.072500 588.000000 0.288750 0.000625 0.000000 0.000000 
4928000000 38 42 78 1394 -0.070016 0.072656 0.072656 580.000000 0.289375 0.000625 0.000000 0.000000 
4930560000 14 65 0 1371 -0.070016 0.072656 0.072656 580.000000 0.289375 0.000625 0.000000 0.000000 
4933120000 35 26 0 1151 -0.069937 0.072500 0.072500 588.000000 0.288750 0.000625 0.000000 0.000000 
4935680000 46 70 0 1024 -0.069937 0.072500 0.072500 588.000000 0.288750 0.000625 0.000000 0.000000 
4938240000 70 68 0 211 -0.069937 0.072500 0.072500 588.000000 0.288750 0.000625 0.000000 0.000000 
4940800000 77 26 0 753 -0.069937 0.072500 0.072500 588.000000 0.288750 0.000625 0.000000 0.000000 
4943360000 3 50 0 1091 -0.069937 0.072500 0.072500 588.000000 0.288750 0.000625 0.000000 0.000000 
4945920000 74 16 0 573 -0.069937 0.072500 0.072500 588.000000 0.288750 0.000625 0.000000 0.000000 
4948480000 7 70 0 419 -0.069937 0.072500 0.072500 588.000000 0.288750 0.000625 0.000000 0.000000 
4951040000 61 29 0 175 -0.069937 0.072500 0.072500 588.000000 0.288750 0.000625 0.000000 0.000000 
4953600000 22 17 0 1118 -0.069937 0.072500 0.072500 588.000000 0.288750 0.000625 0.000000 0.000000 
4956160000 42 36 819 1357 -0.069937 0.072500 0.072500 588.000000 0.288750 0.000625 0.000000 0.000000 
4958720000 55 79 0 1345 -0.069937 0.072500 0.072500 588.000000 0.288750 0.000625 0.000000 0.000000 
4961280000 27 39 0 485 -0.069937 0.072500 0.072500 588.000000 0.288750 0.000625 0.000000 0.000000 
4963840000 48 74 0 68 -0.069937 0.072500 0.072500 588.000000 0.288750 0.000625 0.000000 0.000000 
4966400000 24 63 0 115 -0.069937 0.072500 0.072500 588.000000 0.288750 0.000625 0.000000 0.000000 
4968960000 5 49 0 598 -0.069937 0.072500 0.072500 588.000000 0.288750 0.000625 0.000000 0.000000 
4971520000 27 63 0 901 -0.069937 0.072500 0.072500 588.000000 0.288750 0.000625 0.000000 0.000000 
4974080000 29 11 0 1407 -0.069937 0.072500 0.072500 588.000000 0.288750 0.000625 0.000000 0.000000 
4976640000 76 38 0 1424 -0.069937 0.072500 0.072500 588.000000 0.288750 0.000625 0.000000 0.000000 
4979200000 13 57 0 337 -0.069620 0.072188 0.072188 582.000000 0.287500 0.000625 0.000000 0.000000 
4981760000 71 13 0 532 -0.069778 0.072344 0.072344 585.000000 0.288125 0.000625 0.000000 0.000000 
4984320000 76 16 0 447 -0.069937 0.072500 0.072500 588.000000 0.288750 0.000625 0.000000 0.000000 
4986880000 70 37 0 1209 -0.069937 0.072500 0.072500 588.000000 0.288750 0.000625 0.000000 0.000000 
4989440000 27 31 0 784 -0.069937 0.072500 0.072500 588.000000 0.288750 0.000625 0.000000 0.000000 
4992000000 42 77 0 458 -0.069937 0.072500 0.072500 588.000000 0.288750 0.000625 0.000000 0.000000 
4994560000 0 48 0 195 -0.069937 0.072500 0.072500 588.000000 0.288750 0.000625 0.000000 0.000000 
4997120000 19 62 0 1062 -0.070016 0.072656 0.072656 580.000000 0.289375 0.000625 0.000000 0.000000 
4999680000 17 73 0 1353 -0.069937 0.072500 0.072500 588.000000 0.288750 0.000625 0.000000 0.000000 
5002240000 73 72 0 156 -0.069937 0.072500 0.072500 588.000000 0.288750 0.000625 0.000000 0.000000 
5004800000 71 69 0 916 -0.069937 0.072500 0.072500 588.000000 0.288750 0.000625 0.000000 0.000000 
5007360000 37 35 1052 1082 -0.069937 0.072500 0.072500 588.000000 0.288750 0.000625 0.000000 0.000000 
5009920000 41 18 0 90 -0.069937 0.072500 0.072500 588.000000 0.288750 0.000625 0.000000 0.000000 
5012480000 19 47 0 335 -0.069937 0.072500 0.072500 588.000000 0.288750 0.000625 0.000000 0.000000 
5015040000 75 3 0 7 -0.069937 0.072500 0.072500 588.000000 0.288750 0.000625 0.000000 0.000000 
5017600000 67 3 0 923 -0.069937 0.072500 0.072500 588.000000 0.288750 0.000625 0.000000 0.000000 
5020160000 7 65 0 1013 -0.069937 0.072500 0.072500 588.000000 0.288750 0.000625 0.000000 0.000000 
5022720000 13 29 0 379 -0.069937 0.072500 0.072500 588.000000 0.288750 0.000625 0.000000 0.000000 
5025280000 44 56 0 741 -0.069937 0.072500 0.072500 588.000000 0.288750 0.000625 0.000000 0.000000 
5027840000 8 34 0 620 -0.069937 0.072500 0.072500 588.000000 0.288750 0.000625 0.000000 0.000000 
5030400000 28 22 0 1406 -0.070016 0.072656 0.072656 580.000000 0.288750 0.000625 0.000000 0.000000 
5032960000 30 68 0 598 -0.070016 0.072656 0.072656 580.000000 0.288750 0.000625 0.000000 0.000000 
5035520000 39 60 0 847 -0.070016 0.072656 0.072656 580.000000 0.288750 0.000625 0.000000 0.000000 
5038080000 9 41 0 1011 -0.070016 0.072656 0.072656 580.000000 0.288750 0.000625 0.000000 0.000000 
5040640000 14 57 0 287 -0.070174 0.072813 0.072813 583.000000 0.290000 0.000625 0.000000 0.000000 
5043200000 53 8 0 1052 -0.070332 0.072969 0.072969 586.000000 0.290625 0.000625 0.000000 0.000000 
5045760000 65 64 0 675 -0.070332 0.072969 0.072969 586.000000 0.290625 0.000625 0.000000 0.000000 
5048320000 42 49 687 766 -0.070491 0.073125 0.073125 589.000000 0.291250 0.000625 0.000000 0.000000 
5050880000 57 41 0 357 -0.070491 0.073125 0.073125 589.000000 0.291250 0.000625 0.000000 0.000000 
5053440000 40 33 1419 146 -0.070649 0.073281 0.073281 592.000000 0.291875 0.000625 0.000000 0.000000 
5056000000 70 67 0 24 -0.070649 0.073281 0.073281 592.000000 0.291875 0.000625 0.000000 0.000000 
5058560000 40 51 1001 123 -0.070807 0.073438 0.073438 595.000000 0.292500 0.000625 0.000000 0.000000 
5061120000 28 40 0 1152 -0.070807 0.073438 0.073438 595.000000 0.292500 0.000625 0.000000 0.000000 
5063680000 53 55 0 1120 -0.070807 0.073438 0.073438 595.000000 0.292500 0.000625 0.000000 0.000000 
5066240000 6 57 0 881 -0.070649 0.073281 0.073281 592.000000 0.291875 0.000625 0.000000 0.000000 
5068800000 14 58 0 1166 -0.070649 0.073281 0.073281 592.000000 0.291875 0.000625 0.000000 0.000000 
5071360000 47 65 0 1290 -0.070807 0.073438 0.073438 595.000000 0.292500 0.000625 0.000000 0.000000 
5073920000 59 6 0 1420 -0.070807 0.073438 0.073438 595.000000 0.292500 0.000625 0.000000 0.000000 
5076480000 54 25 0 264 -0.070807 0.073438 0.073438 595.000000 0.292500 0.000625 0.000000 0.000000 
5079040000 37 20 0 892 -0.070807 0.073438 0.073438 595.000000 0.292500 0.000625 0.000000 0.000000 
5081600000 40 51 1001 1201 -0.070965 0.073594 0.073594 598.000000 0.293125 0.000625 0.000000 0.000000 
5084160000 0 3 0 1242 -0.070965 0.073594 0.073594 598.000000 0.293125 0.000625 0.000000 0.000000 
5086720000 67 42 0 222 -0.070965 0.073594 0.073594 598.000000 0.293125 0.000625 0.000000 0.000000 
5089280000 63 56 0 1418 -0.071123 0.073750 0.073750 601.000000 0.293750 0.000625 0.000000 0.000000 
5091840000 16 39 0 1128 -0.071123 0.073750 0.073750 601.000000 0.293750 0.000625 0.000000 0.000000 
5094400000 18 11 0 603 -0.071123 0.073750 0.073750 601.000000 0.293750 0.000625 0.000000 0.000000 
5096960000 29 21 0 1127 -0.071123 0.073750 0.073750 601.000000 0.293750 0.000625 0.000000 0.000000 
5099520000 75 25 0 1208 -0.071123 0.073750 0.073750 601.000000 0.293750 0.000625 0.000000 0.000000 
5102080000 56 32 0 174 -0.071123 0.073750 0.073750 601.000000 0.293750 0.000625 0.000000 0.000000 
5104640000 19 62 0 1256 -0.071123 0.073750 0.073750 601.000000 0.293750 0.000625 0.000000 0.000000 
5107200000 53 78 0 742 -0.071123 0.073750 0.073750 601.000000 0.293750 0.000625 0.000000 0.000000 
5109760000 46 11 0 799 -0.071123 0.073750 0.073750 601.000000 0.293750 0.000625 0.000000 0.000000 
5112320000 65 68 0 1534 -0.071123 0.073750 0.073750 601.000000 0.293750 0.000625 0.000000 0.000000 
5114880000 75 49 0 22 -0.071123 0.073750 0.073750 601.000000 0.293750 0.000625 0.000000 0.000000 
5117440000 15 47 0 641 -0.071123 0.073750 0.073750 601.000000 0.293750 0.000625 0.000000 0.000000 
5120000000 59 13 0 793 -0.071123 0.073750 0.073750 601.000000 0.293750 0.000625 0.000000 0.000000 
5122560000 7 73 0 623 -0.070965 0.073594 0.073594 598.000000 0.293750 0.000625 0.000000 0.000000 
5125120000 46 4 0 846 -0.070965 0.073594 0.073594 598.000000 0.293750 0.000625 0.000000 0.000000 
5127680000 35 21 0 38 -0.070965 0.073594 0.073594 598.000000 0.293750 0.000625 0.000000 0.000000 
5130240000 64 33 0 607 -0.070965 0.073594 0.073594 598.000000 0.293750 0.000625 0.000000 0.000000 
5132800000 11 56 0 441 -0.070886 0.073438 0.073438 606.000000 0.293750 0.000625 0.000000 0.000000 
5135360000 56 10 0 889 -0.070728 0.073281 0.073281 603.000000 0.293125 0.000625 0.000000 0.000000 
5137920000 63 27 0 542 -0.070728 0.073281 0.073281 603.000000 0.293125 0.000625 0.000000 0.000000 
5140480000 65 25 0 1090 -0.070728 0.073281 0.073281 603.000000 0.293125 0.000625 0.000000 0.000000 
5143040000 11 26 0 364 -0.070728 0.073281 0.073281 603.000000 0.293125 0.000625 0.000000 0.000000 
5145600000 76 76 0 642 -0.070807 0.073438 0.073438 595.000000 0.293750 0.000625 0.000000 0.000000 
5148160000 25 65 0 1087 -0.070807 0.073438 0.073438 595.000000 0.293125 0.000625 0.000000 0.000000 
5150720000 41 27 0 1400 -0.070728 0.073281 0.073281 603.000000 0.293125 0.000625 0.000000 0.000000 
5153280000 47 50 519 823 -0.070570 0.073125 0.073125 600.000000 0.292500 0.000625 0.000000 0.000000 
5155840000 4 32 0 287 -0.070728 0.073281 0.073281 603.000000 0.293125 0.000625 0.000000 0.000000 
5158400000 13 46 0 178 -0.070570 0.073125 0.073125 600.000000 0.292500 0.000625 0.000000 0.000000 
5160960000 41 51 561 1105 -0.070728 0.073281 0.073281 603.000000 0.293125 0.000625 0.000000 0.000000 
5163520000 68 34 0 786 -0.070728 0.073281 0.073281 603.000000 0.293125 0.000625 0.000000 0.000000 
5166080000 64 50 0 129 -0.070728 0.073281 0.073281 603.000000 0.293125 0.000625 0.000000 0.000000 
5168640000 39 34 756 1275 -0.070728 0.073281 0.073281 603.000000 0.293125 0.000625 0.000000 0.000000 
5171200000 48 18 0 1398 -0.070728 0.073281 0.073281 603.000000 0.293125 0.000625 0.000000 0.000000 
5173760000 65 30 0 611 -0.070886 0.073438 0.073438 606.000000 0.293750 0.000625 0.000000 0.000000 
5176320000 4 1 0 1396 -0.070886 0.073438 0.073438 606.000000 0.293750 0.000625 0.000000 0.000000 
5178880000 66 8 0 582 -0.070886 0.073438 0.073438 606.000000 0.293750 0.000625 0.000000 0.000000 
5181440000 69 14 0 107 -0.071044 0.073594 0.073594 609.000000 0.294375 0.000625 0.000000 0.000000 
5184000000 26 51 0 854 -0.071044 0.073594 0.073594 609.000000 0.294375 0.000625 0.000000 0.000000 
5186560000 45 73 0 1509 -0.071044 0.073594 0.073594 609.000000 0.294375 0.000625 0.000000 0.000000 
5189120000 58 6 0 87 -0.071044 0.073594 0.073594 609.000000 0.294375 0.000625 0.000000 0.000000 
5191680000 27 15 0 1426 -0.071044 0.073594 0.073594 609.000000 0.294375 0.000625 0.000000 0.000000 
5194240000 6 17 0 614 -0.071044 0.073594 0.073594 609.000000 0.294375 0.000625 0.000000 0.000000 
5196800000 31 52 0 409 -0.071044 0.073594 0.073594 609.000000 0.294375 0.000625 0.000000 0.000000 
5199360000 23 48 0 137 -0.071044 0.073594 0.073594 609.000000 0.294375 0.000625 0.000000 0.000000 
5201920000 25 2 0 978 -0.070886 0.073438 0.073438 606.000000 0.293750 0.000625 0.000000 0.000000 
5204480000 79 9 0 1045 -0.070886 0.073438 0.073438 606.000000 0.293750 0.000625 0.000000 0.000000 
5207040000 56 12 0 5 -0.070886 0.073438 0.073438 606.000000 0.293750 0.000625 0.000000 0.000000 
5209600000 73 35 0 685 -0.070886 0.073438 0.073438 606.000000 0.293750 0.000625 0.000000 0.000000 
5212160000 23 16 0 211 -0.071044 0.073594 0.073594 609.000000 0.294375 0.000625 0.000000 0.000000 
5214720000 68 73 0 1501 -0.071044 0.073594 0.073594 609.000000 0.294375 0.000625 0.000000 0.000000 
5217280000 5 67 0 1456 -0.070886 0.073438 0.073438 606.000000 0.293750 0.000625 0.000000 0.000000 
5219840000 33 60 0 678 -0.071044 0.073594 0.073594 609.000000 0.294375 0.000625 0.000000 0.000000 
5222400000 77 37 0 37 -0.071044 0.073594 0.073594 609.000000 0.294375 0.000625 0.000000 0.000000 
5224960000 55 25 0 110 -0.071044 0.073594 0.073594 609.000000 0.294375 0.000625 0.000000 0.000000 
5227520000 19 69 0 1004 -0.071203 0.073750 0.073750 612.000000 0.295000 0.000625 0.000000 0.000000 
5230080000 46 35 1215 591 -0.071361 0.073906 0.073906 615.000000 0.295625 0.000625 0.000000 0.000000 
5232640000 43 14 0 683 -0.071519 0.074063 0.074063 618.000000 0.296250 0.000625 0.000000 0.000000 
5235200000 32 40 241 729 -0.071519 0.074063 0.074063 618.000000 0.296250 0.000625 0.000000 0.000000 
5237760000 14 74 0 735 -0.071835 0.074375 0.074375 624.000000 0.297500 0.000625 0.000000 0.000000 
5240320000 28 27 0 1299 -0.071915 0.074531 0.074531 616.000000 0.297500 0.000625 0.000000 0.000000 
5242880000 60 43 0 1146 -0.072231 0.074844 0.074844 622.000000 0.298750 0.000625 0.000000 0.000000 
5245440000 70 24 0 687 -0.072389 0.075000 0.075000 625.000000 0.300000 0.000625 0.000000 0.000000 
5248000000 24 65 0 1120 -0.072389 0.075000 0.075000 625.000000 0.300000 0.000625 0.000000 0.000000 
5250560000 43 27 0 401 -0.072864 0.075625 0.075469 615.000000 0.301875 0.000625 0.000000 0.000000 
5253120000 43 5 0 1122 -0.073022 0.075781 0.075625 618.000000 0.302500 0.000625 0.000000 0.000000 
5255680000 0 20 0 1540 -0.073180 0.075938 0.075781 621.000000 0.303125 0.000625 0.000000 0.000000 
5258240000 68 14 0 743 -0.073339 0.075938 0.075938 643.000000 0.303750 0.000625 0.000000 0.000000 
5260800000 79 77 0 222 -0.073655 0.076250 0.076250 649.000000 0.305000 0.000625 0.000000 0.000000 
5263360000 33 68 0 1380 -0.073734 0.076406 0.076406 641.000000 0.305000 0.000625 0.000000 0.000000 
5265920000 61 75 0 868 -0.073734 0.076406 0.076406 641.000000 0.305000 0.000625 0.000000 0.000000 
5268480000 24 62 0 1373 -0.073734 0.076406 0.076406 641.000000 0.305000 0.000625 0.000000 0.000000 
5271040000 15 44 0 1168 -0.073734 0.076406 0.076406 641.000000 0.305000 0.000625 0.000000 0.000000 
5273600000 33 13 0 819 -0.073734 0.076406 0.076406 641.000000 0.305625 0.000625 0.000000 0.000000 
5276160000 58 50 0 207 -0.073734 0.076406 0.076406 641.000000 0.305625 0.000625 0.000000 0.000000 
5278720000 31 3 0 187 -0.073892 0.076563 0.076563 644.000000 0.306250 0.000625 0.000000 0.000000 
5281280000 32 35 853 804 -0.074051 0.076875 0.076875 646.000000 0.306875 0.000625 0.000000 0.000000 
5283840000 25 54 0 914 -0.074288 0.077031 0.077031 660.000000 0.307500 0.000625 0.000000 0.000000 
5286400000 45 5 0 375 -0.074288 0.077031 0.077031 660.000000 0.307500 0.000625 0.000000 0.000000 
5288960000 26 24 0 258 -0.074209 0.076875 0.076875 668.000000 0.307500 0.000625 0.000000 0.000000 
5291520000 27 56 0 1252 -0.074367 0.077031 0.077031 671.000000 0.308125 0.000625 0.000000 0.000000 
5294080000 49 65 0 231 -0.074604 0.077344 0.077344 666.000000 0.309375 0.000625 0.000000 0.000000 
5296640000 27 21 0 1069 -0.074604 0.077344 0.077344 666.000000 0.309375 0.000625 0.000000 0.000000 
5299200000 28 18 0 1091 -0.074763 0.077344 0.077344 688.000000 0.309375 0.000625 0.000000 0.000000 
5301760000 12 21 0 1171 -0.074763 0.077344 0.077344 688.000000 0.309375 0.000625 0.000000 0.000000 
5304320000 0 73 0 48 -0.074763 0.077344 0.077344 688.000000 0.309375 0.000625 0.000000 0.000000 
5306880000 12 55 0 1059 -0.074763 0.077344 0.077344 688.000000 0.309375 0.000625 0.000000 0.000000 
5309440000 33 68 0 259 -0.074763 0.077344 0.077344 688.000000 0.309375 0.000625 0.000000 0.000000 
5312000000 40 40 504 414 -0.074763 0.077344 0.077344 688.000000 0.309375 0.000625 0.000000 0.000000 
5314560000 37 61 0 390 -0.074921 0.077656 0.077500 672.000000 0.310000 0.000625 0.000000 0.000000 
5317120000 74 14 0 1012 -0.075079 0.077656 0.077656 694.000000 0.310625 0.000625 0.000000 0.000000 
5319680000 1 46 0 436 -0.075237 0.077813 0.077813 697.000000 0.311250 0.000625 0.000000 0.000000 
5322240000 45 10 0 1233 -0.075237 0.077813 0.077813 697.000000 0.311250 0.000625 0.000000 0.000000 
5324800000 38 75 0 1082 -0.075079 0.077656 0.077656 694.000000 0.310625 0.000625 0.000000 0.000000 
5327360000 2 25 0 41 -0.075079 0.077656 0.077656 694.000000 0.310625 0.000625 0.000000 0.000000 
5329920000 1 57 0 1533 -0.075079 0.077656 0.077656 694.000000 0.310625 0.000625 0.000000 0.000000 
5332480000 22 31 0 497 -0.075079 0.077656 0.077656 694.000000 0.310625 0.000625 0.000000 0.000000 
5335040000 38 0 0 1149 -0.075237 0.077813 0.077813 697.000000 0.311250 0.000625 0.000000 0.000000 
5337600000 64 40 0 324 -0.075475 0.078125 0.078125 692.000000 0.311875 0.000625 0.000000 0.000000 
5340160000 26 5 0 738 -0.075475 0.078125 0.078125 692.000000 0.311875 0.000625 0.000000 0.000000 
5342720000 45 13 0 1478 -0.075712 0.078281 0.078281 706.000000 0.313125 0.000625 0.000000 0.000000 
5345280000 58 33 0 708 -0.075712 0.078281 0.078281 706.000000 0.313125 0.000625 0.000000 0.000000 
5347840000 15 50 0 549 -0.075712 0.078281 0.078281 706.000000 0.313125 0.000625 0.000000 0.000000 
5350400000 3 7 0 1539 -0.075712 0.078281 0.078281 706.000000 0.313125 0.000625 0.000000 0.000000 
5352960000 10 62 0 350 -0.075712 0.078281 0.078281 706.000000 0.313125 0.000625 0.000000 0.000000 
5355520000 55 45 0 200 -0.075870 0.078438 0.078437 709.000000 0.313750 0.000625 0.000000 0.000000 
5358080000 22 64 0 302 -0.075870 0.078438 0.078437 709.000000 0.313750 0.000625 0.000000 0.000000 
5360640000 63 6 0 943 -0.075870 0.078438 0.078437 709.000000 0.313750 0.000625 0.000000 0.000000 
5363200000 19 34 0 1396 -0.075870 0.078438 0.078437 709.000000 0.313750 0.000625 0.000000 0.000000 
5365760000 32 21 0 871 -0.075870 0.078438 0.078437 709.000000 0.313750 0.000625 0.000000 0.000000 
5368320000 2 46 0 959 -0.075870 0.078438 0.078437 709.000000 0.313750 0.000625 0.000000 0.000000 
5370880000 9 48 0 1073 -0.075870 0.078438 0.078437 709.000000 0.313750 0.000625 0.000000 0.000000 
5373440000 25 41 0 449 -0.076028 0.078594 0.078594 712.000000 0.314375 0.000625 0.000000 0.000000 
5376000000 38 62 0 1424 -0.076028 0.078594 0.078594 712.000000 0.314375 0.000625 0.000000 0.000000 
5378560000 76 42 0 91 -0.076028 0.078594 0.078594 712.000000 0.314375 0.000625 0.000000 0.000000 
5381120000 23 6 0 118 -0.076028 0.078594 0.078594 712.000000 0.314375 0.000625 0.000000 0.000000 
5383680000 8 45 0 808 -0.076187 0.078750 0.078750 715.000000 0.315000 0.000625 0.000000 0.000000 
5386240000 9 57 0 1069 -0.076187 0.078750 0.078750 715.000000 0.315000 0.000625 0.000000 0.000000 
5388800000 63 61 0 1572 -0.076187 0.078750 0.078750 715.000000 0.315000 0.000625 0.000000 0.000000 
5391360000 25 5 0 1519 -0.076187 0.078750 0.078750 715.000000 0.315000 0.000625 0.000000 0.000000 
5393920000 71 76 0 1584 -0.076187 0.078750 0.078750 715.000000 0.315000 0.000625 0.000000 0.000000 
5396480000 44 22 0 1041 -0.076187 0.078750 0.078750 715.000000 0.315000 0.000625 0.000000 0.000000 
5399040000 43 42 465 712 -0.076503 0.079063 0.079062 721.000000 0.316250 0.000625 0.000000 0.000000 
5401600000 53 41 341 1097 -0.076503 0.079063 0.079062 721.000000 0.316250 0.000625 0.000000 0.000000 
5404160000 51 77 0 345 -0.076503 0.079063 0.079062 721.000000 0.316250 0.000625 0.000000 0.000000 
5406720000 64 19 0 1083 -0.076503 0.079063 0.079062 721.000000 0.316250 0.000625 0.000000 0.000000 
5409280000 0 21 0 693 -0.076503 0.079063 0.079062 721.000000 0.316250 0.000625 0.000000 0.000000 
5411840000 78 12 0 400 -0.076503 0.079063 0.079062 721.000000 0.316250 0.000625 0.000000 0.000000 
5414400000 64 53 0 894 -0.076503 0.079063 0.079062 721.000000 0.316250 0.000625 0.000000 0.000000 
5416960000 66 36 0 651 -0.076503 0.079063 0.079062 721.000000 0.316250 0.000625 0.000000 0.000000 
5419520000 29 8 0 1128 -0.076503 0.079063 0.079062 721.000000 0.316250 0.000625 0.000000 0.000000 
5422080000 18 55 0 224 -0.076503 0.079063 0.079062 721.000000 0.316250 0.000625 0.000000 0.000000 
5424640000 58 14 0 1093 -0.076345 0.078906 0.078906 718.000000 0.315625 0.000625 0.000000 0.000000 
5427200000 46 58 0 282 -0.076345 0.078906 0.078906 718.000000 0.315625 0.000625 0.000000 0.000000 
5429760000 63 64 0 1147 -0.076345 0.078906 0.078906 718.000000 0.315625 0.000625 0.000000 0.000000 
5432320000 36 75 0 52 -0.076503 0.079063 0.079062 721.000000 0.316250 0.000625 0.000000 0.000000 
5434880000 26 15 0 1079 -0.076503 0.079063 0.079062 721.000000 0.316250 0.000625 0.000000 0.000000 
5437440000 67 22 0 1315 -0.076503 0.079063 0.079062 721.000000 0.316250 0.000625 0.000000 0.000000 
5440000000 29 26 0 34 -0.076503 0.079063 0.079062 721.000000 0.316250 0.000625 0.000000 0.000000 
5442560000 35 52 0 218 -0.076503 0.079063 0.079062 721.000000 0.316250 0.000625 0.000000 0.000000 
5445120000 57 37 0 310 -0.076503 0.079063 0.079062 721.000000 0.316250 0.000625 0.000000 0.000000 
5447680000 31 50 0 1089 -0.076503 0.079063 0.079062 721.000000 0.316250 0.000625 0.000000 0.000000 
5450240000 66 52 0 418 -0.076503 0.079063 0.079062 721.000000 0.316250 0.000625 0.000000 0.000000 
5452800000 37 58 0 672 -0.076503 0.079063 0.079062 721.000000 0.316250 0.000625 0.000000 0.000000 
5455360000 4 52 0 1400 -0.076503 0.079063 0.079062 721.000000 0.316250 0.000625 0.000000 0.000000 
5457920000 51 38 1251 584 -0.076503 0.079063 0.079062 721.000000 0.316250 0.000625 0.000000 0.000000 
5460480000 32 66 0 841 -0.076503 0.079063 0.079062 721.000000 0.316250 0.000625 0.000000 0.000000 
5463040000 45 48 1453 820 -0.076503 0.079063 0.079062 721.000000 0.316250 0.000625 0.000000 0.000000 
5465600000 69 62 0 608 -0.076503 0.079063 0.079062 721.000000 0.316250 0.000625 0.000000 0.000000 
5468160000 26 28 0 104 -0.076582 0.079219 0.079219 713.000000 0.316250 0.000625 0.000000 0.000000 
5470720000 62 33 0 895 -0.076582 0.079219 0.079219 713.000000 0.316250 0.000625 0.000000 0.000000 
5473280000 43 72 0 622 -0.076582 0.079219 0.079219 713.000000 0.316250 0.000625 0.000000 0.000000 
5475840000 61 37 0 1098 -0.076582 0.079219 0.079219 713.000000 0.316875 0.000625 0.000000 0.000000 
5478400000 71 25 0 1411 -0.076503 0.079063 0.079062 721.000000 0.316250 0.000625 0.000000 0.000000 
5480960000 42 42 513 856 -0.076503 0.079063 0.079062 721.000000 0.316250 0.000625 0.000000 0.000000 
5483520000 16 9 0 1551 -0.076503 0.079063 0.079062 721.000000 0.316250 0.000625 0.000000 0.000000 
5486080000 40 39 835 335 -0.076741 0.079375 0.079375 716.000000 0.316875 0.000625 0.000000 0.000000 
5488640000 70 19 0 53 -0.076741 0.079375 0.079375 716.000000 0.316875 0.000625 0.000000 0.000000 
5491200000 64 77 0 942 -0.076741 0.079375 0.079375 716.000000 0.317500 0.000625 0.000000 0.000000 
5493760000 78 1 0 124 -0.076741 0.079375 0.079375 716.000000 0.317500 0.000625 0.000000 0.000000 
5496320000 67 10 0 541 -0.076741 0.079375 0.079375 716.000000 0.317500 0.000625 0.000000 0.000000 
5498880000 5 74 0 656 -0.077057 0.079688 0.079687 722.000000 0.318750 0.000625 0.000000 0.000000 
5501440000 79 51 0 980 -0.077215 0.079844 0.079844 725.000000 0.319375 0.000625 0.000000 0.000000 
5504000000 46 22 0 61 -0.077215 0.079844 0.079844 725.000000 0.319375 0.000625 0.000000 0.000000 
5506560000 50 12 0 1370 -0.077373 0.080000 0.080000 728.000000 0.320000 0.000625 0.000000 0.000000 
5509120000 34 61 0 881 -0.077373 0.080000 0.080000 728.000000 0.320000 0.000625 0.000000 0.000000 
5511680000 46 15 0 210 -0.077373 0.080000 0.080000 728.000000 0.320000 0.000625 0.000000 0.000000 
5514240000 16 53 0 804 -0.077532 0.080156 0.080156 731.000000 0.320625 0.000625 0.000000 0.000000 
5516800000 12 63 0 1479 -0.077373 0.080000 0.080000 728.000000 0.320000 0.000625 0.000000 0.000000 
5519360000 29 48 0 1436 -0.077532 0.080156 0.080156 731.000000 0.320625 0.000625 0.000000 0.000000 
5521920000 71 74 0 198 -0.077690 0.080312 0.080312 734.000000 0.321250 0.000625 0.000000 0.000000 
5524480000 71 65 0 262 -0.077690 0.080312 0.080312 734.000000 0.321250 0.000625 0.000000 0.000000 
5527040000 48 63 0 1123 -0.077690 0.080312 0.080312 734.000000 0.321250 0.000625 0.000000 0.000000 
5529600000 56 48 0 958 -0.077690 0.080312 0.080312 734.000000 0.321250 0.000625 0.000000 0.000000 
5532160000 30 54 0 1443 -0.077532 0.080156 0.080156 731.000000 0.320625 0.000625 0.000000 0.000000 
5534720000 69 22 0 834 -0.077690 0.080312 0.080312 734.000000 0.321250 0.000625 0.000000 0.000000 
5537280000 20 55 0 556 -0.077848 0.080469 0.080469 737.000000 0.321875 0.000625 0.000000 0.000000 
5539840000 2 40 0 242 -0.077848 0.080469 0.080469 737.000000 0.321875 0.000625 0.000000 0.000000 
5542400000 29 57 0 764 -0.077848 0.080469 0.080469 737.000000 0.321875 0.000625 0.000000 0.000000 
5544960000 10 57 0 347 -0.077848 0.080469 0.080469 737.000000 0.321875 0.000625 0.000000 0.000000 
5547520000 18 77 0 93 -0.077848 0.080469 0.080469 737.000000 0.321875 0.000625 0.000000 0.000000 
5550080000 60 5 0 1378 -0.077848 0.080469 0.080469 737.000000 0.321875 0.000625 0.000000 0.000000 
5552640000 15 43 0 271 -0.078006 0.080625 0.080625 740.000000 0.322500 0.000625 0.000000 0.000000 
5555200000 9 41 0 438 -0.078006 0.080625 0.080625 740.000000 0.322500 0.000625 0.000000 0.000000 
5557760000 33 66 0 1186 -0.078006 0.080625 0.080625 740.000000 0.322500 0.000625 0.000000 0.000000 
5560320000 16 0 0 300 -0.077848 0.080469 0.080469 737.000000 0.321875 0.000625 0.000000 0.000000 
5562880000 21 70 0 257 -0.078006 0.080625 0.080625 740.000000 0.322500 0.000625 0.000000 0.000000 
5565440000 32 75 0 405 -0.078006 0.080625 0.080625 740.000000 0.322500 0.000625 0.000000 0.000000 
5568000000 40 41 668 981 -0.077848 0.080469 0.080469 737.000000 0.321875 0.000625 0.000000 0.000000 
5570560000 57 62 0 159 -0.077848 0.080469 0.080469 737.000000 0.321875 0.000625 0.000000 0.000000 
5573120000 3 75 0 1294 -0.078165 0.080781 0.080781 743.000000 0.323125 0.000625 0.000000 0.000000 
5575680000 33 71 0 848 -0.078165 0.080781 0.080781 743.000000 0.323125 0.000625 0.000000 0.000000 
5578240000 55 73 0 1562 -0.078481 0.081094 0.081094 749.000000 0.324375 0.000625 0.000000 0.000000 
5580800000 58 23 0 1008 -0.078481 0.081094 0.081094 749.000000 0.324375 0.000625 0.000000 0.000000 
5583360000 59 49 0 1245 -0.078481 0.081094 0.081094 749.000000 0.324375 0.000625 0.000000 0.000000 
5585920000 62 75 0 55 -0.078639 0.081250 0.081250 752.000000 0.325000 0.000625 0.000000 0.000000 
5588480000 59 39 0 793 -0.078560 0.081250 0.081250 747.000000 0.324375 0.000625 0.000000 0.000000 
5591040000 5 73 0 1003 -0.078560 0.081250 0.081250 747.000000 0.325000 0.000625 0.000000 0.000000 
5593600000 14 7 0 1148 -0.078560 0.081250 0.081250 747.000000 0.324375 0.000625 0.000000 0.000000 
5596160000 32 57 0 1584 -0.078718 0.081406 0.081406 750.000000 0.325000 0.000625 0.000000 0.000000 
5598720000 1 78 0 397 -0.078718 0.081406 0.081406 750.000000 0.325000 0.000625 0.000000 0.000000 
5601280000 71 29 0 70 -0.078718 0.081406 0.081406 750.000000 0.325000 0.000625 0.000000 0.000000 
5603840000 42 72 0 188 -0.079035 0.081719 0.081719 756.000000 0.326250 0.000625 0.000000 0.000000 
5606400000 4 56 0 144 -0.079035 0.081719 0.081719 756.000000 0.326875 0.000625 0.000000 0.000000 
5608960000 38 44 458 396 -0.079193 0.081875 0.081875 759.000000 0.327500 0.000625 0.000000 0.000000 
5611520000 61 31 0 1558 -0.079351 0.082031 0.082031 762.000000 0.328125 0.000625 0.000000 0.000000 
5614080000 72 26 0 829 -0.079035 0.081719 0.081719 756.000000 0.326875 0.000625 0.000000 0.000000 
5616640000 75 1 0 1132 -0.078956 0.081562 0.081562 764.000000 0.326250 0.000625 0.000000 0.000000 
5619200000 65 65 0 82 -0.078956 0.081562 0.081562 764.000000 0.326250 0.000625 0.000000 0.000000 
5621760000 39 24 0 1059 -0.079114 0.081719 0.081719 767.000000 0.326875 0.000625 0.000000 0.000000 
5624320000 78 68 0 1337 -0.079114 0.081719 0.081719 767.000000 0.326875 0.000625 0.000000 0.000000 
5626880000 76 37 0 1468 -0.079114 0.081719 0.081719 767.000000 0.326875 0.000625 0.000000 0.000000 
5629440000 22 3 0 1029 -0.079114 0.081719 0.081719 767.000000 0.326875 0.000625 0.000000 0.000000 
5632000000 53 40 1470 1406 -0.079114 0.081719 0.081719 767.000000 0.326875 0.000625 0.000000 0.000000 
5634560000 69 54 0 438 -0.079114 0.081719 0.081719 767.000000 0.326875 0.000625 0.000000 0.000000 
5637120000 10 14 0 47 -0.079114 0.081719 0.081719 767.000000 0.326875 0.000625 0.000000 0.000000 
5639680000 37 39 890 938 -0.079114 0.081875 0.081719 748.000000 0.326875 0.000625 0.000000 0.000000 
5642240000 51 57 0 132 -0.079114 0.081719 0.081719 767.000000 0.326875 0.000625 0.000000 0.000000 
5644800000 3 29 0 850 -0.079114 0.081719 0.081719 767.000000 0.326875 0.000625 0.000000 0.000000 
5647360000 77 54 0 1511 -0.079114 0.081719 0.081719 767.000000 0.326875 0.000625 0.000000 0.000000 
5649920000 43 10 0 606 -0.079193 0.081875 0.081875 765.000000 0.326875 0.000625 0.000000 0.000000 
5652480000 16 51 0 1308 -0.079430 0.082031 0.082031 779.000000 0.328125 0.000625 0.000000 0.000000 
5655040000 40 51 1001 1220 -0.079509 0.082187 0.082187 777.000000 0.328750 0.000625 0.000000 0.000000 
5657600000 67 16 0 1191 -0.079668 0.082344 0.082344 780.000000 0.328750 0.000625 0.000000 0.000000 
5660160000 31 51 0 1465 -0.079589 0.082187 0.082187 788.000000 0.328750 0.000625 0.000000 0.000000 
5662720000 13 30 0 1487 -0.079589 0.082187 0.082187 788.000000 0.328750 0.000625 0.000000 0.000000 
5665280000 77 43 0 200 -0.079589 0.082187 0.082187 788.000000 0.328750 0.000625 0.000000 0.000000 
5667840000 2 16 0 1444 -0.079747 0.082344 0.082344 791.000000 0.329375 0.000625 0.000000 0.000000 
5670400000 76 35 0 1305 -0.079747 0.082344 0.082344 791.000000 0.329375 0.000625 0.000000 0.000000 
5672960000 43 70 0 714 -0.079747 0.082344 0.082344 791.000000 0.329375 0.000625 0.000000 0.000000 
5675520000 4 52 0 1275 -0.079905 0.082500 0.082500 794.000000 0.330000 0.000625 0.000000 0.000000 
5678080000 24 75 0 1005 -0.079905 0.082500 0.082500 794.000000 0.330000 0.000625 0.000000 0.000000 
5680640000 14 19 0 315 -0.079905 0.082500 0.082500 794.000000 0.330000 0.000625 0.000000 0.000000 
5683200000 48 75 0 184 -0.079905 0.082500 0.082500 794.000000 0.330000 0.000625 0.000000 0.000000 
5685760000 2 20 0 621 -0.079984 0.082656 0.082656 792.000000 0.330000 0.000625 0.000000 0.000000 
5688320000 66 13 0 709 -0.079984 0.082656 0.082656 792.000000 0.330000 0.000625 0.000000 0.000000 
5690880000 13 46 0 76 -0.079905 0.082500 0.082500 800.000000 0.330000 0.000625 0.000000 0.000000 
5693440000 69 79 0 164 -0.079905 0.082500 0.082500 800.000000 0.330000 0.000625 0.000000 0.000000 
5696000000 9 9 0 861 -0.079905 0.082500 0.082500 800.000000 0.330000 0.000625 0.000000 0.000000 
5698560000 16 26 0 842 -0.079905 0.082500 0.082500 800.000000 0.330000 0.000625 0.000000 0.000000 
5701120000 11 41 0 253 -0.079905 0.082500 0.082500 800.000000 0.330000 0.000625 0.000000 0.000000 
5703680000 21 41 0 58 -0.079905 0.082500 0.082500 800.000000 0.330000 0.000625 0.000000 0.000000 
5706240000 30 77 0 1113 -0.079905 0.082500 0.082500 800.000000 0.330000 0.000625 0.000000 0.000000 
5708800000 2 10 0 242 -0.079905 0.082500 0.082500 800.000000 0.330000 0.000625 0.000000 0.000000 
5711360000 18 62 0 1262 -0.079905 0.082500 0.082500 800.000000 0.330000 0.000625 0.000000 0.000000 
5713920000 53 26 0 715 -0.079905 0.082500 0.082500 800.000000 0.330000 0.000625 0.000000 0.000000 
5716480000 52 5 0 819 -0.079905 0.082500 0.082500 800.000000 0.330000 0.000625 0.000000 0.000000 
5719040000 62 1 0 1515 -0.079905 0.082500 0.082500 800.000000 0.330000 0.000625 0.000000 0.000000 
5721600000 8 49 0 1585 -0.079905 0.082500 0.082500 800.000000 0.330000 0.000625 0.000000 0.000000 
5724160000 35 74 0 383 -0.079905 0.082500 0.082500 800.000000 0.330000 0.000625 0.000000 0.000000 
5726720000 24 53 0 346 -0.079905 0.082500 0.082500 800.000000 0.330000 0.000625 0.000000 0.000000 
5729280000 40 26 0 929 -0.079905 0.082500 0.082500 800.000000 0.330000 0.000625 0.000000 0.000000 
5731840000 24 46 0 318 -0.079905 0.082500 0.082500 800.000000 0.330000 0.000625 0.000000 0.000000 
5734400000 49 37 1202 1533 -0.079984 0.082656 0.082656 792.000000 0.330000 0.000625 0.000000 0.000000 
5736960000 19 72 0 1438 -0.080222 0.082969 0.082969 793.000000 0.331250 0.000625 0.000000 0.000000 
5739520000 41 52 659 1121 -0.080222 0.082969 0.082969 793.000000 0.331250 0.000625 0.000000 0.000000 
5742080000 45 5 0 1252 -0.080222 0.082969 0.082969 793.000000 0.331250 0.000625 0.000000 0.000000 
5744640000 66 8 0 1514 -0.080380 0.083125 0.083125 796.000000 0.331875 0.000625 0.000000 0.000000 
5747200000 62 26 0 71 -0.080538 0.083281 0.083281 799.000000 0.332500 0.000625 0.000000 0.000000 
5749760000 73 19 0 1584 -0.080538 0.083281 0.083281 799.000000 0.332500 0.000625 0.000000 0.000000 
5752320000 58 47 0 611 -0.080459 0.083125 0.083125 807.000000 0.332500 0.000625 0.000000 0.000000 
5754880000 23 60 0 75 -0.080459 0.083125 0.083125 807.000000 0.332500 0.000625 0.000000 0.000000 
5757440000 39 5 0 1047 -0.080459 0.083125 0.083125 807.000000 0.332500 0.000625 0.000000 0.000000 
5760000000 15 53 0 1456 -0.080934 0.083594 0.083594 816.000000 0.334375 0.000625 0.000000 0.000000 
5762560000 6 11 0 658 -0.080934 0.083594 0.083594 816.000000 0.334375 0.000625 0.000000 0.000000 
5765120000 45 59 0 1557 -0.080934 0.083594 0.083594 816.000000 0.334375 0.000625 0.000000 0.000000 
5767680000 6 24 0 532 -0.080934 0.083594 0.083594 816.000000 0.334375 0.000625 0.000000 0.000000 
5770240000 70 55 0 225 -0.080934 0.083594 0.083594 816.000000 0.334375 0.000625 0.000000 0.000000 
5772800000 72 66 0 549 -0.080934 0.083594 0.083594 816.000000 0.334375 0.000625 0.000000 0.000000 
5775360000 36 78 0 630 -0.080934 0.083594 0.083594 816.000000 0.334375 0.000625 0.000000 0.000000 
5777920000 65 62 0 1337 -0.080934 0.083594 0.083594 816.000000 0.334375 0.000625 0.000000 0.000000 
5780480000 33 53 0 1213 -0.080934 0.083594 0.083594 816.000000 0.334375 0.000625 0.000000 0.000000 
5783040000 26 75 0 1078 -0.080934 0.083594 0.083594 816.000000 0.334375 0.000625 0.000000 0.000000 
5785600000 52 26 0 1171 -0.080934 0.083594 0.083594 816.000000 0.334375 0.000625 0.000000 0.000000 
5788160000 40 76 0 804 -0.081092 0.083750 0.083750 819.000000 0.335000 0.000625 0.000000 0.000000 
5790720000 38 31 452 358 -0.081092 0.083750 0.083750 819.000000 0.335000 0.000625 0.000000 0.000000 
5793280000 32 60 0 808 -0.081092 0.083750 0.083750 819.000000 0.335000 0.000625 0.000000 0.000000 
5795840000 77 6 0 1210 -0.081092 0.083750 0.083750 819.000000 0.335000 0.000625 0.000000 0.000000 
5798400000 28 51 0 902 -0.081092 0.083750 0.083750 819.000000 0.335000 0.000625 0.000000 0.000000 
5800960000 25 7 0 940 -0.081092 0.083750 0.083750 819.000000 0.335000 0.000625 0.000000 0.000000 
5803520000 64 31 0 333 -0.081250 0.083906 0.083906 822.000000 0.335625 0.000625 0.000000 0.000000 
5806080000 7 34 0 506 -0.081487 0.084219 0.084219 817.000000 0.336250 0.000625 0.000000 0.000000 
5808640000 74 34 0 488 -0.081487 0.084219 0.084219 817.000000 0.336250 0.000625 0.000000 0.000000 
5811200000 37 55 0 1095 -0.081487 0.084219 0.084219 817.000000 0.336250 0.000625 0.000000 0.000000 
5813760000 15 73 0 73 -0.081646 0.084375 0.084375 820.000000 0.336875 0.000625 0.000000 0.000000 
5816320000 30 25 0 1149 -0.081646 0.084375 0.084375 820.000000 0.336875 0.000625 0.000000 0.000000 
5818880000 25 45 0 300 -0.081566 0.084219 0.084219 828.000000 0.336875 0.000625 0.000000 0.000000 
5821440000 56 2 0 104 -0.081566 0.084219 0.084219 828.000000 0.336875 0.000625 0.000000 0.000000 
5824000000 42 37 1460 1435 -0.081725 0.084375 0.084375 831.000000 0.337500 0.000625 0.000000 0.000000 
5826560000 49 15 0 470 -0.081725 0.084375 0.084375 831.000000 0.337500 0.000625 0.000000 0.000000 
5829120000 63 32 0 1014 -0.081725 0.084375 0.084375 831.000000 0.337500 0.000625 0.000000 0.000000 
5831680000 69 52 0 42 -0.082041 0.084687 0.084687 837.000000 0.338750 0.000625 0.000000 0.000000 
5834240000 23 9 0 909 -0.082041 0.084687 0.084687 837.000000 0.338750 0.000625 0.000000 0.000000 
5836800000 40 65 0 17 -0.082199 0.084844 0.084844 840.000000 0.339375 0.000625 0.000000 0.000000 
5839360000 15 18 0 1380 -0.082358 0.085000 0.085000 843.000000 0.340000 0.000625 0.000000 0.000000 
5841920000 9 33 0 573 -0.082358 0.085000 0.085000 843.000000 0.340000 0.000625 0.000000 0.000000 
5844480000 43 26 0 243 -0.082358 0.085000 0.085000 843.000000 0.340000 0.000625 0.000000 0.000000 
5847040000 31 43 0 1058 -0.082358 0.085000 0.085000 843.000000 0.340000 0.000625 0.000000 0.000000 
5849600000 13 57 0 385 -0.082358 0.085000 0.085000 843.000000 0.340000 0.000625 0.000000 0.000000 
5852160000 28 64 0 1356 -0.082358 0.085000 0.085000 843.000000 0.340000 0.000625 0.000000 0.000000 
5854720000 61 0 0 732 -0.082358 0.085000 0.085000 843.000000 0.340000 0.000625 0.000000 0.000000 
5857280000 49 19 0 802 -0.082358 0.085000 0.085000 843.000000 0.340000 0.000625 0.000000 0.000000 
5859840000 24 9 0 1590 -0.082358 0.085000 0.085000 843.000000 0.340000 0.000625 0.000000 0.000000 
5862400000 34 59 0 499 -0.082358 0.085000 0.085000 843.000000 0.340000 0.000625 0.000000 0.000000 
5864960000 22 43 0 554 -0.082358 0.085000 0.085000 843.000000 0.340000 0.000625 0.000000 0.000000 
5867520000 77 47 0 1057 -0.082516 0.085156 0.085156 846.000000 0.340625 0.000625 0.000000 0.000000 
5870080000 51 30 803 1353 -0.082516 0.085156 0.085156 846.000000 0.340625 0.000625 0.000000 0.000000 
5872640000 79 59 0 304 -0.082358 0.085000 0.085000 843.000000 0.340000 0.000625 0.000000 0.000000 
5875200000 9 46 0 1173 -0.082358 0.085000 0.085000 843.000000 0.340000 0.000625 0.000000 0.000000 
5877760000 13 16 0 546 -0.082516 0.085156 0.085156 846.000000 0.340625 0.000625 0.000000 0.000000 
5880320000 68 26 0 1268 -0.082674 0.085312 0.085312 849.000000 0.341250 0.000625 0.000000 0.000000 
5882880000 78 47 0 638 -0.082674 0.085312 0.085312 849.000000 0.341250 0.000625 0.000000 0.000000 
5885440000 51 25 0 1144 -0.082674 0.085312 0.085312 849.000000 0.341250 0.000625 0.000000 0.000000 
5888000000 55 74 0 650 -0.082674 0.085312 0.085312 849.000000 0.341250 0.000625 0.000000 0.000000 
5890560000 43 54 0 217 -0.082674 0.085312 0.085312 849.000000 0.341250 0.000625 0.000000 0.000000 
5893120000 22 39 0 487 -0.082674 0.085312 0.085312 849.000000 0.341250 0.000625 0.000000 0.000000 
5895680000 36 3 0 1000 -0.082832 0.085469 0.085469 852.000000 0.341875 0.000625 0.000000 0.000000 
5898240000 55 39 0 978 -0.083070 0.085781 0.085781 853.000000 0.342500 0.000625 0.000000 0.000000 
5900800000 38 8 0 1590 -0.083070 0.085781 0.085781 853.000000 0.342500 0.000625 0.000000 0.000000 
5903360000 5 76 0 1111 -0.083070 0.085781 0.085781 853.000000 0.342500 0.000625 0.000000 0.000000 
5905920000 78 40 0 197 -0.082991 0.085625 0.085625 861.000000 0.342500 0.000625 0.000000 0.000000 
5908480000 78 49 0 422 -0.082991 0.085625 0.085625 861.000000 0.342500 0.000625 0.000000 0.000000 
5911040000 32 10 0 1481 -0.083070 0.085781 0.085781 859.000000 0.342500 0.000625 0.000000 0.000000 
5913600000 68 75 0 489 -0.083070 0.085781 0.085781 859.000000 0.342500 0.000625 0.000000 0.000000 
5916160000 30 50 0 1352 -0.083070 0.085781 0.085781 859.000000 0.342500 0.000625 0.000000 0.000000 
5918720000 40 68 0 1092 -0.083070 0.085781 0.085781 859.000000 0.342500 0.000625 0.000000 0.000000 
5921280000 58 58 0 114 -0.083070 0.085781 0.085781 859.000000 0.342500 0.000625 0.000000 0.000000 
5923840000 64 28 0 487 -0.083070 0.085781 0.085781 870.000000 0.342500 0.000625 0.000000 0.000000 
5926400000 51 72 0 763 -0.083070 0.085781 0.085781 870.000000 0.342500 0.000625 0.000000 0.000000 
5928960000 57 30 0 421 -0.083149 0.085781 0.085781 881.000000 0.343125 0.000625 0.000000 0.000000 
5931520000 72 8 0 577 -0.083307 0.085938 0.085938 884.000000 0.343750 0.000625 0.000000 0.000000 
5934080000 53 61 0 16 -0.083307 0.085938 0.085938 884.000000 0.343750 0.000625 0.000000 0.000000 
5936640000 42 72 0 1540 -0.083307 0.085938 0.085938 884.000000 0.343750 0.000625 0.000000 0.000000 
5939200000 37 31 118 302 -0.083307 0.085938 0.085938 884.000000 0.343750 0.000625 0.000000 0.000000 
5941760000 15 48 0 1269 -0.083307 0.085938 0.085938 884.000000 0.343750 0.000625 0.000000 0.000000 
5944320000 20 66 0 653 -0.083307 0.085938 0.085938 884.000000 0.343750 0.000625 0.000000 0.000000 
5946880000 51 35 888 1510 -0.083307 0.085938 0.085938 884.000000 0.343750 0.000625 0.000000 0.000000 
5949440000 54 16 0 621 -0.083307 0.085938 0.085938 884.000000 0.343750 0.000625 0.000000 0.000000 
5952000000 61 6 0 36 -0.083307 0.085938 0.085938 884.000000 0.343750 0.000625 0.000000 0.000000 
5954560000 68 15 0 565 -0.083307 0.085938 0.085938 884.000000 0.343750 0.000625 0.000000 0.000000 
5957120000 65 54 0 99 -0.083307 0.085938 0.085938 884.000000 0.343750 0.000625 0.000000 0.000000 
5959680000 54 38 0 1534 -0.083307 0.085938 0.085938 884.000000 0.343750 0.000625 0.000000 0.000000 
5962240000 26 12 0 90 -0.083307 0.085938 0.085938 884.000000 0.343750 0.000625 0.000000 0.000000 
5964800000 47 13 0 1440 -0.083307 0.085938 0.085938 884.000000 0.343750 0.000625 0.000000 0.000000 
5967360000 31 65 0 1125 -0.083307 0.085938 0.085938 884.000000 0.343750 0.000625 0.000000 0.000000 
5969920000 35 54 0 798 -0.083307 0.085938 0.085938 884.000000 0.343750 0.000625 0.000000 0.000000 
5972480000 42 33 758 450 -0.083307 0.085938 0.085938 884.000000 0.343750 0.000625 0.000000 0.000000 
5975040000 38 24 0 967 -0.083307 0.085938 0.085938 884.000000 0.343750 0.000625 0.000000 0.000000 
5977600000 33 8 0 1054 -0.083307 0.085938 0.085938 884.000000 0.343750 0.000625 0.000000 0.000000 
5980160000 23 21 0 1406 -0.083307 0.085938 0.085938 884.000000 0.343750 0.000625 0.000000 0.000000 
5982720000 77 10 0 1112 -0.083307 0.085938 0.085938 884.000000 0.343750 0.000625 0.000000 0.000000 
5985280000 46 54 0 35 -0.083307 0.085938 0.085938 884.000000 0.343750 0.000625 0.000000 0.000000 
5987840000 5 63 0 1328 -0.083307 0.085938 0.085938 884.000000 0.343750 0.000625 0.000000 0.000000 
5990400000 9 69 0 1132 -0.083307 0.085938 0.085938 884.000000 0.343750 0.000625 0.000000 0.000000 
5992960000 11 26 0 1365 -0.083307 0.085938 0.085938 884.000000 0.343750 0.000625 0.000000 0.000000 
5995520000 49 71 0 623 -0.083307 0.086094 0.086094 871.000000 0.343750 0.000625 0.000000 0.000000 
5998080000 23 28 0 520 -0.083307 0.086094 0.086094 871.000000 0.343750 0.000625 0.000000 0.000000 
6000640000 57 46 0 1005 -0.083386 0.086094 0.086094 882.000000 0.343750 0.000625 0.000000 0.000000 
6003200000 34 54 0 726 -0.083386 0.086094 0.086094 882.000000 0.343750 0.000625 0.000000 0.000000 
6005760000 8 52 0 432 -0.083307 0.085938 0.085938 890.000000 0.343750 0.000625 0.000000 0.000000 
6008320000 43 9 0 969 -0.083307 0.085938 0.085938 890.000000 0.343750 0.000625 0.000000 0.000000 
6010880000 0 75 0 870 -0.083307 0.085938 0.085938 890.000000 0.343750 0.000625 0.000000 0.000000 
6013440000 39 19 0 47 -0.083307 0.085938 0.085938 890.000000 0.343750 0.000625 0.000000 0.000000 
6016000000 73 5 0 644 -0.083307 0.085938 0.085938 890.000000 0.343750 0.000625 0.000000 0.000000 
6018560000 22 1 0 1510 -0.083307 0.085938 0.085938 890.000000 0.343750 0.000625 0.000000 0.000000 
6021120000 60 51 0 466 -0.083307 0.085938 0.085938 890.000000 0.343750 0.000625 0.000000 0.000000 
6023680000 33 74 0 805 -0.083307 0.085938 0.085938 890.000000 0.343750 0.000625 0.000000 0.000000 
6026240000 62 28 0 1310 -0.083307 0.085938 0.085938 890.000000 0.343750 0.000625 0.000000 0.000000 
6028800000 22 0 0 228 -0.083307 0.085938 0.085938 890.000000 0.343750 0.000625 0.000000 0.000000 
6031360000 8 58 0 1356 -0.083307 0.085938 0.085938 890.000000 0.343750 0.000625 0.000000 0.000000 
6033920000 32 15 0 1469 -0.083307 0.085938 0.085938 890.000000 0.343750 0.000625 0.000000 0.000000 
6036480000 47 63 0 1054 -0.083307 0.085938 0.085938 890.000000 0.343750 0.000625 0.000000 0.000000 
6039040000 45 6 0 386 -0.083307 0.085938 0.085938 890.000000 0.343750 0.000625 0.000000 0.000000 
6041600000 66 72 0 658 -0.083307 0.085938 0.085938 890.000000 0.343750 0.000625 0.000000 0.000000 
6044160000 1 69 0 1394 -0.083307 0.085938 0.085938 890.000000 0.343750 0.000625 0.000000 0.000000 
6046720000 21 57 0 469 -0.083307 0.085938 0.085938 890.000000 0.343750 0.000625 0.000000 0.000000 
6049280000 27 73 0 97 -0.083307 0.085938 0.085938 890.000000 0.343750 0.000625 0.000000 0.000000 
6051840000 55 1 0 1446 -0.083307 0.085938 0.085938 890.000000 0.343750 0.000625 0.000000 0.000000 
6054400000 25 12 0 1207 -0.083307 0.085938 0.085938 890.000000 0.343750 0.000625 0.000000 0.000000 
6056960000 58 31 0 998 -0.083307 0.085938 0.085938 890.000000 0.343750 0.000625 0.000000 0.000000 
6059520000 35 51 958 864 -0.083307 0.085938 0.085938 890.000000 0.343750 0.000625 0.000000 0.000000 
6062080000 39 23 0 610 -0.083386 0.086094 0.086094 882.000000 0.343750 0.000625 0.000000 0.000000 
6064640000 19 10 0 1319 -0.083386 0.086094 0.086094 882.000000 0.343750 0.000625 0.000000 0.000000 
6067200000 67 30 0 456 -0.083386 0.086094 0.086094 882.000000 0.344375 0.000625 0.000000 0.000000 
6069760000 35 14 0 389 -0.083465 0.086250 0.086250 880.000000 0.344375 0.000625 0.000000 0.000000 
6072320000 15 0 0 5 -0.083307 0.085938 0.085938 896.000000 0.343750 0.000625 0.000000 0.000000 
6074880000 26 20 0 1190 -0.083307 0.085938 0.085938 896.000000 0.343750 0.000625 0.000000 0.000000 
6077440000 25 21 0 741 -0.083307 0.085938 0.085938 896.000000 0.343750 0.000625 0.000000 0.000000 
6080000000 47 70 0 936 -0.083149 0.085781 0.085781 893.000000 0.343125 0.000625 0.000000 0.000000 
6082560000 71 28 0 1148 -0.082991 0.085625 0.085625 890.000000 0.342500 0.000625 0.000000 0.000000 
6085120000 72 6 0 1103 -0.082991 0.085625 0.085625 890.000000 0.342500 0.000625 0.000000 0.000000 
6087680000 46 30 908 478 -0.082832 0.085469 0.085469 887.000000 0.341875 0.000625 0.000000 0.000000 
6090240000 26 13 0 863 -0.082991 0.085625 0.085625 890.000000 0.342500 0.000625 0.000000 0.000000 
6092800000 77 20 0 166 -0.082991 0.085625 0.085625 890.000000 0.342500 0.000625 0.000000 0.000000 
6095360000 23 10 0 1177 -0.083149 0.085781 0.085781 893.000000 0.343125 0.000625 0.000000 0.000000 
6097920000 59 0 0 1373 -0.083149 0.085781 0.085781 893.000000 0.343125 0.000625 0.000000 0.000000 
6100480000 69 46 0 285 -0.083149 0.085781 0.085781 893.000000 0.343125 0.000625 0.000000 0.000000 
6103040000 10 2 0 271 -0.083149 0.085781 0.085781 893.000000 0.343125 0.000625 0.000000 0.000000 
6105600000 16 25 0 6 -0.083149 0.085781 0.085781 893.000000 0.343125 0.000625 0.000000 0.000000 
6108160000 35 8 0 330 -0.083307 0.085938 0.085938 896.000000 0.343750 0.000625 0.000000 0.000000 
6110720000 27 35 0 1469 -0.083307 0.085938 0.085938 896.000000 0.343750 0.000625 0.000000 0.000000 
6113280000 66 78 0 282 -0.083307 0.085938 0.085938 896.000000 0.343750 0.000625 0.000000 0.000000 
6115840000 0 29 0 184 -0.083307 0.085938 0.085938 896.000000 0.343750 0.000625 0.000000 0.000000 
6118400000 75 49 0 551 -0.083307 0.085938 0.085938 896.000000 0.343750 0.000625 0.000000 0.000000 
6120960000 3 65 0 634 -0.083307 0.085938 0.085938 896.000000 0.343750 0.000625 0.000000 0.000000 
6123520000 58 72 0 1297 -0.083307 0.085938 0.085938 896.000000 0.343750 0.000625 0.000000 0.000000 
6126080000 40 70 0 651 -0.083307 0.085938 0.085938 896.000000 0.343750 0.000625 0.000000 0.000000 
6128640000 22 67 0 1221 -0.083307 0.085938 0.085938 896.000000 0.343750 0.000625 0.000000 0.000000 
6131200000 27 61 0 880 -0.083307 0.085938 0.085938 896.000000 0.343750 0.000625 0.000000 0.000000 
6133760000 71 60 0 1405 -0.083307 0.085938 0.085938 896.000000 0.343750 0.000625 0.000000 0.000000 
6136320000 43 75 0 1429 -0.083307 0.085938 0.085938 896.000000 0.343750 0.000625 0.000000 0.000000 
6138880000 77 63 0 691 -0.083307 0.085938 0.085938 896.000000 0.343750 0.000625 0.000000 0.000000 
6141440000 2 36 0 787 -0.083149 0.085781 0.085781 893.000000 0.343125 0.000625 0.000000 0.000000 
6144000000 52 13 0 499 -0.083149 0.085781 0.085781 893.000000 0.343125 0.000625 0.000000 0.000000 
6146560000 48 62 0 1398 -0.083307 0.085938 0.085938 896.000000 0.343750 0.000625 0.000000 0.000000 
6149120000 25 49 0 290 -0.083307 0.085938 0.085938 896.000000 0.343750 0.000625 0.000000 0.000000 
6151680000 30 2 0 1239 -0.083307 0.085938 0.085938 896.000000 0.343750 0.000625 0.000000 0.000000 
6154240000 47 27 0 997 -0.083307 0.085938 0.085938 896.000000 0.343750 0.000625 0.000000 0.000000 
6156800000 26 29 0 448 -0.083307 0.085938 0.085938 896.000000 0.343750 0.000625 0.000000 0.000000 
6159360000 10 11 0 1027 -0.083307 0.085938 0.085938 896.000000 0.343750 0.000625 0.000000 0.000000 
6161920000 23 19 0 871 -0.083307 0.085938 0.085938 896.000000 0.343750 0.000625 0.000000 0.000000 
6164480000 58 56 0 1402 -0.083307 0.085938 0.085938 896.000000 0.343750 0.000625 0.000000 0.000000 
6167040000 16 33 0 575 -0.083307 0.085938 0.085938 896.000000 0.343750 0.000625 0.000000 0.000000 
6169600000 32 28 1429 635 -0.083307 0.085938 0.085938 896.000000 0.343750 0.000625 0.000000 0.000000 
6172160000 40 57 0 945 -0.083307 0.085938 0.085938 896.000000 0.343750 0.000625 0.000000 0.000000 
6174720000 56 75 0 257 -0.083307 0.085938 0.085938 896.000000 0.343750 0.000625 0.000000 0.000000 
6177280000 31 13 0 296 -0.083307 0.085938 0.085938 896.000000 0.343750 0.000625 0.000000 0.000000 
6179840000 66 7 0 1532 -0.083307 0.085938 0.085938 896.000000 0.343750 0.000625 0.000000 0.000000 
6182400000 67 19 0 918 -0.083307 0.085938 0.085938 896.000000 0.343750 0.000625 0.000000 0.000000 
6184960000 44 36 445 1310 -0.083307 0.085938 0.085938 896.000000 0.343750 0.000625 0.000000 0.000000 
6187520000 69 54 0 685 -0.083307 0.085938 0.085938 896.000000 0.343750 0.000625 0.000000 0.000000 
6190080000 26 39 0 496 -0.083307 0.085938 0.085938 896.000000 0.343750 0.000625 0.000000 0.000000 
6192640000 10 42 0 1503 -0.083307 0.085938 0.085938 896.000000 0.343750 0.000625 0.000000 0.000000 
6195200000 56 74 0 652 -0.083307 0.085938 0.085938 896.000000 0.343750 0.000625 0.000000 0.000000 
6197760000 22 69 0 583 -0.083307 0.085938 0.085938 896.000000 0.343750 0.000625 0.000000 0.000000 
6200320000 16 55 0 476 -0.083307 0.085938 0.085938 896.000000 0.343750 0.000625 0.000000 0.000000 
6202880000 12 69 0 1394 -0.083307 0.085938 0.085938 896.000000 0.343750 0.000625 0.000000 0.000000 
6205440000 60 8 0 318 -0.083307 0.085938 0.085938 896.000000 0.343750 0.000625 0.000000 0.000000 
6208000000 54 41 0 974 -0.083307 0.085938 0.085938 896.000000 0.343750 0.000625 0.000000 0.000000 
6210560000 19 22 0 1118 -0.083386 0.086094 0.086094 888.000000 0.343750 0.000625 0.000000 0.000000 
6213120000 27 16 0 141 -0.083307 0.085938 0.085938 896.000000 0.343750 0.000625 0.000000 0.000000 
6215680000 23 33 0 1121 -0.083307 0.085938 0.085938 896.000000 0.343750 0.000625 0.000000 0.000000 
6218240000 14 41 0 387 -0.083149 0.085781 0.085781 893.000000 0.343125 0.000625 0.000000 0.000000 
6220800000 35 6 0 948 -0.083386 0.086094 0.086094 894.000000 0.343750 0.000625 0.000000 0.000000 
6223360000 40 13 0 984 -0.083386 0.086094 0.086094 894.000000 0.344375 0.000625 0.000000 0.000000 
6225920000 38 17 0 909 -0.083861 0.086563 0.086563 903.000000 0.346250 0.000625 0.000000 0.000000 
6228480000 62 77 0 460 -0.083861 0.086563 0.086563 903.000000 0.346250 0.000625 0.000000 0.000000 
6231040000 66 2 0 26 -0.084177 0.086875 0.086875 909.000000 0.347500 0.000625 0.000000 0.000000 
6233600000 75 1 0 947 -0.084177 0.086875 0.086875 909.000000 0.347500 0.000625 0.000000 0.000000 
6236160000 52 44 764 1394 -0.084177 0.086875 0.086875 909.000000 0.347500 0.000625 0.000000 0.000000 
6238720000 9 33 0 1050 -0.084494 0.087188 0.087188 915.000000 0.348750 0.000625 0.000000 0.000000 
6241280000 7 74 0 215 -0.084494 0.087188 0.087188 915.000000 0.348750 0.000625 0.000000 0.000000 
6243840000 12 33 0 1557 -0.084494 0.087188 0.087188 915.000000 0.348750 0.000625 0.000000 0.000000 
6246400000 76 40 0 461 -0.084335 0.087031 0.087031 912.000000 0.348125 0.000625 0.000000 0.000000 
6248960000 76 28 0 1425 -0.084335 0.087031 0.087031 912.000000 0.348125 0.000625 0.000000 0.000000 
6251520000 13 27 0 518 -0.084494 0.087188 0.087188 915.000000 0.348750 0.000625 0.000000 0.000000 
6254080000 14 40 0 1170 -0.084494 0.087188 0.087188 915.000000 0.348750 0.000625 0.000000 0.000000 
6256640000 32 13 0 865 -0.084652 0.087344 0.087344 918.000000 0.349375 0.000625 0.000000 0.000000 
6259200000 27 39 0 841 -0.084968 0.087656 0.087656 924.000000 0.350625 0.000625 0.000000 0.000000 
6261760000 72 39 0 1384 -0.085127 0.087813 0.087813 927.000000 0.351250 0.000625 0.000000 0.000000 
6264320000 73 74 0 1485 -0.085127 0.087813 0.087813 927.000000 0.351250 0.000625 0.000000 0.000000 
6266880000 36 28 1368 294 -0.085127 0.087813 0.087813 927.000000 0.351250 0.000625 0.000000 0.000000 
6269440000 62 44 0 475 -0.085364 0.088125 0.088125 922.000000 0.351875 0.000625 0.000000 0.000000 
6272000000 32 78 0 1526 -0.085443 0.088281 0.088281 914.000000 0.351875 0.000625 0.000000 0.000000 
6274560000 58 8 0 1345 -0.085443 0.088281 0.088281 914.000000 0.351875 0.000625 0.000000 0.000000 
6277120000 54 72 0 960 -0.085364 0.088125 0.088125 922.000000 0.351875 0.000625 0.000000 0.000000 
6279680000 65 71 0 827 -0.085206 0.087969 0.087969 919.000000 0.351250 0.000625 0.000000 0.000000 
6282240000 23 15 0 970 -0.085206 0.087969 0.087969 930.000000 0.351250 0.000625 0.000000 0.000000 
6284800000 2 74 0 5 -0.085443 0.088125 0.088125 944.000000 0.352500 0.000625 0.000000 0.000000 
6287360000 63 55 0 1531 -0.085601 0.088281 0.088281 947.000000 0.353125 0.000625 0.000000 0.000000 
6289920000 11 38 0 470 -0.085601 0.088281 0.088281 947.000000 0.353125 0.000625 0.000000 0.000000 
6292480000 42 40 1589 896 -0.085601 0.088281 0.088281 947.000000 0.353125 0.000625 0.000000 0.000000 
6295040000 27 36 0 863 -0.085759 0.088438 0.088438 950.000000 0.353750 0.000625 0.000000 0.000000 
6297600000 57 46 0 688 -0.085918 0.088594 0.088594 953.000000 0.354375 0.000625 0.000000 0.000000 
6300160000 34 38 595 1211 -0.085918 0.088594 0.088594 953.000000 0.354375 0.000625 0.000000 0.000000 
6302720000 31 39 0 1210 -0.085918 0.088594 0.088594 953.000000 0.354375 0.000625 0.000000 0.000000 
6305280000 18 63 0 982 -0.085918 0.088594 0.088594 953.000000 0.354375 0.000625 0.000000 0.000000 
6307840000 55 30 0 1194 -0.085918 0.088594 0.088594 953.000000 0.354375 0.000625 0.000000 0.000000 
6310400000 73 50 0 1032 -0.085918 0.088750 0.088594 934.000000 0.354375 0.000625 0.000000 0.000000 
6312960000 42 48 735 124 -0.085759 0.088594 0.088438 931.000000 0.353750 0.000625 0.000000 0.000000 
6315520000 70 37 0 1538 -0.085759 0.088750 0.088438 912.000000 0.353750 0.000625 0.000000 0.000000 
6318080000 35 68 0 1194 -0.085918 0.088906 0.088594 915.000000 0.354375 0.000625 0.000000 0.000000 
6320640000 0 57 0 565 -0.085918 0.088750 0.088594 934.000000 0.354375 0.000625 0.000000 0.000000 
6323200000 45 78 0 1088 -0.085918 0.088750 0.088594 934.000000 0.354375 0.000625 0.000000 0.000000 
6325760000 50 32 75 548 -0.086076 0.088906 0.088750 937.000000 0.355000 0.000625 0.000000 0.000000 
6328320000 54 28 0 1535 -0.086392 0.089219 0.089063 943.000000 0.356250 0.000625 0.000000 0.000000 
6330880000 1 65 0 546 -0.086392 0.089219 0.089063 943.000000 0.356250 0.000625 0.000000 0.000000 
6333440000 37 5 0 4 -0.086392 0.089219 0.089063 943.000000 0.356250 0.000625 0.000000 0.000000 
6336000000 10 38 0 157 -0.086392 0.089219 0.089063 943.000000 0.356250 0.000625 0.000000 0.000000 
6338560000 8 36 0 373 -0.086392 0.089219 0.089063 943.000000 0.356250 0.000625 0.000000 0.000000 
6341120000 34 78 0 1161 -0.086392 0.089219 0.089063 943.000000 0.356250 0.000625 0.000000 0.000000 
6343680000 30 62 0 1279 -0.086392 0.089219 0.089063 943.000000 0.356250 0.000625 0.000000 0.000000 
6346240000 75 0 0 106 -0.086392 0.089063 0.089063 962.000000 0.356250 0.000625 0.000000 0.000000 
6348800000 43 53 509 1449 -0.086392 0.089063 0.089063 962.000000 0.356250 0.000625 0.000000 0.000000 
6351360000 63 2 0 375 -0.086392 0.089063 0.089063 962.000000 0.356250 0.000625 0.000000 0.000000 
6353920000 6 69 0 1036 -0.086392 0.089063 0.089063 962.000000 0.356250 0.000625 0.000000 0.000000 
6356480000 33 74 0 1568 -0.086392 0.089063 0.089063 962.000000 0.356250 0.000625 0.000000 0.000000 
6359040000 27 64 0 1294 -0.086392 0.089063 0.089063 962.000000 0.356250 0.000625 0.000000 0.000000 
6361600000 5 2 0 8 -0.086392 0.089063 0.089063 962.000000 0.356250 0.000625 0.000000 0.000000 
6364160000 19 45 0 29 -0.086392 0.089063 0.089063 962.000000 0.356250 0.000625 0.000000 0.000000 
6366720000 50 62 0 847 -0.086392 0.089063 0.089063 962.000000 0.356250 0.000625 0.000000 0.000000 
6369280000 36 53 1245 807 -0.086551 0.089219 0.089219 965.000000 0.356875 0.000625 0.000000 0.000000 
6371840000 36 76 0 706 -0.086709 0.089375 0.089375 968.000000 0.357500 0.000625 0.000000 0.000000 
6374400000 62 67 0 1313 -0.086709 0.089375 0.089375 968.000000 0.357500 0.000625 0.000000 0.000000 
6376960000 17 58 0 881 -0.086551 0.089219 0.089219 965.000000 0.356875 0.000625 0.000000 0.000000 
6379520000 24 47 0 1115 -0.086551 0.089219 0.089219 965.000000 0.356875 0.000625 0.000000 0.000000 
6382080000 50 39 1237 788 -0.086551 0.089219 0.089219 965.000000 0.356875 0.000625 0.000000 0.000000 
6384640000 69 58 0 1453 -0.086551 0.089219 0.089219 965.000000 0.356875 0.000625 0.000000 0.000000 
6387200000 4 30 0 546 -0.086709 0.089375 0.089375 968.000000 0.357500 0.000625 0.000000 0.000000 
6389760000 16 55 0 339 -0.086709 0.089375 0.089375 968.000000 0.357500 0.000625 0.000000 0.000000 
6392320000 26 60 0 1423 -0.086709 0.089375 0.089375 968.000000 0.357500 0.000625 0.000000 0.000000 
6394880000 1 25 0 1379 -0.086709 0.089375 0.089375 968.000000 0.357500 0.000625 0.000000 0.000000 
6397440000 43 67 0 380 -0.086709 0.089375 0.089375 968.000000 0.357500 0.000625 0.000000 0.000000 
6400000000 11 47 0 1197 -0.086709 0.089375 0.089375 968.000000 0.357500 0.000625 0.000000 0.000000 
6402560000 5 53 0 854 -0.086709 0.089375 0.089375 968.000000 0.357500 0.000625 0.000000 0.000000 
6405120000 51 35 888 1307 -0.086709 0.089375 0.089375 968.000000 0.357500 0.000625 0.000000 0.000000 
6407680000 53 14 0 1113 -0.086709 0.089375 0.089375 968.000000 0.357500 0.000625 0.000000 0.000000 
6410240000 31 63 0 716 -0.086709 0.089375 0.089375 968.000000 0.357500 0.000625 0.000000 0.000000 
6412800000 19 79 0 750 -0.086709 0.089375 0.089375 968.000000 0.357500 0.000625 0.000000 0.000000 
6415360000 27 30 0 69 -0.086709 0.089375 0.089375 968.000000 0.357500 0.000625 0.000000 0.000000 
6417920000 5 58 0 626 -0.086788 0.089531 0.089531 960.000000 0.357500 0.000625 0.000000 0.000000 
6420480000 65 36 0 1302 -0.086709 0.089375 0.089375 968.000000 0.357500 0.000625 0.000000 0.000000 
6423040000 36 63 0 737 -0.086709 0.089375 0.089375 968.000000 0.357500 0.000625 0.000000 0.000000 
6425600000 67 31 0 869 -0.086709 0.089375 0.089375 968.000000 0.357500 0.000625 0.000000 0.000000 
6428160000 37 27 0 804 -0.086709 0.089375 0.089375 968.000000 0.357500 0.000625 0.000000 0.000000 
6430720000 40 17 0 1232 -0.086709 0.089375 0.089375 968.000000 0.357500 0.000625 0.000000 0.000000 
6433280000 10 5 0 812 -0.086709 0.089375 0.089375 968.000000 0.357500 0.000625 0.000000 0.000000 
6435840000 20 53 0 505 -0.086709 0.089375 0.089375 968.000000 0.357500 0.000625 0.000000 0.000000 
6438400000 53 32 1140 1480 -0.086709 0.089375 0.089375 968.000000 0.357500 0.000625 0.000000 0.000000 
6440960000 77 27 0 1099 -0.086709 0.089375 0.089375 968.000000 0.357500 0.000625 0.000000 0.000000 
6443520000 55 12 0 444 -0.086709 0.089375 0.089375 968.000000 0.357500 0.000625 0.000000 0.000000 
6446080000 54 73 0 950 -0.086709 0.089375 0.089375 968.000000 0.357500 0.000625 0.000000 0.000000 
6448640000 74 2 0 106 -0.086709 0.089375 0.089375 968.000000 0.357500 0.000625 0.000000 0.000000 
6451200000 5 28 0 1125 -0.086709 0.089375 0.089375 968.000000 0.357500 0.000625 0.000000 0.000000 
6453760000 57 9 0 880 -0.086709 0.089375 0.089375 968.000000 0.357500 0.000625 0.000000 0.000000 
6456320000 67 33 0 222 -0.086709 0.089375 0.089375 968.000000 0.357500 0.000625 0.000000 0.000000 
6458880000 8 76 0 424 -0.086709 0.089375 0.089375 968.000000 0.357500 0.000625 0.000000 0.000000 
6461440000 59 52 0 156 -0.086709 0.089375 0.089375 968.000000 0.357500 0.000625 0.000000 0.000000 
6464000000 24 22 0 963 -0.086709 0.089375 0.089375 968.000000 0.357500 0.000625 0.000000 0.000000 
6466560000 12 3 0 1023 -0.086709 0.089375 0.089375 968.000000 0.357500 0.000625 0.000000 0.000000 
6469120000 22 73 0 541 -0.086709 0.089375 0.089375 968.000000 0.357500 0.000625 0.000000 0.000000 
6471680000 59 4 0 1106 -0.086709 0.089375 0.089375 968.000000 0.357500 0.000625 0.000000 0.000000 
6474240000 58 20 0 1163 -0.086709 0.089375 0.089375 968.000000 0.357500 0.000625 0.000000 0.000000 
6476800000 50 37 343 113 -0.086709 0.089375 0.089375 968.000000 0.357500 0.000625 0.000000 0.000000 
6479360000 23 3 0 1079 -0.086709 0.089375 0.089375 968.000000 0.357500 0.000625 0.000000 0.000000 
6481920000 78 7 0 908 -0.086709 0.089375 0.089375 968.000000 0.357500 0.000625 0.000000 0.000000 
6484480000 18 6 0 68 -0.086709 0.089375 0.089375 968.000000 0.357500 0.000625 0.000000 0.000000 
6487040000 58 34 0 635 -0.086709 0.089375 0.089375 968.000000 0.357500 0.000625 0.000000 0.000000 
6489600000 12 37 0 826 -0.086709 0.089375 0.089375 968.000000 0.357500 0.000625 0.000000 0.000000 
6492160000 46 74 0 1422 -0.086709 0.089531 0.089375 949.000000 0.357500 0.000625 0.000000 0.000000 
6494720000 11 8 0 1418 -0.086709 0.089531 0.089375 949.000000 0.357500 0.000625 0.000000 0.000000 
6497280000 2 50 0 1188 -0.086392 0.089219 0.089063 943.000000 0.356250 0.000625 0.000000 0.000000 
6499840000 78 53 0 1037 -0.086392 0.089219 0.089063 943.000000 0.356250 0.000625 0.000000 0.000000 
6502400000 65 15 0 1297 -0.086392 0.089063 0.089063 962.000000 0.356250 0.000625 0.000000 0.000000 
6504960000 38 50 1120 1380 -0.086392 0.089063 0.089063 962.000000 0.356250 0.000625 0.000000 0.000000 
6507520000 65 20 0 250 -0.086392 0.089063 0.089063 962.000000 0.356250 0.000625 0.000000 0.000000 
6510080000 22 4 0 1256 -0.086551 0.089219 0.089219 965.000000 0.356875 0.000625 0.000000 0.000000 
6512640000 73 76 0 1563 -0.086551 0.089219 0.089219 965.000000 0.356875 0.000625 0.000000 0.000000 
6515200000 17 44 0 1594 -0.086392 0.089063 0.089063 962.000000 0.356250 0.000625 0.000000 0.000000 
6517760000 59 44 0 510 -0.086392 0.089063 0.089063 962.000000 0.356250 0.000625 0.000000 0.000000 
6520320000 51 10 0 29 -0.086551 0.089219 0.089219 965.000000 0.356875 0.000625 0.000000 0.000000 
6522880000 39 17 0 1487 -0.086551 0.089219 0.089219 965.000000 0.356875 0.000625 0.000000 0.000000 
6525440000 7 42 0 1076 -0.086551 0.089219 0.089219 965.000000 0.356875 0.000625 0.000000 0.000000 
6528000000 6 59 0 1143 -0.086551 0.089219 0.089219 965.000000 0.356875 0.000625 0.000000 0.000000 
6530560000 27 29 0 1448 -0.086709 0.089375 0.089375 968.000000 0.357500 0.000625 0.000000 0.000000 
6533120000 31 42 0 1061 -0.086709 0.089375 0.089375 968.000000 0.357500 0.000625 0.000000 0.000000 
6535680000 17 17 0 1528 -0.086709 0.089375 0.089375 968.000000 0.357500 0.000625 0.000000 0.000000 
6538240000 44 45 680 888 -0.086551 0.089219 0.089219 965.000000 0.356875 0.000625 0.000000 0.000000 
6540800000 75 79 0 1573 -0.086551 0.089219 0.089219 965.000000 0.356875 0.000625 0.000000 0.000000 
6543360000 43 18 0 728 -0.086551 0.089219 0.089219 965.000000 0.356875 0.000625 0.000000 0.000000 
6545920000 5 6 0 547 -0.086709 0.089375 0.089375 968.000000 0.357500 0.000625 0.000000 0.000000 
6548480000 68 16 0 429 -0.086709 0.089375 0.089375 968.000000 0.357500 0.000625 0.000000 0.000000 
6551040000 52 63 0 647 -0.086709 0.089375 0.089375 968.000000 0.357500 0.000625 0.000000 0.000000 
6553600000 8 21 0 940 -0.086867 0.089688 0.089688 952.000000 0.357500 0.000625 0.000000 0.000000 
6556160000 2 44 0 26 -0.086867 0.089688 0.089688 952.000000 0.357500 0.000625 0.000000 0.000000 
6558720000 64 26 0 766 -0.086788 0.089531 0.089531 960.000000 0.357500 0.000625 0.000000 0.000000 
6561280000 60 44 0 414 -0.086788 0.089531 0.089531 960.000000 0.357500 0.000625 0.000000 0.000000 
6563840000 72 35 0 261 -0.086709 0.089375 0.089375 968.000000 0.357500 0.000625 0.000000 0.000000 
6566400000 59 33 0 1484 -0.086709 0.089375 0.089375 968.000000 0.357500 0.000625 0.000000 0.000000 
6568960000 28 17 0 177 -0.086709 0.089375 0.089375 968.000000 0.357500 0.000625 0.000000 0.000000 
6571520000 40 24 0 142 -0.086709 0.089375 0.089375 968.000000 0.357500 0.000625 0.000000 0.000000 
6574080000 13 41 0 661 -0.086709 0.089375 0.089375 968.000000 0.357500 0.000625 0.000000 0.000000 
6576640000 16 77 0 1181 -0.086709 0.089375 0.089375 968.000000 0.357500 0.000625 0.000000 0.000000 
6579200000 73 10 0 1318 -0.086709 0.089375 0.089375 968.000000 0.357500 0.000625 0.000000 0.000000 
6581760000 68 22 0 1449 -0.086709 0.089375 0.089375 968.000000 0.357500 0.000625 0.000000 0.000000 
6584320000 13 72 0 382 -0.086709 0.089375 0.089375 968.000000 0.357500 0.000625 0.000000 0.000000 
6586880000 5 72 0 1088 -0.086709 0.089375 0.089375 968.000000 0.357500 0.000625 0.000000 0.000000 
6589440000 40 44 433 1400 -0.086709 0.089375 0.089375 968.000000 0.357500 0.000625 0.000000 0.000000 
6592000000 23 54 0 1423 -0.086709 0.089375 0.089375 968.000000 0.357500 0.000625 0.000000 0.000000 
6594560000 13 20 0 183 -0.086709 0.089375 0.089375 968.000000 0.357500 0.000625 0.000000 0.000000 
6597120000 34 53 1272 272 -0.086709 0.089375 0.089375 968.000000 0.357500 0.000625 0.000000 0.000000 
6599680000 10 6 0 401 -0.086709 0.089375 0.089375 968.000000 0.357500 0.000625 0.000000 0.000000 
6602240000 73 47 0 150 -0.086709 0.089375 0.089375 968.000000 0.357500 0.000625 0.000000 0.000000 
6604800000 32 22 0 714 -0.086709 0.089375 0.089375 968.000000 0.357500 0.000625 0.000000 0.000000 
6607360000 57 36 0 1585 -0.086709 0.089375 0.089375 968.000000 0.357500 0.000625 0.000000 0.000000 
6609920000 63 44 0 11 -0.086709 0.089375 0.089375 968.000000 0.357500 0.000625 0.000000 0.000000 
6612480000 26 8 0 1545 -0.086709 0.089375 0.089375 968.000000 0.357500 0.000625 0.000000 0.000000 
6615040000 49 16 0 467 -0.086709 0.089375 0.089375 968.000000 0.357500 0.000625 0.000000 0.000000 
6617600000 50 11 0 1448 -0.086709 0.089375 0.089375 968.000000 0.357500 0.000625 0.000000 0.000000 
6620160000 40 12 0 774 -0.086709 0.089375 0.089375 968.000000 0.357500 0.000625 0.000000 0.000000 
6622720000 71 11 0 691 -0.086709 0.089375 0.089375 968.000000 0.357500 0.000625 0.000000 0.000000 
6625280000 4 34 0 1598 -0.086709 0.089375 0.089375 968.000000 0.357500 0.000625 0.000000 0.000000 
6627840000 40 0 0 830 -0.086709 0.089375 0.089375 968.000000 0.357500 0.000625 0.000000 0.000000 
6630400000 45 25 0 203 -0.086709 0.089375 0.089375 968.000000 0.357500 0.000625 0.000000 0.000000 
6632960000 26 51 0 1489 -0.086551 0.089219 0.089219 965.000000 0.356875 0.000625 0.000000 0.000000 
6635520000 55 69 0 916 -0.086709 0.089375 0.089375 968.000000 0.357500 0.000625 0.000000 0.000000 
6638080000 15 15 0 142 -0.086709 0.089375 0.089375 968.000000 0.357500 0.000625 0.000000 0.000000 
6640640000 61 51 0 1224 -0.086709 0.089375 0.089375 968.000000 0.357500 0.000625 0.000000 0.000000 
6643200000 34 11 0 1492 -0.086709 0.089375 0.089375 968.000000 0.357500 0.000625 0.000000 0.000000 
6645760000 11 53 0 409 -0.086709 0.089375 0.089375 968.000000 0.357500 0.000625 0.000000 0.000000 
6648320000 46 66 0 1437 -0.086709 0.089375 0.089375 968.000000 0.357500 0.000625 0.000000 0.000000 
6650880000 58 30 0 1232 -0.086709 0.089375 0.089375 968.000000 0.357500 0.000625 0.000000 0.000000 
6653440000 41 70 0 491 -0.086709 0.089375 0.089375 968.000000 0.357500 0.000625 0.000000 0.000000 
6656000000 46 28 459 1306 -0.086709 0.089375 0.089375 968.000000 0.357500 0.000625 0.000000 0.000000 
6658560000 16 12 0 1352 -0.086788 0.089531 0.089531 960.000000 0.357500 0.000625 0.000000 0.000000 
6661120000 65 10 0 573 -0.086788 0.089531 0.089531 960.000000 0.357500 0.000625 0.000000 0.000000 
6663680000 60 8 0 560 -0.086788 0.089531 0.089531 960.000000 0.357500 0.000625 0.000000 0.000000 
6666240000 74 34 0 880 -0.086788 0.089531 0.089531 960.000000 0.358125 0.000625 0.000000 0.000000 
6668800000 14 23 0 766 -0.086788 0.089531 0.089531 960.000000 0.357500 0.000625 0.000000 0.000000 
6671360000 8 25 0 1538 -0.086788 0.089531 0.089531 960.000000 0.357500 0.000625 0.000000 0.000000 
6673920000 35 3 0 1480 -0.086788 0.089531 0.089531 960.000000 0.357500 0.000625 0.000000 0.000000 
6676480000 56 62 0 1513 -0.086709 0.089375 0.089375 968.000000 0.357500 0.000625 0.000000 0.000000 
6679040000 61 55 0 1388 -0.086709 0.089375 0.089375 968.000000 0.357500 0.000625 0.000000 0.000000 
6681600000 53 2 0 247 -0.086709 0.089375 0.089375 968.000000 0.357500 0.000625 0.000000 0.000000 
6684160000 43 19 0 1038 -0.086709 0.089375 0.089375 968.000000 0.357500 0.000625 0.000000 0.000000 
6686720000 18 76 0 1000 -0.086709 0.089375 0.089375 968.000000 0.357500 0.000625 0.000000 0.000000 
6689280000 54 41 0 971 -0.086709 0.089375 0.089375 968.000000 0.357500 0.000625 0.000000 0.000000 
6691840000 44 68 0 670 -0.086709 0.089375 0.089375 968.000000 0.357500 0.000625 0.000000 0.000000 
6694400000 65 54 0 605 -0.086788 0.089531 0.089531 960.000000 0.357500 0.000625 0.000000 0.000000 
6696960000 30 47 0 1400 -0.086788 0.089531 0.089531 960.000000 0.357500 0.000625 0.000000 0.000000 
6699520000 68 15 0 1142 -0.086709 0.089375 0.089375 968.000000 0.357500 0.000625 0.000000 0.000000 
6702080000 39 22 0 1257 -0.086709 0.089375 0.089375 968.000000 0.357500 0.000625 0.000000 0.000000 
6704640000 60 71 0 1208 -0.086709 0.089375 0.089375 968.000000 0.357500 0.000625 0.000000 0.000000 
6707200000 74 65 0 230 -0.086709 0.089375 0.089375 968.000000 0.357500 0.000625 0.000000 0.000000 
6709760000 62 36 0 24 -0.086709 0.089375 0.089375 968.000000 0.357500 0.000625 0.000000 0.000000 
6712320000 51 39 251 1033 -0.086709 0.089375 0.089375 968.000000 0.357500 0.000625 0.000000 0.000000 
6714880000 39 7 0 952 -0.086709 0.089375 0.089375 968.000000 0.357500 0.000625 0.000000 0.000000 
6717440000 54 22 0 1086 -0.086709 0.089375 0.089375 968.000000 0.357500 0.000625 0.000000 0.000000 
6720000000 72 6 0 106 -0.086709 0.089375 0.089375 968.000000 0.357500 0.000625 0.000000 0.000000 
6722560000 56 28 0 1351 -0.086709 0.089375 0.089375 968.000000 0.357500 0.000625 0.000000 0.000000 
6725120000 49 1 0 1462 -0.086709 0.089375 0.089375 968.000000 0.357500 0.000625 0.000000 0.000000 
6727680000 17 59 0 1108 -0.086709 0.089375 0.089375 968.000000 0.357500 0.000625 0.000000 0.000000 
6730240000 56 35 0 738 -0.086709 0.089375 0.089375 968.000000 0.357500 0.000625 0.000000 0.000000 
6732800000 12 72 0 526 -0.086709 0.089375 0.089375 968.000000 0.357500 0.000625 0.000000 0.000000 
6735360000 34 64 0 993 -0.086709 0.089375 0.089375 968.000000 0.357500 0.000625 0.000000 0.000000 
6737920000 64 10 0 1049 -0.086709 0.089375 0.089375 968.000000 0.357500 0.000625 0.000000 0.000000 
6740480000 7 15 0 84 -0.086709 0.089375 0.089375 968.000000 0.357500 0.000625 0.000000 0.000000 
6743040000 27 49 0 139 -0.086709 0.089375 0.089375 968.000000 0.357500 0.000625 0.000000 0.000000 
6745600000 53 38 1075 1227 -0.086709 0.089375 0.089375 968.000000 0.357500 0.000625 0.000000 0.000000 
6748160000 14 7 0 1349 -0.086709 0.089375 0.089375 968.000000 0.357500 0.000625 0.000000 0.000000 
6750720000 75 62 0 64 -0.086709 0.089375 0.089375 968.000000 0.357500 0.000625 0.000000 0.000000 
6753280000 70 2 0 730 -0.086709 0.089375 0.089375 968.000000 0.357500 0.000625 0.000000 0.000000 
6755840000 49 11 0 1147 -0.086709 0.089375 0.089375 968.000000 0.357500 0.000625 0.000000 0.000000 
6758400000 54 39 0 944 -0.086709 0.089375 0.089375 968.000000 0.357500 0.000625 0.000000 0.000000 
6760960000 69 32 0 655 -0.086709 0.089375 0.089375 968.000000 0.357500 0.000625 0.000000 0.000000 
6763520000 41 74 0 430 -0.086709 0.089375 0.089375 968.000000 0.357500 0.000625 0.000000 0.000000 
6766080000 39 36 1337 792 -0.086709 0.089375 0.089375 968.000000 0.357500 0.000625 0.000000 0.000000 
6768640000 2 52 0 1404 -0.086709 0.089375 0.089375 968.000000 0.357500 0.000625 0.000000 0.000000 
6771200000 53 68 0 836 -0.086709 0.089375 0.089375 968.000000 0.357500 0.000625 0.000000 0.000000 
6773760000 35 72 0 1581 -0.086709 0.089375 0.089375 968.000000 0.357500 0.000625 0.000000 0.000000 
6776320000 22 23 0 146 -0.086788 0.089531 0.089531 960.000000 0.357500 0.000625 0.000000 0.000000 
6778880000 6 53 0 880 -0.086788 0.089531 0.089531 960.000000 0.357500 0.000625 0.000000 0.000000 
6781440000 40 55 0 1428 -0.086788 0.089531 0.089531 960.000000 0.357500 0.000625 0.000000 0.000000 
6784000000 8 2 0 315 -0.086709 0.089375 0.089375 968.000000 0.357500 0.000625 0.000000 0.000000 
6786560000 53 77 0 891 -0.086709 0.089375 0.089375 968.000000 0.357500 0.000625 0.000000 0.000000 
6789120000 72 55 0 491 -0.086709 0.089375 0.089375 968.000000 0.357500 0.000625 0.000000 0.000000 
6791680000 44 23 0 435 -0.086709 0.089531 0.089375 949.000000 0.357500 0.000625 0.000000 0.000000 
6794240000 23 29 0 595 -0.086709 0.089531 0.089375 949.000000 0.357500 0.000625 0.000000 0.000000 
6796800000 32 43 1528 1347 -0.086709 0.089531 0.089375 949.000000 0.357500 0.000625 0.000000 0.000000 
6799360000 44 67 0 798 -0.086709 0.089531 0.089375 949.000000 0.357500 0.000625 0.000000 0.000000 
6801920000 38 10 0 823 -0.086709 0.089531 0.089375 949.000000 0.357500 0.000625 0.000000 0.000000 
6804480000 74 58 0 912 -0.086709 0.089531 0.089375 949.000000 0.357500 0.000625 0.000000 0.000000 
6807040000 62 68 0 850 -0.086709 0.089375 0.089375 968.000000 0.357500 0.000625 0.000000 0.000000 
6809600000 25 57 0 277 -0.086551 0.089219 0.089219 965.000000 0.356875 0.000625 0.000000 0.000000 
6812160000 19 50 0 298 -0.086709 0.089375 0.089375 968.000000 0.357500 0.000625 0.000000 0.000000 
6814720000 23 14 0 1537 -0.086709 0.089375 0.089375 968.000000 0.357500 0.000625 0.000000 0.000000 
6817280000 4 39 0 986 -0.086709 0.089375 0.089375 968.000000 0.357500 0.000625 0.000000 0.000000 
6819840000 12 73 0 587 -0.086709 0.089375 0.089375 968.000000 0.357500 0.000625 0.000000 0.000000 
6822400000 46 3 0 806 -0.086551 0.089219 0.089219 965.000000 0.356875 0.000625 0.000000 0.000000 
6824960000 77 6 0 1075 -0.086551 0.089219 0.089219 965.000000 0.356875 0.000625 0.000000 0.000000 
6827520000 4 64 0 663 -0.086551 0.089219 0.089219 965.000000 0.356875 0.000625 0.000000 0.000000 
6830080000 9 68 0 324 -0.086551 0.089219 0.089219 965.000000 0.356875 0.000625 0.000000 0.000000 
6832640000 4 48 0 718 -0.086709 0.089375 0.089375 968.000000 0.357500 0.000625 0.000000 0.000000 
6835200000 67 31 0 463 -0.086709 0.089375 0.089375 968.000000 0.357500 0.000625 0.000000 0.000000 
6837760000 13 70 0 820 -0.086709 0.089375 0.089375 968.000000 0.357500 0.000625 0.000000 0.000000 
6840320000 64 16 0 616 -0.086709 0.089375 0.089375 968.000000 0.357500 0.000625 0.000000 0.000000 
6842880000 23 6 0 1218 -0.086709 0.089375 0.089375 968.000000 0.357500 0.000625 0.000000 0.000000 
6845440000 58 0 0 247 -0.086551 0.089219 0.089219 965.000000 0.356875 0.000625 0.000000 0.000000 
6848000000 10 49 0 323 -0.086551 0.089219 0.089219 965.000000 0.356875 0.000625 0.000000 0.000000 
6850560000 47 74 0 485 -0.086551 0.089219 0.089219 965.000000 0.356875 0.000625 0.000000 0.000000 
6853120000 62 34 0 1315 -0.086551 0.089219 0.089219 965.000000 0.356875 0.000625 0.000000 0.000000 
6855680000 2 28 0 271 -0.086551 0.089219 0.089219 965.000000 0.356875 0.000625 0.000000 0.000000 
6858240000 62 34 0 1143 -0.086551 0.089219 0.089219 965.000000 0.356875 0.000625 0.000000 0.000000 
6860800000 61 58 0 1557 -0.086551 0.089219 0.089219 965.000000 0.356875 0.000625 0.000000 0.000000 
6863360000 61 57 0 1383 -0.086551 0.089219 0.089219 965.000000 0.356875 0.000625 0.000000 0.000000 
6865920000 17 63 0 1475 -0.086551 0.089219 0.089219 965.000000 0.356875 0.000625 0.000000 0.000000 
6868480000 74 17 0 214 -0.086551 0.089219 0.089219 965.000000 0.356875 0.000625 0.000000 0.000000 
6871040000 71 55 0 351 -0.086551 0.089219 0.089219 965.000000 0.356875 0.000625 0.000000 0.000000 
6873600000 32 56 0 1059 -0.086551 0.089219 0.089219 965.000000 0.356875 0.000625 0.000000 0.000000 
6876160000 53 50 634 1055 -0.086709 0.089375 0.089375 968.000000 0.357500 0.000625 0.000000 0.000000 
6878720000 72 8 0 660 -0.086788 0.089531 0.089531 960.000000 0.358125 0.000625 0.000000 0.000000 
6881280000 18 64 0 1173 -0.086946 0.089688 0.089688 963.000000 0.358750 0.000625 0.000000 0.000000 
6883840000 76 11 0 1213 -0.086946 0.089688 0.089688 963.000000 0.358750 0.000625 0.000000 0.000000 
6886400000 52 4 0 1498 -0.086946 0.089688 0.089688 963.000000 0.358750 0.000625 0.000000 0.000000 
6888960000 66 55 0 895 -0.086946 0.089688 0.089688 963.000000 0.358750 0.000625 0.000000 0.000000 
6891520000 55 53 0 1268 -0.086946 0.089844 0.089688 944.000000 0.358750 0.000625 0.000000 0.000000 
6894080000 22 25 0 1428 -0.086946 0.089844 0.089688 944.000000 0.358750 0.000625 0.000000 0.000000 
6896640000 72 20 0 152 -0.087104 0.090000 0.089844 947.000000 0.359375 0.000625 0.000000 0.000000 
6899200000 14 62 0 455 -0.087421 0.090313 0.090156 953.000000 0.360625 0.000625 0.000000 0.000000 
6901760000 2 19 0 741 -0.087421 0.090313 0.090156 953.000000 0.360625 0.000625 0.000000 0.000000 
6904320000 67 6 0 1364 -0.087421 0.090313 0.090156 953.000000 0.360625 0.000625 0.000000 0.000000 
6906880000 70 57 0 1374 -0.087579 0.090469 0.090313 956.000000 0.361250 0.000625 0.000000 0.000000 
6909440000 34 13 0 162 -0.087579 0.090469 0.090313 956.000000 0.361250 0.000625 0.000000 0.000000 
6912000000 39 63 0 1495 -0.087579 0.090469 0.090313 956.000000 0.361250 0.000625 0.000000 0.000000 
6914560000 78 31 0 1445 -0.087737 0.090469 0.090469 978.000000 0.361875 0.000625 0.000000 0.000000 
6917120000 62 22 0 1278 -0.087975 0.090781 0.090781 973.000000 0.362500 0.000625 0.000000 0.000000 
6919680000 66 73 0 750 -0.087975 0.090781 0.090781 973.000000 0.362500 0.000625 0.000000 0.000000 
6922240000 67 28 0 467 -0.087975 0.090781 0.090781 973.000000 0.362500 0.000625 0.000000 0.000000 
6924800000 33 46 790 399 -0.088291 0.091094 0.091094 979.000000 0.363750 0.000625 0.000000 0.000000 
6927360000 1 9 0 1444 -0.088608 0.091406 0.091406 985.000000 0.365000 0.000625 0.000000 0.000000 
6929920000 31 39 0 283 -0.088608 0.091406 0.091406 985.000000 0.365000 0.000625 0.000000 0.000000 
6932480000 73 69 0 367 -0.088608 0.091406 0.091406 985.000000 0.365000 0.000625 0.000000 0.000000 
6935040000 71 3 0 427 -0.088608 0.091406 0.091406 985.000000 0.365000 0.000625 0.000000 0.000000 
6937600000 30 63 0 1189 -0.088608 0.091406 0.091406 985.000000 0.365000 0.000625 0.000000 0.000000 
6940160000 72 12 0 1416 -0.088766 0.091563 0.091563 988.000000 0.365625 0.000625 0.000000 0.000000 
6942720000 76 13 0 994 -0.088924 0.091719 0.091719 991.000000 0.366250 0.000625 0.000000 0.000000 
6945280000 9 25 0 691 -0.089082 0.091875 0.091875 994.000000 0.366875 0.000625 0.000000 0.000000 
6947840000 44 71 0 652 -0.089241 0.092031 0.092031 997.000000 0.367500 0.000625 0.000000 0.000000 
6950400000 40 5 0 105 -0.089399 0.092188 0.092188 1000.000000 0.368125 0.000625 0.000000 0.000000 
6952960000 41 56 0 174 -0.089399 0.092188 0.092188 1000.000000 0.368125 0.000625 0.000000 0.000000 
6955520000 34 8 0 317 -0.089399 0.092188 0.092188 1000.000000 0.368125 0.000625 0.000000 0.000000 
6958080000 65 55 0 746 -0.089399 0.092188 0.092188 1000.000000 0.368125 0.000625 0.000000 0.000000 
6960640000 42 63 0 1390 -0.089399 0.092188 0.092188 1000.000000 0.368125 0.000625 0.000000 0.000000 
6963200000 37 47 864 1424 -0.089399 0.092188 0.092188 1000.000000 0.368750 0.000625 0.000000 0.000000 
6965760000 51 40 791 455 -0.089320 0.092031 0.092031 1008.000000 0.368125 0.000625 0.000000 0.000000 
6968320000 46 38 1048 745 -0.089320 0.092031 0.092031 1008.000000 0.368125 0.000625 0.000000 0.000000 
6970880000 25 46 0 215 -0.089478 0.092188 0.092188 1011.000000 0.368750 0.000625 0.000000 0.000000 
6973440000 76 3 0 1062 -0.089478 0.092188 0.092188 1011.000000 0.368750 0.000625 0.000000 0.000000 
6976000000 71 7 0 671 -0.089636 0.092344 0.092344 1014.000000 0.369375 0.000625 0.000000 0.000000 
6978560000 19 37 0 314 -0.089636 0.092344 0.092344 1014.000000 0.369375 0.000625 0.000000 0.000000 
6981120000 19 5 0 1236 -0.089794 0.092500 0.092500 1017.000000 0.370000 0.000625 0.000000 0.000000 
6983680000 24 53 0 252 -0.089794 0.092500 0.092500 1017.000000 0.370000 0.000625 0.000000 0.000000 
6986240000 12 53 0 1448 -0.089794 0.092500 0.092500 1017.000000 0.370000 0.000625 0.000000 0.000000 
6988800000 22 5 0 806 -0.089794 0.092500 0.092500 1017.000000 0.370000 0.000625 0.000000 0.000000 
6991360000 44 45 680 58 -0.089794 0.092500 0.092500 1017.000000 0.370000 0.000625 0.000000 0.000000 
6993920000 58 68 0 1007 -0.089794 0.092500 0.092500 1017.000000 0.370000 0.000625 0.000000 0.000000 
6996480000 42 72 0 1054 -0.089794 0.092500 0.092500 1017.000000 0.370000 0.000625 0.000000 0.000000 
6999040000 54 36 1388 632 -0.089794 0.092500 0.092500 1017.000000 0.370000 0.000625 0.000000 0.000000 
7001600000 72 30 0 404 -0.089794 0.092500 0.092500 1017.000000 0.370000 0.000625 0.000000 0.000000 
7004160000 69 50 0 1216 -0.090111 0.092813 0.092813 1023.000000 0.371250 0.000625 0.000000 0.000000 
7006720000 77 23 0 974 -0.090111 0.092813 0.092813 1023.000000 0.371250 0.000625 0.000000 0.000000 
7009280000 43 74 0 212 -0.090269 0.092969 0.092969 1026.000000 0.371875 0.000625 0.000000 0.000000 
7011840000 37 47 864 299 -0.090269 0.092969 0.092969 1026.000000 0.371875 0.000625 0.000000 0.000000 
7014400000 17 49 0 899 -0.090427 0.093125 0.093125 1029.000000 0.372500 0.000625 0.000000 0.000000 
7016960000 26 28 0 757 -0.090269 0.092969 0.092969 1026.000000 0.371875 0.000625 0.000000 0.000000 
7019520000 32 45 1185 23 -0.090269 0.092969 0.092969 1026.000000 0.371875 0.000625 0.000000 0.000000 
7022080000 73 78 0 339 -0.090269 0.092969 0.092969 1026.000000 0.371875 0.000625 0.000000 0.000000 
7024640000 79 15 0 294 -0.090269 0.092969 0.092969 1026.000000 0.371875 0.000625 0.000000 0.000000 
7027200000 28 66 0 1586 -0.090427 0.093125 0.093125 1029.000000 0.372500 0.000625 0.000000 0.000000 
7029760000 41 41 1163 67 -0.090427 0.093125 0.093125 1029.000000 0.372500 0.000625 0.000000 0.000000 
7032320000 18 62 0 1593 -0.090427 0.093125 0.093125 1029.000000 0.372500 0.000625 0.000000 0.000000 
7034880000 11 43 0 336 -0.090585 0.093281 0.093281 1032.000000 0.373125 0.000625 0.000000 0.000000 
7037440000 76 40 0 659 -0.090744 0.093438 0.093438 1035.000000 0.373750 0.000625 0.000000 0.000000 
7040000000 14 12 0 625 -0.090744 0.093438 0.093438 1035.000000 0.373750 0.000625 0.000000 0.000000 
7042560000 54 57 0 1486 -0.090744 0.093438 0.093438 1035.000000 0.373750 0.000625 0.000000 0.000000 
7045120000 28 60 0 616 -0.090744 0.093438 0.093438 1035.000000 0.373750 0.000625 0.000000 0.000000 
7047680000 24 41 0 842 -0.090744 0.093438 0.093438 1035.000000 0.373750 0.000625 0.000000 0.000000 
7050240000 49 42 545 192 -0.090744 0.093438 0.093438 1035.000000 0.373750 0.000625 0.000000 0.000000 
7052800000 17 31 0 89 -0.090744 0.093438 0.093438 1035.000000 0.373750 0.000625 0.000000 0.000000 
7055360000 60 37 0 410 -0.090744 0.093438 0.093438 1035.000000 0.373750 0.000625 0.000000 0.000000 
7057920000 54 31 485 154 -0.090744 0.093438 0.093438 1035.000000 0.373750 0.000625 0.000000 0.000000 
7060480000 66 20 0 1031 -0.090744 0.093438 0.093438 1035.000000 0.373750 0.000625 0.000000 0.000000 
7063040000 1 42 0 187 -0.090744 0.093438 0.093438 1035.000000 0.373750 0.000625 0.000000 0.000000 
7065600000 0 34 0 1526 -0.090744 0.093438 0.093438 1035.000000 0.373750 0.000625 0.000000 0.000000 
7068160000 7 78 0 1066 -0.090744 0.093438 0.093438 1035.000000 0.373750 0.000625 0.000000 0.000000 
7070720000 31 4 0 1374 -0.090744 0.093438 0.093438 1035.000000 0.373750 0.000625 0.000000 0.000000 
7073280000 54 17 0 582 -0.090744 0.093438 0.093438 1035.000000 0.373750 0.000625 0.000000 0.000000 
7075840000 16 60 0 1289 -0.090744 0.093438 0.093438 1035.000000 0.373750 0.000625 0.000000 0.000000 
7078400000 61 47 0 1036 -0.090744 0.093438 0.093438 1035.000000 0.373750 0.000625 0.000000 0.000000 
7080960000 11 29 0 1005 -0.090744 0.093438 0.093438 1035.000000 0.373750 0.000625 0.000000 0.000000 
7083520000 76 72 0 229 -0.090744 0.093438 0.093438 1035.000000 0.373750 0.000625 0.000000 0.000000 
7086080000 29 23 0 867 -0.090744 0.093438 0.093438 1035.000000 0.373750 0.000625 0.000000 0.000000 
7088640000 13 8 0 1463 -0.090744 0.093438 0.093438 1035.000000 0.373750 0.000625 0.000000 0.000000 
7091200000 20 59 0 1486 -0.090744 0.093438 0.093438 1035.000000 0.373750 0.000625 0.000000 0.000000 
7093760000 42 75 0 501 -0.090744 0.093438 0.093438 1035.000000 0.373750 0.000625 0.000000 0.000000 
7096320000 68 50 0 1534 -0.090744 0.093438 0.093438 1035.000000 0.373750 0.000625 0.000000 0.000000 
7098880000 25 23 0 973 -0.090744 0.093438 0.093438 1035.000000 0.373750 0.000625 0.000000 0.000000 
7101440000 50 8 0 1121 -0.090744 0.093438 0.093438 1035.000000 0.373750 0.000625 0.000000 0.000000 
7104000000 37 74 0 1024 -0.090744 0.093438 0.093438 1035.000000 0.373750 0.000625 0.000000 0.000000 
7106560000 57 14 0 1238 -0.090744 0.093438 0.093438 1035.000000 0.373750 0.000625 0.000000 0.000000 
7109120000 24 62 0 1440 -0.090744 0.093438 0.093438 1035.000000 0.373750 0.000625 0.000000 0.000000 
7111680000 40 77 0 1022 -0.090744 0.093438 0.093438 1035.000000 0.373750 0.000625 0.000000 0.000000 
7114240000 76 24 0 691 -0.090744 0.093438 0.093438 1035.000000 0.373750 0.000625 0.000000 0.000000 
7116800000 5 75 0 916 -0.090744 0.093438 0.093438 1035.000000 0.373750 0.000625 0.000000 0.000000 
7119360000 36 78 0 839 -0.090744 0.093438 0.093438 1035.000000 0.373750 0.000625 0.000000 0.000000 
7121920000 62 28 0 570 -0.090744 0.093438 0.093438 1035.000000 0.373750 0.000625 0.000000 0.000000 
7124480000 52 61 0 1496 -0.090823 0.093594 0.093594 1027.000000 0.373750 0.000625 0.000000 0.000000 
7127040000 77 34 0 671 -0.090823 0.093594 0.093594 1027.000000 0.373750 0.000625 0.000000 0.000000 
7129600000 15 5 0 931 -0.090823 0.093594 0.093594 1027.000000 0.373750 0.000625 0.000000 0.000000 
7132160000 54 10 0 604 -0.090823 0.093594 0.093594 1027.000000 0.373750 0.000625 0.000000 0.000000 
7134720000 73 44 0 1367 -0.090823 0.093594 0.093594 1027.000000 0.373750 0.000625 0.000000 0.000000 
7137280000 54 26 0 1580 -0.090744 0.093438 0.093438 1035.000000 0.373750 0.000625 0.000000 0.000000 
7139840000 69 63 0 444 -0.090744 0.093438 0.093438 1035.000000 0.373750 0.000625 0.000000 0.000000 
7142400000 73 56 0 1175 -0.090744 0.093438 0.093438 1035.000000 0.373750 0.000625 0.000000 0.000000 
7144960000 58 25 0 327 -0.090744 0.093438 0.093438 1035.000000 0.373750 0.000625 0.000000 0.000000 
7147520000 11 76 0 908 -0.090744 0.093438 0.093438 1035.000000 0.373750 0.000625 0.000000 0.000000 
7150080000 36 70 0 892 -0.090744 0.093438 0.093438 1035.000000 0.373750 0.000625 0.000000 0.000000 
7152640000 74 44 0 402 -0.090744 0.093438 0.093438 1035.000000 0.373750 0.000625 0.000000 0.000000 
7155200000 2 1 0 315 -0.090744 0.093438 0.093438 1035.000000 0.373750 0.000625 0.000000 0.000000 
7157760000 70 48 0 1325 -0.090744 0.093438 0.093438 1035.000000 0.373750 0.000625 0.000000 0.000000 
7160320000 0 46 0 1317 -0.090744 0.093438 0.093438 1035.000000 0.373750 0.000625 0.000000 0.000000 
7162880000 57 4 0 47 -0.090744 0.093438 0.093438 1035.000000 0.373750 0.000625 0.000000 0.000000 
7165440000 73 7 0 1415 -0.090744 0.093438 0.093438 1035.000000 0.373750 0.000625 0.000000 0.000000 
7168000000 48 26 0 188 -0.090744 0.093438 0.093438 1035.000000 0.373750 0.000625 0.000000 0.000000 
7170560000 13 48 0 783 -0.090744 0.093438 0.093438 1035.000000 0.373750 0.000625 0.000000 0.000000 
7173120000 76 56 0 1426 -0.090744 0.093438 0.093438 1035.000000 0.373750 0.000625 0.000000 0.000000 
7175680000 26 42 0 1150 -0.090744 0.093438 0.093438 1035.000000 0.373750 0.000625 0.000000 0.000000 
7178240000 15 72 0 205 -0.090744 0.093438 0.093438 1035.000000 0.373750 0.000625 0.000000 0.000000 
7180800000 19 71 0 878 -0.090744 0.093438 0.093438 1035.000000 0.373750 0.000625 0.000000 0.000000 
7183360000 76 31 0 781 -0.090744 0.093438 0.093438 1035.000000 0.373750 0.000625 0.000000 0.000000 
7185920000 37 73 0 337 -0.090744 0.093438 0.093438 1035.000000 0.373750 0.000625 0.000000 0.000000 
7188480000 47 8 0 488 -0.090744 0.093438 0.093438 1035.000000 0.373750 0.000625 0.000000 0.000000 
7191040000 18 52 0 1554 -0.090744 0.093438 0.093438 1035.000000 0.373750 0.000625 0.000000 0.000000 
7193600000 75 5 0 1500 -0.090744 0.093438 0.093438 1035.000000 0.373750 0.000625 0.000000 0.000000 
7196160000 40 16 0 1110 -0.090744 0.093438 0.093438 1035.000000 0.373750 0.000625 0.000000 0.000000 
7198720000 13 10 0 573 -0.090744 0.093438 0.093438 1035.000000 0.373750 0.000625 0.000000 0.000000 
7201280000 28 52 0 186 -0.090744 0.093438 0.093438 1035.000000 0.373750 0.000625 0.000000 0.000000 
7203840000 48 49 1116 658 -0.090744 0.093438 0.093438 1035.000000 0.373750 0.000625 0.000000 0.000000 
7206400000 29 15 0 187 -0.090585 0.093281 0.093281 1032.000000 0.373125 0.000625 0.000000 0.000000 
7208960000 25 67 0 122 -0.090585 0.093281 0.093281 1032.000000 0.373125 0.000625 0.000000 0.000000 
7211520000 66 31 0 1494 -0.090585 0.093281 0.093281 1032.000000 0.373125 0.000625 0.000000 0.000000 
7214080000 66 32 0 1215 -0.090427 0.093125 0.093125 1029.000000 0.372500 0.000625 0.000000 0.000000 
7216640000 63 40 0 1034 -0.090427 0.093125 0.093125 1029.000000 0.372500 0.000625 0.000000 0.000000 
7219200000 17 24 0 832 -0.090585 0.093281 0.093281 1032.000000 0.373125 0.000625 0.000000 0.000000 
7221760000 59 73 0 815 -0.090744 0.093438 0.093438 1035.000000 0.373750 0.000625 0.000000 0.000000 
7224320000 0 68 0 1516 -0.090585 0.093281 0.093281 1032.000000 0.373125 0.000625 0.000000 0.000000 
7226880000 79 10 0 542 -0.090585 0.093281 0.093281 1032.000000 0.373125 0.000625 0.000000 0.000000 
7229440000 70 70 0 1130 -0.090585 0.093281 0.093281 1032.000000 0.373125 0.000625 0.000000 0.000000 
7232000000 52 33 919 159 -0.090585 0.093281 0.093281 1032.000000 0.373125 0.000625 0.000000 0.000000 
7234560000 35 48 91 110 -0.090585 0.093281 0.093281 1032.000000 0.373125 0.000625 0.000000 0.000000 
7237120000 59 71 0 1525 -0.090427 0.093125 0.093125 1029.000000 0.372500 0.000625 0.000000 0.000000 
7239680000 11 64 0 28 -0.090427 0.093125 0.093125 1029.000000 0.372500 0.000625 0.000000 0.000000 
7242240000 79 30 0 869 -0.090427 0.093125 0.093125 1029.000000 0.372500 0.000625 0.000000 0.000000 
7244800000 25 6 0 566 -0.090585 0.093281 0.093281 1032.000000 0.373125 0.000625 0.000000 0.000000 
7247360000 59 62 0 718 -0.090585 0.093281 0.093281 1032.000000 0.373125 0.000625 0.000000 0.000000 
7249920000 27 34 0 143 -0.090585 0.093281 0.093281 1032.000000 0.373125 0.000625 0.000000 0.000000 
7252480000 77 16 0 1509 -0.090427 0.093125 0.093125 1029.000000 0.372500 0.000625 0.000000 0.000000 
7255040000 66 33 0 448 -0.090427 0.093125 0.093125 1029.000000 0.372500 0.000625 0.000000 0.000000 
7257600000 23 24 0 1399 -0.090427 0.093125 0.093125 1029.000000 0.372500 0.000625 0.000000 0.000000 
7260160000 46 66 0 1547 -0.090427 0.093125 0.093125 1029.000000 0.372500 0.000625 0.000000 0.000000 
7262720000 34 60 0 339 -0.090427 0.093125 0.093125 1029.000000 0.372500 0.000625 0.000000 0.000000 
7265280000 62 25 0 234 -0.090427 0.093125 0.093125 1029.000000 0.372500 0.000625 0.000000 0.000000 
7267840000 37 17 0 119 -0.090427 0.093125 0.093125 1029.000000 0.372500 0.000625 0.000000 0.000000 
7270400000 71 67 0 893 -0.090585 0.093281 0.093281 1032.000000 0.373125 0.000625 0.000000 0.000000 
7272960000 72 63 0 20 -0.090744 0.093438 0.093438 1035.000000 0.373750 0.000625 0.000000 0.000000 
7275520000 63 10 0 334 -0.090744 0.093438 0.093438 1035.000000 0.373750 0.000625 0.000000 0.000000 
7278080000 68 56 0 1574 -0.090744 0.093438 0.093438 1035.000000 0.373750 0.000625 0.000000 0.000000 
7280640000 79 22 0 998 -0.090744 0.093438 0.093438 1035.000000 0.373750 0.000625 0.000000 0.000000 
7283200000 28 57 0 790 -0.090744 0.093438 0.093438 1035.000000 0.373750 0.000625 0.000000 0.000000 
7285760000 39 56 0 1143 -0.090744 0.093438 0.093438 1035.000000 0.373750 0.000625 0.000000 0.000000 
7288320000 1 34 0 1549 -0.090744 0.093438 0.093438 1035.000000 0.373750 0.000625 0.000000 0.000000 
7290880000 61 2 0 634 -0.090744 0.093438 0.093438 1035.000000 0.373750 0.000625 0.000000 0.000000 
7293440000 1 74 0 1116 -0.090744 0.093438 0.093438 1035.000000 0.373750 0.000625 0.000000 0.000000 
7296000000 34 9 0 1190 -0.090744 0.093438 0.093438 1035.000000 0.373750 0.000625 0.000000 0.000000 
7298560000 40 48 377 845 -0.090744 0.093438 0.093438 1035.000000 0.373750 0.000625 0.000000 0.000000 
7301120000 78 30 0 595 -0.090744 0.093438 0.093438 1035.000000 0.373750 0.000625 0.000000 0.000000 
7303680000 57 59 0 453 -0.090585 0.093281 0.093281 1032.000000 0.373125 0.000625 0.000000 0.000000 
7306240000 25 37 0 649 -0.090585 0.093438 0.093281 1013.000000 0.373125 0.000625 0.000000 0.000000 
7308800000 34 36 52 1266 -0.090585 0.093281 0.093281 1032.000000 0.373125 0.000625 0.000000 0.000000 
7311360000 69 36 0 1316 -0.090585 0.093281 0.093281 1032.000000 0.373125 0.000625 0.000000 0.000000 
7313920000 27 8 0 75 -0.090585 0.093281 0.093281 1032.000000 0.373125 0.000625 0.000000 0.000000 
7316480000 61 2 0 687 -0.090744 0.093438 0.093438 1035.000000 0.373750 0.000625 0.000000 0.000000 
7319040000 47 2 0 201 -0.090744 0.093438 0.093438 1035.000000 0.373750 0.000625 0.000000 0.000000 
7321600000 17 41 0 889 -0.090744 0.093438 0.093438 1035.000000 0.373750 0.000625 0.000000 0.000000 
7324160000 9 15 0 60 -0.090744 0.093438 0.093438 1035.000000 0.373750 0.000625 0.000000 0.000000 
7326720000 19 45 0 514 -0.090744 0.093438 0.093438 1035.000000 0.373750 0.000625 0.000000 0.000000 
7329280000 13 42 0 1022 -0.090744 0.093438 0.093438 1035.000000 0.373750 0.000625 0.000000 0.000000 
7331840000 0 13 0 1490 -0.090744 0.093438 0.093438 1035.000000 0.373750 0.000625 0.000000 0.000000 
7334400000 25 21 0 46 -0.090744 0.093438 0.093438 1035.000000 0.373750 0.000625 0.000000 0.000000 
7336960000 10 40 0 97 -0.090744 0.093438 0.093438 1035.000000 0.373750 0.000625 0.000000 0.000000 
7339520000 57 49 0 891 -0.090744 0.093438 0.093438 1035.000000 0.373750 0.000625 0.000000 0.000000 
7342080000 36 51 714 613 -0.090744 0.093438 0.093438 1035.000000 0.373750 0.000625 0.000000 0.000000 
7344640000 3 43 0 659 -0.090744 0.093438 0.093438 1035.000000 0.373750 0.000625 0.000000 0.000000 
7347200000 38 52 79 682 -0.090744 0.093438 0.093438 1035.000000 0.373750 0.000625 0.000000 0.000000 
7349760000 24 31 0 1156 -0.090744 0.093438 0.093438 1035.000000 0.373750 0.000625 0.000000 0.000000 
7352320000 63 56 0 1454 -0.090744 0.093438 0.093438 1035.000000 0.373750 0.000625 0.000000 0.000000 
7354880000 64 78 0 453 -0.090744 0.093438 0.093438 1035.000000 0.373750 0.000625 0.000000 0.000000 
7357440000 73 64 0 295 -0.090585 0.093281 0.093281 1032.000000 0.373125 0.000625 0.000000 0.000000 
7360000000 1 78 0 1246 -0.090427 0.093125 0.093125 1029.000000 0.372500 0.000625 0.000000 0.000000 
7362560000 68 70 0 808 -0.090427 0.093125 0.093125 1029.000000 0.372500 0.000625 0.000000 0.000000 
7365120000 68 38 0 428 -0.090427 0.093125 0.093125 1029.000000 0.372500 0.000625 0.000000 0.000000 
7367680000 53 51 1342 1205 -0.090585 0.093281 0.093281 1032.000000 0.373125 0.000625 0.000000 0.000000 
7370240000 6 4 0 1436 -0.090744 0.093438 0.093438 1035.000000 0.373750 0.000625 0.000000 0.000000 
7372800000 9 2 0 1044 -0.090744 0.093438 0.093438 1035.000000 0.373750 0.000625 0.000000 0.000000 
7375360000 0 70 0 633 -0.090744 0.093438 0.093438 1035.000000 0.373750 0.000625 0.000000 0.000000 
7377920000 74 38 0 1142 -0.090744 0.093438 0.093438 1035.000000 0.373750 0.000625 0.000000 0.000000 
7380480000 70 60 0 1050 -0.090744 0.093438 0.093438 1035.000000 0.373750 0.000625 0.000000 0.000000 
7383040000 71 8 0 1060 -0.090744 0.093438 0.093438 1035.000000 0.373750 0.000625 0.000000 0.000000 
7385600000 4 12 0 266 -0.090744 0.093438 0.093438 1035.000000 0.373750 0.000625 0.000000 0.000000 
7388160000 19 66 0 1526 -0.090823 0.093594 0.093594 1027.000000 0.373750 0.000625 0.000000 0.000000 
7390720000 73 34 0 1582 -0.090981 0.093750 0.093750 1030.000000 0.375000 0.000625 0.000000 0.000000 
7393280000 8 16 0 771 -0.090981 0.093750 0.093750 1030.000000 0.375000 0.000625 0.000000 0.000000 
7395840000 52 25 0 790 -0.091139 0.093906 0.093906 1033.000000 0.375625 0.000625 0.000000 0.000000 
7398400000 61 11 0 258 -0.091139 0.093906 0.093906 1033.000000 0.375625 0.000625 0.000000 0.000000 
7400960000 38 27 0 434 -0.091139 0.093906 0.093906 1033.000000 0.375625 0.000625 0.000000 0.000000 
7403520000 38 43 175 1526 -0.091139 0.093906 0.093906 1033.000000 0.375625 0.000625 0.000000 0.000000 
7406080000 27 51 0 323 -0.091139 0.093906 0.093906 1033.000000 0.375625 0.000625 0.000000 0.000000 
7408640000 59 79 0 1359 -0.091139 0.093906 0.093906 1033.000000 0.375625 0.000625 0.000000 0.000000 
7411200000 10 13 0 1030 -0.090981 0.093750 0.093750 1030.000000 0.375000 0.000625 0.000000 0.000000 
7413760000 10 64 0 1082 -0.091139 0.093906 0.093906 1033.000000 0.375625 0.000625 0.000000 0.000000 
7416320000 43 68 0 917 -0.091139 0.093906 0.093906 1033.000000 0.375625 0.000625 0.000000 0.000000 
7418880000 64 36 0 565 -0.091139 0.093906 0.093906 1033.000000 0.375625 0.000625 0.000000 0.000000 
7421440000 75 60 0 706 -0.091297 0.094063 0.094062 1036.000000 0.376250 0.000625 0.000000 0.000000 
7424000000 27 64 0 1389 -0.091297 0.094063 0.094062 1036.000000 0.376250 0.000625 0.000000 0.000000 
7426560000 30 34 0 521 -0.091614 0.094375 0.094375 1042.000000 0.377500 0.000625 0.000000 0.000000 
7429120000 8 27 0 881 -0.091772 0.094531 0.094531 1045.000000 0.378125 0.000625 0.000000 0.000000 
7431680000 60 43 0 568 -0.091772 0.094531 0.094531 1045.000000 0.378125 0.000625 0.000000 0.000000 
7434240000 21 79 0 8 -0.091772 0.094531 0.094531 1045.000000 0.378125 0.000625 0.000000 0.000000 
7436800000 41 63 0 1098 -0.091772 0.094531 0.094531 1045.000000 0.378125 0.000625 0.000000 0.000000 
7439360000 30 42 0 939 -0.091930 0.094688 0.094687 1048.000000 0.378750 0.000625 0.000000 0.000000 
7441920000 33 35 11 625 -0.091930 0.094688 0.094687 1048.000000 0.378750 0.000625 0.000000 0.000000 
7444480000 29 70 0 242 -0.091772 0.094531 0.094531 1045.000000 0.378125 0.000625 0.000000 0.000000 
7447040000 54 51 8 137 -0.092247 0.095000 0.095000 1054.000000 0.380000 0.000625 0.000000 0.000000 
7449600000 19 64 0 501 -0.092247 0.095000 0.095000 1054.000000 0.380000 0.000625 0.000000 0.000000 
7452160000 28 31 0 734 -0.092563 0.095313 0.095312 1060.000000 0.381250 0.000625 0.000000 0.000000 
7454720000 27 29 0 131 -0.092563 0.095313 0.095312 1060.000000 0.381250 0.000625 0.000000 0.000000 
7457280000 51 70 0 1569 -0.092563 0.095313 0.095312 1060.000000 0.381250 0.000625 0.000000 0.000000 
7459840000 39 37 145 596 -0.092722 0.095469 0.095469 1063.000000 0.381875 0.000625 0.000000 0.000000 
7462400000 47 7 0 990 -0.092880 0.095625 0.095625 1066.000000 0.382500 0.000625 0.000000 0.000000 
7464960000 30 62 0 384 -0.092880 0.095625 0.095625 1066.000000 0.382500 0.000625 0.000000 0.000000 
7467520000 77 49 0 631 -0.092880 0.095625 0.095625 1066.000000 0.382500 0.000625 0.000000 0.000000 
7470080000 23 18 0 960 -0.092880 0.095625 0.095625 1066.000000 0.382500 0.000625 0.000000 0.000000 
7472640000 41 29 290 1262 -0.092880 0.095625 0.095625 1066.000000 0.382500 0.000625 0.000000 0.000000 
7475200000 37 10 0 266 -0.092880 0.095625 0.095625 1066.000000 0.382500 0.000625 0.000000 0.000000 
7477760000 61 76 0 1089 -0.093038 0.095781 0.095781 1069.000000 0.383125 0.000625 0.000000 0.000000 
7480320000 57 9 0 268 -0.093038 0.095781 0.095781 1069.000000 0.383125 0.000625 0.000000 0.000000 
7482880000 4 29 0 306 -0.093038 0.095781 0.095781 1069.000000 0.383125 0.000625 0.000000 0.000000 
7485440000 72 17 0 713 -0.093038 0.095781 0.095781 1069.000000 0.383125 0.000625 0.000000 0.000000 
7488000000 45 18 0 1087 -0.093038 0.095781 0.095781 1069.000000 0.383125 0.000625 0.000000 0.000000 
7490560000 58 41 0 1061 -0.093038 0.095781 0.095781 1069.000000 0.383125 0.000625 0.000000 0.000000 
7493120000 15 47 0 690 -0.093038 0.095781 0.095781 1069.000000 0.383125 0.000625 0.000000 0.000000 
7495680000 79 61 0 910 -0.093038 0.095781 0.095781 1069.000000 0.383125 0.000625 0.000000 0.000000 
7498240000 49 11 0 1245 -0.093038 0.095781 0.095781 1069.000000 0.383125 0.000625 0.000000 0.000000 
7500800000 70 30 0 1314 -0.093038 0.095781 0.095781 1069.000000 0.383125 0.000625 0.000000 0.000000 
7503360000 11 16 0 200 -0.093038 0.095781 0.095781 1069.000000 0.383125 0.000625 0.000000 0.000000 
7505920000 56 25 0 558 -0.093354 0.096094 0.096094 1075.000000 0.384375 0.000625 0.000000 0.000000 
7508480000 74 35 0 1476 -0.093354 0.096094 0.096094 1075.000000 0.384375 0.000625 0.000000 0.000000 
7511040000 47 54 46 1569 -0.093354 0.096094 0.096094 1075.000000 0.384375 0.000625 0.000000 0.000000 
7513600000 53 79 0 1052 -0.093354 0.096094 0.096094 1075.000000 0.384375 0.000625 0.000000 0.000000 
7516160000 40 50 245 1490 -0.093354 0.096094 0.096094 1075.000000 0.384375 0.000625 0.000000 0.000000 
7518720000 67 30 0 680 -0.093354 0.096094 0.096094 1075.000000 0.384375 0.000625 0.000000 0.000000 
7521280000 30 41 0 1389 -0.093354 0.096094 0.096094 1075.000000 0.384375 0.000625 0.000000 0.000000 
7523840000 77 62 0 619 -0.093196 0.095938 0.095937 1072.000000 0.383750 0.000625 0.000000 0.000000 
7526400000 74 48 0 331 -0.093196 0.095938 0.095937 1072.000000 0.383750 0.000625 0.000000 0.000000 
7528960000 13 38 0 1001 -0.093354 0.096094 0.096094 1075.000000 0.384375 0.000625 0.000000 0.000000 
7531520000 2 30 0 888 -0.093196 0.095938 0.095937 1072.000000 0.383750 0.000625 0.000000 0.000000 
7534080000 79 21 0 1297 -0.093196 0.095938 0.095937 1072.000000 0.383750 0.000625 0.000000 0.000000 
7536640000 1 79 0 1411 -0.093354 0.096094 0.096094 1075.000000 0.384375 0.000625 0.000000 0.000000 
7539200000 60 70 0 805 -0.093354 0.096094 0.096094 1075.000000 0.384375 0.000625 0.000000 0.000000 
7541760000 13 40 0 1249 -0.093354 0.096094 0.096094 1075.000000 0.384375 0.000625 0.000000 0.000000 
7544320000 29 48 0 304 -0.093354 0.096094 0.096094 1075.000000 0.384375 0.000625 0.000000 0.000000 
7546880000 52 52 677 1094 -0.093354 0.096094 0.096094 1075.000000 0.384375 0.000625 0.000000 0.000000 
7549440000 41 31 605 1159 -0.093354 0.096094 0.096094 1075.000000 0.384375 0.000625 0.000000 0.000000 
7552000000 78 31 0 955 -0.093354 0.096094 0.096094 1075.000000 0.384375 0.000625 0.000000 0.000000 
7554560000 68 36 0 1460 -0.093354 0.096094 0.096094 1075.000000 0.384375 0.000625 0.000000 0.000000 
7557120000 10 79 0 375 -0.093354 0.096094 0.096094 1075.000000 0.384375 0.000625 0.000000 0.000000 
7559680000 40 41 668 1521 -0.093354 0.096094 0.096094 1075.000000 0.384375 0.000625 0.000000 0.000000 
7562240000 5 18 0 177 -0.093434 0.096250 0.096250 1067.000000 0.384375 0.000625 0.000000 0.000000 
7564800000 39 32 655 1552 -0.093592 0.096406 0.096406 1070.000000 0.385000 0.000625 0.000000 0.000000 
7567360000 54 13 0 1031 -0.093750 0.096562 0.096562 1073.000000 0.385625 0.000625 0.000000 0.000000 
7569920000 21 11 0 536 -0.093750 0.096562 0.096562 1073.000000 0.385625 0.000625 0.000000 0.000000 
7572480000 45 79 0 194 -0.093750 0.096562 0.096562 1073.000000 0.385625 0.000625 0.000000 0.000000 
7575040000 29 39 0 1560 -0.093750 0.096562 0.096562 1073.000000 0.385625 0.000625 0.000000 0.000000 
7577600000 3 33 0 618 -0.093750 0.096562 0.096562 1073.000000 0.385625 0.000625 0.000000 0.000000 
7580160000 60 37 0 79 -0.093671 0.096406 0.096406 1081.000000 0.385625 0.000625 0.000000 0.000000 
7582720000 54 33 724 1432 -0.093671 0.096406 0.096406 1081.000000 0.385625 0.000625 0.000000 0.000000 
7585280000 56 34 0 369 -0.093671 0.096406 0.096406 1081.000000 0.385625 0.000625 0.000000 0.000000 
7587840000 55 61 0 1558 -0.093671 0.096406 0.096406 1081.000000 0.385625 0.000625 0.000000 0.000000 
7590400000 76 43 0 1494 -0.093671 0.096406 0.096406 1081.000000 0.385625 0.000625 0.000000 0.000000 
7592960000 72 70 0 480 -0.093671 0.096406 0.096406 1081.000000 0.385625 0.000625 0.000000 0.000000 
7595520000 45 6 0 1033 -0.093513 0.096250 0.096250 1078.000000 0.385000 0.000625 0.000000 0.000000 
7598080000 65 26 0 503 -0.093513 0.096250 0.096250 1078.000000 0.385000 0.000625 0.000000 0.000000 
7600640000 54 37 1457 1238 -0.093513 0.096250 0.096250 1078.000000 0.385000 0.000625 0.000000 0.000000 
7603200000 16 67 0 652 -0.093671 0.096406 0.096406 1081.000000 0.385625 0.000625 0.000000 0.000000 
7605760000 28 8 0 980 -0.093671 0.096406 0.096406 1081.000000 0.385625 0.000625 0.000000 0.000000 
7608320000 78 26 0 280 -0.093513 0.096250 0.096250 1078.000000 0.385000 0.000625 0.000000 0.000000 
7610880000 25 74 0 25 -0.093513 0.096250 0.096250 1078.000000 0.385000 0.000625 0.000000 0.000000 
7613440000 8 35 0 1592 -0.093513 0.096250 0.096250 1078.000000 0.385000 0.000625 0.000000 0.000000 
7616000000 45 3 0 1387 -0.093513 0.096250 0.096250 1078.000000 0.385000 0.000625 0.000000 0.000000 
7618560000 44 17 0 428 -0.093671 0.096406 0.096406 1081.000000 0.385625 0.000625 0.000000 0.000000 
7621120000 68 63 0 1197 -0.093750 0.096562 0.096562 1073.000000 0.385625 0.000625 0.000000 0.000000 
7623680000 19 77 0 555 -0.093829 0.096562 0.096562 1084.000000 0.386250 0.000625 0.000000 0.000000 
7626240000 79 15 0 221 -0.094146 0.096875 0.096875 1090.000000 0.387500 0.000625 0.000000 0.000000 
7628800000 46 46 1130 1561 -0.094146 0.096875 0.096875 1090.000000 0.387500 0.000625 0.000000 0.000000 
7631360000 75 20 0 1327 -0.094146 0.096875 0.096875 1090.000000 0.387500 0.000625 0.000000 0.000000 
7633920000 33 47 1129 919 -0.094146 0.096875 0.096875 1090.000000 0.387500 0.000625 0.000000 0.000000 
7636480000 24 62 0 74 -0.094146 0.096875 0.096875 1090.000000 0.387500 0.000625 0.000000 0.000000 
7639040000 74 57 0 28 -0.094146 0.096875 0.096875 1090.000000 0.387500 0.000625 0.000000 0.000000 
7641600000 49 23 0 218 -0.094146 0.096875 0.096875 1090.000000 0.387500 0.000625 0.000000 0.000000 
7644160000 20 67 0 509 -0.094146 0.096875 0.096875 1090.000000 0.387500 0.000625 0.000000 0.000000 
7646720000 72 42 0 1123 -0.094146 0.096875 0.096875 1090.000000 0.387500 0.000625 0.000000 0.000000 
7649280000 42 45 954 486 -0.094146 0.096875 0.096875 1090.000000 0.387500 0.000625 0.000000 0.000000 
7651840000 0 29 0 606 -0.094146 0.096875 0.096875 1090.000000 0.387500 0.000625 0.000000 0.000000 
7654400000 11 19 0 749 -0.094304 0.097031 0.097031 1093.000000 0.388125 0.000625 0.000000 0.000000 
7656960000 13 14 0 1050 -0.094304 0.097031 0.097031 1093.000000 0.388125 0.000625 0.000000 0.000000 
7659520000 41 42 1180 206 -0.094304 0.097031 0.097031 1093.000000 0.388125 0.000625 0.000000 0.000000 
7662080000 23 26 0 1157 -0.094304 0.097031 0.097031 1093.000000 0.388125 0.000625 0.000000 0.000000 
7664640000 23 57 0 1328 -0.094304 0.097031 0.097031 1093.000000 0.388125 0.000625 0.000000 0.000000 
7667200000 38 52 79 713 -0.094304 0.097031 0.097031 1093.000000 0.388125 0.000625 0.000000 0.000000 
7669760000 30 67 0 275 -0.094304 0.097031 0.097031 1093.000000 0.388125 0.000625 0.000000 0.000000 
7672320000 72 19 0 515 -0.094146 0.096875 0.096875 1090.000000 0.387500 0.000625 0.000000 0.000000 
7674880000 42 28 1016 74 -0.094146 0.096875 0.096875 1090.000000 0.387500 0.000625 0.000000 0.000000 
7677440000 66 0 0 1154 -0.094146 0.096875 0.096875 1090.000000 0.387500 0.000625 0.000000 0.000000 
7680000000 49 30 1314 516 -0.094304 0.097031 0.097031 1093.000000 0.388125 0.000625 0.000000 0.000000 
7682560000 63 11 0 20 -0.094304 0.097031 0.097031 1093.000000 0.388125 0.000625 0.000000 0.000000 
7685120000 57 20 0 650 -0.094304 0.097031 0.097031 1093.000000 0.388125 0.000625 0.000000 0.000000 
7687680000 74 6 0 509 -0.094304 0.097187 0.097031 1074.000000 0.388125 0.000625 0.000000 0.000000 
7690240000 54 64 0 287 -0.094304 0.097187 0.097031 1074.000000 0.388125 0.000625 0.000000 0.000000 
7692800000 60 16 0 301 -0.094304 0.097187 0.097031 1074.000000 0.388125 0.000625 0.000000 0.000000 
7695360000 23 79 0 1370 -0.094304 0.097187 0.097031 1074.000000 0.388125 0.000625 0.000000 0.000000 
7697920000 62 21 0 1340 -0.094304 0.097187 0.097031 1074.000000 0.388125 0.000625 0.000000 0.000000 
7700480000 36 22 0 818 -0.094304 0.097031 0.097031 1093.000000 0.388125 0.000625 0.000000 0.000000 
7703040000 39 6 0 619 -0.094304 0.097031 0.097031 1093.000000 0.388125 0.000625 0.000000 0.000000 
7705600000 52 52 677 1017 -0.094304 0.097031 0.097031 1093.000000 0.388125 0.000625 0.000000 0.000000 
7708160000 53 71 0 580 -0.094304 0.097031 0.097031 1093.000000 0.388125 0.000625 0.000000 0.000000 
7710720000 42 39 1441 806 -0.094304 0.097031 0.097031 1093.000000 0.388125 0.000625 0.000000 0.000000 
7713280000 63 13 0 293 -0.094304 0.097031 0.097031 1093.000000 0.388125 0.000625 0.000000 0.000000 
7715840000 14 45 0 719 -0.094146 0.096875 0.096875 1090.000000 0.387500 0.000625 0.000000 0.000000 
7718400000 62 18 0 6 -0.094146 0.096875 0.096875 1090.000000 0.387500 0.000625 0.000000 0.000000 
7720960000 35 64 0 28 -0.094304 0.097031 0.097031 1093.000000 0.388125 0.000625 0.000000 0.000000 
7723520000 59 14 0 531 -0.094304 0.097031 0.097031 1093.000000 0.388125 0.000625 0.000000 0.000000 
7726080000 79 25 0 377 -0.094304 0.097031 0.097031 1093.000000 0.388125 0.000625 0.000000 0.000000 
7728640000 78 56 0 531 -0.094146 0.096875 0.096875 1090.000000 0.387500 0.000625 0.000000 0.000000 
7731200000 68 4 0 1571 -0.094225 0.097031 0.097031 1082.000000 0.388125 0.000625 0.000000 0.000000 
7733760000 13 77 0 810 -0.094066 0.096875 0.096875 1079.000000 0.387500 0.000625 0.000000 0.000000 
7736320000 19 33 0 577 -0.093987 0.096719 0.096719 1087.000000 0.386875 0.000625 0.000000 0.000000 
7738880000 64 17 0 623 -0.093987 0.096719 0.096719 1087.000000 0.386875 0.000625 0.000000 0.000000 
7741440000 75 19 0 779 -0.093987 0.096719 0.096719 1087.000000 0.386875 0.000625 0.000000 0.000000 
7744000000 49 74 0 1488 -0.094146 0.096875 0.096875 1090.000000 0.387500 0.000625 0.000000 0.000000 
7746560000 39 75 0 1594 -0.094146 0.096875 0.096875 1090.000000 0.387500 0.000625 0.000000 0.000000 
7749120000 56 9 0 167 -0.094146 0.096875 0.096875 1090.000000 0.387500 0.000625 0.000000 0.000000 
7751680000 31 77 0 1098 -0.094146 0.096875 0.096875 1090.000000 0.387500 0.000625 0.000000 0.000000 
7754240000 22 75 0 1535 -0.094146 0.096875 0.096875 1090.000000 0.387500 0.000625 0.000000 0.000000 
7756800000 75 29 0 1157 -0.094146 0.096875 0.096875 1090.000000 0.387500 0.000625 0.000000 0.000000 
7759360000 31 37 0 659 -0.094304 0.097031 0.097031 1093.000000 0.388125 0.000625 0.000000 0.000000 
7761920000 54 5 0 569 -0.094304 0.097031 0.097031 1093.000000 0.388125 0.000625 0.000000 0.000000 
7764480000 66 51 0 1170 -0.094304 0.097031 0.097031 1093.000000 0.388125 0.000625 0.000000 0.000000 
7767040000 37 39 890 794 -0.094304 0.097031 0.097031 1093.000000 0.388125 0.000625 0.000000 0.000000 
7769600000 49 23 0 203 -0.094304 0.097031 0.097031 1093.000000 0.388125 0.000625 0.000000 0.000000 
7772160000 52 0 0 1520 -0.094304 0.097031 0.097031 1093.000000 0.388125 0.000625 0.000000 0.000000 
7774720000 53 29 650 1008 -0.094304 0.097031 0.097031 1093.000000 0.388125 0.000625 0.000000 0.000000 
7777280000 55 24 0 1499 -0.094304 0.097031 0.097031 1093.000000 0.388125 0.000625 0.000000 0.000000 
7779840000 28 38 0 1198 -0.094304 0.097031 0.097031 1093.000000 0.388125 0.000625 0.000000 0.000000 
7782400000 33 77 0 1243 -0.094304 0.097031 0.097031 1093.000000 0.388125 0.000625 0.000000 0.000000 
7784960000 53 64 0 724 -0.094304 0.097031 0.097031 1093.000000 0.388125 0.000625 0.000000 0.000000 
7787520000 6 72 0 1018 -0.094304 0.097031 0.097031 1093.000000 0.388125 0.000625 0.000000 0.000000 
7790080000 31 70 0 787 -0.094304 0.097031 0.097031 1093.000000 0.388125 0.000625 0.000000 0.000000 
7792640000 40 55 0 4 -0.094383 0.097187 0.097187 1085.000000 0.388125 0.000625 0.000000 0.000000 
7795200000 53 13 0 49 -0.094304 0.097031 0.097031 1093.000000 0.388125 0.000625 0.000000 0.000000 
7797760000 12 37 0 618 -0.094304 0.097031 0.097031 1093.000000 0.388125 0.000625 0.000000 0.000000 
7800320000 37 58 0 416 -0.094304 0.097031 0.097031 1093.000000 0.388125 0.000625 0.000000 0.000000 
7802880000 3 50 0 991 -0.094146 0.096875 0.096875 1090.000000 0.387500 0.000625 0.000000 0.000000 
7805440000 1 0 0 886 -0.094146 0.096875 0.096875 1090.000000 0.387500 0.000625 0.000000 0.000000 
7808000000 43 36 373 145 -0.094304 0.097031 0.097031 1093.000000 0.388125 0.000625 0.000000 0.000000 
7810560000 25 51 0 669 -0.094304 0.097031 0.097031 1093.000000 0.388125 0.000625 0.000000 0.000000 
7813120000 44 56 0 25 -0.094304 0.097031 0.097031 1093.000000 0.388125 0.000625 0.000000 0.000000 
7815680000 79 19 0 736 -0.094304 0.097031 0.097031 1093.000000 0.388125 0.000625 0.000000 0.000000 
7818240000 46 65 0 306 -0.094304 0.097031 0.097031 1093.000000 0.388125 0.000625 0.000000 0.000000 
7820800000 42 69 0 986 -0.094304 0.097031 0.097031 1093.000000 0.388125 0.000625 0.000000 0.000000 
7823360000 76 14 0 867 -0.094146 0.096875 0.096875 1090.000000 0.387500 0.000625 0.000000 0.000000 
7825920000 50 17 0 531 -0.094146 0.096875 0.096875 1090.000000 0.387500 0.000625 0.000000 0.000000 
7828480000 9 52 0 1559 -0.093987 0.096719 0.096719 1087.000000 0.386875 0.000625 0.000000 0.000000 
7831040000 4 38 0 1023 -0.093987 0.096719 0.096719 1087.000000 0.386875 0.000625 0.000000 0.000000 
7833600000 53 78 0 1342 -0.093987 0.096719 0.096719 1087.000000 0.386875 0.000625 0.000000 0.000000 
7836160000 16 12 0 46 -0.093987 0.096719 0.096719 1087.000000 0.386875 0.000625 0.000000 0.000000 
7838720000 50 40 1022 1372 -0.094304 0.097031 0.097031 1093.000000 0.388125 0.000625 0.000000 0.000000 
7841280000 50 51 1166 1578 -0.094304 0.097031 0.097031 1093.000000 0.388125 0.000625 0.000000 0.000000 
7843840000 8 2 0 1241 -0.094304 0.097031 0.097031 1093.000000 0.388125 0.000625 0.000000 0.000000 
7846400000 74 59 0 542 -0.094304 0.097031 0.097031 1093.000000 0.388125 0.000625 0.000000 0.000000 
7848960000 15 74 0 724 -0.094304 0.097031 0.097031 1093.000000 0.388125 0.000625 0.000000 0.000000 
7851520000 49 18 0 757 -0.094304 0.097031 0.097031 1093.000000 0.388125 0.000625 0.000000 0.000000 
7854080000 14 47 0 952 -0.094304 0.097031 0.097031 1093.000000 0.388125 0.000625 0.000000 0.000000 
7856640000 26 35 0 610 -0.094304 0.097031 0.097031 1093.000000 0.388125 0.000625 0.000000 0.000000 
7859200000 56 26 0 1142 -0.094304 0.097031 0.097031 1093.000000 0.388125 0.000625 0.000000 0.000000 
7861760000 5 38 0 1440 -0.094304 0.097031 0.097031 1093.000000 0.388125 0.000625 0.000000 0.000000 
7864320000 75 30 0 546 -0.094304 0.097031 0.097031 1093.000000 0.388125 0.000625 0.000000 0.000000 
7866880000 25 22 0 343 -0.094304 0.097031 0.097031 1093.000000 0.388125 0.000625 0.000000 0.000000 
7869440000 57 33 0 725 -0.094304 0.097031 0.097031 1093.000000 0.388125 0.000625 0.000000 0.000000 
7872000000 78 67 0 178 -0.094304 0.097031 0.097031 1093.000000 0.388125 0.000625 0.000000 0.000000 
7874560000 26 50 0 1422 -0.094304 0.097031 0.097031 1093.000000 0.388125 0.000625 0.000000 0.000000 
7877120000 75 63 0 1087 -0.094304 0.097031 0.097031 1093.000000 0.388125 0.000625 0.000000 0.000000 
7879680000 9 29 0 644 -0.094304 0.097031 0.097031 1093.000000 0.388125 0.000625 0.000000 0.000000 
7882240000 29 44 0 1466 -0.094304 0.097031 0.097031 1093.000000 0.388125 0.000625 0.000000 0.000000 
7884800000 73 11 0 1466 -0.094304 0.097031 0.097031 1093.000000 0.388125 0.000625 0.000000 0.000000 
7887360000 42 27 0 636 -0.094304 0.097031 0.097031 1093.000000 0.388125 0.000625 0.000000 0.000000 
7889920000 55 17 0 187 -0.094304 0.097031 0.097031 1093.000000 0.388125 0.000625 0.000000 0.000000 
7892480000 51 35 888 1112 -0.094304 0.097031 0.097031 1093.000000 0.388125 0.000625 0.000000 0.000000 
7895040000 30 48 0 1339 -0.094304 0.097031 0.097031 1093.000000 0.388125 0.000625 0.000000 0.000000 
7897600000 77 76 0 145 -0.094304 0.097031 0.097031 1093.000000 0.388125 0.000625 0.000000 0.000000 
7900160000 44 37 1484 856 -0.094304 0.097031 0.097031 1093.000000 0.388125 0.000625 0.000000 0.000000 
7902720000 41 57 0 60 -0.094304 0.097031 0.097031 1093.000000 0.388125 0.000625 0.000000 0.000000 
7905280000 13 20 0 41 -0.094304 0.097031 0.097031 1093.000000 0.388125 0.000625 0.000000 0.000000 
7907840000 43 30 1156 445 -0.094304 0.097031 0.097031 1093.000000 0.388125 0.000625 0.000000 0.000000 
7910400000 26 67 0 1028 -0.094304 0.097031 0.097031 1093.000000 0.388125 0.000625 0.000000 0.000000 
7912960000 76 42 0 248 -0.094304 0.097031 0.097031 1093.000000 0.388125 0.000625 0.000000 0.000000 
7915520000 4 41 0 1314 -0.094304 0.097031 0.097031 1093.000000 0.388125 0.000625 0.000000 0.000000 
7918080000 49 29 1408 236 -0.094304 0.097031 0.097031 1093.000000 0.388125 0.000625 0.000000 0.000000 
7920640000 13 25 0 730 -0.094304 0.097031 0.097031 1093.000000 0.388125 0.000625 0.000000 0.000000 
7923200000 33 75 0 884 -0.094304 0.097031 0.097031 1093.000000 0.388125 0.000625 0.000000 0.000000 
7925760000 65 30 0 1339 -0.094304 0.097031 0.097031 1093.000000 0.388125 0.000625 0.000000 0.000000 
7928320000 68 4 0 79 -0.094304 0.097031 0.097031 1093.000000 0.388125 0.000625 0.000000 0.000000 
7930880000 6 44 0 1415 -0.094304 0.097031 0.097031 1093.000000 0.388125 0.000625 0.000000 0.000000 
7933440000 62 32 0 647 -0.094304 0.097031 0.097031 1093.000000 0.388125 0.000625 0.000000 0.000000 
7936000000 71 50 0 760 -0.094304 0.097031 0.097031 1093.000000 0.388125 0.000625 0.000000 0.000000 
7938560000 56 57 0 1490 -0.094304 0.097031 0.097031 1093.000000 0.388125 0.000625 0.000000 0.000000 
7941120000 35 54 1175 413 -0.094304 0.097031 0.097031 1093.000000 0.388125 0.000625 0.000000 0.000000 
7943680000 24 10 0 397 -0.094304 0.097031 0.097031 1093.000000 0.388125 0.000625 0.000000 0.000000 
7946240000 60 12 0 1167 -0.094304 0.097031 0.097031 1093.000000 0.388125 0.000625 0.000000 0.000000 
7948800000 34 34 1322 83 -0.094304 0.097031 0.097031 1093.000000 0.388125 0.000625 0.000000 0.000000 
7951360000 50 29 555 139 -0.094304 0.097031 0.097031 1093.000000 0.388125 0.000625 0.000000 0.000000 
7953920000 22 11 0 1431 -0.094304 0.097031 0.097031 1093.000000 0.388125 0.000625 0.000000 0.000000 
7956480000 39 16 0 745 -0.094304 0.097031 0.097031 1093.000000 0.388125 0.000625 0.000000 0.000000 
7959040000 0 41 0 1030 -0.094304 0.097031 0.097031 1093.000000 0.388125 0.000625 0.000000 0.000000 
7961600000 5 62 0 156 -0.094304 0.097031 0.097031 1093.000000 0.388125 0.000625 0.000000 0.000000 
7964160000 79 35 0 238 -0.094304 0.097031 0.097031 1093.000000 0.388125 0.000625 0.000000 0.000000 
7966720000 6 75 0 1592 -0.094304 0.097031 0.097031 1093.000000 0.388125 0.000625 0.000000 0.000000 
7969280000 55 19 0 233 -0.094304 0.097031 0.097031 1093.000000 0.388125 0.000625 0.000000 0.000000 
7971840000 0 52 0 342 -0.094304 0.097031 0.097031 1093.000000 0.388125 0.000625 0.000000 0.000000 
7974400000 5 73 0 90 -0.094304 0.097031 0.097031 1093.000000 0.388125 0.000625 0.000000 0.000000 
7976960000 35 42 1190 400 -0.094304 0.097031 0.097031 1093.000000 0.388125 0.000625 0.000000 0.000000 
7979520000 79 31 0 432 -0.094304 0.097187 0.097031 1074.000000 0.388125 0.000625 0.000000 0.000000 
7982080000 45 16 0 960 -0.094304 0.097187 0.097031 1074.000000 0.388125 0.000625 0.000000 0.000000 
7984640000 43 62 0 1469 -0.094304 0.097187 0.097031 1074.000000 0.388125 0.000625 0.000000 0.000000 
7987200000 3 36 0 1086 -0.094304 0.097031 0.097031 1093.000000 0.388125 0.000625 0.000000 0.000000 
7989760000 62 73 0 399 -0.094304 0.097031 0.097031 1093.000000 0.388125 0.000625 0.000000 0.000000 
7992320000 70 30 0 197 -0.094383 0.097187 0.097187 1085.000000 0.388125 0.000625 0.000000 0.000000 
7994880000 71 43 0 1028 -0.094225 0.097031 0.097031 1082.000000 0.387500 0.000625 0.000000 0.000000 
7997440000 46 66 0 267 -0.094304 0.097031 0.097031 1093.000000 0.388125 0.000625 0.000000 0.000000 
8000000000 61 72 0 533 -0.094304 0.097031 0.097031 1093.000000 0.388125 0.000625 0.000000 0.000000 
8002560000 77 21 0 1204 -0.094304 0.097031 0.097031 1093.000000 0.388125 0.000625 0.000000 0.000000 
8005120000 43 53 509 400 -0.094304 0.097031 0.097031 1093.000000 0.388125 0.000625 0.000000 0.000000 
8007680000 67 70 0 444 -0.094383 0.097187 0.097187 1085.000000 0.388125 0.000625 0.000000 0.000000 
8010240000 46 40 1170 1321 -0.094383 0.097187 0.097187 1085.000000 0.388125 0.000625 0.000000 0.000000 
8012800000 2 16 0 286 -0.094304 0.097031 0.097031 1093.000000 0.388125 0.000625 0.000000 0.000000 
8015360000 34 77 0 715 -0.094304 0.097031 0.097031 1093.000000 0.388125 0.000625 0.000000 0.000000 
8017920000 13 75 0 1002 -0.094304 0.097031 0.097031 1093.000000 0.388125 0.000625 0.000000 0.000000 
8020480000 45 57 0 767 -0.094146 0.096875 0.096875 1090.000000 0.387500 0.000625 0.000000 0.000000 
8023040000 24 14 0 1477 -0.094146 0.096875 0.096875 1090.000000 0.387500 0.000625 0.000000 0.000000 
8025600000 4 41 0 739 -0.094304 0.097031 0.097031 1093.000000 0.388125 0.000625 0.000000 0.000000 
8028160000 54 64 0 1036 -0.094304 0.097031 0.097031 1093.000000 0.388125 0.000625 0.000000 0.000000 
8030720000 6 10 0 190 -0.094304 0.097031 0.097031 1093.000000 0.388125 0.000625 0.000000 0.000000 
8033280000 1 28 0 580 -0.094304 0.097031 0.097031 1093.000000 0.388125 0.000625 0.000000 0.000000 
8035840000 36 48 84 1031 -0.094304 0.097031 0.097031 1093.000000 0.388125 0.000625 0.000000 0.000000 
8038400000 67 69 0 785 -0.094304 0.097187 0.097031 1074.000000 0.388125 0.000625 0.000000 0.000000 
8040960000 56 46 0 738 -0.094304 0.097187 0.097031 1074.000000 0.388125 0.000625 0.000000 0.000000 
8043520000 27 9 0 126 -0.094304 0.097031 0.097031 1093.000000 0.388125 0.000625 0.000000 0.000000 
8046080000 51 33 1447 109 -0.094304 0.097031 0.097031 1093.000000 0.388125 0.000625 0.000000 0.000000 
8048640000 56 63 0 1236 -0.094304 0.097031 0.097031 1093.000000 0.388125 0.000625 0.000000 0.000000 
8051200000 3 22 0 758 -0.094383 0.097187 0.097187 1085.000000 0.388125 0.000625 0.000000 0.000000 
8053760000 62 5 0 647 -0.094383 0.097187 0.097187 1085.000000 0.388125 0.000625 0.000000 0.000000 
8056320000 76 7 0 1093 -0.094383 0.097187 0.097187 1085.000000 0.388125 0.000625 0.000000 0.000000 
8058880000 66 11 0 1203 -0.094383 0.097187 0.097187 1085.000000 0.388125 0.000625 0.000000 0.000000 
8061440000 32 9 0 210 -0.094304 0.097031 0.097031 1093.000000 0.388125 0.000625 0.000000 0.000000 
8064000000 28 68 0 200 -0.094304 0.097031 0.097031 1093.000000 0.388125 0.000625 0.000000 0.000000 
8066560000 22 74 0 1053 -0.094146 0.096875 0.096875 1090.000000 0.387500 0.000625 0.000000 0.000000 
8069120000 40 62 0 1288 -0.094304 0.097031 0.097031 1093.000000 0.388125 0.000625 0.000000 0.000000 
8071680000 8 4 0 1236 -0.094304 0.097031 0.097031 1093.000000 0.388125 0.000625 0.000000 0.000000 
8074240000 6 74 0 1163 -0.094304 0.097031 0.097031 1093.000000 0.388125 0.000625 0.000000 0.000000 
8076800000 32 56 0 966 -0.094304 0.097031 0.097031 1093.000000 0.388125 0.000625 0.000000 0.000000 
8079360000 78 79 0 210 -0.094304 0.097031 0.097031 1093.000000 0.388125 0.000625 0.000000 0.000000 
8081920000 17 0 0 797 -0.094304 0.097187 0.097031 1074.000000 0.388125 0.000625 0.000000 0.000000 
8084480000 20 62 0 903 -0.094304 0.097187 0.097031 1074.000000 0.388125 0.000625 0.000000 0.000000 
8087040000 62 69 0 989 -0.094304 0.097187 0.097031 1074.000000 0.388125 0.000625 0.000000 0.000000 
8089600000 71 39 0 722 -0.094304 0.097187 0.097031 1074.000000 0.388125 0.000625 0.000000 0.000000 
8092160000 61 22 0 980 -0.094304 0.097187 0.097031 1074.000000 0.388125 0.000625 0.000000 0.000000 
8094720000 18 17 0 543 -0.094304 0.097187 0.097031 1074.000000 0.388125 0.000625 0.000000 0.000000 
8097280000 37 39 890 648 -0.094304 0.097187 0.097031 1074.000000 0.388125 0.000625 0.000000 0.000000 
8099840000 52 40 481 375 -0.094304 0.097187 0.097031 1074.000000 0.388125 0.000625 0.000000 0.000000 
8102400000 16 0 0 491 -0.094304 0.097187 0.097031 1074.000000 0.388125 0.000625 0.000000 0.000000 
8104960000 13 45 0 624 -0.094304 0.097187 0.097031 1074.000000 0.388125 0.000625 0.000000 0.000000 
8107520000 8 68 0 81 -0.094304 0.097187 0.097031 1074.000000 0.388125 0.000625 0.000000 0.000000 
8110080000 2 41 0 1509 -0.094304 0.097187 0.097031 1074.000000 0.388125 0.000625 0.000000 0.000000 
8112640000 14 49 0 776 -0.094304 0.097187 0.097031 1074.000000 0.388125 0.000625 0.000000 0.000000 
8115200000 1 35 0 936 -0.094304 0.097031 0.097031 1093.000000 0.388125 0.000625 0.000000 0.000000 
8117760000 24 62 0 936 -0.094304 0.097031 0.097031 1093.000000 0.388125 0.000625 0.000000 0.000000 
8120320000 44 30 981 864 -0.094304 0.097031 0.097031 1093.000000 0.388125 0.000625 0.000000 0.000000 
8122880000 47 22 0 1357 -0.094146 0.096875 0.096875 1090.000000 0.387500 0.000625 0.000000 0.000000 
8125440000 2 24 0 785 -0.094304 0.097031 0.097031 1093.000000 0.388125 0.000625 0.000000 0.000000 
8128000000 2 68 0 605 -0.094304 0.097031 0.097031 1093.000000 0.388125 0.000625 0.000000 0.000000 
8130560000 61 28 0 1063 -0.094304 0.097031 0.097031 1093.000000 0.388125 0.000625 0.000000 0.000000 
8133120000 35 16 0 491 -0.094304 0.097031 0.097031 1093.000000 0.388125 0.000625 0.000000 0.000000 
8135680000 5 65 0 845 -0.094304 0.097031 0.097031 1093.000000 0.388125 0.000625 0.000000 0.000000 
8138240000 54 64 0 209 -0.094304 0.097031 0.097031 1093.000000 0.388125 0.000625 0.000000 0.000000 
8140800000 5 18 0 525 -0.094304 0.097031 0.097031 1093.000000 0.388125 0.000625 0.000000 0.000000 
8143360000 13 75 0 1233 -0.094304 0.097031 0.097031 1093.000000 0.388125 0.000625 0.000000 0.000000 
8145920000 24 32 0 1350 -0.094304 0.097031 0.097031 1093.000000 0.388125 0.000625 0.000000 0.000000 
8148480000 56 64 0 951 -0.094304 0.097031 0.097031 1093.000000 0.388125 0.000625 0.000000 0.000000 
8151040000 12 45 0 52 -0.094304 0.097031 0.097031 1093.000000 0.388125 0.000625 0.000000 0.000000 
8153600000 62 64 0 1478 -0.094304 0.097031 0.097031 1093.000000 0.388125 0.000625 0.000000 0.000000 
8156160000 57 20 0 573 -0.094383 0.097187 0.097187 1085.000000 0.388125 0.000625 0.000000 0.000000 
8158720000 61 53 0 244 -0.094304 0.097031 0.097031 1099.000000 0.388125 0.000625 0.000000 0.000000 
8161280000 14 27 0 1097 -0.094304 0.097031 0.097031 1099.000000 0.388125 0.000625 0.000000 0.000000 
8163840000 19 65 0 733 -0.094383 0.097187 0.097187 1091.000000 0.388750 0.000625 0.000000 0.000000 
8166400000 54 18 0 443 -0.094383 0.097187 0.097187 1091.000000 0.388750 0.000625 0.000000 0.000000 
8168960000 67 65 0 1035 -0.094383 0.097187 0.097187 1091.000000 0.388750 0.000625 0.000000 0.000000 
8171520000 72 66 0 621 -0.094383 0.097187 0.097187 1091.000000 0.388750 0.000625 0.000000 0.000000 
8174080000 43 55 0 206 -0.094225 0.097031 0.097031 1088.000000 0.387500 0.000625 0.000000 0.000000 
8176640000 58 5 0 1249 -0.094146 0.096875 0.096875 1096.000000 0.387500 0.000625 0.000000 0.000000 
8179200000 35 66 0 244 -0.094146 0.096875 0.096875 1096.000000 0.387500 0.000625 0.000000 0.000000 
8181760000 57 20 0 1309 -0.094146 0.096875 0.096875 1096.000000 0.387500 0.000625 0.000000 0.000000 
8184320000 45 26 0 761 -0.094146 0.096875 0.096875 1096.000000 0.387500 0.000625 0.000000 0.000000 
8186880000 6 79 0 686 -0.094146 0.096875 0.096875 1096.000000 0.387500 0.000625 0.000000 0.000000 
8189440000 73 40 0 876 -0.094146 0.096875 0.096875 1096.000000 0.387500 0.000625 0.000000 0.000000 
8192000000 61 36 0 885 -0.094146 0.096875 0.096875 1096.000000 0.387500 0.000625 0.000000 0.000000 
8194560000 69 24 0 569 -0.094146 0.096875 0.096875 1096.000000 0.387500 0.000625 0.000000 0.000000 
8197120000 8 77 0 1034 -0.094383 0.097187 0.097187 1091.000000 0.388125 0.000625 0.000000 0.000000 
8199680000 25 8 0 1439 -0.094304 0.097031 0.097031 1099.000000 0.388125 0.000625 0.000000 0.000000 
8202240000 32 33 45 1193 -0.094304 0.097031 0.097031 1099.000000 0.388125 0.000625 0.000000 0.000000 
8204800000 40 66 0 380 -0.094304 0.097031 0.097031 1099.000000 0.388125 0.000625 0.000000 0.000000 
8207360000 53 43 1247 52 -0.094304 0.097031 0.097031 1099.000000 0.388125 0.000625 0.000000 0.000000 
8209920000 63 9 0 628 -0.094304 0.097031 0.097031 1099.000000 0.388125 0.000625 0.000000 0.000000 
8212480000 41 76 0 118 -0.094304 0.097031 0.097031 1099.000000 0.388125 0.000625 0.000000 0.000000 
8215040000 9 2 0 241 -0.094304 0.097031 0.097031 1099.000000 0.388125 0.000625 0.000000 0.000000 
8217600000 30 66 0 239 -0.094304 0.097031 0.097031 1099.000000 0.388125 0.000625 0.000000 0.000000 
8220160000 40 78 0 629 -0.094304 0.097031 0.097031 1099.000000 0.388125 0.000625 0.000000 0.000000 
8222720000 14 31 0 1375 -0.094304 0.097031 0.097031 1099.000000 0.388125 0.000625 0.000000 0.000000 
8225280000 78 57 0 617 -0.094146 0.096875 0.096875 1096.000000 0.387500 0.000625 0.000000 0.000000 
8227840000 12 16 0 702 -0.094304 0.097031 0.097031 1099.000000 0.388125 0.000625 0.000000 0.000000 
8230400000 67 54 0 637 -0.094304 0.097031 0.097031 1099.000000 0.388125 0.000625 0.000000 0.000000 
8232960000 37 16 0 1392 -0.094304 0.097031 0.097031 1099.000000 0.388125 0.000625 0.000000 0.000000 
8235520000 65 21 0 311 -0.094304 0.097031 0.097031 1099.000000 0.388125 0.000625 0.000000 0.000000 
8238080000 30 1 0 665 -0.094304 0.097031 0.097031 1099.000000 0.388125 0.000625 0.000000 0.000000 
8240640000 14 3 0 1504 -0.094304 0.097031 0.097031 1099.000000 0.388125 0.000625 0.000000 0.000000 
8243200000 63 53 0 1127 -0.094304 0.097031 0.097031 1099.000000 0.388125 0.000625 0.000000 0.000000 
8245760000 59 52 0 881 -0.094304 0.097031 0.097031 1099.000000 0.388125 0.000625 0.000000 0.000000 
8248320000 57 45 0 942 -0.094304 0.097031 0.097031 1099.000000 0.388125 0.000625 0.000000 0.000000 
8250880000 49 59 0 721 -0.094304 0.097031 0.097031 1099.000000 0.388125 0.000625 0.000000 0.000000 
8253440000 25 3 0 1141 -0.094304 0.097031 0.097031 1099.000000 0.388125 0.000625 0.000000 0.000000 
8256000000 43 26 0 679 -0.094304 0.097031 0.097031 1099.000000 0.388125 0.000625 0.000000 0.000000 
8258560000 3 4 0 290 -0.094304 0.097031 0.097031 1099.000000 0.388125 0.000625 0.000000 0.000000 
8261120000 47 15 0 482 -0.094304 0.097031 0.097031 1099.000000 0.388125 0.000625 0.000000 0.000000 
8263680000 36 35 1133 1151 -0.094304 0.097031 0.097031 1099.000000 0.388125 0.000625 0.000000 0.000000 
8266240000 24 36 0 237 -0.094304 0.097031 0.097031 1099.000000 0.388125 0.000625 0.000000 0.000000 
8268800000 34 47 1134 946 -0.094304 0.097031 0.097031 1099.000000 0.388125 0.000625 0.000000 0.000000 
8271360000 21 38 0 255 -0.094146 0.097031 0.096875 1077.000000 0.387500 0.000625 0.000000 0.000000 
8273920000 25 29 0 614 -0.094146 0.097031 0.096875 1077.000000 0.387500 0.000625 0.000000 0.000000 
8276480000 71 32 0 8 -0.094146 0.096875 0.096875 1096.000000 0.387500 0.000625 0.000000 0.000000 
8279040000 70 52 0 824 -0.094146 0.096875 0.096875 1096.000000 0.387500 0.000625 0.000000 0.000000 
8281600000 13 16 0 103 -0.094146 0.096875 0.096875 1096.000000 0.387500 0.000625 0.000000 0.000000 
8284160000 52 75 0 1411 -0.094304 0.097031 0.097031 1099.000000 0.388125 0.000625 0.000000 0.000000 
8286720000 47 32 97 976 -0.094304 0.097031 0.097031 1099.000000 0.388125 0.000625 0.000000 0.000000 
8289280000 61 25 0 1293 -0.094304 0.097031 0.097031 1099.000000 0.388125 0.000625 0.000000 0.000000 
8291840000 16 61 0 1257 -0.094304 0.097031 0.097031 1099.000000 0.388125 0.000625 0.000000 0.000000 
8294400000 0 19 0 591 -0.094304 0.097031 0.097031 1099.000000 0.388125 0.000625 0.000000 0.000000 
8296960000 46 2 0 390 -0.094146 0.096875 0.096875 1096.000000 0.387500 0.000625 0.000000 0.000000 
8299520000 49 48 1191 16 -0.094146 0.096875 0.096875 1096.000000 0.387500 0.000625 0.000000 0.000000 
8302080000 20 53 0 137 -0.094304 0.097031 0.097031 1099.000000 0.388125 0.000625 0.000000 0.000000 
8304640000 20 75 0 254 -0.094304 0.097031 0.097031 1099.000000 0.388125 0.000625 0.000000 0.000000 
8307200000 37 67 0 759 -0.094304 0.097031 0.097031 1099.000000 0.388125 0.000625 0.000000 0.000000 
8309760000 29 72 0 1362 -0.094304 0.097031 0.097031 1099.000000 0.388125 0.000625 0.000000 0.000000 
8312320000 49 72 0 765 -0.094304 0.097031 0.097031 1099.000000 0.388125 0.000625 0.000000 0.000000 
8314880000 12 56 0 853 -0.094304 0.097031 0.097031 1099.000000 0.388125 0.000625 0.000000 0.000000 
8317440000 34 54 566 345 -0.094304 0.097031 0.097031 1099.000000 0.388125 0.000625 0.000000 0.000000 
8320000000 3 5 0 1140 -0.094304 0.097031 0.097031 1099.000000 0.388125 0.000625 0.000000 0.000000 
8322560000 71 48 0 220 -0.094304 0.097031 0.097031 1099.000000 0.388125 0.000625 0.000000 0.000000 
8325120000 11 79 0 163 -0.094304 0.097031 0.097031 1099.000000 0.388125 0.000625 0.000000 0.000000 
8327680000 1 11 0 1229 -0.094304 0.097031 0.097031 1099.000000 0.388125 0.000625 0.000000 0.000000 
8330240000 17 28 0 500 -0.094304 0.097031 0.097031 1099.000000 0.388125 0.000625 0.000000 0.000000 
8332800000 41 70 0 898 -0.094304 0.097031 0.097031 1099.000000 0.388125 0.000625 0.000000 0.000000 
8335360000 43 7 0 95 -0.094304 0.097031 0.097031 1099.000000 0.388125 0.000625 0.000000 0.000000 
8337920000 37 77 0 230 -0.094304 0.097031 0.097031 1099.000000 0.388125 0.000625 0.000000 0.000000 
8340480000 20 76 0 171 -0.094304 0.097031 0.097031 1099.000000 0.388125 0.000625 0.000000 0.000000 
8343040000 31 54 0 1445 -0.094304 0.097031 0.097031 1099.000000 0.388125 0.000625 0.000000 0.000000 
8345600000 74 2 0 450 -0.094304 0.097031 0.097031 1099.000000 0.388125 0.000625 0.000000 0.000000 
8348160000 75 19 0 371 -0.094304 0.097031 0.097031 1099.000000 0.388125 0.000625 0.000000 0.000000 
8350720000 45 5 0 872 -0.094304 0.097031 0.097031 1099.000000 0.388125 0.000625 0.000000 0.000000 
8353280000 46 55 0 1508 -0.094304 0.097031 0.097031 1099.000000 0.388125 0.000625 0.000000 0.000000 
8355840000 12 2 0 1451 -0.094304 0.097031 0.097031 1099.000000 0.388125 0.000625 0.000000 0.000000 
8358400000 29 41 0 268 -0.094304 0.097031 0.097031 1099.000000 0.388125 0.000625 0.000000 0.000000 
8360960000 22 41 0 955 -0.094304 0.097031 0.097031 1099.000000 0.388125 0.000625 0.000000 0.000000 
8363520000 79 66 0 484 -0.094304 0.097031 0.097031 1099.000000 0.388125 0.000625 0.000000 0.000000 
8366080000 24 4 0 308 -0.094304 0.097031 0.097031 1099.000000 0.388125 0.000625 0.000000 0.000000 
8368640000 56 73 0 766 -0.094304 0.097031 0.097031 1099.000000 0.388125 0.000625 0.000000 0.000000 
8371200000 33 16 0 740 -0.094304 0.097031 0.097031 1099.000000 0.388125 0.000625 0.000000 0.000000 
8373760000 18 14 0 1406 -0.094304 0.097031 0.097031 1099.000000 0.388125 0.000625 0.000000 0.000000 
8376320000 72 32 0 176 -0.094304 0.097031 0.097031 1099.000000 0.388125 0.000625 0.000000 0.000000 
8378880000 46 19 0 1444 -0.094146 0.096875 0.096875 1096.000000 0.387500 0.000625 0.000000 0.000000 
8381440000 59 59 0 544 -0.093987 0.096719 0.096719 1093.000000 0.386875 0.000625 0.000000 0.000000 
8384000000 66 75 0 720 -0.093987 0.096719 0.096719 1093.000000 0.386875 0.000625 0.000000 0.000000 
8386560000 53 3 0 466 -0.094146 0.096875 0.096875 1096.000000 0.387500 0.000625 0.000000 0.000000 
8389120000 25 61 0 651 -0.094146 0.096875 0.096875 1096.000000 0.387500 0.000625 0.000000 0.000000 
8391680000 72 19 0 836 -0.094146 0.096875 0.096875 1096.000000 0.387500 0.000625 0.000000 0.000000 
8394240000 9 70 0 1256 -0.094146 0.096875 0.096875 1096.000000 0.387500 0.000625 0.000000 0.000000 
8396800000 41 0 0 786 -0.094146 0.096875 0.096875 1096.000000 0.387500 0.000625 0.000000 0.000000 
8399360000 5 63 0 59 -0.094146 0.096875 0.096875 1096.000000 0.387500 0.000625 0.000000 0.000000 
8401920000 41 30 1107 1177 -0.094146 0.096875 0.096875 1096.000000 0.387500 0.000625 0.000000 0.000000 
8404480000 63 47 0 519 -0.094304 0.097031 0.097031 1099.000000 0.388125 0.000625 0.000000 0.000000 
8407040000 68 29 0 1516 -0.094304 0.097031 0.097031 1099.000000 0.388125 0.000625 0.000000 0.000000 
8409600000 12 76 0 964 -0.094304 0.097031 0.097031 1099.000000 0.388125 0.000625 0.000000 0.000000 
8412160000 37 19 0 368 -0.094304 0.097031 0.097031 1099.000000 0.388125 0.000625 0.000000 0.000000 
8414720000 75 79 0 1444 -0.094304 0.097031 0.097031 1099.000000 0.388125 0.000625 0.000000 0.000000 
8417280000 55 2 0 1476 -0.094304 0.097031 0.097031 1099.000000 0.388125 0.000625 0.000000 0.000000 
8419840000 24 8 0 35 -0.094304 0.097031 0.097031 1099.000000 0.388125 0.000625 0.000000 0.000000 
8422400000 36 53 1245 907 -0.094304 0.097031 0.097031 1099.000000 0.388125 0.000625 0.000000 0.000000 
8424960000 28 59 0 455 -0.094304 0.097031 0.097031 1099.000000 0.388125 0.000625 0.000000 0.000000 
8427520000 16 60 0 496 -0.094304 0.097031 0.097031 1099.000000 0.388125 0.000625 0.000000 0.000000 
8430080000 48 60 0 1319 -0.094146 0.096875 0.096875 1096.000000 0.387500 0.000625 0.000000 0.000000 
8432640000 26 60 0 1369 -0.094146 0.096875 0.096875 1096.000000 0.387500 0.000625 0.000000 0.000000 
8435200000 28 28 0 216 -0.094146 0.096875 0.096875 1096.000000 0.387500 0.000625 0.000000 0.000000 
8437760000 23 69 0 1207 -0.094225 0.097031 0.097031 1088.000000 0.387500 0.000625 0.000000 0.000000 
8440320000 67 1 0 1464 -0.094304 0.097031 0.097031 1099.000000 0.388125 0.000625 0.000000 0.000000 
8442880000 18 55 0 1156 -0.094304 0.097031 0.097031 1099.000000 0.388125 0.000625 0.000000 0.000000 
8445440000 41 68 0 1065 -0.094304 0.097031 0.097031 1099.000000 0.388125 0.000625 0.000000 0.000000 
8448000000 37 17 0 918 -0.094304 0.097031 0.097031 1099.000000 0.388125 0.000625 0.000000 0.000000 
8450560000 48 60 0 672 -0.094304 0.097031 0.097031 1099.000000 0.388125 0.000625 0.000000 0.000000 
8453120000 75 58 0 1444 -0.094304 0.097031 0.097031 1099.000000 0.388125 0.000625 0.000000 0.000000 
8455680000 46 34 1363 143 -0.094304 0.097031 0.097031 1099.000000 0.388125 0.000625 0.000000 0.000000 
8458240000 11 22 0 1497 -0.094304 0.097031 0.097031 1099.000000 0.388125 0.000625 0.000000 0.000000 
8460800000 62 47 0 361 -0.094304 0.097031 0.097031 1099.000000 0.388125 0.000625 0.000000 0.000000 
8463360000 3 5 0 546 -0.094304 0.097031 0.097031 1099.000000 0.388125 0.000625 0.000000 0.000000 
8465920000 54 3 0 837 -0.094304 0.097031 0.097031 1099.000000 0.388125 0.000625 0.000000 0.000000 
8468480000 10 49 0 606 -0.094304 0.097031 0.097031 1099.000000 0.388125 0.000625 0.000000 0.000000 
8471040000 78 69 0 698 -0.094304 0.097031 0.097031 1099.000000 0.388125 0.000625 0.000000 0.000000 
8473600000 39 1 0 1282 -0.094304 0.097031 0.097031 1099.000000 0.388125 0.000625 0.000000 0.000000 
8476160000 49 13 0 369 -0.094304 0.097031 0.097031 1099.000000 0.388125 0.000625 0.000000 0.000000 
8478720000 76 10 0 1371 -0.094304 0.097031 0.097031 1099.000000 0.388125 0.000625 0.000000 0.000000 
8481280000 20 54 0 61 -0.094304 0.097031 0.097031 1099.000000 0.388125 0.000625 0.000000 0.000000 
8483840000 21 37 0 1498 -0.094304 0.097031 0.097031 1099.000000 0.388125 0.000625 0.000000 0.000000 
8486400000 62 46 0 535 -0.094304 0.097031 0.097031 1099.000000 0.388125 0.000625 0.000000 0.000000 
8488960000 30 69 0 707 -0.094304 0.097031 0.097031 1099.000000 0.388125 0.000625 0.000000 0.000000 
8491520000 55 34 0 288 -0.094304 0.097031 0.097031 1099.000000 0.388125 0.000625 0.000000 0.000000 
8494080000 78 73 0 234 -0.094304 0.097031 0.097031 1099.000000 0.388125 0.000625 0.000000 0.000000 
8496640000 24 78 0 996 -0.094304 0.097031 0.097031 1099.000000 0.388125 0.000625 0.000000 0.000000 
8499200000 24 53 0 1575 -0.094304 0.097031 0.097031 1099.000000 0.388125 0.000625 0.000000 0.000000 
8501760000 39 22 0 51 -0.094304 0.097031 0.097031 1099.000000 0.388125 0.000625 0.000000 0.000000 
8504320000 58 63 0 1596 -0.094304 0.097031 0.097031 1099.000000 0.388125 0.000625 0.000000 0.000000 
8506880000 22 38 0 228 -0.094304 0.097031 0.097031 1099.000000 0.388125 0.000625 0.000000 0.000000 
8509440000 62 45 0 1198 -0.094304 0.097031 0.097031 1099.000000 0.388125 0.000625 0.000000 0.000000 
8512000000 16 61 0 1221 -0.094304 0.097031 0.097031 1099.000000 0.388125 0.000625 0.000000 0.000000 
8514560000 2 3 0 1496 -0.094304 0.097031 0.097031 1099.000000 0.388125 0.000625 0.000000 0.000000 
8517120000 0 3 0 1146 -0.094304 0.097031 0.097031 1099.000000 0.388125 0.000625 0.000000 0.000000 
8519680000 50 3 0 99 -0.094304 0.097031 0.097031 1099.000000 0.388125 0.000625 0.000000 0.000000 
8522240000 69 46 0 1588 -0.094304 0.097031 0.097031 1099.000000 0.388125 0.000625 0.000000 0.000000 
8524800000 65 43 0 90 -0.094304 0.097031 0.097031 1099.000000 0.388125 0.000625 0.000000 0.000000 
8527360000 75 34 0 1469 -0.094304 0.097031 0.097031 1099.000000 0.388125 0.000625 0.000000 0.000000 
8529920000 67 4 0 1305 -0.094383 0.097187 0.097187 1091.000000 0.388750 0.000625 0.000000 0.000000 
8532480000 8 11 0 1149 -0.094383 0.097187 0.097187 1091.000000 0.388750 0.000625 0.000000 0.000000 
8535040000 68 4 0 1030 -0.094858 0.097656 0.097656 1100.000000 0.390625 0.000625 0.000000 0.000000 
8537600000 33 6 0 820 -0.095016 0.097812 0.097812 1103.000000 0.391250 0.000625 0.000000 0.000000 
8540160000 69 16 0 629 -0.095016 0.097812 0.097812 1103.000000 0.391250 0.000625 0.000000 0.000000 
8542720000 20 42 0 736 -0.095174 0.097969 0.097969 1106.000000 0.391875 0.000625 0.000000 0.000000 
8545280000 2 70 0 1184 -0.095332 0.098125 0.098125 1109.000000 0.392500 0.000625 0.000000 0.000000 
8547840000 26 59 0 1549 -0.095332 0.098125 0.098125 1109.000000 0.392500 0.000625 0.000000 0.000000 
8550400000 24 9 0 1127 -0.095332 0.098125 0.098125 1109.000000 0.392500 0.000625 0.000000 0.000000 
8552960000 0 43 0 880 -0.095174 0.097969 0.097969 1106.000000 0.391875 0.000625 0.000000 0.000000 
8555520000 35 49 1376 1134 -0.095491 0.098281 0.098281 1112.000000 0.393125 0.000625 0.000000 0.000000 
8558080000 31 23 0 714 -0.095491 0.098281 0.098281 1112.000000 0.393125 0.000625 0.000000 0.000000 
8560640000 53 60 0 905 -0.095491 0.098281 0.098281 1112.000000 0.393125 0.000625 0.000000 0.000000 
8563200000 70 8 0 1369 -0.095649 0.098437 0.098437 1115.000000 0.393750 0.000625 0.000000 0.000000 
8565760000 2 59 0 860 -0.095807 0.098594 0.098594 1118.000000 0.394375 0.000625 0.000000 0.000000 
8568320000 28 22 0 1173 -0.095965 0.098750 0.098750 1121.000000 0.395000 0.000625 0.000000 0.000000 
8570880000 67 35 0 601 -0.095965 0.098750 0.098750 1121.000000 0.395000 0.000625 0.000000 0.000000 
8573440000 15 35 0 325 -0.095965 0.098750 0.098750 1121.000000 0.395000 0.000625 0.000000 0.000000 
8576000000 17 66 0 548 -0.095886 0.098750 0.098750 1110.000000 0.394375 0.000625 0.000000 0.000000 
8578560000 79 78 0 579 -0.095807 0.098594 0.098594 1118.000000 0.394375 0.000625 0.000000 0.000000 
8581120000 29 27 0 953 -0.095965 0.098750 0.098750 1121.000000 0.395000 0.000625 0.000000 0.000000 
8583680000 5 41 0 1144 -0.096123 0.098906 0.098906 1124.000000 0.395625 0.000625 0.000000 0.000000 
8586240000 67 19 0 1441 -0.096123 0.098906 0.098906 1124.000000 0.395625 0.000625 0.000000 0.000000 
8588800000 30 25 0 573 -0.096123 0.098906 0.098906 1124.000000 0.395625 0.000625 0.000000 0.000000 
8591360000 51 14 0 1107 -0.096282 0.099062 0.099062 1127.000000 0.396250 0.000625 0.000000 0.000000 
8593920000 15 51 0 194 -0.096440 0.099219 0.099219 1130.000000 0.396875 0.000625 0.000000 0.000000 
8596480000 1 27 0 242 -0.096440 0.099219 0.099219 1130.000000 0.396875 0.000625 0.000000 0.000000 
8599040000 26 14 0 1331 -0.096440 0.099219 0.099219 1130.000000 0.396875 0.000625 0.000000 0.000000 
8601600000 5 16 0 1521 -0.096440 0.099375 0.099219 1111.000000 0.396875 0.000625 0.000000 0.000000 
8604160000 30 24 0 566 -0.096440 0.099375 0.099219 1111.000000 0.396875 0.000625 0.000000 0.000000 
8606720000 55 56 0 498 -0.096440 0.099375 0.099219 1111.000000 0.396875 0.000625 0.000000 0.000000 
8609280000 7 47 0 394 -0.096440 0.099375 0.099219 1111.000000 0.396875 0.000625 0.000000 0.000000 
8611840000 30 77 0 15 -0.096440 0.099219 0.099219 1130.000000 0.396875 0.000625 0.000000 0.000000 
8614400000 22 34 0 548 -0.096440 0.099219 0.099219 1130.000000 0.396875 0.000625 0.000000 0.000000 
8616960000 34 39 940 1277 -0.096440 0.099219 0.099219 1130.000000 0.396875 0.000625 0.000000 0.000000 
8619520000 50 16 0 637 -0.096598 0.099375 0.099375 1133.000000 0.397500 0.000625 0.000000 0.000000 
8622080000 51 34 842 167 -0.096598 0.099375 0.099375 1133.000000 0.397500 0.000625 0.000000 0.000000 
8624640000 73 76 0 1160 -0.096598 0.099375 0.099375 1133.000000 0.397500 0.000625 0.000000 0.000000 
8627200000 43 51 1329 465 -0.096598 0.099375 0.099375 1133.000000 0.397500 0.000625 0.000000 0.000000 
8629760000 60 57 0 227 -0.096598 0.099375 0.099375 1133.000000 0.397500 0.000625 0.000000 0.000000 
8632320000 71 62 0 1203 -0.096598 0.099375 0.099375 1133.000000 0.397500 0.000625 0.000000 0.000000 
8634880000 21 25 0 220 -0.096756 0.099531 0.099531 1136.000000 0.398125 0.000625 0.000000 0.000000 
8637440000 59 77 0 1099 -0.096915 0.099687 0.099687 1139.000000 0.398750 0.000625 0.000000 0.000000 
8640000000 59 3 0 1264 -0.096915 0.099687 0.099687 1139.000000 0.398750 0.000625 0.000000 0.000000 
8642560000 70 18 0 1178 -0.096915 0.099687 0.099687 1139.000000 0.398750 0.000625 0.000000 0.000000 
8645120000 36 68 0 248 -0.097231 0.100000 0.100000 1145.000000 0.400000 0.000625 0.000000 0.000000 
8647680000 44 3 0 274 -0.097389 0.100156 0.100156 1148.000000 0.400625 0.000625 0.000000 0.000000 
8650240000 12 9 0 1007 -0.097389 0.100156 0.100156 1148.000000 0.400625 0.000625 0.000000 0.000000 
8652800000 18 36 0 207 -0.097389 0.100156 0.100156 1148.000000 0.400625 0.000625 0.000000 0.000000 
8655360000 38 56 0 699 -0.097706 0.100469 0.100469 1154.000000 0.401875 0.000625 0.000000 0.000000 
8657920000 0 61 0 188 -0.097706 0.100469 0.100469 1154.000000 0.401875 0.000625 0.000000 0.000000 
8660480000 67 37 0 182 -0.097706 0.100469 0.100469 1154.000000 0.401875 0.000625 0.000000 0.000000 
8663040000 22 56 0 256 -0.097706 0.100469 0.100469 1154.000000 0.401875 0.000625 0.000000 0.000000 
8665600000 68 74 0 223 -0.097706 0.100469 0.100469 1154.000000 0.401875 0.000625 0.000000 0.000000 
8668160000 40 30 1026 980 -0.097706 0.100469 0.100469 1154.000000 0.401875 0.000625 0.000000 0.000000 
8670720000 12 28 0 1434 -0.097706 0.100469 0.100469 1154.000000 0.401875 0.000625 0.000000 0.000000 
8673280000 39 8 0 986 -0.097864 0.100625 0.100625 1157.000000 0.402500 0.000625 0.000000 0.000000 
8675840000 59 79 0 1592 -0.097864 0.100625 0.100625 1157.000000 0.402500 0.000625 0.000000 0.000000 
8678400000 52 6 0 788 -0.097864 0.100625 0.100625 1157.000000 0.402500 0.000625 0.000000 0.000000 
8680960000 12 70 0 929 -0.097785 0.100625 0.100625 1146.000000 0.401875 0.000625 0.000000 0.000000 
8683520000 1 77 0 763 -0.097864 0.100625 0.100625 1157.000000 0.402500 0.000625 0.000000 0.000000 
8686080000 78 20 0 1556 -0.098022 0.100781 0.100781 1160.000000 0.403125 0.000625 0.000000 0.000000 
8688640000 46 26 0 953 -0.098022 0.100781 0.100781 1160.000000 0.403125 0.000625 0.000000 0.000000 
8691200000 38 62 0 463 -0.098022 0.100781 0.100781 1160.000000 0.403125 0.000625 0.000000 0.000000 
8693760000 64 77 0 409 -0.098180 0.100937 0.100937 1163.000000 0.403750 0.000625 0.000000 0.000000 
8696320000 30 16 0 288 -0.098180 0.100937 0.100937 1163.000000 0.403750 0.000625 0.000000 0.000000 
8698880000 28 11 0 1159 -0.098180 0.100937 0.100937 1163.000000 0.403750 0.000625 0.000000 0.000000 
8701440000 77 30 0 1000 -0.098180 0.100937 0.100937 1163.000000 0.403750 0.000625 0.000000 0.000000 
8704000000 43 61 0 1508 -0.098180 0.100937 0.100937 1163.000000 0.403750 0.000625 0.000000 0.000000 
8706560000 79 65 0 370 -0.098180 0.100937 0.100937 1163.000000 0.403750 0.000625 0.000000 0.000000 
8709120000 71 54 0 1575 -0.098180 0.100937 0.100937 1163.000000 0.403750 0.000625 0.000000 0.000000 
8711680000 76 15 0 540 -0.098339 0.101094 0.101094 1166.000000 0.404375 0.000625 0.000000 0.000000 
8714240000 9 79 0 1274 -0.098339 0.101094 0.101094 1166.000000 0.404375 0.000625 0.000000 0.000000 
8716800000 63 36 0 1220 -0.098339 0.101094 0.101094 1166.000000 0.404375 0.000625 0.000000 0.000000 
8719360000 12 15 0 160 -0.098339 0.101094 0.101094 1166.000000 0.404375 0.000625 0.000000 0.000000 
8721920000 23 0 0 1221 -0.098339 0.101094 0.101094 1166.000000 0.404375 0.000625 0.000000 0.000000 
8724480000 71 15 0 469 -0.098339 0.101094 0.101094 1166.000000 0.404375 0.000625 0.000000 0.000000 
8727040000 12 10 0 840 -0.098339 0.101094 0.101094 1166.000000 0.404375 0.000625 0.000000 0.000000 
8729600000 6 48 0 495 -0.098339 0.101094 0.101094 1166.000000 0.404375 0.000625 0.000000 0.000000 
8732160000 66 37 0 245 -0.098180 0.100937 0.100937 1163.000000 0.403750 0.000625 0.000000 0.000000 
8734720000 76 79 0 68 -0.098180 0.100937 0.100937 1163.000000 0.403750 0.000625 0.000000 0.000000 
8737280000 70 5 0 1045 -0.098418 0.101250 0.101250 1158.000000 0.404375 0.000625 0.000000 0.000000 
8739840000 70 47 0 555 -0.098259 0.101094 0.101094 1155.000000 0.403750 0.000625 0.000000 0.000000 
8742400000 64 3 0 858 -0.098180 0.100937 0.100937 1163.000000 0.403750 0.000625 0.000000 0.000000 
8744960000 77 51 0 797 -0.098339 0.101094 0.101094 1166.000000 0.404375 0.000625 0.000000 0.000000 
8747520000 79 2 0 1477 -0.098339 0.101094 0.101094 1166.000000 0.404375 0.000625 0.000000 0.000000 
8750080000 77 25 0 1484 -0.098339 0.101094 0.101094 1166.000000 0.404375 0.000625 0.000000 0.000000 
8752640000 57 39 0 1106 -0.098339 0.101094 0.101094 1166.000000 0.404375 0.000625 0.000000 0.000000 
8755200000 78 7 0 1234 -0.098497 0.101250 0.101250 1169.000000 0.405000 0.000625 0.000000 0.000000 
8757760000 21 14 0 874 -0.098497 0.101250 0.101250 1169.000000 0.405000 0.000625 0.000000 0.000000 
8760320000 33 12 0 268 -0.098497 0.101250 0.101250 1169.000000 0.405000 0.000625 0.000000 0.000000 
8762880000 17 74 0 111 -0.098497 0.101250 0.101250 1169.000000 0.405000 0.000625 0.000000 0.000000 
8765440000 5 61 0 626 -0.098497 0.101250 0.101250 1169.000000 0.405000 0.000625 0.000000 0.000000 
8768000000 23 34 0 398 -0.098497 0.101250 0.101250 1169.000000 0.405000 0.000625 0.000000 0.000000 
8770560000 64 27 0 389 -0.098497 0.101250 0.101250 1169.000000 0.405000 0.000625 0.000000 0.000000 
8773120000 48 64 0 320 -0.098497 0.101250 0.101250 1169.000000 0.405000 0.000625 0.000000 0.000000 
8775680000 21 29 0 176 -0.098497 0.101250 0.101250 1169.000000 0.405000 0.000625 0.000000 0.000000 
8778240000 1 34 0 878 -0.098497 0.101250 0.101250 1169.000000 0.405000 0.000625 0.000000 0.000000 
8780800000 67 63 0 276 -0.098497 0.101250 0.101250 1169.000000 0.405000 0.000625 0.000000 0.000000 
8783360000 29 3 0 843 -0.098339 0.101094 0.101094 1166.000000 0.404375 0.000625 0.000000 0.000000 
8785920000 12 16 0 179 -0.098339 0.101094 0.101094 1166.000000 0.404375 0.000625 0.000000 0.000000 
8788480000 52 65 0 451 -0.098339 0.101094 0.101094 1166.000000 0.404375 0.000625 0.000000 0.000000 
8791040000 11 74 0 160 -0.098339 0.101094 0.101094 1166.000000 0.404375 0.000625 0.000000 0.000000 
8793600000 60 43 0 129 -0.098339 0.101094 0.101094 1166.000000 0.404375 0.000625 0.000000 0.000000 
8796160000 46 43 1317 1449 -0.098339 0.101094 0.101094 1166.000000 0.404375 0.000625 0.000000 0.000000 
8798720000 56 42 0 1082 -0.098339 0.101094 0.101094 1166.000000 0.404375 0.000625 0.000000 0.000000 
8801280000 40 33 1419 1201 -0.098180 0.100937 0.100937 1163.000000 0.403750 0.000625 0.000000 0.000000 
8803840000 46 71 0 1461 -0.098180 0.100937 0.100937 1163.000000 0.403750 0.000625 0.000000 0.000000 
8806400000 79 69 0 1318 -0.098180 0.100937 0.100937 1163.000000 0.403750 0.000625 0.000000 0.000000 
8808960000 35 47 1228 706 -0.098180 0.101094 0.100937 1144.000000 0.403750 0.000625 0.000000 0.000000 
8811520000 57 38 0 1092 -0.098180 0.101094 0.100937 1144.000000 0.403750 0.000625 0.000000 0.000000 
8814080000 55 38 971 706 -0.098180 0.101094 0.100937 1144.000000 0.403750 0.000625 0.000000 0.000000 
8816640000 71 53 0 1097 -0.098339 0.101250 0.101094 1147.000000 0.404375 0.000625 0.000000 0.000000 
8819200000 30 58 0 700 -0.098339 0.101250 0.101094 1147.000000 0.404375 0.000625 0.000000 0.000000 
8821760000 4 28 0 838 -0.098339 0.101250 0.101094 1147.000000 0.404375 0.000625 0.000000 0.000000 
8824320000 37 67 0 197 -0.098497 0.101406 0.101250 1150.000000 0.405000 0.000625 0.000000 0.000000 
8826880000 70 13 0 1303 -0.098497 0.101406 0.101250 1150.000000 0.405000 0.000625 0.000000 0.000000 
8829440000 41 33 1042 820 -0.098497 0.101406 0.101250 1150.000000 0.405000 0.000625 0.000000 0.000000 
8832000000 63 6 0 968 -0.098497 0.101406 0.101250 1150.000000 0.405000 0.000625 0.000000 0.000000 
8834560000 56 66 0 1035 -0.098497 0.101406 0.101250 1150.000000 0.405000 0.000625 0.000000 0.000000 
8837120000 61 71 0 239 -0.098497 0.101406 0.101250 1150.000000 0.405000 0.000625 0.000000 0.000000 
8839680000 30 41 0 778 -0.098497 0.101406 0.101250 1150.000000 0.405000 0.000625 0.000000 0.000000 
8842240000 13 60 0 1176 -0.098497 0.101406 0.101250 1150.000000 0.405000 0.000625 0.000000 0.000000 
8844800000 21 24 0 917 -0.098339 0.101250 0.101094 1147.000000 0.404375 0.000625 0.000000 0.000000 
8847360000 22 56 0 543 -0.098339 0.101250 0.101094 1147.000000 0.404375 0.000625 0.000000 0.000000 
8849920000 7 37 0 901 -0.098339 0.101250 0.101094 1147.000000 0.404375 0.000625 0.000000 0.000000 
8852480000 55 4 0 893 -0.098339 0.101250 0.101094 1147.000000 0.404375 0.000625 0.000000 0.000000 
8855040000 54 62 0 1394 -0.098339 0.101250 0.101094 1147.000000 0.404375 0.000625 0.000000 0.000000 
8857600000 21 13 0 60 -0.098497 0.101406 0.101250 1150.000000 0.405000 0.000625 0.000000 0.000000 
8860160000 32 42 415 1439 -0.098576 0.101406 0.101406 1161.000000 0.405000 0.000625 0.000000 0.000000 
8862720000 46 25 0 291 -0.098576 0.101406 0.101406 1161.000000 0.405000 0.000625 0.000000 0.000000 
8865280000 50 42 356 723 -0.098576 0.101406 0.101406 1161.000000 0.405000 0.000625 0.000000 0.000000 
8867840000 50 11 0 1096 -0.098576 0.101406 0.101406 1161.000000 0.405000 0.000625 0.000000 0.000000 
8870400000 4 73 0 371 -0.098576 0.101406 0.101406 1161.000000 0.405000 0.000625 0.000000 0.000000 
8872960000 20 41 0 1013 -0.098576 0.101406 0.101406 1161.000000 0.405000 0.000625 0.000000 0.000000 
8875520000 2 14 0 1549 -0.098497 0.101250 0.101250 1169.000000 0.405000 0.000625 0.000000 0.000000 
8878080000 63 10 0 746 -0.098497 0.101250 0.101250 1169.000000 0.405000 0.000625 0.000000 0.000000 
8880640000 71 4 0 947 -0.098497 0.101250 0.101250 1169.000000 0.405000 0.000625 0.000000 0.000000 
8883200000 61 58 0 585 -0.098497 0.101250 0.101250 1169.000000 0.405000 0.000625 0.000000 0.000000 
8885760000 40 23 0 289 -0.098497 0.101250 0.101250 1169.000000 0.405000 0.000625 0.000000 0.000000 
8888320000 9 52 0 1317 -0.098497 0.101250 0.101250 1169.000000 0.405000 0.000625 0.000000 0.000000 
8890880000 17 63 0 839 -0.098497 0.101250 0.101250 1169.000000 0.405000 0.000625 0.000000 0.000000 
8893440000 79 49 0 193 -0.098497 0.101250 0.101250 1169.000000 0.405000 0.000625 0.000000 0.000000 
8896000000 6 53 0 354 -0.098576 0.101406 0.101406 1161.000000 0.405625 0.000625 0.000000 0.000000 
8898560000 9 20 0 1554 -0.098972 0.101875 0.101875 1159.000000 0.406875 0.000625 0.000000 0.000000 
8901120000 72 58 0 516 -0.098972 0.101875 0.101875 1159.000000 0.406875 0.000625 0.000000 0.000000 
8903680000 76 67 0 232 -0.098892 0.101719 0.101719 1167.000000 0.406875 0.000625 0.000000 0.000000 
8906240000 62 57 0 73 -0.098892 0.101719 0.101719 1167.000000 0.406875 0.000625 0.000000 0.000000 
8908800000 78 52 0 1322 -0.099367 0.102188 0.102188 1176.000000 0.408750 0.000625 0.000000 0.000000 
8911360000 70 41 0 231 -0.099367 0.102188 0.102188 1176.000000 0.408750 0.000625 0.000000 0.000000 
8913920000 8 11 0 245 -0.099604 0.102500 0.102500 1171.000000 0.410000 0.000625 0.000000 0.000000 
8916480000 54 75 0 1324 -0.099842 0.102656 0.102656 1185.000000 0.410625 0.000625 0.000000 0.000000 
8919040000 25 78 0 1160 -0.100158 0.102969 0.102969 1191.000000 0.411875 0.000625 0.000000 0.000000 
8921600000 27 40 0 1436 -0.100158 0.102969 0.102969 1191.000000 0.411875 0.000625 0.000000 0.000000 
8924160000 39 18 0 694 -0.100158 0.102969 0.102969 1191.000000 0.411875 0.000625 0.000000 0.000000 
8926720000 69 30 0 967 -0.100158 0.102969 0.102969 1191.000000 0.411875 0.000625 0.000000 0.000000 
8929280000 10 37 0 808 -0.100316 0.103125 0.103125 1194.000000 0.412500 0.000625 0.000000 0.000000 
8931840000 77 58 0 1557 -0.100316 0.103125 0.103125 1194.000000 0.412500 0.000625 0.000000 0.000000 
8934400000 35 2 0 15 -0.100316 0.103125 0.103125 1194.000000 0.412500 0.000625 0.000000 0.000000 
8936960000 52 31 715 1403 -0.100316 0.103125 0.103125 1194.000000 0.412500 0.000625 0.000000 0.000000 
8939520000 22 8 0 31 -0.100316 0.103125 0.103125 1194.000000 0.412500 0.000625 0.000000 0.000000 
8942080000 9 38 0 229 -0.100316 0.103125 0.103125 1194.000000 0.412500 0.000625 0.000000 0.000000 
8944640000 43 26 0 347 -0.100475 0.103281 0.103281 1197.000000 0.413125 0.000625 0.000000 0.000000 
8947200000 13 30 0 1280 -0.100475 0.103281 0.103281 1197.000000 0.413125 0.000625 0.000000 0.000000 
8949760000 15 47 0 1479 -0.100475 0.103281 0.103281 1197.000000 0.413125 0.000625 0.000000 0.000000 
8952320000 45 78 0 1495 -0.100475 0.103281 0.103281 1197.000000 0.413125 0.000625 0.000000 0.000000 
8954880000 11 39 0 1058 -0.100475 0.103281 0.103281 1197.000000 0.413125 0.000625 0.000000 0.000000 
8957440000 60 49 0 781 -0.100633 0.103438 0.103438 1200.000000 0.413750 0.000625 0.000000 0.000000 
8960000000 42 75 0 492 -0.100633 0.103438 0.103438 1200.000000 0.413750 0.000625 0.000000 0.000000 
8962560000 56 9 0 1096 -0.100633 0.103438 0.103438 1200.000000 0.413750 0.000625 0.000000 0.000000 
8965120000 51 14 0 163 -0.100791 0.103594 0.103594 1203.000000 0.414375 0.000625 0.000000 0.000000 
8967680000 77 26 0 1290 -0.100791 0.103594 0.103594 1203.000000 0.414375 0.000625 0.000000 0.000000 
8970240000 70 27 0 9 -0.100791 0.103594 0.103594 1203.000000 0.414375 0.000625 0.000000 0.000000 
8972800000 2 67 0 1256 -0.100791 0.103594 0.103594 1203.000000 0.414375 0.000625 0.000000 0.000000 
8975360000 26 78 0 860 -0.100791 0.103594 0.103594 1203.000000 0.414375 0.000625 0.000000 0.000000 
8977920000 0 37 0 1441 -0.100791 0.103594 0.103594 1203.000000 0.414375 0.000625 0.000000 0.000000 
8980480000 37 61 0 1467 -0.100791 0.103594 0.103594 1203.000000 0.414375 0.000625 0.000000 0.000000 
8983040000 0 39 0 830 -0.100949 0.103750 0.103750 1206.000000 0.415000 0.000625 0.000000 0.000000 
8985600000 54 0 0 964 -0.100791 0.103594 0.103594 1203.000000 0.414375 0.000625 0.000000 0.000000 
8988160000 76 32 0 467 -0.100791 0.103594 0.103594 1203.000000 0.414375 0.000625 0.000000 0.000000 
8990720000 9 11 0 645 -0.100949 0.103750 0.103750 1206.000000 0.415000 0.000625 0.000000 0.000000 
8993280000 41 79 0 56 -0.101028 0.103906 0.103906 1198.000000 0.415000 0.000625 0.000000 0.000000 
8995840000 71 51 0 249 -0.101028 0.104063 0.103906 1179.000000 0.415000 0.000625 0.000000 0.000000 
8998400000 16 56 0 740 -0.101187 0.104219 0.104063 1182.000000 0.415625 0.000625 0.000000 0.000000 
9000960000 15 18 0 1566 -0.101345 0.104375 0.104219 1185.000000 0.416250 0.000625 0.000000 0.000000 
9003520000 18 74 0 1346 -0.101503 0.104531 0.104375 1188.000000 0.416875 0.000625 0.000000 0.000000 
9006080000 51 70 0 17 -0.101661 0.104688 0.104531 1191.000000 0.418125 0.000625 0.000000 0.000000 
9008640000 4 46 0 1343 -0.101661 0.104688 0.104531 1191.000000 0.418125 0.000625 0.000000 0.000000 
9011200000 36 11 0 1241 -0.101978 0.105000 0.104844 1197.000000 0.418750 0.000625 0.000000 0.000000 
9013760000 22 1 0 48 -0.102453 0.105469 0.105313 1206.000000 0.420625 0.000625 0.000000 0.000000 
9016320000 0 8 0 812 -0.102453 0.105469 0.105313 1206.000000 0.421250 0.000625 0.000000 0.000000 
9018880000 35 76 0 87 -0.102611 0.105625 0.105469 1209.000000 0.421875 0.000625 0.000000 0.000000 
9021440000 33 17 0 749 -0.102611 0.105625 0.105469 1209.000000 0.421875 0.000625 0.000000 0.000000 
9024000000 52 1 0 1472 -0.102611 0.105625 0.105469 1209.000000 0.421875 0.000625 0.000000 0.000000 
9026560000 72 19 0 756 -0.102927 0.105781 0.105781 1234.000000 0.423125 0.000625 0.000000 0.000000 
9029120000 39 31 352 783 -0.103085 0.105938 0.105938 1237.000000 0.423750 0.000625 0.000000 0.000000 
9031680000 29 70 0 989 -0.103244 0.106094 0.106094 1240.000000 0.424375 0.000625 0.000000 0.000000 
9034240000 39 62 0 15 -0.103560 0.106406 0.106406 1246.000000 0.425625 0.000625 0.000000 0.000000 
9036800000 0 28 0 159 -0.103718 0.106563 0.106563 1249.000000 0.426250 0.000625 0.000000 0.000000 
9039360000 71 30 0 1059 -0.104035 0.106875 0.106875 1255.000000 0.427500 0.000625 0.000000 0.000000 
9041920000 44 50 585 688 -0.104193 0.107031 0.107031 1258.000000 0.428125 0.000625 0.000000 0.000000 
9044480000 8 53 0 753 -0.104193 0.107031 0.107031 1258.000000 0.428125 0.000625 0.000000 0.000000 
9047040000 41 42 1180 434 -0.104509 0.107344 0.107344 1264.000000 0.429375 0.000625 0.000000 0.000000 
9049600000 12 5 0 687 -0.104668 0.107500 0.107500 1267.000000 0.430000 0.000625 0.000000 0.000000 
9052160000 54 22 0 363 -0.104668 0.107500 0.107500 1267.000000 0.430000 0.000625 0.000000 0.000000 
9054720000 36 13 0 1004 -0.104984 0.107813 0.107813 1273.000000 0.431250 0.000625 0.000000 0.000000 
9057280000 77 24 0 1466 -0.104984 0.107813 0.107813 1273.000000 0.431250 0.000625 0.000000 0.000000 
9059840000 48 13 0 1421 -0.104984 0.107813 0.107813 1273.000000 0.431250 0.000625 0.000000 0.000000 
9062400000 14 45 0 1311 -0.105142 0.107969 0.107969 1276.000000 0.431875 0.000625 0.000000 0.000000 
9064960000 18 68 0 1589 -0.105459 0.108281 0.108281 1282.000000 0.433125 0.000625 0.000000 0.000000 
9067520000 57 67 0 1304 -0.105459 0.108281 0.108281 1282.000000 0.433125 0.000625 0.000000 0.000000 
9070080000 2 55 0 1502 -0.105617 0.108438 0.108438 1285.000000 0.433750 0.000625 0.000000 0.000000 
9072640000 23 66 0 160 -0.105617 0.108438 0.108438 1285.000000 0.433750 0.000625 0.000000 0.000000 
9075200000 31 79 0 1350 -0.105617 0.108438 0.108438 1285.000000 0.433750 0.000625 0.000000 0.000000 
9077760000 24 12 0 997 -0.105617 0.108438 0.108438 1285.000000 0.433750 0.000625 0.000000 0.000000 
9080320000 66 49 0 206 -0.105934 0.108750 0.108750 1291.000000 0.435000 0.000625 0.000000 0.000000 
9082880000 20 45 0 1047 -0.105934 0.108750 0.108750 1291.000000 0.435000 0.000625 0.000000 0.000000 
9085440000 58 41 0 6 -0.105934 0.108750 0.108750 1291.000000 0.435000 0.000625 0.000000 0.000000 
9088000000 4 17 0 215 -0.105934 0.108750 0.108750 1291.000000 0.435000 0.000625 0.000000 0.000000 
9090560000 48 24 0 945 -0.106092 0.108906 0.108906 1294.000000 0.435625 0.000625 0.000000 0.000000 
9093120000 72 27 0 402 -0.106092 0.108906 0.108906 1294.000000 0.435625 0.000625 0.000000 0.000000 
9095680000 18 51 0 703 -0.106250 0.109063 0.109063 1297.000000 0.436250 0.000625 0.000000 0.000000 
9098240000 59 39 0 964 -0.106250 0.109063 0.109063 1297.000000 0.436250 0.000625 0.000000 0.000000 
9100800000 69 59 0 503 -0.106250 0.109063 0.109063 1297.000000 0.436250 0.000625 0.000000 0.000000 
9103360000 26 0 0 479 -0.106250 0.109219 0.109063 1278.000000 0.436250 0.000625 0.000000 0.000000 
9105920000 74 31 0 511 -0.106250 0.109219 0.109063 1278.000000 0.436250 0.000625 0.000000 0.000000 
9108480000 59 69 0 409 -0.106408 0.109375 0.109219 1281.000000 0.436875 0.000625 0.000000 0.000000 
9111040000 36 69 0 534 -0.106250 0.109219 0.109063 1278.000000 0.436250 0.000625 0.000000 0.000000 
9113600000 22 20 0 657 -0.106250 0.109219 0.109063 1278.000000 0.436250 0.000625 0.000000 0.000000 
9116160000 72 73 0 1267 -0.106250 0.109219 0.109063 1278.000000 0.436250 0.000625 0.000000 0.000000 
9118720000 27 78 0 340 -0.106250 0.109219 0.109063 1278.000000 0.436250 0.000625 0.000000 0.000000 
9121280000 27 9 0 686 -0.106250 0.109219 0.109063 1278.000000 0.436250 0.000625 0.000000 0.000000 
9123840000 67 37 0 1270 -0.106250 0.109219 0.109063 1278.000000 0.436250 0.000625 0.000000 0.000000 
9126400000 52 54 736 797 -0.106250 0.109219 0.109063 1278.000000 0.436250 0.000625 0.000000 0.000000 
9128960000 10 50 0 771 -0.106250 0.109219 0.109063 1278.000000 0.436250 0.000625 0.000000 0.000000 
9131520000 50 57 0 261 -0.106250 0.109219 0.109063 1278.000000 0.436250 0.000625 0.000000 0.000000 
9134080000 37 1 0 64 -0.106250 0.109063 0.109063 1297.000000 0.436250 0.000625 0.000000 0.000000 
9136640000 76 54 0 1285 -0.106408 0.109219 0.109219 1300.000000 0.436875 0.000625 0.000000 0.000000 
9139200000 2 58 0 1323 -0.106408 0.109219 0.109219 1300.000000 0.436875 0.000625 0.000000 0.000000 
9141760000 5 31 0 713 -0.106408 0.109219 0.109219 1300.000000 0.436875 0.000625 0.000000 0.000000 
9144320000 60 60 0 1376 -0.106408 0.109219 0.109219 1300.000000 0.436875 0.000625 0.000000 0.000000 
9146880000 62 14 0 256 -0.106566 0.109375 0.109375 1303.000000 0.437500 0.000625 0.000000 0.000000 
9149440000 23 32 0 1405 -0.106566 0.109375 0.109375 1303.000000 0.437500 0.000625 0.000000 0.000000 
9152000000 55 51 1490 1290 -0.106566 0.109375 0.109375 1303.000000 0.437500 0.000625 0.000000 0.000000 
9154560000 31 8 0 622 -0.106566 0.109375 0.109375 1303.000000 0.437500 0.000625 0.000000 0.000000 
9157120000 33 10 0 1034 -0.106566 0.109375 0.109375 1303.000000 0.437500 0.000625 0.000000 0.000000 
9159680000 63 60 0 565 -0.106566 0.109375 0.109375 1303.000000 0.437500 0.000625 0.000000 0.000000 
9162240000 69 47 0 1240 -0.106566 0.109375 0.109375 1303.000000 0.437500 0.000625 0.000000 0.000000 
9164800000 29 28 0 418 -0.106646 0.109531 0.109531 1295.000000 0.437500 0.000625 0.000000 0.000000 
9167360000 66 44 0 45 -0.106646 0.109531 0.109531 1295.000000 0.437500 0.000625 0.000000 0.000000 
9169920000 24 9 0 1277 -0.106646 0.109531 0.109531 1295.000000 0.437500 0.000625 0.000000 0.000000 
9172480000 18 63 0 1326 -0.106566 0.109375 0.109375 1303.000000 0.437500 0.000625 0.000000 0.000000 
9175040000 51 10 0 260 -0.106566 0.109375 0.109375 1303.000000 0.437500 0.000625 0.000000 0.000000 
9177600000 56 17 0 1474 -0.106566 0.109375 0.109375 1303.000000 0.437500 0.000625 0.000000 0.000000 
9180160000 65 69 0 618 -0.106566 0.109375 0.109375 1303.000000 0.437500 0.000625 0.000000 0.000000 
9182720000 16 78 0 462 -0.106566 0.109375 0.109375 1303.000000 0.437500 0.000625 0.000000 0.000000 
9185280000 41 57 0 149 -0.106566 0.109375 0.109375 1303.000000 0.437500 0.000625 0.000000 0.000000 
9187840000 37 22 0 256 -0.106566 0.109375 0.109375 1303.000000 0.437500 0.000625 0.000000 0.000000 
9190400000 12 9 0 137 -0.106566 0.109375 0.109375 1303.000000 0.437500 0.000625 0.000000 0.000000 
9192960000 0 47 0 1535 -0.106566 0.109375 0.109375 1303.000000 0.437500 0.000625 0.000000 0.000000 
9195520000 8 45 0 730 -0.106566 0.109375 0.109375 1303.000000 0.437500 0.000625 0.000000 0.000000 
9198080000 51 48 707 1033 -0.106566 0.109375 0.109375 1303.000000 0.437500 0.000625 0.000000 0.000000 
9200640000 12 57 0 1232 -0.106566 0.109375 0.109375 1303.000000 0.437500 0.000625 0.000000 0.000000 
9203200000 33 74 0 11 -0.106566 0.109375 0.109375 1303.000000 0.437500 0.000625 0.000000 0.000000 
9205760000 23 40 0 1268 -0.106566 0.109375 0.109375 1303.000000 0.437500 0.000625 0.000000 0.000000 
9208320000 53 79 0 502 -0.106408 0.109219 0.109219 1300.000000 0.436875 0.000625 0.000000 0.000000 
9210880000 68 52 0 1486 -0.106408 0.109219 0.109219 1300.000000 0.436875 0.000625 0.000000 0.000000 
9213440000 28 70 0 1342 -0.106408 0.109219 0.109219 1300.000000 0.436875 0.000625 0.000000 0.000000 
9216000000 19 26 0 449 -0.106408 0.109219 0.109219 1300.000000 0.436875 0.000625 0.000000 0.000000 
9218560000 17 45 0 883 -0.106408 0.109219 0.109219 1300.000000 0.436875 0.000625 0.000000 0.000000 
9221120000 28 60 0 106 -0.106408 0.109219 0.109219 1300.000000 0.436875 0.000625 0.000000 0.000000 
9223680000 41 61 0 1454 -0.106408 0.109219 0.109219 1300.000000 0.436875 0.000625 0.000000 0.000000 
9226240000 30 17 0 587 -0.106408 0.109219 0.109219 1300.000000 0.436875 0.000625 0.000000 0.000000 
9228800000 74 10 0 1582 -0.106408 0.109219 0.109219 1300.000000 0.436875 0.000625 0.000000 0.000000 
9231360000 39 55 0 543 -0.106408 0.109219 0.109219 1300.000000 0.436875 0.000625 0.000000 0.000000 
9233920000 19 75 0 472 -0.106566 0.109375 0.109375 1303.000000 0.437500 0.000625 0.000000 0.000000 
9236480000 42 43 1577 792 -0.106646 0.109531 0.109531 1295.000000 0.437500 0.000625 0.000000 0.000000 
9239040000 58 9 0 1559 -0.106566 0.109375 0.109375 1303.000000 0.437500 0.000625 0.000000 0.000000 
9241600000 10 41 0 955 -0.106566 0.109375 0.109375 1303.000000 0.437500 0.000625 0.000000 0.000000 
9244160000 68 31 0 744 -0.106566 0.109375 0.109375 1303.000000 0.437500 0.000625 0.000000 0.000000 
9246720000 46 38 1048 1143 -0.106566 0.109375 0.109375 1303.000000 0.437500 0.000625 0.000000 0.000000 
9249280000 25 30 0 595 -0.106566 0.109375 0.109375 1303.000000 0.437500 0.000625 0.000000 0.000000 
9251840000 69 8 0 50 -0.106566 0.109375 0.109375 1303.000000 0.437500 0.000625 0.000000 0.000000 
9254400000 50 11 0 376 -0.106566 0.109375 0.109375 1303.000000 0.437500 0.000625 0.000000 0.000000 
9256960000 0 53 0 470 -0.106566 0.109375 0.109375 1303.000000 0.437500 0.000625 0.000000 0.000000 
9259520000 31 2 0 649 -0.106566 0.109375 0.109375 1303.000000 0.437500 0.000625 0.000000 0.000000 
9262080000 63 32 0 517 -0.106566 0.109375 0.109375 1303.000000 0.437500 0.000625 0.000000 0.000000 
9264640000 56 14 0 1097 -0.106566 0.109375 0.109375 1303.000000 0.437500 0.000625 0.000000 0.000000 
9267200000 71 12 0 894 -0.106566 0.109375 0.109375 1303.000000 0.437500 0.000625 0.000000 0.000000 
9269760000 31 20 0 333 -0.106566 0.109375 0.109375 1303.000000 0.437500 0.000625 0.000000 0.000000 
9272320000 46 63 0 535 -0.106566 0.109375 0.109375 1303.000000 0.437500 0.000625 0.000000 0.000000 
9274880000 33 1 0 182 -0.106566 0.109375 0.109375 1303.000000 0.437500 0.000625 0.000000 0.000000 
9277440000 49 30 1314 1575 -0.106566 0.109375 0.109375 1303.000000 0.437500 0.000625 0.000000 0.000000 
9280000000 75 1 0 425 -0.106566 0.109375 0.109375 1303.000000 0.437500 0.000625 0.000000 0.000000 
9282560000 10 55 0 240 -0.106566 0.109375 0.109375 1303.000000 0.437500 0.000625 0.000000 0.000000 
9285120000 59 60 0 1049 -0.106566 0.109375 0.109375 1303.000000 0.437500 0.000625 0.000000 0.000000 
9287680000 31 3 0 1272 -0.106566 0.109375 0.109375 1303.000000 0.437500 0.000625 0.000000 0.000000 
9290240000 11 35 0 1233 -0.106566 0.109375 0.109375 1303.000000 0.437500 0.000625 0.000000 0.000000 
9292800000 35 38 1231 1289 -0.106566 0.109375 0.109375 1303.000000 0.437500 0.000625 0.000000 0.000000 
9295360000 70 39 0 816 -0.106566 0.109375 0.109375 1303.000000 0.437500 0.000625 0.000000 0.000000 
9297920000 45 32 1435 526 -0.106566 0.109375 0.109375 1303.000000 0.437500 0.000625 0.000000 0.000000 
9300480000 41 13 0 441 -0.106566 0.109375 0.109375 1303.000000 0.437500 0.000625 0.000000 0.000000 
9303040000 76 33 0 586 -0.106566 0.109375 0.109375 1303.000000 0.437500 0.000625 0.000000 0.000000 
9305600000 75 46 0 258 -0.106566 0.109375 0.109375 1303.000000 0.437500 0.000625 0.000000 0.000000 
9308160000 50 26 0 248 -0.106566 0.109375 0.109375 1303.000000 0.437500 0.000625 0.000000 0.000000 
9310720000 31 51 333 436 -0.106646 0.109531 0.109531 1295.000000 0.438125 0.000625 0.000000 0.000000 
9313280000 24 9 0 912 -0.106646 0.109531 0.109531 1295.000000 0.438125 0.000625 0.000000 0.000000 
9315840000 14 7 0 365 -0.106804 0.109688 0.109687 1298.000000 0.438750 0.000625 0.000000 0.000000 
9318400000 72 52 0 777 -0.106804 0.109688 0.109687 1298.000000 0.438750 0.000625 0.000000 0.000000 
9320960000 34 28 112 1546 -0.106962 0.109844 0.109844 1301.000000 0.439375 0.000625 0.000000 0.000000 
9323520000 31 13 0 1205 -0.107278 0.110156 0.110156 1307.000000 0.440625 0.000625 0.000000 0.000000 
9326080000 24 6 0 407 -0.107437 0.110469 0.110312 1291.000000 0.441250 0.000625 0.000000 0.000000 
9328640000 0 13 0 602 -0.107753 0.110781 0.110625 1297.000000 0.442500 0.000625 0.000000 0.000000 
9331200000 30 41 0 1222 -0.107911 0.110938 0.110781 1300.000000 0.443125 0.000625 0.000000 0.000000 
9333760000 71 56 0 1501 -0.108070 0.110938 0.110937 1322.000000 0.443125 0.000625 0.000000 0.000000 
9336320000 18 60 0 757 -0.107911 0.110781 0.110781 1319.000000 0.442500 0.000625 0.000000 0.000000 
9338880000 31 69 0 729 -0.108070 0.110938 0.110937 1322.000000 0.443125 0.000625 0.000000 0.000000 
9341440000 57 37 0 876 -0.108070 0.110938 0.110937 1322.000000 0.443750 0.000625 0.000000 0.000000 
9344000000 69 17 0 689 -0.108070 0.110938 0.110937 1322.000000 0.443750 0.000625 0.000000 0.000000 
9346560000 27 69 0 599 -0.108070 0.110938 0.110937 1322.000000 0.443125 0.000625 0.000000 0.000000 
9349120000 8 60 0 708 -0.108386 0.111250 0.111250 1328.000000 0.444375 0.000625 0.000000 0.000000 
9351680000 23 78 0 532 -0.108386 0.111250 0.111250 1328.000000 0.444375 0.000625 0.000000 0.000000 
9354240000 78 1 0 1591 -0.108544 0.111406 0.111406 1331.000000 0.445000 0.000625 0.000000 0.000000 
9356800000 5 69 0 592 -0.108703 0.111563 0.111562 1334.000000 0.445625 0.000625 0.000000 0.000000 
9359360000 78 64 0 1127 -0.108861 0.111719 0.111719 1337.000000 0.446875 0.000625 0.000000 0.000000 
9361920000 2 46 0 586 -0.109019 0.111875 0.111875 1340.000000 0.447500 0.000625 0.000000 0.000000 
9364480000 72 23 0 313 -0.109019 0.111875 0.111875 1340.000000 0.447500 0.000625 0.000000 0.000000 
9367040000 61 71 0 289 -0.109256 0.112187 0.112187 1335.000000 0.448125 0.000625 0.000000 0.000000 
9369600000 4 68 0 560 -0.109177 0.112031 0.112031 1343.000000 0.448125 0.000625 0.000000 0.000000 
9372160000 6 28 0 875 -0.109335 0.112187 0.112187 1346.000000 0.448750 0.000625 0.000000 0.000000 
9374720000 7 50 0 419 -0.109494 0.112344 0.112344 1349.000000 0.449375 0.000625 0.000000 0.000000 
9377280000 17 61 0 1088 -0.109652 0.112500 0.112500 1352.000000 0.450000 0.000625 0.000000 0.000000 
9379840000 60 53 0 900 -0.109810 0.112656 0.112656 1355.000000 0.450625 0.000625 0.000000 0.000000 
9382400000 19 50 0 1190 -0.109810 0.112656 0.112656 1355.000000 0.450625 0.000625 0.000000 0.000000 
9384960000 28 34 0 1425 -0.109968 0.112812 0.112812 1358.000000 0.451250 0.000625 0.000000 0.000000 
9387520000 69 11 0 823 -0.110127 0.112969 0.112969 1361.000000 0.451875 0.000625 0.000000 0.000000 
9390080000 60 71 0 575 -0.110127 0.112969 0.112969 1361.000000 0.451875 0.000625 0.000000 0.000000 
9392640000 45 65 0 43 -0.110127 0.112969 0.112969 1361.000000 0.451875 0.000625 0.000000 0.000000 
9395200000 11 74 0 281 -0.110127 0.112969 0.112969 1361.000000 0.451875 0.000625 0.000000 0.000000 
9397760000 52 52 677 342 -0.110285 0.113125 0.113125 1364.000000 0.452500 0.000625 0.000000 0.000000 
9400320000 27 8 0 1284 -0.110285 0.113125 0.113125 1364.000000 0.452500 0.000625 0.000000 0.000000 
9402880000 56 59 0 662 -0.110285 0.113125 0.113125 1364.000000 0.452500 0.000625 0.000000 0.000000 
9405440000 62 25 0 995 -0.110285 0.113125 0.113125 1364.000000 0.452500 0.000625 0.000000 0.000000 
9408000000 12 79 0 1226 -0.110285 0.113125 0.113125 1364.000000 0.452500 0.000625 0.000000 0.000000 
9410560000 76 64 0 1261 -0.110601 0.113437 0.113437 1370.000000 0.453750 0.000625 0.000000 0.000000 
9413120000 22 18 0 1081 -0.110601 0.113437 0.113437 1370.000000 0.453750 0.000625 0.000000 0.000000 
9415680000 7 32 0 1465 -0.110601 0.113437 0.113437 1370.000000 0.453750 0.000625 0.000000 0.000000 
9418240000 45 32 1435 1284 -0.110759 0.113594 0.113594 1373.000000 0.454375 0.000625 0.000000 0.000000 
9420800000 21 63 0 160 -0.110759 0.113594 0.113594 1373.000000 0.454375 0.000625 0.000000 0.000000 
9423360000 48 21 0 724 -0.110918 0.113750 0.113750 1376.000000 0.455000 0.000625 0.000000 0.000000 
9425920000 39 59 0 434 -0.110759 0.113594 0.113594 1373.000000 0.454375 0.000625 0.000000 0.000000 
9428480000 57 9 0 51 -0.110759 0.113594 0.113594 1373.000000 0.454375 0.000625 0.000000 0.000000 
9431040000 8 23 0 1011 -0.110918 0.113750 0.113750 1376.000000 0.455000 0.000625 0.000000 0.000000 
9433600000 0 32 0 794 -0.110918 0.113750 0.113750 1376.000000 0.455000 0.000625 0.000000 0.000000 
9436160000 29 29 0 262 -0.110918 0.113750 0.113750 1376.000000 0.455000 0.000625 0.000000 0.000000 
9438720000 51 63 0 228 -0.110918 0.113750 0.113750 1376.000000 0.455000 0.000625 0.000000 0.000000 
9441280000 45 27 784 550 -0.110918 0.113750 0.113750 1376.000000 0.455000 0.000625 0.000000 0.000000 
9443840000 7 25 0 1505 -0.110918 0.113750 0.113750 1376.000000 0.455000 0.000625 0.000000 0.000000 
9446400000 79 62 0 1234 -0.110918 0.113750 0.113750 1376.000000 0.455000 0.000625 0.000000 0.000000 
9448960000 66 23 0 317 -0.110918 0.113750 0.113750 1376.000000 0.455000 0.000625 0.000000 0.000000 
9451520000 10 71 0 776 -0.110918 0.113750 0.113750 1376.000000 0.455000 0.000625 0.000000 0.000000 
9454080000 7 4 0 1572 -0.110918 0.113750 0.113750 1376.000000 0.455000 0.000625 0.000000 0.000000 
9456640000 75 36 0 1255 -0.110918 0.113750 0.113750 1376.000000 0.455000 0.000625 0.000000 0.000000 
9459200000 16 63 0 1261 -0.110918 0.113750 0.113750 1376.000000 0.455000 0.000625 0.000000 0.000000 
9461760000 72 33 0 642 -0.110918 0.113750 0.113750 1376.000000 0.455000 0.000625 0.000000 0.000000 
9464320000 33 49 174 995 -0.110918 0.113750 0.113750 1376.000000 0.455000 0.000625 0.000000 0.000000 
9466880000 45 29 1292 1425 -0.110918 0.113750 0.113750 1376.000000 0.455000 0.000625 0.000000 0.000000 
9469440000 56 41 1198 649 -0.110918 0.113750 0.113750 1376.000000 0.455000 0.000625 0.000000 0.000000 
9472000000 30 61 0 1504 -0.110918 0.113750 0.113750 1376.000000 0.455000 0.000625 0.000000 0.000000 
9474560000 23 32 0 1267 -0.110918 0.113750 0.113750 1376.000000 0.455000 0.000625 0.000000 0.000000 
9477120000 72 10 0 1368 -0.110918 0.113750 0.113750 1376.000000 0.455000 0.000625 0.000000 0.000000 
9479680000 56 44 1495 653 -0.110918 0.113750 0.113750 1376.000000 0.455000 0.000625 0.000000 0.000000 
9482240000 24 7 0 1005 -0.110918 0.113750 0.113750 1376.000000 0.455000 0.000625 0.000000 0.000000 
9484800000 8 60 0 574 -0.110918 0.113750 0.113750 1376.000000 0.455000 0.000625 0.000000 0.000000 
9487360000 56 29 1236 46 -0.110918 0.113750 0.113750 1376.000000 0.455000 0.000625 0.000000 0.000000 
9489920000 19 37 0 1161 -0.110918 0.113750 0.113750 1376.000000 0.455000 0.000625 0.000000 0.000000 
9492480000 14 71 0 942 -0.110918 0.113750 0.113750 1376.000000 0.455000 0.000625 0.000000 0.000000 
9495040000 62 37 0 1488 -0.110918 0.113750 0.113750 1376.000000 0.455000 0.000625 0.000000 0.000000 
9497600000 10 1 0 681 -0.110918 0.113750 0.113750 1376.000000 0.455000 0.000625 0.000000 0.000000 
9500160000 68 7 0 574 -0.110918 0.113750 0.113750 1376.000000 0.455000 0.000625 0.000000 0.000000 
9502720000 5 34 0 357 -0.110918 0.113750 0.113750 1376.000000 0.455000 0.000625 0.000000 0.000000 
9505280000 57 46 0 1361 -0.110918 0.113750 0.113750 1376.000000 0.455000 0.000625 0.000000 0.000000 
9507840000 7 28 0 865 -0.110918 0.113750 0.113750 1376.000000 0.455000 0.000625 0.000000 0.000000 
9510400000 52 79 0 254 -0.110918 0.113750 0.113750 1376.000000 0.455000 0.000625 0.000000 0.000000 
9512960000 50 62 0 972 -0.110918 0.113750 0.113750 1376.000000 0.455000 0.000625 0.000000 0.000000 
9515520000 10 69 0 1569 -0.110918 0.113750 0.113750 1376.000000 0.455000 0.000625 0.000000 0.000000 
9518080000 24 12 0 794 -0.110918 0.113750 0.113750 1376.000000 0.455000 0.000625 0.000000 0.000000 
9520640000 55 42 896 1575 -0.110918 0.113750 0.113750 1376.000000 0.455000 0.000625 0.000000 0.000000 
9523200000 34 15 0 989 -0.110918 0.113750 0.113750 1376.000000 0.455000 0.000625 0.000000 0.000000 
9525760000 2 47 0 1254 -0.110918 0.113750 0.113750 1376.000000 0.455000 0.000625 0.000000 0.000000 
9528320000 24 77 0 1239 -0.110759 0.113594 0.113594 1373.000000 0.454375 0.000625 0.000000 0.000000 
9530880000 14 43 0 921 -0.110759 0.113594 0.113594 1373.000000 0.454375 0.000625 0.000000 0.000000 
9533440000 56 7 0 252 -0.110759 0.113594 0.113594 1373.000000 0.454375 0.000625 0.000000 0.000000 
9536000000 53 57 0 1142 -0.110601 0.113437 0.113437 1370.000000 0.453750 0.000625 0.000000 0.000000 
9538560000 44 77 0 452 -0.110601 0.113437 0.113437 1370.000000 0.453750 0.000625 0.000000 0.000000 
9541120000 61 22 0 1195 -0.110759 0.113594 0.113594 1373.000000 0.454375 0.000625 0.000000 0.000000 
9543680000 24 39 0 279 -0.110759 0.113594 0.113594 1373.000000 0.454375 0.000625 0.000000 0.000000 
9546240000 12 51 0 610 -0.110759 0.113594 0.113594 1373.000000 0.454375 0.000625 0.000000 0.000000 
9548800000 43 0 0 248 -0.110759 0.113594 0.113594 1373.000000 0.454375 0.000625 0.000000 0.000000 
9551360000 55 4 0 1478 -0.110759 0.113594 0.113594 1373.000000 0.454375 0.000625 0.000000 0.000000 
9553920000 12 66 0 111 -0.110759 0.113594 0.113594 1373.000000 0.454375 0.000625 0.000000 0.000000 
9556480000 48 53 603 1532 -0.110759 0.113594 0.113594 1373.000000 0.454375 0.000625 0.000000 0.000000 
9559040000 12 8 0 125 -0.110759 0.113594 0.113594 1373.000000 0.454375 0.000625 0.000000 0.000000 
9561600000 60 38 0 510 -0.110918 0.113750 0.113750 1376.000000 0.455000 0.000625 0.000000 0.000000 
9564160000 50 68 0 361 -0.110918 0.113750 0.113750 1376.000000 0.455000 0.000625 0.000000 0.000000 
9566720000 28 54 0 30 -0.110918 0.113750 0.113750 1376.000000 0.455000 0.000625 0.000000 0.000000 
9569280000 53 76 0 1484 -0.110918 0.113750 0.113750 1376.000000 0.455000 0.000625 0.000000 0.000000 
9571840000 46 42 858 865 -0.110759 0.113594 0.113594 1373.000000 0.454375 0.000625 0.000000 0.000000 
9574400000 64 74 0 869 -0.110601 0.113437 0.113437 1370.000000 0.453750 0.000625 0.000000 0.000000 
9576960000 12 66 0 352 -0.110759 0.113594 0.113594 1373.000000 0.454375 0.000625 0.000000 0.000000 
9579520000 79 7 0 1228 -0.110918 0.113750 0.113750 1376.000000 0.455000 0.000625 0.000000 0.000000 
9582080000 30 1 0 658 -0.110918 0.113750 0.113750 1376.000000 0.455000 0.000625 0.000000 0.000000 
9584640000 43 9 0 1473 -0.110918 0.113750 0.113750 1376.000000 0.455000 0.000625 0.000000 0.000000 
9587200000 39 19 0 435 -0.110918 0.113750 0.113750 1376.000000 0.455000 0.000625 0.000000 0.000000 
9589760000 20 42 0 13 -0.110918 0.113750 0.113750 1376.000000 0.455000 0.000625 0.000000 0.000000 
9592320000 16 22 0 1386 -0.110918 0.113750 0.113750 1376.000000 0.455000 0.000625 0.000000 0.000000 
9594880000 13 53 0 513 -0.110918 0.113750 0.113750 1376.000000 0.455000 0.000625 0.000000 0.000000 
9597440000 44 74 0 806 -0.110918 0.113750 0.113750 1376.000000 0.455000 0.000625 0.000000 0.000000 
9600000000 44 48 1396 864 -0.110918 0.113750 0.113750 1376.000000 0.455000 0.000625 0.000000 0.000000 
9602560000 19 26 0 820 -0.110918 0.113906 0.113750 1357.000000 0.455000 0.000625 0.000000 0.000000 
9605120000 14 20 0 1040 -0.110918 0.113906 0.113750 1357.000000 0.455000 0.000625 0.000000 0.000000 
9607680000 44 23 0 34 -0.110918 0.113906 0.113750 1357.000000 0.455000 0.000625 0.000000 0.000000 
9610240000 10 51 0 1520 -0.110918 0.113906 0.113750 1357.000000 0.455000 0.000625 0.000000 0.000000 
9612800000 16 6 0 1327 -0.110918 0.113906 0.113750 1357.000000 0.455000 0.000625 0.000000 0.000000 
9615360000 27 32 0 802 -0.110918 0.113906 0.113750 1357.000000 0.455000 0.000625 0.000000 0.000000 
9617920000 7 57 0 1226 -0.110918 0.113906 0.113750 1357.000000 0.455000 0.000625 0.000000 0.000000 
9620480000 15 73 0 849 -0.110918 0.114062 0.113750 1338.000000 0.455000 0.000625 0.000000 0.000000 
9623040000 9 47 0 1531 -0.110918 0.113750 0.113750 1376.000000 0.455000 0.000625 0.000000 0.000000 
9625600000 56 39 474 9 -0.110918 0.113750 0.113750 1376.000000 0.455000 0.000625 0.000000 0.000000 
9628160000 49 52 1302 652 -0.110918 0.113750 0.113750 1376.000000 0.455000 0.000625 0.000000 0.000000 
9630720000 13 76 0 381 -0.110918 0.113750 0.113750 1376.000000 0.455000 0.000625 0.000000 0.000000 
9633280000 37 7 0 1188 -0.110918 0.113750 0.113750 1376.000000 0.455000 0.000625 0.000000 0.000000 
9635840000 5 3 0 20 -0.110918 0.113750 0.113750 1376.000000 0.455000 0.000625 0.000000 0.000000 
9638400000 47 51 495 50 -0.110918 0.113750 0.113750 1376.000000 0.455000 0.000625 0.000000 0.000000 
9640960000 26 52 0 1425 -0.110918 0.113750 0.113750 1376.000000 0.455000 0.000625 0.000000 0.000000 
9643520000 13 54 0 383 -0.110918 0.113906 0.113750 1357.000000 0.455000 0.000625 0.000000 0.000000 
9646080000 49 64 0 922 -0.110918 0.113906 0.113750 1357.000000 0.455000 0.000625 0.000000 0.000000 
9648640000 21 36 0 1120 -0.110918 0.113750 0.113750 1376.000000 0.455000 0.000625 0.000000 0.000000 
9651200000 55 23 0 19 -0.110918 0.113750 0.113750 1376.000000 0.455000 0.000625 0.000000 0.000000 
9653760000 22 26 0 32 -0.110918 0.113750 0.113750 1376.000000 0.455000 0.000625 0.000000 0.000000 
9656320000 46 2 0 1560 -0.110918 0.113750 0.113750 1376.000000 0.455000 0.000625 0.000000 0.000000 
9658880000 8 51 0 61 -0.110918 0.113750 0.113750 1376.000000 0.455000 0.000625 0.000000 0.000000 
9661440000 63 65 0 849 -0.110918 0.113750 0.113750 1376.000000 0.455000 0.000625 0.000000 0.000000 
9664000000 59 10 0 1291 -0.110918 0.113750 0.113750 1376.000000 0.455000 0.000625 0.000000 0.000000 
9666560000 14 63 0 33 -0.110918 0.113750 0.113750 1376.000000 0.455000 0.000625 0.000000 0.000000 
9669120000 11 39 0 166 -0.110918 0.113750 0.113750 1376.000000 0.455000 0.000625 0.000000 0.000000 
9671680000 6 35 0 693 -0.110918 0.113750 0.113750 1376.000000 0.455000 0.000625 0.000000 0.000000 
9674240000 49 9 0 1173 -0.110918 0.113750 0.113750 1376.000000 0.455000 0.000625 0.000000 0.000000 
9676800000 10 62 0 519 -0.110918 0.113750 0.113750 1376.000000 0.455000 0.000625 0.000000 0.000000 
9679360000 3 0 0 1096 -0.110918 0.113750 0.113750 1376.000000 0.455000 0.000625 0.000000 0.000000 
9681920000 40 18 0 1587 -0.110918 0.113750 0.113750 1376.000000 0.455000 0.000625 0.000000 0.000000 
9684480000 68 19 0 1284 -0.110918 0.113750 0.113750 1376.000000 0.455000 0.000625 0.000000 0.000000 
9687040000 3 28 0 1092 -0.110918 0.113750 0.113750 1376.000000 0.455000 0.000625 0.000000 0.000000 
9689600000 49 62 0 1226 -0.110918 0.113750 0.113750 1376.000000 0.455000 0.000625 0.000000 0.000000 
9692160000 7 59 0 1005 -0.110918 0.113750 0.113750 1376.000000 0.455000 0.000625 0.000000 0.000000 
9694720000 1 25 0 711 -0.110918 0.113750 0.113750 1376.000000 0.455000 0.000625 0.000000 0.000000 
9697280000 43 6 0 885 -0.110918 0.113750 0.113750 1376.000000 0.455000 0.000625 0.000000 0.000000 
9699840000 32 72 0 1213 -0.110918 0.113750 0.113750 1376.000000 0.455000 0.000625 0.000000 0.000000 
9702400000 41 58 0 826 -0.110918 0.113750 0.113750 1376.000000 0.455000 0.000625 0.000000 0.000000 
9704960000 49 25 0 78 -0.110918 0.113750 0.113750 1376.000000 0.455000 0.000625 0.000000 0.000000 
9707520000 58 76 0 719 -0.110918 0.113750 0.113750 1376.000000 0.455000 0.000625 0.000000 0.000000 
9710080000 24 24 0 610 -0.110997 0.113906 0.113906 1368.000000 0.455625 0.000625 0.000000 0.000000 
9712640000 68 49 0 113 -0.110997 0.113906 0.113906 1368.000000 0.455000 0.000625 0.000000 0.000000 
9715200000 11 49 0 1558 -0.110997 0.113906 0.113906 1368.000000 0.455000 0.000625 0.000000 0.000000 
9717760000 37 7 0 1393 -0.110997 0.113906 0.113906 1368.000000 0.455000 0.000625 0.000000 0.000000 
9720320000 60 32 0 1215 -0.110839 0.113750 0.113750 1365.000000 0.454375 0.000625 0.000000 0.000000 
9722880000 53 70 0 756 -0.110759 0.113594 0.113594 1373.000000 0.454375 0.000625 0.000000 0.000000 
9725440000 19 23 0 1015 -0.110759 0.113594 0.113594 1373.000000 0.454375 0.000625 0.000000 0.000000 
9728000000 57 61 0 566 -0.110759 0.113594 0.113594 1373.000000 0.454375 0.000625 0.000000 0.000000 
9730560000 75 11 0 327 -0.110759 0.113594 0.113594 1373.000000 0.454375 0.000625 0.000000 0.000000 
9733120000 69 72 0 867 -0.110839 0.113750 0.113750 1365.000000 0.454375 0.000625 0.000000 0.000000 
9735680000 36 78 0 1040 -0.110839 0.113750 0.113750 1365.000000 0.454375 0.000625 0.000000 0.000000 
9738240000 22 25 0 331 -0.110839 0.113750 0.113750 1365.000000 0.454375 0.000625 0.000000 0.000000 
9740800000 1 41 0 696 -0.110839 0.113750 0.113750 1365.000000 0.454375 0.000625 0.000000 0.000000 
9743360000 28 11 0 1506 -0.110759 0.113594 0.113594 1373.000000 0.454375 0.000625 0.000000 0.000000 
9745920000 62 69 0 412 -0.110759 0.113594 0.113594 1373.000000 0.454375 0.000625 0.000000 0.000000 
9748480000 70 78 0 245 -0.110759 0.113594 0.113594 1373.000000 0.454375 0.000625 0.000000 0.000000 
9751040000 31 63 0 442 -0.110759 0.113594 0.113594 1373.000000 0.454375 0.000625 0.000000 0.000000 
9753600000 55 54 475 1522 -0.110759 0.113594 0.113594 1373.000000 0.454375 0.000625 0.000000 0.000000 
9756160000 43 6 0 519 -0.110759 0.113594 0.113594 1373.000000 0.454375 0.000625 0.000000 0.000000 
9758720000 34 44 1424 1546 -0.110759 0.113594 0.113594 1373.000000 0.454375 0.000625 0.000000 0.000000 
9761280000 56 47 518 339 -0.110918 0.113750 0.113750 1376.000000 0.455000 0.000625 0.000000 0.000000 
9763840000 67 62 0 1447 -0.110918 0.113750 0.113750 1376.000000 0.455000 0.000625 0.000000 0.000000 
9766400000 8 68 0 340 -0.110918 0.113750 0.113750 1376.000000 0.455000 0.000625 0.000000 0.000000 
9768960000 71 73 0 921 -0.110918 0.113750 0.113750 1376.000000 0.455000 0.000625 0.000000 0.000000 
9771520000 12 50 0 1549 -0.110918 0.113750 0.113750 1376.000000 0.455000 0.000625 0.000000 0.000000 
9774080000 37 0 0 620 -0.110918 0.113750 0.113750 1376.000000 0.455000 0.000625 0.000000 0.000000 
9776640000 79 29 0 613 -0.110918 0.113750 0.113750 1376.000000 0.455000 0.000625 0.000000 0.000000 
9779200000 35 78 0 1266 -0.110918 0.113750 0.113750 1376.000000 0.455000 0.000625 0.000000 0.000000 
9781760000 50 68 0 1554 -0.110918 0.113750 0.113750 1376.000000 0.455000 0.000625 0.000000 0.000000 
9784320000 20 30 0 1119 -0.110918 0.113750 0.113750 1376.000000 0.455000 0.000625 0.000000 0.000000 
9786880000 10 49 0 369 -0.110997 0.113906 0.113906 1368.000000 0.455625 0.000625 0.000000 0.000000 
9789440000 63 77 0 209 -0.110997 0.113906 0.113906 1368.000000 0.455625 0.000625 0.000000 0.000000 
9792000000 11 11 0 67 -0.110997 0.113906 0.113906 1368.000000 0.455000 0.000625 0.000000 0.000000 
9794560000 57 48 0 1231 -0.110997 0.113906 0.113906 1368.000000 0.455000 0.000625 0.000000 0.000000 
9797120000 55 71 0 549 -0.111076 0.114062 0.114062 1360.000000 0.455000 0.000625 0.000000 0.000000 
9799680000 42 45 954 1380 -0.111076 0.114062 0.114062 1360.000000 0.455000 0.000625 0.000000 0.000000 
9802240000 19 25 0 77 -0.111076 0.114062 0.114062 1360.000000 0.455000 0.000625 0.000000 0.000000 
9804800000 4 56 0 163 -0.110997 0.113906 0.113906 1368.000000 0.455000 0.000625 0.000000 0.000000 
9807360000 18 55 0 472 -0.110997 0.113906 0.113906 1368.000000 0.455000 0.000625 0.000000 0.000000 
9809920000 15 14 0 433 -0.110997 0.113906 0.113906 1368.000000 0.455625 0.000625 0.000000 0.000000 
9812480000 26 5 0 941 -0.110839 0.113750 0.113750 1365.000000 0.454375 0.000625 0.000000 0.000000 
9815040000 5 47 0 157 -0.110839 0.113750 0.113750 1365.000000 0.454375 0.000625 0.000000 0.000000 
9817600000 27 35 0 797 -0.110997 0.113906 0.113906 1368.000000 0.455000 0.000625 0.000000 0.000000 
9820160000 54 71 0 472 -0.110997 0.113906 0.113906 1368.000000 0.455000 0.000625 0.000000 0.000000 
9822720000 61 19 0 1068 -0.110997 0.113906 0.113906 1368.000000 0.455000 0.000625 0.000000 0.000000 
9825280000 65 66 0 219 -0.110997 0.113906 0.113906 1368.000000 0.455000 0.000625 0.000000 0.000000 
9827840000 20 20 0 806 -0.110997 0.113906 0.113906 1368.000000 0.455000 0.000625 0.000000 0.000000 
9830400000 41 47 1465 1452 -0.110997 0.113906 0.113906 1368.000000 0.455000 0.000625 0.000000 0.000000 
9832960000 18 17 0 16 -0.111155 0.114062 0.114062 1371.000000 0.456250 0.000625 0.000000 0.000000 
9835520000 20 59 0 480 -0.111155 0.114062 0.114062 1371.000000 0.456250 0.000625 0.000000 0.000000 
9838080000 54 6 0 1516 -0.111472 0.114375 0.114375 1377.000000 0.457500 0.000625 0.000000 0.000000 
9840640000 75 18 0 1279 -0.111472 0.114375 0.114375 1377.000000 0.457500 0.000625 0.000000 0.000000 
9843200000 73 40 0 596 -0.111551 0.114531 0.114531 1369.000000 0.457500 0.000625 0.000000 0.000000 
9845760000 21 23 0 666 -0.111709 0.114687 0.114687 1372.000000 0.458125 0.000625 0.000000 0.000000 
9848320000 69 64 0 1172 -0.111946 0.115000 0.115000 1367.000000 0.458750 0.000625 0.000000 0.000000 
9850880000 56 32 682 831 -0.111946 0.115000 0.115000 1367.000000 0.458750 0.000625 0.000000 0.000000 
9853440000 26 49 0 211 -0.111946 0.115000 0.115000 1367.000000 0.458750 0.000625 0.000000 0.000000 
9856000000 59 40 0 604 -0.111946 0.115000 0.115000 1367.000000 0.458750 0.000625 0.000000 0.000000 
9858560000 60 59 0 676 -0.112421 0.115469 0.115469 1376.000000 0.461250 0.000625 0.000000 0.000000 
9861120000 44 24 0 280 -0.112579 0.115625 0.115625 1379.000000 0.461875 0.000625 0.000000 0.000000 
9863680000 24 37 0 566 -0.112896 0.115937 0.115937 1385.000000 0.463125 0.000625 0.000000 0.000000 
9866240000 14 54 0 407 -0.112896 0.115937 0.115937 1385.000000 0.463125 0.000625 0.000000 0.000000 
9868800000 77 20 0 861 -0.112816 0.115781 0.115781 1393.000000 0.463125 0.000625 0.000000 0.000000 
9871360000 4 66 0 829 -0.112816 0.115781 0.115781 1393.000000 0.463125 0.000625 0.000000 0.000000 
9873920000 45 23 0 298 -0.112816 0.115781 0.115781 1393.000000 0.463125 0.000625 0.000000 0.000000 
9876480000 39 14 0 1367 -0.112975 0.115937 0.115937 1396.000000 0.463750 0.000625 0.000000 0.000000 
9879040000 46 79 0 672 -0.113291 0.116406 0.116250 1383.000000 0.465000 0.000625 0.000000 0.000000 
9881600000 23 8 0 1151 -0.113449 0.116562 0.116406 1386.000000 0.465625 0.000625 0.000000 0.000000 
9884160000 59 3 0 1287 -0.113608 0.116719 0.116562 1389.000000 0.466250 0.000625 0.000000 0.000000 
9886720000 1 11 0 702 -0.113924 0.117031 0.116875 1395.000000 0.467500 0.000625 0.000000 0.000000 
9889280000 79 74 0 426 -0.113924 0.117031 0.116875 1395.000000 0.467500 0.000625 0.000000 0.000000 
9891840000 17 28 0 1168 -0.113924 0.117031 0.116875 1395.000000 0.467500 0.000625 0.000000 0.000000 
9894400000 42 21 0 210 -0.114082 0.117188 0.117031 1398.000000 0.468125 0.000625 0.000000 0.000000 
9896960000 18 22 0 1318 -0.113924 0.116875 0.116875 1414.000000 0.467500 0.000625 0.000000 0.000000 
9899520000 32 63 0 784 -0.113924 0.116875 0.116875 1414.000000 0.467500 0.000625 0.000000 0.000000 
9902080000 61 15 0 800 -0.114241 0.117188 0.117188 1420.000000 0.468750 0.000625 0.000000 0.000000 
9904640000 37 75 0 782 -0.114241 0.117188 0.117188 1420.000000 0.468750 0.000625 0.000000 0.000000 
9907200000 37 6 0 1004 -0.114241 0.117188 0.117188 1420.000000 0.468750 0.000625 0.000000 0.000000 
9909760000 3 54 0 697 -0.114399 0.117344 0.117344 1423.000000 0.469375 0.000625 0.000000 0.000000 
9912320000 74 44 0 978 -0.114557 0.117500 0.117500 1426.000000 0.470000 0.000625 0.000000 0.000000 
9914880000 64 78 0 533 -0.114557 0.117500 0.117500 1426.000000 0.470000 0.000625 0.000000 0.000000 
9917440000 3 74 0 734 -0.114715 0.117656 0.117656 1429.000000 0.470625 0.000625 0.000000 0.000000 
9920000000 17 61 0 1008 -0.114953 0.117969 0.117969 1424.000000 0.471250 0.000625 0.000000 0.000000 
9922560000 76 2 0 920 -0.115111 0.118125 0.118125 1427.000000 0.471875 0.000625 0.000000 0.000000 
9925120000 4 69 0 751 -0.115427 0.118438 0.118438 1433.000000 0.473125 0.000625 0.000000 0.000000 
9927680000 54 56 0 587 -0.115744 0.118750 0.118750 1439.000000 0.474375 0.000625 0.000000 0.000000 
9930240000 47 8 0 1240 -0.115744 0.118750 0.118750 1439.000000 0.474375 0.000625 0.000000 0.000000 
9932800000 74 66 0 1454 -0.115744 0.118750 0.118750 1439.000000 0.474375 0.000625 0.000000 0.000000 
9935360000 76 47 0 1512 -0.115744 0.118750 0.118750 1439.000000 0.474375 0.000625 0.000000 0.000000 
9937920000 52 28 1357 560 -0.115823 0.118750 0.118750 1450.000000 0.475000 0.000625 0.000000 0.000000 
9940480000 45 47 1509 304 -0.115981 0.118906 0.118906 1453.000000 0.475625 0.000625 0.000000 0.000000 
9943040000 31 58 0 696 -0.116218 0.119219 0.119219 1448.000000 0.476250 0.000625 0.000000 0.000000 
9945600000 0 42 0 755 -0.116218 0.119219 0.119219 1448.000000 0.476875 0.000625 0.000000 0.000000 
9948160000 50 70 0 1453 -0.116535 0.119531 0.119531 1454.000000 0.478125 0.000625 0.000000 0.000000 
9950720000 6 18 0 294 -0.116693 0.119688 0.119688 1457.000000 0.478750 0.000625 0.000000 0.000000 
9953280000 69 6 0 1494 -0.116693 0.119688 0.119688 1457.000000 0.478750 0.000625 0.000000 0.000000 
9955840000 16 68 0 295 -0.116693 0.119688 0.119688 1457.000000 0.478750 0.000625 0.000000 0.000000 
9958400000 58 29 0 883 -0.116693 0.119688 0.119688 1457.000000 0.478750 0.000625 0.000000 0.000000 
9960960000 12 13 0 328 -0.117009 0.120000 0.120000 1463.000000 0.480000 0.000625 0.000000 0.000000 
9963520000 25 71 0 443 -0.117009 0.120000 0.120000 1463.000000 0.480000 0.000625 0.000000 0.000000 
9966080000 14 54 0 644 -0.117326 0.120469 0.120313 1450.000000 0.481250 0.000625 0.000000 0.000000 
9968640000 48 21 0 1553 -0.117801 0.120938 0.120781 1459.000000 0.483125 0.000625 0.000000 0.000000 
9971200000 30 31 0 1158 -0.117959 0.121094 0.120938 1462.000000 0.483750 0.000625 0.000000 0.000000 
9973760000 49 6 0 1440 -0.117959 0.121094 0.120938 1462.000000 0.483750 0.000625 0.000000 0.000000 
9976320000 62 29 0 1566 -0.117959 0.120938 0.120938 1481.000000 0.483750 0.000625 0.000000 0.000000 
9978880000 37 32 549 32 -0.118196 0.121250 0.121250 1476.000000 0.484375 0.000625 0.000000 0.000000 
9981440000 55 58 0 1417 -0.118196 0.121250 0.121250 1476.000000 0.484375 0.000625 0.000000 0.000000 
9984000000 12 29 0 5 -0.118196 0.121250 0.121250 1476.000000 0.484375 0.000625 0.000000 0.000000 
9986560000 18 18 0 422 -0.118354 0.121406 0.121406 1479.000000 0.485000 0.000625 0.000000 0.000000 
9989120000 34 8 0 171 -0.118354 0.121406 0.121406 1479.000000 0.485000 0.000625 0.000000 0.000000 
9991680000 61 16 0 1022 -0.118513 0.121563 0.121563 1482.000000 0.485625 0.000625 0.000000 0.000000 
9994240000 30 9 0 652 -0.118513 0.121563 0.121563 1482.000000 0.485625 0.000625 0.000000 0.000000 
9996800000 51 56 0 793 -0.118513 0.121563 0.121563 1482.000000 0.485625 0.000625 0.000000 0.000000 
9999360000 19 67 0 680 -0.118750 0.121875 0.121875 1477.000000 0.486250 0.000625 0.000000 0.000000 
10001920000 10 60 0 1493 -0.118908 0.122031 0.122031 1480.000000 0.486875 0.000625 0.000000 0.000000 
10004480000 19 37 0 967 -0.119462 0.122500 0.122500 1500.000000 0.489375 0.000625 0.000000 0.000000 
10007040000 50 21 0 106 -0.119383 0.122344 0.122344 1508.000000 0.489375 0.000625 0.000000 0.000000 
10009600000 44 23 0 20 -0.119383 0.122344 0.122344 1508.000000 0.489375 0.000625 0.000000 0.000000 
10012160000 75 69 0 515 -0.119383 0.122344 0.122344 1508.000000 0.489375 0.000625 0.000000 0.000000 
10014720000 48 68 0 328 -0.119383 0.122344 0.122344 1508.000000 0.489375 0.000625 0.000000 0.000000 
10017280000 12 66 0 550 -0.119383 0.122344 0.122344 1508.000000 0.489375 0.000625 0.000000 0.000000 
10019840000 29 68 0 1252 -0.119383 0.122344 0.122344 1508.000000 0.489375 0.000625 0.000000 0.000000 
10022400000 58 49 0 180 -0.119699 0.122656 0.122656 1514.000000 0.490625 0.000625 0.000000 0.000000 
10024960000 37 55 1319 777 -0.119858 0.122813 0.122813 1517.000000 0.491250 0.000625 0.000000 0.000000 
10027520000 43 34 1442 1440 -0.119699 0.122656 0.122656 1514.000000 0.490625 0.000625 0.000000 0.000000 
10030080000 65 25 0 290 -0.119858 0.122813 0.122813 1517.000000 0.491250 0.000625 0.000000 0.000000 
10032640000 49 39 1436 746 -0.119858 0.122813 0.122813 1517.000000 0.491250 0.000625 0.000000 0.000000 
10035200000 31 11 0 111 -0.119858 0.122813 0.122813 1517.000000 0.491250 0.000625 0.000000 0.000000 
10037760000 64 23 0 1151 -0.119858 0.122813 0.122813 1517.000000 0.491250 0.000625 0.000000 0.000000 
10040320000 8 72 0 1268 -0.120016 0.122969 0.122969 1520.000000 0.491875 0.000625 0.000000 0.000000 
10042880000 30 36 0 10 -0.120174 0.123125 0.123125 1523.000000 0.492500 0.000625 0.000000 0.000000 
10045440000 59 43 0 448 -0.120174 0.123125 0.123125 1523.000000 0.492500 0.000625 0.000000 0.000000 
10048000000 27 74 0 1171 -0.120174 0.123125 0.123125 1523.000000 0.492500 0.000625 0.000000 0.000000 
10050560000 54 24 0 1466 -0.120174 0.123125 0.123125 1523.000000 0.492500 0.000625 0.000000 0.000000 
10053120000 68 47 0 1279 -0.120174 0.123125 0.123125 1523.000000 0.492500 0.000625 0.000000 0.000000 
10055680000 46 3 0 1487 -0.120174 0.123125 0.123125 1523.000000 0.492500 0.000625 0.000000 0.000000 
10058240000 29 9 0 440 -0.120174 0.123125 0.123125 1523.000000 0.492500 0.000625 0.000000 0.000000 
10060800000 50 57 0 1510 -0.120174 0.123125 0.123125 1523.000000 0.492500 0.000625 0.000000 0.000000 
10063360000 65 33 0 432 -0.120174 0.123125 0.123125 1523.000000 0.492500 0.000625 0.000000 0.000000 
10065920000 68 49 0 829 -0.120174 0.123125 0.123125 1523.000000 0.492500 0.000625 0.000000 0.000000 
10068480000 19 61 0 1190 -0.120174 0.123125 0.123125 1523.000000 0.492500 0.000625 0.000000 0.000000 
10071040000 76 32 0 1258 -0.120174 0.123125 0.123125 1523.000000 0.492500 0.000625 0.000000 0.000000 
10073600000 64 62 0 212 -0.120332 0.123281 0.123281 1526.000000 0.493125 0.000625 0.000000 0.000000 
10076160000 61 29 0 1314 -0.120332 0.123438 0.123281 1507.000000 0.493125 0.000625 0.000000 0.000000 
10078720000 19 18 0 123 -0.120491 0.123594 0.123438 1510.000000 0.493750 0.000625 0.000000 0.000000 
10081280000 29 67 0 1028 -0.120491 0.123594 0.123438 1510.000000 0.493750 0.000625 0.000000 0.000000 
10083840000 17 30 0 751 -0.120491 0.123438 0.123438 1529.000000 0.493750 0.000625 0.000000 0.000000 
10086400000 31 61 0 67 -0.120491 0.123438 0.123438 1529.000000 0.493750 0.000625 0.000000 0.000000 
10088960000 6 52 0 80 -0.120649 0.123594 0.123594 1532.000000 0.494375 0.000625 0.000000 0.000000 
10091520000 30 72 0 922 -0.120649 0.123594 0.123594 1532.000000 0.494375 0.000625 0.000000 0.000000 
10094080000 74 53 0 128 -0.120649 0.123594 0.123594 1532.000000 0.494375 0.000625 0.000000 0.000000 
10096640000 68 38 0 947 -0.120649 0.123594 0.123594 1532.000000 0.494375 0.000625 0.000000 0.000000 
10099200000 64 29 0 56 -0.120807 0.123750 0.123750 1535.000000 0.495000 0.000625 0.000000 0.000000 
10101760000 75 36 0 1116 -0.120807 0.123750 0.123750 1535.000000 0.495000 0.000625 0.000000 0.000000 
10104320000 31 24 0 294 -0.120807 0.123750 0.123750 1535.000000 0.495000 0.000625 0.000000 0.000000 
10106880000 10 52 0 45 -0.120965 0.123906 0.123906 1538.000000 0.495625 0.000625 0.000000 0.000000 
10109440000 33 58 0 1028 -0.120965 0.123906 0.123906 1538.000000 0.495625 0.000625 0.000000 0.000000 
10112000000 50 35 477 97 -0.120965 0.123906 0.123906 1538.000000 0.495625 0.000625 0.000000 0.000000 
10114560000 8 8 0 189 -0.121123 0.124063 0.124063 1541.000000 0.496250 0.000625 0.000000 0.000000 
10117120000 23 63 0 899 -0.121123 0.124063 0.124063 1541.000000 0.496250 0.000625 0.000000 0.000000 
10119680000 74 60 0 1236 -0.121123 0.124063 0.124063 1541.000000 0.496250 0.000625 0.000000 0.000000 
10122240000 40 26 1382 489 -0.121123 0.124063 0.124063 1541.000000 0.496250 0.000625 0.000000 0.000000 
10124800000 50 34 774 436 -0.121123 0.124063 0.124063 1541.000000 0.496250 0.000625 0.000000 0.000000 
10127360000 45 19 0 1438 -0.121203 0.124219 0.124219 1533.000000 0.496875 0.000625 0.000000 0.000000 
10129920000 5 36 0 44 -0.121203 0.124219 0.124219 1533.000000 0.496250 0.000625 0.000000 0.000000 
10132480000 45 53 722 1501 -0.121203 0.124219 0.124219 1533.000000 0.496250 0.000625 0.000000 0.000000 
10135040000 15 39 0 530 -0.121123 0.124063 0.124063 1541.000000 0.496250 0.000625 0.000000 0.000000 
10137600000 18 42 0 667 -0.121123 0.124063 0.124063 1541.000000 0.496250 0.000625 0.000000 0.000000 
10140160000 42 28 1016 1046 -0.121123 0.124063 0.124063 1541.000000 0.496250 0.000625 0.000000 0.000000 
10142720000 10 58 0 508 -0.121123 0.124063 0.124063 1541.000000 0.496250 0.000625 0.000000 0.000000 
10145280000 36 47 123 1371 -0.121282 0.124219 0.124219 1544.000000 0.496875 0.000625 0.000000 0.000000 
10147840000 51 36 466 663 -0.121282 0.124219 0.124219 1544.000000 0.496875 0.000625 0.000000 0.000000 
10150400000 43 6 0 1323 -0.121282 0.124219 0.124219 1544.000000 0.496875 0.000625 0.000000 0.000000 
10152960000 33 59 0 1253 -0.121282 0.124219 0.124219 1544.000000 0.496875 0.000625 0.000000 0.000000 
10155520000 32 1 0 496 -0.121282 0.124219 0.124219 1544.000000 0.496875 0.000625 0.000000 0.000000 
10158080000 55 68 0 265 -0.121440 0.124375 0.124375 1547.000000 0.497500 0.000625 0.000000 0.000000 
10160640000 56 36 611 72 -0.121440 0.124375 0.124375 1547.000000 0.497500 0.000625 0.000000 0.000000 
10163200000 18 3 0 753 -0.121440 0.124375 0.124375 1547.000000 0.497500 0.000625 0.000000 0.000000 
10165760000 8 59 0 638 -0.121440 0.124375 0.124375 1547.000000 0.497500 0.000625 0.000000 0.000000 
10168320000 46 59 0 1312 -0.121440 0.124375 0.124375 1547.000000 0.497500 0.000625 0.000000 0.000000 
10170880000 70 78 0 367 -0.121440 0.124375 0.124375 1547.000000 0.497500 0.000625 0.000000 0.000000 
10173440000 78 55 0 1105 -0.121440 0.124375 0.124375 1547.000000 0.497500 0.000625 0.000000 0.000000 
10176000000 66 49 0 162 -0.121440 0.124375 0.124375 1547.000000 0.497500 0.000625 0.000000 0.000000 
10178560000 53 10 0 1025 -0.121440 0.124375 0.124375 1547.000000 0.497500 0.000625 0.000000 0.000000 
10181120000 18 37 0 437 -0.121282 0.124219 0.124219 1544.000000 0.496875 0.000625 0.000000 0.000000 
10183680000 59 58 0 1590 -0.121282 0.124219 0.124219 1544.000000 0.496875 0.000625 0.000000 0.000000 
10186240000 77 33 0 1517 -0.121282 0.124219 0.124219 1544.000000 0.496875 0.000625 0.000000 0.000000 
10188800000 55 48 1350 310 -0.121598 0.124531 0.124531 1550.000000 0.498125 0.000625 0.000000 0.000000 
10191360000 21 57 0 36 -0.121598 0.124531 0.124531 1550.000000 0.498125 0.000625 0.000000 0.000000 
10193920000 31 37 482 1224 -0.121756 0.124688 0.124688 1553.000000 0.498750 0.000625 0.000000 0.000000 
10196480000 64 0 0 145 -0.121756 0.124688 0.124688 1553.000000 0.498750 0.000625 0.000000 0.000000 
10199040000 1 51 0 511 -0.121756 0.124844 0.124688 1534.000000 0.498750 0.000625 0.000000 0.000000 
10201600000 52 41 1176 1121 -0.121598 0.124688 0.124531 1531.000000 0.498125 0.000625 0.000000 0.000000 
10204160000 6 24 0 586 -0.121598 0.124688 0.124531 1531.000000 0.498125 0.000625 0.000000 0.000000 
10206720000 8 61 0 435 -0.121677 0.124844 0.124688 1523.000000 0.498125 0.000625 0.000000 0.000000 
10209280000 11 76 0 677 -0.121598 0.124688 0.124531 1531.000000 0.498125 0.000625 0.000000 0.000000 
10211840000 77 49 0 300 -0.121915 0.124844 0.124844 1556.000000 0.499375 0.000625 0.000000 0.000000 
10214400000 79 69 0 465 -0.121915 0.124844 0.124844 1556.000000 0.499375 0.000625 0.000000 0.000000 
10216960000 5 77 0 283 -0.121915 0.124844 0.124844 1556.000000 0.499375 0.000625 0.000000 0.000000 
10219520000 41 32 755 778 -0.121915 0.124844 0.124844 1556.000000 0.499375 0.000625 0.000000 0.000000 
10222080000 43 34 1442 752 -0.121915 0.124844 0.124844 1556.000000 0.499375 0.000625 0.000000 0.000000 
10224640000 61 4 0 1083 -0.122073 0.125000 0.125000 1559.000000 0.500000 0.000625 0.000000 0.000000 
10227200000 47 37 1340 1417 -0.122073 0.125000 0.125000 1559.000000 0.500000 0.000625 0.000000 0.000000 
10229760000 46 40 1170 619 -0.122231 0.125156 0.125156 1562.000000 0.500625 0.000625 0.000000 0.000000 
10232320000 54 1 0 1033 -0.121915 0.124844 0.124844 1556.000000 0.499375 0.000625 0.000000 0.000000 
10234880000 27 69 0 1549 -0.121915 0.124844 0.124844 1556.000000 0.499375 0.000625 0.000000 0.000000 
10237440000 14 48 0 905 -0.122231 0.125156 0.125156 1562.000000 0.500625 0.000625 0.000000 0.000000 
10240000000 43 30 1156 8 -0.122389 0.125312 0.125312 1565.000000 0.501250 0.000625 0.000000 0.000000 
10242560000 26 57 0 1315 -0.122706 0.125625 0.125625 1571.000000 0.502500 0.000625 0.000000 0.000000 
10245120000 18 2 0 1586 -0.122706 0.125625 0.125625 1571.000000 0.502500 0.000625 0.000000 0.000000 
10247680000 18 16 0 529 -0.122706 0.125625 0.125625 1571.000000 0.502500 0.000625 0.000000 0.000000 
10250240000 62 68 0 41 -0.122706 0.125625 0.125625 1571.000000 0.502500 0.000625 0.000000 0.000000 
10252800000 61 39 0 1315 -0.122706 0.125625 0.125625 1571.000000 0.502500 0.000625 0.000000 0.000000 
10255360000 23 37 0 1145 -0.122706 0.125625 0.125625 1571.000000 0.502500 0.000625 0.000000 0.000000 
10257920000 14 49 0 936 -0.122706 0.125625 0.125625 1571.000000 0.502500 0.000625 0.000000 0.000000 
10260480000 19 58 0 431 -0.122627 0.125625 0.125625 1560.000000 0.502500 0.000625 0.000000 0.000000 
10263040000 66 12 0 174 -0.122627 0.125625 0.125625 1560.000000 0.502500 0.000625 0.000000 0.000000 
10265600000 35 24 0 1295 -0.122627 0.125625 0.125625 1560.000000 0.502500 0.000625 0.000000 0.000000 
10268160000 79 68 0 1239 -0.122627 0.125625 0.125625 1560.000000 0.502500 0.000625 0.000000 0.000000 
10270720000 15 55 0 1408 -0.122627 0.125625 0.125625 1560.000000 0.502500 0.000625 0.000000 0.000000 
10273280000 34 62 0 1551 -0.122627 0.125625 0.125625 1560.000000 0.502500 0.000625 0.000000 0.000000 
10275840000 46 30 908 1430 -0.122785 0.125781 0.125781 1563.000000 0.503125 0.000625 0.000000 0.000000 
10278400000 13 37 0 1474 -0.122943 0.125938 0.125938 1566.000000 0.503750 0.000625 0.000000 0.000000 
10280960000 71 23 0 691 -0.123101 0.126094 0.126094 1569.000000 0.504375 0.000625 0.000000 0.000000 
10283520000 2 1 0 1380 -0.123418 0.126406 0.126406 1575.000000 0.505625 0.000625 0.000000 0.000000 
10286080000 35 49 1376 265 -0.123892 0.126875 0.126875 1584.000000 0.507500 0.000625 0.000000 0.000000 
10288640000 10 45 0 90 -0.123892 0.126875 0.126875 1584.000000 0.507500 0.000625 0.000000 0.000000 
10291200000 24 2 0 320 -0.124051 0.127031 0.127031 1587.000000 0.508125 0.000625 0.000000 0.000000 
10293760000 14 8 0 1238 -0.124051 0.127031 0.127031 1587.000000 0.508125 0.000625 0.000000 0.000000 
10296320000 5 40 0 415 -0.124051 0.127031 0.127031 1587.000000 0.508125 0.000625 0.000000 0.000000 
10298880000 54 73 0 617 -0.124209 0.127188 0.127188 1590.000000 0.508750 0.000625 0.000000 0.000000
[truncated: 607,002 more chars]
