# Supplementary material for: Non-reciprocal multifarious self-organization
Source: Nat Nanotechnol. 2022 Dec 12;18(1):79–85. doi: 10.1038/s41565-022-01258-2 (PMC9879770; doi:10.1038/s41565-022-01258-2)
Supplement: Source Data Fig. 2 — Monte Carlo simulation output. [file 41565_2022_1258_MOESM2_ESM.zip › Source_Data_Fig2/b/Grid_SS_513_SP_513.txt]

# Time : 0 
0 0 0 0 0 0 0 0 0 0 0 0 0 0 0 0 0 0 0 0 0 0 0 0 0 0 0 0 0 0 0 0 0 0 0 0 0 0 0 0 0 0 0 0 0 0 0 0 0 0 0 0 0 0 0 0 0 0 0 0 0 0 0 0 0 0 0 0 0 0 0 0 0 0 0 0 0 0 0 0 
0 0 0 0 0 0 0 0 0 0 0 0 0 0 0 0 0 0 0 0 0 0 0 0 0 0 0 0 0 0 0 0 0 0 0 0 0 0 0 0 0 0 0 0 0 0 0 0 0 0 0 0 0 0 0 0 0 0 0 0 0 0 0 0 0 0 0 0 0 0 0 0 0 0 0 0 0 0 0 0 
0 0 0 0 0 0 0 0 0 0 0 0 0 0 0 0 0 0 0 0 0 0 0 0 0 0 0 0 0 0 0 0 0 0 0 0 0 0 0 0 0 0 0 0 0 0 0 0 0 0 0 0 0 0 0 0 0 0 0 0 0 0 0 0 0 0 0 0 0 0 0 0 0 0 0 0 0 0 0 0 
0 0 0 0 0 0 0 0 0 0 0 0 0 0 0 0 0 0 0 0 0 0 0 0 0 0 0 0 0 0 0 0 0 0 0 0 0 0 0 0 0 0 0 0 0 0 0 0 0 0 0 0 0 0 0 0 0 0 0 0 0 0 0 0 0 0 0 0 0 0 0 0 0 0 0 0 0 0 0 0 
0 0 0 0 0 0 0 0 0 0 0 0 0 0 0 0 0 0 0 0 0 0 0 0 0 0 0 0 0 0 0 0 0 0 0 0 0 0 0 0 0 0 0 0 0 0 0 0 0 0 0 0 0 0 0 0 0 0 0 0 0 0 0 0 0 0 0 0 0 0 0 0 0 0 0 0 0 0 0 0 
0 0 0 0 0 0 0 0 0 0 0 0 0 0 0 0 0 0 0 0 0 0 0 0 0 0 0 0 0 0 0 0 0 0 0 0 0 0 0 0 0 0 0 0 0 0 0 0 0 0 0 0 0 0 0 0 0 0 0 0 0 0 0 0 0 0 0 0 0 0 0 0 0 0 0 0 0 0 0 0 
0 0 0 0 0 0 0 0 0 0 0 0 0 0 0 0 0 0 0 0 0 0 0 0 0 0 0 0 0 0 0 0 0 0 0 0 0 0 0 0 0 0 0 0 0 0 0 0 0 0 0 0 0 0 0 0 0 0 0 0 0 0 0 0 0 0 0 0 0 0 0 0 0 0 0 0 0 0 0 0 
0 0 0 0 0 0 0 0 0 0 0 0 0 0 0 0 0 0 0 0 0 0 0 0 0 0 0 0 0 0 0 0 0 0 0 0 0 0 0 0 0 0 0 0 0 0 0 0 0 0 0 0 0 0 0 0 0 0 0 0 0 0 0 0 0 0 0 0 0 0 0 0 0 0 0 0 0 0 0 0 
0 0 0 0 0 0 0 0 0 0 0 0 0 0 0 0 0 0 0 0 0 0 0 0 0 0 0 0 0 0 0 0 0 0 0 0 0 0 0 0 0 0 0 0 0 0 0 0 0 0 0 0 0 0 0 0 0 0 0 0 0 0 0 0 0 0 0 0 0 0 0 0 0 0 0 0 0 0 0 0 
0 0 0 0 0 0 0 0 0 0 0 0 0 0 0 0 0 0 0 0 0 0 0 0 0 0 0 0 0 0 0 0 0 0 0 0 0 0 0 0 0 0 0 0 0 0 0 0 0 0 0 0 0 0 0 0 0 0 0 0 0 0 0 0 0 0 0 0 0 0 0 0 0 0 0 0 0 0 0 0 
0 0 0 0 0 0 0 0 0 0 0 0 0 0 0 0 0 0 0 0 0 0 0 0 0 0 0 0 0 0 0 0 0 0 0 0 0 0 0 0 0 0 0 0 0 0 0 0 0 0 0 0 0 0 0 0 0 0 0 0 0 0 0 0 0 0 0 0 0 0 0 0 0 0 0 0 0 0 0 0 
0 0 0 0 0 0 0 0 0 0 0 0 0 0 0 0 0 0 0 0 0 0 0 0 0 0 0 0 0 0 0 0 0 0 0 0 0 0 0 0 0 0 0 0 0 0 0 0 0 0 0 0 0 0 0 0 0 0 0 0 0 0 0 0 0 0 0 0 0 0 0 0 0 0 0 0 0 0 0 0 
0 0 0 0 0 0 0 0 0 0 0 0 0 0 0 0 0 0 0 0 0 0 0 0 0 0 0 0 0 0 0 0 0 0 0 0 0 0 0 0 0 0 0 0 0 0 0 0 0 0 0 0 0 0 0 0 0 0 0 0 0 0 0 0 0 0 0 0 0 0 0 0 0 0 0 0 0 0 0 0 
0 0 0 0 0 0 0 0 0 0 0 0 0 0 0 0 0 0 0 0 0 0 0 0 0 0 0 0 0 0 0 0 0 0 0 0 0 0 0 0 0 0 0 0 0 0 0 0 0 0 0 0 0 0 0 0 0 0 0 0 0 0 0 0 0 0 0 0 0 0 0 0 0 0 0 0 0 0 0 0 
0 0 0 0 0 0 0 0 0 0 0 0 0 0 0 0 0 0 0 0 0 0 0 0 0 0 0 0 0 0 0 0 0 0 0 0 0 0 0 0 0 0 0 0 0 0 0 0 0 0 0 0 0 0 0 0 0 0 0 0 0 0 0 0 0 0 0 0 0 0 0 0 0 0 0 0 0 0 0 0 
0 0 0 0 0 0 0 0 0 0 0 0 0 0 0 0 0 0 0 0 0 0 0 0 0 0 0 0 0 0 0 0 0 0 0 0 0 0 0 0 0 0 0 0 0 0 0 0 0 0 0 0 0 0 0 0 0 0 0 0 0 0 0 0 0 0 0 0 0 0 0 0 0 0 0 0 0 0 0 0 
0 0 0 0 0 0 0 0 0 0 0 0 0 0 0 0 0 0 0 0 0 0 0 0 0 0 0 0 0 0 0 0 0 0 0 0 0 0 0 0 0 0 0 0 0 0 0 0 0 0 0 0 0 0 0 0 0 0 0 0 0 0 0 0 0 0 0 0 0 0 0 0 0 0 0 0 0 0 0 0 
0 0 0 0 0 0 0 0 0 0 0 0 0 0 0 0 0 0 0 0 0 0 0 0 0 0 0 0 0 0 0 0 0 0 0 0 0 0 0 0 0 0 0 0 0 0 0 0 0 0 0 0 0 0 0 0 0 0 0 0 0 0 0 0 0 0 0 0 0 0 0 0 0 0 0 0 0 0 0 0 
0 0 0 0 0 0 0 0 0 0 0 0 0 0 0 0 0 0 0 0 0 0 0 0 0 0 0 0 0 0 0 0 0 0 0 0 0 0 0 0 0 0 0 0 0 0 0 0 0 0 0 0 0 0 0 0 0 0 0 0 0 0 0 0 0 0 0 0 0 0 0 0 0 0 0 0 0 0 0 0 
0 0 0 0 0 0 0 0 0 0 0 0 0 0 0 0 0 0 0 0 0 0 0 0 0 0 0 0 0 0 0 0 0 0 0 0 0 0 0 0 0 0 0 0 0 0 0 0 0 0 0 0 0 0 0 0 0 0 0 0 0 0 0 0 0 0 0 0 0 0 0 0 0 0 0 0 0 0 0 0 
0 0 0 0 0 0 0 0 0 0 0 0 0 0 0 0 0 0 0 0 0 0 0 0 0 0 0 0 0 0 0 0 0 0 0 0 0 0 0 0 0 0 0 0 0 0 0 0 0 0 0 0 0 0 0 0 0 0 0 0 0 0 0 0 0 0 0 0 0 0 0 0 0 0 0 0 0 0 0 0 
0 0 0 0 0 0 0 0 0 0 0 0 0 0 0 0 0 0 0 0 0 0 0 0 0 0 0 0 0 0 0 0 0 0 0 0 0 0 0 0 0 0 0 0 0 0 0 0 0 0 0 0 0 0 0 0 0 0 0 0 0 0 0 0 0 0 0 0 0 0 0 0 0 0 0 0 0 0 0 0 
0 0 0 0 0 0 0 0 0 0 0 0 0 0 0 0 0 0 0 0 0 0 0 0 0 0 0 0 0 0 0 0 0 0 0 0 0 0 0 0 0 0 0 0 0 0 0 0 0 0 0 0 0 0 0 0 0 0 0 0 0 0 0 0 0 0 0 0 0 0 0 0 0 0 0 0 0 0 0 0 
0 0 0 0 0 0 0 0 0 0 0 0 0 0 0 0 0 0 0 0 0 0 0 0 0 0 0 0 0 0 0 0 0 0 0 0 0 0 0 0 0 0 0 0 0 0 0 0 0 0 0 0 0 0 0 0 0 0 0 0 0 0 0 0 0 0 0 0 0 0 0 0 0 0 0 0 0 0 0 0 
0 0 0 0 0 0 0 0 0 0 0 0 0 0 0 0 0 0 0 0 0 0 0 0 0 0 0 0 0 0 0 0 0 0 0 0 0 0 0 0 0 0 0 0 0 0 0 0 0 0 0 0 0 0 0 0 0 0 0 0 0 0 0 0 0 0 0 0 0 0 0 0 0 0 0 0 0 0 0 0 
0 0 0 0 0 0 0 0 0 0 0 0 0 0 0 0 0 0 0 0 0 0 0 0 0 0 0 0 0 0 0 0 0 0 0 0 0 0 0 0 0 0 0 0 0 0 0 0 0 0 0 0 0 0 0 0 0 0 0 0 0 0 0 0 0 0 0 0 0 0 0 0 0 0 0 0 0 0 0 0 
0 0 0 0 0 0 0 0 0 0 0 0 0 0 0 0 0 0 0 0 0 0 0 0 0 0 0 0 0 0 0 0 0 0 0 0 0 0 0 0 0 0 0 0 0 0 0 0 0 0 0 0 0 0 0 0 0 0 0 0 0 0 0 0 0 0 0 0 0 0 0 0 0 0 0 0 0 0 0 0 
0 0 0 0 0 0 0 0 0 0 0 0 0 0 0 0 0 0 0 0 0 0 0 0 0 0 0 0 0 0 0 0 0 0 0 0 0 0 0 0 0 0 0 0 0 0 0 0 0 0 0 0 0 0 0 0 0 0 0 0 0 0 0 0 0 0 0 0 0 0 0 0 0 0 0 0 0 0 0 0 
0 0 0 0 0 0 0 0 0 0 0 0 0 0 0 0 0 0 0 0 0 0 0 0 0 0 0 0 0 0 0 0 0 0 0 0 0 0 0 0 0 0 0 0 0 0 0 0 0 0 0 0 0 0 0 0 0 0 0 0 0 0 0 0 0 0 0 0 0 0 0 0 0 0 0 0 0 0 0 0 
0 0 0 0 0 0 0 0 0 0 0 0 0 0 0 0 0 0 0 0 0 0 0 0 0 0 0 0 0 0 0 0 0 0 0 0 0 0 0 0 0 0 0 0 0 0 0 0 0 0 0 0 0 0 0 0 0 0 0 0 0 0 0 0 0 0 0 0 0 0 0 0 0 0 0 0 0 0 0 0 
0 0 0 0 0 0 0 0 0 0 0 0 0 0 0 0 0 0 0 0 0 0 0 0 0 0 0 0 0 0 0 0 0 0 0 0 0 0 0 0 0 0 0 0 0 0 0 0 0 0 0 0 0 0 0 0 0 0 0 0 0 0 0 0 0 0 0 0 0 0 0 0 0 0 0 0 0 0 0 0 
0 0 0 0 0 0 0 0 0 0 0 0 0 0 0 0 0 0 0 0 0 0 0 0 0 0 0 0 0 0 0 0 0 0 0 0 0 0 0 0 0 0 0 0 0 0 0 0 0 0 0 0 0 0 0 0 0 0 0 0 0 0 0 0 0 0 0 0 0 0 0 0 0 0 0 0 0 0 0 0 
0 0 0 0 0 0 0 0 0 0 0 0 0 0 0 0 0 0 0 0 0 0 0 0 0 0 0 0 0 0 0 0 1259 57 89 1060 1236 504 822 276 1349 1506 1254 1167 1031 1424 643 1232 0 0 0 0 0 0 0 0 0 0 0 0 0 0 0 0 0 0 0 0 0 0 0 0 0 0 0 0 0 0 0 0 
0 0 0 0 0 0 0 0 0 0 0 0 0 0 0 0 0 0 0 0 0 0 0 0 0 0 0 0 0 0 0 0 242 388 634 40 1026 540 1002 517 1130 440 1327 431 49 531 1133 654 0 0 0 0 0 0 0 0 0 0 0 0 0 0 0 0 0 0 0 0 0 0 0 0 0 0 0 0 0 0 0 0 
0 0 0 0 0 0 0 0 0 0 0 0 0 0 0 0 0 0 0 0 0 0 0 0 0 0 0 0 0 0 0 0 1362 167 1075 996 35 413 928 678 123 1163 474 965 732 1532 840 1009 0 0 0 0 0 0 0 0 0 0 0 0 0 0 0 0 0 0 0 0 0 0 0 0 0 0 0 0 0 0 0 0 
0 0 0 0 0 0 0 0 0 0 0 0 0 0 0 0 0 0 0 0 0 0 0 0 0 0 0 0 0 0 0 0 1371 1061 326 803 1592 1389 1247 59 724 962 1109 82 633 1196 325 1479 0 0 0 0 0 0 0 0 0 0 0 0 0 0 0 0 0 0 0 0 0 0 0 0 0 0 0 0 0 0 0 0 
0 0 0 0 0 0 0 0 0 0 0 0 0 0 0 0 0 0 0 0 0 0 0 0 0 0 0 0 0 0 0 0 707 1557 1073 876 4 1570 1335 33 450 256 924 706 473 132 470 441 0 0 0 0 0 0 0 0 0 0 0 0 0 0 0 0 0 0 0 0 0 0 0 0 0 0 0 0 0 0 0 0 
0 0 0 0 0 0 0 0 0 0 0 0 0 0 0 0 0 0 0 0 0 0 0 0 0 0 0 0 0 0 0 0 995 1312 673 524 1480 410 519 522 1178 100 6 201 1049 249 827 1392 0 0 0 0 0 0 0 0 0 0 0 0 0 0 0 0 0 0 0 0 0 0 0 0 0 0 0 0 0 0 0 0 
0 0 0 0 0 0 0 0 0 0 0 0 0 0 0 0 0 0 0 0 0 0 0 0 0 0 0 0 0 0 0 0 190 695 721 136 1211 879 667 1428 372 1438 1367 1520 1295 472 580 252 0 0 0 0 0 0 0 0 0 0 0 0 0 0 0 0 0 0 0 0 0 0 0 0 0 0 0 0 0 0 0 0 
0 0 0 0 0 0 0 0 0 0 0 0 0 0 0 0 0 0 0 0 0 0 0 0 0 0 0 0 0 0 0 0 1149 992 299 899 106 1020 257 1107 664 1016 599 1255 51 506 1311 480 0 0 0 0 0 0 0 0 0 0 0 0 0 0 0 0 0 0 0 0 0 0 0 0 0 0 0 0 0 0 0 0 
0 0 0 0 0 0 0 0 0 0 0 0 0 0 0 0 0 0 0 0 0 0 0 0 0 0 0 0 0 0 0 0 587 318 953 523 1307 1030 1301 693 254 555 1451 902 1082 1406 148 1164 0 0 0 0 0 0 0 0 0 0 0 0 0 0 0 0 0 0 0 0 0 0 0 0 0 0 0 0 0 0 0 0 
0 0 0 0 0 0 0 0 0 0 0 0 0 0 0 0 0 0 0 0 0 0 0 0 0 0 0 0 0 0 0 0 872 788 124 1580 1250 435 848 1027 1299 575 1402 453 746 316 477 21 0 0 0 0 0 0 0 0 0 0 0 0 0 0 0 0 0 0 0 0 0 0 0 0 0 0 0 0 0 0 0 0 
0 0 0 0 0 0 0 0 0 0 0 0 0 0 0 0 0 0 0 0 0 0 0 0 0 0 0 0 0 0 0 0 1369 1200 73 300 851 819 1123 34 742 261 244 1100 783 202 1555 1184 0 0 0 0 0 0 0 0 0 0 0 0 0 0 0 0 0 0 0 0 0 0 0 0 0 0 0 0 0 0 0 0 
0 0 0 0 0 0 0 0 0 0 0 0 0 0 0 0 0 0 0 0 0 0 0 0 0 0 0 0 0 0 0 0 386 1046 610 719 508 380 1266 787 1191 122 305 809 1409 984 159 36 0 0 0 0 0 0 0 0 0 0 0 0 0 0 0 0 0 0 0 0 0 0 0 0 0 0 0 0 0 0 0 0 
0 0 0 0 0 0 0 0 0 0 0 0 0 0 0 0 0 0 0 0 0 0 0 0 0 0 0 0 0 0 0 0 671 647 422 1401 1596 62 1332 461 482 1114 382 464 1190 71 769 912 0 0 0 0 0 0 0 0 0 0 0 0 0 0 0 0 0 0 0 0 0 0 0 0 0 0 0 0 0 0 0 0 
0 0 0 0 0 0 0 0 0 0 0 0 0 0 0 0 0 0 0 0 0 0 0 0 0 0 0 0 0 0 0 0 1471 478 1053 1271 245 306 1161 16 1572 546 192 1564 1361 1068 376 1172 0 0 0 0 0 0 0 0 0 0 0 0 0 0 0 0 0 0 0 0 0 0 0 0 0 0 0 0 0 0 0 0 
0 0 0 0 0 0 0 0 0 0 0 0 0 0 0 0 0 0 0 0 0 0 0 0 0 0 0 0 0 0 0 0 140 947 1561 239 1288 295 1221 799 1351 1339 1404 496 232 110 174 582 0 0 0 0 0 0 0 0 0 0 0 0 0 0 0 0 0 0 0 0 0 0 0 0 0 0 0 0 0 0 0 0 
0 0 0 0 0 0 0 0 0 0 0 0 0 0 0 0 0 0 0 0 0 0 0 0 0 0 0 0 0 0 0 0 467 360 577 662 1331 336 104 387 659 889 455 736 1286 642 1511 866 0 0 0 0 0 0 0 0 0 0 0 0 0 0 0 0 0 0 0 0 0 0 0 0 0 0 0 0 0 0 0 0 
0 0 0 0 0 0 0 0 0 0 0 0 0 0 0 0 0 0 0 0 0 0 0 0 0 0 0 0 0 0 0 0 0 0 0 0 0 0 0 0 0 0 0 0 0 0 0 0 0 0 0 0 0 0 0 0 0 0 0 0 0 0 0 0 0 0 0 0 0 0 0 0 0 0 0 0 0 0 0 0 
0 0 0 0 0 0 0 0 0 0 0 0 0 0 0 0 0 0 0 0 0 0 0 0 0 0 0 0 0 0 0 0 0 0 0 0 0 0 0 0 0 0 0 0 0 0 0 0 0 0 0 0 0 0 0 0 0 0 0 0 0 0 0 0 0 0 0 0 0 0 0 0 0 0 0 0 0 0 0 0 
0 0 0 0 0 0 0 0 0 0 0 0 0 0 0 0 0 0 0 0 0 0 0 0 0 0 0 0 0 0 0 0 0 0 0 0 0 0 0 0 0 0 0 0 0 0 0 0 0 0 0 0 0 0 0 0 0 0 0 0 0 0 0 0 0 0 0 0 0 0 0 0 0 0 0 0 0 0 0 0 
0 0 0 0 0 0 0 0 0 0 0 0 0 0 0 0 0 0 0 0 0 0 0 0 0 0 0 0 0 0 0 0 0 0 0 0 0 0 0 0 0 0 0 0 0 0 0 0 0 0 0 0 0 0 0 0 0 0 0 0 0 0 0 0 0 0 0 0 0 0 0 0 0 0 0 0 0 0 0 0 
0 0 0 0 0 0 0 0 0 0 0 0 0 0 0 0 0 0 0 0 0 0 0 0 0 0 0 0 0 0 0 0 0 0 0 0 0 0 0 0 0 0 0 0 0 0 0 0 0 0 0 0 0 0 0 0 0 0 0 0 0 0 0 0 0 0 0 0 0 0 0 0 0 0 0 0 0 0 0 0 
0 0 0 0 0 0 0 0 0 0 0 0 0 0 0 0 0 0 0 0 0 0 0 0 0 0 0 0 0 0 0 0 0 0 0 0 0 0 0 0 0 0 0 0 0 0 0 0 0 0 0 0 0 0 0 0 0 0 0 0 0 0 0 0 0 0 0 0 0 0 0 0 0 0 0 0 0 0 0 0 
0 0 0 0 0 0 0 0 0 0 0 0 0 0 0 0 0 0 0 0 0 0 0 0 0 0 0 0 0 0 0 0 0 0 0 0 0 0 0 0 0 0 0 0 0 0 0 0 0 0 0 0 0 0 0 0 0 0 0 0 0 0 0 0 0 0 0 0 0 0 0 0 0 0 0 0 0 0 0 0 
0 0 0 0 0 0 0 0 0 0 0 0 0 0 0 0 0 0 0 0 0 0 0 0 0 0 0 0 0 0 0 0 0 0 0 0 0 0 0 0 0 0 0 0 0 0 0 0 0 0 0 0 0 0 0 0 0 0 0 0 0 0 0 0 0 0 0 0 0 0 0 0 0 0 0 0 0 0 0 0 
0 0 0 0 0 0 0 0 0 0 0 0 0 0 0 0 0 0 0 0 0 0 0 0 0 0 0 0 0 0 0 0 0 0 0 0 0 0 0 0 0 0 0 0 0 0 0 0 0 0 0 0 0 0 0 0 0 0 0 0 0 0 0 0 0 0 0 0 0 0 0 0 0 0 0 0 0 0 0 0 
0 0 0 0 0 0 0 0 0 0 0 0 0 0 0 0 0 0 0 0 0 0 0 0 0 0 0 0 0 0 0 0 0 0 0 0 0 0 0 0 0 0 0 0 0 0 0 0 0 0 0 0 0 0 0 0 0 0 0 0 0 0 0 0 0 0 0 0 0 0 0 0 0 0 0 0 0 0 0 0 
0 0 0 0 0 0 0 0 0 0 0 0 0 0 0 0 0 0 0 0 0 0 0 0 0 0 0 0 0 0 0 0 0 0 0 0 0 0 0 0 0 0 0 0 0 0 0 0 0 0 0 0 0 0 0 0 0 0 0 0 0 0 0 0 0 0 0 0 0 0 0 0 0 0 0 0 0 0 0 0 
0 0 0 0 0 0 0 0 0 0 0 0 0 0 0 0 0 0 0 0 0 0 0 0 0 0 0 0 0 0 0 0 0 0 0 0 0 0 0 0 0 0 0 0 0 0 0 0 0 0 0 0 0 0 0 0 0 0 0 0 0 0 0 0 0 0 0 0 0 0 0 0 0 0 0 0 0 0 0 0 
0 0 0 0 0 0 0 0 0 0 0 0 0 0 0 0 0 0 0 0 0 0 0 0 0 0 0 0 0 0 0 0 0 0 0 0 0 0 0 0 0 0 0 0 0 0 0 0 0 0 0 0 0 0 0 0 0 0 0 0 0 0 0 0 0 0 0 0 0 0 0 0 0 0 0 0 0 0 0 0 
0 0 0 0 0 0 0 0 0 0 0 0 0 0 0 0 0 0 0 0 0 0 0 0 0 0 0 0 0 0 0 0 0 0 0 0 0 0 0 0 0 0 0 0 0 0 0 0 0 0 0 0 0 0 0 0 0 0 0 0 0 0 0 0 0 0 0 0 0 0 0 0 0 0 0 0 0 0 0 0 
0 0 0 0 0 0 0 0 0 0 0 0 0 0 0 0 0 0 0 0 0 0 0 0 0 0 0 0 0 0 0 0 0 0 0 0 0 0 0 0 0 0 0 0 0 0 0 0 0 0 0 0 0 0 0 0 0 0 0 0 0 0 0 0 0 0 0 0 0 0 0 0 0 0 0 0 0 0 0 0 
0 0 0 0 0 0 0 0 0 0 0 0 0 0 0 0 0 0 0 0 0 0 0 0 0 0 0 0 0 0 0 0 0 0 0 0 0 0 0 0 0 0 0 0 0 0 0 0 0 0 0 0 0 0 0 0 0 0 0 0 0 0 0 0 0 0 0 0 0 0 0 0 0 0 0 0 0 0 0 0 
0 0 0 0 0 0 0 0 0 0 0 0 0 0 0 0 0 0 0 0 0 0 0 0 0 0 0 0 0 0 0 0 0 0 0 0 0 0 0 0 0 0 0 0 0 0 0 0 0 0 0 0 0 0 0 0 0 0 0 0 0 0 0 0 0 0 0 0 0 0 0 0 0 0 0 0 0 0 0 0 
0 0 0 0 0 0 0 0 0 0 0 0 0 0 0 0 0 0 0 0 0 0 0 0 0 0 0 0 0 0 0 0 0 0 0 0 0 0 0 0 0 0 0 0 0 0 0 0 0 0 0 0 0 0 0 0 0 0 0 0 0 0 0 0 0 0 0 0 0 0 0 0 0 0 0 0 0 0 0 0 
0 0 0 0 0 0 0 0 0 0 0 0 0 0 0 0 0 0 0 0 0 0 0 0 0 0 0 0 0 0 0 0 0 0 0 0 0 0 0 0 0 0 0 0 0 0 0 0 0 0 0 0 0 0 0 0 0 0 0 0 0 0 0 0 0 0 0 0 0 0 0 0 0 0 0 0 0 0 0 0 
0 0 0 0 0 0 0 0 0 0 0 0 0 0 0 0 0 0 0 0 0 0 0 0 0 0 0 0 0 0 0 0 0 0 0 0 0 0 0 0 0 0 0 0 0 0 0 0 0 0 0 0 0 0 0 0 0 0 0 0 0 0 0 0 0 0 0 0 0 0 0 0 0 0 0 0 0 0 0 0 
0 0 0 0 0 0 0 0 0 0 0 0 0 0 0 0 0 0 0 0 0 0 0 0 0 0 0 0 0 0 0 0 0 0 0 0 0 0 0 0 0 0 0 0 0 0 0 0 0 0 0 0 0 0 0 0 0 0 0 0 0 0 0 0 0 0 0 0 0 0 0 0 0 0 0 0 0 0 0 0 
0 0 0 0 0 0 0 0 0 0 0 0 0 0 0 0 0 0 0 0 0 0 0 0 0 0 0 0 0 0 0 0 0 0 0 0 0 0 0 0 0 0 0 0 0 0 0 0 0 0 0 0 0 0 0 0 0 0 0 0 0 0 0 0 0 0 0 0 0 0 0 0 0 0 0 0 0 0 0 0 
0 0 0 0 0 0 0 0 0 0 0 0 0 0 0 0 0 0 0 0 0 0 0 0 0 0 0 0 0 0 0 0 0 0 0 0 0 0 0 0 0 0 0 0 0 0 0 0 0 0 0 0 0 0 0 0 0 0 0 0 0 0 0 0 0 0 0 0 0 0 0 0 0 0 0 0 0 0 0 0 
0 0 0 0 0 0 0 0 0 0 0 0 0 0 0 0 0 0 0 0 0 0 0 0 0 0 0 0 0 0 0 0 0 0 0 0 0 0 0 0 0 0 0 0 0 0 0 0 0 0 0 0 0 0 0 0 0 0 0 0 0 0 0 0 0 0 0 0 0 0 0 0 0 0 0 0 0 0 0 0 
0 0 0 0 0 0 0 0 0 0 0 0 0 0 0 0 0 0 0 0 0 0 0 0 0 0 0 0 0 0 0 0 0 0 0 0 0 0 0 0 0 0 0 0 0 0 0 0 0 0 0 0 0 0 0 0 0 0 0 0 0 0 0 0 0 0 0 0 0 0 0 0 0 0 0 0 0 0 0 0 
0 0 0 0 0 0 0 0 0 0 0 0 0 0 0 0 0 0 0 0 0 0 0 0 0 0 0 0 0 0 0 0 0 0 0 0 0 0 0 0 0 0 0 0 0 0 0 0 0 0 0 0 0 0 0 0 0 0 0 0 0 0 0 0 0 0 0 0 0 0 0 0 0 0 0 0 0 0 0 0 
0 0 0 0 0 0 0 0 0 0 0 0 0 0 0 0 0 0 0 0 0 0 0 0 0 0 0 0 0 0 0 0 0 0 0 0 0 0 0 0 0 0 0 0 0 0 0 0 0 0 0 0 0 0 0 0 0 0 0 0 0 0 0 0 0 0 0 0 0 0 0 0 0 0 0 0 0 0 0 0 
0 0 0 0 0 0 0 0 0 0 0 0 0 0 0 0 0 0 0 0 0 0 0 0 0 0 0 0 0 0 0 0 0 0 0 0 0 0 0 0 0 0 0 0 0 0 0 0 0 0 0 0 0 0 0 0 0 0 0 0 0 0 0 0 0 0 0 0 0 0 0 0 0 0 0 0 0 0 0 0 
0 0 0 0 0 0 0 0 0 0 0 0 0 0 0 0 0 0 0 0 0 0 0 0 0 0 0 0 0 0 0 0 0 0 0 0 0 0 0 0 0 0 0 0 0 0 0 0 0 0 0 0 0 0 0 0 0 0 0 0 0 0 0 0 0 0 0 0 0 0 0 0 0 0 0 0 0 0 0 0 
0 0 0 0 0 0 0 0 0 0 0 0 0 0 0 0 0 0 0 0 0 0 0 0 0 0 0 0 0 0 0 0 0 0 0 0 0 0 0 0 0 0 0 0 0 0 0 0 0 0 0 0 0 0 0 0 0 0 0 0 0 0 0 0 0 0 0 0 0 0 0 0 0 0 0 0 0 0 0 0 
0 0 0 0 0 0 0 0 0 0 0 0 0 0 0 0 0 0 0 0 0 0 0 0 0 0 0 0 0 0 0 0 0 0 0 0 0 0 0 0 0 0 0 0 0 0 0 0 0 0 0 0 0 0 0 0 0 0 0 0 0 0 0 0 0 0 0 0 0 0 0 0 0 0 0 0 0 0 0 0 
0 0 0 0 0 0 0 0 0 0 0 0 0 0 0 0 0 0 0 0 0 0 0 0 0 0 0 0 0 0 0 0 0 0 0 0 0 0 0 0 0 0 0 0 0 0 0 0 0 0 0 0 0 0 0 0 0 0 0 0 0 0 0 0 0 0 0 0 0 0 0 0 0 0 0 0 0 0 0 0 

# Time : 6400000 
0 0 1217 165 934 0 0 0 0 0 0 0 0 0 0 0 0 0 0 0 0 0 0 0 0 0 0 0 0 0 0 0 0 0 0 0 0 0 0 0 382 0 0 0 0 0 0 0 0 0 0 0 0 0 859 0 0 0 0 0 0 0 0 0 0 0 0 658 0 0 0 0 0 0 0 0 0 0 0 0 
0 0 0 0 0 0 0 0 0 0 0 0 0 0 0 0 0 0 0 0 0 0 0 0 0 0 737 138 503 0 0 0 0 0 0 0 0 0 0 0 0 0 0 0 0 0 0 0 0 0 0 0 0 0 0 0 0 0 0 0 0 0 0 0 0 0 0 0 0 0 0 0 0 0 0 0 0 0 0 0 
0 0 0 0 0 0 0 0 0 1283 1177 0 0 0 0 951 0 0 0 0 0 0 0 0 0 1018 0 0 0 0 0 0 0 0 0 0 301 0 0 0 0 0 0 0 0 710 0 0 0 0 0 0 0 0 0 0 0 0 0 0 0 0 0 0 0 0 0 0 0 0 0 0 0 0 0 0 1348 1211 0 0 
0 0 0 0 0 1059 0 0 0 0 772 1132 0 0 1042 0 0 0 1557 0 0 0 0 0 0 1331 0 0 0 0 0 0 0 0 0 0 0 0 0 0 0 0 0 0 182 537 0 837 804 0 0 0 0 0 0 0 0 0 0 0 0 0 0 0 0 0 0 0 0 0 0 0 0 0 0 0 528 0 0 0 
0 0 0 0 0 0 0 0 0 0 0 0 0 0 617 0 0 0 0 0 0 0 0 0 0 0 0 0 0 0 0 0 0 0 0 0 0 214 17 0 0 1005 0 0 0 0 0 0 0 0 831 0 0 0 0 0 0 0 0 0 0 0 0 0 0 0 0 0 0 0 0 0 0 0 0 0 0 0 0 0 
0 0 0 0 0 0 0 0 0 0 0 0 0 0 0 0 0 0 0 0 0 1069 1317 0 0 0 0 0 0 0 0 0 0 0 0 0 0 0 0 0 0 0 0 0 0 0 0 0 0 0 0 0 0 0 0 0 0 0 0 0 0 0 0 0 0 0 0 0 0 0 0 0 0 0 0 0 0 0 0 0 
0 0 0 0 0 0 0 0 0 0 0 0 0 0 0 0 0 0 0 0 0 0 1300 0 0 0 876 0 0 0 0 0 0 0 0 0 0 0 0 0 0 0 0 0 0 0 602 543 0 0 0 0 0 0 0 1402 0 0 0 0 0 0 0 0 0 0 0 0 0 0 0 0 0 0 0 0 0 0 0 0 
0 0 0 0 0 0 0 0 0 0 0 0 0 0 0 0 0 0 0 0 0 0 0 0 0 0 0 0 0 0 0 0 0 0 0 0 0 0 0 0 0 0 0 0 0 0 0 0 0 0 0 0 0 0 0 586 1074 878 0 0 0 0 0 0 0 0 0 0 0 0 0 0 0 0 1536 0 0 0 0 0 
0 0 0 0 0 0 0 0 0 0 0 0 0 0 0 0 0 0 0 0 0 0 0 897 0 0 0 0 0 0 0 0 0 0 0 0 0 1157 0 0 0 0 0 0 0 0 0 0 809 0 0 0 0 0 923 153 1218 0 0 0 0 0 0 0 0 0 0 0 0 0 0 0 0 0 0 0 0 0 0 0 
1240 743 1263 0 0 0 0 0 0 0 0 0 0 0 0 0 0 0 0 0 0 0 0 0 0 0 0 0 0 0 0 0 0 0 0 0 0 0 0 0 561 0 0 0 0 0 0 0 464 0 0 0 0 0 0 53 0 0 0 0 0 0 0 0 0 0 0 0 0 0 0 0 0 0 0 0 0 0 0 0 
237 1434 0 0 0 0 0 0 0 0 0 0 0 0 0 0 0 0 0 0 0 0 0 0 0 0 0 0 0 0 0 0 0 0 0 0 0 0 0 0 1394 0 0 0 0 0 0 0 0 0 0 0 0 0 0 546 0 0 0 0 0 0 0 0 0 0 0 0 0 0 0 0 0 0 0 0 0 0 0 0 
196 1300 0 0 0 0 0 0 0 0 0 0 0 0 0 0 0 0 0 0 0 0 0 0 0 0 0 0 0 0 0 0 0 0 0 0 0 0 204 0 0 0 0 0 0 0 0 0 0 0 1533 824 0 0 0 0 0 0 0 0 0 102 0 0 0 0 861 0 0 0 0 0 0 0 0 0 0 1092 0 0 
0 0 0 0 157 0 0 0 0 0 0 0 0 0 0 0 0 0 0 0 0 0 0 0 0 0 0 0 0 0 1474 632 0 907 0 0 0 0 0 0 0 0 0 0 0 0 0 0 0 0 0 0 0 0 0 0 0 0 0 0 0 0 0 0 0 0 0 0 0 0 0 0 0 0 0 0 0 0 0 0 
0 0 0 0 0 192 878 0 0 0 0 0 0 0 0 0 0 0 0 0 0 0 0 0 0 0 0 0 0 0 390 0 0 0 0 0 0 0 0 0 0 0 0 0 1536 0 0 0 0 0 0 0 0 0 0 0 0 0 0 0 0 0 0 0 0 0 0 0 0 0 0 0 0 0 1103 0 0 0 0 1172 
0 0 0 0 0 0 0 0 0 0 0 0 0 0 0 0 0 0 73 0 0 0 0 0 0 0 0 0 0 0 826 0 0 0 0 0 0 0 0 0 0 0 0 0 0 0 0 0 0 0 0 0 0 0 0 0 0 0 0 0 0 0 0 0 0 0 0 1524 999 890 0 0 0 0 915 173 0 0 0 0 
0 0 0 0 0 0 0 0 0 0 0 680 0 0 0 0 0 0 0 0 0 0 0 0 0 0 0 0 0 0 0 0 0 0 0 0 0 0 0 0 0 0 0 0 0 0 0 0 0 0 0 0 0 0 0 0 0 0 0 0 0 0 0 0 0 0 0 1445 0 0 0 0 0 0 0 0 0 530 0 0 
0 0 0 0 0 0 0 0 0 0 998 1194 0 0 0 0 0 908 0 0 496 0 0 0 0 1146 498 0 0 0 0 0 0 0 0 0 58 280 0 0 0 0 0 0 0 0 0 0 0 0 0 0 0 0 0 0 0 0 0 0 0 0 0 0 0 0 0 488 0 0 0 0 1116 1020 0 0 0 0 0 0 
0 0 0 0 0 0 0 0 0 0 0 0 0 0 0 0 0 0 0 0 0 0 0 0 0 0 0 0 0 0 0 0 0 0 0 0 1580 0 0 0 0 1112 1413 0 0 1315 0 1171 0 0 0 0 0 0 0 0 0 0 0 0 0 0 0 0 0 0 0 1271 0 0 0 0 118 0 0 1182 0 0 0 0 
0 0 0 0 0 0 0 0 0 0 0 0 680 0 653 0 0 0 0 0 0 0 0 0 0 0 0 0 0 0 0 0 0 0 0 0 0 0 0 0 0 0 0 0 0 0 0 865 0 0 0 0 0 0 0 0 0 0 0 0 0 0 0 0 0 0 0 0 0 0 0 0 0 0 0 837 0 0 0 0 
0 0 0 0 0 0 0 0 0 0 0 0 0 0 0 0 0 0 0 0 727 0 0 0 0 0 0 0 0 0 0 0 0 0 0 0 0 0 0 0 0 0 0 0 0 0 0 0 0 0 0 0 0 0 0 0 0 0 0 0 0 0 0 0 0 0 0 0 0 0 0 816 0 0 0 0 0 0 0 0 
0 0 0 0 0 0 0 0 0 0 0 0 0 0 0 0 0 0 0 0 525 1306 0 0 0 0 0 0 0 0 0 0 0 0 0 0 0 0 0 0 0 0 0 0 0 0 0 0 0 0 0 0 0 0 0 0 0 0 0 0 0 0 0 0 0 0 0 0 0 0 0 0 0 0 0 0 0 0 0 0 
0 0 0 0 0 0 1491 0 0 0 1188 0 0 0 0 0 1194 0 0 0 199 0 1512 0 0 0 0 0 0 0 0 0 0 0 0 0 0 0 0 1195 0 0 0 200 206 0 0 0 0 0 0 0 0 0 0 0 0 0 0 0 0 0 0 0 0 0 0 0 0 0 0 0 0 0 0 0 0 0 0 0 
0 0 0 0 0 0 0 0 0 0 0 0 0 0 0 0 1000 0 0 0 0 0 0 0 0 0 0 0 0 0 0 0 0 0 0 0 0 0 0 0 0 0 0 0 0 0 0 0 0 0 0 0 0 0 0 0 0 0 0 0 0 0 0 0 0 0 0 0 0 0 0 0 0 0 847 0 0 0 0 0 
0 0 0 0 0 0 0 0 0 0 0 0 0 0 0 443 21 0 0 0 0 0 0 0 0 0 0 0 0 0 0 0 0 0 0 0 670 0 0 0 0 0 0 0 0 0 0 0 0 0 0 0 0 0 0 0 0 0 0 0 0 0 0 0 0 0 0 0 0 0 0 0 0 0 1000 0 0 0 0 0 
0 0 0 0 0 0 0 0 0 0 0 0 0 0 0 0 0 0 0 0 0 0 0 0 0 0 0 0 0 0 0 0 0 0 0 0 0 0 0 0 0 0 0 0 0 0 0 0 0 0 0 0 1253 0 0 0 1074 0 0 0 0 1526 0 0 0 0 0 0 0 0 0 0 0 477 21 0 0 0 0 0 
0 0 0 0 0 0 0 0 0 0 0 0 0 0 0 0 0 0 0 0 0 0 0 0 681 0 301 0 0 0 0 0 988 393 0 1211 0 0 0 0 0 0 0 0 0 0 491 1234 0 0 0 0 0 0 0 0 0 0 0 0 1093 0 0 0 0 0 0 0 0 0 0 0 0 0 0 0 0 0 0 0 
0 0 0 0 0 0 0 0 0 0 0 0 0 0 0 0 0 0 0 0 0 0 375 0 828 111 0 0 0 0 0 0 0 1526 0 0 0 0 0 0 0 0 0 0 0 0 0 0 0 0 0 0 0 0 0 0 0 0 913 0 0 0 0 0 0 0 0 0 0 0 0 0 0 0 0 0 0 0 0 0 
0 0 0 0 0 0 0 0 0 0 0 0 0 1075 0 0 0 0 0 0 0 0 0 1002 280 732 0 0 0 0 0 0 0 0 0 0 0 0 0 0 0 0 0 0 0 0 0 0 0 0 0 0 0 0 0 0 0 0 0 0 0 0 0 0 0 0 0 0 0 0 0 0 0 0 0 0 0 0 0 0 
0 0 0 0 0 0 0 0 0 0 0 0 0 0 0 0 0 0 0 0 0 0 0 0 0 0 0 0 1408 588 0 0 0 0 0 0 0 0 0 0 0 0 0 0 0 0 0 0 0 0 0 0 0 0 0 0 0 0 0 0 0 0 0 0 0 0 0 0 0 0 0 0 0 0 0 0 0 0 0 0 
64 0 0 0 0 0 0 0 0 0 0 0 0 0 0 0 0 0 0 0 0 0 1513 0 0 0 0 0 462 0 0 0 0 0 0 0 0 0 0 0 0 0 0 0 894 0 0 0 0 0 0 0 178 0 0 0 0 0 0 0 0 0 0 0 0 0 0 0 0 0 0 0 0 0 0 0 0 325 1479 258 
0 0 0 0 0 0 0 0 657 0 0 0 0 0 0 0 0 0 0 0 0 0 652 0 0 0 0 0 0 0 0 0 0 0 1100 0 0 0 0 0 0 0 0 0 0 0 0 0 0 0 0 0 657 0 0 0 0 0 0 0 0 0 0 0 0 1242 941 58 0 0 0 0 0 422 0 0 0 0 0 292 
0 0 0 0 0 0 0 0 760 0 0 0 0 0 0 0 0 0 0 0 0 852 0 0 0 0 0 0 0 0 0 0 0 0 1246 0 1193 750 0 0 669 463 0 0 0 0 0 0 0 0 0 0 0 0 1091 0 0 0 0 0 0 0 0 0 939 1158 1116 0 0 0 0 0 0 0 0 0 0 0 0 0 
0 0 0 0 0 0 0 0 0 0 0 593 0 0 0 0 0 0 0 0 0 0 0 0 0 0 0 0 0 0 0 0 1259 57 89 1060 1236 504 822 276 1349 1506 1254 1167 1031 1424 643 1232 0 0 0 0 0 0 0 0 0 0 0 0 0 0 0 0 0 0 0 0 0 0 927 0 0 0 0 0 0 0 0 0 
0 0 698 0 0 0 0 0 0 0 0 0 0 0 0 0 0 0 0 0 0 0 0 0 0 0 0 0 0 788 0 0 242 388 634 40 1026 540 1002 517 1130 440 1327 431 49 531 1133 654 0 0 0 0 0 0 0 0 0 0 0 0 0 0 0 0 0 0 0 0 0 0 0 0 0 0 0 0 0 0 0 0 
0 0 0 1329 0 0 0 0 0 0 471 0 0 0 0 0 0 0 420 0 0 0 0 842 0 0 0 0 0 0 0 0 1362 167 1075 996 35 413 928 678 123 1163 474 965 732 1532 840 1009 0 0 0 0 0 0 0 0 0 0 0 0 0 0 634 0 0 0 0 0 0 0 0 0 0 0 0 0 0 0 0 0 
0 0 172 0 0 0 0 0 0 0 0 0 0 0 0 0 0 0 711 0 0 0 0 791 0 0 0 0 0 0 0 0 1371 1061 326 803 1592 1389 1247 59 724 962 1109 82 633 1196 325 1479 0 0 0 1569 0 0 0 0 0 0 0 0 0 0 0 0 0 0 0 0 0 0 0 0 0 0 0 0 0 0 0 0 
0 0 1162 0 0 0 0 0 0 0 0 0 0 0 0 0 0 0 0 0 0 0 0 0 0 0 0 0 0 0 0 0 707 1557 1073 876 4 1570 1335 33 450 256 924 706 473 132 470 441 0 878 0 26 0 0 0 0 0 0 0 0 0 0 0 0 0 0 0 0 0 0 0 0 0 0 0 0 0 0 0 0 
0 0 0 0 0 0 0 0 0 0 0 0 0 0 0 0 0 0 0 0 99 0 0 0 0 0 0 0 0 0 0 0 995 1312 673 524 1480 410 519 522 1178 100 6 201 1049 249 827 1392 0 0 0 0 0 0 0 0 0 0 0 0 0 1386 0 0 0 0 0 0 0 0 0 0 0 0 0 0 0 0 0 0 
0 0 0 0 0 0 0 0 0 0 0 0 0 0 0 0 0 0 0 0 0 0 0 0 0 0 0 1028 0 0 0 0 190 695 721 136 1211 879 667 1428 372 1438 1367 1520 1295 472 580 252 0 0 0 0 0 0 0 0 0 0 0 0 0 279 0 0 0 0 0 0 0 0 0 0 0 0 0 0 0 0 1445 0 
0 0 1206 0 0 0 0 0 0 0 0 0 0 0 0 0 0 897 0 1313 0 0 0 0 0 0 0 310 0 0 0 0 1149 992 299 899 106 1020 257 1107 664 1016 599 1255 51 506 1311 480 1090 0 0 0 300 900 0 724 0 0 0 1588 0 0 0 992 299 1095 0 0 0 0 0 0 0 0 0 0 0 309 541 0 
0 0 0 0 0 0 0 0 0 0 0 0 0 0 0 0 0 1164 0 0 0 0 0 0 0 0 0 1336 0 0 0 0 587 318 953 523 1307 1030 1301 693 254 555 1451 902 1082 1406 148 1164 190 0 0 0 0 0 0 1161 0 0 0 0 0 0 0 0 0 0 0 0 0 0 0 0 0 0 0 0 0 0 0 0 
0 0 0 0 0 0 0 0 0 0 0 0 0 0 0 0 0 1091 0 0 0 0 0 0 0 0 0 674 0 0 0 84 872 788 124 1580 1250 435 848 1027 1299 575 1402 453 746 316 477 21 0 0 0 0 0 0 0 0 0 1078 1167 0 0 0 0 0 0 0 0 0 0 0 0 0 0 1522 0 0 0 0 0 0 
0 0 0 541 0 0 0 0 0 0 0 0 0 0 0 0 0 0 0 0 0 0 0 0 475 0 0 0 0 0 697 0 1369 1200 73 300 851 819 1123 34 742 261 244 1100 783 202 1555 1184 0 0 0 0 0 0 0 0 0 0 0 0 0 0 0 0 0 0 0 0 0 0 0 0 0 0 0 0 0 0 0 0 
0 0 0 0 0 0 0 0 0 0 0 0 0 0 0 0 0 0 0 0 0 0 912 0 501 0 0 0 1338 0 0 1555 386 1046 610 719 508 380 1266 787 1191 122 305 809 1409 984 159 36 0 0 0 0 55 0 0 0 0 0 940 0 0 0 0 0 0 0 0 0 0 0 0 0 0 0 0 0 0 0 0 0 
0 0 0 0 0 0 0 0 0 0 0 0 0 0 0 0 0 0 0 0 0 0 0 0 0 0 0 0 0 0 0 0 671 647 422 1401 1596 62 1332 461 482 1114 382 464 1190 71 769 912 0 0 0 0 0 0 0 0 0 0 0 0 0 0 0 0 0 0 0 0 0 0 0 0 0 0 0 0 0 0 0 0 
0 0 0 0 0 0 0 0 0 0 0 0 0 0 0 0 0 0 0 0 0 0 0 0 0 0 0 0 0 0 0 1234 1471 478 1053 1271 245 306 1161 16 1572 546 192 1564 1361 1068 376 1172 0 0 0 0 0 0 0 1358 0 0 0 0 586 0 271 0 0 0 0 0 0 0 0 0 0 0 0 0 0 1397 0 0 
0 0 0 0 0 0 0 0 0 0 0 0 0 0 0 0 0 993 814 0 0 0 0 0 0 0 0 0 0 0 72 210 140 947 1561 239 1288 295 1221 799 1351 1339 1404 496 232 110 174 582 0 0 0 0 0 0 0 0 0 0 0 0 0 0 1499 0 0 0 0 0 0 0 0 0 0 0 0 0 0 0 0 0 
0 0 0 0 0 1536 0 0 205 0 0 0 0 623 0 0 911 377 0 0 0 0 0 0 0 0 0 0 0 0 0 0 467 360 577 662 1331 336 104 387 659 889 455 736 1286 642 1511 866 0 0 0 0 0 0 0 985 0 0 0 0 0 0 0 0 0 0 0 0 0 0 0 0 0 0 0 0 0 0 0 0 
0 0 0 0 0 0 0 0 0 0 0 0 751 72 0 0 0 408 0 0 0 0 364 0 0 0 0 1359 0 0 0 0 0 0 0 0 542 0 696 1464 776 616 586 1202 0 0 0 0 0 0 0 0 0 0 0 1344 0 0 0 0 0 0 0 0 0 0 0 0 0 0 0 0 0 0 0 0 0 0 0 0 
0 0 0 0 0 763 0 0 0 0 0 0 0 0 0 0 0 902 0 0 0 0 209 40 0 0 0 0 0 0 0 446 0 0 0 0 0 0 0 0 0 0 0 0 0 0 0 0 0 0 0 0 0 0 0 1457 0 0 0 0 0 0 0 0 0 0 0 0 0 0 0 0 0 0 860 482 0 0 0 0 
0 0 0 0 0 0 0 0 0 0 0 0 986 0 0 0 0 453 0 0 0 0 0 0 0 0 0 0 0 0 0 0 0 0 0 0 68 0 0 0 0 0 0 0 0 0 0 0 0 0 0 0 0 0 0 0 0 0 0 0 0 0 0 0 0 124 104 0 0 0 0 0 0 0 0 0 0 0 0 0 
0 0 647 0 106 430 0 0 0 0 0 0 0 0 0 0 0 0 0 0 0 0 0 0 0 1479 0 0 0 0 0 0 0 0 0 0 39 0 0 0 0 0 0 0 0 0 0 0 0 0 0 0 0 0 0 0 0 0 0 0 0 0 0 0 0 0 0 0 0 0 0 0 0 0 0 0 0 0 0 0 
0 0 0 0 0 1005 0 0 0 0 0 0 0 0 0 0 0 0 0 0 0 0 0 0 0 0 0 0 0 0 0 1045 0 0 0 0 0 0 0 957 0 0 0 0 0 0 0 0 0 0 0 0 0 0 0 1542 0 0 0 0 1479 0 0 219 0 0 0 0 0 0 0 0 0 0 0 0 0 0 0 0 
0 0 0 0 0 0 0 0 0 0 0 0 0 0 0 0 0 0 0 676 0 0 0 0 0 0 0 0 0 0 0 0 0 0 0 0 0 0 0 299 0 0 0 0 0 0 0 0 0 0 0 0 0 0 0 0 0 0 1481 0 0 0 0 0 0 0 0 0 0 0 0 0 0 0 803 312 0 0 0 0 
0 0 0 0 0 0 0 0 1485 0 0 0 0 0 0 0 0 0 0 0 0 0 0 0 0 0 0 0 0 0 0 0 0 0 0 0 0 0 0 0 0 0 0 0 0 0 0 0 0 0 0 0 0 0 0 0 0 0 0 0 0 0 0 0 0 0 0 0 0 0 0 0 0 0 0 0 0 0 0 0 
0 0 0 0 0 0 0 1379 788 1208 0 0 0 0 0 0 0 0 0 0 0 0 0 0 0 0 0 0 0 0 0 0 0 0 0 0 0 0 0 0 0 0 0 0 0 0 0 0 0 0 0 0 0 0 0 0 0 0 0 0 0 0 0 0 0 0 0 0 0 0 0 0 0 0 0 0 0 0 0 0 
0 0 1498 0 0 0 0 0 1138 589 1528 0 0 0 0 0 0 0 0 0 223 0 0 0 0 0 0 0 0 0 0 0 0 0 0 0 0 0 0 0 0 0 0 0 0 0 0 0 0 0 0 0 0 864 0 0 0 0 0 0 0 0 0 0 0 446 0 0 0 0 0 0 973 0 0 0 0 0 0 0 
0 0 0 0 0 0 0 0 0 995 302 0 0 0 0 0 0 0 0 0 0 543 0 0 0 0 0 0 0 0 0 0 0 0 1077 1090 0 0 0 0 0 0 0 0 0 0 0 0 0 0 0 0 0 814 0 0 0 0 0 0 0 0 0 0 0 142 0 0 0 0 0 0 0 0 0 0 0 0 0 0 
0 0 0 0 0 0 0 0 0 0 0 0 0 0 0 0 0 0 0 0 0 0 0 0 0 0 0 0 0 0 0 0 0 0 394 0 0 0 0 0 0 1190 0 0 0 0 0 0 0 0 0 0 0 0 0 0 0 0 0 0 0 0 0 0 0 0 0 0 0 0 0 0 0 0 0 0 0 0 0 721 
0 0 0 0 0 0 0 0 0 0 0 0 0 0 0 0 0 0 0 0 0 0 0 0 0 0 0 0 0 0 0 0 0 0 0 0 0 0 0 0 0 0 0 0 0 0 0 0 0 0 0 0 0 0 904 0 0 0 0 0 0 0 0 0 0 0 0 0 0 0 0 0 0 0 0 0 0 0 0 1044 
0 0 0 0 0 0 0 0 563 0 0 0 0 0 0 0 0 0 0 0 0 0 0 0 0 0 0 0 0 0 0 0 0 0 0 0 0 0 0 0 0 0 589 0 0 0 0 0 0 0 0 0 0 0 0 0 0 0 0 0 0 0 0 0 0 0 0 0 0 0 0 0 0 0 0 0 0 607 199 0 
0 0 0 0 0 0 0 0 745 0 0 0 0 0 0 0 0 0 0 0 0 0 0 0 0 0 0 0 0 0 0 0 0 0 0 0 0 0 0 0 0 0 0 0 0 0 0 0 0 0 0 0 0 0 0 1572 0 0 1344 0 0 0 0 0 0 0 0 0 0 0 0 0 0 0 0 0 0 0 0 0 
0 0 0 0 0 0 0 0 0 0 0 0 0 0 0 0 0 0 0 0 0 0 0 0 0 0 0 0 0 0 0 0 0 0 0 0 0 0 0 0 0 0 0 0 841 0 0 0 0 0 0 0 0 0 0 0 0 0 668 0 0 0 0 0 0 0 0 0 0 0 0 0 0 0 0 0 0 0 0 0 
0 0 0 0 0 0 0 0 0 0 0 0 0 0 0 0 0 0 0 0 0 0 0 0 0 0 0 0 0 0 0 0 0 0 0 0 0 0 0 0 0 0 0 0 517 0 0 0 0 0 0 0 0 0 0 170 1072 0 0 0 0 0 0 0 0 0 0 0 0 0 1280 0 0 0 0 0 0 0 0 0 
0 0 0 0 0 0 0 0 0 0 0 0 0 0 0 0 0 0 0 0 0 0 0 0 0 0 0 0 0 0 0 0 0 0 0 0 0 988 1476 0 0 0 0 0 0 0 0 0 0 0 0 0 0 0 0 1396 0 0 0 0 0 0 0 0 0 0 0 0 0 0 155 1543 0 0 0 0 0 0 0 0 
0 0 0 0 0 0 0 0 0 0 0 0 0 0 0 0 705 9 97 0 0 0 0 0 0 0 0 0 0 0 0 0 0 0 0 0 0 0 0 0 0 0 0 0 0 0 0 0 0 0 0 0 1377 0 0 0 0 0 0 0 0 0 0 1561 0 0 0 0 0 0 637 0 0 0 0 0 0 0 0 0 
0 0 0 0 0 281 0 0 0 0 0 0 0 0 0 0 680 0 983 0 0 0 0 0 0 0 0 0 0 0 0 1169 0 0 0 0 0 0 0 0 0 0 0 0 0 0 0 0 0 0 0 0 0 0 0 0 0 0 0 0 0 0 0 577 0 0 0 0 0 0 0 0 0 0 0 0 0 0 0 0 
0 0 0 0 0 0 0 0 0 577 0 0 0 0 0 0 0 0 0 0 0 0 0 0 0 0 0 0 0 0 0 617 0 0 0 0 0 0 0 0 0 0 0 0 0 0 0 0 0 659 0 0 0 0 0 0 0 0 0 0 0 0 0 0 0 0 0 0 0 0 0 0 0 0 0 0 613 0 501 0 
0 0 0 0 0 0 0 0 0 0 0 0 0 0 0 0 0 0 0 0 0 0 0 0 0 0 0 0 0 0 0 454 0 0 0 0 0 0 0 0 0 1266 0 0 0 107 0 0 0 776 0 0 0 0 0 0 0 0 0 0 0 0 0 0 0 0 0 0 0 0 0 0 0 0 0 0 0 0 0 0 
0 0 0 0 0 0 0 0 0 0 0 0 0 0 0 0 0 0 0 0 0 0 0 0 0 0 0 0 0 0 0 0 0 0 0 0 0 0 0 937 0 1332 0 0 0 0 0 0 0 0 0 0 0 0 0 0 729 5 1245 0 647 0 0 0 0 0 0 0 0 0 0 0 0 0 0 913 444 0 0 0 
0 0 0 0 0 0 0 0 0 400 0 0 0 0 0 0 0 0 0 0 0 0 0 0 0 0 0 0 0 0 0 0 0 0 0 0 0 292 0 0 0 0 0 0 0 0 0 0 0 0 0 0 0 0 0 0 0 0 0 0 0 0 0 0 0 0 0 0 0 0 0 0 0 0 0 0 0 0 0 0 
0 0 0 0 0 0 0 0 0 0 0 0 0 0 0 0 0 0 0 0 0 0 0 0 0 0 0 0 0 0 0 0 0 0 0 0 0 416 0 0 0 0 0 0 0 0 0 0 0 0 0 0 0 0 0 0 0 0 0 0 0 0 0 0 0 0 0 0 0 0 0 0 0 0 0 0 0 960 0 0 
0 0 375 0 0 0 0 0 615 0 0 0 0 0 0 0 0 0 0 304 0 0 0 0 0 0 0 0 0 0 0 0 0 0 0 0 0 0 0 0 0 0 0 0 0 0 0 0 0 1240 220 0 0 0 375 0 0 0 0 0 0 0 0 0 0 0 0 0 0 0 0 0 0 0 0 0 0 0 0 0 
0 0 0 0 0 0 0 0 0 0 0 0 0 0 0 0 0 0 0 0 0 0 0 0 0 0 0 0 0 0 0 0 0 0 0 0 0 0 0 0 0 0 0 0 0 0 0 0 0 0 0 0 0 0 0 0 0 0 0 0 0 0 0 0 0 0 0 0 0 0 0 0 0 0 0 0 0 0 0 0 
0 0 0 0 0 0 0 0 0 0 0 0 0 0 0 0 0 0 0 0 0 0 0 0 928 582 0 0 0 0 0 0 0 0 0 0 0 0 0 0 0 0 0 0 0 0 0 0 0 1353 1084 0 0 0 0 0 0 0 0 0 0 1594 0 0 0 0 0 661 1292 1371 0 0 0 0 0 0 0 0 0 0 
0 0 0 0 0 0 0 0 0 0 0 0 0 0 0 0 0 0 0 0 0 0 0 0 0 610 719 0 0 0 0 0 0 0 0 0 0 0 0 0 0 0 0 0 0 0 0 0 0 0 0 0 0 0 0 0 0 0 0 0 0 0 0 0 0 0 0 989 0 0 0 0 0 0 0 0 0 0 0 0 
0 0 0 0 0 0 1068 0 0 0 0 0 0 0 0 0 0 0 0 0 0 0 0 0 0 77 0 0 0 0 0 0 0 0 0 0 0 0 0 0 0 0 0 0 0 0 0 0 0 0 0 0 0 1553 0 0 0 0 0 0 0 0 607 926 674 0 0 0 0 0 0 0 0 0 273 401 0 0 0 0 
0 0 0 0 0 0 110 0 0 0 0 0 0 0 0 0 0 0 0 0 0 0 0 0 0 0 0 0 0 0 0 0 1530 0 0 0 0 0 0 0 0 0 0 0 0 0 0 0 0 1441 0 0 0 0 0 0 0 0 0 0 0 0 1439 311 0 0 0 937 0 0 0 0 0 0 0 0 0 0 0 0 
0 0 0 0 0 0 0 0 0 0 0 0 0 0 0 0 0 0 0 0 0 0 0 0 0 0 0 0 647 422 0 0 0 0 0 0 0 0 494 0 0 0 0 0 0 0 0 0 0 0 0 0 0 0 0 0 0 0 0 0 897 0 0 0 0 0 0 0 0 0 0 0 0 0 0 0 1418 0 0 103 
0 0 0 0 0 0 0 0 0 0 0 0 0 0 0 0 746 0 0 0 0 0 0 0 0 0 0 0 0 0 0 0 0 0 0 0 0 0 0 402 0 0 0 0 0 0 0 0 0 0 0 0 0 0 0 0 0 0 0 0 0 0 0 0 0 0 0 0 0 0 0 0 0 0 0 0 0 0 0 1227 

# Time : 12800000 
0 0 0 68 934 0 0 0 0 0 0 0 185 0 0 0 0 0 0 0 0 0 0 0 0 0 0 0 0 0 0 0 0 0 0 0 0 0 0 0 703 0 0 0 0 0 0 0 0 0 0 0 0 0 1098 0 0 0 0 0 0 0 0 0 0 0 0 1464 0 0 0 0 0 0 0 0 0 0 0 0 
0 0 876 4 1554 0 0 0 0 0 0 0 217 131 0 955 0 110 0 0 0 0 0 0 1151 0 0 0 662 0 0 0 0 0 0 0 0 0 0 0 0 0 0 0 0 0 1273 0 0 0 0 0 0 0 0 0 0 0 0 0 0 780 0 0 0 0 0 0 0 0 0 0 953 0 0 1118 0 0 0 0 
0 0 842 1480 0 0 0 0 0 352 1177 0 0 0 0 535 0 0 0 0 0 0 0 0 731 243 0 0 615 0 0 0 0 0 0 0 0 0 0 0 0 0 0 0 0 210 0 0 0 0 0 0 0 0 0 0 0 0 0 0 0 0 0 0 0 0 0 0 0 0 0 0 0 0 0 0 1348 0 0 0 
0 0 0 0 0 1570 0 0 0 0 772 1132 0 0 752 884 0 0 395 0 0 0 0 0 0 0 0 0 0 0 0 590 0 0 0 1552 830 0 0 0 0 0 0 1003 711 0 0 1072 0 0 0 0 0 0 1022 854 0 0 0 0 0 0 0 0 0 0 0 0 0 0 0 0 0 0 0 1469 528 0 0 0 
0 0 0 0 0 890 663 0 0 0 0 0 0 0 0 0 0 0 1323 0 0 0 0 0 0 0 0 0 0 0 0 0 0 0 0 0 0 0 686 0 0 1263 0 0 177 994 0 1559 581 0 0 0 0 0 703 0 0 0 0 0 0 0 0 664 0 0 0 0 0 0 0 0 0 0 0 1491 627 0 0 0 
0 0 0 0 0 0 0 0 0 0 0 0 0 0 0 0 0 0 0 0 0 0 0 0 0 0 0 0 0 0 0 0 0 0 0 0 0 0 0 0 0 0 0 0 0 366 0 0 0 0 0 0 0 0 292 0 0 0 0 0 0 0 0 0 0 0 0 0 0 0 0 0 0 0 0 0 0 0 0 0 
0 0 0 0 0 0 0 0 0 0 0 0 0 0 0 0 0 0 0 0 0 827 0 0 0 0 0 0 0 0 0 0 0 0 0 0 0 0 0 0 0 0 0 0 0 0 0 0 469 0 0 0 0 0 0 719 0 984 0 0 0 0 0 0 0 0 0 0 0 0 0 0 0 0 0 0 0 0 0 0 
0 1492 0 0 0 0 0 0 0 0 0 0 0 0 0 0 0 1421 1194 0 0 0 0 490 0 0 0 0 0 0 0 0 0 0 0 0 0 0 0 0 0 0 0 0 0 0 0 1124 0 0 0 0 0 0 0 586 0 71 0 0 988 723 0 0 0 0 0 0 0 0 0 0 0 0 959 0 0 0 0 0 
1150 91 1217 0 0 0 0 0 0 0 0 0 0 0 0 0 0 0 0 0 0 0 0 0 0 429 0 0 0 0 0 0 0 0 0 0 0 440 1295 0 0 1185 0 0 0 0 0 0 1498 1475 0 0 0 0 923 153 44 522 0 412 1473 1405 0 1147 0 0 0 0 0 0 0 0 0 0 284 0 0 0 0 0 
1543 164 0 0 0 0 0 0 0 0 0 0 0 0 0 0 0 0 0 0 0 0 0 0 0 0 0 0 0 0 0 0 0 0 0 0 0 0 0 0 1329 0 0 0 0 0 0 382 464 356 0 0 0 0 0 53 1339 0 0 0 0 0 0 0 0 0 0 0 0 0 0 0 0 0 0 0 0 0 0 0 
237 1434 0 0 0 0 0 0 0 0 0 0 0 0 0 0 0 0 0 0 0 0 0 0 0 0 0 0 0 0 0 0 1077 688 1055 0 0 0 0 1402 453 746 0 0 0 0 0 575 391 321 808 0 0 0 0 342 331 352 0 0 0 634 1326 0 0 0 0 0 0 0 0 0 0 0 0 0 0 1486 0 0 
196 1300 954 0 0 0 0 0 0 0 0 0 0 0 0 48 0 0 0 0 0 0 0 0 0 0 0 0 0 0 41 0 0 1041 196 494 0 0 0 0 0 0 0 0 0 0 0 0 0 0 1052 535 0 0 0 0 0 93 1009 0 0 1075 289 0 0 0 0 0 0 0 0 798 696 0 0 0 0 1341 0 0 
0 0 0 0 1129 0 0 0 0 0 108 0 0 1489 0 1060 0 0 0 0 0 0 0 0 0 0 0 0 0 0 844 0 0 1484 1034 207 0 0 0 0 0 0 0 0 0 0 0 0 0 0 1571 0 0 0 542 0 0 0 0 0 0 0 0 0 0 0 743 0 0 0 0 1364 0 0 204 0 0 0 0 0 
0 0 864 0 0 403 486 0 0 0 0 247 1576 0 0 1413 29 0 1148 29 0 0 0 0 0 0 212 0 0 0 0 0 0 1187 583 0 0 0 0 0 0 0 0 0 0 0 0 0 0 0 1127 0 0 0 0 0 0 381 0 0 0 0 0 0 0 0 441 0 0 0 0 0 0 0 1269 672 0 0 0 0 
0 0 0 0 0 0 0 0 0 0 1205 550 571 0 0 0 0 0 951 845 0 0 0 0 0 0 0 1096 0 0 0 0 0 0 0 0 0 0 0 0 0 0 0 0 0 0 0 0 0 0 0 0 0 0 0 0 0 0 0 0 0 0 0 752 0 0 1515 1524 999 890 1575 271 0 0 0 1275 0 0 0 0 
672 0 0 0 0 0 0 0 0 0 661 680 594 0 0 0 0 1178 1038 0 0 0 0 0 631 645 0 0 0 0 0 0 0 0 0 0 16 569 0 1229 0 0 0 0 0 0 0 0 0 0 0 0 0 0 0 0 0 0 0 0 0 0 0 0 0 0 914 1445 357 0 0 0 0 0 0 0 0 0 0 0 
0 0 0 877 0 0 0 0 0 0 0 1194 0 0 718 764 436 889 793 0 0 0 0 0 778 1146 1561 0 0 0 0 0 0 0 0 0 1337 0 0 0 0 0 780 0 0 0 0 0 0 0 0 0 0 0 0 0 0 0 0 0 0 0 0 0 0 0 1508 488 24 627 0 449 1547 329 0 0 0 226 49 0 
0 0 0 0 0 0 0 0 0 0 0 1000 0 0 0 0 0 0 0 3 0 0 0 0 0 0 0 0 0 0 0 0 0 0 0 0 0 0 0 0 0 1112 1413 0 0 0 0 1022 0 0 0 0 0 0 0 0 970 0 0 0 0 0 0 0 0 0 0 0 0 0 0 0 45 0 0 0 0 0 0 0 
0 0 0 0 862 0 0 0 0 0 0 0 0 0 29 0 0 0 0 0 0 0 0 0 0 0 0 0 698 0 0 0 0 0 0 0 0 0 0 0 0 1270 0 0 0 0 0 0 0 0 0 0 0 0 0 0 0 0 0 0 0 0 0 0 0 0 0 0 0 0 0 1055 0 0 92 1596 0 0 0 0 
0 0 0 0 0 0 0 423 0 757 0 0 0 0 252 0 0 0 0 0 0 0 0 0 0 0 0 0 0 0 0 0 0 0 0 0 0 0 0 0 1372 0 0 0 1490 0 0 0 0 0 0 0 0 0 0 0 0 0 0 0 0 0 0 0 0 0 0 0 0 0 0 1243 0 837 573 1409 237 0 0 0 
0 0 0 0 0 0 0 1445 0 1203 0 0 0 0 0 0 1216 0 355 0 0 779 1296 0 0 0 0 0 0 0 0 0 0 0 0 0 0 0 0 1169 0 0 0 128 1011 0 0 0 0 0 0 0 0 0 0 0 0 0 0 0 0 0 0 0 0 0 0 0 0 0 0 0 0 537 1372 800 1459 0 0 0 
0 0 0 0 0 0 1363 165 564 717 0 0 0 0 0 0 0 0 907 200 0 0 1218 0 0 0 0 0 0 0 0 0 0 0 573 0 0 0 0 792 0 0 0 200 1092 0 0 0 0 0 0 0 0 0 0 0 0 179 0 0 0 0 0 0 0 0 0 0 0 0 714 0 0 731 0 0 0 1291 0 0 
0 0 0 0 0 0 1081 526 1460 1105 0 0 0 0 0 0 0 0 681 1535 0 0 0 0 0 0 0 0 0 0 0 0 0 0 0 0 0 0 541 991 1594 1587 41 0 0 0 0 0 0 0 1506 0 0 0 0 1123 0 0 0 0 0 0 0 0 0 0 283 0 0 0 0 0 0 1556 370 0 0 0 0 0 
0 0 0 0 0 0 0 0 0 1112 0 0 0 0 0 1345 0 0 0 0 0 0 0 0 1374 1089 0 374 0 0 0 0 0 0 0 0 0 524 0 0 0 0 0 1246 0 0 0 0 0 0 0 0 0 0 0 223 1577 0 0 0 0 0 0 0 0 0 0 0 0 0 0 0 0 0 1000 1182 1117 0 0 0 
0 0 0 0 0 0 0 0 0 0 0 0 0 0 0 0 0 0 0 0 0 0 46 0 70 218 760 863 0 0 0 0 0 1003 0 0 0 0 0 0 0 0 0 0 0 0 0 1098 0 0 0 0 0 0 0 0 392 0 0 0 931 1551 0 0 0 0 0 0 0 0 0 0 0 0 0 837 0 0 0 0 
0 0 0 0 0 0 0 0 0 0 0 0 0 0 0 0 0 0 0 0 0 0 785 1139 184 960 1097 0 0 0 0 0 229 1079 0 430 857 0 0 0 0 0 0 0 0 0 1038 1234 0 0 0 454 0 0 0 0 0 0 0 0 0 0 0 0 0 0 0 0 1576 0 0 0 0 0 0 0 0 0 0 0 
0 0 0 0 0 0 0 0 0 0 560 0 0 288 919 0 0 0 0 0 0 0 53 1208 1509 111 1081 0 0 0 0 0 0 740 0 0 0 0 0 0 0 0 0 0 0 0 1478 1324 0 1240 0 0 0 0 360 0 0 0 0 197 0 0 0 0 0 0 0 0 0 219 722 0 0 0 0 0 0 0 0 726 
0 0 0 494 0 0 0 0 0 0 0 0 0 1146 0 0 0 0 0 0 0 1263 546 1002 280 732 677 0 0 0 0 0 1276 1326 0 0 0 0 0 0 0 0 0 0 0 0 0 0 0 0 0 0 0 0 0 0 0 1246 1454 997 0 0 0 0 0 0 0 0 0 0 0 0 0 0 0 0 0 0 0 1135 
44 0 0 0 0 0 0 0 0 0 0 0 0 0 0 0 0 0 0 0 0 0 0 557 0 0 0 409 1574 997 1267 0 0 0 0 0 0 0 0 0 0 0 0 0 0 0 0 0 0 0 0 0 0 0 0 0 0 74 0 0 0 0 0 0 0 0 0 0 78 0 0 0 0 0 0 0 0 0 0 0 
1069 425 0 0 0 0 0 0 0 0 0 0 0 0 0 0 0 1527 0 0 0 277 1513 398 0 0 0 1383 223 403 486 0 0 0 0 0 0 0 0 0 0 0 0 610 132 0 0 0 0 0 0 0 928 582 1162 0 0 0 0 0 0 0 0 0 0 0 0 0 1345 0 0 0 0 0 0 0 0 0 1479 816 
0 0 0 0 0 0 0 997 346 951 0 0 0 0 0 0 0 0 0 0 0 1107 652 1093 0 0 0 0 0 0 0 0 0 0 1100 0 375 1189 0 0 0 0 0 894 138 1403 0 1546 1030 0 0 0 1045 0 0 0 0 0 0 0 0 0 0 0 0 1072 322 756 832 0 0 0 0 582 0 0 0 0 0 0 
0 0 0 0 0 0 0 0 429 663 0 0 0 0 0 0 0 678 0 0 0 218 1116 0 0 0 0 0 0 0 0 0 0 0 1246 0 557 28 0 0 1464 266 923 0 0 448 0 0 0 0 0 0 46 0 0 0 0 0 0 0 0 0 0 0 939 1158 0 1092 0 0 0 0 0 0 0 0 0 0 0 0 
0 0 0 0 0 0 0 0 0 0 0 1405 0 0 0 0 0 0 0 0 0 0 0 0 0 0 0 0 0 0 0 0 1259 57 89 1060 1236 504 822 276 1349 1506 1254 1167 1031 1424 643 1232 0 0 0 0 0 0 0 468 0 0 0 0 0 0 0 0 0 0 0 0 0 0 0 0 0 0 0 0 0 0 0 0 
0 0 0 0 0 0 0 0 0 0 0 268 0 0 0 0 0 0 0 608 0 0 0 0 209 0 0 0 0 0 197 0 242 388 634 40 1026 540 1002 517 1130 440 1327 431 49 531 1133 654 0 0 0 1131 0 0 0 1257 0 0 0 0 0 0 0 0 0 0 0 0 0 0 0 336 0 0 0 0 0 0 0 0 
0 1318 0 894 0 0 0 0 0 0 595 1251 1068 0 0 0 412 208 1260 160 0 0 0 1143 0 0 0 0 0 0 0 0 1362 167 1075 996 35 413 928 678 123 1163 474 965 732 1532 840 1009 0 0 892 429 0 0 0 0 0 0 0 0 0 1040 1390 0 0 0 0 0 0 0 0 0 0 0 0 0 0 0 0 0 
0 0 0 0 0 1384 0 0 0 0 0 0 0 0 0 0 0 0 1056 0 0 0 0 791 0 0 0 0 0 0 0 0 1371 1061 326 803 1592 1389 1247 59 724 962 1109 82 633 1196 325 1479 0 0 930 0 0 0 0 0 0 0 1558 0 0 0 0 0 0 0 0 0 0 0 0 0 0 0 0 0 0 0 0 0 
0 0 0 0 0 778 0 0 0 0 0 0 0 269 0 0 0 0 0 0 0 0 0 962 734 0 0 0 0 0 491 1234 707 1557 1073 876 4 1570 1335 33 450 256 924 706 473 132 470 441 0 1242 0 0 0 0 0 0 0 0 0 0 0 0 0 0 0 0 0 0 0 0 0 399 0 0 0 0 0 0 0 0 
0 1481 0 0 0 0 0 0 0 0 0 0 0 0 0 0 0 0 0 42 435 0 0 0 0 0 0 0 0 0 0 0 995 1312 673 524 1480 410 519 522 1178 100 6 201 1049 249 827 1392 0 0 0 0 0 0 0 906 0 0 464 0 414 1386 227 0 0 0 0 0 0 0 0 1201 0 0 0 0 0 657 611 0 
0 0 0 0 0 0 0 0 0 0 0 0 0 0 0 0 134 0 0 617 0 0 0 0 0 0 0 393 1538 0 0 0 190 695 721 136 1211 879 667 1428 372 1438 1367 1520 1295 472 580 252 322 0 0 0 492 0 0 0 0 668 0 911 19 690 70 751 0 0 0 0 0 0 0 0 0 0 0 0 0 1141 1318 0 
0 0 1579 76 897 0 0 0 0 0 0 0 0 0 0 0 117 1112 0 454 0 0 0 0 0 0 1119 310 0 0 0 0 1149 992 299 899 106 1020 257 1107 664 1016 599 1255 51 506 1311 480 1326 1006 0 279 557 0 0 0 0 0 0 0 0 777 994 718 299 899 0 0 0 0 0 0 0 0 0 0 0 171 0 0 
0 0 0 0 0 0 0 0 0 0 0 0 0 0 0 0 0 278 1450 0 0 0 0 0 0 0 204 0 0 0 0 1510 587 318 953 523 1307 1030 1301 693 254 555 1451 902 1082 1406 148 1164 190 695 0 0 0 0 0 0 0 0 0 0 0 0 0 0 0 793 0 0 0 0 0 0 0 0 0 0 0 0 0 0 
0 0 127 0 0 0 0 0 0 0 0 0 0 0 0 0 0 542 1359 0 0 444 0 0 0 0 1535 553 0 0 919 1496 872 788 124 1580 1250 435 848 1027 1299 575 1402 453 746 316 477 21 669 0 0 0 0 0 0 0 0 1561 1135 0 0 0 0 0 0 0 0 0 0 0 0 0 0 0 0 0 0 0 0 0 
0 0 925 138 0 0 0 0 0 0 0 0 0 0 0 0 647 245 0 0 0 0 0 0 0 0 0 484 985 1146 933 459 1369 1200 73 300 851 819 1123 34 742 261 244 1100 783 202 1555 1184 0 0 0 0 0 0 689 0 0 0 1542 1460 0 0 237 0 0 0 0 0 0 0 0 0 0 0 403 0 0 0 0 0 
1173 0 0 0 0 0 0 0 0 0 0 0 0 0 0 0 795 0 0 0 0 0 1322 1403 1492 0 0 0 1258 0 383 939 386 1046 610 719 508 380 1266 787 1191 122 305 809 1409 984 159 36 0 0 0 0 0 0 0 0 0 0 593 1214 0 0 0 0 0 0 0 0 0 0 0 0 0 0 966 0 0 0 0 0 
0 0 0 0 0 0 0 0 0 0 0 0 0 0 0 0 0 0 389 0 0 754 0 0 0 0 0 0 0 0 0 0 671 647 422 1401 1596 62 1332 461 482 1114 382 464 1190 71 769 912 0 0 0 0 937 0 0 1539 0 0 0 0 255 0 0 0 0 0 0 0 0 0 0 0 0 0 0 0 441 117 0 0 
0 0 560 0 0 0 0 0 0 0 0 0 0 0 0 0 0 0 1160 539 0 0 0 0 0 0 0 0 1234 0 0 1516 1471 478 1053 1271 245 306 1161 16 1572 546 192 1564 1361 1068 376 1172 0 0 0 0 0 0 0 0 0 0 0 0 1374 0 271 647 0 0 0 0 0 0 0 0 0 0 0 0 0 1462 0 0 
0 0 0 0 0 975 0 0 0 0 0 0 0 0 0 0 688 993 426 649 0 0 0 0 0 0 0 0 0 0 0 1563 140 947 1561 239 1288 295 1221 799 1351 1339 1404 496 232 110 174 582 0 0 0 0 0 0 0 0 0 0 0 0 0 0 1499 478 0 0 0 0 0 0 0 0 0 0 0 0 0 170 0 0 
0 0 0 0 775 1399 1287 248 0 1152 0 0 0 0 0 0 619 377 0 0 0 0 0 0 0 0 0 0 0 0 0 0 467 360 577 662 1331 336 104 387 659 889 455 736 1286 642 1511 866 0 0 0 0 0 1540 382 985 723 0 0 0 0 0 0 0 0 595 1558 0 0 0 0 0 66 0 0 0 0 0 0 0 
0 0 0 0 967 140 0 0 0 0 0 0 0 923 1507 0 0 0 0 0 1550 0 0 0 0 0 931 246 0 0 0 0 0 164 1109 558 542 952 420 1464 776 616 456 992 1081 0 1074 789 0 23 0 0 0 0 0 1344 1037 988 0 0 0 0 0 0 0 0 0 0 0 0 0 0 491 0 0 840 0 0 0 0 
0 0 0 0 310 1061 0 0 0 0 0 0 0 0 0 0 1102 1529 248 0 0 0 0 1302 0 0 0 0 0 0 0 102 1504 0 0 205 0 0 0 0 0 0 497 318 0 0 1218 0 0 0 0 0 888 0 0 134 442 0 0 0 0 0 0 0 0 0 0 0 0 0 0 582 0 0 26 325 0 0 0 0 
0 0 1035 0 0 883 0 0 0 0 0 0 0 0 0 0 978 725 0 0 0 0 0 404 0 0 0 0 0 0 0 0 1510 0 0 0 912 0 0 0 0 0 0 0 0 0 0 0 0 0 0 0 0 0 0 0 0 0 0 0 0 0 0 0 0 0 1248 0 0 0 0 0 0 0 0 0 0 0 0 0 
0 589 188 0 1223 430 1338 0 0 1377 0 0 0 0 0 0 48 1514 598 0 0 0 0 0 0 0 0 0 0 0 0 0 0 0 0 0 1367 0 0 342 0 0 0 0 0 0 0 0 0 0 0 0 0 0 0 0 185 0 0 0 0 0 0 0 0 0 0 0 0 0 0 0 876 0 0 0 0 0 0 0 
0 0 625 0 1118 1005 0 0 0 0 0 0 0 0 93 818 775 0 0 0 0 0 262 0 0 0 0 0 0 0 0 0 0 0 0 0 0 0 0 649 0 0 0 416 0 0 0 449 0 0 0 0 0 0 0 0 562 0 1117 0 253 540 0 1230 0 0 533 0 0 0 0 0 0 0 0 0 0 0 0 0 
0 0 868 0 1423 0 0 0 0 0 0 0 0 0 0 0 0 0 0 0 0 0 0 0 851 0 0 0 0 0 0 0 0 0 0 0 0 0 0 0 0 0 0 0 0 0 0 0 0 0 0 0 0 0 0 0 0 0 496 0 0 0 0 665 0 0 0 0 0 0 0 0 0 0 803 312 0 0 0 0 
0 0 1280 0 0 0 0 0 0 0 0 0 0 0 0 0 0 0 0 0 1015 0 0 0 0 0 0 0 0 0 0 0 0 0 0 0 0 0 0 0 0 0 0 0 0 0 0 0 0 0 0 0 0 0 1196 0 0 0 0 0 0 0 0 64 0 0 0 0 0 0 0 0 0 0 0 0 0 0 0 0 
0 0 699 0 0 0 250 0 788 1208 0 0 0 0 0 0 0 0 0 0 0 0 0 0 0 0 0 0 0 0 0 0 505 0 0 0 0 0 0 0 0 0 0 0 0 0 27 0 0 0 0 0 0 0 0 1161 0 0 0 0 0 0 0 0 899 106 0 0 0 0 0 0 0 0 0 0 0 1387 0 187 
0 0 609 1144 0 0 0 0 1114 589 1528 0 0 0 0 0 0 0 0 643 1232 0 0 0 0 0 0 0 0 511 0 0 0 0 0 0 0 0 0 0 0 0 0 0 0 0 0 0 0 337 0 0 0 0 0 1548 0 0 0 0 0 0 0 0 0 79 0 0 0 0 0 0 0 0 0 0 0 399 0 0 
0 0 0 0 0 0 0 0 566 0 0 0 0 0 646 0 0 0 0 0 0 0 0 0 0 0 0 0 0 0 0 0 0 224 1077 449 0 0 0 0 0 0 0 0 0 0 0 0 0 1222 0 0 0 503 1232 0 0 0 0 137 0 0 0 0 147 142 0 0 0 0 0 0 0 0 0 0 0 0 0 342 
0 0 0 0 0 0 0 0 0 0 0 0 0 0 0 0 0 0 0 0 0 0 0 0 0 0 0 0 0 0 0 0 0 0 394 1391 0 0 0 0 678 1278 412 0 0 0 0 0 0 0 0 0 0 0 805 0 0 0 0 0 0 0 0 0 160 66 0 0 0 0 0 0 0 0 0 0 0 0 336 1482 
0 0 0 0 0 0 0 0 1197 0 0 0 0 0 0 0 0 0 0 0 0 0 0 0 0 0 0 0 0 0 0 0 0 0 1307 819 1279 1508 1352 1529 321 1534 1212 1068 0 0 0 0 0 0 0 0 0 0 200 0 0 0 1182 0 0 0 0 0 0 0 0 0 0 0 0 0 0 0 0 0 0 1017 1494 987 
0 0 0 0 0 0 0 0 378 1584 0 0 0 0 0 0 0 0 0 0 0 0 0 0 0 0 0 0 0 0 0 0 0 0 0 0 0 0 0 0 0 0 0 745 0 0 0 0 0 0 0 0 0 0 0 0 0 0 1261 0 0 0 0 0 0 0 0 0 0 0 0 0 0 0 0 0 0 275 140 0 
0 0 0 0 0 0 0 0 846 1319 0 0 0 0 0 0 0 0 0 0 0 0 0 0 0 0 0 0 0 0 0 0 0 0 0 0 0 0 0 0 0 0 0 0 0 0 0 0 0 0 0 0 0 0 0 0 0 0 0 0 0 0 0 0 0 0 0 0 0 0 0 0 0 0 0 0 0 0 0 0 
0 0 0 0 0 0 694 0 0 0 0 0 0 0 0 0 0 0 0 0 0 0 0 0 0 0 0 0 0 0 0 0 0 0 0 0 0 0 0 0 0 0 0 0 0 0 0 0 0 0 0 0 0 0 0 0 0 0 1021 0 0 0 0 0 0 0 0 0 0 0 0 0 0 0 0 0 0 0 0 0 
0 0 0 0 0 0 1336 0 0 0 0 0 0 0 0 0 0 0 0 0 0 0 94 0 0 0 0 0 0 0 0 0 0 0 1254 0 0 0 0 0 0 0 0 0 412 0 0 0 0 0 0 0 0 0 0 170 1072 0 0 0 79 0 0 0 0 0 0 0 0 1264 1537 0 187 0 0 0 0 0 0 0 
0 0 0 0 0 0 0 0 0 0 0 0 0 0 0 0 639 1115 0 0 0 0 0 0 0 0 0 0 0 0 0 0 0 0 0 0 0 0 1089 0 0 0 0 0 0 0 0 0 0 0 924 0 0 0 0 1396 0 0 0 0 0 0 0 0 0 0 0 0 0 0 155 1543 164 0 0 0 607 0 0 0 
0 0 0 0 0 0 0 0 0 0 0 0 0 0 0 0 784 1315 0 0 0 0 0 0 1126 0 0 0 0 0 0 300 0 0 0 0 0 0 0 0 0 0 0 0 0 0 0 0 0 0 0 0 170 0 1159 968 0 0 0 0 0 0 1224 1015 0 0 0 0 1445 612 238 447 0 0 0 777 0 0 0 0 
0 0 0 0 0 704 0 0 0 0 0 795 0 0 0 356 507 1463 0 0 581 0 0 1098 503 856 0 0 0 0 0 719 0 0 0 0 0 0 0 0 0 0 0 0 0 0 0 0 1528 215 0 0 1396 0 0 0 819 0 0 0 0 0 0 1370 0 0 0 0 0 1209 256 1591 0 0 1192 176 1447 556 1000 527 
0 0 0 0 0 1438 0 0 0 1073 0 705 0 319 446 0 382 0 0 0 0 0 0 0 0 0 0 0 0 0 0 321 0 0 0 0 0 0 0 0 0 0 0 0 0 0 0 0 302 318 0 0 0 0 0 0 0 0 0 0 0 0 0 0 0 0 0 0 0 12 1007 0 0 0 0 4 1570 0 1249 240 
0 0 0 0 0 0 0 0 573 0 0 0 0 28 0 0 0 0 0 0 0 0 0 0 0 0 0 0 0 0 0 246 0 0 0 0 0 0 0 0 0 547 421 0 422 1301 0 0 0 1238 0 0 856 0 0 0 0 0 1380 0 0 0 0 0 0 0 0 0 0 770 0 0 0 0 0 10 815 0 0 0 
0 1546 0 0 0 0 0 0 0 1473 497 0 0 0 0 0 0 0 0 0 0 143 0 0 0 0 0 0 247 0 0 0 0 0 0 0 0 0 0 0 0 0 0 0 0 0 0 0 0 1262 0 0 0 0 1533 559 1220 5 1245 0 0 0 0 0 0 0 0 0 0 0 0 0 0 0 0 1075 821 0 0 0 
0 1567 862 0 0 0 0 0 0 1357 1430 0 0 0 0 0 0 0 0 0 0 0 0 0 0 0 0 0 0 0 232 0 0 0 0 0 918 1133 0 0 0 0 0 0 1271 1549 0 533 0 0 0 0 0 0 0 0 700 0 0 0 0 0 0 0 0 0 0 0 0 191 408 0 0 0 0 0 0 1108 0 0 
0 0 0 0 0 0 0 0 0 0 0 0 0 0 0 0 0 0 442 0 0 0 0 0 0 0 0 0 0 0 0 1214 0 0 0 0 0 0 0 0 0 0 0 0 0 0 0 0 849 1466 0 0 0 0 0 0 0 0 0 0 0 243 115 0 1553 0 0 0 0 0 0 0 0 0 0 0 0 0 0 0 
0 0 0 1482 0 0 0 0 1005 0 0 0 0 0 0 0 0 0 0 0 0 0 0 0 1349 1506 0 0 0 0 0 0 0 0 0 0 0 0 0 144 0 0 0 0 0 0 0 0 0 1097 0 0 0 0 673 0 0 854 0 0 0 0 295 0 0 0 0 0 0 0 0 0 0 0 0 0 0 1360 0 0 
0 0 0 0 0 0 0 0 0 0 0 0 0 0 0 0 0 0 0 0 0 0 0 0 1130 0 0 0 0 0 0 0 0 0 0 0 0 0 0 0 0 0 0 0 0 0 0 0 0 372 1213 0 0 349 327 0 0 0 0 0 0 0 0 0 0 0 0 0 0 0 0 0 0 0 0 0 601 436 0 244 
0 0 0 0 0 0 0 0 0 0 0 0 0 0 0 0 0 0 0 0 0 0 0 309 928 582 0 0 0 0 0 0 0 0 0 0 0 0 0 0 0 0 0 0 0 0 0 0 953 513 1084 0 0 0 0 0 0 0 0 0 1094 1277 0 0 0 0 607 1019 1004 397 0 0 0 0 0 0 0 0 1007 305 
0 0 0 0 0 0 1094 355 0 0 0 0 0 207 0 0 0 0 0 0 0 0 0 829 1045 610 132 61 0 0 0 0 0 0 0 0 0 1163 0 0 0 0 0 0 0 0 1515 920 0 0 0 0 0 0 0 0 0 0 0 0 1422 0 0 0 0 0 0 1059 281 0 85 1252 0 0 31 0 0 0 0 0 
0 0 0 0 0 0 0 0 0 0 0 0 0 0 0 0 0 0 0 0 0 0 0 201 0 894 138 0 0 0 0 0 0 0 0 0 0 0 0 0 0 0 0 681 0 0 0 0 0 0 0 0 0 1032 0 0 0 0 0 0 0 0 9 0 0 0 0 1140 0 0 0 98 0 0 1018 41 0 0 0 0 
0 0 0 0 0 0 0 0 0 0 0 0 0 0 0 0 0 0 0 0 0 0 0 0 0 0 0 0 0 0 0 0 866 0 0 0 0 385 0 0 0 1402 0 421 0 0 0 0 0 0 0 0 0 411 308 0 0 0 0 0 0 0 425 1151 0 0 0 874 0 0 0 65 0 0 1505 1474 0 0 0 0 
0 0 0 0 0 0 0 0 0 0 1388 0 0 0 0 0 0 0 0 0 0 0 0 0 0 0 202 764 114 293 0 0 1163 0 0 0 0 0 536 0 0 0 0 0 0 0 0 0 0 0 0 1300 289 0 0 0 0 0 0 841 187 0 0 0 0 0 0 1491 0 0 0 0 1518 0 0 0 0 0 0 0 
0 0 0 0 0 0 0 0 0 0 0 0 0 0 0 0 0 0 0 0 0 0 0 0 0 0 0 35 0 0 0 0 0 0 0 0 0 0 0 0 0 0 0 0 0 0 0 0 0 0 0 0 0 0 0 0 0 0 0 0 0 0 0 0 0 0 0 0 0 0 0 0 0 0 0 0 0 0 0 712 

# Time : 19200000 
0 0 0 0 709 0 0 0 0 0 0 0 927 0 0 0 0 1391 0 0 0 168 0 0 0 0 0 0 0 0 0 0 0 0 0 0 0 0 0 0 228 0 0 0 0 0 103 1547 0 0 0 0 1570 0 259 0 0 0 922 0 1148 1185 0 0 0 0 0 198 0 0 0 0 0 0 0 0 0 0 0 0 
0 0 0 4 1554 864 0 0 0 0 0 0 217 131 0 0 0 819 1216 0 0 1509 0 0 935 482 0 0 0 0 0 0 0 0 0 0 0 0 0 0 0 0 0 0 0 0 42 1451 0 0 0 0 0 0 0 0 0 0 0 0 0 0 0 0 0 0 0 0 0 0 0 0 0 1300 1589 95 0 0 0 0 
0 0 0 749 0 0 1447 0 0 352 1177 655 0 0 0 1165 510 0 0 0 0 0 0 0 964 243 0 0 1525 0 0 1315 1495 0 0 0 0 0 0 0 0 0 0 0 0 0 1171 0 0 0 0 0 518 162 1580 0 0 0 0 0 0 0 0 0 0 0 0 0 0 0 0 0 0 0 0 1441 1348 0 0 0 
0 0 0 0 1076 1534 1126 0 0 0 772 1132 0 0 790 884 1247 0 395 1323 0 0 0 0 0 0 0 0 0 0 0 0 0 0 0 806 830 366 0 0 0 0 0 1003 711 0 0 1504 0 0 0 0 0 0 327 0 0 0 0 0 0 0 0 0 0 914 0 0 0 0 234 0 0 0 48 724 528 0 0 0 
0 0 0 0 0 357 89 0 0 0 57 0 0 0 0 569 227 1302 1323 0 0 0 0 0 0 0 0 0 0 0 0 0 0 0 0 1026 1209 256 650 0 0 0 0 803 177 994 607 1559 0 728 0 0 0 0 703 191 0 0 0 0 0 0 0 723 576 1293 0 0 0 0 0 0 0 0 37 1161 627 0 0 0 
983 0 0 0 0 0 0 0 0 0 0 0 0 0 0 0 565 686 1032 0 1024 623 0 0 0 0 0 0 0 0 0 0 0 0 0 0 0 968 0 0 0 0 0 941 1446 1318 1322 1274 1507 949 0 0 0 0 1444 712 0 0 0 0 0 0 0 0 0 0 0 0 0 0 0 0 0 0 0 0 0 0 0 0 
0 0 0 0 0 0 0 0 0 0 0 0 0 0 0 0 0 374 0 0 905 72 0 0 0 0 0 0 0 0 0 0 0 0 0 0 0 0 0 0 0 0 0 1253 262 0 0 0 0 0 0 0 0 0 1139 0 0 0 0 0 0 624 957 0 0 0 0 0 0 0 0 0 958 670 0 0 0 0 0 0 
0 1517 0 0 0 0 0 0 0 0 0 0 0 0 0 0 0 247 0 0 0 1304 878 1187 0 0 0 0 0 0 0 0 0 0 0 0 0 0 0 0 0 0 0 0 0 0 0 0 0 766 0 0 0 1313 1140 179 521 83 0 0 1297 636 1302 359 0 0 0 0 0 0 0 0 1395 0 1227 0 0 0 0 0 
1173 263 1570 1027 0 0 0 0 0 1096 0 0 0 0 0 0 1176 0 0 0 0 0 0 0 474 86 0 0 0 0 0 0 0 0 0 0 0 0 0 0 1184 184 1104 0 0 1208 0 0 0 0 0 0 0 646 923 153 0 1238 338 709 256 0 272 799 0 0 0 0 0 0 0 0 656 364 1309 0 0 0 0 0 
1165 718 0 0 0 0 50 239 929 595 0 0 0 0 0 0 0 0 0 0 0 0 0 0 0 0 0 0 0 0 0 0 0 0 0 0 0 0 1484 28 241 269 0 0 710 0 0 0 139 1021 0 0 0 0 0 53 430 859 1316 0 1569 379 945 0 0 0 0 0 0 0 0 0 0 0 0 0 1461 1216 0 0 
237 1434 0 0 0 399 908 1412 0 0 0 0 0 0 0 0 0 40 0 0 0 0 0 0 0 0 0 0 0 0 0 0 1077 688 1055 0 0 0 1181 1402 453 0 0 0 0 0 0 1525 391 539 0 0 0 0 0 342 1546 451 835 0 0 1276 1326 0 0 1357 0 0 0 0 0 0 0 0 0 0 1575 1500 0 0 
196 1300 0 0 0 957 0 0 0 0 0 0 0 0 0 0 0 0 0 0 0 0 0 0 0 0 0 0 0 0 0 0 549 1041 196 1519 0 0 832 479 0 0 0 0 0 0 0 756 1 392 1431 1459 0 0 824 0 1292 0 0 0 0 337 289 0 0 0 0 0 0 0 0 0 0 0 0 0 0 1162 0 0 
0 0 0 0 0 750 0 0 0 0 0 0 0 0 0 1463 519 0 0 0 0 0 0 0 0 0 0 0 0 0 844 904 54 24 1167 382 0 0 0 0 0 0 0 0 0 0 0 0 0 1380 1571 0 0 0 1494 1452 694 0 0 0 0 550 954 0 0 0 856 0 0 0 0 0 0 595 638 0 0 0 0 0 
0 0 1189 0 0 802 0 0 0 1284 0 0 819 0 0 1393 342 559 1148 29 0 0 0 0 0 0 0 771 0 0 0 0 0 0 431 0 0 1222 0 0 0 0 0 0 0 0 0 0 0 77 982 0 0 0 0 0 0 827 1060 0 0 680 1280 1557 0 0 1052 0 0 3 231 240 0 0 92 1263 0 0 0 0 
0 0 0 0 0 0 0 0 0 131 1205 550 571 0 0 0 0 1485 951 845 458 0 0 0 0 0 0 80 0 0 0 0 0 0 0 0 0 0 0 0 0 0 0 0 0 0 0 0 0 0 266 0 0 0 0 0 0 439 0 0 0 0 0 1312 1184 1587 790 1456 445 1028 1224 331 0 0 14 991 1491 0 0 0 
469 0 0 0 0 0 0 0 0 705 661 680 594 0 0 263 1157 788 1038 396 606 0 0 0 631 645 1235 489 0 0 0 0 0 0 0 780 16 569 227 0 0 0 0 0 0 0 0 0 0 0 0 0 0 0 0 0 0 0 0 0 0 0 0 0 0 1235 0 375 357 104 553 0 1578 0 0 370 1506 217 0 0 
0 0 0 0 0 0 0 0 0 143 1023 1155 957 0 0 764 329 954 419 0 0 0 0 0 778 1146 1408 1454 0 0 0 0 0 0 0 51 1337 0 0 1137 0 0 651 1078 0 0 0 0 0 0 0 0 0 0 0 0 0 0 0 0 0 0 0 0 399 1356 0 0 1408 0 0 449 1547 637 1407 0 0 1046 432 0 
0 0 792 0 0 0 0 0 0 0 0 0 0 0 0 0 0 1394 493 1258 0 0 0 0 0 1488 462 1548 1012 1429 146 0 0 0 0 0 0 0 0 0 0 1112 1413 29 0 0 0 1356 1315 0 0 0 0 0 0 0 0 0 0 0 0 0 0 0 0 0 0 0 370 0 0 0 1236 138 1535 0 0 0 0 0 
0 0 0 460 118 0 637 0 0 0 0 0 1185 0 974 0 0 0 0 0 0 0 0 0 0 0 0 0 0 0 0 0 0 0 0 0 0 0 0 0 1499 1270 0 0 0 0 0 0 0 0 0 0 0 0 0 0 0 0 1487 0 0 0 0 0 0 0 0 0 0 0 0 742 855 1228 92 1204 1391 0 0 1389 
0 0 0 0 0 0 0 0 1080 757 0 0 0 0 0 0 0 0 0 0 0 1186 0 0 0 0 0 0 0 0 0 0 0 0 0 0 0 0 0 0 1242 528 0 0 0 0 0 0 0 0 0 0 0 0 243 18 0 0 1035 0 0 0 1115 0 0 0 0 0 0 1240 0 835 1393 837 573 1409 751 0 0 0 
0 0 0 0 0 0 0 0 899 1203 0 0 0 0 0 0 0 0 355 1 0 39 1036 0 0 1028 0 0 0 0 0 0 0 0 0 0 0 0 0 0 939 1158 0 236 756 0 0 0 0 0 0 339 0 0 0 0 0 0 0 0 0 0 0 0 0 0 0 0 0 128 0 0 0 737 1372 800 0 0 0 0 
0 0 0 0 0 1545 997 346 987 717 1503 0 0 0 0 0 0 0 907 1045 0 0 355 1 987 1123 0 0 0 0 0 0 0 0 1360 0 0 0 412 955 0 0 1423 200 1092 0 988 1476 0 0 0 0 0 0 0 277 1031 1424 0 0 0 0 0 0 0 0 0 0 1312 673 524 0 1494 731 758 0 1492 234 0 0 
0 0 0 0 0 0 1142 526 752 1105 759 0 0 0 0 0 0 0 1113 0 0 0 907 0 1305 223 68 1095 547 0 0 0 0 0 1340 0 0 0 0 991 164 103 0 0 1523 1355 809 0 0 0 0 0 0 0 0 1499 0 859 0 0 0 0 0 0 0 0 527 0 0 0 0 0 155 1556 0 1263 0 0 0 0 
0 0 0 0 0 0 467 0 1189 551 0 0 0 0 0 719 0 0 198 0 0 0 0 0 1374 944 39 515 409 0 0 0 1286 693 71 0 0 0 759 289 916 0 0 0 1558 0 646 0 0 0 0 0 0 0 0 0 0 0 0 0 464 0 1196 616 0 0 0 0 0 0 0 0 0 523 804 1182 1154 0 0 0 
0 0 0 0 0 0 0 1549 0 0 0 0 0 0 1532 1401 0 0 0 0 0 0 629 910 70 218 0 911 1309 0 0 0 0 1003 711 0 0 0 261 954 0 0 0 1170 1064 0 1126 1098 151 0 0 0 0 0 0 0 0 0 0 0 957 1551 882 0 0 0 0 0 0 0 0 0 0 0 951 1143 0 0 0 0 
0 0 0 0 0 0 0 0 0 0 0 0 0 0 335 0 0 0 0 0 880 345 913 1139 184 1395 1097 0 0 0 1216 0 1418 1079 0 659 408 1395 0 1394 0 0 0 0 0 0 1048 1234 0 0 0 1484 1469 0 0 0 0 0 0 0 0 0 0 0 0 0 0 608 470 0 0 0 0 0 0 0 0 0 0 0 
0 0 0 1079 0 0 0 0 0 0 0 0 0 288 919 0 782 0 0 0 0 85 53 1339 1509 111 1081 0 0 0 0 801 379 740 1403 0 0 0 0 0 0 0 0 0 0 154 1376 900 1137 274 551 1503 0 0 0 800 155 1556 0 777 0 0 0 0 0 0 0 0 0 0 1117 0 0 0 0 0 0 0 0 0 
0 1089 0 1260 527 539 0 0 0 0 134 0 0 1146 933 100 0 0 0 0 808 560 546 1002 280 732 144 0 1448 332 1534 366 1276 1326 0 0 0 0 0 0 0 0 0 0 0 0 0 0 0 0 0 0 0 441 95 0 0 1408 1454 593 0 0 0 0 1400 0 0 0 0 0 496 363 0 0 518 0 0 0 763 0 
44 244 0 0 520 0 0 0 0 0 0 0 0 0 0 0 0 0 0 0 1027 0 809 928 1360 0 611 1044 1545 997 1267 0 435 0 0 0 0 0 0 0 0 0 0 0 0 0 0 0 0 0 0 0 340 0 1441 0 0 925 0 142 0 0 0 0 0 0 0 0 78 0 0 0 0 0 19 0 0 0 0 0 
1069 425 238 0 0 0 0 204 0 0 0 0 0 0 0 0 0 499 1190 0 0 277 1513 0 0 1381 399 44 244 403 486 0 0 0 86 0 0 976 0 514 0 682 636 610 132 0 1135 1217 0 0 0 0 974 145 0 0 0 1138 0 66 0 0 0 0 0 0 939 490 1345 1290 172 0 1131 0 0 0 0 519 784 328 
0 0 0 0 0 0 0 1535 1398 951 0 0 0 0 0 0 0 1564 1361 0 0 1107 652 0 0 0 0 0 0 0 0 0 0 0 1100 298 375 1189 0 428 0 121 1502 894 138 1038 1542 986 0 0 0 0 1492 234 0 0 0 0 0 0 0 0 0 0 897 1072 322 429 266 0 0 0 429 879 967 1347 0 0 0 0 
0 0 0 0 0 0 0 0 429 663 1005 0 0 0 0 0 1404 496 232 0 0 693 1549 0 0 0 0 0 0 1580 1327 0 0 320 1246 1454 557 28 734 1155 669 266 923 1079 322 1319 1019 947 1130 0 0 0 578 1037 0 0 0 0 0 0 0 0 0 0 1295 1065 834 246 0 0 0 0 0 1020 278 0 0 0 0 0 
0 0 0 0 0 0 0 0 0 574 772 1132 0 1118 1139 0 0 0 0 0 0 0 0 0 558 0 600 889 392 1398 0 985 1259 57 89 1060 1236 504 822 276 1349 1506 1254 1167 1031 1424 643 1232 0 0 351 782 762 917 0 0 0 0 0 0 0 0 0 0 0 0 0 0 0 0 0 0 0 625 0 0 0 0 0 0 
1095 1118 0 0 0 0 0 0 0 1365 0 0 0 0 235 0 0 0 0 0 0 0 246 1547 0 0 0 847 1152 707 331 0 242 388 634 40 1026 540 1002 517 1130 440 1327 431 49 531 1133 654 0 0 363 1131 0 0 0 0 0 0 0 0 0 0 0 0 0 0 0 0 0 0 0 397 0 105 0 0 0 0 0 0 
1317 273 1166 0 0 0 0 0 0 0 0 412 791 0 0 0 1490 760 1260 410 0 0 1192 676 989 0 0 0 578 0 0 0 1362 167 1075 996 35 413 928 678 123 1163 474 965 732 1532 840 1009 0 0 892 429 0 0 0 928 0 656 0 0 0 1024 0 276 1199 0 0 0 0 0 0 0 0 0 0 0 0 0 0 0 
0 0 0 0 0 1013 0 0 0 0 0 0 1373 0 0 0 1011 1017 1056 0 0 0 533 791 0 0 0 0 0 0 0 0 1371 1061 326 803 1592 1389 1247 59 724 962 1109 82 633 1196 325 1479 0 0 930 796 0 0 0 0 0 1599 290 0 0 0 0 0 0 0 0 0 0 0 0 591 0 0 0 0 1375 0 0 0 
0 0 0 0 1455 1134 0 0 0 0 0 0 0 279 0 0 90 0 0 0 0 0 706 962 1109 0 0 0 1313 800 0 0 707 1557 1073 876 4 1570 1335 33 450 256 924 706 473 132 470 441 95 0 0 914 0 0 0 0 0 0 0 823 153 0 0 0 0 0 0 0 0 0 0 215 0 754 0 0 0 0 144 221 
0 0 0 1499 1302 896 0 0 0 0 0 0 0 0 0 0 0 0 0 42 435 0 0 0 0 0 0 12 976 1036 0 1324 995 1312 673 524 1480 410 519 522 1178 100 6 201 1049 249 827 1392 0 135 1279 1508 1352 1198 0 1430 1468 0 35 0 22 310 1553 0 0 1153 0 0 0 0 0 444 0 0 0 0 0 597 611 0 
0 0 0 0 353 0 0 0 0 0 0 0 0 1458 0 0 0 0 561 617 1273 0 0 0 0 0 348 393 1538 0 0 1084 190 695 721 136 1211 879 667 1428 372 1438 1367 1520 1295 472 580 252 0 0 0 185 492 896 597 1401 1266 22 441 0 0 690 70 751 0 136 0 0 0 0 0 0 0 0 0 0 0 0 1318 0 
1510 737 0 1053 1121 0 0 0 0 0 0 0 0 0 0 0 0 0 700 613 1272 0 0 329 0 0 1119 310 0 0 622 595 1149 992 299 899 106 1020 257 1107 664 1016 599 1255 51 506 1311 480 306 291 1410 279 557 28 0 0 1595 1434 264 0 711 777 994 8 1560 899 0 0 0 0 0 0 0 0 0 0 0 181 0 0 
0 0 723 1579 1040 0 0 0 0 0 0 0 0 0 0 0 0 278 1450 0 0 0 0 1286 0 763 204 1284 0 0 682 619 587 318 953 523 1307 1030 1301 693 254 555 1451 902 1082 1406 148 1164 190 695 322 419 0 0 0 503 339 1336 693 0 0 898 1442 0 158 171 0 0 0 0 0 0 0 0 377 0 0 0 0 0 
0 1104 1408 0 0 0 0 0 0 0 1076 0 0 0 1125 922 98 542 1359 287 0 0 0 242 1044 1539 0 0 0 191 919 752 872 788 124 1580 1250 435 848 1027 1299 575 1402 453 746 316 477 21 1234 0 0 27 0 0 0 0 0 1561 1135 0 0 0 628 0 0 629 0 0 0 0 0 0 0 0 0 0 0 0 0 0 
1275 585 925 1106 0 0 0 0 0 0 327 0 0 0 0 0 647 245 431 0 0 0 0 1473 497 0 0 0 0 303 1320 690 1369 1200 73 300 851 819 1123 34 742 261 244 1100 783 202 1555 1184 93 0 0 0 0 1237 1460 0 0 0 1542 1460 0 0 398 0 417 0 0 0 0 0 0 0 0 0 1109 0 0 0 0 0 
1122 0 793 118 0 0 0 0 0 0 0 0 0 0 0 0 0 0 0 0 0 0 329 1403 1483 0 0 0 1484 0 1033 264 386 1046 610 719 508 380 1266 787 1191 122 305 809 1409 984 159 36 0 0 0 0 0 0 0 0 0 0 0 1084 0 0 0 0 0 0 0 0 0 0 0 0 0 805 632 353 1314 0 0 0 
0 0 867 760 0 0 0 0 0 0 0 0 0 0 0 0 0 0 0 0 0 0 0 619 0 0 0 0 1094 355 0 367 671 647 422 1401 1596 62 1332 461 482 1114 382 464 1190 71 769 912 0 0 0 0 0 1192 0 0 0 632 0 76 1111 0 0 0 0 0 0 98 0 0 0 0 0 0 1491 1028 1552 117 0 0 
0 0 1498 0 0 0 0 0 0 284 1352 0 0 0 0 0 0 0 1463 500 0 0 0 0 0 0 0 0 1585 1135 0 0 1471 478 1053 1271 245 306 1161 16 1572 546 192 1564 1361 1068 376 1172 0 0 0 0 0 0 0 0 0 0 0 0 37 487 271 216 1372 0 0 0 0 0 0 0 0 0 0 0 0 1462 979 296 
0 0 0 0 0 975 8 0 0 0 0 0 0 0 0 0 688 993 426 1256 0 0 0 451 0 0 0 0 0 0 0 896 140 947 1561 239 1288 295 1221 799 1351 1339 1404 496 232 110 174 582 0 0 0 0 0 0 0 0 0 0 0 0 0 906 1499 478 1053 0 0 0 0 0 0 0 0 0 742 0 1557 918 100 0 
0 0 0 0 0 1399 222 0 1521 1099 0 0 0 0 0 0 619 377 0 0 0 0 0 0 0 0 0 0 0 0 0 1181 467 360 577 662 1331 336 104 387 659 889 455 736 1286 642 1511 866 0 0 0 0 0 1150 382 985 723 0 0 0 0 1235 1136 0 0 164 0 0 0 0 0 0 66 503 0 0 0 0 1438 0 
0 0 0 0 1028 0 637 0 0 0 0 0 0 0 244 0 808 0 0 0 0 0 0 0 0 0 596 294 0 0 0 0 1401 0 302 558 542 1155 1535 1464 776 616 456 992 1579 920 1074 789 0 478 510 1574 0 0 0 1344 1037 0 0 0 0 0 0 0 0 0 0 775 0 0 0 1433 491 1411 0 0 0 0 323 0 
0 0 0 0 310 0 0 0 0 225 0 0 0 0 0 0 1102 1529 922 0 0 0 0 0 0 0 43 639 918 0 0 1352 314 0 226 405 431 49 0 0 0 0 497 0 0 0 1218 1308 0 0 0 1209 367 0 76 134 442 185 0 0 0 0 0 0 0 1483 1062 0 0 0 0 455 303 0 846 0 0 0 0 0 
686 2 953 0 486 1113 0 0 1011 849 0 0 0 0 0 263 978 725 0 0 1326 0 0 0 484 985 0 0 0 0 0 0 0 0 253 401 457 0 0 1384 0 0 0 0 1018 0 0 0 0 0 0 0 0 0 0 0 1120 0 0 0 0 0 0 0 0 0 295 0 0 0 1138 333 1250 0 292 1046 0 582 0 0 
0 1562 0 747 1223 430 0 0 0 0 0 0 0 0 0 0 48 1514 598 0 289 0 0 1160 0 1258 0 0 0 0 0 0 0 0 0 0 150 118 0 871 0 0 0 0 1583 0 0 0 0 0 0 0 0 0 0 0 0 0 0 0 0 0 0 1461 0 0 0 0 0 0 0 0 851 0 0 0 0 819 0 0 
0 0 210 0 1118 1005 0 0 0 0 0 0 0 0 0 0 0 914 0 0 0 0 0 0 0 0 0 0 0 0 0 0 0 0 0 0 0 0 0 942 0 0 0 1028 0 0 0 147 0 0 0 0 0 0 0 0 64 1325 0 0 0 1503 0 1230 1507 0 0 0 0 0 0 0 0 0 0 0 0 0 0 0 
0 0 592 0 1423 200 0 387 1598 0 0 0 0 0 0 644 0 0 0 0 0 0 1184 0 0 0 0 0 0 0 0 0 0 0 0 0 0 0 0 0 0 0 0 0 0 0 0 0 0 0 0 0 0 0 0 0 0 0 0 1113 1258 1060 0 665 952 0 0 0 0 0 0 0 0 0 0 0 0 1202 0 0 
0 0 139 1021 632 0 293 1213 723 0 0 0 101 0 0 0 0 0 0 794 288 1097 241 0 0 0 0 0 0 0 0 0 0 0 0 0 0 0 0 0 0 0 0 0 0 0 82 0 0 0 0 0 0 0 0 0 0 0 349 0 0 0 0 624 678 325 0 0 0 0 0 0 0 0 0 0 0 0 0 0 
1282 820 938 957 0 1367 1520 1379 788 1208 0 0 0 0 0 0 617 0 0 1145 827 537 0 0 0 0 0 0 0 0 0 0 716 0 0 0 0 0 0 0 0 0 0 0 0 1108 1243 0 0 0 0 0 0 0 0 1559 0 0 0 0 0 0 0 0 899 106 0 0 0 0 0 0 0 0 0 0 0 1075 0 782 
0 0 796 1524 1228 92 1255 0 386 589 1528 0 0 0 0 0 0 0 0 1564 1232 498 0 0 0 0 0 0 0 0 0 0 0 468 275 1392 0 0 0 0 0 0 0 0 0 0 0 0 0 337 0 0 82 633 1196 0 0 0 0 0 0 0 0 0 171 79 45 378 0 0 0 0 0 1366 0 0 0 111 0 297 
0 0 0 0 1010 0 475 469 348 1331 1180 0 0 0 1029 0 0 0 0 496 0 0 0 0 0 0 0 0 0 0 0 0 0 274 1538 252 0 0 465 0 0 511 1585 0 0 0 0 0 0 409 0 0 706 473 132 0 735 0 0 1232 1239 0 0 0 283 142 449 0 0 0 0 0 0 0 0 0 800 1459 778 255 
0 0 0 0 0 0 0 0 0 0 0 0 0 0 0 0 0 0 0 0 0 0 0 0 0 0 0 0 394 0 0 0 288 0 841 0 0 1017 0 928 678 1278 412 970 0 0 0 0 0 842 0 0 0 0 1000 1157 788 0 0 0 0 0 0 0 0 0 1312 0 0 0 0 0 0 0 0 0 0 581 336 1482 
0 0 0 0 0 0 0 0 1580 1040 0 0 0 386 0 0 0 0 0 0 0 0 0 0 0 0 0 1456 0 0 0 0 343 206 1307 1068 580 687 0 83 308 654 0 1524 0 0 0 0 0 0 0 0 0 1521 42 0 0 0 1182 0 0 0 0 0 0 0 0 0 0 500 0 0 0 0 0 0 92 1187 1494 987 
0 0 0 0 0 0 0 373 596 932 0 0 0 0 0 0 0 0 0 0 0 0 0 0 0 0 0 0 0 0 0 0 0 0 0 0 0 1505 0 25 509 1009 0 1015 0 0 0 0 0 0 0 0 0 478 0 0 0 1304 1261 0 0 0 0 0 0 0 0 0 0 0 1042 0 0 0 0 0 0 367 288 0 
0 0 0 0 0 0 0 1479 846 154 0 0 0 0 0 0 0 0 0 0 0 0 0 0 0 0 0 0 0 0 0 0 0 0 0 0 0 0 36 0 181 0 0 0 0 0 0 0 0 0 0 0 0 0 0 0 0 0 1227 854 0 0 0 0 0 0 0 0 0 0 0 0 0 0 0 0 0 0 802 0 
0 0 0 0 0 1493 694 241 991 161 0 0 0 0 0 0 0 0 0 0 0 601 1540 0 0 0 0 0 0 0 0 0 0 0 0 0 0 0 267 0 737 0 0 0 0 0 0 0 0 0 0 0 0 0 0 0 0 0 1309 0 0 0 0 0 0 0 0 0 0 0 0 1034 156 0 0 0 0 0 0 0 
0 0 0 0 0 0 866 0 0 46 0 0 0 0 941 0 533 86 0 0 0 0 1141 683 0 0 0 0 0 0 0 0 0 791 935 0 0 0 0 0 0 0 0 0 1427 693 0 0 0 0 0 0 0 0 0 120 0 0 0 0 0 0 0 0 0 0 0 0 0 0 129 59 187 0 1044 0 0 0 0 0 
0 0 0 0 0 0 0 0 0 0 0 0 0 0 0 0 639 1115 836 400 0 0 0 0 0 0 0 0 0 0 0 0 0 0 0 0 0 0 807 0 0 0 187 0 0 0 0 0 0 0 0 0 0 0 1588 604 10 0 0 0 0 0 0 0 0 0 0 0 0 0 155 1543 164 0 0 0 1282 0 0 0 
0 0 0 0 0 0 0 0 0 0 0 0 0 0 1468 1210 784 1315 0 0 0 0 0 0 0 0 0 0 0 0 0 300 1433 0 0 0 0 0 0 0 0 0 0 0 0 0 0 0 0 0 0 320 1358 434 1410 1271 0 233 0 0 0 0 0 1015 0 0 0 0 63 612 238 447 916 0 0 0 420 0 0 0 
0 0 0 0 0 1124 1418 489 0 0 734 783 202 1367 0 0 90 702 1208 0 0 0 0 0 503 883 219 0 0 0 0 719 0 0 723 0 0 0 0 0 0 1410 147 0 0 0 0 0 374 1013 0 1179 1396 0 619 612 894 794 1045 0 0 0 0 1353 0 0 0 0 1137 1209 256 1494 505 762 679 176 1447 879 559 1220 
0 0 0 0 0 3 231 1040 590 1467 0 0 495 409 676 607 926 0 182 0 0 0 0 0 0 0 877 0 0 275 140 321 654 0 0 0 0 0 0 0 0 0 0 0 0 1474 0 0 863 1518 0 0 0 0 0 1269 1584 0 333 0 0 0 0 0 0 0 0 0 0 543 1322 481 0 0 0 369 1570 0 1485 136 
0 0 0 0 53 0 0 0 1277 1091 0 0 0 1405 972 0 0 0 903 0 0 0 0 0 0 0 0 0 0 1137 274 180 0 0 0 0 0 0 0 0 0 0 0 0 0 95 295 0 0 612 0 0 0 0 0 0 0 0 0 0 0 0 0 0 0 0 0 0 0 0 886 544 745 0 0 0 0 0 1563 0 
0 0 0 0 0 0 0 0 243 1480 410 0 0 1091 1201 0 0 0 0 0 0 0 0 0 0 0 0 0 0 54 0 0 0 0 0 0 984 0 0 0 0 0 0 1112 1316 1441 1486 0 0 1209 872 749 1533 0 178 559 1220 5 1245 0 0 475 215 0 0 433 0 0 0 0 372 0 1165 0 0 0 0 0 0 0 
0 0 1103 244 0 0 0 0 0 1315 0 0 0 0 0 0 0 0 0 0 0 0 0 0 0 0 0 0 0 578 558 1318 0 0 0 0 601 0 0 0 1538 0 0 0 1350 286 765 473 0 0 0 1331 1532 0 78 174 1497 254 0 0 0 0 444 0 883 110 1291 918 578 362 678 0 1506 0 1203 1387 0 0 0 501 
0 0 0 0 0 0 0 0 0 0 0 0 0 0 0 0 496 58 1001 0 0 0 0 0 0 463 0 0 0 0 0 0 0 0 0 0 0 0 0 0 0 0 0 0 0 0 0 0 10 1032 0 0 0 0 0 0 0 0 0 0 0 0 115 0 430 0 893 0 0 0 0 0 0 0 0 0 0 0 0 969 
0 0 0 805 0 0 0 975 551 0 0 0 0 0 0 0 0 0 0 0 0 0 0 0 268 1506 0 0 0 0 0 0 0 0 0 0 0 0 0 474 0 0 0 0 0 0 0 261 1377 1178 0 0 0 0 1334 0 0 0 0 0 0 0 295 0 0 0 0 0 0 0 0 0 0 0 0 0 0 1254 1070 73 
0 0 0 0 0 0 0 0 0 0 0 0 0 0 0 0 0 0 0 0 0 1510 587 0 359 1366 0 0 0 0 0 0 0 0 0 0 0 0 294 0 0 0 0 0 0 0 0 610 132 372 1213 0 0 0 1530 397 0 0 0 0 251 0 0 0 0 0 0 0 0 0 0 0 0 0 0 0 0 1135 1263 121 
0 0 0 0 0 0 0 1212 658 0 0 0 0 0 0 0 0 0 0 0 0 219 751 1224 928 582 858 0 0 0 0 0 0 0 0 0 0 0 0 0 0 0 0 0 0 0 0 1443 0 1394 1084 0 0 0 0 0 0 0 0 0 1177 876 0 0 0 1411 1478 1019 1004 1100 0 0 0 0 0 0 1410 0 1537 305 
0 0 0 0 0 0 0 834 0 0 0 0 0 1331 0 0 0 0 0 0 122 0 0 794 1045 610 132 475 0 0 0 0 0 0 0 0 0 1158 1116 785 0 0 0 0 0 0 484 0 0 0 1269 0 498 0 268 0 0 0 0 0 0 0 0 0 0 0 0 320 281 1246 843 608 0 0 0 199 0 0 1171 0 
0 0 0 0 0 0 0 0 0 0 0 0 0 1490 0 0 0 0 116 812 249 0 0 1244 1227 894 138 0 0 0 0 1553 944 0 0 0 0 0 0 0 0 0 0 0 0 0 0 0 0 0 0 0 270 1502 208 0 0 0 0 0 0 0 1025 0 0 0 0 196 0 74 0 321 0 0 0 0 0 0 0 0 
0 0 0 0 0 0 0 0 0 0 0 0 0 0 0 0 0 524 713 0 0 0 0 0 0 0 0 0 0 0 0 0 0 0 704 0 0 0 204 0 0 1376 0 0 0 0 0 294 0 108 0 0 0 978 570 0 0 0 192 736 88 920 644 441 0 0 0 1322 0 0 0 246 0 0 1360 546 1002 378 0 0 
0 0 0 0 0 0 0 0 0 0 0 0 0 0 0 0 0 0 0 0 0 0 0 0 0 760 71 764 0 0 0 0 171 0 0 0 0 0 1028 163 0 0 0 0 0 0 0 0 0 664 0 0 575 0 0 0 0 0 0 992 1310 737 0 1166 671 0 969 1428 0 0 0 0 0 0 0 0 0 0 0 0 
0 0 0 0 0 0 0 0 0 0 0 0 0 0 0 0 0 0 0 0 0 0 4 0 0 0 1068 251 0 0 0 0 0 0 0 0 0 0 0 0 274 0 0 0 0 0 1357 0 0 1279 0 0 0 0 0 0 0 0 0 0 0 0 0 0 0 0 394 742 0 0 0 51 0 0 0 0 0 0 0 415 

# Time : 25600000 
0 0 0 1420 709 0 0 0 0 0 466 583 344 98 586 0 0 1391 0 48 0 0 0 0 0 0 0 0 0 0 0 0 0 0 0 0 0 0 0 0 0 0 0 0 0 825 1440 1031 1115 732 0 0 186 0 0 166 0 0 0 0 1474 1185 0 0 0 0 0 0 0 0 0 0 0 0 0 0 0 0 0 0 
0 0 0 4 1554 1234 0 0 0 0 0 0 489 65 0 0 0 819 1216 37 422 952 0 1504 1058 411 0 0 0 0 0 0 0 0 0 0 0 0 0 0 0 0 0 0 0 84 42 1451 0 0 0 0 0 0 0 534 0 0 0 0 0 0 0 0 0 0 0 0 0 0 0 0 0 0 0 1455 1134 0 0 983 
0 0 771 676 993 777 0 1300 0 0 1177 655 348 0 0 140 1303 1443 0 1349 1475 1533 0 244 854 576 0 0 1419 0 0 0 0 0 0 0 0 0 0 1313 0 0 1525 0 72 1338 0 1358 0 0 0 0 0 0 673 0 0 0 0 0 0 0 0 297 1574 0 0 0 0 0 0 0 0 0 1051 1441 1348 0 0 0 
0 109 0 0 0 0 689 0 0 0 772 1132 1119 0 0 1538 1397 1437 395 296 0 0 0 425 61 1097 1364 0 0 0 0 0 0 0 0 0 1547 0 0 0 0 0 998 1003 711 1221 0 258 0 0 0 0 0 0 327 473 0 0 0 0 0 0 0 0 780 0 0 0 0 0 0 0 0 0 1275 724 528 0 0 0 
0 0 0 0 0 1086 1049 0 0 0 0 0 0 408 0 1448 332 1508 1323 0 0 0 0 0 0 1190 71 769 0 0 0 0 0 0 0 0 0 488 650 1183 0 0 0 803 177 994 0 664 0 0 0 0 0 746 703 0 0 0 0 0 0 0 0 0 51 0 0 957 0 0 0 0 0 604 10 1161 627 0 0 0 
1011 0 0 0 0 0 1295 920 1357 0 0 0 0 902 0 36 1425 686 1032 1008 114 623 0 0 0 0 0 501 0 0 0 0 0 0 0 0 0 0 549 0 582 94 0 457 1446 1318 1077 0 0 0 0 0 0 0 0 1386 0 583 0 0 1027 584 0 0 738 1414 718 299 0 0 613 250 1280 0 0 0 226 0 0 0 
0 0 0 0 1024 728 0 0 0 0 0 993 801 389 0 912 0 842 289 1416 488 72 0 0 0 0 0 0 0 0 0 0 0 0 0 0 0 982 487 0 0 530 0 0 1260 600 1141 0 0 0 0 0 0 793 169 431 0 0 409 507 573 624 957 1551 362 0 1161 597 0 0 0 0 303 1412 896 0 0 0 0 0 
0 1012 0 1094 1277 0 0 0 0 220 0 0 388 0 0 0 0 0 1105 536 666 314 1461 61 1310 0 0 0 0 0 0 0 0 0 0 0 0 266 0 0 0 0 0 1361 0 1492 0 0 703 330 0 0 0 1313 267 846 657 1185 1063 25 0 636 1302 232 0 0 255 0 0 0 0 81 722 848 215 1071 0 0 0 0 
0 0 723 576 0 374 93 0 0 1096 0 0 0 0 0 0 519 522 0 1579 0 75 981 0 474 965 0 0 0 0 0 0 0 0 0 0 0 0 64 0 1184 184 63 0 0 1433 0 0 292 1046 64 0 885 646 923 153 807 1238 0 709 256 650 272 799 1419 0 0 0 0 0 67 0 1382 379 895 650 319 0 0 0 
923 1469 0 0 0 0 505 762 917 1517 0 0 0 0 0 0 890 0 0 0 0 0 0 0 0 0 1236 138 0 0 0 0 0 0 0 0 980 971 1484 28 241 1038 0 0 1221 0 0 0 139 1021 0 0 1588 1277 1398 53 430 859 1141 124 1569 379 648 0 834 0 0 0 0 0 0 0 0 915 0 0 1461 1216 0 0 
237 1434 0 406 23 1446 908 1077 1457 1244 0 0 0 0 0 0 720 907 0 0 0 0 0 0 0 0 0 966 0 0 0 0 1077 688 389 0 0 0 650 0 640 0 0 0 0 0 0 1525 391 539 0 0 0 1184 0 342 1546 451 554 0 0 1276 1326 0 0 1150 0 0 0 0 0 0 0 0 1266 0 1575 1500 0 0 
196 1300 0 0 0 380 692 0 0 0 0 0 0 0 0 0 67 0 0 0 0 0 0 0 0 0 1126 0 0 0 0 0 549 1041 196 1178 0 0 0 0 312 0 0 0 0 0 0 756 1 0 0 0 0 0 0 0 0 0 283 0 0 0 0 835 0 0 0 0 0 0 0 0 0 0 1262 914 0 0 807 230 
0 0 0 0 0 0 1282 0 0 0 0 0 0 0 0 113 0 0 0 761 0 0 0 0 0 0 0 0 0 0 0 1443 54 24 1167 846 657 0 0 0 0 0 0 0 0 0 1285 0 0 1588 1571 1184 600 1023 544 0 395 157 594 79 0 550 571 355 1344 0 0 0 0 0 1325 0 0 0 722 992 0 0 0 0 
0 1599 1463 0 452 870 0 0 0 0 0 769 0 0 0 810 342 559 1148 29 0 0 0 0 0 0 0 1430 0 1301 693 0 0 1312 431 716 1176 343 0 0 0 0 0 0 0 0 0 0 0 316 982 683 1492 0 0 0 1145 827 925 602 0 680 205 0 0 0 1052 941 0 3 231 563 0 1471 839 0 0 0 0 0 
0 0 426 0 0 0 672 0 0 131 1205 550 571 0 0 780 412 570 951 845 1438 0 0 0 0 0 884 563 0 0 0 0 0 0 0 0 0 950 0 0 0 0 0 0 0 0 0 0 0 0 643 0 0 0 0 0 1024 1404 0 0 0 0 0 1354 532 634 790 1417 0 1028 1224 285 0 0 170 561 995 0 0 0 
0 0 0 0 0 0 0 0 0 705 661 680 594 0 0 0 0 0 1038 1513 1462 0 0 0 631 645 1171 1591 1409 0 0 0 0 0 0 780 16 569 0 1148 0 0 0 0 0 0 0 0 0 0 0 0 0 0 0 0 0 157 0 0 0 0 0 0 1008 1235 0 1044 1419 104 396 1463 456 0 0 528 652 1200 0 0 
0 0 0 0 0 0 0 0 222 934 998 1194 779 0 306 277 1455 563 419 0 918 0 0 0 778 1146 1408 0 1190 1154 533 0 0 0 0 51 1337 0 0 873 0 634 651 1078 0 0 837 0 0 0 0 0 0 0 0 0 0 809 1409 0 0 0 0 0 0 1356 0 0 835 0 467 360 1547 579 204 0 292 1046 1229 0 
0 0 1485 0 1116 0 0 0 0 0 864 0 0 0 0 0 0 1591 493 1258 0 0 0 0 0 686 1432 1287 0 1537 0 0 0 0 0 0 509 0 1371 1061 0 1597 1413 29 0 0 1139 990 1315 0 0 424 0 0 0 0 0 1490 172 0 0 0 0 0 0 0 0 899 1203 71 1401 0 0 1456 1535 878 0 0 0 0 
0 0 1054 460 118 1401 1510 112 0 0 0 0 1330 841 845 0 0 1186 248 0 0 0 0 0 0 0 0 0 0 791 900 126 0 0 197 0 0 0 0 107 1 142 1212 869 0 0 1400 364 0 0 0 0 0 0 0 0 0 1322 469 348 0 0 0 0 0 0 0 0 977 1275 1336 0 1262 389 92 1204 1391 0 0 434 
0 0 0 0 0 0 0 84 1080 757 0 0 0 0 0 0 0 1304 251 0 764 436 0 0 0 0 0 0 0 0 0 0 0 0 335 0 0 0 0 0 212 1537 0 913 0 0 0 0 0 0 0 0 0 0 1314 1320 341 0 0 0 0 0 0 0 0 0 0 0 1268 1240 743 1122 183 837 573 1409 551 634 1307 819 
0 0 0 0 0 1356 332 1253 899 1203 914 0 0 409 0 0 0 1116 355 1 1398 415 1510 594 0 806 0 0 0 0 0 0 0 0 916 0 0 0 1402 0 1485 717 0 236 756 0 0 0 0 0 0 710 0 0 630 1079 0 0 0 0 662 0 0 0 0 0 0 0 0 809 0 0 1183 737 1372 800 0 0 0 0 
0 0 0 0 0 0 997 346 154 717 785 0 0 0 0 0 0 0 907 1045 810 1164 1374 1155 0 1123 0 0 0 0 0 0 0 0 1360 0 0 1153 586 36 788 1208 225 200 1092 333 1240 0 121 0 0 0 0 0 0 1167 1031 1143 0 0 0 0 0 0 0 0 0 0 0 0 0 0 1422 1014 1548 0 202 1555 0 0 
0 0 0 0 0 0 1142 526 752 835 985 792 0 0 592 1400 1486 1465 1113 1299 0 0 0 276 860 223 68 1095 858 327 0 39 1106 1528 1340 0 0 0 814 991 954 0 1072 126 1523 69 693 0 1394 0 0 0 0 0 0 0 0 0 794 0 0 0 0 936 0 0 1357 0 0 0 0 0 155 1556 0 1385 415 0 0 0 
0 0 0 0 0 0 764 436 1189 551 624 0 0 0 0 719 0 298 198 154 355 544 1379 1196 1553 944 39 0 1117 1293 0 0 673 986 400 0 165 573 0 289 916 0 1065 945 1558 484 1135 0 80 0 0 0 0 0 0 0 0 0 0 0 877 1480 1196 616 568 0 479 0 0 0 0 946 238 506 615 1285 0 0 0 0 
0 0 0 0 0 207 1484 65 0 486 0 0 0 0 1532 1401 0 1244 0 378 0 0 22 910 70 218 627 0 0 0 0 0 327 0 547 1142 526 898 329 954 505 0 0 0 115 1507 1126 1006 489 0 0 1378 0 0 0 0 0 0 0 0 0 477 0 0 0 1031 0 679 597 0 0 0 0 0 1031 1007 564 0 0 0 
0 1049 249 0 0 0 0 0 0 0 0 0 0 0 335 0 0 0 0 0 0 0 913 1139 184 1395 0 0 0 0 0 0 1418 574 0 0 469 354 0 1126 0 0 0 0 0 1151 1048 679 0 0 321 808 549 0 0 0 0 0 0 0 0 0 0 0 0 1451 843 608 470 0 1317 0 0 0 276 1156 0 0 0 0 
0 111 283 0 0 0 0 0 0 0 0 0 0 288 919 325 0 0 0 0 0 0 53 1339 1038 111 1108 664 532 341 18 96 379 244 1194 0 0 0 0 0 0 0 0 0 0 856 1376 1125 592 0 180 1176 0 0 0 712 1445 18 96 913 0 0 0 0 0 0 0 1082 0 799 286 1323 0 0 1399 0 0 0 0 0 
1016 1089 0 1317 258 0 0 0 0 0 0 0 0 1146 933 372 151 0 0 0 1214 1572 546 1002 280 732 1464 266 498 332 0 0 915 1242 393 0 0 0 0 0 0 0 233 0 0 134 550 0 139 0 0 0 1095 334 512 0 530 1408 1454 593 1214 0 0 897 1483 0 514 0 1351 0 1153 816 0 0 1263 0 0 0 388 0 
44 244 0 248 520 0 0 0 0 0 0 0 0 975 0 632 1098 76 1125 0 1512 684 1339 0 0 1574 611 622 1545 997 1267 0 110 0 0 0 0 0 0 513 0 1391 794 261 673 0 0 0 0 0 0 309 745 1400 105 0 1372 370 1159 142 290 1493 0 0 0 0 248 0 659 0 0 448 449 0 0 0 0 0 734 0 
1069 425 1286 0 0 0 0 0 0 818 0 0 636 1302 0 0 216 464 1190 0 0 277 1513 1274 0 1174 399 44 244 403 486 0 0 0 0 1088 1098 503 0 1344 0 682 636 610 132 0 447 1517 807 0 0 479 974 145 361 0 0 515 607 66 1310 1366 0 0 1478 0 710 199 1330 696 376 545 1131 0 0 0 0 198 784 0 
0 0 0 0 0 0 0 758 1398 951 1404 0 0 0 0 0 1273 1564 1361 0 0 1107 652 0 0 1346 0 0 0 1544 0 1004 690 1369 802 1050 375 1189 0 1415 1008 121 1502 894 138 1403 830 36 1035 0 0 0 1492 234 662 263 0 0 0 0 0 311 0 0 1380 1072 664 532 0 796 832 1045 429 879 967 258 0 0 148 1164 
0 0 1406 0 0 0 0 1375 429 663 1005 0 0 1223 1473 381 1404 496 232 0 0 1478 210 1312 0 0 0 0 0 672 1252 31 0 320 1246 279 557 28 271 216 669 266 923 1079 1341 1319 982 912 717 109 0 0 578 1037 0 0 0 0 0 0 1454 997 0 0 885 1065 834 0 0 0 0 0 0 1020 1032 0 0 0 0 0 
0 0 181 0 0 0 0 0 865 1426 772 1132 0 1118 1139 442 402 0 1082 0 0 1048 840 313 0 1479 258 889 392 1398 382 985 1259 57 89 1060 1236 504 822 276 1349 1506 1254 1167 1031 1424 643 1232 1177 655 0 782 762 917 0 0 0 0 0 0 0 1142 222 0 0 0 0 0 0 0 1265 0 1366 625 0 0 0 0 0 0 
253 0 0 0 0 0 0 0 0 1259 57 167 0 0 235 323 0 234 1533 559 0 925 246 1547 0 0 520 847 1152 707 192 1258 242 388 634 40 1026 540 1002 517 1130 440 1327 431 49 531 1133 654 541 1214 1314 1131 0 0 0 0 1579 0 0 0 0 660 0 0 0 0 0 590 0 0 0 0 0 5 0 0 0 0 0 0 
1101 0 500 0 0 0 0 0 0 1458 0 740 123 0 0 0 1490 760 1260 410 168 510 771 676 989 0 0 0 0 0 361 338 1362 167 1075 996 35 413 928 678 123 1163 474 965 732 1532 840 1009 0 160 892 429 0 0 0 0 91 1523 449 0 0 216 0 1040 1199 92 0 0 0 0 0 0 0 565 0 0 0 482 0 0 
0 0 0 0 0 1169 0 0 0 0 0 402 724 630 0 0 1011 1017 1056 0 170 197 1321 791 1379 0 0 0 0 0 0 1098 1371 1061 326 803 1592 1389 1247 59 724 962 1109 82 633 1196 325 1479 1195 538 930 0 583 0 0 0 0 1599 1202 543 0 0 0 0 0 0 0 0 0 0 0 0 0 0 0 0 0 1040 1195 0 
0 0 0 0 1455 1134 635 700 0 0 0 0 0 830 0 1276 301 0 0 103 756 1376 1125 962 22 0 0 0 1313 0 1038 1234 707 1557 1073 876 4 1570 1335 33 450 256 924 706 473 132 470 441 392 0 0 0 1296 375 0 0 0 0 1347 831 0 0 131 0 0 0 0 0 0 0 0 0 0 500 0 0 596 932 144 1183 
0 0 0 0 1302 896 0 0 0 0 0 0 0 5 0 0 397 0 1066 42 435 346 0 0 1056 780 0 1566 976 965 137 1324 995 1312 673 524 1480 410 519 522 1178 100 6 201 1049 249 827 1392 1152 262 161 1508 1352 314 1173 0 797 511 1585 0 0 1497 354 1391 794 1386 963 0 0 0 0 238 0 202 0 0 846 657 611 726 
0 0 1135 653 854 1181 1402 0 0 0 0 0 0 0 0 0 0 0 1443 617 1273 526 0 0 0 0 348 393 1538 459 0 1084 190 695 721 136 1211 879 667 1428 372 1438 1367 1520 1295 472 580 252 1283 0 46 258 492 896 597 611 779 321 411 0 1201 690 70 751 0 431 0 0 0 0 0 1192 0 0 0 0 0 1446 1318 0 
0 1483 1542 1053 1121 1105 0 0 0 0 0 0 0 0 0 0 0 0 962 613 1272 476 0 324 0 0 1119 310 0 0 0 595 1149 992 299 899 106 1020 257 1107 664 1016 599 1255 51 506 1311 480 1400 715 848 279 557 28 815 750 0 0 200 1530 711 777 994 8 1297 1520 0 0 0 0 0 1431 0 0 491 239 0 1260 1303 0 
0 0 1512 1579 1040 1199 0 0 0 0 0 0 0 0 0 0 0 278 1450 55 465 0 0 970 1091 1531 735 761 0 0 53 1510 587 318 953 523 1307 1030 1301 693 254 555 1451 902 1082 1406 148 1164 1234 1290 1503 419 144 0 298 501 339 1336 1003 0 0 176 213 1344 1089 758 0 0 0 0 0 1571 0 0 303 1412 352 1518 276 0 
0 1473 1408 588 0 0 0 0 0 0 904 1322 0 943 0 0 98 542 1359 1165 165 0 0 1434 1313 1428 0 208 0 1194 850 0 872 788 124 1580 1250 435 848 1027 1299 575 1402 453 746 316 477 21 541 0 0 27 0 0 1037 1098 1551 1561 1135 0 0 1526 0 345 244 0 0 0 0 0 0 0 0 0 1250 0 0 1428 0 0 
1150 0 925 1106 1108 0 0 0 0 0 482 0 0 0 0 0 647 245 587 1050 0 0 1223 1473 497 0 0 0 0 0 1168 690 1369 1200 73 300 851 819 1123 34 742 261 244 1100 783 202 1555 1184 0 0 0 1425 902 0 917 0 0 0 1284 1024 0 1461 1350 0 0 0 0 0 0 0 0 0 0 0 0 0 633 0 0 0 
0 0 36 1240 319 0 0 0 0 0 0 0 0 0 0 0 969 614 821 0 0 178 1322 1403 1483 0 0 0 580 0 782 264 386 1046 610 719 508 380 1266 787 1191 122 305 809 1409 984 159 36 0 0 0 0 0 1061 744 0 327 1477 272 548 0 0 0 0 0 0 0 0 0 0 0 0 0 0 227 0 0 0 0 0 
0 0 497 128 0 0 0 0 0 0 0 1065 0 0 0 0 0 0 0 0 0 0 963 0 0 0 0 0 46 0 1209 367 671 647 422 1401 1596 62 1332 461 482 1114 382 464 1190 71 769 912 0 0 0 0 0 1570 1519 0 1024 311 1351 1339 1387 1268 1234 707 0 0 0 74 0 0 0 0 0 0 0 0 0 788 1047 14 
0 0 1483 0 0 0 438 0 594 79 0 0 0 0 0 0 0 1599 1463 500 1589 0 168 0 0 0 0 0 0 81 0 0 1471 478 1053 1271 245 306 1161 16 1572 546 192 1564 1361 1068 376 1172 998 0 0 0 0 0 0 0 1277 481 0 0 904 279 271 216 464 0 136 551 0 0 0 0 0 0 278 0 0 1462 979 1563 
0 1311 0 0 0 1471 87 0 0 0 0 0 0 0 0 0 688 993 426 1256 0 0 1509 0 0 0 0 0 0 371 0 14 140 947 1561 239 1288 295 1221 799 1351 1339 1404 496 232 110 174 582 748 0 0 0 1354 0 0 0 583 1335 0 0 0 838 1499 478 1029 0 0 0 0 0 0 0 0 1017 1056 244 403 750 166 203 
785 171 0 28 938 1292 1555 1455 0 0 0 0 0 0 0 0 619 377 0 0 0 0 0 0 0 0 0 0 0 0 0 1181 467 360 577 662 1331 336 104 387 659 889 455 736 1286 642 1511 866 871 45 1466 0 1440 1562 382 985 723 0 0 0 722 1501 0 0 1276 1469 767 0 0 0 0 0 66 503 0 0 893 0 534 0 
0 0 1325 0 0 694 99 0 0 0 0 0 0 0 377 1197 435 0 461 614 0 0 0 0 0 0 1541 1328 0 0 1516 148 0 0 302 558 542 1155 1535 1464 776 616 456 596 932 0 0 789 753 1214 0 0 1163 196 417 1344 1037 988 1476 0 0 927 791 0 0 0 0 1068 580 0 0 0 491 824 0 0 328 267 0 0 
1494 1578 774 1101 0 0 0 0 592 225 1460 0 0 0 1038 437 1102 1529 1052 535 0 0 0 0 0 0 798 639 918 811 0 0 0 0 226 405 483 49 1547 329 0 697 0 1082 0 1003 171 1335 0 0 0 0 972 1368 76 134 442 402 0 0 0 0 0 0 0 733 773 1025 1527 0 0 35 303 1412 0 0 0 0 0 0 
481 1383 0 1090 486 1113 0 0 414 0 0 0 0 0 0 868 978 725 479 824 0 0 0 0 0 1417 782 62 0 0 0 0 0 0 253 813 265 0 45 935 964 0 0 0 571 972 0 0 0 0 0 0 0 0 33 920 493 948 0 0 0 0 0 0 0 0 0 0 0 0 0 0 1240 1553 292 1046 0 582 240 0 
0 0 0 747 1223 430 1338 0 0 0 0 0 0 0 0 0 48 1514 598 747 0 0 0 0 0 1044 1172 0 0 0 0 0 0 0 0 250 988 723 0 1395 1195 0 0 653 1314 886 0 0 0 1144 0 0 0 0 0 0 0 0 0 0 0 0 282 1461 0 0 0 0 0 0 0 0 0 0 0 647 0 866 389 0 
0 0 0 1095 1118 1005 679 0 0 0 0 0 0 0 0 0 939 1576 0 0 0 0 1045 0 0 122 0 0 0 0 0 793 169 492 0 0 0 0 0 1220 0 852 0 926 0 0 0 0 0 0 0 0 0 0 0 858 735 707 145 0 0 0 1294 1146 0 0 0 0 0 0 0 0 0 1371 0 0 0 0 1455 0 
0 0 407 793 1423 200 0 55 0 0 0 0 0 0 236 507 0 0 0 0 0 0 1184 0 0 0 0 0 0 0 256 0 0 0 0 0 0 0 0 700 0 392 0 0 0 0 0 0 0 0 0 0 0 0 0 0 784 354 499 287 0 770 1115 732 1521 0 0 0 0 1235 0 0 0 0 0 0 0 0 0 0 
692 0 139 1021 717 109 1255 1213 1485 717 0 0 918 0 0 0 0 0 0 395 1112 0 683 0 0 0 0 0 0 0 0 0 1225 0 0 0 0 0 0 0 0 0 0 0 0 0 0 0 0 0 0 0 844 1557 0 0 0 0 349 450 0 0 0 633 1196 325 0 0 0 0 0 0 0 0 0 0 0 0 0 0 
1282 820 938 1258 1105 63 1520 1379 788 1208 1142 1565 0 0 0 1184 955 1567 158 1145 827 1060 0 0 0 0 0 0 0 0 0 960 420 0 0 0 0 0 0 0 0 0 0 0 0 0 202 186 706 473 0 0 0 604 21 0 0 1129 0 0 0 0 0 0 0 106 0 0 0 0 0 0 0 981 0 0 0 0 130 817 
445 532 0 0 1228 92 1255 0 0 589 467 124 0 0 0 0 0 0 1535 1564 1232 0 0 0 0 0 0 0 0 0 0 0 0 0 976 263 0 0 0 0 864 0 0 0 0 0 0 1073 728 337 0 0 82 633 1196 616 1112 0 0 0 108 0 0 354 499 79 45 0 1225 0 0 0 924 866 0 199 1478 0 579 297 
0 0 0 998 1358 14 0 569 662 1331 1486 0 0 640 1341 0 0 0 0 496 0 0 0 0 0 0 0 0 0 0 0 0 1242 393 1538 718 0 954 1372 0 643 511 1585 644 0 0 0 673 1054 409 0 963 706 473 132 0 96 0 0 0 0 0 0 0 0 142 449 0 0 0 0 0 0 0 0 0 0 1459 778 255 
0 0 0 0 0 0 0 0 0 1132 0 242 0 528 0 0 0 905 0 628 0 680 0 0 0 0 0 0 0 0 0 0 1373 1526 841 845 0 0 0 928 678 1278 412 466 0 0 0 78 1168 310 0 0 201 0 1000 0 224 497 166 0 0 0 0 0 0 0 1131 0 366 1361 0 0 0 0 0 0 1486 496 336 1482 
1156 0 0 0 0 0 0 0 477 1286 642 0 0 627 0 0 0 0 0 0 580 544 0 0 0 0 0 442 0 0 0 0 343 206 1307 0 1475 0 0 83 0 0 1066 0 0 0 0 0 0 0 0 0 1520 821 21 1498 0 0 418 0 0 0 955 0 0 0 0 1491 538 668 1392 0 0 0 0 0 0 532 1494 987 
0 601 822 0 0 0 0 456 596 932 61 404 0 0 0 0 0 0 0 0 0 0 0 0 0 0 1591 493 0 0 0 0 0 0 0 0 0 0 0 1055 907 147 309 0 0 606 0 0 0 0 0 0 0 0 199 651 0 1522 1261 0 0 0 0 0 0 0 0 0 0 1118 252 0 0 0 0 0 0 774 0 0 
0 0 0 0 1265 152 1239 1184 846 154 0 276 0 0 0 0 0 0 0 0 0 0 0 0 0 0 846 0 1544 0 0 0 0 0 0 0 0 0 1163 196 681 0 0 0 0 0 0 0 0 0 0 0 0 0 0 0 0 0 1227 0 0 0 0 1438 0 0 0 0 0 0 0 0 0 0 0 0 0 0 0 0 
0 0 0 451 119 1493 694 241 1215 904 0 0 0 0 0 0 0 938 728 1491 627 1099 0 0 0 0 0 0 0 472 0 385 0 0 0 0 0 0 0 1079 0 0 0 0 0 0 0 0 0 0 0 0 0 0 0 0 0 485 1309 60 0 0 664 1016 0 0 0 0 0 946 807 1049 156 0 0 0 0 0 0 0 
0 0 0 0 0 0 0 0 0 1328 0 0 0 0 0 0 1162 86 318 0 1012 0 643 0 0 0 0 0 0 0 0 1124 0 949 935 0 0 0 0 0 0 0 0 463 104 387 173 0 0 0 0 0 0 0 0 799 1131 0 0 1136 668 0 1457 405 0 0 0 0 0 1394 1280 59 187 975 620 0 0 0 0 0 
0 0 0 0 0 0 0 0 0 0 0 0 0 0 0 1562 639 1115 836 79 878 0 0 0 0 0 0 0 0 0 0 288 828 1013 0 0 0 0 964 0 0 0 0 0 0 0 0 0 0 0 0 0 948 0 0 0 0 0 0 0 0 0 0 0 0 0 0 0 0 0 155 1543 164 391 0 0 1592 0 130 0 
0 0 0 0 0 933 0 0 0 0 0 0 0 0 1468 1210 784 1315 508 0 0 230 0 501 1531 0 1268 0 0 898 73 300 90 492 0 0 0 0 0 0 627 0 0 0 0 0 0 0 0 0 0 320 1358 434 1410 0 0 233 454 0 0 0 0 1470 0 0 0 0 297 612 238 447 261 1150 0 777 1469 0 930 0 
0 0 0 0 975 620 1287 1166 0 0 1395 783 202 0 1266 1058 90 702 1596 0 0 0 0 1098 503 883 219 0 0 0 610 719 1103 877 1380 0 0 0 0 0 0 1034 0 0 0 0 0 1061 374 1186 0 1179 1396 1193 619 612 894 794 1282 0 0 0 0 0 0 0 0 0 1558 1209 256 1494 1396 0 679 176 1447 1070 1349 0 
0 0 0 0 654 0 231 1040 1433 1405 1220 341 495 592 1400 1486 1103 253 0 0 0 0 0 0 0 430 151 0 0 569 0 321 808 560 0 0 1523 0 0 0 0 0 0 0 524 1376 115 0 863 163 0 397 0 1236 347 1269 1584 0 155 0 0 852 0 0 0 1199 0 0 1064 100 968 481 2 919 0 369 1570 0 0 79 
0 0 0 0 1009 287 0 88 621 1091 136 0 1257 139 259 0 0 0 320 0 0 0 0 0 0 1005 0 0 1383 581 307 0 0 0 0 0 1454 0 0 0 0 0 0 0 938 95 295 1597 0 853 717 0 0 1257 0 0 220 0 0 0 0 1255 0 0 0 0 0 0 0 0 886 544 696 1521 0 0 0 0 0 0 
0 0 0 0 0 0 0 0 243 1480 0 0 0 322 238 0 0 0 0 0 0 0 0 0 0 0 0 0 312 352 0 0 0 0 0 881 1159 0 0 211 0 0 0 0 502 1441 1486 1103 0 1461 1177 514 85 1371 1435 765 102 5 1534 1487 0 475 215 0 0 0 0 0 1184 955 372 942 1471 478 0 0 0 1252 0 747 
0 650 1263 121 0 0 0 810 1579 1535 0 0 0 0 0 0 0 0 0 0 1588 0 0 0 0 0 0 0 0 0 227 0 0 0 0 120 294 0 0 0 0 0 0 0 856 591 1170 1394 0 1230 359 0 0 1185 960 1008 1555 0 0 0 0 0 444 0 8 0 1291 918 36 0 0 625 140 0 1203 1387 227 974 0 154 
0 0 1384 1226 147 0 834 976 0 0 0 0 0 0 0 0 496 58 766 0 0 0 0 0 0 463 374 93 0 0 0 985 0 0 0 0 206 0 0 0 0 0 0 0 0 427 183 1562 10 1032 1338 0 0 0 200 0 159 0 0 0 0 0 115 0 332 0 0 978 1186 0 0 105 0 0 0 1541 0 424 838 0 
0 0 0 1021 1491 0 0 1189 656 0 0 0 0 0 0 0 1428 0 0 0 0 0 0 0 268 1506 0 0 0 0 0 0 0 0 0 471 1069 0 0 0 0 0 1598 1265 0 0 490 261 1377 1178 0 0 0 0 249 188 0 0 0 0 866 0 0 926 0 0 0 0 1463 0 0 0 0 0 0 0 0 369 1070 73 
446 0 0 0 0 0 0 488 550 0 0 0 0 0 0 0 0 0 0 0 0 267 949 0 359 1366 1146 0 0 0 1469 0 0 0 0 1375 0 0 0 0 0 0 0 0 0 0 811 610 132 372 1213 0 0 0 1156 1221 0 0 0 0 737 0 0 818 0 289 0 0 474 86 420 592 0 0 0 0 9 1135 1263 121 
142 0 0 0 0 0 0 0 680 0 0 0 0 0 0 0 0 0 0 0 0 1446 1504 112 928 582 94 1015 0 0 0 764 0 0 0 0 0 0 0 0 0 0 0 0 228 0 1343 77 249 1394 1084 0 0 0 0 104 0 0 0 1177 353 1314 0 0 637 709 1478 1019 1004 1100 1577 0 0 0 0 0 0 497 1537 305 
0 0 0 0 0 0 0 918 811 610 0 0 0 898 0 0 0 0 0 1456 122 0 0 548 1045 610 132 475 215 0 0 1204 0 0 0 0 0 1246 0 0 0 0 0 0 971 0 771 0 0 1363 1269 1409 498 550 27 0 0 0 0 0 0 0 0 0 555 1491 1204 1002 281 1246 555 1534 0 0 0 0 0 1483 1171 623 
0 0 395 0 0 0 0 0 0 0 0 1216 147 3 0 0 0 0 330 812 249 641 0 155 729 894 138 1036 1320 0 0 1409 0 0 0 0 0 0 356 588 0 0 0 0 488 0 0 0 0 0 1561 239 270 843 418 1249 0 0 382 0 0 0 0 537 623 0 136 0 0 0 0 1459 778 0 0 0 822 112 508 0 
0 0 0 0 0 1041 196 0 0 0 0 0 0 0 0 0 0 1471 0 1361 472 92 0 0 0 0 0 0 0 0 0 0 0 1294 131 406 0 0 335 1571 0 0 0 0 0 0 0 0 0 1236 0 0 0 1465 1113 0 0 0 192 736 88 844 8 596 283 0 0 1290 1503 0 0 0 0 0 1360 546 1002 0 0 0 
0 0 0 0 0 0 0 0 0 0 0 0 0 0 0 0 0 1412 0 0 0 0 0 0 0 0 1070 0 0 0 0 0 747 1556 354 0 0 0 919 325 0 0 0 600 0 0 0 0 0 1467 918 1133 365 412 0 0 0 0 0 992 1310 481 954 43 763 1340 0 616 0 0 0 0 0 0 0 0 0 0 0 0 
0 0 0 0 0 0 0 0 0 0 0 0 0 0 0 0 0 0 0 0 0 0 0 0 0 0 0 0 0 0 0 0 0 0 0 0 0 0 0 0 319 0 0 0 0 0 43 0 0 0 0 677 1322 0 0 0 0 0 0 318 0 84 0 0 0 799 1351 697 0 0 0 26 541 0 0 0 0 0 0 1092 

# Time : 32000000 
0 0 0 1420 709 272 0 0 0 0 956 192 1515 98 0 1164 174 582 1031 48 0 0 60 1358 691 0 0 0 0 0 0 0 0 0 0 0 0 0 0 0 0 0 0 0 0 825 1440 1031 1115 0 0 1361 1181 0 0 0 0 0 0 0 1474 1052 535 1142 421 0 812 0 0 0 0 0 0 0 0 558 0 0 0 0 
0 0 987 4 1554 1128 0 0 0 800 1118 0 489 993 0 0 572 819 1216 37 0 0 0 1504 1058 411 0 0 0 0 0 0 0 0 0 0 0 0 0 0 0 0 0 0 583 84 42 1451 471 0 0 0 0 460 0 0 0 0 0 0 0 1571 0 0 7 0 0 0 611 0 0 0 0 0 0 1405 1134 0 0 772 
0 93 771 676 1160 587 0 1541 1328 758 1177 655 348 0 0 140 1303 1443 0 496 908 1025 1056 244 0 0 0 0 0 0 0 0 0 0 0 0 0 0 0 0 644 505 762 0 723 1338 0 1358 0 0 0 0 0 0 0 0 0 0 0 0 0 0 0 297 1574 0 0 0 0 0 0 0 0 0 1405 1441 1348 0 0 0 
0 505 0 0 0 0 0 0 1192 271 772 1132 1119 1412 1229 0 1460 169 431 0 797 1 135 1073 0 77 565 0 0 0 0 0 0 0 0 0 0 0 0 0 0 0 998 1003 711 70 1537 1396 0 0 0 0 0 0 104 0 0 0 0 0 0 0 0 810 1174 345 88 0 0 0 0 0 0 468 67 724 528 0 0 0 
0 1070 0 0 0 1547 1309 0 0 0 0 89 0 408 1041 0 0 1146 941 0 0 0 0 0 0 0 1539 665 284 0 0 0 0 0 0 844 0 0 0 38 1340 326 0 803 177 994 105 1345 0 0 0 0 0 0 1535 0 0 0 0 0 0 0 0 0 1340 515 347 0 0 0 0 0 0 1257 10 1161 627 110 0 0 
441 117 1043 0 0 759 289 1342 1331 0 0 0 1247 902 0 1487 205 686 1032 1008 0 0 0 0 0 0 0 646 145 0 0 0 0 0 0 0 0 0 0 0 584 94 0 0 1446 1318 1322 936 0 0 0 0 0 0 1443 1065 0 861 0 0 8 1054 0 642 840 1414 718 299 0 564 0 680 1280 1426 1071 0 226 405 0 0 
1417 460 127 0 1024 623 30 0 0 0 0 962 1229 389 1490 617 1273 1372 370 1416 0 72 320 0 1059 0 0 0 0 0 0 0 0 0 0 0 0 489 1061 48 897 346 300 0 1517 423 840 0 0 0 0 0 0 793 169 1032 0 0 409 507 1191 624 957 1551 1042 0 1161 597 0 973 867 440 303 1412 352 0 1356 0 0 0 
1010 0 0 0 1277 72 0 0 1219 220 0 0 1370 0 0 0 0 0 733 536 666 314 0 905 781 0 0 0 0 0 0 0 0 0 0 0 0 0 952 0 515 526 432 0 0 1445 0 0 703 330 0 29 1548 1313 267 846 657 1185 1063 25 778 636 1302 232 0 0 255 1174 0 0 1263 333 1240 848 221 1071 222 0 0 0 
1216 225 1515 1524 1399 374 93 0 0 1096 889 0 0 0 0 0 642 0 0 0 67 75 981 841 187 0 0 385 0 0 0 0 0 0 0 0 0 0 764 0 1184 955 245 0 0 0 0 0 292 1046 1309 869 0 646 923 153 807 1238 0 709 891 1215 272 799 1384 1164 1374 0 0 0 0 0 96 379 244 650 319 233 0 0 
1500 1469 0 0 0 1375 505 762 526 0 0 0 0 0 0 0 181 266 0 0 0 1529 922 0 643 0 0 840 0 0 0 0 0 1273 0 1054 460 0 1484 28 241 991 22 0 946 0 0 0 139 1021 0 0 0 1277 494 53 430 859 753 0 0 521 367 0 0 0 0 0 0 0 214 1251 761 1276 1469 282 1461 1216 0 0 
237 1434 0 254 23 1446 908 1077 931 0 0 0 0 0 1568 0 521 729 1085 0 0 0 0 0 993 0 0 662 0 0 0 0 1077 688 389 763 886 1047 14 1010 641 0 0 0 0 0 0 1525 391 539 0 0 0 823 1259 342 1546 451 1358 0 0 433 600 1141 683 0 0 0 0 0 0 0 0 1524 1399 1101 1575 1500 0 0 
196 1300 0 0 615 380 0 0 0 0 0 0 0 1081 168 0 153 569 878 0 0 1469 0 0 0 0 0 0 0 0 0 0 549 1041 196 494 0 375 0 0 0 0 0 0 0 1192 721 756 1 0 0 0 0 0 862 220 1178 404 0 0 0 1571 1142 251 99 899 0 0 0 0 0 0 0 0 0 0 0 657 0 0 
1079 36 1425 0 1408 903 1422 0 0 0 1383 0 0 664 532 1398 53 873 1503 761 1457 0 0 0 0 0 0 0 0 0 0 0 54 24 1490 823 808 560 0 0 0 0 0 0 0 0 650 319 1272 1588 1571 369 1395 0 1372 0 395 0 594 79 0 325 1325 355 374 0 0 0 0 704 1330 0 0 724 630 0 0 760 0 0 
1526 507 1463 456 462 403 1232 0 0 973 516 247 114 0 376 810 342 559 1148 29 0 0 0 0 0 0 1086 1541 1044 738 682 1177 995 1312 431 716 1176 343 0 0 0 0 0 0 1326 0 0 0 0 701 982 0 0 0 0 0 1145 705 925 602 0 680 143 0 323 1355 1014 668 613 3 231 780 1482 580 194 0 0 0 0 0 
0 0 0 1423 0 0 0 0 0 131 1205 550 571 0 575 588 1293 512 951 845 117 1043 929 0 0 689 884 1256 1315 0 0 0 0 63 1520 413 1429 146 0 0 0 0 0 0 0 0 0 0 0 0 266 923 1507 588 0 47 1024 728 337 0 0 811 0 0 0 68 790 1495 1471 1028 1224 701 275 0 0 139 1054 0 0 0 
0 0 0 0 1210 1219 0 0 0 705 661 680 594 0 0 0 0 0 1038 1513 1462 0 0 0 631 645 0 479 0 333 1017 1273 966 107 0 780 16 55 0 1148 1185 0 0 613 1272 0 0 0 0 0 1506 978 0 1192 271 1066 0 1587 0 0 0 0 0 74 1098 989 0 293 1213 104 396 159 456 0 0 1253 652 0 0 0 
0 0 0 0 409 174 0 832 1525 934 998 1194 779 1225 765 277 1513 563 419 341 0 0 1560 560 778 1146 297 469 0 1154 275 199 369 0 0 51 1337 0 0 873 0 1420 651 1078 831 1367 0 0 0 0 1366 0 0 0 0 0 1092 0 0 0 0 0 0 1172 0 427 0 368 487 1229 772 1431 1547 579 232 0 1116 785 0 0 
0 0 728 218 1116 1020 0 372 942 1411 864 1147 1454 0 906 1499 1069 1591 493 0 0 0 0 0 0 1037 1291 918 1224 1537 0 0 0 0 0 0 0 0 0 1040 1199 240 1413 29 1270 659 753 0 711 0 0 242 0 0 0 0 0 0 0 0 0 0 625 0 0 0 0 0 285 1342 310 0 1589 1456 1286 0 0 0 0 0 
0 463 1054 460 118 770 0 510 0 0 814 1432 1330 841 845 0 0 0 1338 0 0 0 0 0 0 1538 252 1296 0 1171 1591 651 0 0 0 0 0 0 0 43 204 149 1519 869 1512 0 0 0 0 0 0 0 0 0 898 0 0 0 372 942 1285 369 105 1148 0 0 0 0 977 1275 1336 0 1267 1048 840 1414 1017 0 0 0 
0 0 0 1086 727 0 0 941 1080 1311 0 0 0 339 396 0 0 1304 251 0 0 634 40 1426 0 1448 0 0 0 0 0 468 0 0 335 0 0 0 0 0 1535 1537 0 648 1408 0 0 0 0 0 0 0 0 0 324 1110 0 0 0 0 0 453 1322 0 0 0 126 0 442 1240 220 0 481 837 573 1409 1006 1171 436 333 
0 0 0 0 0 0 332 1253 899 1203 914 0 0 491 0 0 0 154 355 1 1398 1075 996 1459 0 848 1368 0 0 0 0 268 109 326 916 76 1541 40 0 0 1485 717 0 236 756 720 0 0 0 0 0 0 0 605 975 551 403 0 0 0 56 0 0 0 0 0 0 0 292 388 1299 705 661 737 1372 800 1232 741 823 0 
0 0 0 0 0 0 997 346 52 717 785 0 0 0 0 0 0 0 907 1045 13 0 1374 1155 957 1123 931 0 0 0 0 428 1293 33 1360 761 1256 1153 586 0 788 1208 1309 200 1092 333 0 0 0 0 0 0 0 0 817 486 1104 1408 0 0 0 0 0 0 0 0 0 0 0 0 73 109 1422 1014 1548 1036 140 0 0 474 
0 0 0 0 0 0 1142 526 898 835 223 0 0 0 1581 1108 1243 1465 1113 1258 264 681 977 276 750 223 68 1095 858 327 0 725 248 1528 1340 29 0 1249 13 252 1296 525 1193 109 1523 1035 434 1410 1394 0 0 0 0 0 674 949 1052 0 0 0 0 0 21 1529 0 0 569 227 112 0 0 1067 155 1556 535 0 467 1473 0 0 
0 0 0 0 0 116 950 0 354 274 180 0 0 0 610 719 1214 298 198 431 49 524 1480 1196 1553 944 1127 323 1449 1418 377 0 1335 33 1522 869 1066 478 1300 289 916 1095 0 945 1558 851 819 587 80 0 0 0 0 0 0 1452 0 847 0 0 524 1480 1196 616 1385 813 733 0 722 0 335 946 238 506 462 328 0 0 0 0 
0 1039 0 0 0 207 1484 28 0 0 0 0 0 0 1532 1401 290 892 0 669 0 88 1315 910 70 218 83 0 0 854 1147 1346 885 0 0 221 1071 341 1174 954 0 0 0 500 1202 0 1126 1006 489 653 854 734 0 0 1544 933 0 0 0 1537 46 258 910 398 358 332 0 0 922 324 0 989 0 0 1031 1460 0 0 0 0 
0 0 1181 79 0 0 873 294 1331 0 0 0 0 1318 335 349 0 0 0 0 0 1580 913 1139 184 1395 921 0 0 1320 0 723 34 574 0 0 1313 267 0 1126 366 0 0 0 425 1151 1048 0 348 867 321 808 92 0 547 0 0 0 0 717 785 0 0 0 114 1094 1277 1152 470 1036 1320 0 478 0 1451 843 758 0 0 0 
0 111 283 175 0 0 0 530 0 0 0 0 0 288 919 1594 0 0 0 0 0 1398 53 1339 1038 111 0 0 981 841 0 1280 379 244 1100 0 0 219 241 0 0 0 0 0 754 856 1376 1125 1119 0 180 1176 0 949 1478 210 1312 1512 298 135 0 0 0 351 0 1487 0 1283 742 688 1055 1262 914 1445 877 434 0 230 1187 0 
1016 1089 1233 1317 258 0 0 0 0 0 0 0 0 1146 933 372 0 1306 1274 0 1214 1572 546 1002 280 732 1532 1146 498 1281 1377 1231 1276 360 1246 989 0 1440 640 0 0 92 982 0 98 0 550 1190 204 0 0 0 1445 1264 1048 251 0 1408 1454 593 1214 1572 0 1488 925 138 1021 1400 0 0 664 722 0 0 436 819 0 0 862 1337 
44 244 516 476 292 0 0 0 0 0 0 0 507 0 0 1394 1035 1586 980 0 1512 684 0 1163 75 597 611 0 1545 997 1267 656 0 1214 89 0 0 0 1180 730 0 573 624 261 673 763 0 0 0 0 0 0 541 346 987 1003 1477 370 1159 142 1512 684 1459 0 0 0 1424 1210 0 364 1457 526 172 0 0 0 0 0 734 586 
1069 425 1444 328 0 0 0 0 0 0 632 0 25 0 0 0 284 464 1190 0 306 277 1513 922 0 1174 399 44 244 403 486 461 0 0 0 0 1098 503 883 0 0 682 636 610 132 813 265 1555 101 0 0 0 974 145 1175 803 0 345 88 1241 1408 1366 0 0 1278 412 0 199 651 745 255 170 1060 1303 161 1005 0 1051 784 428 
1224 932 0 0 0 0 0 0 0 381 1404 0 0 735 1325 211 192 1564 1361 0 0 1107 652 1596 530 912 0 1069 0 0 1223 1269 575 1459 1022 937 375 1189 854 1415 1008 121 1502 894 138 0 0 36 1423 0 746 0 1492 234 994 0 0 0 0 0 0 311 0 0 1352 1072 664 532 0 165 934 1175 644 0 46 258 1327 235 148 568 
0 0 0 0 0 0 0 0 264 663 1005 0 0 183 231 565 1336 496 232 0 0 1478 210 209 707 0 962 734 1155 957 865 287 191 320 1246 224 557 1553 1501 216 669 266 923 1079 1341 1319 1019 912 717 109 413 781 578 1037 0 0 0 0 0 0 741 997 1267 0 1251 1065 834 0 0 0 0 0 450 256 8 520 1296 1469 0 0 
0 0 846 912 938 0 0 0 40 1426 772 0 0 1118 1139 1227 1516 285 1286 1292 0 458 321 411 0 0 600 889 392 1398 195 985 1259 57 89 1060 1236 504 822 276 1349 1506 1254 1167 1031 1424 643 1232 105 224 0 782 762 917 0 715 0 0 0 1064 1218 1142 0 0 0 0 0 0 0 0 0 0 1366 625 0 0 0 0 0 0 
0 0 24 0 0 0 0 0 0 0 731 843 1191 0 1208 475 1005 234 1533 559 0 234 246 1547 0 1575 520 847 1152 707 577 1258 242 388 634 40 1026 540 1002 517 1130 440 1327 431 49 531 1133 654 1145 501 591 1131 0 0 0 1015 1492 833 0 0 0 660 0 0 0 0 1452 0 0 0 1458 0 1368 5 0 0 0 1136 0 0 
0 0 1087 1476 0 0 0 0 0 1035 1047 1375 1463 1409 0 1059 1490 760 1260 527 480 1350 0 676 313 0 0 0 0 1164 361 338 1362 167 1075 996 35 413 928 678 123 1163 474 965 732 1532 840 1009 601 1098 892 429 0 0 0 0 91 1523 0 1209 0 216 1372 899 106 1091 346 0 0 0 0 0 0 565 1430 0 0 800 1564 0 
0 0 0 0 0 1241 823 0 200 420 1594 1327 298 198 1291 1099 1011 1017 1056 0 1142 197 1321 791 935 0 0 0 0 1118 1005 1098 1371 1061 326 803 1592 1389 1247 59 724 962 1109 82 633 1196 325 1479 0 538 930 583 0 1026 0 0 0 1136 1202 543 0 0 785 171 810 34 0 0 0 0 0 0 0 0 611 0 0 1036 496 0 
0 0 0 277 1455 1134 635 695 0 0 0 0 0 1291 0 1276 301 875 857 103 1276 1376 1125 962 22 0 959 286 88 1423 1490 1234 707 1557 1073 876 4 1570 1335 33 450 256 924 706 473 132 470 441 117 1303 0 723 0 894 0 0 0 0 1347 831 0 0 261 1083 1507 1436 0 0 0 0 0 0 1120 0 1318 456 596 932 628 0 
0 8 0 0 1302 896 578 357 13 0 0 0 0 0 0 435 393 0 1521 42 435 848 755 1450 1056 0 179 521 940 385 573 1324 995 1312 673 524 1480 410 519 522 1178 100 6 201 1049 249 827 1392 909 0 1040 1423 1352 0 1029 989 0 0 1585 1407 1029 0 1553 1391 794 1386 0 0 0 0 0 49 633 646 114 893 846 646 611 726 
991 664 647 422 941 28 938 0 0 0 0 0 0 0 0 1301 310 0 1476 617 1273 0 492 593 493 0 348 393 1538 0 1537 1084 190 695 721 136 1211 879 667 1428 372 1438 1367 1520 1295 472 580 252 281 0 1549 1386 492 896 597 611 391 321 411 0 1201 690 70 751 1244 431 1278 0 0 0 0 1381 703 1446 1237 0 1332 1446 1318 0 
990 825 478 1053 1121 404 1427 0 0 0 0 0 0 0 0 483 77 1233 562 841 147 3 858 1250 1378 871 1119 310 829 0 0 595 1149 992 299 899 106 1020 257 1107 664 1016 599 1255 51 506 1311 480 1425 715 848 279 557 28 815 399 0 0 1318 967 711 777 994 8 0 0 0 0 0 511 0 0 0 1433 491 204 0 1260 1303 0 
0 645 523 1579 1040 648 525 1154 0 0 0 0 0 0 0 0 0 278 1450 0 485 738 0 970 1091 1531 553 475 0 1278 699 1510 587 318 953 523 1307 1030 1301 693 254 555 1451 902 1082 1406 148 1164 1374 1290 1503 419 144 265 298 135 339 1336 990 1315 1284 176 213 1344 95 0 0 0 0 0 0 80 0 0 303 1107 664 0 276 1349 
778 1146 1408 91 0 674 0 0 0 0 904 1322 1453 0 0 0 98 542 1359 1165 510 176 402 724 1313 1428 1152 780 0 1194 850 0 872 788 124 1580 1250 435 848 1027 1299 575 1402 453 746 316 477 21 70 177 48 27 1345 1440 1037 1071 1551 1561 695 322 857 836 195 345 787 900 0 0 0 0 0 0 0 0 1353 0 646 0 517 1130 
692 0 925 1106 1528 455 0 0 0 0 605 975 0 0 0 671 647 245 306 237 0 0 105 1473 497 213 0 0 0 0 1168 690 1369 1200 73 300 851 819 1123 34 742 261 244 1100 783 202 1555 1184 574 0 0 0 0 873 917 1144 1568 1074 1284 1024 93 1009 601 1540 0 0 0 0 0 51 1113 0 0 0 0 0 1446 0 0 0 
0 0 1137 1240 743 0 0 0 0 187 66 0 0 0 0 0 339 614 0 0 0 0 1322 1403 1483 0 0 0 0 0 782 264 386 1046 610 719 508 380 1266 787 1191 122 305 809 1409 984 159 36 788 287 0 0 0 1061 744 0 1043 1340 272 548 1298 0 0 0 0 448 0 0 0 284 478 758 0 0 1104 0 0 0 0 0 
0 1382 1515 0 0 0 0 0 1151 106 0 804 786 0 0 0 0 0 0 1237 1460 1396 963 0 0 0 0 0 221 1071 707 687 671 647 422 1401 1596 62 1332 461 482 1114 382 464 1190 71 769 912 1021 1491 0 0 0 1557 1073 253 1309 85 218 815 1495 1317 257 1036 0 0 0 1257 842 0 947 0 0 0 0 0 0 788 1047 14 
0 1514 598 0 0 0 828 1143 1181 79 0 0 0 0 0 0 115 0 1463 500 366 126 168 385 0 0 0 0 1198 536 216 290 1471 478 1053 1271 245 306 1161 16 1572 546 192 1564 1361 1068 376 1172 998 1451 843 608 0 0 0 0 1277 481 254 23 154 948 271 216 1557 6 1098 1371 0 0 360 0 0 0 278 0 0 474 1472 402 
0 1450 0 898 139 1359 87 0 1400 0 0 0 0 0 0 0 688 993 426 1256 0 945 1066 0 0 0 0 0 810 376 545 967 140 947 1561 239 1288 295 1221 799 1351 1339 1404 496 232 110 174 582 0 1547 579 0 0 0 0 0 583 84 0 0 0 511 1499 478 817 0 538 1130 0 0 0 0 0 1009 1056 244 403 750 141 0 
797 47 0 28 938 202 1555 0 0 0 0 0 0 0 0 220 619 377 787 0 0 0 137 0 0 0 56 0 0 992 299 1181 467 360 577 662 1331 336 104 387 659 889 455 736 1286 642 1511 866 871 45 1382 1114 453 1052 535 985 723 0 0 0 0 1380 1072 0 805 1003 41 942 1383 0 0 187 66 1479 562 1350 980 1097 1081 0 
32 66 1089 171 1335 1296 0 0 0 0 0 826 0 0 843 102 1117 173 461 614 0 0 0 0 0 0 1467 35 0 1161 597 1400 1486 0 302 558 542 1155 1535 1464 776 616 456 596 932 61 1310 789 942 0 0 0 21 541 417 1344 1037 988 0 0 0 503 883 0 1314 1208 225 1068 376 0 0 1433 491 1395 0 194 0 0 917 0 
73 300 774 629 0 0 0 0 1356 754 1068 407 0 0 556 437 1102 1529 1052 535 0 0 0 0 1101 0 1414 870 724 1548 0 354 2 0 373 405 483 0 1394 1084 362 114 893 43 0 0 893 449 0 0 0 0 856 830 76 134 917 469 1517 0 0 0 430 0 0 682 773 1025 1527 356 0 1179 303 111 1266 575 0 0 0 0 
266 679 0 0 486 1113 1258 1430 1468 722 0 0 0 0 226 868 978 725 479 1463 0 0 0 0 0 11 782 762 177 0 0 216 197 0 0 813 265 1555 386 1269 1487 0 0 1051 1491 538 0 0 0 0 0 0 0 0 416 509 1352 670 353 0 0 0 0 0 0 0 0 0 0 0 0 0 722 1089 903 0 1239 582 1342 1399 
0 683 0 570 1223 430 0 0 0 0 0 0 0 0 0 626 48 1514 598 65 0 0 0 0 0 1219 1172 998 134 0 0 1070 0 0 0 0 0 687 671 936 1548 0 9 351 782 1494 0 112 1599 0 0 0 0 0 28 0 0 1011 1121 0 0 0 1458 1187 1363 0 0 0 0 0 0 0 1388 244 1507 0 401 866 389 1492 
0 99 0 1095 1118 1005 1375 0 0 0 0 0 0 0 1367 1334 475 215 1457 0 0 0 1170 902 0 928 582 94 34 0 203 290 710 1490 760 0 0 0 0 826 1170 0 1575 1488 0 155 0 0 0 0 0 0 0 14 1010 41 1152 707 145 0 0 0 1278 111 1081 0 0 0 1580 1250 435 1412 0 1589 391 0 0 1163 1039 0 
0 0 125 1220 1423 200 0 1532 840 0 0 0 0 0 409 174 1059 1090 826 1342 0 100 1229 0 0 0 42 435 0 0 801 1027 0 0 1262 0 379 0 0 700 0 318 0 0 0 0 0 0 0 0 0 0 377 0 0 225 633 0 499 1013 0 639 1115 732 1434 0 0 0 0 0 819 0 0 0 9 0 0 0 0 0 
0 0 1212 912 717 109 0 687 1485 717 0 0 0 0 1464 1511 0 0 0 395 1112 337 1525 934 0 0 0 0 0 0 792 414 1208 1097 0 0 0 0 0 70 0 0 0 0 0 0 0 0 944 256 8 1297 967 865 750 0 0 650 0 520 847 0 0 633 1196 325 0 0 0 0 0 0 0 0 0 0 0 0 0 0 
1282 0 0 1566 1105 705 1520 1379 788 1208 1142 1565 0 0 611 958 0 954 833 1145 827 1060 0 268 1587 41 681 0 0 0 1034 363 589 0 0 0 0 0 0 0 0 0 0 0 0 0 1174 0 218 100 0 0 863 865 987 0 0 1151 1555 0 1461 0 0 0 132 106 0 0 550 0 0 0 1109 582 0 544 2 0 142 1065 
445 1028 0 0 1228 92 1255 0 0 589 467 124 0 0 0 0 0 404 1535 1564 1232 644 1102 208 1505 1415 1481 530 0 0 583 892 0 1566 275 263 0 0 0 0 0 0 0 55 0 0 869 1024 728 337 0 0 82 633 1196 940 141 0 0 0 1575 1500 56 0 594 79 45 0 19 0 0 0 924 866 0 1549 1102 1214 1241 823 
0 310 0 0 1358 14 620 730 425 1331 1486 1488 925 0 0 0 0 0 1443 635 122 305 0 0 1434 137 0 0 0 0 0 616 1242 393 1538 718 0 1568 0 1130 1590 511 1585 644 505 0 0 1277 1054 409 0 171 706 473 132 489 1081 940 1023 0 0 0 0 0 0 142 449 160 0 0 0 0 0 0 0 793 0 1459 778 826 
0 0 0 0 1396 0 0 0 0 1562 1341 977 0 0 0 0 0 160 169 256 419 576 136 0 0 0 0 0 0 0 0 1465 1373 1526 841 845 117 1043 0 928 678 1278 412 466 973 434 0 560 1168 1405 0 1529 201 0 1000 0 1359 1563 0 0 0 0 0 0 0 359 0 0 0 0 0 0 0 0 0 0 0 320 336 755 
0 0 0 0 0 0 0 0 736 1286 642 285 0 59 0 0 0 0 1275 1336 560 0 0 0 0 0 408 442 1161 0 0 0 887 0 1281 880 460 0 0 83 1185 274 497 0 0 0 0 0 782 1233 0 0 0 485 21 1498 262 1324 877 0 0 0 0 0 0 0 0 17 538 1225 32 883 0 0 0 0 0 352 1494 987 
1009 601 822 0 0 0 0 644 596 932 61 404 0 0 0 0 0 0 0 220 1039 0 0 0 0 0 1591 493 255 170 0 0 0 0 780 1482 74 0 0 1055 907 1045 343 0 0 0 0 1581 939 1158 0 0 0 0 0 651 0 1522 1261 0 0 0 0 0 0 0 0 0 0 0 445 365 0 0 0 0 0 0 0 241 
0 142 449 543 366 0 1239 1184 846 154 41 1281 0 0 0 0 0 285 1597 0 0 0 0 0 0 0 846 1378 1433 0 1087 0 0 0 1209 987 0 0 1444 196 690 0 576 798 0 0 1187 1150 0 0 0 0 0 0 0 760 0 393 1227 1023 544 0 0 0 0 0 0 0 0 0 0 111 287 629 0 0 0 0 0 0 
0 0 0 0 538 1493 694 241 72 1379 1474 1578 0 0 0 0 0 526 752 0 908 1025 873 0 0 0 0 0 0 0 1479 975 268 0 0 0 499 0 923 1079 0 0 1097 1364 912 0 672 0 0 0 0 0 0 0 0 1017 0 1526 1064 60 1022 0 664 1016 0 0 0 0 0 153 807 1049 156 299 0 0 0 0 0 0 
0 0 0 0 0 0 0 0 333 1568 0 0 0 0 0 931 1162 86 1420 0 557 0 0 0 0 0 0 0 0 0 441 618 766 1591 935 762 349 0 0 1526 0 0 0 1548 104 217 1221 0 0 0 0 0 0 0 0 1318 0 0 751 1136 552 196 234 44 0 0 0 0 0 356 129 59 187 975 620 0 0 0 0 0 
0 0 0 0 0 0 0 0 0 0 0 0 0 930 0 68 639 1115 540 1092 0 0 0 0 0 0 1183 0 0 571 1392 288 828 697 0 0 1002 517 1384 589 188 0 0 0 858 735 0 0 0 0 0 762 1228 0 787 0 0 0 0 0 0 867 760 1085 759 0 0 0 817 1414 155 1543 164 817 656 0 1387 0 0 0 
0 0 0 0 0 0 0 0 0 86 0 790 0 0 1071 341 784 1315 508 430 0 231 0 1364 1098 948 1268 0 0 1200 73 300 90 410 0 0 0 90 0 0 660 0 0 0 0 0 0 0 0 0 0 320 1358 434 1410 0 0 233 0 0 0 758 128 102 0 0 0 0 297 1574 238 447 261 931 1437 306 291 212 1537 584 
0 0 0 0 0 0 0 489 702 315 1395 783 202 1555 991 1449 90 702 1596 0 0 0 1345 1296 375 883 219 412 0 0 610 719 969 309 928 0 0 0 1579 0 0 0 0 0 0 0 0 977 374 0 0 1179 1396 1468 619 612 894 794 0 0 0 0 0 0 906 0 0 0 1558 1209 256 1494 1222 32 1431 176 1447 0 977 1275 
0 416 591 0 233 0 1579 1040 1433 383 1220 592 495 1257 10 1486 1103 859 209 0 0 0 0 0 696 430 151 165 934 0 695 586 1137 158 0 0 298 0 0 0 0 0 0 1271 648 0 0 442 863 163 1384 397 0 878 205 1269 1584 1155 0 1031 1115 196 1441 0 0 203 0 0 1334 100 968 481 687 1529 195 369 1570 963 780 824 
0 0 736 88 794 1282 0 88 621 1495 565 0 952 939 259 1062 0 1237 1460 997 0 0 0 0 0 1005 1098 0 1224 581 307 0 681 0 0 0 1454 1538 0 335 0 0 0 239 938 95 295 1221 1037 1291 0 0 0 1362 309 0 226 0 0 0 1547 623 591 0 0 0 0 0 819 0 886 544 1379 1521 601 453 348 1164 195 50 
776 693 0 682 636 0 0 0 812 0 0 0 0 322 238 506 0 0 779 906 1584 0 0 0 0 0 538 169 312 352 1064 200 0 0 0 760 1159 0 438 985 1259 109 0 0 502 1441 67 408 442 1536 0 1005 1098 1371 1377 230 330 1597 825 478 0 457 215 0 0 0 0 0 1184 1412 372 942 1471 478 1008 0 0 745 1363 1353 
0 1135 1263 121 560 0 0 0 127 0 0 0 0 0 0 0 0 0 0 0 976 0 0 0 0 0 0 0 400 847 812 249 0 0 794 288 294 0 0 0 0 0 0 0 1042 591 1170 1394 0 967 532 0 0 1130 1167 1444 196 1061 0 118 0 0 444 0 0 0 639 918 36 0 175 560 0 1596 1339 1387 1181 974 0 1314 
0 0 1384 1226 756 280 0 0 660 0 0 0 0 0 0 0 1001 0 1570 0 0 0 0 0 0 463 374 986 1541 0 1353 0 0 0 0 200 206 0 0 0 0 0 0 0 789 1122 183 1562 10 1032 1008 0 678 123 1163 90 702 0 0 0 694 0 0 0 0 0 0 188 1186 680 262 75 981 1090 805 0 0 424 0 0 
0 0 0 1244 1092 0 0 437 924 0 0 0 0 0 0 0 0 0 0 0 0 0 0 0 268 1506 0 0 0 0 0 0 0 0 0 109 1069 0 0 0 0 0 0 0 449 0 490 261 1377 1178 1339 0 0 724 962 1103 460 0 0 1348 866 0 0 1087 1444 1217 0 1221 465 0 1082 1529 922 356 0 0 0 369 1070 73 
1416 0 0 0 0 0 0 1019 1004 1100 409 0 94 0 0 0 0 0 0 0 188 267 949 29 359 1366 659 0 0 0 0 0 0 0 0 0 0 0 0 0 0 0 0 0 0 0 811 610 132 372 1213 1065 0 0 0 0 423 0 0 0 737 1589 567 0 1138 589 0 0 0 453 746 0 470 0 203 1332 1561 1135 1263 121 
0 0 0 0 0 0 0 427 281 870 842 0 346 52 0 0 0 0 0 0 1221 219 0 112 928 582 1016 0 1117 0 123 1163 0 0 0 0 424 188 0 0 0 0 0 0 403 0 0 1147 249 1394 1084 0 0 1573 0 0 212 0 0 0 353 877 1536 982 637 709 1478 1019 1004 1100 783 0 0 0 0 0 0 1542 1384 305 
1349 699 0 0 0 0 0 440 1295 610 0 0 0 898 846 1319 0 0 1572 1598 312 1489 1230 548 1045 610 132 475 1479 0 724 962 0 0 0 0 678 660 357 89 0 0 0 0 267 413 397 1432 1156 1363 1269 1283 894 557 1438 1435 0 889 0 0 0 0 931 0 297 1554 1204 1391 612 1246 1409 1197 1015 0 0 0 1210 1483 1062 382 
0 0 1147 0 0 0 0 1254 0 0 0 841 147 3 0 0 0 0 330 812 0 1371 1202 155 533 894 138 1036 1320 0 0 600 0 0 651 0 0 450 1408 588 0 0 0 0 0 0 0 0 0 936 1140 1381 1584 725 418 0 0 0 1578 0 0 0 592 1400 911 721 136 591 1170 0 0 0 0 0 0 1470 1510 112 316 0 
0 0 1557 1073 0 0 918 1133 0 0 0 991 0 0 0 0 0 0 0 1361 115 707 425 238 0 888 0 0 1 0 0 0 0 347 1413 0 0 0 0 1571 0 0 0 0 0 0 0 0 0 1247 1453 1553 0 1465 1113 0 0 0 192 736 88 0 1048 1210 1298 0 229 0 971 1318 0 0 0 515 1350 1239 738 0 0 0 
0 0 0 0 0 0 0 0 0 0 0 0 0 0 0 0 0 727 971 1077 0 1257 1443 1485 1435 125 0 0 0 0 0 0 0 1144 0 114 1053 0 919 325 0 979 414 0 0 0 0 0 0 234 245 1133 365 412 0 0 0 0 1404 992 1310 481 687 389 763 0 0 599 859 0 0 838 1421 360 0 0 0 0 0 0 
0 0 0 0 0 0 0 0 0 0 0 0 0 0 0 0 0 0 0 0 0 0 0 0 0 0 0 0 0 0 0 0 0 0 0 0 0 0 0 0 235 0 236 0 848 574 0 0 0 869 614 677 1352 670 225 0 0 0 0 626 474 86 568 0 0 0 0 697 1180 0 0 0 0 0 0 0 0 0 0 0 

# Time : 38400000 
0 0 750 1420 709 256 650 0 0 0 0 0 0 0 0 1476 174 582 1016 748 0 0 607 1358 14 0 0 0 0 0 0 0 0 0 0 0 0 286 0 0 0 0 0 0 0 825 1440 1031 1115 0 0 1412 738 0 0 0 0 0 0 0 1529 1052 535 1142 421 353 966 0 0 0 0 0 490 0 0 440 0 0 1391 0 
0 0 987 4 1554 481 0 1533 0 800 155 0 615 150 939 1177 514 819 1216 0 0 0 847 1504 1058 759 289 0 0 0 0 0 0 0 0 0 0 0 0 0 0 0 0 0 395 514 42 1451 471 795 1077 1041 0 1123 1512 0 0 0 0 740 1117 231 0 0 357 0 0 0 0 861 0 0 0 0 0 508 1134 0 0 676 
0 1506 771 676 886 587 318 606 1328 758 1177 655 348 867 1087 454 1303 1443 856 0 0 921 1056 244 1100 1354 0 0 180 0 0 0 0 0 0 0 0 0 94 756 280 468 150 0 1145 827 1392 1358 691 705 0 0 0 41 1185 714 849 0 1001 0 0 0 838 1421 1233 971 0 0 1429 625 0 0 0 0 720 1441 1348 0 0 0 
0 0 0 463 911 1019 189 0 1192 271 772 1132 1119 1412 1229 0 1460 819 0 0 0 795 1100 51 0 77 565 1230 1137 0 0 0 0 0 715 824 1573 0 908 1412 1360 93 998 1003 711 1244 1537 1396 1419 0 0 0 0 0 204 890 663 0 0 0 0 0 1070 1498 475 215 41 942 1008 0 0 460 0 468 67 724 528 0 299 1136 
0 1459 1568 0 1298 320 732 0 105 1148 0 0 1273 408 1041 123 129 1443 635 0 0 0 0 284 0 0 1539 665 1382 0 0 0 0 0 0 1429 0 0 0 1528 1340 515 0 803 177 994 105 1363 0 0 0 0 0 1155 1535 513 0 0 0 1299 575 0 0 1528 1340 515 1560 560 0 0 0 0 1357 1257 10 1161 627 947 0 754 
441 117 1043 526 0 1179 633 1196 118 873 0 0 1272 902 710 1020 205 686 1032 411 0 0 0 0 0 0 0 624 670 225 0 1010 0 0 0 0 0 0 0 1532 584 94 0 23 1446 1318 1322 936 0 0 1026 0 0 0 1443 856 0 0 729 0 191 1054 104 1532 840 1414 718 299 1095 547 0 1394 1280 1371 1071 1221 0 1517 0 0 
1126 304 553 0 1024 623 473 0 0 1061 0 0 866 389 832 625 1273 1372 370 1547 579 479 0 0 37 487 0 0 0 0 0 0 0 0 0 0 0 1371 1061 1219 1091 346 1363 0 0 423 886 0 0 0 0 0 754 793 169 578 0 847 409 507 1191 624 957 1551 1561 1056 1161 597 1396 0 95 455 303 1412 1057 137 1345 1296 391 0 
1010 41 1152 0 1277 72 1572 538 930 0 0 0 789 329 992 0 688 1159 521 282 1150 314 0 905 781 0 0 0 0 0 0 0 0 0 0 0 0 707 1557 174 1562 950 936 0 350 486 461 596 703 330 1381 903 1451 1313 267 846 657 1185 1063 25 1372 636 1302 232 1377 0 255 1174 1081 0 754 333 1240 848 0 1071 222 651 9 1470 
1216 225 578 1306 0 374 93 818 238 554 889 0 0 522 189 0 869 1007 564 0 1559 75 981 1417 782 1336 0 1133 926 0 0 0 0 0 0 0 0 614 764 666 1184 955 439 0 178 0 954 43 292 1046 0 449 438 646 923 153 807 1238 1013 490 1452 694 272 799 1131 282 1374 1155 1322 0 0 1154 96 379 244 650 319 468 0 1254 
0 0 601 635 956 1375 505 762 821 0 0 0 0 0 0 0 0 1531 888 1248 998 1529 922 853 643 0 0 840 1537 0 0 0 0 0 1069 0 158 971 1484 28 241 991 22 1421 657 0 0 1518 139 1021 0 0 0 1277 494 53 430 859 0 0 0 614 367 0 0 1101 651 0 963 0 879 667 761 1276 1469 282 1461 1216 0 0 
237 1434 142 254 23 1446 908 1077 108 0 0 0 0 0 963 0 0 1235 262 0 0 0 264 0 1133 0 0 754 1188 1476 1027 0 1077 688 389 763 1135 544 14 1010 1578 0 0 0 1548 276 10 1161 391 539 0 0 0 0 1259 342 1546 451 390 1558 1130 1413 600 1141 683 1090 760 71 0 0 911 19 0 0 0 1178 1575 1500 1588 0 
196 1300 0 0 101 1051 557 836 195 0 0 0 0 0 168 1580 153 569 878 0 29 1369 0 0 0 0 0 0 0 0 0 0 549 1041 196 494 41 942 424 0 0 0 0 0 0 588 1071 406 139 933 0 0 0 0 862 0 829 775 1151 106 0 1519 0 251 1150 189 486 1068 0 0 0 0 0 0 0 1542 1432 338 1397 0 
1079 36 1425 698 1254 903 262 0 1363 715 824 374 96 664 532 1398 53 581 48 761 1110 655 0 0 0 0 0 0 0 0 0 0 258 710 1490 158 808 560 778 0 1339 1038 0 0 0 0 1271 1440 0 0 745 0 190 0 1573 0 105 224 594 79 0 64 1498 355 374 0 0 0 588 704 1330 527 1475 19 1004 984 0 0 0 0 
0 1186 1463 192 1564 403 486 0 1234 1290 516 247 114 1279 410 810 342 559 1148 29 35 211 0 0 0 0 1086 1541 0 0 0 561 995 1312 431 716 1176 343 0 0 0 0 0 0 1562 619 612 0 0 1450 982 1301 0 0 0 0 1145 705 925 602 0 680 143 0 57 1355 1492 833 403 3 231 780 1482 580 544 0 0 0 0 0 
0 0 0 1175 0 1366 0 440 210 131 1205 550 571 191 1210 1483 1542 852 951 845 117 905 0 763 0 790 884 1256 152 455 17 1541 1122 63 1520 413 0 146 0 0 0 0 0 0 0 0 0 0 0 0 266 923 1507 1436 758 128 1024 728 36 0 0 544 0 0 388 68 1433 1495 1471 1028 1224 701 275 949 264 139 907 0 0 0 
0 0 0 1173 498 311 0 0 0 705 661 680 594 0 0 0 593 0 1038 1513 1462 1179 83 773 631 645 1171 0 1304 333 1017 798 306 1161 1255 780 16 768 0 1148 29 1544 1374 876 44 0 0 0 0 0 1506 1254 391 321 271 216 464 0 0 0 0 0 0 74 1320 341 0 293 1213 104 101 159 456 1013 34 1253 652 1090 181 0 
0 0 0 1165 409 174 852 1378 871 934 998 1194 925 138 503 1123 1250 563 419 1523 0 0 0 849 778 1146 1130 7 572 1154 275 1105 759 1221 0 51 1337 0 0 873 294 667 651 1078 831 1367 0 0 0 0 0 0 0 0 0 0 178 587 0 0 1142 764 216 1172 789 0 0 368 572 858 32 1431 1547 579 232 523 1116 1599 1463 0 
0 1183 1485 936 1116 1020 277 0 942 1554 864 0 1454 1538 718 41 1171 1591 493 0 0 0 0 0 142 0 109 29 741 1537 0 408 1326 0 0 0 920 0 0 1061 1199 240 1413 29 1270 659 0 0 451 0 0 1250 0 0 0 0 173 0 0 187 477 35 413 0 1123 0 591 1426 0 1342 310 1117 0 1126 1286 1419 380 417 1200 0 
0 463 1054 460 118 558 672 1528 1369 131 814 704 1330 841 845 0 0 623 1479 0 0 0 610 1321 1241 636 380 0 369 105 1101 651 1078 0 711 0 0 0 0 1406 204 149 1516 869 1512 0 0 0 538 0 0 0 0 1126 0 544 0 0 0 942 1581 1108 923 795 1522 0 0 1459 977 1275 1336 0 0 1048 840 0 1276 1034 156 0 
0 188 62 1086 1541 1405 0 84 1080 1311 478 0 0 1591 396 1519 941 457 1047 1320 297 634 40 1426 778 1448 70 891 6 0 0 468 0 0 503 339 1223 0 0 0 0 1537 1271 648 1408 0 0 0 0 0 0 0 0 64 801 1549 0 1408 0 932 0 722 1145 705 0 1480 523 0 442 1240 220 442 1574 837 573 1409 668 1171 436 333 
0 872 917 0 0 0 332 1253 899 1203 914 0 0 430 0 0 0 1456 355 1 1398 1075 996 0 0 848 574 728 0 1422 1014 93 838 326 916 1086 1541 40 590 649 1485 717 996 236 756 0 0 0 0 0 0 0 138 0 1469 551 634 925 602 904 1226 1284 1024 0 0 0 0 0 1120 128 102 0 0 737 1372 800 1118 127 823 1259 
0 0 0 0 0 0 997 346 52 717 785 0 0 1285 0 1577 0 720 907 1045 0 0 1374 1155 254 1123 0 0 0 0 910 1269 767 33 1360 884 1256 1153 586 0 788 1208 0 200 1092 271 0 0 0 0 0 0 776 0 0 486 115 510 473 0 1403 1473 383 1381 0 1160 0 0 0 0 741 1156 1422 1014 0 1036 1390 660 826 1018 
0 0 0 0 0 146 1142 526 898 0 0 0 0 1038 0 1108 1243 1465 1113 1088 0 468 977 276 1383 223 68 1095 858 327 865 287 0 1528 1340 27 423 1249 13 0 1149 525 1193 109 1523 669 266 174 780 0 0 0 0 0 1575 949 935 1569 0 0 619 108 21 1529 1052 405 569 227 112 0 0 1157 155 1556 0 1454 0 1150 755 1505 
0 0 0 0 0 994 950 0 354 274 497 0 226 49 531 360 47 298 198 1144 0 1426 0 1196 1553 944 1002 0 1381 1418 520 0 665 1488 1312 540 137 1337 0 289 0 839 1236 945 1558 777 0 415 80 1514 0 0 301 0 0 1452 0 1225 0 654 524 1480 1196 616 0 813 1061 565 831 383 0 946 238 506 459 1151 0 0 0 0 
0 581 0 0 1049 618 1484 28 487 170 0 0 280 732 1532 1401 1344 1037 0 0 800 1459 0 910 70 218 1116 1020 0 0 0 1346 885 1065 44 221 1071 341 1161 954 0 1046 0 500 1202 155 1126 1006 489 653 1551 1535 1464 266 1146 933 459 1151 0 0 46 0 910 1292 1143 332 883 0 294 475 663 1005 256 1141 1208 1460 800 1118 0 0 
0 0 1181 1402 59 1086 873 294 111 0 0 0 158 0 335 349 0 0 0 0 0 1110 913 1139 184 1395 921 874 0 320 1213 723 34 574 0 0 1113 1258 0 0 0 0 0 1069 425 1151 1048 0 348 867 321 808 516 0 547 0 574 1128 815 1145 135 103 703 1392 64 1094 0 1483 1308 1036 1426 772 758 1367 1451 843 758 0 0 452 
0 111 283 1148 33 0 1575 1500 0 0 0 0 0 288 919 1594 1366 0 0 0 0 249 53 1339 1038 111 1391 0 7 1179 1473 1408 958 244 1100 68 0 0 241 0 1316 0 0 0 486 856 1376 1125 1000 209 180 1176 1595 709 1478 210 1445 1512 298 135 0 0 12 351 0 1503 252 1283 952 355 1287 1514 914 1445 1358 434 1270 972 372 0 
1132 1089 903 1317 258 174 0 0 0 0 0 0 0 1146 933 372 151 1306 0 0 1214 1572 546 1002 280 732 1532 1404 1370 119 1377 1568 0 360 1246 989 1445 119 640 310 0 0 0 0 1223 0 550 1190 414 127 0 273 1445 94 1482 504 1349 1408 1454 593 1214 1572 268 1488 925 912 1021 1400 911 377 664 259 0 1460 1396 1468 0 91 730 0 
44 244 0 476 292 514 0 0 0 0 0 834 1545 997 609 1394 1035 1586 980 0 1512 684 809 959 896 597 611 157 0 997 1267 0 0 164 89 90 1092 1062 1180 730 0 573 624 261 673 822 0 0 70 0 0 1387 541 346 987 1118 1477 370 1159 142 1512 684 818 1059 0 0 1424 1210 1211 761 1457 526 172 1306 77 989 1593 849 734 0 
1069 425 573 1409 0 0 0 0 466 583 892 0 0 1597 977 0 382 464 1190 0 937 277 1513 613 1096 1174 399 44 244 403 486 191 0 1214 0 6 1098 503 883 403 0 682 636 610 132 1126 0 0 184 63 0 0 974 145 1217 1423 0 1000 32 416 937 1366 971 0 1278 412 0 199 369 208 255 170 561 0 161 1005 101 1051 784 328 
114 293 0 0 0 0 0 0 519 381 1404 0 0 0 285 551 192 1564 1361 1280 0 1107 652 879 110 193 103 99 484 798 116 1269 0 1459 1022 937 375 1359 854 1415 1008 121 1502 894 138 503 159 36 1423 0 0 37 1492 234 986 0 0 798 571 1206 0 311 1284 1321 1115 1072 664 532 681 573 1482 74 453 0 46 258 1327 235 148 1460 
1485 0 0 0 0 0 0 0 0 663 1005 776 0 183 231 486 1404 496 232 699 328 1478 210 1419 0 1209 748 883 0 941 1343 287 947 320 1246 1051 557 587 1501 216 669 266 923 1079 1341 1319 769 912 717 0 905 781 578 1037 928 0 0 1214 1314 1320 741 997 1333 0 0 1065 834 1008 385 0 0 1349 1506 942 8 520 1296 380 1299 0 
0 0 0 0 0 0 0 0 727 1426 772 362 1533 1118 1139 1227 209 707 311 609 1030 0 321 411 0 0 554 889 392 1398 1075 985 1259 57 89 1060 1236 504 822 276 1349 1506 1254 1167 1031 1424 643 1232 185 0 0 782 762 917 0 0 920 0 0 614 1018 1142 526 0 0 0 110 174 79 50 0 359 1366 625 1029 0 0 0 0 0 
0 0 298 198 1177 655 0 158 590 1270 731 243 147 0 1208 1309 768 995 1533 559 796 239 246 1547 0 787 520 847 1152 707 577 1258 242 388 634 40 1026 540 1002 517 1130 440 1327 431 49 531 1133 654 1145 608 344 1131 0 744 0 0 1492 833 796 0 1583 275 524 0 0 166 1264 1511 995 797 511 0 1368 5 1245 0 0 541 0 0 
0 0 1037 1291 290 1279 1417 0 107 1035 1047 14 1010 1578 0 1277 1490 760 1260 1485 171 1350 0 676 726 1304 1508 0 0 0 361 151 1362 167 1075 996 35 413 928 678 123 1163 474 965 732 1532 840 1009 0 1098 892 429 879 1334 0 748 91 1523 577 0 0 0 46 899 106 1091 346 0 0 0 0 689 171 565 1430 0 0 800 0 0 
0 762 917 1581 302 558 0 0 0 420 1594 402 1402 198 1382 1099 1011 1017 1056 0 0 197 1321 791 935 1442 0 274 0 1118 1005 1098 1371 1061 326 803 1592 1389 1247 59 724 962 1109 82 633 1196 325 1479 134 538 930 583 1240 0 0 0 1463 500 1202 364 0 959 785 171 554 0 0 0 0 0 0 0 192 1227 611 1060 837 1036 1280 1145 
0 0 0 277 1455 1134 635 1525 0 0 0 0 885 1291 0 1276 301 0 759 103 1276 1376 1125 962 22 628 819 170 0 169 1490 1234 707 1557 1073 876 4 1570 1335 33 450 256 924 706 473 132 470 441 117 650 0 0 331 1244 0 0 0 0 1347 831 0 19 882 990 1032 225 1249 0 0 0 204 149 0 938 1292 456 596 932 501 711 
0 800 155 1499 1302 896 597 1186 0 0 0 0 0 1536 0 435 0 1098 892 42 435 1581 0 1017 1056 244 380 822 1529 267 573 1324 995 1312 673 524 1480 410 519 522 1178 100 6 201 1049 249 827 1392 909 805 632 1182 1352 994 1029 989 655 443 1164 288 678 0 1374 1391 794 1386 0 0 0 0 0 49 1056 14 1441 893 846 154 611 987 
400 0 647 422 941 28 815 39 0 0 0 0 0 0 94 1139 0 0 1476 617 771 1150 1040 1199 558 246 348 393 1538 0 1537 1084 190 695 721 136 1211 879 667 1428 372 1438 1367 1520 1295 472 580 252 0 1280 1448 1386 492 896 597 1005 0 0 1154 318 1201 690 70 751 0 431 844 0 0 0 823 47 0 852 808 947 952 1446 1318 679 
0 0 478 1053 1121 54 69 0 0 0 0 0 0 0 1596 1339 782 1233 562 841 147 3 231 259 1405 826 1119 310 0 0 1188 595 1149 992 299 899 106 1020 257 1107 664 1016 599 1255 51 506 1311 480 134 870 848 279 557 28 815 0 647 0 1012 444 711 777 994 8 0 0 0 0 0 0 0 680 0 374 1596 1339 911 1260 1303 0 
0 288 341 1579 1040 1256 793 0 0 0 0 0 0 0 0 0 1166 278 1450 1095 160 1143 1224 639 1091 1531 914 1336 0 1597 1247 1510 587 318 953 523 1307 1030 1301 693 254 555 1451 902 1082 1406 148 1164 1374 938 1503 419 144 0 298 198 339 1336 496 4 745 176 213 1344 95 0 1264 0 0 0 0 1280 841 0 257 1107 652 0 276 1349 
822 1146 1408 566 0 710 0 0 0 868 904 1322 0 0 0 1335 98 542 1359 1165 510 1059 396 242 388 1428 1383 780 0 752 1519 1497 872 788 124 1580 1250 435 848 1027 1299 575 1402 453 746 316 477 21 70 502 0 27 1345 578 1037 1094 1551 1561 695 749 0 836 195 345 787 520 847 0 0 0 0 699 0 365 1473 1478 210 1445 517 1130 
311 1488 925 1106 1528 455 0 0 156 1241 605 975 0 0 0 323 647 245 815 1075 0 1133 365 1473 497 371 123 80 0 1420 1004 690 1369 1200 73 300 851 819 1123 34 742 261 244 1100 783 202 1555 1184 574 0 0 147 3 762 917 84 1080 1074 1284 1024 0 545 601 1540 236 460 1000 0 0 0 647 239 0 0 0 0 0 530 0 0 
0 918 36 345 0 456 0 0 0 1211 879 0 0 0 0 0 795 1077 141 0 0 0 1322 1403 1483 1527 1020 0 0 0 612 264 386 1046 610 719 508 380 1266 787 1191 122 305 809 1409 984 159 36 1425 698 1371 1230 0 0 744 1289 1043 1340 272 548 981 0 0 0 0 423 0 0 0 0 478 1339 0 0 1141 591 0 0 0 0 
0 247 1539 0 0 0 314 0 311 106 1020 0 1067 0 0 0 0 0 1425 1237 1460 800 963 8 444 0 0 0 1290 1527 1269 687 671 647 422 1401 1596 62 1332 461 482 1114 382 464 1190 71 769 912 1021 1400 1082 160 1190 660 947 418 1475 799 1351 815 1059 285 1597 983 753 979 1563 599 384 767 947 0 0 0 0 1122 705 1157 0 0 
0 1224 1222 182 0 475 215 1265 1181 79 18 0 1444 0 0 0 115 0 1463 500 0 410 168 713 0 0 0 519 62 536 216 0 1471 478 1053 1271 245 306 1161 16 1572 546 192 1564 1361 1068 376 1172 0 1451 843 758 0 1193 360 1350 1277 494 632 161 0 1192 271 216 1472 95 637 1451 60 0 360 552 0 0 278 1402 230 1187 1472 0 
486 553 1115 903 653 1059 400 592 1400 105 0 0 0 0 0 0 688 993 426 1256 0 0 1066 1211 0 0 0 667 1276 376 545 967 140 947 1561 239 1288 295 1221 799 1351 1339 1404 496 232 110 174 582 0 1547 556 618 0 0 0 0 583 84 0 0 0 1249 1499 478 817 361 304 0 1168 0 0 1001 0 921 1056 244 403 750 141 974 
0 1300 0 0 458 427 1390 139 0 361 304 885 0 0 0 304 619 377 0 0 0 0 66 269 0 0 1313 0 668 221 319 1181 467 360 577 662 1331 336 104 387 659 889 455 736 1286 642 1511 866 871 45 0 0 453 54 835 985 723 418 0 0 0 1337 180 0 805 1003 41 1482 782 1336 0 187 66 0 493 1504 1058 90 1081 100 
32 288 1089 171 194 1328 0 1253 0 0 497 1530 495 615 380 102 816 370 461 614 677 0 575 588 0 0 1467 674 1500 920 1074 1400 1486 0 302 558 542 1155 1535 1464 776 616 456 596 932 61 1310 789 942 0 0 0 21 541 417 1344 1037 988 1361 945 1180 1501 995 0 788 1208 225 633 442 0 0 1433 491 1075 141 1559 0 0 1387 979 
73 300 774 629 661 0 0 0 1387 979 0 735 1139 240 556 437 1102 1529 1052 535 0 0 0 231 0 0 1414 0 933 1528 1012 1215 764 1033 972 405 483 690 1369 0 247 114 893 0 0 0 474 0 0 0 0 0 856 830 76 134 917 469 628 1326 502 0 0 0 0 552 1242 603 1527 356 0 0 1214 111 1081 0 0 0 0 224 
181 679 980 0 486 1113 787 1191 1468 1401 1575 0 0 0 226 868 978 725 479 0 0 0 0 0 951 845 782 762 349 986 0 996 35 0 0 813 265 1555 386 67 1323 571 1206 1345 1491 538 1548 311 0 0 0 0 0 0 0 1374 803 1022 759 0 0 0 0 0 0 0 0 0 0 0 0 0 1411 1089 0 351 0 1542 1456 1286 
1335 683 0 339 1223 430 857 106 1165 0 0 0 0 0 0 1031 48 1514 598 65 368 497 0 0 0 1395 1172 998 134 0 421 1070 0 0 657 203 0 0 330 1170 908 1025 873 351 782 1494 727 715 1053 0 0 0 0 1484 28 70 0 1461 1121 0 0 0 0 1075 141 0 0 0 0 0 0 666 314 244 1525 0 401 866 389 763 
0 775 1041 1095 1118 1005 756 0 1107 0 0 0 0 981 1367 1334 475 259 1457 601 183 785 171 1244 877 928 582 39 1354 0 203 290 169 1490 760 0 0 0 0 508 430 662 1575 1488 0 155 1556 0 0 1419 1354 0 0 14 1010 41 1152 707 145 1389 0 0 896 111 1081 0 0 0 0 0 0 67 0 484 756 0 96 1163 329 813 
0 0 1391 36 1423 200 1092 1474 824 0 0 0 0 0 409 174 780 1482 447 1342 0 432 569 912 0 0 123 129 0 0 801 1027 1444 0 0 0 177 0 0 1040 0 966 394 1121 0 0 1432 0 894 962 665 1001 1453 1101 0 225 1249 1247 499 173 448 488 1181 732 1434 137 0 0 0 0 0 0 0 0 537 1245 1357 0 0 0 
0 0 1212 912 717 109 1255 1213 1485 717 0 0 0 299 797 1511 903 0 254 395 1112 954 1372 370 438 0 0 0 0 0 1469 528 1061 0 0 0 145 307 0 1266 421 0 0 0 0 791 375 0 400 256 8 520 245 431 0 0 602 626 67 606 1486 496 941 633 1196 325 0 0 0 0 0 0 0 0 1257 680 0 0 0 0 
0 0 834 0 768 1433 1520 1379 788 1208 1142 1565 371 0 611 958 449 369 0 1145 827 1060 0 268 613 0 1009 0 0 0 1518 1510 112 0 370 1273 1372 529 0 0 1380 0 0 0 0 0 0 1145 218 100 0 0 965 732 0 1456 0 1064 1555 386 1046 736 953 0 307 106 0 0 278 0 0 0 0 1282 0 544 2 0 142 0 
0 858 0 575 1228 92 1255 1087 63 589 467 124 0 0 0 1581 1087 681 1535 1564 1232 644 0 208 1505 1150 1124 0 0 0 0 1421 802 1566 275 199 0 0 0 0 1245 0 0 0 0 0 1284 1024 728 337 0 0 82 633 1196 940 1451 471 853 0 0 1500 56 0 0 79 45 935 956 1162 0 0 1511 866 0 1549 1102 1214 1241 308 
0 0 0 1325 1358 14 620 730 425 1331 1486 1137 0 0 0 230 1058 1150 1443 0 0 305 0 1332 677 701 0 0 0 0 1055 616 1242 393 1538 718 0 0 831 91 1590 511 1585 644 505 0 0 1277 1054 409 0 0 706 473 132 489 1081 940 881 0 0 1472 1481 0 0 142 449 384 0 0 0 0 0 0 0 551 738 1459 778 0 
0 0 0 118 770 0 1551 1561 207 514 0 257 0 0 0 0 1314 793 169 1042 419 576 0 0 609 0 0 0 0 0 0 0 1373 1526 841 845 117 905 0 928 678 1278 412 466 973 0 0 0 1168 1405 1134 1529 201 1049 249 0 1359 1563 120 0 0 0 0 0 0 0 0 402 0 0 0 0 0 0 0 0 0 1230 336 459 
0 0 0 0 329 0 0 0 736 1286 642 1397 0 742 0 0 0 0 1275 1336 939 259 0 58 0 0 0 823 297 1516 779 107 1 1398 1281 880 1462 0 0 83 1480 274 497 0 0 0 0 0 1441 67 1213 838 1400 911 132 0 1190 414 284 0 0 0 0 0 0 0 0 1252 918 838 32 883 0 0 0 1013 273 160 1494 987 
1009 601 1540 0 0 0 0 0 596 932 61 404 0 0 0 0 0 0 1240 220 1311 0 0 0 0 0 0 896 255 1246 0 0 1045 0 796 1017 918 799 0 1055 907 1045 429 0 0 0 0 1581 939 0 0 0 1210 0 0 1108 0 1522 1261 393 1538 0 169 0 0 0 0 0 896 1198 445 365 0 0 0 0 0 16 0 0 
882 142 449 543 894 0 1239 1184 846 154 297 1281 1125 0 0 0 0 448 1597 1207 0 0 0 0 0 0 0 980 0 46 796 0 0 1190 1154 275 1120 1167 1444 196 638 946 1193 1515 0 0 1187 524 602 1467 0 0 0 0 0 760 798 393 1227 97 0 0 0 0 0 0 0 0 0 896 677 111 0 0 0 0 0 58 0 0 
0 0 0 0 1584 0 694 241 72 1379 1018 1142 0 0 0 1317 779 526 752 0 860 1403 0 0 0 0 0 0 0 8 1479 562 841 0 0 0 189 486 923 1079 1479 816 1598 1364 1410 101 120 1493 347 0 0 0 0 0 619 1017 880 394 1064 60 574 758 285 361 0 0 0 0 895 1181 807 1049 156 1146 0 0 0 0 0 0 
0 0 0 0 0 0 0 0 333 1568 0 0 0 0 0 931 1162 86 1420 1130 564 1393 398 0 0 0 0 0 0 0 441 618 670 0 0 616 349 1381 703 1526 0 783 812 0 104 217 1119 0 0 0 0 0 0 0 435 503 883 219 751 1168 1163 196 234 245 0 0 0 0 0 0 129 59 187 975 551 0 0 0 0 0 
0 0 0 0 0 0 0 0 69 545 0 0 0 0 280 68 639 1115 440 656 1348 0 0 1597 152 179 521 0 329 0 264 288 828 1231 0 0 774 517 1384 1461 1216 0 0 0 858 735 689 1072 0 0 0 0 1451 0 1588 0 0 0 8 444 0 1490 760 614 0 0 0 0 22 275 1577 1543 164 817 684 339 1426 1373 0 1083 
0 0 0 0 0 0 0 0 0 1590 0 0 0 565 1430 0 784 1315 508 430 0 790 527 0 1493 948 1268 1403 820 0 73 300 90 702 736 1231 0 90 507 771 622 0 0 1032 0 0 0 577 1258 0 239 320 1358 434 1410 1235 610 1000 806 0 0 1011 1017 535 0 0 0 0 297 1574 238 447 929 966 0 306 291 474 86 947 
0 0 0 0 0 1112 1413 888 702 315 1395 783 202 1555 0 1449 90 702 1596 1371 0 0 520 0 32 883 219 1407 0 1046 610 719 1103 253 1202 0 0 0 0 1270 570 946 0 0 0 0 0 0 1132 1119 1272 1179 1396 493 619 612 894 794 214 0 0 1476 617 884 0 0 0 0 1558 1209 256 1494 724 0 322 176 1447 556 0 0 
0 0 0 0 0 1270 323 1039 1433 463 1220 592 0 0 451 837 926 859 209 707 1311 480 83 0 1529 430 151 1405 1356 0 98 586 1137 158 1415 465 298 0 0 0 0 0 0 76 0 0 844 760 863 163 682 814 436 0 0 1269 1584 436 333 415 80 354 274 449 1547 0 0 0 1081 100 32 481 687 1564 195 369 1570 893 1375 0 
0 776 0 0 537 0 345 88 621 88 1600 0 0 939 259 0 718 1546 1187 1150 0 0 0 0 0 1005 1098 67 1224 713 694 241 1382 0 0 0 1454 0 0 0 0 0 0 0 1180 730 775 1151 1011 1291 1099 661 0 1257 0 1140 0 0 0 0 489 623 591 1131 0 0 1096 1527 1359 0 886 544 1379 788 532 681 1221 799 1116 1143 
1552 693 1532 682 636 0 0 0 812 1536 0 1538 252 322 238 732 1434 1567 120 0 561 0 0 0 0 0 375 357 312 352 1598 488 0 0 0 370 1159 552 1293 1287 1259 57 0 0 502 1441 67 731 0 1536 0 1591 1098 1371 1377 1522 1500 1170 656 540 964 558 1122 0 0 0 1294 814 325 1479 372 942 22 628 1008 1087 0 1159 968 0 
824 1135 1263 121 560 0 0 0 894 692 743 1263 1021 0 0 1010 1166 671 0 0 1394 0 0 0 0 0 0 1571 400 847 812 119 0 0 0 0 294 0 0 0 1458 0 0 0 766 591 1170 1394 1280 556 53 430 1234 1130 1167 1444 196 490 0 1477 0 1405 744 0 0 0 1503 490 36 1492 1163 615 0 1596 1339 319 0 1481 1509 1075 
0 0 1384 1226 756 0 0 0 1109 0 0 0 0 0 0 0 694 0 0 0 0 0 0 0 0 463 374 986 1330 0 0 1062 0 0 0 200 206 0 0 0 0 0 0 0 0 1122 183 1562 10 1032 850 0 777 123 1163 851 874 0 478 510 0 0 150 0 1408 0 1099 915 1186 1244 1092 75 981 1090 805 641 0 381 1404 124 
0 0 1398 951 1511 0 556 437 924 0 0 0 0 0 0 0 866 908 0 0 0 169 0 0 268 1506 1071 289 1416 0 0 0 0 0 0 109 1069 0 0 0 0 0 0 0 371 123 490 261 1377 1178 0 0 792 724 962 665 0 0 341 1569 866 908 0 0 925 1557 0 1000 402 994 950 1529 922 1415 0 0 1336 369 1070 73 
615 0 429 663 1215 0 0 1019 277 0 686 0 485 1167 0 0 0 0 0 1392 188 267 1326 0 359 1366 1146 1408 0 0 0 0 0 0 0 436 114 0 0 0 0 0 0 0 1527 1020 811 610 132 372 1213 1065 1533 450 256 624 423 0 1425 0 737 638 640 0 1138 589 0 0 1195 453 746 703 330 0 0 1105 1561 1135 1263 121 
0 0 1222 221 0 0 1014 427 281 870 842 1452 346 52 1244 0 0 0 0 660 1221 219 0 112 928 582 858 0 943 0 123 1163 1039 0 0 1127 571 589 0 1343 337 0 0 0 119 1250 784 1133 0 1394 1084 823 0 492 593 914 806 0 0 0 1494 1042 0 1487 637 709 1478 1019 1004 1100 783 0 1072 0 326 119 0 497 119 305 
1349 0 687 1485 0 0 906 440 1295 610 1321 748 526 898 994 458 0 726 203 1598 312 1160 1550 548 1045 610 132 475 260 0 724 962 0 0 0 0 0 660 357 89 1060 0 0 0 629 906 1499 1302 359 1363 1269 716 1079 557 1438 1578 351 1058 0 0 0 0 0 0 555 1235 1204 1391 67 1224 0 0 678 0 0 0 1210 1483 1062 0 
296 604 42 0 0 0 0 1299 0 0 981 841 147 3 0 1416 510 176 330 812 1281 164 1202 155 0 894 138 1036 1320 0 0 0 0 0 0 0 0 1146 1408 588 0 0 0 0 532 1085 0 0 1322 936 741 0 740 725 418 0 1214 1314 793 0 0 0 1452 1400 1486 721 136 591 1170 0 0 0 0 0 0 553 1510 112 316 0 
894 0 0 1228 813 0 0 790 884 0 0 991 1491 1028 599 135 1073 1206 0 1361 0 929 425 238 674 888 776 0 945 0 0 0 0 1044 23 1474 0 0 0 1571 578 0 0 0 312 0 0 0 225 1249 1453 31 1243 1465 1113 0 1459 0 192 736 88 1407 1029 354 443 0 229 0 976 0 747 0 0 0 0 1239 219 1142 0 0 
0 0 0 1010 641 0 0 0 1171 0 0 0 0 0 0 0 0 828 971 1077 0 1257 1443 0 1435 125 0 0 0 0 0 0 0 0 716 1462 0 0 1536 982 762 0 1299 0 576 211 1294 0 0 234 245 431 1296 469 0 0 0 0 850 992 1310 481 866 389 763 0 0 1454 1538 0 0 0 0 0 0 680 0 0 0 0 
0 0 0 979 178 0 0 0 741 0 0 0 0 0 0 0 0 0 797 394 0 0 0 0 252 837 0 0 0 0 0 0 0 0 0 1195 328 0 0 0 0 0 0 0 1251 574 95 0 0 0 614 677 1352 670 487 170 0 0 527 189 474 86 1163 196 0 0 0 769 912 0 0 0 0 0 0 0 0 0 0 0 

# Time : 44800000 
0 0 727 1420 709 0 154 0 0 541 0 0 0 0 0 0 841 582 1016 1368 528 0 1351 1358 14 0 0 0 0 0 0 0 0 0 0 498 0 877 0 0 0 0 0 1124 0 0 1440 1031 1115 0 799 1131 1240 0 440 0 0 0 0 0 0 1052 535 1142 421 93 0 0 0 0 0 0 0 0 0 1272 514 0 0 1399 
0 0 987 4 1554 864 378 1533 979 800 717 0 808 560 747 1524 1307 819 1216 225 1249 366 1260 1504 1196 325 0 0 0 0 0 1047 0 0 0 0 0 0 0 0 0 216 669 1071 0 1429 42 1451 471 795 1077 1041 608 1330 508 0 0 0 1518 312 0 790 613 660 357 0 0 0 0 0 0 0 0 0 401 465 124 0 0 1492 
0 996 771 676 886 1171 1319 606 1328 758 1177 655 348 756 1087 454 1303 1443 967 0 0 921 1056 244 132 470 0 0 180 1357 0 0 1508 1352 994 653 789 405 94 756 280 337 0 200 420 1262 149 1358 691 705 0 0 422 1401 1596 1339 201 0 955 240 0 495 838 326 1521 485 0 770 1429 625 0 0 0 0 14 1441 1348 0 1197 0 
0 803 0 967 461 1019 1424 0 1192 271 772 1132 1268 1412 1229 51 276 0 0 0 0 795 1100 51 249 473 565 0 1137 1209 1385 0 258 0 0 268 1123 0 908 1412 1360 1229 0 1003 711 70 1537 1396 1193 109 0 0 0 1259 554 889 0 0 1186 0 0 0 0 1330 1319 215 41 942 513 894 20 956 1517 468 67 724 528 1241 308 0 
0 876 1412 1229 1298 320 732 0 1431 669 896 255 1046 408 1041 123 129 18 1323 457 0 0 629 284 0 497 1539 665 1382 0 0 140 0 0 0 0 0 0 0 1043 1340 1370 151 803 177 994 105 863 0 0 0 0 0 1579 1535 0 1127 0 0 0 1442 504 962 343 1340 515 1560 560 772 1584 170 561 36 1257 10 1161 627 1508 1431 0 
0 591 1043 1525 0 0 633 0 1571 263 0 0 0 1537 1084 1020 205 686 1032 150 1015 1402 180 0 996 491 1184 624 981 252 0 0 0 0 0 0 151 1522 732 1532 584 94 1124 952 1446 1318 1322 1453 0 0 0 452 0 0 1443 0 0 0 0 0 191 540 104 642 840 1414 718 299 1095 858 746 1394 1280 1426 1075 996 107 353 0 0 
28 304 553 0 1024 623 473 0 0 0 0 0 698 1019 1424 687 1273 1372 370 584 579 479 0 0 473 300 0 636 0 872 0 0 0 0 0 0 1098 1371 60 335 1521 0 3 0 0 763 886 245 0 0 936 741 1314 793 169 1490 1234 1165 409 507 1269 624 957 1551 662 1056 1161 597 808 560 95 455 303 1412 896 137 1345 1378 1553 894 
1010 41 1152 0 1277 72 1379 788 1047 0 246 0 0 0 0 0 688 1159 521 1275 370 314 1590 757 726 1220 0 0 0 1331 0 0 0 0 0 0 0 1185 263 978 1476 950 936 0 350 813 461 681 703 330 1170 914 136 1313 267 846 657 15 1063 25 741 636 1302 232 992 1177 255 1174 0 0 754 333 1240 848 574 1071 222 1438 70 218 
1216 225 905 1306 745 0 0 1114 1584 813 1143 986 0 644 0 0 869 1007 1140 0 1000 75 981 841 761 1110 0 1340 573 0 0 0 0 210 773 0 0 202 764 666 1184 955 439 0 178 332 1253 0 292 1046 1229 785 665 646 923 153 807 1238 96 1293 0 694 113 0 1150 382 1374 1155 0 0 1328 1035 96 379 244 650 319 1016 81 454 
0 1469 601 635 165 314 505 762 161 0 0 0 0 363 0 0 648 0 874 0 21 1529 922 0 487 0 1376 840 1537 0 0 0 1008 1497 849 1466 828 971 1484 28 241 991 0 1364 657 53 346 987 139 1021 54 0 0 1277 494 53 430 859 1324 0 0 614 367 0 727 1420 651 644 505 762 1412 1360 761 1276 1469 282 1461 1216 390 1282 
237 1434 142 254 23 1446 908 1077 1090 0 0 0 0 892 0 0 521 884 1079 0 0 1508 1074 1284 1024 728 390 260 1188 891 1599 290 1077 688 389 1356 1315 1284 14 1010 694 748 0 0 1548 546 467 241 391 539 0 980 0 1476 1259 342 1546 451 659 1211 1070 0 600 496 908 634 1278 363 0 0 1041 0 0 435 184 1178 1575 1500 1588 1334 
196 1300 341 1569 52 1520 557 645 0 377 0 0 1367 258 820 341 153 569 1167 1365 251 589 1340 0 531 113 0 0 0 1421 58 1087 549 1041 196 234 0 942 424 0 0 0 0 0 1170 1503 1401 0 0 1265 0 603 0 1582 862 220 1407 0 1151 106 0 0 492 0 557 38 1289 637 709 0 233 0 0 483 1038 1542 1263 121 316 0 
0 36 1425 698 0 0 398 0 1098 173 139 933 755 664 532 1398 53 581 431 761 1177 655 0 1331 1532 810 384 0 1312 431 0 1479 258 710 1490 760 808 560 778 872 1339 319 0 619 0 1403 1271 1549 0 0 1001 700 1055 443 586 375 105 131 594 79 45 1070 1498 822 814 382 0 0 55 704 1330 0 0 940 1388 1196 0 1225 202 0 
0 1186 1463 192 736 1286 129 1443 1234 1290 516 247 114 1279 410 810 342 559 1148 29 0 0 0 542 0 1507 1086 1541 646 846 170 561 995 1312 431 716 1176 343 206 0 0 0 0 0 0 619 612 551 0 1258 982 1301 0 732 0 0 1145 705 925 602 178 290 143 0 57 1355 1492 833 755 3 231 780 1482 958 670 542 0 0 0 0 
0 1521 0 542 477 66 0 195 210 131 1205 550 571 589 188 624 1482 0 951 845 117 600 889 455 735 0 884 1256 1277 72 756 280 337 622 1520 349 0 950 0 0 0 1529 255 0 0 0 1161 0 0 151 266 923 1507 1436 1516 869 1024 728 0 0 0 0 0 0 186 68 1433 1495 1471 1028 1224 701 275 0 450 1324 995 0 0 0 
1447 0 868 1173 1044 311 0 0 0 705 661 680 594 1251 1068 814 325 0 1038 1513 1462 1492 1328 773 631 645 609 1030 1593 333 1017 1360 1229 897 1337 780 16 43 283 1148 29 1117 1374 876 0 0 0 0 0 268 1506 1254 391 321 0 144 265 949 0 0 0 1214 561 0 514 39 0 293 1213 104 396 159 456 109 1422 1253 652 1012 181 1562 
1570 1335 0 1165 409 174 853 0 714 934 998 1194 925 138 774 823 270 563 419 1252 786 965 1517 849 778 1146 1130 564 688 1154 275 1571 578 193 0 51 1337 598 65 873 1599 39 651 1078 831 1367 1334 0 0 0 0 0 0 0 734 0 318 108 0 0 1599 290 614 1172 789 0 366 126 572 858 32 1431 1547 929 232 523 0 693 1463 519 
402 1183 1485 520 1296 0 797 511 143 1554 864 1021 1454 1538 718 237 1171 1591 493 1258 0 0 0 0 1456 585 109 973 619 1496 0 408 0 0 0 284 920 1357 710 66 1199 240 1413 29 1270 659 889 1532 840 0 0 0 0 0 215 954 189 1515 0 51 506 35 535 268 1123 0 1248 915 786 1342 310 829 1337 1126 1286 1580 235 1027 1205 0 
1195 463 1054 460 118 770 611 390 1403 993 814 957 1330 841 845 0 465 623 1268 0 68 790 0 1321 291 1226 203 400 631 645 199 651 127 0 0 192 0 0 0 491 204 149 1516 869 1512 0 0 0 0 0 0 0 0 909 444 544 2 115 855 942 1581 1108 1297 766 671 0 959 1416 977 1275 1336 0 920 1048 840 213 864 507 1316 0 
0 188 624 1086 1541 0 0 84 1080 1311 624 299 906 164 396 286 1323 457 221 1373 341 634 40 1426 189 1448 70 218 627 0 0 468 925 138 503 618 805 0 0 0 1264 1537 1271 648 1408 0 1204 0 0 0 0 0 0 64 801 1549 1102 0 1019 1004 1100 783 1324 1376 337 0 0 0 442 1240 220 0 207 837 573 1409 668 221 436 333 
0 0 0 0 444 931 332 1253 899 1203 914 365 0 0 0 0 1039 1456 355 1 1398 1075 996 1174 870 848 574 701 1476 0 374 93 838 326 916 1086 1541 40 0 649 1485 717 996 236 756 0 0 0 0 0 0 0 0 1325 1469 551 634 1186 89 374 515 347 1084 1412 1229 194 0 0 493 128 102 0 1183 737 1372 800 1118 127 823 1259 
0 0 1078 0 0 1370 997 346 52 717 785 530 0 0 0 0 756 720 907 1045 903 262 1374 1155 254 1123 1456 0 0 0 0 1269 767 33 1360 884 1256 1153 586 1137 788 1208 0 200 1092 1474 0 0 0 0 803 177 994 0 0 486 1029 908 634 436 416 1057 1165 1041 190 695 0 0 662 263 0 1454 1422 1014 1452 885 1219 660 826 1018 
0 0 1462 0 0 535 1142 526 898 0 0 0 0 1155 0 0 0 1465 1113 620 1296 853 977 276 1383 223 68 1095 858 327 1001 1140 0 0 0 999 620 1249 13 1369 1200 525 1193 109 1523 577 1258 1188 0 1382 0 0 213 380 0 949 1568 797 1511 415 876 108 21 1529 201 1224 0 268 1272 77 0 800 155 1556 0 1530 1194 450 755 1505 
901 0 0 1308 0 0 655 1029 354 274 180 118 169 49 531 1133 658 298 198 1144 0 404 1535 1196 1553 944 1577 793 560 1418 520 749 518 1453 0 1527 10 36 0 29 1471 839 1236 945 1558 0 0 415 80 1514 1595 1563 1108 0 804 1452 545 650 1516 673 524 1480 1196 616 1242 396 1230 359 831 383 0 1142 238 506 591 1170 1582 1442 0 0 
0 1497 896 255 715 1053 1271 28 487 170 433 0 280 732 1532 584 712 1037 1291 0 416 1281 0 910 70 218 1002 1313 901 1248 0 1346 885 1065 561 868 1071 341 495 323 1474 1185 0 500 1202 155 1126 1006 489 653 1435 1227 1464 0 139 933 459 1151 0 0 1306 0 954 0 968 332 251 0 673 475 663 1005 1375 907 1122 1373 443 600 0 0 
0 1387 1181 1402 126 0 873 294 0 0 0 0 1246 906 335 1521 0 0 0 0 28 815 913 1139 184 1395 921 874 534 996 0 723 34 574 453 746 30 1258 951 0 0 0 0 595 425 1151 1048 0 348 867 321 808 516 1598 411 0 0 1128 815 0 654 0 0 1450 64 1094 102 1117 138 1036 1426 772 341 1367 1451 843 758 488 0 0 
0 111 283 1148 1287 890 1575 1488 0 0 0 0 670 288 919 1178 14 1441 0 143 1554 901 53 1339 319 957 908 0 1180 1179 1586 1143 44 244 1100 783 589 62 1318 967 258 0 0 497 1530 856 1376 1125 1013 273 180 1176 0 1397 1478 210 1445 1512 298 135 798 0 984 24 1077 688 252 1283 952 1588 1412 0 1258 599 1358 434 1270 972 0 0 
1411 1089 0 1317 258 981 0 708 163 0 0 0 828 1146 933 372 1181 1306 0 881 1214 1572 546 1002 280 299 797 0 821 119 1377 0 990 360 1246 989 655 1566 593 310 664 532 0 785 831 348 550 1190 914 275 140 273 0 94 1482 0 541 1408 1454 593 1214 1572 739 1087 0 1263 1021 1400 911 1410 598 0 0 1451 755 493 1406 727 1356 0 
44 244 1100 476 292 370 0 1587 0 0 1314 0 0 0 746 1394 1035 1586 477 133 1512 684 1572 959 1430 597 611 1411 1089 997 1267 629 1543 164 89 692 1092 1062 1180 730 313 573 624 261 673 0 0 1304 1508 530 0 1285 541 346 987 0 800 370 1159 142 1512 684 818 1059 0 1384 1424 1210 1483 1542 1457 526 898 0 862 1126 1185 525 734 434 
1069 425 809 1409 984 0 0 657 1449 583 892 0 0 1191 413 919 382 464 1190 245 306 277 1513 613 532 1174 399 44 244 403 486 1029 0 396 1519 6 1098 503 1232 181 1562 682 636 610 132 1169 0 1184 184 0 0 0 974 145 118 0 0 1000 32 0 935 1366 0 0 1278 412 0 199 369 0 255 170 0 1577 161 1005 379 1051 784 328 
114 293 1347 0 0 0 0 0 519 381 1404 0 0 0 1330 508 192 1564 1361 1068 407 1107 652 1552 498 406 1201 99 484 0 0 223 284 207 280 937 375 1039 854 1415 1008 121 1502 894 138 1134 159 36 1423 0 0 37 1492 234 1125 0 0 798 306 1161 0 311 0 0 1115 1072 664 532 681 0 830 775 0 0 46 258 1327 235 148 1064 
563 958 670 0 0 0 0 0 1466 663 1005 736 0 183 231 1040 1486 496 232 110 709 1478 210 1419 270 0 956 734 1191 1502 1343 287 1297 320 1246 1051 557 1553 1501 216 669 266 923 1079 1341 1319 769 912 717 0 664 781 578 1037 1225 131 406 1214 988 915 1186 997 346 0 1532 1065 834 0 781 1081 1070 1349 1506 256 8 520 1296 380 1299 0 
1478 0 0 0 0 510 291 1560 1172 1426 772 992 1310 1118 1139 1227 1341 628 324 609 1030 0 321 411 0 0 554 889 392 1398 382 985 1259 57 89 1060 1236 504 822 276 1349 1506 1254 1167 1031 1424 643 1397 0 0 254 782 762 917 1151 1271 1440 640 61 1097 0 1142 526 172 0 1275 574 0 782 789 225 359 1366 625 332 0 0 0 796 0 
0 0 298 198 0 1365 622 158 974 291 964 1263 1021 0 1208 1309 282 651 1533 559 796 0 246 1547 0 8 520 847 1152 707 124 1258 242 388 634 40 1026 540 1002 517 1130 440 1327 431 49 531 1133 654 200 1092 1314 1131 998 1544 0 0 1492 833 796 0 701 275 0 1162 1211 879 1264 875 0 797 394 1211 1368 5 0 0 0 0 0 0 
0 0 1037 1291 827 163 1498 0 100 1035 1047 14 792 512 306 291 1490 760 1260 1485 564 947 0 676 726 1128 1312 673 747 1223 1398 151 1362 167 1075 996 35 413 928 678 123 1163 474 965 732 1532 840 1009 1591 1098 892 429 879 233 1187 1150 91 1523 577 0 256 1417 782 0 106 1091 346 0 0 1093 59 743 931 565 1430 710 0 475 0 0 
0 0 11 1581 302 558 764 0 960 420 1594 402 1183 198 1382 1099 1011 1017 1056 0 0 197 1321 791 935 762 1379 1235 0 1118 1005 1098 1371 1061 326 803 1592 1389 1247 59 724 962 1109 82 633 1196 325 1479 0 538 930 583 1240 794 0 0 1431 453 361 0 968 1044 1455 1416 606 990 429 0 0 0 0 0 68 1227 611 455 0 1036 1280 1145 
0 0 0 277 1455 1134 635 1525 1565 377 1052 948 463 1291 918 1276 301 0 168 103 1276 1376 1125 962 22 606 548 680 901 169 1490 1234 707 1557 1073 876 4 1570 1335 33 450 256 924 706 473 132 470 441 117 650 1183 1485 331 1244 0 0 0 0 0 0 227 1315 882 536 233 225 796 654 0 243 204 149 0 661 1292 456 596 932 501 711 
0 322 1595 1499 1302 896 597 1042 0 821 0 0 0 1334 1574 435 0 1098 892 42 435 1412 1229 1017 1056 701 963 1194 779 267 573 1324 995 1312 673 524 1480 410 519 522 1178 100 6 201 1049 249 827 1392 909 805 162 1533 1352 994 1029 989 655 443 677 1210 254 0 909 1391 794 1386 0 517 0 0 316 49 0 909 0 893 846 154 1313 0 
1389 463 1113 1242 941 28 815 808 0 0 0 0 0 174 780 1139 0 0 1476 617 771 1558 1245 0 38 390 348 393 568 1471 1537 1084 190 695 721 136 1211 879 667 1428 372 1438 1367 1520 1295 472 580 252 0 998 0 364 492 896 597 1005 318 178 587 318 1201 690 70 751 1168 690 0 0 0 1596 1544 47 0 141 974 1076 0 1446 1318 967 
1246 1499 478 1053 1121 54 69 1027 1299 0 0 0 0 572 0 1466 1051 1233 562 841 147 3 1016 307 1368 826 1119 310 379 0 1188 595 1149 992 299 899 106 1020 257 1107 664 1016 599 1255 51 506 1311 480 134 864 0 279 557 28 815 0 189 1066 1293 444 711 777 994 8 0 0 0 0 0 0 672 680 0 0 1596 1339 366 1260 1303 930 
89 889 914 1579 1040 1360 0 0 0 0 0 0 0 838 0 0 0 278 1450 590 160 1143 1216 304 108 1338 213 761 1418 1532 1401 1510 587 318 953 523 1307 1030 1301 693 254 555 1451 902 1082 1406 148 1164 1374 938 93 419 144 221 298 0 339 1324 1376 115 510 176 213 1344 95 0 614 0 0 0 0 1194 0 1479 159 1107 652 0 276 1349 
588 1146 1408 514 27 1131 649 1355 1528 0 904 1322 0 0 202 555 98 542 1359 392 1566 1105 437 242 412 536 9 1484 1600 675 1519 1497 872 788 124 1580 1250 435 848 1027 1299 575 1402 453 746 316 477 21 70 502 1340 27 1345 578 1037 0 1551 1561 0 0 0 836 195 345 787 520 847 1010 0 0 0 912 0 924 1316 250 210 1445 517 1130 
244 1488 925 1106 1528 455 1011 0 156 1241 605 975 551 0 0 323 647 245 815 1489 1230 914 365 1473 497 371 123 650 983 1019 1004 690 1369 1200 73 300 851 819 1123 34 742 261 244 1100 783 202 1555 1184 994 912 71 1425 982 762 917 84 1080 1074 1284 1024 623 545 601 1540 0 460 1000 0 0 0 0 976 0 1563 347 1223 251 541 0 0 
425 918 36 0 0 0 881 0 187 1211 879 1302 0 0 0 0 795 1077 1041 0 0 0 1322 1403 1483 1527 1020 1151 218 990 612 264 386 1046 610 719 508 380 1266 787 1191 122 305 809 1409 984 159 36 1423 1367 0 1463 0 0 744 1289 1043 1285 272 548 1144 1183 1485 438 0 0 794 0 800 562 478 510 0 75 1057 1451 843 0 0 0 
486 247 292 1538 0 1015 133 1385 961 106 1020 272 861 0 0 0 373 549 0 1237 421 1070 975 8 444 0 0 1159 1395 1363 1269 687 671 647 422 1401 1596 62 1332 461 482 1114 382 464 1190 71 769 912 1205 599 1526 298 184 63 947 1158 1026 0 772 815 1145 370 1563 290 1533 979 1563 599 384 419 341 0 0 0 0 533 1097 911 0 0 
1223 469 880 666 132 475 215 1226 1181 1307 1030 1301 651 0 0 0 1497 0 1463 500 203 290 40 332 1508 0 0 32 1113 536 216 464 1471 478 1053 1271 245 306 1161 16 1572 546 192 1564 1361 1068 376 1172 0 1451 843 471 1038 1234 0 0 1277 481 892 161 1005 1000 271 216 59 224 0 697 60 560 1398 0 0 0 0 1089 903 1016 1472 801 
36 201 373 28 815 1059 400 0 1400 105 0 0 0 0 193 0 688 993 426 1256 19 0 303 1211 879 0 0 0 1576 376 545 967 140 947 1561 239 1288 295 1221 799 1351 1339 1404 496 232 110 174 582 385 1547 771 662 1566 651 9 287 583 84 0 0 1295 1249 1499 478 817 38 435 848 1168 0 0 0 639 1218 1056 244 403 750 141 974 
0 178 600 0 69 0 1390 945 0 361 80 0 0 1472 709 0 619 377 0 1482 0 0 1240 743 415 0 321 313 457 221 340 1181 467 360 577 662 1331 336 104 387 659 889 455 736 1286 642 1511 866 871 45 147 533 0 0 570 985 723 418 1568 1253 51 1337 180 947 805 1003 41 942 1205 0 830 187 66 7 209 484 966 0 1081 100 
211 1294 1089 171 484 1167 1031 1424 437 924 626 658 1527 786 767 33 1360 605 461 614 1388 1204 250 344 0 0 1467 1411 1019 1004 537 1400 1486 995 302 558 542 1155 1535 1464 776 616 456 596 932 61 1310 737 0 382 0 26 21 541 417 1344 1037 988 260 1217 1066 1501 1137 0 0 0 225 633 1499 0 0 1433 491 1075 141 974 0 0 1434 337 
1494 0 774 629 434 0 34 742 0 468 1333 490 36 479 556 437 1102 1529 1052 535 773 111 241 1144 1183 747 1414 0 1090 181 31 572 638 640 881 405 483 0 1443 0 247 114 893 0 0 0 1305 135 0 0 0 0 856 830 76 134 442 469 628 1326 137 123 257 0 0 0 849 603 1120 1415 0 1148 773 111 1081 0 0 0 0 0 
481 679 674 189 486 1113 787 1191 413 1392 700 915 1186 1415 226 868 978 725 479 167 0 0 0 0 0 11 782 762 349 292 0 838 333 1568 133 813 265 1555 386 167 469 571 1206 502 1491 538 668 813 0 0 0 0 1543 1288 1074 789 1527 1022 759 1305 1090 1020 0 0 0 0 1531 0 0 886 0 873 1411 1089 520 847 0 582 1456 1286 
1335 683 0 339 1223 430 857 106 0 405 0 0 0 216 1457 744 48 1514 598 740 0 0 125 1228 1589 1415 1172 998 134 1266 421 1070 797 1588 1215 56 0 1026 1209 47 398 594 744 351 782 1494 1500 203 656 523 0 159 237 1484 28 1123 328 1461 1121 1213 0 0 0 1075 141 0 0 0 1 0 0 1575 1590 244 1525 1000 401 866 389 763 
0 0 1041 1095 1118 1005 212 1142 0 0 0 0 785 831 1367 1334 939 259 1457 601 0 0 731 870 877 928 1299 39 1354 17 203 290 949 531 1083 0 0 0 0 1445 877 1125 592 1488 369 155 1556 698 1369 1419 1230 748 0 1187 1010 41 1152 707 145 307 730 0 0 111 1081 940 0 0 1322 0 342 1546 1030 94 756 794 96 1163 196 284 
0 39 710 36 1423 200 1092 1222 238 447 0 0 1552 830 409 174 1372 0 1465 1342 0 926 1262 0 0 0 0 240 1440 640 801 720 1013 1074 0 0 1407 0 0 488 1109 218 0 0 0 0 1432 192 386 962 665 554 1453 1101 566 225 1249 1247 0 910 448 488 1031 732 1434 264 0 0 0 0 102 0 0 0 959 812 825 0 0 0 
0 0 1212 912 717 109 0 687 1485 717 0 0 1312 1070 797 1511 903 0 412 395 1112 1413 1279 370 1273 0 0 149 0 970 1469 528 1518 312 0 1230 145 307 1486 496 408 0 0 0 0 0 0 0 1209 256 8 520 245 431 1184 1587 234 0 1133 74 1486 496 49 633 1196 325 0 0 0 0 0 0 0 0 0 1244 0 0 446 0 
0 0 1231 1019 0 1332 1520 1379 788 1208 1142 1565 530 657 611 958 449 0 0 1145 827 1060 0 268 613 1067 394 0 0 1536 1054 1265 13 683 1482 1273 1372 529 0 0 1380 77 0 0 0 0 0 390 1282 100 332 1508 965 732 0 288 294 265 1555 386 0 217 0 0 882 106 0 0 0 0 0 0 533 0 0 544 2 1036 142 449 
0 0 0 0 1228 92 1255 0 0 589 467 124 0 0 1306 1581 939 681 1535 702 563 644 0 208 1505 1296 0 0 0 55 0 1529 961 1566 275 199 0 0 1517 0 1245 485 0 0 0 0 843 758 728 337 72 1262 82 633 1196 1146 257 471 853 0 0 1046 0 0 0 79 45 1345 1591 1534 0 0 1511 0 1271 1549 1102 1214 1241 605 
0 0 0 0 1358 14 0 0 425 1331 1486 0 0 0 0 230 1058 1150 1443 617 0 305 62 1332 677 1352 0 0 0 0 816 616 1242 393 1538 718 480 134 36 0 1590 961 1585 644 505 0 0 0 1054 409 631 369 706 473 132 50 1081 940 881 0 0 575 0 1187 0 142 449 0 0 0 0 0 540 1147 733 939 1158 1459 778 689 
0 1043 929 118 770 328 0 1257 1443 854 875 857 0 0 1513 1559 1314 793 169 0 119 382 0 0 0 421 0 0 0 177 783 1292 1373 1526 841 845 117 692 329 928 678 1278 412 466 973 0 0 0 1168 1405 1356 800 201 1049 249 797 1359 1563 120 0 0 0 0 0 0 0 0 0 0 0 0 132 61 0 0 0 0 0 336 0 
1250 513 1281 164 0 0 0 0 736 1286 642 451 0 986 1237 0 1552 0 1275 1336 997 1355 0 1467 0 0 0 0 297 1516 604 756 1 482 1281 1513 1462 1475 0 83 18 274 497 242 591 1426 1197 1347 1441 67 144 536 1400 911 203 0 587 665 284 0 0 0 848 0 0 0 0 967 836 1448 32 883 513 0 0 567 1033 1058 1494 424 
313 10 903 91 0 0 0 0 596 932 61 404 0 0 0 0 0 0 1240 220 1597 0 0 0 0 0 161 1005 255 1246 0 1412 1083 373 0 0 0 353 1314 1055 907 1045 90 507 0 0 301 121 835 0 0 0 1210 784 801 0 0 1522 1261 0 0 0 1503 583 344 0 876 734 126 1198 445 365 1473 0 0 0 474 839 0 193 
477 0 449 543 894 0 1239 1184 846 154 1435 0 0 0 0 0 0 448 1597 0 0 0 0 0 0 0 1297 772 0 1003 373 0 1370 1277 72 1242 739 1087 1444 196 652 1442 1193 382 0 0 1187 524 355 1 0 0 1144 0 10 954 0 393 1227 969 419 0 0 699 0 0 0 0 0 13 677 111 0 0 0 0 0 0 0 105 
0 0 692 1261 1584 0 694 241 72 1379 679 777 0 0 1489 970 1391 526 752 0 860 609 1144 0 0 0 0 1095 0 1079 1479 562 0 0 0 0 199 266 923 1079 911 203 1598 192 196 573 120 1493 35 1045 0 0 0 0 0 1126 1053 1510 164 1581 939 1158 285 609 1030 0 0 0 821 0 807 1049 156 0 0 173 0 1446 1318 1322 
0 0 0 0 0 0 764 436 333 1568 0 0 0 0 0 931 1162 86 1420 1007 564 353 65 0 0 0 0 0 465 0 441 618 1598 0 0 0 532 681 703 1526 1010 1578 351 714 104 217 1119 0 0 0 0 0 0 0 138 503 883 219 751 0 0 196 234 1372 0 0 0 0 0 702 129 59 187 975 551 1039 1321 0 400 953 
0 0 0 0 0 0 0 377 69 545 1477 651 0 0 280 68 639 1115 440 656 1348 0 0 1597 152 682 814 0 1199 0 0 288 828 1315 882 0 0 517 1384 1461 1216 0 0 0 858 735 689 1471 478 0 0 0 753 1132 787 1183 0 1282 0 0 0 1490 760 1159 0 0 0 0 73 0 1577 1543 164 817 684 1122 1426 1310 0 0 
0 0 0 0 0 890 0 0 1315 1590 757 151 498 0 1246 989 784 1315 508 0 604 0 0 1538 1493 948 1268 0 858 1070 73 300 90 702 736 88 1281 90 1067 1333 622 0 1139 416 1056 0 1582 1177 353 1302 1298 320 1358 434 1410 726 1026 493 1258 0 0 1011 1017 1007 384 0 0 1320 297 1574 0 0 337 0 0 306 291 474 157 1216 
0 0 0 0 60 1112 1413 888 702 736 1395 783 270 893 0 1515 407 702 1596 0 0 0 391 539 32 883 302 0 1117 231 610 719 1103 253 1202 510 815 0 0 0 570 946 358 0 135 0 522 0 1121 404 661 1179 1396 471 619 612 894 794 1566 593 195 1476 617 1398 0 0 0 1013 1558 1209 57 0 1222 0 0 176 1447 1192 1436 0 
0 0 902 0 0 242 1044 1039 1433 893 1220 592 705 661 1514 598 263 859 209 707 311 286 426 719 508 430 151 846 1111 0 0 586 1137 158 1415 1481 298 0 0 0 0 0 392 1566 593 0 139 776 1489 163 740 119 874 468 0 1269 1584 436 119 1250 601 354 274 449 160 930 1326 1588 1334 100 6 481 687 1564 195 369 1570 758 128 0 
0 749 0 0 624 764 1316 88 621 661 1397 139 279 939 259 1457 718 1546 1392 1247 0 338 1397 262 161 1005 1098 503 1224 701 1189 9 0 0 1393 398 1454 404 0 688 993 0 0 1062 1180 1028 499 247 1597 1291 1099 490 36 1257 10 1140 29 0 0 0 1330 623 591 605 461 0 289 1527 55 919 886 544 1379 260 532 681 1221 799 0 0 
0 693 1532 682 636 0 0 0 1332 989 0 391 1072 322 238 46 1434 1567 0 0 1507 0 0 0 0 0 375 1189 312 352 28 570 983 0 365 666 1159 163 682 619 108 1067 910 445 502 1441 67 0 239 1536 509 6 1098 1371 1377 1522 869 0 0 0 420 558 1122 0 0 0 1105 814 325 933 372 942 22 628 1008 1087 0 1159 142 0 
824 1135 1263 121 560 319 0 243 115 692 743 1263 121 0 256 8 755 493 913 0 0 0 0 0 1138 315 557 28 400 847 1010 1109 1282 752 0 0 294 0 0 585 0 0 0 919 416 591 1170 1394 0 556 817 1237 1234 1130 1167 1444 196 490 0 925 602 1178 1038 1542 0 610 1321 490 36 247 0 0 374 1596 1339 1038 684 267 0 0 
0 0 1384 1226 756 280 1348 132 61 0 0 0 1225 1124 100 0 1136 1077 0 0 0 0 0 0 1064 463 1467 55 1390 0 487 924 866 0 0 200 206 0 0 0 122 0 0 0 1343 1122 183 1562 10 1032 805 417 777 123 1163 1230 700 915 478 510 0 0 1566 1473 1408 894 0 915 1186 1244 1092 75 981 1090 805 417 1344 1557 918 0 
884 0 1398 951 1511 0 1424 437 513 0 0 0 267 0 0 0 800 1141 0 33 1035 1047 0 0 1349 1506 1071 766 1416 0 0 0 0 0 959 109 1069 0 0 0 0 0 0 0 371 123 490 261 1377 1178 1541 661 1292 724 962 665 952 621 341 1569 866 908 0 0 925 888 0 1478 1204 994 950 1529 922 190 882 76 949 1312 1070 73 
0 0 429 663 1310 0 915 1019 1004 672 686 0 0 0 0 0 0 220 924 589 188 267 304 0 359 1366 768 0 0 0 0 0 0 982 0 436 819 0 0 1022 0 0 0 0 1527 1020 811 610 132 372 1213 104 0 450 256 624 423 990 825 478 737 638 640 1554 1138 589 110 1025 0 453 746 18 96 1163 0 1105 1561 1135 1263 121 
0 0 246 0 1305 0 653 427 281 870 842 997 346 52 970 1391 0 528 1563 660 1221 219 0 112 928 582 94 0 0 678 123 1163 196 490 0 1127 571 582 240 1246 989 0 0 1209 367 2 691 705 0 1394 1084 0 717 0 0 914 806 0 0 0 0 0 0 0 637 709 1478 1019 1004 1100 783 1408 1423 1092 0 119 0 1528 287 1410 
1349 0 826 1119 0 0 867 440 1295 920 694 748 526 898 139 1187 1447 1158 203 1598 312 1160 606 548 1045 610 132 475 1583 0 724 962 734 0 0 0 0 660 357 89 0 0 0 501 0 206 1193 109 359 1363 1269 1283 1177 514 65 368 230 1058 0 0 0 0 807 0 295 673 524 1391 1559 0 0 0 0 0 0 0 1210 1483 1062 0 
296 1514 1595 0 0 0 0 0 0 492 593 841 147 3 499 1432 0 64 801 812 1281 164 1202 155 1335 894 138 1036 1320 0 268 0 194 897 0 0 0 1104 1408 588 0 0 0 0 817 1085 1236 1293 1322 936 741 1248 607 725 418 101 353 1314 1320 0 0 1182 592 1400 1486 721 136 551 1509 0 0 0 1370 0 0 338 1510 112 316 454 
80 1514 598 1228 813 0 0 790 884 803 38 991 1491 1028 599 391 64 1325 10 1361 0 303 425 238 674 888 776 574 728 0 0 0 0 857 0 0 0 585 1307 1571 578 0 0 0 805 632 1560 288 294 265 0 1386 48 1465 1113 0 0 1213 1065 736 88 794 1282 1534 718 299 899 834 976 1270 1375 474 212 662 1350 1523 219 722 308 0 
0 259 847 1010 641 68 0 0 999 0 0 0 755 310 829 0 0 143 971 1077 1045 1240 956 1375 1435 125 964 0 0 0 0 0 0 0 0 1231 67 0 1022 982 762 177 0 0 576 211 1294 1146 0 408 245 431 37 887 430 0 0 0 1020 992 1310 481 866 389 763 0 0 1454 1538 0 622 864 0 488 24 0 879 996 0 0 
0 0 0 979 178 0 0 0 0 0 0 0 0 0 0 0 0 11 859 0 0 0 0 0 1085 837 0 0 0 851 0 0 0 0 0 1333 10 815 0 0 0 0 0 0 1251 574 95 0 0 0 614 677 1352 670 487 910 0 0 625 1163 474 86 1163 196 494 0 0 769 912 0 0 0 0 0 1280 0 0 0 0 0 

# Time : 51200000 
0 0 866 1420 709 0 1229 0 0 541 1141 1208 269 0 0 562 841 582 1016 1472 95 339 396 0 1297 120 769 0 0 0 0 0 0 0 0 0 0 1149 0 380 1266 76 0 0 0 0 1440 1031 1115 647 852 1131 1240 1130 440 1295 472 26 43 0 667 1052 535 1142 421 93 0 0 0 0 0 0 0 0 0 0 0 1496 0 0 
116 1494 987 4 1554 1551 362 1533 979 800 251 589 179 0 0 0 1307 819 636 786 1539 366 1260 1303 1196 325 1405 595 1018 0 0 0 0 0 0 721 1276 1172 0 1525 1509 111 0 960 583 344 42 1451 471 795 1077 1041 608 719 508 1006 0 0 1518 0 240 686 884 660 357 0 0 0 0 0 1444 0 0 0 401 465 124 0 0 1393 
0 617 771 676 97 912 941 606 1328 758 1177 655 236 756 1457 140 1303 1443 635 1583 1231 921 1056 780 132 470 725 885 983 0 0 848 1508 1352 994 458 148 582 94 756 280 337 1064 200 420 1262 914 1358 691 705 227 0 0 1401 1596 1339 1038 1184 955 1140 0 0 1309 1429 0 863 1518 871 969 1473 1029 0 0 354 14 1441 1348 167 0 0 
354 274 0 463 983 1019 944 0 1192 271 772 1132 1452 1412 1229 0 1248 895 0 558 1333 795 1100 51 249 654 0 900 1137 1027 963 379 258 58 607 199 41 866 908 1412 1360 1229 0 1003 711 722 1537 1396 1193 109 0 690 1593 208 1090 805 0 241 269 0 0 0 291 172 14 1010 41 942 1581 894 20 0 1517 468 402 724 528 740 123 0 
0 739 1080 0 72 320 732 973 1431 669 0 44 1047 408 1041 411 959 286 1323 457 0 0 629 284 722 1501 1539 665 1382 0 0 1418 520 0 0 0 872 749 1030 1043 1340 1370 1277 803 177 994 105 863 623 0 0 264 0 570 983 0 0 69 843 219 722 0 1028 1493 1340 515 1560 560 0 1584 170 561 36 1257 10 1161 627 1029 967 0 
0 0 1043 0 1145 1591 633 1196 0 0 0 0 0 902 1535 1169 205 686 1032 150 1015 1402 541 0 996 491 1554 624 981 252 961 854 0 0 0 425 1331 289 1527 356 584 1539 665 952 1446 1318 1322 1453 1455 1103 0 721 0 1095 1443 688 0 1468 1210 704 1388 230 104 642 840 1414 718 299 992 1579 1127 1394 1280 0 1377 1178 144 1517 468 0 
1126 304 553 869 1024 623 473 132 0 0 0 0 266 0 1443 617 1273 1372 370 26 579 479 974 0 0 1552 0 0 581 307 195 0 0 0 0 0 1490 760 367 335 1521 0 1119 678 1466 763 886 245 0 964 718 299 524 793 169 596 696 1165 409 507 1118 156 957 1551 1561 1056 1161 597 0 880 95 455 303 1412 896 137 1345 1296 0 0 
1010 41 1152 951 1277 72 1379 788 1047 763 57 1349 1506 0 0 0 688 1159 521 307 0 314 1590 757 0 148 0 0 1192 1436 0 228 0 0 743 0 0 47 263 916 504 950 936 1480 0 813 1083 1381 703 330 1170 0 136 1313 267 846 657 15 1063 25 1549 636 1302 232 0 896 255 1174 513 1097 754 333 1240 848 574 1071 222 1218 1153 476 
1216 225 905 1306 108 0 22 441 0 813 1143 0 0 644 0 0 869 1007 1140 1105 262 75 981 841 187 477 56 1190 1154 0 0 0 0 83 773 0 0 680 764 666 1184 955 439 0 1536 332 1253 1553 292 1046 1229 0 438 646 923 153 807 459 1558 0 280 694 113 0 1150 382 1374 1155 1322 606 1328 1035 236 379 244 650 319 1002 378 607 
622 1520 601 635 165 314 505 762 0 1568 311 0 265 363 0 0 648 525 874 0 1325 1529 922 1281 164 1555 1467 212 1537 305 1437 1032 1008 1497 849 1466 840 811 1484 28 241 991 1189 651 556 541 346 987 139 1021 0 524 0 1277 494 53 430 1576 376 0 158 614 367 0 727 1420 651 390 963 174 27 1491 318 1276 1469 282 1461 1216 0 1052 
237 1434 142 254 23 1446 908 1077 1090 0 0 0 1404 892 688 1159 521 884 1079 0 143 1479 1414 694 261 131 1205 260 1188 576 765 908 1077 688 389 212 662 544 14 1010 1360 418 0 0 1360 1160 241 679 391 539 521 626 1241 823 1259 342 1546 779 1225 0 0 1290 0 385 0 634 1278 269 324 0 63 286 189 435 1447 1178 1575 1500 1588 1571 
196 1300 66 1237 1460 800 557 1438 69 315 99 0 455 258 168 446 153 569 1167 846 399 518 162 593 531 1283 235 0 0 960 1008 1087 549 1041 196 234 0 942 424 1216 0 1113 0 0 226 405 488 676 2 0 1268 1333 0 716 862 220 1407 1029 1151 106 871 830 0 0 1527 1501 597 816 969 0 331 0 0 1273 747 1542 852 746 316 408 
1490 36 1425 698 0 384 1236 0 255 309 928 918 1069 664 532 1398 53 581 1251 761 1110 655 0 1331 1532 1400 670 0 0 719 969 1479 258 710 1490 760 808 560 778 872 1339 319 233 0 0 1403 1271 1549 1102 550 1001 700 1256 1153 586 375 105 131 594 79 421 1070 1498 822 814 382 920 0 588 704 1330 0 1494 424 776 986 0 783 202 764 
0 1186 1463 192 736 1286 1063 439 900 381 516 247 114 1279 410 810 342 559 1148 29 1544 364 0 542 162 1580 1086 1541 646 1401 170 561 995 1312 431 716 1176 343 989 458 1002 1247 0 0 1407 619 612 551 577 1258 982 1301 0 1206 0 0 1145 705 925 602 203 290 143 1023 57 1355 1492 833 0 3 231 780 1482 499 247 1539 1379 0 667 648 
0 203 45 1008 85 932 1042 0 210 131 1205 550 571 1393 1516 588 653 0 951 845 117 600 889 455 0 1111 884 1256 1277 72 756 280 337 63 1520 810 0 0 754 194 154 1009 1305 350 105 0 1069 1591 302 1272 266 923 1507 1436 1522 869 1024 728 0 0 0 0 0 0 1143 68 1433 1495 1471 1028 1224 701 275 67 1323 691 0 113 0 0 
0 0 1588 677 1210 0 0 0 165 705 661 680 594 1495 1581 1421 844 0 1038 1513 1462 1492 1328 773 631 645 999 796 1593 333 1017 1360 1229 897 1337 780 16 0 98 1335 271 216 1374 876 955 0 0 0 0 0 0 978 391 321 0 717 576 1049 0 0 0 0 518 1426 1197 39 1141 293 1213 104 396 1174 31 338 0 1419 1354 1012 181 1562 
1462 979 0 10 409 174 853 0 1443 934 998 1194 298 976 277 823 270 563 419 1252 433 91 1148 849 778 1146 1130 564 1393 1154 275 575 190 1455 920 51 1337 598 65 1289 1148 389 651 1078 831 1367 1427 0 0 0 0 666 139 857 559 163 1251 1256 0 0 1550 0 655 1172 789 1152 251 126 572 858 1374 1155 1533 530 232 523 1307 507 1463 519 
918 1183 1485 520 205 1452 544 1379 169 1554 864 1021 1454 1538 718 764 216 1591 493 1216 0 0 873 663 1309 1193 109 973 348 393 1538 184 533 0 0 284 586 295 477 66 1199 240 1413 29 1270 659 664 572 0 0 0 0 1156 735 689 853 0 1515 587 1501 506 35 535 268 1123 0 289 1350 286 1342 310 829 606 1126 1286 1580 1250 159 456 765 
1411 463 1054 460 118 770 626 22 452 993 814 957 1330 841 845 1484 0 623 779 1500 1596 890 1575 1426 291 1226 431 1035 1410 202 666 79 594 832 179 509 822 0 0 491 204 149 1516 869 1512 298 804 786 0 0 0 0 1277 18 1225 544 2 115 872 1306 1581 1108 1297 936 223 1300 954 1159 521 1275 1336 1050 853 1048 840 0 851 0 497 166 
0 188 624 1086 1541 40 0 941 1080 1311 480 299 899 164 396 1160 0 457 1446 1318 0 634 40 291 908 1448 70 218 627 0 0 468 925 138 503 384 118 0 0 0 840 1537 1271 648 1408 1487 474 0 0 0 0 940 0 64 801 1549 1102 208 0 1548 1100 783 1259 0 81 0 0 0 1131 1240 220 0 207 837 573 1409 1206 1171 436 333 
0 1203 914 0 0 968 332 1253 899 1203 914 365 145 1396 471 0 1542 1456 355 1 1398 1075 996 1174 0 848 574 728 1476 1259 0 93 838 326 916 1086 1541 40 1402 180 1485 717 0 236 756 1411 0 0 0 0 1234 1290 971 1484 310 551 634 0 330 1170 902 347 1413 1169 1229 389 0 0 0 128 102 402 1183 737 1372 800 197 127 823 1259 
0 1280 241 269 763 1370 997 346 523 717 785 924 33 0 0 0 1135 720 907 1045 13 111 1374 1155 254 1123 1456 122 0 1270 0 505 767 33 1360 884 1256 1153 586 1137 788 1208 0 200 1092 862 0 0 0 406 462 177 0 650 730 486 1029 908 313 1272 844 1057 1519 1497 190 1455 0 1556 0 1380 171 1551 1422 1014 1308 1036 324 660 826 1018 
455 303 1462 836 0 212 1142 526 898 1208 965 0 0 1155 1535 0 0 1465 1113 931 246 853 977 276 1383 223 68 1095 858 327 1001 97 1417 437 0 999 620 504 822 1507 327 525 1193 109 1523 1573 875 13 416 1315 882 636 445 1028 163 827 789 638 0 831 1145 108 21 1529 201 984 0 268 1272 77 0 321 155 1556 1156 0 1544 450 755 1505 
456 0 0 126 1372 800 1118 476 354 274 180 0 1459 49 531 1253 465 298 198 68 0 404 392 1398 1553 944 209 707 0 1418 520 863 518 1453 0 357 480 142 1212 468 1173 839 1236 945 1558 0 1135 415 80 1514 1595 0 1108 523 804 786 449 650 1516 673 524 1480 1196 616 1242 739 1230 359 831 383 0 246 238 506 1397 1170 1582 1442 504 0 
0 1080 1430 0 1308 1036 0 337 487 170 0 0 320 732 1532 584 229 1037 1291 1139 416 1281 0 21 70 218 1002 1247 1510 387 108 82 885 1065 369 105 224 1530 495 1257 1474 1185 1063 500 1202 0 1126 1006 489 653 1568 1535 1464 898 139 933 459 1151 1271 0 1499 1315 882 1292 0 368 296 604 804 475 1118 1005 1375 907 1122 183 443 1164 0 0 
1203 1387 1181 1402 59 0 52 1146 186 0 0 728 749 1533 335 1521 839 0 1417 235 28 815 913 1139 184 1395 921 1056 1007 229 1480 457 34 574 453 746 0 693 1549 0 1525 677 0 953 425 1151 1048 0 348 867 958 808 516 0 445 0 0 1128 815 1489 534 0 0 877 97 685 894 257 1107 1036 1423 490 1158 652 1451 843 758 922 0 0 
503 111 283 1148 29 723 665 1488 1404 0 0 0 865 288 919 325 0 0 0 1542 1517 141 53 1339 319 0 120 493 733 1179 1396 1192 1436 244 1100 783 23 276 10 967 258 0 0 111 1192 856 1376 1125 1013 273 1166 1176 524 242 904 1322 1453 1512 298 135 798 93 984 24 0 662 252 1283 952 805 632 116 1563 599 1358 434 1270 972 405 0 
1411 1089 0 1317 258 981 753 708 1190 1154 0 0 1522 1146 933 372 0 466 492 593 1214 1572 546 1002 280 299 797 0 326 119 1377 0 531 360 1246 989 109 973 640 310 664 0 0 785 831 0 550 1190 914 0 1021 179 136 94 1482 0 0 1408 1454 593 1214 1572 739 1087 0 615 1021 1400 911 1314 664 1016 0 697 902 493 1406 727 1431 669 
44 244 1100 476 292 370 138 1403 1492 542 0 0 0 365 746 1394 1035 1586 803 38 1512 684 1572 959 1430 597 611 1411 1089 997 1267 0 853 164 89 692 1092 1062 1180 730 719 573 624 261 673 0 0 0 108 88 0 0 541 346 987 1128 669 370 1159 142 1512 684 818 1059 832 1031 1424 1210 1483 1308 1457 526 0 244 403 248 0 525 1154 0 
1069 425 809 1409 0 1273 966 1407 1449 583 892 0 0 0 413 57 382 464 1190 71 1515 277 1513 613 1285 1174 399 44 244 403 486 1029 881 0 1557 6 1098 503 1232 181 532 682 636 610 132 37 487 1184 184 0 0 728 974 145 929 595 1251 1000 32 66 0 1366 1270 0 0 0 915 199 369 395 255 170 0 262 161 1005 0 1051 784 328 
114 293 1347 579 0 1272 0 0 519 381 1404 427 1388 199 1330 508 192 1564 1361 1068 0 1107 652 1552 769 912 1201 99 425 966 743 1263 0 157 808 937 375 926 854 1415 1008 121 1502 894 138 101 159 36 1423 0 1427 451 1492 234 168 381 0 798 306 0 0 311 0 332 1508 1072 664 532 681 806 830 775 1305 0 46 258 1327 235 148 0 
0 983 670 0 0 0 441 0 0 663 1005 212 88 183 231 1040 1486 496 232 110 531 1478 210 1419 311 1583 956 1231 361 400 865 287 1297 320 1246 1119 310 1553 1501 216 669 266 923 1079 1341 1021 769 912 717 828 664 259 578 362 1225 131 406 1214 988 1008 1370 997 346 940 1388 1065 834 1112 0 1211 1070 1349 1506 975 8 520 1296 380 1299 0 
0 742 1465 1113 0 0 291 0 0 1426 772 992 1310 1118 1139 1227 1341 628 1315 609 271 0 321 411 0 0 554 889 392 1398 438 985 1259 57 89 1060 1236 504 822 276 1349 1506 1254 1167 1031 1424 643 511 0 1475 254 782 762 334 1151 1271 1440 1212 809 622 527 1142 526 0 1116 1020 480 1270 972 372 1017 359 1366 625 332 436 1218 0 796 0 
317 728 298 198 0 1365 622 1442 1408 1487 896 1150 1040 0 1208 1309 282 0 1533 559 1148 0 246 1547 547 1066 520 847 1152 707 1113 1258 242 388 634 40 1026 540 1002 517 1130 440 1327 431 49 531 1133 654 563 1144 1314 1131 1309 725 0 579 1492 833 796 0 1447 275 173 0 175 0 117 1489 0 1394 625 403 1368 5 0 65 0 0 171 0 
0 1587 1037 1291 918 163 1498 1251 925 1035 1047 14 863 1113 579 291 1101 1593 1260 689 115 0 190 676 726 1071 1392 0 772 1223 430 151 1362 167 1075 996 35 413 928 678 123 1163 474 965 732 1532 840 1009 1591 1098 892 429 879 233 0 1150 91 1523 577 662 1415 530 838 1330 0 939 0 1597 0 0 792 414 931 565 1430 710 0 0 0 0 
0 1310 481 1581 302 558 485 0 36 420 1594 402 1028 198 1382 1099 1011 1017 1056 0 935 197 1321 791 935 1415 351 78 1095 1118 1005 1098 1371 1061 326 803 1592 1389 1247 59 724 962 1109 82 633 1196 325 1479 0 538 930 583 1240 794 0 0 0 1558 530 352 968 1044 23 1416 606 990 851 287 0 0 1533 0 68 1227 611 455 736 918 1280 1145 
0 0 84 277 1455 1134 635 1525 677 975 1107 652 1011 1291 918 1276 301 275 135 103 1276 1376 1125 962 22 441 1431 384 793 169 1490 1234 707 1557 1073 876 4 1570 1335 33 450 256 924 706 473 132 470 441 117 650 730 0 331 1244 0 0 0 0 707 237 229 1315 52 536 1400 87 1279 1491 306 1360 606 149 989 655 1120 456 596 932 501 711 
0 1183 418 1499 1302 896 597 1042 419 144 693 0 0 1536 0 435 576 1538 514 42 435 0 0 1017 1056 0 179 1566 1313 267 573 1324 995 1312 673 524 1480 410 519 522 1178 100 6 201 1049 249 827 1392 909 805 362 1533 1352 994 1029 989 655 443 1164 1459 1555 1329 313 1391 354 1385 0 0 0 0 1153 49 0 535 0 893 846 154 409 174 
773 463 1113 1242 941 28 815 1489 0 0 0 0 0 174 780 1139 211 0 995 617 1273 1284 0 891 38 390 348 393 0 212 1537 1084 190 695 721 136 1211 879 667 1428 372 1438 1367 1520 1295 472 580 252 1296 300 0 364 492 896 597 105 1148 178 587 318 1201 690 70 751 161 0 587 0 375 29 1544 47 263 191 201 1206 818 271 1063 439 
171 688 478 1053 1121 0 0 401 416 0 0 0 0 572 876 4 574 1233 562 841 147 3 1166 307 1368 826 1119 310 829 326 1188 595 1149 992 299 899 106 1020 257 1107 664 1016 599 1255 51 506 1311 480 134 864 507 279 557 28 815 453 361 389 1353 444 711 777 994 8 0 1005 0 0 0 558 672 1252 1397 1128 386 744 1289 265 1303 930 
990 1470 18 1579 1040 1442 0 0 0 665 1382 371 750 987 0 1345 1536 278 1205 0 160 1143 98 304 742 1437 1060 1029 354 1162 977 1510 587 318 953 523 1307 1030 1301 693 254 555 1451 902 1082 1406 148 1164 1374 938 500 419 144 54 298 696 37 487 96 115 510 176 213 1344 95 258 710 1177 0 0 0 36 0 587 159 237 0 0 276 1349 
87 1279 1408 1088 1549 0 649 1355 287 412 904 1322 836 0 202 555 98 542 645 720 0 251 65 781 595 536 1242 0 0 675 1519 1497 872 788 124 1580 1250 435 848 1027 1299 575 1402 453 746 316 477 21 70 502 1340 27 1345 578 1037 501 781 0 0 0 0 836 195 345 787 520 847 484 0 0 0 912 0 184 783 641 210 1445 517 1130 
1435 452 925 1106 1528 455 1011 1079 156 1241 605 975 1137 1165 0 323 647 245 815 1489 1230 0 365 1473 497 371 123 1597 983 1019 1004 690 1369 1200 73 300 851 819 1123 34 742 261 244 1100 783 202 1555 1184 0 1254 71 1425 1376 762 917 939 579 1074 1284 1024 69 545 601 1540 467 460 1000 0 0 0 0 1019 1352 314 347 1223 251 541 717 109 
1252 918 36 0 1483 137 881 387 659 0 879 1415 351 78 0 713 795 1077 705 0 712 1155 1322 1403 1483 1527 1020 799 218 1218 612 264 386 1046 610 719 508 380 1266 787 1191 122 305 809 1409 984 159 36 788 265 736 88 550 0 658 921 1539 1285 272 548 1144 1183 1485 1175 1486 1047 0 0 509 562 478 0 0 75 1057 1451 843 1097 0 0 
966 826 0 978 0 1255 133 425 1151 106 1020 278 1488 0 0 0 373 549 0 1237 421 1070 975 8 520 0 0 1159 1395 7 1269 687 671 647 422 1401 1596 62 1332 461 482 1114 382 464 1190 71 769 912 1021 599 0 0 184 63 771 1083 373 0 0 815 1380 847 1152 707 1341 979 1563 599 384 419 341 1569 0 0 0 1547 182 537 0 0 
731 243 0 666 132 475 215 0 856 1546 1030 1301 1121 0 0 0 115 487 1463 500 203 290 1531 332 1508 0 0 1481 0 536 216 568 1471 478 1053 1271 245 306 1161 16 1572 546 192 1564 1361 1068 376 1172 141 1451 843 668 1038 1234 0 0 1277 481 2 161 642 1000 271 216 509 1328 789 697 60 392 1398 0 0 61 164 1089 903 0 815 1116 
0 0 941 28 815 1059 400 0 369 105 796 0 0 753 0 0 688 993 426 1256 708 521 1235 1204 0 1321 0 0 1576 376 545 967 140 947 1561 239 1288 295 1221 799 1351 1339 1404 496 232 110 174 582 103 1547 771 128 1566 870 742 254 583 84 0 0 1551 1249 1499 478 817 268 1123 1541 1168 0 0 0 605 513 261 244 403 750 141 974 
0 1117 1530 397 69 315 1354 88 453 361 80 633 1103 1472 1405 0 619 377 0 620 0 1268 1240 743 0 759 103 0 457 221 0 1181 467 360 577 662 1331 336 104 387 659 889 455 736 1286 642 1511 866 871 45 147 1282 752 0 835 985 723 418 636 1302 232 1337 180 947 805 1003 41 1281 185 0 965 187 66 10 815 980 288 1097 1081 100 
325 1294 1089 171 891 0 0 1428 889 392 626 814 915 786 767 33 1360 919 1594 614 1312 1070 608 344 1337 0 1467 674 150 891 838 1400 1486 995 302 558 542 1155 1535 1464 776 616 456 596 932 61 1310 737 0 0 0 108 21 541 417 1344 1037 222 1285 272 455 586 1137 0 0 604 225 633 279 906 0 1433 491 1075 141 1365 781 1081 1434 337 
0 1467 774 629 284 0 34 742 261 552 1333 490 36 479 556 437 1102 1529 1052 535 773 117 583 892 782 1233 1414 0 0 703 330 646 1351 1363 881 405 1176 1600 381 516 247 114 893 1587 0 1061 1427 951 1143 715 848 0 856 830 76 134 442 833 628 1326 137 822 825 0 0 618 766 603 838 1400 0 1148 677 111 1081 0 0 98 827 1060 
481 679 744 189 486 1113 787 1191 122 1001 700 915 1186 314 226 868 978 725 479 613 691 0 0 0 0 11 782 762 349 292 1456 838 1400 0 133 813 265 1555 386 780 0 571 1206 818 1059 112 1599 1459 712 1290 1503 0 1323 43 0 789 1243 1022 759 289 0 1065 945 0 0 1086 727 715 0 0 0 873 164 1089 789 638 1452 694 1456 1286 
1335 683 1334 339 1223 430 857 106 0 0 0 1321 1581 259 1457 744 48 1514 598 760 0 0 1145 1228 1589 823 1172 998 134 1266 421 1070 1349 890 1215 0 599 1026 1209 47 398 594 744 1289 401 1110 1336 496 232 523 0 0 0 727 1420 1123 0 1461 1121 56 0 0 0 1075 141 0 1345 1290 1503 0 1578 1326 261 244 1525 253 401 866 389 763 
519 68 1041 1095 1118 1005 1098 0 0 0 0 0 0 0 1367 1334 939 259 1457 1017 0 667 711 870 842 716 1299 39 1354 1322 203 290 949 488 521 884 1451 843 914 1445 877 925 0 18 96 647 1516 580 799 1419 1230 1507 0 253 540 41 1152 707 145 1397 0 1445 1509 111 1081 100 237 0 462 1393 342 0 801 0 756 166 96 1163 196 234 
0 39 710 36 1423 200 888 1222 238 554 889 129 1552 830 409 174 0 1114 0 1342 199 926 0 1408 130 0 759 240 187 975 801 1027 1299 567 0 569 662 891 0 488 1109 218 1002 0 0 0 938 1292 724 962 665 284 1453 1101 0 225 1249 1247 0 94 448 488 34 732 1532 0 0 0 324 365 412 466 721 903 262 162 0 0 0 760 
0 0 97 912 717 109 485 687 1485 717 576 0 1312 1070 797 1511 903 0 976 395 1112 1413 888 370 1273 408 1354 176 1447 391 1469 528 790 1362 1412 349 145 307 1486 496 408 1395 0 0 0 0 1347 1441 450 256 8 520 245 431 0 235 0 0 0 530 1486 496 232 633 1196 325 0 350 388 634 0 242 705 273 0 1244 0 319 446 0 
0 0 0 1019 388 1535 1520 1379 788 1208 960 1011 849 657 611 958 449 1137 1189 1145 827 1060 1465 268 613 651 1449 631 0 1536 1054 1265 791 1096 930 1273 1372 0 0 0 1380 77 826 0 0 0 0 150 891 968 332 1508 965 732 1197 288 828 966 484 1014 1548 0 799 1351 899 106 0 0 0 728 0 0 0 18 1225 544 2 0 142 449 
0 0 0 0 1228 92 1255 0 63 589 467 264 0 760 0 1581 939 681 1535 513 439 644 412 208 431 1278 837 0 0 556 1352 504 962 1566 275 199 0 0 1396 0 1245 485 0 0 0 0 0 574 728 337 72 159 82 633 1196 52 90 471 853 462 776 1133 1159 0 0 79 45 1069 968 1054 454 1164 190 676 420 1549 1102 1214 1241 605 
0 0 311 0 1358 434 0 579 425 1331 1486 721 0 0 1503 230 1058 1150 1443 0 0 0 747 1332 677 1352 0 0 1290 0 1341 616 1242 393 1538 718 0 989 1081 0 1590 567 0 644 505 176 0 404 1054 409 631 369 706 473 132 313 1081 940 881 405 362 98 586 0 574 142 449 0 204 940 0 1058 540 1147 339 0 215 1459 778 0 
775 0 929 118 770 328 1592 1150 1443 1562 765 957 0 0 0 811 1314 793 169 0 1510 922 0 0 1142 421 0 1407 131 1336 783 334 1373 1526 841 845 117 692 1458 928 678 1278 412 466 973 1206 0 0 1168 1405 1356 453 201 1049 249 542 1359 1563 120 26 0 0 0 0 0 66 1199 1278 269 1538 0 0 61 0 0 0 1342 1331 336 0 
369 513 1281 3 0 0 0 0 736 1286 642 750 0 713 167 0 1104 1219 1275 1336 738 1414 814 0 0 0 0 469 354 1516 1327 0 1496 1204 991 1513 1462 1475 799 83 59 274 497 242 591 1426 1197 14 1441 67 1224 1100 783 911 203 1598 0 203 1196 1553 0 0 0 0 0 901 0 1115 836 1448 32 883 219 0 709 1267 9 1470 1494 0 
442 10 815 979 296 0 0 456 596 932 61 1097 0 0 0 0 517 0 1240 220 281 554 0 0 0 0 0 487 1262 1246 0 267 573 1409 1093 0 898 1133 1159 1055 907 1045 1053 1473 959 291 474 86 1165 1453 312 1447 164 334 801 1134 0 1522 1261 1012 0 0 55 583 672 387 962 734 126 1198 445 365 412 0 0 0 0 0 0 0 
1398 1075 176 543 894 0 1239 1184 846 154 1435 0 0 0 0 454 0 448 1597 1207 0 0 1309 0 0 0 1317 258 58 1003 373 1290 1372 239 1288 0 1307 1087 1444 196 1087 1085 1157 0 0 0 1089 1100 78 0 0 1126 0 0 388 414 127 393 1227 854 419 144 265 699 63 1213 0 0 0 1119 677 111 497 0 0 0 0 0 0 0 
0 111 836 195 0 0 694 241 72 1379 788 1208 0 0 937 970 339 526 752 1327 860 609 0 0 0 0 0 0 0 1079 1479 562 1162 1506 1316 607 199 266 923 1079 1479 772 1598 0 1162 185 531 1493 0 503 0 0 0 0 0 738 925 1201 1309 1581 939 1158 285 609 35 0 0 0 796 689 807 1049 156 0 0 900 0 971 1318 1322 
202 764 0 0 0 0 0 436 333 1568 954 0 0 0 277 931 1162 86 1420 709 564 353 316 0 0 0 1528 0 301 740 441 618 766 1044 0 0 532 681 703 1526 0 57 659 0 104 217 1119 969 614 0 0 0 0 1599 95 490 36 978 1277 494 0 196 234 644 441 0 764 0 59 982 129 59 187 975 551 0 0 1143 400 953 
0 0 0 0 0 768 149 65 69 545 1477 996 0 756 280 68 639 1115 440 656 1348 0 1152 1597 152 402 302 0 104 0 1043 288 828 1315 882 142 0 517 1384 1461 1216 0 0 0 858 735 689 1338 609 599 0 1019 753 713 787 1183 951 0 0 0 169 1490 760 71 0 0 635 1583 817 0 1577 1543 164 817 684 1122 1426 1197 385 837 
0 0 0 0 0 0 0 710 484 1590 757 1179 0 1552 1246 989 784 1315 508 496 58 0 777 1538 1493 948 1268 0 858 1110 73 300 90 702 736 0 0 90 1067 0 622 0 1203 1017 1056 1161 645 0 353 0 920 320 1358 434 1410 726 1026 343 132 135 322 1011 1017 487 1544 0 578 1320 297 1574 1037 1189 427 20 1366 306 291 474 157 1139 
1282 975 268 0 0 1112 1413 888 702 315 1395 783 334 1205 0 1285 407 702 1596 0 0 0 898 1448 32 883 219 0 0 0 610 719 1103 253 1202 0 1299 39 710 0 570 946 358 1013 135 255 0 1461 1121 404 492 1179 1396 328 619 612 894 0 1245 593 195 1476 617 771 547 1488 0 945 1558 1209 748 175 1222 0 311 176 1447 1192 1436 0 
1342 1399 1065 0 0 0 1175 1039 1433 559 1220 592 705 661 1514 598 567 859 209 707 0 0 1307 719 508 430 151 711 1567 1150 1443 586 1137 158 1415 1481 742 1135 0 0 1397 0 233 492 593 832 139 933 459 163 1498 1305 1300 289 1363 1269 1584 1155 23 1250 568 354 274 449 160 527 328 1163 0 526 1277 481 687 0 1447 369 1570 758 128 0 
0 815 0 573 624 334 1537 88 621 887 0 139 279 939 259 1457 718 1546 1392 1247 0 1396 1022 0 597 1005 1098 503 1224 701 275 0 0 0 968 398 1600 1503 1110 688 993 1039 1092 1062 1180 879 499 247 1576 1291 1099 661 294 1257 10 741 0 0 52 1162 1330 623 591 605 461 1300 289 1527 0 173 886 544 1379 260 532 681 77 711 1220 0 
1286 693 1532 682 636 0 0 0 812 910 1211 1070 1072 322 238 447 1434 1567 510 1335 33 681 703 0 0 937 375 1189 312 352 244 0 609 1030 227 1317 1478 738 682 619 377 6 1098 0 502 1441 67 1127 457 1110 40 989 1098 1371 1377 774 1055 907 1104 1408 1502 1343 1122 1589 1052 535 317 814 325 1428 372 942 22 628 1008 1087 0 510 0 0 
763 1135 1263 121 560 631 1201 1309 1429 0 743 1263 0 0 256 8 1300 859 0 0 0 0 1384 0 398 279 557 28 400 847 484 531 644 1015 0 236 294 0 314 347 363 346 657 0 416 591 1170 497 513 941 391 1038 1234 1130 1167 1444 196 690 1128 925 602 1178 1038 557 0 613 116 490 36 0 779 1369 0 1596 1339 1038 1542 0 359 0 
0 0 1384 1226 756 0 472 132 61 292 1046 0 490 284 921 64 1409 0 0 0 0 0 0 0 877 1563 1173 1517 1500 787 1191 924 866 0 0 200 206 0 0 0 1265 0 0 0 1343 1122 183 785 10 1032 150 417 777 123 1163 389 1490 404 478 510 0 0 419 144 221 413 0 915 1186 1244 1092 75 981 1090 805 417 434 705 661 0 
0 1367 1398 951 1511 1152 1422 437 513 1544 1470 0 915 897 0 0 800 155 0 0 1035 264 0 0 1349 1506 1096 31 338 461 0 0 789 985 1259 109 1069 0 0 0 1183 0 0 0 371 123 490 261 1377 1178 1038 938 1292 724 962 665 460 830 341 1569 866 908 0 0 0 1557 0 1478 1204 994 950 1529 922 1315 882 76 197 0 1070 73 
0 959 429 663 1269 1283 1177 1019 1004 672 686 0 1253 262 0 0 1306 603 386 589 188 267 900 780 359 1366 595 1251 765 0 0 0 0 624 764 436 819 1123 0 0 0 0 0 492 1527 1020 811 610 132 372 1213 723 559 450 256 624 423 0 837 0 737 638 1590 757 1138 589 547 1025 136 453 746 0 1380 0 909 947 1561 1135 1263 121 
0 1 246 1131 741 1200 484 427 281 870 842 0 346 52 970 996 1335 0 1390 660 1221 219 865 112 928 582 497 0 0 0 123 1163 0 0 35 1127 571 191 255 1246 1488 0 0 1034 367 227 691 705 1339 1394 1084 0 1588 943 224 914 1445 0 0 0 0 0 981 841 637 709 1478 1019 1004 1100 783 334 77 514 146 1541 0 0 377 266 
36 1531 735 731 243 0 853 977 1295 920 694 748 526 898 1442 1274 0 0 203 1598 312 1160 1476 548 1045 610 132 475 0 0 724 962 666 0 0 0 455 660 357 89 1060 1184 0 685 0 44 1193 109 805 1363 1269 1283 1410 598 65 368 1176 53 0 0 0 0 0 713 590 1464 1204 1391 1559 251 541 991 1254 428 848 755 1210 1483 1062 1180 
1186 766 631 1047 739 0 0 873 1599 492 593 841 147 3 1576 1093 1581 64 801 812 1281 164 1202 155 0 894 138 1036 1320 0 1161 1017 0 0 0 1026 849 1104 1408 588 0 683 0 1367 1427 1085 1236 235 576 936 741 0 978 725 418 101 684 546 192 0 0 0 0 352 935 721 136 551 1509 1020 569 748 267 725 0 343 1510 112 316 1232 
39 710 1524 1228 813 931 0 1061 326 803 38 991 1491 1028 198 1144 230 1289 388 1361 137 0 425 238 0 888 1222 355 1 0 0 0 0 0 0 0 0 206 1307 1571 578 0 1316 1090 805 0 670 288 1097 0 794 1386 48 1514 1350 108 0 407 702 736 88 844 1039 1543 718 299 899 834 976 625 1163 474 212 0 994 950 219 722 301 0 
240 187 847 1010 641 68 1095 1557 1330 0 0 0 1342 310 829 1134 1173 1233 971 1077 1090 368 956 1375 0 125 964 1548 0 464 0 0 0 0 0 468 67 1179 1022 982 762 177 566 0 576 211 1294 1146 771 647 245 431 1278 0 347 0 793 0 772 992 1310 481 866 389 763 0 0 1454 1538 0 0 1089 983 437 513 1084 0 1390 0 0 
0 0 1000 979 178 4 0 0 0 0 0 0 0 0 0 0 0 11 859 974 190 676 1150 341 0 750 999 890 1589 391 0 0 0 0 36 1257 10 397 733 0 0 1446 0 0 1251 574 95 1129 0 0 614 677 1352 670 487 170 561 0 896 1150 474 86 1163 196 494 0 0 769 912 316 477 293 1213 1065 0 0 1596 1544 0 0 

# Time : 57600000 
0 0 866 1420 709 1152 422 0 251 541 1141 1208 0 1360 0 181 841 582 1016 1472 95 1197 396 1519 0 120 769 0 0 0 0 0 0 0 0 0 131 406 615 380 1559 1409 0 0 0 0 1440 1031 1100 78 1361 1131 1240 867 440 1295 610 870 877 1385 1574 1052 535 1142 421 0 0 186 0 0 932 0 0 0 0 0 0 1170 1106 0 
0 0 987 4 1554 578 362 1533 979 800 251 589 1528 1340 0 180 1307 819 1216 0 1539 366 1260 1480 1196 325 1405 1059 0 0 603 701 275 0 5 506 1311 1172 768 560 1509 111 0 0 1035 680 42 1451 713 795 1077 1041 608 719 508 1006 0 0 1518 1285 1174 790 884 660 357 0 0 648 1127 0 1230 0 0 0 401 465 124 101 0 1019 
0 617 771 676 97 912 334 606 1328 758 1177 655 175 1426 967 140 1303 1443 635 736 1231 921 1056 780 132 470 441 530 1501 773 111 283 1508 1352 994 458 148 582 94 756 280 732 0 200 420 1594 0 1358 691 705 159 1582 160 1401 1596 1339 0 412 955 0 0 1431 184 0 0 863 1518 871 969 296 712 486 1029 354 14 1441 1348 167 1275 585 
1500 56 1219 3 983 1019 944 1002 1192 271 772 1132 762 1412 1229 1172 491 390 1398 558 1333 795 1100 51 249 0 0 900 1137 0 764 379 258 1131 1318 1416 1487 866 908 1412 1360 1229 373 1003 711 0 1537 1396 1193 109 1073 876 734 1137 1090 805 0 0 0 0 0 1298 314 0 14 1010 41 942 1581 894 20 0 1517 468 402 724 528 740 123 0 
1252 1397 1563 0 0 320 732 1210 1431 669 266 571 191 408 1041 0 263 67 1323 457 0 1451 902 1082 722 1501 1539 665 1382 0 0 1418 520 0 0 1272 1510 737 1372 1043 1340 1370 1277 803 177 994 105 863 212 243 816 659 889 681 1535 0 0 69 843 758 934 963 33 171 1340 515 1560 560 0 1584 170 561 868 1257 1252 1161 627 1099 99 0 
0 1158 203 1190 643 555 633 1196 616 1242 0 0 1269 973 24 627 205 686 1032 150 1015 1402 453 746 996 491 1554 624 981 252 322 379 83 0 0 0 0 1290 1527 356 584 551 403 952 1446 1318 1322 1453 810 1579 695 721 1328 1150 1443 1352 1328 1468 1210 131 668 124 104 642 840 1414 718 299 797 211 1294 1394 1280 0 812 249 144 1517 468 0 
1216 304 553 22 1024 623 473 132 1347 0 0 0 1030 0 1443 617 1273 1372 370 26 579 479 0 0 1179 675 700 53 581 307 0 0 0 0 91 0 44 1034 367 335 1521 1563 120 769 1329 763 886 245 306 1433 992 299 1192 793 169 492 916 1165 409 507 1118 1005 957 1551 1561 1056 1161 597 0 574 95 455 303 1412 896 137 1345 1296 1028 599 
1587 41 1152 978 1277 72 1379 679 121 763 57 501 0 0 0 233 688 1159 521 307 0 314 1590 757 726 0 1360 546 245 529 515 0 0 0 743 0 0 0 263 916 0 950 936 609 0 813 0 1381 703 330 1170 0 136 1313 267 846 657 15 1063 25 169 431 1302 232 0 493 255 1174 61 1097 754 333 1240 848 574 1071 222 1218 1223 697 
1216 225 1323 1306 1137 980 0 160 1228 813 1143 0 0 0 0 745 869 1007 1140 1105 317 75 981 841 187 477 321 423 1249 0 1053 1271 282 3 773 0 0 1278 764 666 1184 955 439 644 834 332 1253 1553 292 1046 1229 0 438 646 923 153 807 459 1558 20 1213 694 113 0 1150 382 1374 1155 1322 1403 78 1035 236 379 244 650 319 755 522 1594 
965 56 601 635 681 314 505 762 892 1568 751 0 0 1410 0 0 1347 501 874 735 1325 1529 922 1281 164 1555 1467 212 1537 305 902 1521 1099 1497 849 1466 840 0 1484 28 241 991 930 305 1454 997 346 987 139 1021 0 0 0 1277 494 53 430 1576 376 1303 1443 614 367 0 727 1420 651 390 963 27 1345 1491 1204 1276 1469 282 1461 1216 0 1052 
237 1434 142 254 23 1446 908 1077 1404 0 0 0 583 892 0 0 521 884 1079 0 143 1279 1414 0 0 101 1051 260 1188 576 765 24 1077 688 389 0 580 544 14 1010 488 0 0 0 1360 1160 0 679 391 539 498 0 1241 823 1259 342 1546 1187 0 0 81 820 0 836 0 1425 686 0 1567 0 1350 286 1323 925 602 1178 1575 1500 1588 1571 
196 1300 0 1210 1460 380 557 645 604 1330 1002 53 1339 258 0 276 153 569 54 0 399 518 554 0 1374 167 235 1197 423 960 1008 1087 549 1041 196 234 0 942 424 188 1271 545 601 0 226 1302 488 676 139 0 1179 603 306 277 1337 220 1567 862 1151 106 1498 1256 0 0 0 0 0 370 0 0 318 1153 0 0 788 889 278 1472 316 477 
1423 36 1425 698 494 0 1236 936 1373 0 928 0 1107 664 532 1398 53 581 0 761 1110 655 0 1298 867 958 670 225 0 719 969 1479 258 710 1490 760 808 560 778 872 1339 319 1330 0 0 1403 1271 1549 796 341 1001 700 182 1499 586 375 105 131 594 79 421 1070 1498 822 814 382 0 659 55 704 1330 0 1096 424 776 616 0 1225 202 1555 
0 1186 1463 192 47 263 1063 439 1496 381 516 247 114 1279 410 810 342 559 1148 29 1544 962 0 1495 668 1392 1086 1541 0 487 170 561 995 1312 431 716 1176 343 989 1369 1107 117 0 0 682 619 612 551 577 1258 982 1301 484 1274 153 861 1145 705 925 602 203 290 143 1023 57 1355 1492 833 1502 3 231 205 686 499 247 1576 0 0 1485 0 
0 271 216 1008 85 0 0 195 210 131 1205 550 571 1091 346 306 0 0 951 845 117 600 889 455 0 898 884 1256 1277 72 756 280 337 63 1520 294 265 1555 1420 709 1478 1009 1305 350 227 0 910 659 302 318 266 923 1507 1436 53 323 1024 728 0 0 708 0 0 0 1143 68 639 1495 1471 1028 1224 886 842 67 1323 457 0 1154 1054 0 
0 0 1525 677 1210 0 0 245 529 705 661 680 594 1313 429 1421 844 0 1038 1513 1462 1492 1328 773 631 645 999 620 1593 333 1412 1360 1229 749 386 780 16 1492 636 845 0 29 1374 876 44 0 855 776 0 444 0 978 391 321 689 165 1427 949 0 0 0 0 793 1073 0 39 1036 293 1213 104 396 1160 762 177 0 0 0 1012 181 1562 
0 1532 840 0 409 174 853 0 630 934 998 1194 834 976 127 823 270 563 419 1252 1111 0 1011 849 778 1146 1130 564 0 1154 275 0 430 857 1100 51 1337 1254 927 1078 1007 564 651 1078 130 1367 1427 951 0 0 0 666 139 857 0 531 1478 1387 0 0 0 0 1219 1172 789 332 251 126 572 858 1260 410 1533 0 232 523 0 1425 1463 519 
787 1183 1485 520 205 12 544 957 1378 1554 864 1021 1454 1538 718 1576 0 1591 493 1216 37 733 1461 514 0 0 109 973 0 0 1538 718 1546 0 629 284 586 1135 0 66 1199 888 1413 29 930 1072 664 572 0 0 0 1589 391 1222 554 853 1048 1510 356 0 506 35 535 268 1123 774 1098 959 286 1342 310 106 606 1126 1286 1580 1375 1463 456 765 
0 463 1054 460 118 770 0 1302 0 131 814 957 1330 841 845 802 0 623 0 1500 1596 890 1575 1424 904 1226 513 894 794 744 1385 813 1083 832 846 601 822 1585 1223 491 204 149 1516 869 1512 298 804 786 0 0 0 0 0 18 1225 544 2 0 0 1139 1581 1108 1297 0 223 1571 369 105 521 1275 1336 554 853 1048 840 1204 1080 757 497 166 
0 188 624 423 1541 40 0 941 1080 1311 156 299 231 164 396 1160 1323 457 1446 1318 0 634 40 1165 605 1448 70 218 627 947 0 0 0 138 503 1330 1212 903 1451 263 840 1537 1271 648 1408 1398 951 0 0 0 0 715 871 64 801 1549 1102 125 964 1548 1100 783 651 0 81 0 453 0 1268 1240 220 520 1296 837 573 1409 0 250 436 73 
0 1203 914 295 1130 7 332 1253 262 1203 914 365 1224 1396 471 185 444 1456 355 1 1398 1075 996 1174 0 848 574 728 1476 1259 0 1213 838 326 916 1086 1541 40 1402 180 1485 717 0 236 756 1600 675 0 0 5 410 1290 971 1484 388 551 634 1086 330 1170 902 347 1413 0 1229 389 696 0 1556 128 102 591 327 737 1372 800 1459 127 823 297 
1235 262 676 989 109 1370 997 346 52 717 785 530 396 1081 0 0 0 720 907 1045 429 606 1328 1155 254 1123 1355 949 480 1270 1157 1481 767 33 1360 884 1256 1153 586 1137 788 1208 0 200 1092 0 690 0 1378 871 969 177 488 650 0 35 1127 268 613 1272 453 1057 1519 575 190 1455 0 1595 1273 610 702 736 1422 1014 666 758 1390 660 826 1018 
612 238 506 35 413 0 1142 526 898 139 891 707 0 0 1336 738 0 1465 1113 1299 1331 853 977 276 1383 223 68 1095 858 327 1001 61 0 589 1528 999 620 427 822 487 1229 525 1193 109 1523 1032 150 13 1287 1106 89 636 445 1028 1016 1472 95 0 0 831 681 108 21 1529 1389 984 1525 268 1272 77 0 1202 155 1556 67 1270 1544 450 755 1505 
0 0 0 737 1372 800 1222 0 354 274 1421 995 635 49 531 281 1526 298 198 435 1490 404 392 1398 1553 944 782 928 0 1418 520 1435 518 1453 0 0 480 83 1504 186 1525 839 1236 945 1558 872 628 415 80 1514 1519 635 1108 523 804 786 965 650 1516 673 524 1480 1196 616 1242 739 1230 359 831 383 0 425 238 506 1397 1170 1582 1442 504 0 
0 1592 896 1494 1452 382 985 723 487 170 0 1363 1226 1331 1532 584 0 1037 1291 1139 416 1281 0 429 70 218 1002 1247 91 387 108 565 885 1065 369 105 0 1401 1510 0 1474 1185 1063 500 1202 1286 1126 1006 489 653 1568 1222 1464 898 139 933 459 1151 1271 1440 46 1315 882 1292 1305 350 959 286 0 475 1076 956 1375 907 1122 1373 214 0 0 0 
1300 1387 1181 1402 59 982 624 981 604 42 0 1073 1448 1562 335 1521 1099 379 1248 235 28 815 913 1139 184 1395 921 520 1007 229 1480 414 34 574 453 746 1374 1155 1434 0 1525 677 0 1340 425 1151 1048 0 348 867 958 808 516 476 292 1 863 1128 815 1489 0 0 0 559 1374 876 368 452 0 1143 575 0 341 42 1451 843 758 853 0 0 
0 111 283 1148 29 1461 665 1488 1404 0 0 600 0 288 919 1124 946 358 959 104 396 161 53 1339 1038 629 50 717 21 70 810 1192 1436 244 1100 783 518 276 10 967 258 0 1466 840 1443 856 1376 1125 1013 273 0 1176 1462 192 880 1322 1453 1512 298 135 798 0 984 24 160 580 252 1283 952 251 644 0 1071 617 1358 434 1270 972 405 483 
1411 1089 86 1317 258 981 753 708 1190 0 0 325 1294 1146 933 946 807 466 492 593 1214 1572 546 1002 24 299 797 394 1391 119 1377 1568 638 360 1246 989 655 588 0 310 664 0 0 785 831 0 550 1190 914 365 746 844 433 94 1482 953 648 1408 1454 593 1214 1572 739 1087 0 600 1021 1400 911 295 363 346 1573 1460 1396 1468 1406 727 1272 0 
44 244 1100 476 292 370 138 1403 1492 1034 0 0 0 1488 746 1394 1035 1586 803 38 437 924 1572 959 1386 597 611 1411 1089 997 1267 811 1543 164 89 692 1092 1062 1180 730 0 573 624 261 673 1007 0 0 668 581 1472 0 541 346 987 1333 1372 370 1159 142 1512 684 818 1059 0 790 1424 1210 1483 1486 1457 526 0 592 681 703 137 0 330 812 
1069 425 809 1409 0 1000 966 1407 1449 583 892 0 1224 331 413 57 382 464 1190 71 764 277 1513 613 1304 1174 399 44 244 403 486 784 1429 261 1557 6 1098 503 1232 181 532 682 636 610 132 1156 1571 1184 1118 465 0 0 974 145 929 595 1056 1000 32 66 373 1366 125 0 0 412 312 1447 444 485 255 170 0 1513 161 1005 0 1051 784 328 
114 293 1347 1441 0 0 327 1001 519 381 1404 496 37 199 1330 508 192 1564 1361 1068 0 1107 652 1552 841 406 1201 99 425 966 1120 0 1477 272 808 937 375 1189 854 1415 1008 121 1502 894 138 1110 182 36 1423 165 1427 451 1492 234 168 385 135 798 306 201 1049 311 268 332 1508 1072 664 532 681 228 830 775 0 440 46 258 1327 235 148 0 
1597 983 670 0 0 0 1309 282 890 663 1005 212 662 183 231 1040 1486 496 232 110 564 1478 210 1419 311 1583 956 1162 977 559 865 287 1297 772 1132 1119 310 1553 1501 216 669 266 923 1079 1341 1319 903 912 717 1107 664 259 1457 0 1225 131 406 1214 988 915 121 997 346 940 1388 1065 1476 1259 828 971 1070 1349 1506 1254 8 520 1296 380 1299 575 
0 742 1465 1113 0 937 291 1178 40 1426 772 992 558 1118 1139 1227 1341 628 1298 1000 271 511 321 411 0 0 554 889 392 551 438 985 1259 57 89 1060 1236 504 822 276 1349 1506 1254 1167 1031 1424 643 1232 1351 693 254 1123 394 0 1151 1271 1440 1212 809 1416 1225 1142 526 1158 1116 1020 480 1270 1475 600 1302 359 1366 625 0 31 223 0 796 0 
1426 658 298 198 50 1365 622 0 0 1487 988 185 552 994 1208 1309 783 924 1533 559 1148 1083 246 1547 0 8 520 847 189 486 1113 1258 242 388 634 40 1026 540 1002 517 1130 440 1327 431 49 531 1133 654 452 1416 1314 793 219 1130 440 0 1492 833 796 671 1447 563 973 0 337 72 117 1043 929 0 759 1338 1368 5 280 65 781 0 564 0 
0 1344 1037 1291 493 163 682 0 271 1035 1047 14 863 0 1137 291 0 716 1260 1132 900 0 0 676 726 564 841 147 339 1223 430 151 1362 167 1075 996 35 413 928 678 123 1163 474 965 732 1532 840 1009 601 1098 892 429 879 233 0 836 91 1523 577 630 1415 1417 591 1330 508 631 911 233 0 0 792 327 473 565 1430 710 0 0 0 395 
0 345 481 1581 302 558 1122 216 669 420 1594 402 1028 198 1382 379 1011 921 1056 722 379 197 1321 791 935 197 991 1509 1095 1118 1005 1098 1371 1061 326 803 1592 1389 1247 59 724 962 1109 82 633 1196 325 1479 480 538 930 583 1240 794 119 0 0 1558 1245 786 968 1044 736 1416 606 990 1074 745 0 1574 1533 820 1435 1227 611 455 736 0 1280 1145 
0 0 84 277 1455 1134 635 1525 677 867 0 128 1011 1291 918 1276 301 1090 135 103 1276 1376 1125 962 22 441 748 903 793 169 1490 1234 707 1557 1073 876 4 1570 1335 33 450 256 924 706 473 132 470 441 117 650 700 0 331 1244 629 661 0 1582 1500 864 229 1315 0 536 1400 364 0 165 853 148 606 149 1038 447 750 456 596 932 501 711 
0 0 418 1499 1302 896 597 1042 419 974 0 0 0 1231 0 435 397 69 1066 42 435 874 1225 1017 1056 780 380 1548 1313 267 573 1324 995 1312 673 524 1480 410 519 522 1178 100 6 201 1049 249 827 1392 909 805 1574 1533 1352 994 1029 989 655 443 0 265 1555 675 0 1391 1590 1007 0 0 1496 0 1153 49 138 575 324 893 846 154 355 1317 
611 463 1113 1242 941 28 815 1489 1230 1507 0 0 0 178 780 1139 610 719 995 302 27 1053 0 891 38 390 348 393 432 212 1537 1084 190 695 721 136 1211 879 667 1428 372 1438 1367 1520 1295 472 580 252 1296 525 1474 364 492 896 597 105 1148 178 587 318 1201 690 70 751 271 216 1372 1334 449 969 1544 47 263 191 571 1206 818 271 878 1300 
1318 1013 478 1053 944 1577 0 1562 1164 174 18 639 194 415 80 1514 77 1233 562 841 147 3 145 307 1368 826 1119 310 0 992 1188 595 1149 992 299 899 106 1020 257 1107 664 1016 599 1255 51 506 1311 480 134 864 0 279 557 28 815 453 361 641 1329 444 711 777 994 8 0 478 0 1476 555 69 1582 680 143 1331 773 744 1289 401 1031 1500 
990 825 0 1579 1040 1463 464 382 0 841 187 66 1199 673 0 419 1252 278 1205 1281 160 1143 98 304 0 1437 1060 837 0 1162 977 1510 587 318 953 523 1307 1030 1301 693 254 555 1451 902 1082 1406 148 1164 1374 938 0 419 144 278 298 696 37 1564 1361 115 510 176 213 1344 95 1211 761 1177 0 0 0 1174 399 514 726 947 418 237 276 1349 
87 1104 1408 0 1410 426 649 1355 1129 983 904 1322 1403 1492 0 555 98 542 1399 0 0 0 65 781 456 94 756 1289 1148 675 1519 1497 872 788 124 1580 1250 435 848 1027 1299 575 1402 453 746 316 477 21 70 502 1340 27 1345 578 1037 501 781 0 1519 0 0 836 9 345 787 520 847 484 854 0 0 912 1139 184 783 423 232 1445 517 1130 
1435 452 925 138 627 1099 1011 1079 156 1241 605 975 1393 1516 1127 323 647 245 815 1489 0 914 365 1473 497 371 123 1233 983 1019 1004 690 1369 1200 73 300 851 819 1123 34 742 261 244 1100 783 202 1555 1184 184 960 71 1425 0 762 917 499 1013 1074 1284 1024 0 545 601 1540 467 460 1000 530 1501 0 1229 1172 1180 314 347 1223 1082 541 0 109 
1252 918 36 0 1476 617 881 1270 659 778 879 1415 0 900 969 1102 795 1077 298 135 103 785 1322 1403 1483 1527 1020 1344 218 1002 612 264 386 1046 610 719 508 380 1266 787 1191 122 305 809 1409 984 159 36 870 265 959 1463 519 0 744 806 262 1285 272 548 1144 1183 1485 1175 1486 577 0 0 0 562 478 510 317 75 1057 1451 843 569 692 1261 
966 1120 912 938 0 477 133 459 1151 106 1020 137 0 0 1398 899 373 549 0 1237 421 1070 975 8 444 814 325 552 1238 1116 1269 687 671 647 422 1401 1596 62 1332 461 482 1114 382 464 1190 71 769 912 938 599 0 387 184 63 612 551 878 1470 1128 815 1145 847 1152 707 1341 1511 866 599 384 419 341 1569 0 1043 1340 27 182 976 395 652 
0 0 0 666 1480 475 215 0 486 553 374 0 0 0 973 1495 1317 258 1463 500 203 290 817 332 546 0 20 0 859 536 216 568 1471 478 1053 1271 245 306 1161 16 1572 546 192 1564 1361 1068 376 1172 1437 1451 1069 229 1038 1234 336 522 1277 481 764 161 642 1000 271 216 509 1172 789 697 60 1501 216 0 0 0 840 1089 903 229 815 1116 
0 779 1225 28 815 1059 400 1410 369 105 863 0 0 520 24 1077 688 993 426 1256 19 1004 1061 1211 0 0 141 0 1576 376 545 967 140 947 1561 239 1288 295 1221 799 1351 1339 1404 496 232 110 174 582 94 1547 771 128 1566 146 1142 335 583 84 624 957 1551 1249 1499 478 817 268 1123 0 632 1560 0 0 605 513 0 244 403 750 141 974 
0 1117 1530 397 69 1582 218 627 453 361 80 1262 379 83 0 76 619 529 1208 499 0 0 1240 743 0 798 103 0 457 221 943 1181 467 360 577 662 1331 336 104 387 659 889 455 736 1286 642 1511 866 908 45 147 1282 326 1445 1356 985 723 418 502 1302 232 1337 180 118 805 1003 41 0 1465 0 240 187 66 10 815 1116 288 1097 1081 100 
0 1294 1089 171 977 0 1012 1299 575 1246 626 183 915 786 767 33 1360 919 1594 1366 69 843 608 344 1102 1364 1467 974 150 891 516 1400 1486 1581 302 558 542 1155 1535 1464 776 616 456 596 932 61 1310 737 638 372 942 420 21 541 417 1344 1037 895 1442 1403 1271 586 1137 158 1541 972 225 633 298 1430 1378 1433 491 1075 141 210 0 1050 1434 337 
0 1467 774 629 1055 907 34 742 261 74 1333 490 36 479 556 437 1102 1529 1052 535 773 434 160 892 1345 1296 1414 0 1207 1421 778 872 749 230 1455 405 1176 1600 381 516 247 114 893 1548 1313 1061 744 730 0 715 848 0 856 830 76 134 442 833 628 1326 518 1453 0 616 1017 618 766 603 838 326 105 1148 178 111 1081 1497 1309 0 827 1060 
481 679 1067 189 486 1113 787 1191 584 323 700 915 1186 314 226 868 978 725 479 613 691 65 1552 0 0 436 782 762 349 1442 1456 0 0 477 133 813 265 1555 386 932 528 571 1206 818 646 112 947 1561 0 1290 1503 44 580 861 382 1374 1120 1022 759 289 885 1065 6 0 815 1086 727 715 0 0 0 895 173 1089 789 638 1177 1039 1456 1286 
1335 683 1147 339 1223 430 857 106 1262 0 1497 0 339 987 1457 744 48 1514 598 1026 540 760 1524 1228 1589 823 1172 998 134 1266 421 1070 1349 1581 1439 1016 599 1026 1209 47 398 594 744 1289 138 1110 0 1302 232 523 0 99 46 727 1420 1386 0 1461 1121 1213 1530 397 1285 1075 141 974 1345 1290 0 0 1315 1210 0 244 1525 934 401 866 389 763 
392 1566 1041 1095 1118 1005 594 79 183 0 638 0 491 0 1367 1334 939 259 1457 1017 61 1310 1015 870 877 928 1299 39 1354 726 203 290 0 230 0 555 1451 35 0 1445 877 957 150 1464 776 647 245 431 799 1419 1230 1507 1436 253 540 41 1152 707 145 1321 572 577 1509 111 1081 100 1350 0 934 1393 342 0 0 1281 1388 0 96 1163 196 234 
0 258 710 36 1423 200 206 1307 192 0 0 1308 1552 830 409 174 0 0 0 1342 383 346 300 88 621 0 1199 240 1592 334 801 1027 1299 705 9 240 173 891 0 690 1109 218 1002 0 1289 339 0 1423 724 962 665 284 1453 1101 61 225 1249 1247 59 94 687 1564 1361 732 1532 1571 369 0 1172 365 412 466 721 1460 847 484 0 962 849 1104 
0 292 0 912 717 109 333 687 1485 717 1501 216 1312 1070 797 1511 903 792 976 395 1112 0 8 370 1273 408 0 176 748 0 1469 528 1275 1201 714 130 145 307 1368 316 408 1395 921 0 0 0 0 0 450 256 8 520 245 431 0 1386 1340 1335 33 530 232 496 232 633 1196 325 0 0 1299 705 299 242 1044 1131 0 853 1048 1450 1067 1052 
0 0 0 0 1155 1535 1520 1379 788 1208 822 276 0 657 611 958 449 991 1189 1145 827 1060 1191 268 1272 651 0 836 871 1536 1054 1265 1240 0 0 1273 1372 529 0 0 1380 1295 472 0 0 0 0 173 891 968 332 1508 965 732 1519 345 195 0 1381 1014 1548 1475 799 149 1006 385 1547 0 0 728 313 0 1045 429 1225 544 2 0 142 685 
0 0 0 0 1228 92 1255 0 63 589 467 264 0 807 399 1581 939 681 1535 0 439 644 412 208 431 1278 143 1331 1447 556 1064 1264 128 1566 275 199 758 285 361 0 1245 483 0 0 0 0 0 1039 728 337 72 1200 82 633 1196 1046 1363 471 853 855 776 903 1422 630 1181 79 45 0 968 1054 1265 1164 190 1455 801 1549 1102 1214 1241 730 
0 0 0 1116 1358 434 0 0 425 1331 1486 721 0 0 819 230 1058 1150 1443 635 974 1380 1072 1332 677 1352 0 0 1415 226 776 616 1242 393 1538 718 0 1533 673 0 1590 567 0 644 505 890 1575 0 1054 409 631 536 706 473 132 50 1081 940 881 1427 693 254 23 317 1159 142 449 1252 204 940 0 0 149 0 0 0 1239 1459 778 0 
730 719 929 118 770 328 85 710 1443 835 223 1396 1444 645 571 191 1314 793 169 0 774 1101 624 609 1142 421 0 0 179 492 166 0 1373 1526 841 845 117 692 1458 928 678 1278 412 466 973 1112 0 0 1168 1405 1356 854 201 1049 249 1511 1359 1563 120 0 0 985 0 0 0 66 0 1278 269 1538 0 0 12 0 0 769 1093 172 336 0 
437 513 1281 0 646 923 0 455 736 1286 642 0 1139 0 1179 303 546 1002 280 1336 738 1414 814 0 0 203 0 0 1175 803 1091 1388 1496 1204 800 1513 1462 1475 799 83 279 274 497 371 591 1426 1197 0 1441 67 1224 1015 1520 1295 472 246 873 75 1057 0 0 0 0 500 0 491 0 1115 836 1448 32 883 0 0 1315 609 1144 532 1494 266 
1580 10 815 541 346 1254 0 456 596 932 61 1097 0 0 119 0 84 0 446 1561 281 554 889 0 0 801 556 1414 1017 0 1313 267 573 1409 1093 0 708 1133 1159 1055 907 1045 1053 442 0 291 474 86 1165 10 312 1447 1373 1236 801 1027 963 1522 1261 1012 562 478 0 1340 27 1345 876 734 126 1198 445 365 0 0 0 0 0 1008 0 0 
1398 1075 141 974 308 1135 1239 1184 846 154 1435 537 0 0 1173 38 1289 448 1597 0 787 520 847 0 0 76 818 782 1336 1003 373 947 1561 239 633 867 1096 424 1444 196 1491 1305 777 1527 356 1072 862 1100 78 1245 0 1415 0 0 388 414 1376 393 1227 854 419 341 253 699 63 936 317 75 0 28 677 111 0 0 0 0 0 228 0 0 
0 111 1359 0 509 0 694 241 72 1379 788 1208 1097 0 937 970 1233 526 752 1327 860 609 749 386 1267 33 920 1357 1011 1079 1479 562 1162 1362 680 1308 199 369 923 1079 1479 562 1162 86 1162 344 422 952 1035 680 0 0 0 1209 1385 236 806 1201 1309 1429 939 1158 1315 609 634 0 0 0 0 0 807 1049 156 1322 0 0 0 971 1318 1322 
0 732 0 0 0 0 250 436 333 1568 1253 0 1043 929 771 931 1162 86 1420 1130 564 353 1051 0 0 589 1528 1369 301 740 441 618 766 1096 0 664 532 681 703 1526 920 1581 484 0 104 217 1119 678 867 0 0 0 1185 714 790 527 1475 978 1277 1262 322 196 234 662 0 0 508 0 59 561 129 59 187 975 551 591 1205 260 400 953 
0 0 0 0 0 0 977 65 69 545 1477 996 236 756 280 68 639 1115 440 656 1348 521 729 1597 152 402 302 114 893 913 1392 288 828 1315 882 138 312 517 1384 1461 1216 37 1191 1024 858 735 689 1480 0 0 0 157 753 0 787 1183 0 0 0 0 195 1490 760 71 0 1443 635 1583 817 1549 1577 1543 164 817 684 1122 1426 1197 465 124 
0 0 0 0 1324 1376 0 1502 501 1590 757 1341 200 1092 1246 989 784 1315 508 649 0 1140 393 1538 1493 948 1268 0 0 1200 73 300 90 702 736 263 0 90 1067 1333 622 1508 482 1017 1056 1161 16 0 353 853 1239 320 1358 434 1410 726 1026 0 124 104 0 1011 1017 1068 793 169 578 1320 297 1574 1564 1361 1539 1594 1366 306 291 474 212 332 
605 975 268 0 0 0 1413 888 702 315 1395 783 423 0 0 0 407 702 1596 1011 1102 0 1526 1448 32 883 219 752 0 1046 610 719 1103 253 1202 718 0 1043 368 700 570 946 358 524 135 322 58 280 1121 404 7 1179 1396 328 619 612 894 0 1245 593 195 1476 617 1496 1375 1463 500 945 1558 1209 496 232 1222 1419 311 176 1447 1192 1436 53 
212 817 684 0 0 1286 1175 1039 1433 1182 1220 592 1081 48 1514 598 567 859 209 707 738 0 1307 719 508 430 501 711 1106 1150 1443 586 1137 158 1415 1481 1268 394 0 1593 81 0 0 119 593 195 139 933 459 163 1421 0 1168 289 0 1269 1584 1155 23 1250 601 354 274 449 160 70 514 27 0 1433 1554 481 687 0 600 369 1570 758 128 689 
0 0 0 853 1048 840 1537 88 621 1261 716 724 279 939 259 1457 718 1546 1392 1247 490 251 1022 0 1596 1005 1098 503 1224 701 1476 960 318 1269 968 398 1019 412 1077 688 993 1423 1092 1062 1180 568 499 247 1576 1101 431 83 501 1257 10 815 0 0 98 18 1330 841 137 605 461 614 508 1528 0 676 886 544 1379 260 1063 681 0 687 1220 0 
1286 693 1532 73 1120 545 1171 1007 1166 1066 1211 1070 1072 322 238 447 1434 1567 862 1335 429 746 703 330 812 937 375 1189 312 352 1177 353 609 1030 227 1317 320 299 1095 619 377 632 1098 295 502 1441 67 1323 457 0 216 464 1098 1371 1377 774 1055 849 1104 1408 1502 1343 1122 435 1052 535 1158 814 325 972 372 942 22 628 1008 1087 0 724 136 0 
763 1135 1263 121 560 319 790 21 0 1324 743 1263 0 975 0 1058 1166 0 0 885 865 413 1444 0 398 279 557 28 400 847 484 0 644 1015 922 960 820 182 515 347 363 1491 538 436 416 591 1170 902 1292 1323 457 1038 1234 1130 1167 1444 196 0 1052 925 602 1178 1038 1588 1571 422 196 490 36 788 779 0 0 1596 1339 1038 460 0 665 914 
0 1542 1384 1226 756 280 68 132 61 1110 773 701 1476 555 0 839 1409 1280 0 591 0 0 0 0 1093 907 144 1517 614 787 1191 0 1269 254 555 200 206 0 911 1057 1265 286 0 0 1343 1122 183 785 10 1032 150 417 777 123 1163 136 551 371 478 510 1039 94 34 278 408 1475 1368 915 1186 1244 1092 75 981 1090 805 417 777 1235 1204 108 
1165 392 1398 951 1511 1152 0 437 513 1544 1470 0 0 1359 0 1376 800 155 729 898 1035 169 0 0 1349 1506 0 481 971 590 0 0 287 985 1259 109 1069 0 0 0 1183 0 0 0 371 123 490 261 1377 1178 1038 646 949 724 962 665 952 1527 341 1569 866 908 1436 0 0 0 1096 1478 1204 994 950 1529 922 0 882 76 0 369 1070 73 
0 459 429 663 1269 1283 1478 1019 1004 672 686 0 1253 262 0 874 0 1049 386 589 188 267 0 0 359 1366 1370 828 0 0 0 0 0 624 764 436 0 0 0 559 0 0 0 0 1527 1020 811 610 132 372 1213 838 1013 450 256 624 764 0 0 0 737 638 1590 757 1299 667 110 1025 136 453 746 0 0 0 736 464 334 1135 1263 121 
0 1264 246 578 287 1033 458 427 281 870 842 724 346 52 684 1470 1128 0 1390 660 1221 219 882 112 928 582 1465 198 0 0 123 1163 0 814 1484 823 850 127 444 1132 0 0 1160 1034 367 0 691 705 138 1394 1084 879 1588 35 375 241 991 0 1068 539 0 0 981 841 582 240 671 186 1004 1100 783 0 440 1327 407 702 1400 911 377 458 
0 0 735 731 243 105 0 1440 1295 920 694 748 526 898 539 1239 1513 1498 1276 1212 312 1160 736 548 1045 610 132 475 215 41 724 962 1345 1591 493 826 0 660 357 89 1569 0 1326 1279 724 630 1193 109 1092 1363 1269 113 1410 598 65 368 0 610 110 164 0 0 753 713 590 801 1204 1391 1559 251 541 1214 1254 428 0 0 1210 1483 1062 1180 
68 0 788 1047 211 0 0 873 1599 492 593 841 147 3 231 1093 1237 0 270 343 1281 164 1202 155 0 894 138 1036 1320 0 1214 1017 0 0 0 1261 293 1104 1408 588 0 138 1110 558 748 317 0 514 950 936 1140 1248 978 725 418 101 159 894 708 496 908 0 312 352 935 721 136 551 1509 1020 569 684 267 0 0 0 1510 112 316 317 
39 710 1524 1228 813 932 528 1061 326 803 38 991 1491 1028 198 1144 217 357 1569 1434 137 748 425 238 0 888 606 355 1 809 0 49 0 0 0 651 666 139 1307 1571 578 724 630 707 871 576 211 288 919 778 794 1386 48 1514 310 0 1413 888 702 736 88 1423 1039 1456 662 299 899 834 976 625 1163 474 212 662 0 950 219 722 301 0 
1135 537 461 1010 641 68 0 1557 1073 1589 0 748 22 310 829 0 0 1233 971 1077 1090 1279 956 1375 0 125 1153 137 605 464 0 0 0 0 0 468 67 60 1022 982 762 177 1378 216 576 211 1294 1146 257 0 245 431 1278 0 761 0 1559 343 772 992 1310 481 866 389 763 57 1021 1454 1538 0 0 1089 0 437 513 1084 0 81 454 0 
0 90 1533 979 178 989 0 0 0 0 0 873 1503 761 0 0 0 11 859 227 190 695 561 995 0 0 1544 1071 1589 391 0 0 0 0 20 1257 10 340 1461 0 0 1446 1318 1322 1251 574 95 1129 0 0 614 677 1352 670 487 170 0 0 896 1150 474 86 1163 196 494 0 1287 769 912 295 477 293 1146 498 1255 274 497 371 0 0 

# Time : 64000000 
0 0 866 1420 709 1152 422 962 0 541 1141 1208 0 0 0 562 841 582 1016 1472 0 0 586 1512 0 120 769 1241 1246 0 0 0 0 0 0 1385 1574 1149 829 607 1559 343 0 0 0 1271 1440 1031 1115 566 1434 1131 1240 867 440 1295 292 1458 854 1385 1574 1052 535 1142 421 93 0 0 1429 1262 914 0 0 0 0 0 1565 0 259 1222 
276 750 987 4 1554 578 362 1533 979 800 251 589 293 1104 0 419 1307 819 1216 1347 1539 366 1260 527 1196 325 1405 275 199 1133 365 109 37 0 0 1112 1328 1172 768 1540 1509 111 0 236 1589 1521 42 1451 713 795 1077 1041 608 719 508 1006 1171 0 1518 1285 1174 790 884 660 357 0 0 0 1008 739 1230 0 0 0 401 465 124 101 1051 687 
0 617 771 676 97 912 334 606 1328 758 1177 655 928 585 967 140 1303 1443 918 811 1231 921 1056 780 132 470 842 530 1501 216 738 580 1508 1352 994 458 148 582 94 756 280 732 907 200 420 0 1175 1358 691 705 549 0 584 1401 1596 1339 0 0 41 0 0 438 184 1193 0 863 1518 871 969 296 712 0 1029 354 14 1441 1348 167 1275 585 
0 56 1219 0 983 1019 944 1153 1192 271 772 1132 0 1412 1229 467 752 835 247 873 1333 795 1100 51 249 827 791 900 1137 0 0 46 258 981 273 1416 1299 866 908 1412 1360 1229 373 1003 711 1264 1537 1396 1193 109 1311 1567 1275 1336 1090 805 0 0 0 0 513 1352 314 0 0 1010 41 942 1581 894 20 1480 1517 468 402 724 528 740 123 0 
0 1481 174 0 0 320 732 1532 1431 669 0 44 191 408 1041 1014 1529 1052 1323 457 1446 1451 902 1082 722 1501 1539 665 1382 1396 1386 8 520 0 0 0 796 1382 371 1043 1340 1370 1277 803 177 994 105 863 1373 102 816 659 889 681 1535 0 0 69 843 381 1266 421 33 171 1030 515 1560 560 378 1584 170 561 868 449 1252 1161 627 1099 99 0 
0 307 195 369 643 555 633 1196 616 1349 1295 0 303 1590 757 0 205 686 1032 150 1015 1402 453 746 996 491 1554 624 981 252 1296 1118 171 1229 0 0 0 0 1527 356 584 0 1593 952 1446 1318 1322 1453 887 437 695 721 1328 1150 1443 635 1583 1468 1210 131 668 0 104 642 1296 1414 718 299 0 211 1294 1394 1280 0 1014 1548 144 1517 468 0 
1216 304 553 1284 1024 623 473 132 0 873 1599 0 362 678 1550 1544 1273 1372 370 150 579 479 0 1301 272 675 700 53 581 307 195 0 0 0 91 1016 732 840 367 335 1521 0 688 1151 887 763 886 245 595 1149 992 299 1136 793 169 578 1359 1165 409 507 1118 0 957 1551 1218 1056 1161 597 0 574 95 455 303 1412 896 137 1345 1296 1028 599 
1587 41 1152 0 1277 72 1379 1333 887 763 57 0 0 0 1141 233 688 1159 521 0 1180 314 1590 757 726 690 70 850 1129 529 209 369 1255 607 743 212 1436 662 263 916 0 950 936 55 0 813 941 1381 703 330 1170 0 136 1313 267 846 657 15 1063 25 1423 1239 1302 232 0 493 255 1174 467 264 754 333 1240 848 574 1071 222 1218 1351 697 
1235 508 1323 1306 0 631 536 1503 1226 813 1143 0 0 0 0 745 869 1007 1140 786 317 75 981 841 187 477 0 527 156 478 1053 442 1520 0 773 117 0 202 764 666 1184 955 439 644 1523 332 1253 1553 292 1046 1229 0 438 646 923 153 807 25 933 0 102 694 113 0 1150 382 1374 1155 1322 1403 78 1035 236 379 244 650 319 790 1260 1594 
1414 718 601 635 0 314 505 762 968 332 251 0 78 344 0 974 648 21 874 1489 1325 1529 922 1281 164 1581 930 212 1537 305 902 1120 762 1593 849 1466 0 0 1484 28 241 991 0 305 1454 997 346 987 139 1021 431 844 522 1277 494 53 430 1346 247 549 1164 614 367 1569 727 1420 651 390 963 976 1345 1491 1204 594 1469 282 1461 1216 0 1052 
237 1434 142 254 23 1446 908 1077 0 0 0 0 1345 892 0 643 521 884 1079 1353 143 616 1157 788 124 101 1051 260 717 576 765 24 1077 688 389 651 1078 0 14 1010 1114 0 0 0 1159 0 429 679 391 539 1348 633 1241 823 1259 342 1546 1187 469 477 21 541 991 22 0 0 355 1151 0 0 1350 286 1323 925 602 1178 1575 1500 1588 1571 
196 1300 1327 1314 716 1051 557 155 531 944 1002 0 1339 1404 0 1504 153 569 916 96 399 686 0 399 0 167 1275 628 1326 960 1008 1087 549 1041 196 234 0 942 424 188 546 545 601 822 227 1302 488 676 726 769 1329 603 306 277 1337 220 1567 862 1151 106 856 830 0 1470 624 259 0 0 0 0 197 1321 1429 0 1096 889 1016 1472 316 477 
918 36 1425 698 103 1276 1236 703 853 148 928 1024 1107 664 532 1398 53 581 1360 761 1110 113 269 1110 1109 82 125 759 0 719 969 1479 258 710 1490 760 808 560 778 872 1339 604 1330 0 740 1403 1271 1549 1205 550 1001 700 53 0 586 375 105 131 594 79 421 1070 1498 822 814 382 0 659 55 704 1330 0 0 424 776 616 1113 141 202 1555 
0 1186 1463 192 984 125 1063 514 1496 381 516 247 114 893 410 810 342 559 1148 29 1544 367 671 647 406 229 1086 1541 0 700 170 561 995 1312 431 716 1176 343 989 339 1107 633 1179 509 1407 619 612 551 577 1258 982 1301 810 704 153 861 1145 705 925 602 203 290 143 1023 57 1355 1492 833 1502 3 231 0 0 499 247 1576 430 1576 20 0 
818 271 216 1008 85 811 0 0 890 131 1205 550 571 1206 0 1507 0 0 951 845 117 600 889 455 953 1496 884 1256 1277 72 756 280 337 63 1520 294 265 313 1420 709 1478 356 1305 350 388 523 1209 1591 302 318 266 923 1507 1436 53 581 1024 728 0 0 708 967 258 0 1143 715 1433 1495 1471 1028 1224 331 0 67 1323 457 1546 1154 1054 929 
0 1499 1525 677 1210 784 1025 873 0 705 661 680 594 998 138 1421 844 1339 1038 1513 1462 1492 1328 773 631 645 999 620 1593 333 1412 1360 1229 749 1056 780 16 55 636 273 568 796 1374 876 734 0 100 1521 0 444 263 978 391 321 689 1566 905 1587 0 0 0 0 1532 0 1081 940 1023 293 1213 104 396 606 1219 816 0 0 0 1012 181 1562 
0 946 238 0 409 507 1380 0 630 934 998 1194 834 976 263 823 270 563 419 1252 217 220 472 849 778 1146 1130 564 0 1154 275 0 1041 0 1100 51 1337 1254 927 1078 1007 564 651 1078 831 1367 1427 792 1361 115 0 666 139 857 106 531 1478 1324 0 0 0 0 1219 1172 789 666 671 126 572 858 471 1069 1533 1352 872 981 834 1186 1463 519 
787 1183 1485 520 1063 1366 1270 972 1378 1554 864 1021 1454 1538 718 1585 0 1591 493 1216 1046 1271 1059 400 865 1129 109 973 0 0 1538 718 418 0 629 284 586 1135 0 66 1199 240 1413 29 673 1072 664 572 0 0 0 0 41 1281 554 853 1048 272 457 1047 506 35 535 268 1123 588 0 0 286 1342 310 664 606 1126 1286 922 1375 1463 456 765 
468 463 1054 460 118 770 0 1282 326 993 287 957 1330 841 845 458 0 623 0 1500 575 890 833 755 1505 0 0 894 794 0 0 845 1196 832 846 657 822 276 996 491 204 149 1516 869 1512 298 804 786 0 0 0 0 1474 18 1225 544 2 726 1489 600 0 1108 1297 0 223 1571 369 1159 521 1275 1336 0 853 1048 840 1414 1080 757 497 166 
1392 188 624 423 1541 40 1052 941 1271 648 156 299 797 164 396 194 493 457 1446 1318 0 634 40 0 303 1412 70 218 627 947 0 0 132 138 503 460 0 517 0 0 840 1537 1271 648 1408 1398 951 0 276 0 1056 141 714 64 801 1549 1102 935 964 1548 1100 783 1600 0 1303 0 453 562 1268 1240 220 1441 0 837 573 1409 0 250 436 637 
906 1203 914 806 1129 7 332 1253 262 1203 914 365 1382 1396 471 1436 1123 1456 355 1 1398 1075 996 1189 1145 848 574 728 1476 1259 706 1159 838 326 916 1086 1541 40 1402 180 1485 717 0 236 756 707 1368 826 934 186 1181 1290 971 1484 1469 793 559 0 330 1170 902 347 1413 1412 1229 389 21 981 1556 128 102 591 327 737 1372 800 0 127 823 297 
1235 262 0 0 1476 1370 997 346 52 717 785 530 232 1365 940 0 0 720 907 1045 429 606 1328 1031 254 1123 0 339 1223 1458 1157 1481 767 33 1360 884 1256 1153 586 1137 0 1208 907 200 1092 1164 171 180 1557 1073 182 177 859 1141 1208 753 1132 0 0 1272 0 1057 0 1043 190 1455 1134 370 1273 1372 370 736 1422 1014 1362 309 1390 660 826 1018 
612 238 0 181 0 0 1142 526 898 139 1201 707 311 0 1424 0 0 1465 1113 1258 213 853 977 276 1383 223 68 1095 858 327 1001 61 0 589 649 999 620 427 1390 487 1229 525 1193 109 1523 21 1529 13 1312 256 903 636 445 365 621 1472 95 1484 1336 831 681 108 21 1529 1389 984 311 268 1272 77 1233 1202 155 1556 109 1422 1544 450 755 1505 
387 415 1510 737 1372 0 0 0 354 499 956 1162 1170 0 531 0 1351 298 198 1444 712 404 392 1398 1553 944 989 793 0 1418 520 188 518 1453 0 15 480 83 0 186 1525 839 1236 945 1558 1158 1447 415 80 1514 1519 439 1108 523 804 786 965 650 1516 673 524 1480 1196 616 1242 739 1230 359 831 383 0 425 238 506 1397 1170 1064 943 1136 109 
0 1592 896 1494 1452 0 985 723 487 170 561 683 1373 1331 1532 584 0 1037 1291 1139 416 1281 0 231 70 218 1002 561 891 387 108 459 885 1065 902 1136 1354 464 86 0 1474 1185 1063 500 1202 543 1126 1006 489 653 1568 930 1464 898 139 933 459 1151 1271 1440 1031 1315 882 1292 456 0 1120 661 288 475 1076 956 1375 907 1122 1373 1129 0 0 0 
1203 1387 1181 1402 59 0 624 981 604 42 1222 173 887 514 335 1521 919 314 893 235 28 815 913 1139 184 1395 921 0 1007 229 1480 1264 34 1402 453 746 1440 1031 1115 832 1525 677 0 1340 425 1151 1048 755 348 867 958 808 516 354 499 247 1470 1128 815 1489 926 0 0 1041 270 19 185 838 326 1143 575 547 1066 42 1451 843 758 285 0 0 
0 111 283 1148 29 0 665 1488 1404 0 0 0 0 288 919 1594 933 1301 1013 104 45 482 53 1339 1038 629 50 239 0 402 0 0 299 244 1100 783 1349 276 10 967 258 0 1048 840 1443 856 1376 1125 1013 273 0 1176 1462 1483 255 169 0 1512 298 135 798 0 984 24 472 580 252 1283 952 0 24 94 1071 617 1358 434 1270 972 405 0 
1411 1089 393 1317 258 981 753 708 1190 643 0 686 1294 1146 933 946 807 466 492 593 1214 1572 546 1002 0 299 797 1350 923 119 1377 1178 579 360 1246 989 756 1566 593 310 664 0 0 785 831 0 550 1190 914 365 746 1414 814 94 1482 267 573 1408 1454 593 1214 1572 739 1087 0 0 1021 1400 911 1193 363 346 1313 1460 1396 0 1406 727 401 0 
44 244 1100 476 292 370 138 1403 1492 1034 0 842 0 429 746 1394 1035 1586 803 38 493 924 1572 959 1439 597 611 1411 1089 997 1267 825 1543 164 89 692 1092 1062 1180 275 199 573 624 261 673 697 230 0 1383 581 1472 1333 541 346 987 212 1372 370 1159 142 1512 684 818 1059 0 0 1424 1210 1483 1598 1265 526 0 781 1081 0 137 507 330 0 
1069 305 809 1409 0 1019 966 1407 1449 583 892 0 361 549 413 57 382 464 1190 71 769 277 1513 613 1272 1174 399 44 244 403 486 93 1429 261 1557 6 1098 503 1232 181 532 682 636 610 132 1156 705 0 147 142 1549 859 974 145 963 711 870 1000 32 66 0 1366 1270 67 0 1367 312 1447 1158 828 255 170 0 0 161 1005 1375 1051 784 67 
114 293 1347 1579 0 0 1392 67 519 381 1404 267 37 487 1330 508 192 1564 1361 1068 376 1107 652 1552 830 222 1201 99 425 966 749 1269 172 0 808 937 375 1189 854 1415 1008 121 1502 894 138 1110 0 36 1423 359 1427 451 1492 234 168 1284 1321 798 306 291 0 311 0 332 1508 1072 664 532 681 228 830 775 0 0 46 258 1327 235 148 57 
0 983 670 0 0 549 1309 1596 890 663 1005 212 1148 183 231 1040 1486 496 232 110 0 1478 210 1419 311 1583 956 1162 977 65 865 287 1297 772 1132 1119 310 1553 1501 216 669 266 923 1079 1341 1319 903 912 717 1107 664 259 0 1104 1225 131 406 1214 988 915 0 997 346 940 1388 1065 1476 1259 828 971 1070 1349 1506 1254 8 520 1296 380 1299 0 
394 742 1465 1113 334 1537 291 908 40 1426 772 992 850 1118 1139 1227 1341 628 799 0 271 511 321 411 997 346 554 889 392 0 438 985 1259 57 89 1060 1236 504 822 276 1349 1506 1254 1167 1031 1424 643 1232 1147 693 254 1396 1319 517 1151 1271 1440 1212 809 1416 146 1142 0 1538 1116 1020 480 1270 198 488 0 359 1366 625 1128 1144 1218 70 218 0 
432 658 298 198 0 1365 622 864 303 1451 471 185 552 788 1208 1309 437 924 1533 559 1148 1083 246 1547 1183 1485 520 847 189 486 1113 1258 242 388 634 40 1026 540 1002 517 1130 440 1327 431 49 531 1133 654 146 1135 1314 1250 219 90 853 443 1492 833 796 721 1328 0 876 734 0 0 117 1043 929 595 0 151 1368 5 598 65 0 0 361 0 
703 1344 1037 1291 0 163 682 267 1371 1035 1047 14 863 404 1203 362 1533 335 1260 1132 900 0 870 676 726 1162 1330 147 339 1223 430 151 1362 167 1075 996 35 413 928 678 123 1163 474 965 732 1532 840 1009 282 1098 892 429 879 233 1496 1247 91 1523 577 0 370 1417 591 1525 173 171 1250 233 9 0 1225 327 473 565 1430 710 0 0 0 723 
292 0 1306 1581 302 558 148 1474 1185 420 1594 402 1028 198 1382 1099 1011 921 1056 141 1223 197 1321 791 935 766 739 1230 1095 1118 1005 1098 1371 1061 326 803 1592 1389 1247 59 724 962 1109 82 633 1196 325 1479 134 538 930 583 1240 794 171 1335 0 0 361 304 968 1044 0 1416 606 990 851 745 1546 1304 1530 820 1435 1227 611 455 736 1286 1280 1145 
0 0 0 277 1455 1134 635 1525 677 111 1266 1252 1011 1291 918 1276 301 1090 135 103 1276 1376 1125 962 22 235 484 798 793 169 1490 1234 707 1557 1073 876 4 1570 1335 33 450 256 924 706 473 132 470 441 117 650 1183 792 331 1244 629 661 0 0 0 406 229 1315 631 536 1400 364 0 165 934 269 606 149 1434 0 1318 456 596 932 501 711 
0 55 418 1499 1302 896 597 1042 419 0 0 0 0 0 0 435 397 69 545 42 435 874 1011 1017 1056 380 417 1522 1313 267 573 1324 995 1312 673 524 1480 410 519 522 1178 100 6 201 1049 249 827 1392 1086 805 1011 1533 1352 994 1029 989 655 443 0 265 1555 675 0 1391 1590 1415 0 751 1565 179 1153 49 1166 230 990 893 846 154 355 583 
257 1502 1113 1242 941 28 815 233 688 0 0 0 1407 963 780 1139 323 0 995 302 27 704 0 891 38 390 348 393 432 212 1537 1084 190 695 721 136 1211 879 667 1428 372 1438 1367 1520 1295 472 580 252 1296 525 1154 364 492 896 597 1005 835 178 587 318 1201 690 70 751 271 216 669 892 0 747 1544 47 263 191 540 1206 818 271 878 381 
319 1471 478 433 944 1577 161 0 1041 748 175 299 453 361 80 358 1102 1233 562 841 147 3 231 307 1368 826 1119 310 417 260 1188 595 1149 992 299 899 106 1020 257 1107 664 1016 599 1255 51 506 1311 480 134 864 324 279 557 28 815 453 361 679 812 444 711 777 994 8 0 1224 701 1476 555 1534 1362 680 143 1331 0 744 1289 1148 1303 521 
1111 0 357 89 81 737 0 0 0 636 1469 365 1199 124 101 0 565 278 1205 599 160 1143 98 304 931 1437 1060 316 477 628 415 1510 587 318 953 523 1307 1030 1301 693 254 555 1451 902 1082 1406 148 1164 1374 938 0 419 144 1517 298 696 37 487 1361 115 510 176 213 1344 95 455 352 1177 623 473 918 811 399 514 1417 460 118 850 276 1349 
849 1104 1408 588 993 426 649 1355 1528 1215 904 1322 858 1448 32 555 98 542 413 0 0 0 65 781 595 1018 40 202 1555 675 1519 1497 872 788 124 1580 1250 435 848 1027 1299 575 1402 453 746 316 477 21 70 502 1340 27 1345 578 1037 501 781 0 232 58 0 836 195 345 787 520 847 484 266 0 1120 84 0 184 783 423 0 0 517 1130 
1435 452 925 138 1110 1099 1011 1079 818 900 605 975 992 1579 1127 323 647 245 815 1489 926 194 365 1473 497 371 1153 722 983 1019 1004 690 1369 1200 73 300 851 819 1123 34 742 261 244 1100 783 202 1555 1184 184 960 71 1425 902 762 917 1231 1074 1074 1284 1024 914 545 601 1540 1410 31 709 1267 1048 995 216 1289 1352 314 347 1223 1082 1246 989 109 
1252 918 36 788 0 0 881 1270 659 55 66 845 0 719 969 1102 795 1077 298 135 1498 0 1322 1403 1483 0 1158 1026 540 1002 612 264 386 1046 610 719 508 380 1266 787 1191 122 305 809 1409 984 159 36 0 0 0 1195 453 1312 0 0 1110 1285 272 548 1144 1183 1485 1175 1061 910 1526 0 0 562 478 510 0 75 1057 1451 843 471 692 1261 
966 1120 329 1200 0 1015 133 459 1151 106 1020 569 0 586 1137 201 373 549 0 1237 421 1070 975 8 444 0 543 894 1272 1116 1269 687 671 647 422 1401 1596 62 1332 461 482 1114 382 464 1190 71 769 912 938 48 0 0 184 63 1102 1529 1544 1470 1128 815 676 847 1152 707 1557 74 0 599 384 419 341 1569 0 0 1487 474 182 1490 395 0 
471 185 0 1316 597 475 215 939 176 1307 1030 0 0 0 849 0 1479 258 1463 500 203 290 1302 603 801 0 1413 0 631 536 216 568 1471 478 1053 1271 245 306 1161 16 1572 546 192 1564 1361 1068 376 1172 1474 37 487 229 1038 1234 388 1062 1277 481 363 161 642 1000 271 216 1229 1172 789 697 60 1022 850 535 366 386 0 1089 903 957 815 1116 
0 779 1225 301 815 1059 400 1058 369 105 131 406 0 0 709 0 164 683 426 1256 892 302 1275 1211 1070 966 925 1106 1356 376 545 967 140 947 1561 239 1288 295 1221 799 1351 1339 1404 496 232 110 174 582 94 1547 771 128 1566 0 300 938 583 84 892 957 1551 1249 1499 478 817 268 1123 20 539 521 527 1052 502 513 1281 1388 403 750 141 974 
0 940 1530 397 69 1582 1390 1172 453 361 80 801 379 83 1309 0 916 529 1208 1431 930 583 1240 743 1263 461 0 1224 457 221 1306 1181 467 360 577 662 1331 336 104 387 659 889 455 736 1286 642 1511 866 908 45 147 1282 326 1090 432 985 723 418 1404 1302 232 1337 180 118 805 1003 41 1281 164 582 240 187 66 10 815 1116 288 1097 1081 100 
0 1294 1089 171 0 0 1027 1299 575 1246 626 700 915 786 767 33 1360 919 1594 179 521 1495 608 344 1182 1364 1467 1032 150 891 1241 308 1486 1581 302 558 542 1155 1535 1464 776 616 456 596 932 61 1310 737 972 372 942 420 1370 505 417 1344 1037 1291 1065 945 1082 586 1137 1209 0 1216 225 1460 0 0 208 1524 491 1075 141 974 802 1050 1434 337 
1267 1467 774 629 284 207 34 742 261 74 1333 490 36 1425 556 437 1102 1529 1052 535 477 293 160 892 1075 1296 1414 842 724 630 778 689 1465 385 1455 405 483 829 381 516 247 114 893 846 1287 1061 744 426 727 715 848 0 0 916 76 134 442 1536 628 1326 518 1453 1003 616 1017 618 766 592 1081 497 213 1191 1552 111 1081 168 0 0 827 1060 
481 679 445 189 486 1113 787 1191 413 57 700 915 1186 74 226 868 978 725 479 613 691 968 1552 0 0 11 782 762 177 859 1456 348 187 477 133 813 265 1555 131 1205 550 571 1206 818 1487 112 947 1545 0 1290 1503 1424 1210 1150 382 1374 868 1022 759 289 885 1065 604 10 282 1086 727 715 0 0 0 669 824 1126 1229 1172 993 1039 1456 1286 
1335 683 503 339 1223 430 857 106 1262 191 1078 0 0 356 1457 744 48 1514 598 0 540 760 1524 1228 1589 1002 1172 998 1446 1237 421 1070 164 1581 939 1016 599 1026 1209 47 398 594 744 1289 138 1110 1259 0 232 523 0 1247 1406 727 1420 1323 392 1461 1121 870 1119 0 1559 1075 141 974 1345 1290 0 0 53 247 1576 186 1525 391 401 866 389 763 
0 408 1041 1095 1118 1005 523 1307 0 0 1438 0 326 404 1367 1334 939 259 1457 109 61 1097 1015 870 877 928 1299 39 1354 726 203 290 0 230 1058 555 1451 1231 100 1445 877 957 150 118 776 647 1526 1221 799 1419 1230 1507 842 253 540 41 1152 707 145 1321 1027 604 1509 111 1081 100 0 1130 564 1393 342 1323 457 289 1042 9 96 1163 196 234 
0 258 710 36 1423 200 1580 1222 559 0 418 0 1552 830 409 174 582 0 0 1261 856 1081 935 762 435 1571 1079 240 308 334 801 720 1145 705 822 0 899 891 1004 690 1109 218 1002 1573 138 0 1204 994 724 962 665 284 134 1101 61 225 1249 1247 59 94 34 1564 280 732 1532 840 1414 1017 914 365 412 466 721 520 847 484 30 276 193 1104 
0 520 97 912 717 109 434 687 1485 717 0 0 1312 1070 797 1511 866 792 976 395 1323 1119 292 370 1273 408 343 176 0 1291 1469 528 1024 728 1023 130 145 307 1376 816 408 1395 921 0 0 0 136 1318 450 256 8 520 1296 525 0 1043 1340 1335 33 530 232 496 225 633 1196 325 1294 1342 1383 1477 996 242 1044 909 554 853 1048 1530 1439 1521 
0 0 1479 0 1105 0 1520 1379 788 1208 225 1011 1050 117 611 958 449 991 1189 1145 827 1060 1525 268 199 651 1465 631 114 1536 1054 1265 548 451 0 1273 1372 529 959 1439 1380 90 0 0 191 0 0 990 100 968 332 1508 965 732 0 233 688 0 360 1014 1548 887 309 270 563 106 95 0 0 728 1179 367 1316 0 1225 544 2 0 985 792 
0 0 0 731 1228 92 1255 22 63 589 467 264 0 1174 399 1128 605 681 1535 0 439 1275 1042 208 431 1278 412 270 1447 556 233 234 662 1566 275 199 758 285 861 1111 1245 483 0 0 0 1548 820 938 728 337 72 1388 82 633 1196 1046 1363 471 853 855 776 903 1422 3 1196 79 45 147 968 1054 0 0 835 0 801 1549 1102 0 1241 823 
154 717 1238 1116 1358 434 0 448 425 1331 1486 721 0 436 819 230 1187 1150 1443 972 372 151 133 1332 677 1352 299 0 1415 226 1449 1418 1242 393 1538 1059 480 1270 1397 638 1590 567 342 644 505 890 0 796 1054 409 631 1116 706 473 132 50 1081 940 881 1427 693 254 23 1028 882 142 449 160 204 940 0 0 1563 40 1026 1479 562 901 778 0 
0 768 929 118 770 328 505 545 1388 1089 171 1044 1545 0 571 191 1078 793 169 0 1102 515 1008 1161 1142 421 0 0 179 492 166 863 1373 1526 841 845 117 692 1458 928 678 1278 412 466 973 1112 0 0 1168 1405 1356 754 201 1049 249 727 1359 1563 120 0 1003 41 716 310 562 478 279 1278 269 1538 0 1349 1506 0 1012 769 419 172 336 459 
437 513 1281 1560 646 923 0 455 736 1286 642 1511 0 0 0 1439 1548 1313 267 1336 738 1414 1339 222 0 203 1598 1286 1175 803 1091 82 1496 1204 800 1513 1462 1475 799 83 354 274 497 371 591 1426 1197 1015 1441 67 1224 1451 1520 1295 472 525 262 75 568 0 0 0 0 0 419 144 838 1115 836 1448 32 883 1060 0 860 609 453 886 0 0 
604 10 815 1489 0 1254 927 456 596 932 61 404 856 0 0 562 84 872 0 1561 281 554 889 0 1081 100 767 1491 1263 1021 1313 267 573 1409 1484 652 918 1133 1159 1055 907 1045 1053 442 10 291 474 86 1165 1598 312 352 0 798 801 1027 963 1522 1261 1012 562 478 930 583 27 1345 1591 734 126 1198 445 365 141 0 0 158 1039 461 426 0 
167 1075 141 1167 870 1327 0 893 846 154 1435 1227 0 1265 152 0 1289 448 1597 1413 8 520 847 0 1434 337 1417 782 1336 1003 373 995 485 1592 135 798 331 0 1444 196 1009 1305 777 526 172 1167 244 1100 78 836 400 847 0 350 388 414 348 393 1227 854 419 341 253 699 63 936 0 0 133 1332 677 111 1081 629 0 0 0 0 0 0 
0 326 0 197 1321 0 188 1277 72 1379 788 199 0 0 937 970 1233 526 752 1327 860 609 749 347 792 33 920 1074 1011 1079 1479 562 1162 4 777 1364 199 369 923 1079 1479 562 1162 931 1162 344 750 450 1035 0 1390 0 0 1209 1385 236 756 1201 1309 279 939 1158 1315 609 571 0 0 0 703 0 807 1049 156 299 0 1112 0 0 1318 1322 
0 0 0 0 0 1425 1203 1593 333 1568 395 1112 787 929 771 931 1162 86 1420 1130 564 353 865 0 0 589 1528 722 301 740 441 618 766 1480 792 37 532 681 703 1526 894 708 639 373 104 217 1119 678 867 0 0 0 248 708 1464 81 443 978 1277 204 149 196 234 662 1566 593 0 1018 292 0 129 59 187 975 551 278 1205 260 400 953 
0 0 0 0 0 0 977 1262 914 545 1477 996 236 756 280 68 639 1115 440 656 1348 0 1059 1597 152 402 302 1530 397 1474 969 288 828 1315 882 1508 447 517 1384 1461 1216 37 681 228 858 735 689 682 0 910 0 157 753 0 787 1183 0 0 0 514 27 1490 760 71 1317 1443 635 1583 817 1448 1577 1543 164 817 684 1122 1426 1197 218 111 
0 0 0 0 0 910 70 1279 1508 1590 757 0 200 1092 1246 989 784 1315 508 920 1074 878 316 1538 1493 948 1268 394 0 1200 73 300 90 702 736 258 0 90 1067 235 622 1508 1506 1017 1056 141 645 121 763 1096 1239 320 1358 434 1410 726 1026 540 1483 1542 1432 1011 1017 618 340 169 578 1320 297 1574 1564 1361 261 1594 1366 306 291 474 454 1303 
1171 574 0 541 1 855 1413 888 702 736 1395 783 249 1511 866 1420 90 702 1596 207 158 734 586 1448 32 883 219 412 551 1046 610 719 1103 253 1202 664 1183 747 1444 1383 223 0 440 1295 135 798 344 786 0 1517 1093 1179 770 328 1592 334 894 5 1245 593 1260 1476 617 1398 0 1213 500 945 1558 1209 496 232 610 1419 311 176 1447 1192 1436 53 
1032 1365 0 830 1045 1286 1175 1039 1433 992 1220 592 1386 48 1514 598 1361 859 209 681 1535 0 0 339 1223 430 151 1546 1187 1150 1443 586 1137 158 1415 1481 1268 394 297 1574 81 0 1163 1566 593 466 139 933 459 49 633 831 1323 627 0 724 742 254 23 1250 435 354 274 449 160 0 1256 500 175 501 1554 481 687 23 1571 369 1570 758 128 342 
872 749 0 0 499 840 1537 88 621 1198 536 0 279 939 259 1457 718 1546 1187 524 1480 0 327 226 1118 1005 1098 503 1224 701 1476 960 677 1269 968 398 219 412 1018 688 993 1423 1092 1062 1180 0 499 247 1576 0 0 288 0 1257 10 1161 0 1299 0 604 1330 470 1045 605 461 614 1151 0 0 676 886 544 1379 262 875 681 1221 489 1220 0 
1286 693 1532 0 0 691 186 1310 547 1066 1211 170 1072 322 238 447 1434 1567 862 1114 429 746 703 330 1381 937 375 1189 312 352 1177 353 609 1030 0 0 271 299 682 619 377 632 1098 503 502 1441 67 1323 457 1047 0 0 1098 1371 1377 774 1055 907 420 626 1502 1343 1122 1589 1052 535 1158 183 325 972 372 942 1487 621 1008 1087 1324 1202 136 0 
763 1135 1263 121 560 319 446 1021 859 1324 743 212 469 348 1485 555 0 0 1447 566 865 413 1444 313 398 279 557 28 400 847 484 439 644 1015 341 1249 1499 597 515 347 363 1491 538 916 416 591 1170 46 0 1323 457 1038 1234 1130 1167 1444 196 341 1113 925 602 1178 1038 964 1548 289 196 490 36 1520 1560 560 0 1596 1339 1038 1234 618 438 0 
0 1542 1384 1226 756 280 68 132 61 733 773 117 186 1525 391 323 1409 1280 1415 331 1244 0 1374 0 930 419 144 1517 1093 83 1191 0 0 475 947 1130 206 1279 911 19 1103 0 41 0 1343 1122 183 785 10 1032 150 417 777 123 1163 136 0 0 478 510 291 94 1482 1195 1225 30 1368 915 1186 1244 1092 75 981 1090 805 417 777 1086 0 32 
1165 392 1398 951 1511 1152 547 437 513 1544 1470 0 0 756 280 0 800 155 729 5 410 0 977 276 1349 1506 1473 317 1157 170 669 1071 1589 985 1259 109 1069 182 0 1292 290 0 0 0 371 123 490 261 1377 1178 1038 169 898 724 962 665 952 939 341 1569 866 908 0 0 801 0 742 1478 1204 994 950 1529 922 1214 1314 793 0 512 1070 73 
0 1045 429 663 958 0 1478 1019 1004 672 686 0 1253 262 161 688 0 703 386 589 188 267 1083 1398 1130 1366 625 828 0 0 1349 0 0 624 764 436 819 872 0 559 1027 0 950 0 1527 1020 811 610 132 372 1213 0 354 450 256 624 764 0 0 982 737 638 1590 757 721 1328 1191 1025 136 453 746 646 0 1120 1415 1481 334 515 1263 121 
0 1264 246 578 1395 251 458 427 281 870 842 1032 346 52 684 1470 823 615 1390 660 1221 219 1059 112 928 582 1465 198 0 0 123 1163 0 1056 141 841 147 339 1336 1132 1119 9 1484 1034 367 625 691 705 361 1394 1084 1020 1588 1515 515 814 991 0 1497 643 0 650 981 841 0 1192 669 1 1004 1100 783 334 923 0 968 398 1400 911 377 593 
0 0 735 731 243 1177 194 1440 1295 920 694 748 526 898 539 1239 1513 1274 578 0 312 1160 845 548 1045 610 132 475 0 0 724 962 0 25 1534 1126 304 660 357 89 90 0 135 1279 724 5 1193 109 37 1363 1269 1386 1410 598 65 368 0 883 110 564 0 0 0 713 590 1350 1204 1391 1559 251 541 1400 1254 0 0 1468 1210 1483 1062 1180 
68 0 788 1047 211 359 247 873 1599 492 593 841 147 3 1409 1093 1237 0 728 343 1281 164 1202 155 0 894 138 1036 1320 690 0 1017 0 0 230 1187 1538 1104 1408 588 39 1441 1110 558 1122 706 473 885 781 936 1140 1248 978 725 418 101 1287 248 708 973 0 0 0 352 935 721 136 551 1509 1020 569 788 267 573 0 0 1510 112 316 317 
39 710 1524 1228 813 15 528 1061 326 803 38 991 1491 1028 198 1144 1314 451 732 1434 137 605 425 238 506 888 1248 355 1 1427 0 49 0 0 0 365 666 1157 1307 1571 578 724 630 1493 305 576 1049 0 622 1508 794 1386 48 1514 601 635 205 706 702 736 88 1423 1039 1456 0 299 899 834 976 625 1163 474 212 1537 206 950 219 722 301 0 
1135 537 130 1010 641 1329 0 1557 1073 0 0 192 782 310 829 0 340 1233 971 1077 1090 1583 956 1375 0 125 1153 137 605 750 141 0 0 0 1517 468 67 60 1022 982 762 177 1378 854 576 211 1294 0 0 0 245 431 1278 1253 0 1226 0 201 772 992 1310 481 866 389 763 648 1408 1454 1538 0 0 1089 171 1335 513 1084 879 499 1013 448 
0 0 1387 979 178 1322 936 808 741 0 0 1404 1131 761 105 0 175 11 859 1141 0 350 561 891 0 1086 1544 1071 1589 899 0 0 0 0 36 1257 10 340 1461 795 1077 845 458 119 1251 574 95 455 0 0 614 677 1352 670 225 1519 1497 0 896 1150 474 86 1163 196 494 0 462 769 912 0 0 293 1341 0 1344 0 820 806 0 0 

# Time : 70400000 
703 1348 866 1420 709 1152 422 0 0 541 1141 1208 0 0 0 1502 841 582 1016 0 0 0 0 0 0 120 769 419 0 0 0 0 0 0 0 442 1574 1149 80 1439 1559 60 1112 0 0 1271 1440 1031 317 566 1044 1131 1240 0 440 1295 910 0 228 1385 1574 1052 535 1142 421 408 516 476 302 12 0 0 0 0 0 0 1123 1593 169 0 
447 750 987 4 1554 578 362 1533 979 800 251 589 0 1104 568 1471 1307 819 1216 0 1539 366 1260 527 1196 325 1405 275 854 576 157 1216 37 1353 1118 1477 0 1172 768 1558 1509 1290 1270 992 696 1521 42 1451 713 795 1077 1041 608 719 508 1006 1171 1591 787 1285 1174 790 884 660 357 0 1595 672 373 739 1230 359 0 0 401 465 124 101 1051 336 
1071 617 771 676 886 1481 334 606 1328 758 1177 655 578 585 967 140 1303 1443 1500 0 1231 921 1056 780 132 470 0 530 1501 510 0 622 1508 1352 994 458 148 582 94 756 280 337 1512 200 420 684 1241 1358 691 705 496 0 160 1401 1596 1339 508 430 857 0 1195 438 184 1104 167 863 1518 871 969 296 712 669 1029 354 14 1441 1348 167 1275 1494 
0 56 1219 791 372 1019 944 810 1192 271 772 1132 762 1412 1229 1172 919 1594 856 623 1333 795 1100 51 249 827 964 900 1137 274 0 46 258 174 213 1416 1299 866 908 1412 1360 1229 373 1003 711 1244 1537 1396 1193 109 1311 1567 971 1077 1090 805 632 0 550 0 1546 0 0 585 0 1010 41 942 1581 894 20 447 1517 468 402 724 528 740 123 0 
0 1388 863 1373 1236 320 732 1532 1431 669 0 0 0 408 1041 196 1529 1052 1323 457 1524 1451 902 1082 1425 902 1539 665 1382 1114 1086 8 520 0 0 0 796 671 638 1043 1340 1370 1277 803 177 994 105 863 1373 1397 816 659 889 681 1535 764 0 69 843 897 934 0 33 171 810 1579 1560 560 230 1584 170 561 868 0 1252 1161 627 1099 99 0 
0 307 106 0 643 555 633 1196 325 1349 1295 1520 1508 651 1078 1153 205 686 1032 150 1015 1402 453 746 703 143 1554 624 981 252 1296 525 1154 0 1424 0 423 630 1331 1532 584 0 136 952 1446 1318 1322 1453 917 190 695 721 1328 1150 1443 635 1583 1468 1210 0 668 0 104 642 1296 1414 718 299 0 211 1294 1394 1280 0 0 1548 1012 181 1160 265 
1216 304 553 0 1024 623 473 132 470 1249 51 1337 984 24 1171 1544 1273 1372 370 1417 579 479 974 1477 272 675 700 53 581 307 0 1139 990 825 1273 267 1445 877 1305 335 1521 0 1047 211 0 763 886 245 1457 1149 992 299 1277 1091 169 578 1392 1165 409 507 1118 0 957 1551 1218 1056 1161 597 0 574 95 455 303 1412 896 137 1345 1296 1028 599 
1587 41 1152 970 1277 72 1379 138 0 763 57 0 0 0 508 233 688 1159 521 884 0 314 1590 757 726 690 70 850 1129 378 861 1516 364 0 743 212 1436 662 263 978 994 950 936 0 0 813 1143 1381 703 330 1170 902 136 1313 267 846 657 15 1063 25 509 0 1302 232 579 493 255 1174 0 782 754 333 1240 848 574 1071 222 1218 1351 697 
1235 117 905 1306 583 184 1082 1120 1415 813 1143 0 0 0 0 745 869 936 1140 0 785 75 981 841 187 477 1313 267 156 1241 1053 1271 4 535 773 117 1043 71 764 666 273 955 439 280 1523 332 1253 1553 292 1046 1229 389 438 646 923 153 807 640 1512 1346 1493 694 113 444 1150 382 1374 1155 1322 1403 805 1035 236 379 244 650 319 1031 1115 1594 
1432 0 601 635 1560 314 505 762 968 332 251 458 1051 336 0 1176 1600 501 874 858 1325 1529 922 1281 164 1581 432 212 1537 305 902 697 465 1593 849 1466 394 618 1484 28 241 991 1491 1246 1454 997 346 987 139 1021 607 428 613 1277 494 53 430 1564 527 723 969 614 367 83 727 1420 651 390 963 0 1345 1491 1204 0 1469 282 1461 1216 734 1052 
237 1434 142 254 23 1446 908 1077 0 0 0 103 0 632 0 179 521 884 1256 0 143 0 0 467 360 101 1051 260 1188 576 765 24 1077 688 389 651 745 0 14 1010 765 0 0 971 1077 0 241 679 391 539 1239 1194 1241 823 1259 342 1546 1187 1447 690 21 541 1214 786 1229 678 1278 412 0 197 1350 286 1323 678 602 1178 1575 1500 1588 1571 
196 1300 954 663 75 1051 557 0 531 944 1002 378 1339 1404 0 348 153 569 916 96 399 686 1294 1486 1581 167 1275 628 1326 960 1008 1087 549 1041 196 234 0 942 424 1032 1008 545 601 1284 227 1302 488 676 989 47 683 512 306 277 862 220 1567 862 1126 264 856 830 290 549 1041 59 515 0 1364 0 331 1511 1429 1480 659 889 546 1472 316 408 
1368 36 1425 698 103 0 1236 592 853 148 928 933 358 959 0 1398 53 581 1360 761 1110 113 1467 1110 558 1385 0 675 0 719 969 1479 258 710 1490 760 808 560 778 872 1339 604 1330 0 740 1403 1271 1549 165 0 1001 700 0 157 586 375 105 131 594 79 421 1070 1498 822 814 382 1374 0 55 704 1330 508 430 1211 776 616 0 1268 0 0 
0 1186 1463 192 1227 27 704 514 1496 381 516 247 114 893 1453 810 342 559 1148 29 1544 367 671 647 1009 282 1086 1541 1309 983 170 561 995 1312 431 716 1176 343 989 339 1107 257 1502 847 886 619 612 551 577 1258 982 1301 974 704 153 861 1145 705 925 602 203 290 143 1023 57 1355 1492 833 1502 3 231 915 1005 499 247 114 1221 219 1130 0 
818 271 216 1008 85 1173 0 0 0 131 1205 550 571 1206 603 1507 684 546 150 845 117 600 889 455 1011 849 884 1256 1277 72 756 280 337 63 1520 294 265 867 1420 709 1478 1301 1305 350 388 414 1209 0 302 318 266 923 1507 1436 53 625 1024 728 781 0 0 967 576 0 0 1039 1433 1495 1471 1028 1224 0 468 67 1323 671 0 1154 109 0 
0 1499 478 677 1210 784 0 868 0 705 661 680 594 0 852 1421 844 1339 1038 1513 1462 1492 1328 773 1384 663 999 620 1593 333 1017 1360 1229 921 1056 780 16 845 636 273 568 796 1374 876 734 0 938 791 913 444 263 978 391 321 689 682 905 1587 479 0 1247 1032 1365 0 1081 940 0 293 1213 104 396 1120 0 1596 0 0 0 1012 181 1562 
0 946 238 807 409 507 493 0 630 934 998 1194 834 976 263 823 270 563 419 1252 1397 769 370 849 778 1146 357 1433 525 1154 275 226 0 0 1100 51 1337 1080 927 1078 1007 564 651 1078 831 1367 1427 0 1361 115 764 666 139 857 106 531 1478 1204 602 1309 472 849 1487 1172 789 666 139 126 572 858 471 1069 886 245 75 981 758 285 1463 519 
841 1183 1485 520 1063 611 779 973 1378 1554 1263 1021 1454 1538 718 826 1069 1591 493 1216 94 1405 1059 400 865 1129 466 92 233 1537 1538 718 938 0 629 284 586 375 775 66 1199 888 1413 29 673 1072 664 572 1519 9 1484 0 41 1281 554 853 1048 0 788 1047 506 35 535 268 1123 1422 1253 1537 286 1342 696 430 0 0 1529 922 1375 1463 456 765 
468 463 1054 460 118 770 0 1302 635 700 287 957 1330 841 845 458 114 623 0 1500 30 890 833 1560 438 1390 56 894 794 0 841 845 796 832 846 359 0 1477 996 491 204 149 1516 869 1512 298 804 786 0 0 1187 0 1474 18 1225 544 2 691 705 0 0 1108 1297 468 223 1571 369 105 521 1275 1336 1003 711 1048 840 1414 1080 757 497 166 
1392 188 624 423 1541 40 0 941 756 70 156 299 1095 164 396 606 563 457 1446 1318 967 634 40 0 303 1412 70 218 627 947 0 0 0 138 503 856 1334 510 473 263 840 1537 1271 648 1408 1454 1422 1489 832 1525 0 141 714 64 801 1549 1102 1572 964 1548 1100 783 374 93 944 982 453 361 1268 1240 220 1391 0 837 573 1409 0 250 436 0 
351 1203 914 1445 0 1523 332 1253 262 1203 914 365 34 1396 471 853 275 1456 355 1 1398 1075 996 491 1145 848 574 701 1476 1259 1093 510 838 326 916 1086 1541 40 1337 180 1485 717 697 236 1589 707 182 0 934 998 25 1534 971 1484 1469 158 559 703 330 1170 902 347 247 114 1229 389 1235 508 1343 128 102 591 327 737 1372 800 0 127 823 297 
1235 262 75 0 344 1540 997 346 52 717 785 530 232 110 564 0 1538 720 907 1045 429 606 1328 892 254 1123 1355 1086 1199 1458 1157 1481 767 33 1360 884 1256 1153 586 1137 378 1177 0 200 1092 1062 1337 180 1357 0 0 177 859 1187 1489 753 1132 274 1338 336 99 1057 1000 1084 190 1455 1134 635 0 0 945 736 1422 1014 1362 309 1390 660 826 1018 
612 238 0 181 217 692 1142 526 898 139 933 707 311 1583 0 0 998 1465 1113 179 213 853 977 276 1383 223 68 1095 858 327 1001 61 0 67 1524 999 620 427 822 487 1229 525 1193 109 1523 332 0 13 1312 598 740 636 445 0 1167 1472 95 127 785 831 681 108 21 1529 201 0 1406 268 1272 77 500 1202 155 1556 109 1422 1544 450 755 1505 
1269 973 1310 737 1372 0 0 0 354 499 1283 1164 174 0 844 401 465 298 198 1444 712 404 392 1398 1553 944 4 793 0 1418 520 188 518 1453 1015 15 480 83 0 186 1525 839 1236 945 1558 1109 743 415 80 1514 1519 0 1108 523 804 786 965 650 1516 673 524 1480 1196 616 1242 739 1230 359 831 383 1440 425 238 506 1397 1170 1064 615 1317 1143 
741 1592 896 1494 1452 484 985 723 487 170 47 683 1373 1331 1532 584 0 1037 1291 1139 416 1281 1152 690 70 218 1002 561 724 387 108 459 885 1065 0 640 227 1302 0 0 1474 1185 1063 500 1202 632 1126 1006 489 653 1568 0 1464 898 139 933 459 1151 1271 1440 1384 1315 882 1292 456 0 0 341 495 475 1076 956 1375 907 1122 1373 1129 0 0 0 
1458 1387 1181 1402 59 1191 624 981 604 42 889 99 1 514 335 1521 1099 661 1580 235 28 815 913 1139 184 1395 921 1409 748 229 1480 0 1094 1402 453 746 844 1403 1483 1062 1525 677 143 1340 425 1151 1048 0 348 867 958 808 516 354 499 247 1576 1128 815 1489 534 468 0 694 113 163 0 825 951 1143 575 0 1066 42 1451 843 758 0 0 0 
654 111 283 1148 29 0 665 1488 1404 617 1273 0 0 288 919 340 20 644 1483 1542 45 298 53 1339 1038 629 50 239 0 1179 0 0 279 244 1100 783 934 1393 10 967 258 0 1466 840 1443 856 1376 1125 1013 273 0 1176 1462 979 1 0 1490 1512 298 135 798 93 984 24 367 580 252 1283 952 0 0 94 1071 617 1358 434 1270 972 0 0 
1411 1089 1495 1317 258 981 753 708 1190 0 0 1168 1294 1146 933 372 807 466 492 593 1214 1572 546 1002 704 299 797 733 0 119 1377 1178 1038 360 1246 989 192 1564 1075 310 664 0 127 785 831 1375 550 1190 914 365 746 0 1174 94 1482 199 573 1408 1454 593 1214 1572 739 1087 0 0 1021 1400 911 851 363 346 1313 1308 1396 256 1406 727 0 0 
44 244 1100 476 292 370 138 1403 1492 234 246 1131 1540 917 746 1394 1035 1586 803 38 75 924 1572 959 1439 597 611 1411 1089 997 1267 0 1543 164 89 692 550 1190 1154 275 199 573 624 261 673 0 553 1562 1383 581 1472 251 541 346 987 216 1372 370 1159 142 1212 684 818 1059 0 1503 1424 1210 1483 1206 1457 526 0 940 1081 100 137 525 1154 0 
1069 305 809 1409 0 353 966 1407 1449 583 892 429 663 549 413 57 382 464 1190 71 769 277 1513 613 1272 1174 399 44 244 403 486 0 1429 261 1557 6 1098 1548 1012 181 532 682 636 610 132 0 1300 1184 184 142 1549 859 974 145 77 711 580 1000 32 66 0 1366 1500 833 105 224 312 1447 0 828 255 170 0 0 161 1005 1375 1051 784 1315 
114 293 1347 340 1461 1121 1391 67 519 381 1404 807 37 487 1325 1462 192 1564 1361 1068 376 1107 652 1552 830 1018 1201 1069 425 966 749 1269 0 272 808 937 375 1227 854 1415 1008 121 1502 894 138 378 0 36 1423 359 1427 451 0 65 204 1284 46 798 306 0 1568 311 1162 332 1508 1072 664 532 681 228 830 775 0 0 46 258 1327 235 148 568 
1077 983 670 1487 0 1040 0 1596 890 663 1005 212 0 183 231 433 1478 496 232 110 0 1478 210 1419 311 1583 956 1162 977 0 865 287 1297 772 1132 1119 310 1553 1501 216 669 266 923 1079 1341 1319 903 1422 717 1107 664 259 57 182 217 131 406 1214 988 915 1454 997 766 940 1388 1065 834 0 828 971 1070 1349 1506 771 8 520 1296 380 1299 0 
394 742 1465 1113 1299 0 859 209 40 1426 772 992 881 1118 1139 1227 1341 628 220 1192 271 511 321 411 959 0 554 889 392 1485 438 985 1259 57 89 1060 1236 504 822 276 1349 1506 1254 1167 1031 1424 643 1232 1177 693 254 0 246 715 1053 1271 1440 1212 809 1416 547 1142 0 1538 1116 1020 789 1436 1302 488 0 359 1366 331 1244 1341 1319 70 218 0 
432 658 298 198 331 1365 622 0 585 356 988 401 333 1568 1208 1309 437 924 1533 559 1148 1083 246 1547 1183 1485 520 847 1152 486 1113 1258 242 388 634 40 1026 540 1002 517 1130 440 1327 431 49 531 1133 654 0 501 1314 793 1573 725 902 1345 1492 833 796 1492 1328 400 953 1448 0 899 222 1043 1421 649 716 1458 102 5 410 782 421 408 1395 0 
417 1344 1037 1291 863 163 682 636 1371 335 1047 14 384 404 1203 1569 649 366 1260 1132 900 1594 0 676 726 0 1508 1461 339 1223 430 151 1362 167 1075 996 35 413 928 678 123 1163 474 965 732 1532 840 1009 287 1098 892 429 879 233 0 1247 91 1523 577 1372 370 1417 0 915 173 171 319 233 688 0 797 327 473 565 1430 1131 0 0 0 730 
803 1592 0 1581 302 558 1122 1474 1185 919 1594 402 1028 163 1382 1099 1011 921 1056 141 0 197 1321 791 935 373 739 1230 1095 1118 1005 1098 1371 1061 326 803 1592 1389 1247 59 724 962 1109 82 633 1196 325 1479 1491 538 930 583 1240 794 171 1335 298 0 361 1159 968 1044 1131 1416 606 990 0 745 619 285 611 820 1435 1227 611 455 736 1286 1280 1145 
0 29 0 277 1455 1134 1173 1525 677 933 805 417 1011 1291 918 1276 301 1090 135 103 1530 1376 1125 962 22 1277 760 798 793 169 1490 1234 707 1557 1073 876 4 1570 1335 33 450 256 924 706 473 132 470 441 125 0 363 762 331 1244 629 661 0 0 0 5 229 1315 9 536 1400 364 492 165 934 269 606 149 685 766 631 456 596 932 501 711 
1229 389 608 1499 1302 896 597 1042 419 626 779 0 1182 1154 701 435 397 69 0 484 735 1325 744 1017 1056 954 1372 0 1313 267 573 1324 995 1312 673 524 1480 410 519 522 1178 100 6 201 1049 249 827 1392 1086 1544 162 1533 1352 994 1029 989 655 443 1128 265 1555 675 700 1391 1590 1513 1498 1142 1565 179 1153 49 1166 1531 270 893 846 154 1435 177 
1470 12 1082 1242 941 28 815 0 1371 1061 0 677 1386 963 780 1139 0 1468 995 302 27 704 150 891 38 390 348 393 432 212 1537 1084 190 695 721 136 1211 879 667 1428 372 1438 1367 1520 1295 472 580 252 1296 525 971 364 492 896 597 1005 364 1160 587 318 1201 690 70 751 271 141 0 275 0 1311 1544 47 714 872 0 1206 818 271 0 636 
0 255 170 433 944 1577 161 986 227 112 0 609 219 361 80 358 0 1233 562 841 147 3 867 307 1368 826 1119 310 664 260 1188 595 1149 992 299 899 106 1020 257 1107 664 1016 599 1255 51 506 1311 480 134 864 507 279 557 28 815 453 361 80 54 444 711 777 994 8 1205 234 701 1476 555 1534 1362 680 143 1331 1061 744 1289 1148 1031 0 
70 660 357 89 81 737 0 0 113 636 445 365 1473 0 226 922 0 278 1205 991 160 1143 98 304 931 1437 1060 1236 658 628 415 1510 587 318 953 523 1307 1030 1301 693 254 555 1451 902 1082 1406 148 1164 1374 938 0 419 144 1517 298 696 37 487 1262 115 510 176 213 1344 95 472 352 1177 623 473 918 811 399 514 1341 1318 0 822 276 1349 
184 1104 1408 588 993 426 649 1355 1012 1215 904 1322 0 1190 643 555 98 542 573 289 0 251 65 781 595 1018 687 202 1555 675 1519 1497 872 788 124 1580 1250 435 848 1027 1299 575 1402 453 746 316 477 21 70 502 649 27 1345 578 1037 501 781 720 971 1358 308 836 195 345 787 520 847 484 1478 987 1415 1481 0 184 783 423 608 1002 517 1130 
250 517 925 256 648 1099 1011 1079 1479 1127 605 975 551 1579 1127 323 647 245 815 1489 0 355 365 1473 497 371 1072 0 0 1019 1004 690 1369 1200 73 300 851 819 1123 34 742 261 244 1100 783 202 1555 1184 184 960 204 63 936 762 917 1013 1013 1074 1284 1024 689 545 601 1540 1410 31 83 0 458 1305 216 0 738 314 347 1223 1082 136 989 109 
1252 918 36 788 146 0 881 1270 659 753 0 817 0 1088 969 1102 795 1077 298 135 1066 904 1322 1403 1483 0 1158 1026 540 1002 612 264 386 1046 610 719 508 380 1266 787 1191 122 305 809 1409 984 159 36 1257 842 316 127 1388 1436 1352 0 943 1285 272 548 1144 1183 1485 1175 644 1018 464 0 679 562 478 510 176 75 1057 1451 843 0 692 1261 
966 1120 156 1200 484 319 133 459 1151 106 1020 569 0 0 1338 0 373 549 760 1237 421 1070 975 8 444 449 543 894 176 0 1269 687 671 647 422 1401 1596 62 1332 461 482 1114 382 464 1190 71 769 912 0 708 648 0 184 63 1341 0 646 1470 1128 815 1059 847 1152 707 266 74 866 599 384 419 341 1569 631 1152 626 474 182 0 1515 0 
471 185 187 0 0 475 215 1447 1158 1307 1030 1163 0 197 1350 0 1479 258 1463 500 203 290 534 1191 420 605 750 888 631 536 216 568 1471 478 1053 1271 245 306 1161 16 1572 546 192 1564 1361 1068 376 1172 768 37 487 0 1038 1234 1290 1527 1277 481 363 161 642 1000 271 216 1229 1172 789 697 60 27 472 849 1380 0 1294 1089 903 0 815 1116 
0 0 1442 301 1090 1059 400 865 369 105 1394 0 0 324 205 0 164 683 426 0 801 1027 0 1211 1070 1589 899 1405 1356 376 545 967 140 947 1561 239 1288 295 1221 799 1351 1339 1404 496 232 110 174 582 94 1547 771 128 1566 1105 1437 1449 583 84 892 957 1551 1249 1499 478 817 268 1123 1594 0 0 667 1052 941 513 1281 244 403 750 141 974 
0 1117 1530 397 69 1582 808 254 194 361 80 1569 379 83 1309 1584 916 529 1208 695 721 566 1240 743 1263 1355 0 183 144 221 0 1181 467 360 577 662 1331 336 104 387 659 889 455 736 1286 642 1511 866 908 45 147 1282 326 119 0 985 723 418 0 1302 232 1337 180 118 805 1003 41 1281 541 1214 240 187 66 10 815 1116 288 1097 1081 100 
0 1294 1089 577 0 1392 1027 1299 575 1246 626 1099 915 786 767 33 1360 919 1594 1587 41 1103 608 344 1103 1364 1467 1411 0 0 1241 308 1486 1581 302 558 542 1155 1535 1464 776 616 456 596 932 61 1310 737 638 372 942 420 1370 997 417 1344 1037 1113 1399 1287 769 586 1137 1198 946 238 225 1460 800 1102 208 1433 491 1075 141 974 802 1050 1434 337 
1555 1467 774 649 1485 723 34 742 261 74 1333 490 36 1447 556 437 1102 1529 1052 941 1343 990 160 892 964 1296 1414 0 828 971 778 689 0 712 1455 405 483 829 381 516 247 114 893 846 154 1061 744 782 727 715 848 1313 267 403 76 134 442 833 628 1326 518 1453 1003 711 870 618 766 0 1473 497 213 1148 1552 111 1081 1507 0 0 827 1060 
481 679 878 189 486 1113 787 1191 122 464 700 915 1186 1415 226 868 978 725 479 11 1420 364 295 0 0 1294 782 762 177 859 1456 348 187 477 133 813 265 1555 131 1205 550 571 1206 818 271 112 947 1172 1345 1290 1503 1424 0 1150 382 1374 0 1022 759 289 885 1065 604 10 1321 1086 727 715 1333 1053 469 0 824 909 1434 1188 370 1039 1456 1286 
1335 683 1373 339 1223 430 857 106 1262 191 919 1274 0 259 1457 744 48 1514 598 0 540 760 855 1228 1589 391 1172 998 1446 1237 421 1070 164 1581 939 1016 599 1026 1209 1300 680 594 744 1289 138 1110 306 1161 16 131 1205 915 786 727 1420 1518 1398 1461 1121 709 0 0 0 1075 141 974 1345 1290 1503 1175 1315 247 1576 577 1166 1217 401 866 389 763 
519 99 0 1095 1118 1005 523 1307 0 303 164 1581 61 404 1367 1334 939 259 1457 1101 61 1097 1283 870 877 928 582 39 1030 726 203 290 949 230 1058 555 1451 739 1001 542 1155 957 150 118 776 647 1526 1221 799 1419 1230 1507 842 253 540 41 1152 707 145 809 1409 0 1509 111 1081 100 0 0 564 1393 342 1323 457 302 1593 244 96 1163 196 494 
0 745 674 36 1423 200 1580 1250 0 1537 1396 129 1552 830 409 174 582 0 912 1261 856 0 1453 762 177 25 1001 129 435 334 801 720 1145 705 0 1458 0 26 1004 690 1109 218 1002 517 0 0 1204 994 724 962 665 284 134 1101 61 225 1249 1247 59 94 34 574 965 732 1532 840 0 0 201 365 412 466 721 841 847 484 30 578 193 798 
0 1227 97 912 717 109 37 687 1485 717 436 698 1312 1070 797 1511 866 792 976 395 1323 1306 603 370 1273 408 442 29 0 1400 1469 528 1024 728 956 1375 145 307 281 264 408 1395 921 0 990 1340 1335 33 450 256 8 520 1355 905 781 0 1340 1335 33 530 232 1365 82 633 1196 325 1294 979 178 1322 1072 242 1044 1281 554 853 1048 529 1275 0 
0 0 0 0 897 1397 1520 1379 788 1208 629 441 0 0 611 958 814 991 1189 1145 827 1060 0 268 199 651 745 869 527 1536 1054 1265 531 451 554 1273 1372 529 209 0 1380 0 1345 0 0 1162 1330 870 1159 968 332 1508 965 732 1540 603 1450 1115 531 1014 1548 1487 415 1229 389 106 95 0 0 975 0 1224 932 18 1225 544 2 919 0 0 
0 706 0 0 1228 92 1255 869 63 589 467 264 0 1446 1318 1433 875 681 1535 0 439 644 0 208 431 1278 154 0 1447 556 0 1183 128 1566 275 199 758 285 570 1111 1245 483 377 0 0 0 1416 938 728 337 72 210 82 633 0 895 1396 471 853 855 776 153 342 190 1455 79 45 147 968 779 0 0 1425 686 1432 1549 1102 973 1241 1358 
0 201 1238 1116 1358 434 123 1233 425 1331 1486 721 1328 621 819 230 1187 1150 1443 1076 372 1438 985 1332 677 1352 314 0 1415 226 0 552 1242 393 1538 1059 480 1270 1397 638 1590 567 1465 644 505 890 833 796 1054 409 631 645 706 473 132 50 1081 940 881 1427 693 254 23 540 882 142 449 160 204 940 1262 0 88 726 1026 1454 1538 901 778 1146 
0 1520 929 118 770 328 505 11 591 1170 1064 697 0 0 571 191 657 793 169 575 1102 0 624 547 1142 421 0 267 179 492 166 0 1373 1526 841 845 117 692 1458 928 678 1278 412 466 973 1112 1413 636 1168 1405 1356 6 201 1049 249 1214 1359 1563 120 172 484 985 1259 342 562 478 922 1278 269 1538 1493 948 585 1096 1012 769 419 172 336 686 
437 513 1281 1125 646 923 0 455 736 1286 642 1397 0 0 750 775 1548 1313 267 1336 738 1414 814 0 0 203 0 625 1175 803 1091 169 1496 1204 800 1513 1462 1475 799 83 59 274 497 371 591 1426 1197 1015 1441 67 1224 194 0 911 203 290 262 75 1565 0 0 0 0 0 419 144 265 1115 836 1448 32 883 20 1294 860 609 27 0 0 0 
604 10 815 1116 1277 494 1186 456 596 932 61 1310 0 38 802 1346 501 874 880 1561 281 554 889 0 1081 100 767 1491 854 1122 1313 267 573 1409 384 0 918 1133 1159 1055 907 1045 1053 442 987 291 474 86 1165 605 312 352 0 0 801 1027 179 1522 1261 1026 562 478 0 0 27 1345 1591 734 126 1198 445 365 141 1365 131 353 147 339 1223 0 
1509 1075 141 974 870 877 0 893 846 154 1435 125 0 0 51 744 1289 448 1597 1470 12 520 847 0 1434 337 1417 782 1336 1003 373 995 779 242 269 880 1494 266 1444 196 1009 1305 1142 526 172 484 1548 1100 78 344 400 847 1043 350 388 414 348 393 1227 894 419 341 1113 699 63 936 0 0 0 1523 677 111 283 1487 0 0 0 0 0 0 
1564 0 1142 197 1321 0 522 1277 72 1379 0 0 0 829 937 970 1233 526 752 1327 860 609 571 347 792 33 920 1099 1011 1079 1479 562 1162 1362 728 1565 199 369 923 1079 1479 562 841 931 1162 344 618 450 1035 1047 0 0 1026 1209 1385 236 248 1201 1309 1584 939 1158 285 609 532 439 0 0 112 1599 807 1049 156 11 782 1233 562 0 1318 1322 
0 0 0 0 1424 0 266 1593 333 1568 1541 40 1026 929 1077 931 1162 86 1420 1130 564 353 966 0 0 589 1528 0 301 740 441 618 766 1480 1196 914 532 681 703 847 1010 541 991 0 104 217 1119 678 867 429 0 0 894 708 1464 1008 85 978 1277 204 149 196 234 662 1008 1235 508 1018 1142 1296 129 59 187 975 551 278 1205 260 400 953 
0 0 0 0 0 0 420 1262 914 545 1477 996 236 756 280 68 639 1115 440 656 1348 226 731 1597 152 402 302 0 905 788 1208 288 828 1315 882 1508 447 517 1384 1461 1216 37 0 0 858 735 689 682 249 1391 0 157 753 0 787 1183 0 642 1517 514 27 1490 760 71 1515 1443 635 1583 817 0 1577 1543 164 817 684 1122 1426 1197 1390 0 
0 0 0 0 0 1287 206 1279 1508 1590 757 1340 200 1092 1246 989 784 1315 508 920 1074 585 772 1538 1493 948 1268 394 713 1200 73 300 90 702 736 669 0 90 1067 318 622 1508 1352 0 269 1466 1263 121 399 1096 1239 320 1358 434 1410 726 455 1011 31 248 1528 1011 1017 618 897 169 578 1320 297 1574 1564 1361 1396 1594 1366 306 291 474 34 0 
638 1043 929 99 1 231 1413 888 702 736 1395 783 249 1511 866 1420 0 702 1596 336 104 1259 57 1448 32 883 219 412 1211 1046 610 719 1103 253 1202 0 1183 747 0 444 570 0 0 298 135 103 1576 1225 1503 1517 1093 1179 770 328 1592 334 0 5 1245 593 629 1476 617 29 1374 1155 1065 945 1558 1209 496 232 911 1419 311 176 1447 1192 1436 235 
0 0 324 907 1045 1286 1175 1039 1433 992 1220 592 1386 48 1514 598 0 859 209 1155 1535 242 388 0 1223 430 151 1371 743 1150 1443 586 1137 158 1415 1481 1268 394 1211 115 510 94 756 1454 593 1397 139 933 459 1558 1061 117 1043 289 1017 880 991 254 23 1250 1029 354 274 551 160 276 823 1075 753 708 1554 481 687 0 1599 369 1570 758 128 380 
872 749 1533 0 46 840 1537 88 621 318 0 284 279 939 259 1457 718 1546 0 788 895 234 662 263 1118 1005 1098 503 1224 701 1476 960 681 1535 968 398 279 412 0 688 993 1423 1092 1062 1180 0 499 247 1576 376 883 0 36 1257 10 1565 0 0 0 116 1330 696 0 486 461 614 1451 1170 1408 676 886 544 1379 1452 765 681 1221 0 486 0 
1286 693 1532 0 0 691 186 49 547 1066 1211 1380 1072 322 238 447 1434 1567 1160 1114 429 746 703 330 0 937 375 1189 312 352 1177 353 609 1030 114 893 0 299 1095 619 377 632 1098 445 502 1441 67 1323 457 331 0 1005 1098 1371 1377 774 1055 907 420 713 1502 501 711 1474 1052 535 1158 183 925 972 372 942 1487 1245 1008 1087 1324 1376 585 0 
763 1135 1263 121 560 319 446 673 1478 1324 743 212 1412 939 159 237 274 972 405 566 865 413 928 1046 1271 279 557 28 400 847 484 985 644 1015 0 0 1067 1466 515 347 0 1491 538 0 416 591 1170 1429 0 5 0 1038 1234 1130 1167 1444 196 1113 975 925 602 1178 579 1462 0 249 196 490 36 1385 0 0 1461 1596 1339 1038 1234 460 20 229 
1483 1542 1384 1226 756 280 68 132 61 733 773 117 1043 929 0 851 1409 1280 401 331 1244 137 0 17 1521 419 144 1517 907 83 1191 0 367 335 947 1130 946 1097 911 19 210 0 1494 0 1343 1122 183 785 10 1032 150 417 678 123 1163 196 0 1499 478 510 582 94 756 1174 1225 1124 1203 915 1186 1244 1092 75 981 1090 805 417 777 1086 170 969 
1202 529 1398 951 1511 1152 0 437 513 1544 1470 1128 0 756 720 881 800 155 729 5 410 530 30 276 1349 1506 771 476 690 1128 669 226 0 985 1259 109 870 0 445 512 0 0 0 0 371 123 490 261 1377 1178 1038 76 59 724 962 665 952 0 341 1569 866 908 1412 1477 801 0 0 1478 1204 994 950 1529 922 1214 1314 793 874 0 1070 73 
1347 455 429 663 540 0 1478 1019 1004 672 686 0 1253 262 75 1565 384 637 386 589 188 267 630 934 359 1366 1270 1397 202 587 1275 585 0 1344 1458 102 816 0 0 559 1148 202 764 0 1527 1020 811 610 132 372 1213 0 435 450 256 624 764 666 1258 982 789 638 1590 757 721 1328 1035 1025 136 453 746 48 1292 290 1415 1481 334 801 1263 121 
0 456 246 578 482 1114 458 427 281 870 842 1452 346 52 684 1470 592 705 1390 660 1221 219 722 112 928 582 0 1015 0 0 123 1163 615 1507 327 473 107 0 657 1132 900 704 1484 1034 367 630 691 705 1111 1394 1084 806 1588 1515 993 814 991 22 628 415 317 75 981 841 0 0 1285 1 1504 1100 783 939 41 1027 968 398 1400 911 377 0 
0 0 735 731 243 115 0 1440 1295 610 694 748 526 898 539 1239 1513 1274 1582 0 312 1160 1483 548 1045 610 132 475 0 1279 724 962 754 1133 1254 1576 1301 660 357 89 90 507 135 1279 956 317 1193 109 37 1363 1269 45 1410 598 65 368 902 883 110 673 822 1529 524 713 590 0 1204 1391 1559 251 541 602 543 678 0 1468 1210 1483 1062 1180 
998 0 788 1047 211 688 247 873 1599 492 593 841 147 3 1409 1093 1237 424 654 0 1281 164 1202 155 1556 894 138 1036 1320 341 616 1017 158 1523 0 97 685 1104 1408 588 39 0 1071 558 672 0 228 1293 129 936 741 1248 978 725 418 101 725 248 708 0 1040 1199 841 352 935 721 136 551 1509 1020 569 788 267 573 0 0 1510 112 316 821 
39 710 1524 1228 813 0 528 1061 326 803 38 991 1491 1028 198 1144 698 1289 798 1434 137 0 425 238 506 888 1383 355 1 1398 1292 1289 401 685 914 365 666 0 1307 1571 578 724 630 0 411 243 596 0 1050 488 1453 1386 48 1514 1113 32 1454 997 702 736 88 1600 1039 1456 1286 299 899 834 976 625 1163 474 212 1537 1449 950 219 722 301 0 
1135 537 0 1010 641 613 0 1557 1073 0 0 1198 716 310 829 982 340 1233 971 1077 1090 1583 956 1375 907 125 1153 137 605 1507 1436 0 0 0 1517 468 67 60 1022 982 762 177 1378 854 576 211 1294 272 0 1271 245 431 1278 1347 478 1053 1121 0 772 992 1310 481 866 389 763 365 1026 1454 1538 1014 922 1089 0 1174 513 1084 879 499 1013 371 
0 1106 1108 979 178 1322 0 1312 673 0 0 1066 1211 761 0 500 175 11 859 1141 1305 350 561 1018 0 1086 1544 1071 1589 391 1217 0 0 0 36 1257 10 340 1461 1121 0 994 458 119 211 574 95 0 1431 0 614 677 1352 670 225 1068 580 252 896 1150 474 86 1163 196 494 0 71 769 912 491 0 293 1213 1384 0 0 820 806 1588 0 

# Time : 76800000 
0 1063 866 1420 709 1152 422 0 0 541 1141 1208 578 193 0 1330 841 582 1016 0 0 0 0 0 1532 120 769 126 572 638 0 1010 0 0 668 803 1592 838 1421 1391 1559 0 152 0 0 1271 1440 1031 549 566 0 1131 1240 743 440 1295 0 0 1388 1385 1574 1052 535 1142 421 0 516 476 0 0 0 0 0 0 0 1171 377 1593 169 492 
276 750 987 4 1554 578 362 1533 979 800 251 589 0 1275 568 1471 1307 819 1216 304 1539 366 1260 527 1196 325 1405 595 1149 1042 1180 1216 37 1296 1118 1477 0 1172 768 170 1509 1376 1493 960 1035 1521 42 1451 713 795 1077 1041 608 719 508 1006 1171 1591 1098 1285 1174 790 884 660 357 1087 1444 672 0 739 1230 0 1411 0 401 465 124 101 1051 557 
0 617 771 676 886 130 334 606 1328 758 1177 655 578 193 967 140 1303 1443 856 0 1231 921 1056 780 132 470 0 530 1501 617 1232 622 1508 1352 994 458 148 582 94 756 280 337 1149 200 420 1262 0 1358 691 705 131 1205 0 1401 1596 1527 508 430 538 539 1239 438 184 1104 1408 1454 438 871 969 296 712 891 1029 354 14 1441 1348 167 1275 0 
0 56 1219 791 935 1019 944 0 1192 271 772 1132 762 1412 1229 0 919 1594 247 873 1333 795 1100 51 249 827 0 900 1137 274 497 46 258 759 289 1416 1299 866 908 1412 1360 1229 373 1003 711 1221 1537 1396 1193 109 1311 1567 653 1489 1090 805 632 116 490 392 1546 0 1189 585 967 0 41 942 1581 894 794 447 1517 468 402 724 528 740 123 0 
0 891 863 1373 1334 320 732 1532 840 669 441 95 1077 408 1041 0 1529 1052 1323 457 1503 1451 902 1082 1406 921 1539 665 1382 1114 994 8 520 0 954 833 796 671 638 1043 1340 1370 1277 803 177 994 105 863 901 582 816 659 889 681 1535 513 1404 69 843 703 934 792 33 171 539 0 1560 560 1261 1584 170 561 868 449 1252 1161 627 1099 99 0 
1016 307 106 0 643 555 633 1196 325 1349 1295 273 1101 651 1078 1110 205 686 1032 150 1015 1402 453 746 316 143 1554 624 981 252 1283 181 31 0 973 1495 1317 1195 1331 1532 584 323 0 952 1446 1318 1322 1453 173 1304 695 721 1328 1150 1443 635 1190 1468 1210 784 668 365 104 642 1296 1414 718 299 1095 211 1294 1394 1280 1241 974 1548 1012 181 1370 265 
1216 304 553 0 1024 623 473 132 470 1249 51 1337 905 1278 1438 1544 1273 1372 370 26 579 479 0 1477 272 675 700 53 581 307 0 177 0 0 114 293 286 1217 1562 335 1521 1194 1363 0 389 763 886 245 815 1116 992 299 1277 1091 169 578 0 1165 409 507 1118 738 957 1551 1218 1056 1161 597 1005 574 95 455 303 1412 896 137 1345 1491 1028 599 
1587 41 1152 1373 1277 72 1379 531 1133 763 57 182 0 0 1449 233 688 1159 968 1054 1091 314 1590 757 726 690 70 850 1129 1126 422 1516 364 0 743 212 1436 662 263 978 21 950 936 0 0 813 915 1381 703 330 1170 902 136 1313 267 846 657 15 1063 25 1534 0 1302 232 755 493 255 1174 870 1365 754 333 1240 848 574 1071 222 1218 1351 697 
1235 286 1323 1306 1581 1595 1082 1120 1415 813 1143 715 0 0 0 745 869 1007 31 112 64 75 981 841 187 777 1313 267 1371 1435 1053 1271 648 1168 773 117 1043 71 764 666 1184 955 439 0 1523 332 1253 1553 292 1046 1229 389 438 646 923 153 807 0 0 1346 1493 694 113 0 1150 382 1374 1155 1322 419 1037 1035 236 379 244 650 319 1526 298 1594 
1134 452 601 635 1525 328 505 1069 968 332 251 126 1411 1080 757 862 220 1311 480 1151 1325 1529 922 1281 164 0 432 212 1537 305 902 697 1180 1593 849 1466 233 618 1484 28 241 991 372 793 1454 997 346 987 139 1021 1209 0 265 1277 494 53 430 857 1193 807 969 614 367 584 727 1420 651 390 963 27 1345 1491 1204 1276 1469 282 1461 1216 225 1052 
237 1434 142 254 23 1446 908 1077 1398 53 1019 1424 0 1043 470 725 521 884 503 856 143 0 0 467 360 577 1379 260 717 576 765 24 1077 688 389 651 745 0 14 1010 41 1152 0 561 968 0 0 679 391 539 1239 1194 1241 823 1259 342 1546 1187 1447 129 577 820 1214 1314 0 678 1278 1288 168 385 1350 286 1323 861 0 1178 1575 1500 1588 1571 
196 1300 1327 1210 715 1051 557 1141 531 546 1002 378 1597 0 0 1514 153 569 916 96 399 514 42 1486 1581 302 0 628 1326 960 1008 1087 549 1041 196 234 0 942 424 1032 1008 545 601 453 227 1302 488 676 1 164 683 512 306 277 862 220 1567 862 1126 1353 1456 348 290 892 931 59 982 0 1370 0 326 1188 1476 974 659 889 1389 1472 316 408 
1490 36 1425 698 103 1276 0 0 853 148 928 1276 239 1288 0 1398 53 581 1360 761 1110 113 0 2 539 1360 0 0 0 719 969 1479 258 710 1490 760 808 560 778 872 1339 604 1330 696 740 1403 1271 1549 0 1453 1571 369 1597 1499 586 375 105 131 594 79 421 1070 1498 822 1535 29 643 0 55 704 1330 508 0 424 776 616 1242 0 1585 0 
0 1186 1463 192 1227 680 0 0 1496 381 516 247 114 893 1453 810 342 559 1148 29 1544 367 201 571 649 1355 1086 1541 1328 1401 170 561 995 1312 431 716 1176 343 989 339 1107 257 1502 501 1407 619 612 551 577 1258 982 0 684 1242 153 861 1145 705 925 602 203 290 143 1023 1178 1015 1492 833 1502 3 231 1040 0 499 247 114 456 219 412 0 
1000 271 216 1008 85 811 684 0 210 131 1205 550 571 1206 603 1507 11 0 951 845 117 600 889 455 1011 1079 884 1256 1277 72 756 280 337 63 1520 294 265 0 1420 709 1478 210 1305 350 561 868 387 486 302 318 266 923 1507 1436 53 161 1024 728 36 0 1114 967 980 60 1542 1456 1433 1495 1471 1028 1224 765 1231 67 1323 671 647 877 275 1331 
1249 1499 1525 677 1210 784 1366 1048 87 705 661 680 594 0 138 1421 844 0 1038 1513 1462 1492 1328 773 1384 1524 999 620 1593 333 1412 1360 1229 921 1056 780 16 1572 636 273 568 796 1374 876 0 0 1464 266 923 493 263 978 391 321 689 546 905 1587 60 0 1595 1032 1365 0 1081 940 1388 293 1213 104 396 0 193 1453 0 630 0 297 181 1562 
1464 946 238 0 1086 507 1207 0 630 934 998 1194 834 976 263 823 270 563 419 1252 918 0 248 849 778 1146 467 264 386 1154 275 0 915 795 1100 51 1337 1080 927 1078 1007 564 651 1078 831 1367 1427 451 192 779 764 666 139 857 106 531 1478 925 602 1558 1209 748 1219 1172 789 666 139 126 572 858 471 1069 1275 245 75 981 758 285 1463 519 
787 1183 1485 520 1296 382 1374 0 1378 1554 864 1021 1454 1538 718 605 1069 1591 493 1216 94 1405 1059 400 865 1129 466 721 1472 316 1538 718 1299 1460 629 284 586 1387 1181 66 1199 240 1413 29 1544 1072 664 572 1404 618 1484 0 1558 451 554 853 1048 0 788 1047 506 35 535 268 1123 594 450 959 286 1342 696 430 151 822 1529 922 1375 1463 456 765 
468 463 1054 460 118 770 0 1302 232 110 287 957 1330 841 845 458 114 623 964 1500 30 890 833 755 1341 1140 56 894 794 723 841 845 796 832 846 0 13 1477 996 491 204 149 1516 869 1512 298 804 786 1123 172 14 0 1474 1137 1225 544 2 1185 1063 25 0 1108 1297 120 223 1571 369 105 521 1275 1336 1003 373 125 976 1414 1080 757 497 166 
1392 188 624 423 1541 40 0 941 756 188 156 299 0 164 396 606 149 457 1047 1318 967 634 40 0 303 1412 70 218 627 947 0 880 173 138 503 0 0 510 473 1499 840 1537 1271 648 1408 1454 653 1489 515 943 1056 141 714 64 801 1549 1102 623 964 1548 1100 783 1600 330 1170 902 453 361 1268 1240 220 0 0 837 573 1409 1043 250 436 73 
351 1203 914 1445 715 1448 332 1253 262 1203 914 365 1382 1396 471 853 148 1456 355 1 1398 1075 996 1340 1145 848 574 701 1476 1259 1156 821 838 326 916 1086 1541 40 1337 180 1485 717 0 128 370 1566 1176 401 911 1192 25 1534 971 1484 1469 1106 655 1307 330 1170 902 347 1413 571 1229 389 1235 508 1343 128 102 591 327 737 1372 800 1118 127 823 297 
1235 262 0 0 344 741 997 346 52 717 785 530 232 110 0 0 381 720 907 1045 429 606 1328 584 254 1123 1355 1086 354 1085 1157 1481 767 33 1360 884 1256 1153 586 1137 788 727 0 200 1092 1062 265 180 1357 1147 1346 177 859 0 1313 753 1132 274 1338 1272 0 1057 1085 1084 190 1455 1134 635 1416 621 1237 736 1422 1014 1362 309 1390 660 826 1018 
612 238 46 181 217 1018 1142 526 898 139 857 707 311 0 0 0 320 1465 1113 46 246 853 977 276 1383 223 68 1095 858 327 1001 61 760 863 0 999 620 427 0 487 1229 525 1193 109 950 936 223 13 1312 0 1413 636 445 346 987 1472 95 127 785 831 681 108 21 1529 201 133 1406 204 1272 77 500 1202 155 1556 109 1422 1544 450 755 1505 
607 0 1183 737 1372 370 0 476 354 499 443 1164 174 825 531 0 465 298 198 1444 712 404 392 1398 1553 944 39 1582 1124 1418 520 188 518 1453 0 15 480 83 0 186 1525 839 1236 945 1558 386 589 415 80 1514 1519 635 1583 523 804 786 965 390 261 673 524 1480 1196 616 1242 739 1490 404 831 383 1069 425 238 506 1397 1170 1064 1264 1537 1489 
1439 1380 116 1494 1452 484 985 723 487 170 1247 448 662 1331 1532 584 1411 704 1291 1139 416 830 1495 1219 70 218 1002 57 89 387 108 459 885 1065 834 211 227 1302 0 0 1474 1185 1063 500 1202 1209 1126 1006 489 653 1568 578 1320 898 139 933 459 1151 1271 1440 0 1315 882 1292 456 296 0 980 495 475 1076 956 1375 907 1122 1373 1129 0 0 1167 
306 1387 1181 1402 59 1191 624 981 604 42 1069 0 615 514 335 1521 1029 507 893 235 28 0 913 1139 184 1395 921 388 634 229 1480 410 1181 1402 453 746 844 146 0 568 1525 677 471 1069 425 1151 1048 695 348 867 958 808 560 354 499 247 1576 1128 815 1489 1230 808 92 1441 0 894 0 1453 951 1143 575 1402 1066 42 1451 843 758 0 0 0 
0 111 283 1148 29 482 665 1488 1404 617 771 74 0 288 919 0 20 644 661 610 1090 432 53 1339 1038 629 50 533 1585 1105 1561 0 0 244 1100 783 775 0 10 967 258 981 0 0 1443 856 1376 1125 1013 273 0 1176 1462 979 395 1323 457 1512 298 135 798 93 984 24 160 218 252 1283 952 0 261 244 1071 617 1358 434 1270 972 0 0 
1411 1089 0 1317 258 243 753 708 1190 145 0 1486 0 1146 933 946 807 466 492 593 1214 1572 546 1002 417 299 797 1511 107 119 1377 680 0 360 1246 989 1504 1563 120 1418 520 92 0 785 831 0 550 1190 914 365 746 210 170 94 1482 810 1192 1408 1454 593 1214 1572 739 1087 1318 139 1021 1400 911 876 136 551 1313 1308 1396 162 1406 727 1356 0 
44 244 1100 476 292 737 138 1403 1492 234 246 1131 1113 975 746 1394 1035 0 803 38 1573 924 1572 959 1439 597 611 1411 1089 997 1267 811 1543 164 89 692 1092 75 1154 275 199 573 624 261 673 0 553 1562 1383 581 1472 251 541 346 987 139 0 370 1159 142 1212 684 818 1059 400 0 1424 1210 1483 1206 1457 526 0 255 1081 1244 137 211 222 1544 
1069 305 809 1409 984 353 966 1407 1449 583 892 429 1297 1556 413 57 382 464 1190 71 769 277 1513 613 1272 1174 399 44 244 403 486 784 1429 261 1557 6 1098 1261 1012 181 532 682 636 610 132 0 1239 1184 184 142 1549 859 974 145 1199 92 605 345 32 66 0 1366 0 813 1143 1483 312 1447 0 828 255 170 0 1374 161 1005 1375 1051 784 1315 
114 293 1347 760 71 1121 0 67 519 381 1404 446 374 1293 1287 1143 192 1564 1361 1068 376 1107 652 1552 830 1018 1201 1069 425 966 749 1269 1283 0 808 937 375 1227 854 1415 1008 121 1502 894 138 0 182 36 1423 359 1427 451 0 0 204 1284 46 798 306 1424 151 311 1523 332 251 1072 664 532 681 228 830 775 0 137 46 258 1327 235 148 568 
747 983 670 1395 0 0 702 1596 890 663 1005 212 1261 183 231 0 1486 496 232 110 0 1478 210 1419 311 1583 956 1162 977 863 865 287 1297 772 1132 1119 310 1553 1501 216 669 266 923 1079 1341 1319 903 1186 659 1072 664 259 1305 0 217 131 406 1214 988 915 1454 997 212 940 1388 1065 834 498 828 971 1070 1349 1506 1071 8 520 1296 380 1299 705 
394 742 1465 1113 1472 0 859 209 40 1426 772 992 1227 1118 1139 1227 1341 628 311 1192 271 511 321 411 0 789 554 889 392 1485 438 985 1259 57 89 1060 1236 504 822 276 1349 1506 1254 1167 1031 1424 643 1232 776 693 254 773 562 841 1046 1271 1440 1212 809 1416 547 1142 421 1060 1116 1020 278 1412 0 488 1263 359 1366 331 332 1508 1352 70 218 83 
432 658 298 198 141 1365 622 1392 1153 722 965 1263 0 53 1208 1309 437 924 1533 559 1148 1083 246 1547 1183 1485 520 847 1152 486 1113 1258 242 388 634 40 1026 540 1002 517 1130 440 1327 431 49 531 1133 654 1424 151 1314 346 1573 725 1059 0 1492 833 796 145 1328 726 203 0 0 687 1267 1043 0 1271 245 1458 102 5 410 984 421 994 1395 0 
417 1344 1037 1291 0 163 682 252 427 1388 1047 14 384 404 1203 914 0 366 1260 1132 900 426 1105 676 726 0 31 147 339 1223 430 151 1362 167 1075 996 35 413 928 678 123 1163 474 965 732 1532 840 1009 287 1098 892 429 879 233 0 1247 91 1523 577 1372 370 1417 0 915 173 171 556 233 0 623 591 327 473 565 1430 547 0 213 223 303 
1239 416 11 1581 302 558 1122 1313 1139 184 1594 402 1028 163 1382 379 83 921 1056 141 714 197 1321 791 935 339 424 1230 1095 1118 1005 1098 1371 1061 326 803 1592 1389 1247 59 724 962 1109 82 633 1196 325 1479 1491 538 930 583 1240 794 171 1335 0 1599 302 1159 968 1044 1131 1416 606 990 851 745 1419 776 1282 820 1435 1227 611 455 736 1286 1280 1145 
0 849 921 277 1455 1134 635 1525 677 143 333 1252 1011 1291 918 1276 301 1090 135 103 154 1376 1125 962 22 110 193 798 793 169 1490 1234 707 1557 1073 876 4 1570 1335 33 450 256 924 706 473 132 470 441 125 1153 0 0 331 1244 629 661 0 0 0 298 229 1315 986 536 1400 364 492 165 934 269 606 149 0 766 631 456 596 932 501 711 
0 389 0 1499 1302 896 597 1042 419 0 0 0 1182 1154 42 435 397 69 0 290 735 1325 0 1017 1056 1264 0 0 1313 267 573 1324 995 1312 673 524 1480 410 519 522 1178 100 6 201 1049 249 827 1392 1086 1544 1470 1533 1352 994 1029 989 655 0 813 265 1555 675 700 1391 1590 1513 1498 822 1565 179 1153 49 1166 1531 270 893 846 154 0 177 
750 12 684 1242 941 28 815 0 1077 1090 181 1562 1386 963 780 1139 0 941 995 302 27 704 95 891 38 390 348 393 432 212 1537 1084 190 695 721 136 1211 879 667 1428 372 1438 1367 1520 1295 472 580 252 1296 525 1420 364 492 896 597 1005 364 1160 587 318 1201 690 70 751 271 0 1588 1334 475 1400 1544 47 0 836 400 1206 818 271 648 1003 
0 0 539 433 944 1577 161 0 0 0 0 299 219 361 80 358 432 1233 562 841 147 3 754 307 1368 826 1119 310 1553 260 1188 595 1149 992 299 899 106 1020 257 1107 664 1016 599 1255 51 506 1311 480 134 864 507 279 557 28 815 453 361 1033 54 444 711 777 994 8 444 0 701 1476 555 1534 765 680 143 1331 1486 744 1289 1148 216 1440 
884 660 357 89 81 737 0 0 0 168 445 365 1473 1404 427 1388 417 278 541 991 1491 1379 98 304 931 1437 1060 1236 504 628 415 1510 587 318 953 523 1307 1030 1301 693 254 555 1451 902 1082 1406 148 1164 1374 938 0 419 144 1517 298 696 37 487 1262 115 510 176 213 1344 95 0 352 1177 623 473 1008 811 399 514 1341 1318 0 822 276 1349 
184 1104 1408 588 993 426 649 1355 809 1066 904 1322 1403 1190 1154 555 98 542 1155 1322 0 598 65 781 595 1018 1358 1119 540 675 1519 1497 872 788 124 1580 1250 435 848 1027 1299 575 1402 453 746 316 477 21 70 502 1429 27 1345 578 1037 501 781 720 183 785 1115 836 195 345 787 520 847 484 857 1049 669 1081 100 184 783 423 608 1002 517 1130 
250 517 925 602 377 1099 1011 1079 1490 137 605 975 8 1579 1127 323 647 245 115 975 331 445 365 1473 497 371 508 1060 739 1019 1004 690 1369 1200 73 300 851 819 1123 34 742 261 244 1100 783 202 1555 1184 184 960 1008 63 936 762 917 1013 1013 1074 1284 1024 151 545 601 1540 1410 31 1461 0 1009 1305 777 839 1438 314 347 1223 1082 1116 989 109 
1252 918 36 788 173 1030 1301 1270 659 1090 0 1302 0 1088 969 1102 795 1077 688 1533 1352 830 1322 1403 1483 86 1158 1026 540 1002 281 264 386 1046 610 719 508 380 1266 787 1191 122 305 809 1409 984 159 36 1423 1393 342 331 550 0 1352 670 1518 1285 272 548 1144 1183 1485 1175 619 1474 632 0 0 562 478 510 262 75 1057 1451 843 0 692 1261 
966 1120 0 439 644 1015 1509 459 1151 106 1020 0 1579 1437 0 0 373 549 1041 357 421 1070 975 8 444 449 543 894 72 1338 660 687 671 647 422 1401 1596 62 1332 461 482 1114 382 464 1190 71 769 912 491 365 750 0 184 63 0 0 1544 1470 1128 815 1059 847 1152 707 1311 1567 1404 599 384 419 341 1569 0 1529 966 474 182 0 456 0 
471 185 502 0 553 475 215 1264 201 1453 1030 114 0 197 1350 531 1174 258 710 911 203 290 143 1191 0 605 1413 888 631 536 216 568 1471 478 1053 1271 245 306 1161 16 1572 546 192 1564 1361 1068 376 1172 768 750 987 0 1038 1234 1290 522 1277 481 1512 298 642 1000 271 216 0 1172 789 697 60 938 1258 982 0 0 404 1089 903 636 815 1116 
0 0 1442 301 1090 1059 400 616 1242 603 0 0 0 324 205 906 164 396 455 953 801 1027 576 1211 1070 1498 826 200 1356 376 545 967 140 947 1561 239 1288 295 1221 799 1351 1339 1404 496 232 110 174 582 94 1547 771 128 1566 1105 0 1449 583 84 1153 957 1551 1249 1499 478 817 268 1123 841 1465 73 667 1052 941 513 1281 1388 403 750 141 974 
0 1117 1530 397 69 1582 693 254 555 895 234 1569 379 83 1309 106 916 529 1208 0 721 87 1240 743 1263 651 103 249 144 221 868 1181 467 360 577 662 1331 336 104 387 659 889 455 736 1286 642 1511 866 908 45 147 1282 326 119 880 513 723 418 1249 1302 232 1337 180 118 805 1003 41 1281 412 955 240 187 66 10 815 1116 288 1097 1081 100 
20 1294 1089 171 1145 848 1027 1299 575 1246 626 1099 915 786 767 33 1360 919 1594 1587 1562 0 608 344 1140 1364 1467 0 0 0 1241 308 1486 1581 302 558 542 1155 1535 1464 776 616 456 596 932 61 1310 737 972 372 942 420 1370 997 417 1344 1037 0 496 404 734 586 1137 31 576 670 225 1460 1447 1558 208 1433 491 1075 141 974 802 1050 1434 337 
0 1467 774 649 1485 438 34 742 261 74 1333 490 36 1447 556 437 1102 1529 1052 941 382 0 160 892 1169 1296 1414 0 0 901 778 689 0 277 1455 1134 1173 829 381 516 247 114 893 846 154 1061 744 383 727 715 848 206 1157 681 76 134 442 833 628 1326 518 1453 1438 1018 743 618 766 494 1126 497 213 162 1552 111 1081 698 494 0 827 1060 
481 679 718 189 486 1113 787 1191 122 230 700 915 1186 1415 226 868 978 725 479 556 1420 651 1566 258 0 211 782 762 177 859 1456 348 187 477 133 1109 597 105 131 1205 550 571 1206 818 271 112 947 718 1345 1290 1503 1424 151 1150 382 1374 0 1022 759 289 885 1065 276 10 1513 1086 727 715 848 1483 1542 0 824 732 1434 1567 158 1039 1456 1286 
1335 683 0 339 1223 430 857 106 1262 191 919 0 0 1206 1457 744 48 1514 598 1361 540 760 326 1228 1589 1219 1172 998 1446 1237 421 1070 164 1581 939 1016 599 1255 629 661 680 594 744 1289 138 1110 1252 1161 16 561 0 915 173 727 1420 364 282 1461 1121 1105 673 63 1398 1075 141 974 1345 1290 1503 1030 355 247 1576 590 759 1504 401 866 389 763 
825 0 1570 1095 1118 1005 523 1307 1030 1146 933 566 0 630 1367 1334 939 259 1457 932 61 1097 281 870 877 174 582 39 757 726 203 290 78 230 1058 555 1451 129 467 1023 544 957 150 118 776 647 1526 1221 799 1419 1230 1507 842 253 540 41 1152 707 145 1321 791 0 0 111 1081 100 0 0 48 1393 342 1323 457 1132 261 244 96 1163 196 494 
0 828 674 36 1423 0 1580 1250 0 606 1328 0 1552 830 409 174 582 0 253 1261 856 1283 584 727 1102 1571 866 129 0 334 801 1027 1145 705 0 575 0 1577 1004 690 1109 218 1002 760 147 339 1204 994 724 962 665 284 134 1101 61 225 1249 1247 59 94 34 574 965 732 1532 840 0 465 37 365 412 466 721 1328 584 484 0 0 796 158 
0 1475 97 912 717 92 1255 687 1485 717 1192 995 1312 1070 797 1511 866 792 976 395 1323 80 1514 370 1273 408 0 340 618 1484 1469 528 1024 728 956 205 145 307 281 264 408 1395 921 0 160 110 174 33 450 256 8 520 0 905 781 385 187 1335 33 530 232 1365 82 633 1196 325 1294 0 781 0 658 242 1044 281 554 853 1048 529 577 662 
757 82 1076 1172 768 622 1520 1379 788 1208 1431 0 0 117 611 1310 737 991 1189 1145 827 1060 0 268 1272 651 351 78 1062 1536 1054 1265 712 451 554 1273 1372 529 577 749 1380 90 1391 599 384 708 1330 254 0 968 332 1508 965 732 0 0 164 396 606 1014 1548 372 0 1229 389 106 95 0 0 1506 771 0 797 18 1225 544 2 919 0 0 
924 706 0 0 1228 92 1255 1487 474 182 467 264 1188 1446 1318 1573 875 681 1535 1564 439 644 1186 208 431 1278 570 0 1447 556 624 577 662 1566 275 199 758 285 361 1111 1245 483 1283 633 964 1548 1416 1299 728 337 72 984 82 633 1196 540 1396 471 853 855 776 664 1016 190 1455 79 45 147 1430 547 1142 0 1425 686 801 1549 1102 1529 922 889 
367 201 1238 1116 1358 434 93 712 669 1337 1486 721 508 380 417 777 1187 1150 1443 972 372 1213 0 1332 677 1352 1109 0 1415 226 564 1053 1242 393 1538 718 480 1270 1397 638 1590 567 1033 644 505 890 833 796 1054 409 631 963 706 473 132 61 1081 940 881 1427 693 254 555 540 882 142 449 160 1334 940 385 0 88 726 1026 1454 565 901 778 1146 
0 178 929 118 770 328 85 416 591 1248 978 1443 635 695 1279 1508 657 793 169 1356 0 0 1002 285 609 421 0 861 179 492 166 902 1373 1526 841 845 117 692 1458 543 678 1278 412 466 973 1112 895 512 1168 1405 1356 6 201 1049 249 802 1359 1563 120 172 484 985 1001 61 1310 1198 1312 1278 269 1538 1493 948 1197 783 1012 769 419 172 336 686 
437 513 1281 1388 646 923 162 455 736 1286 642 746 0 1284 0 0 1548 1313 267 0 738 1414 1178 0 141 203 1332 461 1175 803 1091 1531 1496 1204 298 1513 1462 1475 799 83 233 274 497 371 591 1426 1197 82 1441 67 1224 701 0 911 203 290 262 75 1565 0 0 0 0 0 419 144 1050 1115 836 1448 32 883 20 1294 860 609 571 564 694 1021 
604 10 815 1116 1277 494 0 456 596 932 61 1310 0 38 802 1156 501 874 1446 482 281 554 889 1174 1081 100 609 1491 0 163 1313 267 573 1409 1037 1291 918 1133 1159 1055 907 1045 1053 442 0 291 474 86 1165 605 312 352 0 0 801 1027 963 1522 1261 1012 562 478 0 0 27 1345 1073 734 126 1198 445 365 141 1365 564 353 0 1348 866 389 
854 1075 141 974 240 556 0 893 846 154 1435 125 163 1498 51 0 1289 448 1597 1512 12 520 847 1155 1434 337 1417 782 1336 1003 1009 1305 0 239 442 402 247 926 1444 196 1009 1305 883 110 172 0 1548 1100 78 344 400 847 0 1574 388 414 348 393 1227 894 419 341 495 699 63 936 741 0 1123 13 677 111 1534 1487 0 357 0 0 611 0 
1015 1509 111 589 1321 519 522 1277 72 271 511 0 168 385 1489 970 1233 526 752 1327 860 609 83 773 557 33 920 1099 1011 1079 1479 562 1162 1091 493 275 199 369 155 1079 1479 562 841 1471 1162 344 1103 450 1035 1418 0 0 1026 1209 1385 236 248 1201 1309 1584 939 1158 285 609 749 826 378 0 223 1517 807 1049 156 420 1530 1233 562 1446 1318 1322 
0 0 0 0 617 476 266 1593 333 1568 1541 40 532 929 771 931 1162 86 1420 1130 564 353 103 0 0 589 1528 1276 301 740 441 618 766 1480 1196 1310 532 681 703 1167 1031 541 991 1213 104 217 1119 678 867 958 449 543 894 708 1285 0 85 978 1277 204 149 196 234 662 1203 1235 508 880 345 0 129 59 187 975 551 278 1205 260 400 953 
0 0 0 0 56 337 420 1262 914 545 1477 996 236 756 280 68 639 1115 440 656 1348 167 378 1597 152 402 1183 747 923 1045 124 1580 783 1315 882 0 0 517 1384 157 1216 37 613 250 858 735 689 1201 1498 822 0 157 753 0 787 1183 747 642 1517 514 27 1490 760 71 769 1134 635 1583 817 397 1577 1543 164 817 684 1122 1426 1197 885 1001 
0 0 0 0 1026 343 206 1279 1508 1590 757 726 200 1092 1246 989 784 1315 508 920 1074 0 1394 1538 1493 948 1268 394 483 1200 73 300 90 702 736 1422 0 90 1067 809 622 1508 1322 0 560 631 645 1108 1573 1096 1239 320 1358 434 1410 726 1026 181 31 248 1528 1011 1017 618 766 896 578 1320 297 1574 1564 1361 916 1594 1366 306 291 474 34 913 
0 0 1099 99 35 0 1413 888 702 736 1395 783 249 1511 866 1420 407 702 1596 336 104 1259 57 1448 32 883 219 412 570 1046 610 719 1103 253 1202 1232 1183 747 0 76 897 0 0 298 135 103 1576 0 965 1517 1093 1134 770 328 1592 334 282 5 1245 593 831 1476 617 440 699 0 1065 945 1558 1209 496 232 1360 1419 311 176 1447 1192 1436 235 
1032 1101 1591 302 1593 1286 1175 1039 1433 992 1220 592 1386 48 1514 598 567 859 209 1155 1535 242 388 1579 1223 430 151 1592 896 1150 1443 586 1137 158 1415 1481 1268 394 0 115 510 655 0 1566 593 1214 139 933 459 1558 1522 580 646 495 0 125 0 254 23 1250 326 354 274 497 166 708 823 1532 1202 543 1554 481 687 962 199 369 1570 757 0 0 
872 749 1533 0 688 840 1537 88 621 1261 856 0 279 939 259 1457 718 1546 1165 392 1398 951 0 800 1118 1005 1098 503 1224 701 1476 960 681 1535 1497 643 219 412 0 688 1055 1423 1092 1062 1180 1028 499 247 1576 376 0 1362 167 1257 10 349 83 1191 0 604 1330 696 37 1039 461 614 367 335 159 676 886 544 1379 679 1157 681 228 1293 1509 0 
1286 693 1532 682 619 691 186 1003 547 1066 1211 1095 1072 322 238 447 1434 1567 1437 1114 429 746 703 330 1273 937 375 1189 312 352 1177 353 609 1030 1387 1181 1402 1208 682 619 0 632 1098 295 502 1441 67 1323 457 1446 0 6 1098 1371 1377 774 1055 907 420 0 1502 501 781 1474 1052 535 1158 183 785 972 372 942 1487 0 1008 1087 1444 1376 1125 0 
763 1135 1263 121 560 319 446 0 1478 1324 743 212 1436 1201 1375 1463 1166 954 43 566 865 413 292 1046 1271 279 557 28 400 847 484 985 644 1015 1226 1327 57 182 515 347 1021 1491 538 808 416 591 1170 902 1192 0 744 0 517 1130 1167 738 1243 1113 975 925 602 1178 579 0 0 0 196 490 261 0 0 0 0 1596 1339 1038 1234 460 0 0 
1483 1542 1384 1226 756 280 68 0 1380 733 773 117 1043 929 0 809 1409 1280 1051 331 1244 1389 1266 17 1521 419 144 1517 468 83 1191 1258 250 660 947 1130 7 1097 911 19 1244 0 1494 368 1343 1122 183 785 10 1032 150 0 678 123 1163 809 1416 825 478 510 582 94 756 538 1225 1124 1485 915 1285 1244 1092 75 981 1090 805 417 777 1086 1256 0 
1202 529 1398 951 1511 0 0 327 1001 1544 1470 0 0 756 720 58 800 155 729 5 410 403 129 0 1349 1506 771 676 690 1128 669 318 127 823 1259 109 0 910 445 512 306 0 0 685 371 123 490 261 1377 1178 1038 292 59 724 962 665 952 0 341 1569 866 908 1412 1303 801 0 1068 1478 1204 994 950 1529 922 1214 1314 793 898 421 1070 73 
323 1579 429 663 1436 0 1478 1019 1004 672 686 0 1253 262 75 688 384 637 386 589 188 267 698 734 1130 1366 1270 972 202 764 263 0 842 716 1458 102 442 0 0 559 1148 0 1357 1536 1527 0 811 610 132 372 1213 0 0 450 256 624 764 1379 1258 982 737 638 1590 757 388 414 110 1025 136 453 746 738 1414 694 1415 1481 334 0 1263 121 
0 0 246 578 197 251 458 427 281 870 842 1524 346 52 684 1470 592 705 1390 660 1221 219 932 112 928 261 0 0 1206 1326 123 1163 0 349 327 473 493 1363 0 1132 900 971 1484 1034 367 752 691 705 1111 1394 1084 806 1588 1515 98 814 991 22 628 415 317 75 981 841 0 0 708 0 244 1100 783 334 0 866 968 398 1400 911 377 0 
1556 1156 735 731 243 1061 0 1440 1295 610 694 748 526 898 539 1239 1513 1274 291 450 312 1160 1230 548 1045 610 132 475 1583 1292 724 962 734 1155 328 505 1338 660 357 89 90 0 135 1279 476 1189 1193 109 37 1363 1269 45 1410 598 65 368 1176 883 110 673 822 1529 0 991 0 0 1204 1391 1559 251 541 602 36 0 1088 132 1210 1483 1062 313 
1186 248 788 1047 739 1570 247 873 1599 492 593 841 147 3 1409 1093 1237 0 228 37 1281 164 1202 155 1556 894 138 1036 1320 341 777 1313 1249 1499 478 1053 0 1104 1408 588 39 0 1378 558 672 33 228 1293 781 936 741 1248 978 725 418 101 1287 248 708 1285 1040 1199 92 1141 1166 721 136 551 1509 1020 569 788 267 573 0 0 1510 112 316 454 
149 710 1524 1228 813 0 528 1061 326 803 38 991 1491 1028 198 1144 698 869 228 1434 137 0 425 238 506 888 1456 355 1 1398 899 1168 401 685 914 365 666 1023 1307 1571 578 724 630 405 805 243 204 0 1302 488 0 1386 48 1514 0 32 154 717 702 736 88 1600 622 1456 1286 299 899 834 976 625 1163 474 212 1537 116 950 219 722 301 970 
711 537 550 1010 641 625 1029 1557 1073 876 0 0 716 310 829 893 340 1233 971 1077 1090 1583 956 1375 907 125 1153 137 605 429 746 0 14 620 1517 468 67 60 1022 982 762 177 1378 854 576 211 1294 1600 1403 1271 245 431 1278 570 177 1529 0 1200 772 992 1310 481 866 389 763 1135 905 1454 1538 1014 922 1089 733 0 513 1084 879 499 1013 0 
735 731 0 979 178 868 0 1312 673 691 0 0 1211 761 0 500 175 11 859 1141 69 350 561 341 0 1086 1544 1071 1589 707 661 0 1236 504 36 1257 10 340 1461 0 457 1446 23 119 211 574 95 0 0 795 614 677 1352 670 225 1068 580 252 896 1150 474 86 1163 196 494 1576 0 769 912 1021 0 293 1213 276 10 0 820 806 1588 1571 

# Time : 83200000 
253 401 866 1420 709 1152 422 1298 100 541 1141 1208 1554 839 0 0 841 582 1016 0 986 367 104 396 1519 120 769 1241 572 638 1193 807 554 0 1175 803 0 74 209 164 1564 582 858 0 0 1271 1440 1031 549 566 0 1131 1240 300 440 1295 0 1532 584 1385 1574 1052 535 1142 421 0 516 476 0 0 932 0 0 0 72 320 732 1593 169 492 
614 750 987 4 1554 578 362 1533 979 800 251 589 1160 1275 568 1471 1307 819 1216 94 1539 366 1260 527 1196 325 1405 1134 1149 1042 1449 8 520 1296 1118 1477 1229 1172 768 929 1509 0 992 881 17 1521 42 1451 713 795 1077 1041 608 719 508 1006 1171 1591 0 1285 1174 790 884 660 357 1346 1444 672 0 739 1230 664 1411 0 401 465 124 101 1051 557 
535 617 771 676 886 675 334 606 1328 758 1177 655 1033 10 967 140 1303 1443 1587 0 1231 921 1056 780 132 470 70 530 1501 617 213 1191 1508 1352 994 458 148 582 94 756 280 337 72 200 420 1370 0 1358 691 705 1141 710 282 1401 1596 1339 508 430 270 563 193 438 184 1104 1408 0 0 871 969 296 712 1457 1029 354 14 1441 1348 167 1275 604 
0 56 1219 539 1038 1019 944 853 1192 271 772 1132 908 1412 1229 288 919 1594 996 0 1333 795 1100 51 249 827 964 900 1137 274 0 46 258 1168 289 1416 1299 866 908 1412 1360 1229 373 1003 711 212 1537 1396 1193 109 1311 1567 1178 1396 1090 805 0 1546 4 745 824 613 0 585 1595 1279 41 942 1581 894 794 447 1517 468 402 724 528 740 123 257 
0 652 1093 1265 0 320 732 1532 1431 669 0 0 0 408 1041 1102 1529 1052 1323 457 1057 1451 902 1082 1406 156 1539 665 1382 1114 382 8 520 1296 954 833 796 737 638 1043 1340 1370 1277 803 177 994 105 863 0 929 816 659 889 681 1535 1306 1474 1578 1549 165 934 1334 33 171 1435 452 1560 560 631 1584 170 561 868 1173 1252 1161 627 1099 99 0 
1016 307 106 0 643 555 633 1196 325 1349 1295 920 1074 651 1078 324 205 686 1032 150 1015 1402 453 746 316 143 1554 624 981 252 1355 0 460 0 973 1495 1219 1597 1331 1532 584 323 665 952 1446 1318 1322 1453 1122 1562 695 721 1328 1150 1443 635 1525 1468 1210 784 668 365 104 642 1296 1414 718 299 119 211 1294 1394 1280 479 974 1548 1012 1040 745 1478 
1216 304 553 869 1024 623 473 132 470 1249 0 0 0 864 1438 1544 1273 1372 370 1417 579 479 0 1477 272 675 700 53 581 307 730 0 1086 0 114 293 0 239 1562 335 1521 1194 299 678 43 763 886 245 306 1433 992 299 1277 1091 169 578 0 1165 409 507 1118 738 957 1551 1218 1056 1161 597 1062 574 95 455 303 1412 896 137 1345 1491 1028 599 
1587 41 1152 707 1277 72 1379 248 1133 763 57 182 0 720 1449 233 688 1159 968 0 23 314 1590 757 726 690 70 850 1129 1113 1258 1516 364 1457 743 212 1436 662 263 916 1562 950 936 0 1092 813 330 1381 703 330 1170 902 136 1313 267 521 0 15 1063 25 1358 555 1302 232 755 493 255 1174 399 1428 754 333 1240 848 574 1071 222 920 1351 697 
657 286 1323 1306 1137 1595 1082 1120 1415 813 1143 715 828 255 309 745 869 1007 229 8 262 75 981 841 187 777 1313 267 763 478 1053 1271 648 1127 773 117 1043 71 764 666 1184 955 439 644 1523 332 1253 1553 292 1046 1229 389 438 646 923 153 0 177 1378 630 1493 694 113 1532 1150 382 1374 1155 957 1107 1328 1035 236 379 244 650 319 446 0 1594 
447 452 601 635 1560 646 505 1069 968 332 251 126 1138 1080 757 497 0 21 541 64 1325 1529 922 1281 164 1561 432 212 1537 305 902 697 1180 1593 849 1466 563 618 1484 28 241 269 324 1343 943 997 346 987 139 684 1470 680 142 1277 494 53 430 857 1426 0 969 614 367 335 727 1420 651 390 963 851 1345 1491 1204 1276 1469 282 1461 1216 0 1052 
237 1434 142 254 23 1446 908 1077 458 53 430 0 634 1043 470 725 521 884 335 1521 143 211 561 467 360 577 1379 260 717 576 765 24 1077 688 389 651 745 172 14 1010 0 836 195 834 464 1190 71 679 391 539 1239 1194 1241 823 1259 342 1546 1187 1447 1192 1581 302 972 1018 1451 678 1278 0 855 1461 1350 286 1323 516 1598 1178 1575 1500 1588 1571 
196 1300 1327 1210 715 0 0 227 606 546 1002 378 1597 903 0 233 153 569 916 96 399 44 1483 1486 1581 302 22 628 1326 960 1008 1087 549 1041 196 234 0 942 424 188 0 545 601 453 227 1302 488 676 534 164 683 512 306 277 862 220 1567 862 1126 1431 1456 348 867 440 1402 59 982 1301 1085 0 326 1188 1264 231 659 889 392 1472 316 408 
1264 36 1425 698 103 1568 431 844 853 148 928 1276 239 403 0 1398 53 581 1360 761 1110 113 444 711 539 1360 0 0 1292 719 969 1479 258 710 1490 760 808 560 778 872 1339 604 1330 696 740 1403 1271 1549 1444 328 85 224 176 157 586 375 105 131 594 79 421 1070 1498 822 828 29 643 0 55 704 1330 508 0 547 776 616 563 1347 0 0 
847 1186 1463 192 1227 1367 1520 1295 1496 381 516 247 114 893 1453 810 342 559 1148 29 1544 367 381 1404 649 1355 1086 1541 0 487 170 561 995 1312 431 716 1176 343 989 339 1107 257 1502 501 1407 619 612 551 577 1258 982 0 588 704 153 861 1145 705 925 602 203 290 143 1023 0 541 1492 833 1502 3 231 1040 349 499 247 114 1591 493 1034 589 
1000 271 216 850 843 811 684 1470 105 131 1205 550 571 1206 603 1507 0 0 951 845 117 600 889 455 1011 1079 884 1256 1277 72 756 280 337 63 1520 0 921 874 1285 1551 1478 458 1305 350 0 435 387 486 302 318 669 923 1507 1436 53 1208 1024 728 1179 1586 0 967 214 0 141 974 1433 1495 1471 1028 1224 932 468 67 1323 671 546 315 583 1331 
1249 1499 1525 677 1210 784 1586 1545 1299 705 661 680 594 744 669 1421 844 904 1038 1513 1462 1492 1328 773 1384 3 999 620 1593 333 1017 1360 1229 921 1056 780 16 0 636 273 568 796 1374 876 368 819 339 1223 373 189 263 978 391 321 689 682 905 1587 677 1514 1595 1032 1008 1497 1081 940 1388 293 1213 104 396 44 584 1453 691 630 753 708 181 1562 
0 946 238 415 1510 507 943 0 630 934 998 1194 834 976 263 823 270 563 419 1252 918 811 0 849 778 1146 498 933 459 1154 275 0 0 795 1100 51 1337 0 927 1078 1007 564 651 1078 831 1367 1427 1336 1132 71 764 666 139 857 106 531 1478 155 807 466 1209 748 614 1172 789 1310 847 126 572 858 471 1069 1275 585 75 981 758 285 1463 519 
650 1183 1485 520 1150 382 464 0 1378 1554 864 1021 1454 1538 718 517 1069 1591 493 1216 304 519 1059 400 865 1129 466 1026 1454 316 1538 718 299 1460 629 284 586 0 40 66 1199 240 1413 29 673 1072 664 572 0 618 1484 28 938 451 554 853 1048 0 1035 1047 506 35 535 268 1123 588 1108 565 286 1342 310 430 151 1371 1529 922 1375 1463 456 765 
468 463 1054 460 118 770 206 0 0 1343 287 957 1330 841 845 1359 114 623 964 1500 30 890 833 0 1280 602 543 894 794 723 666 1345 802 893 846 0 0 1477 996 491 204 149 1516 869 1512 298 804 786 767 172 14 1010 1195 538 1225 544 2 537 626 779 784 1108 1297 835 223 1571 369 105 521 1275 1336 183 159 456 1504 1138 1080 757 497 166 
1392 188 624 423 1541 40 1436 941 756 757 156 299 899 164 396 606 990 457 1047 1318 967 634 40 0 303 1412 70 218 627 947 1261 936 317 1075 503 0 0 510 473 1048 840 1537 1271 648 1408 1454 997 1489 1579 1535 1075 141 974 64 801 1549 1102 935 964 1548 1100 783 0 330 1170 902 453 361 1268 1240 220 311 385 837 573 1409 1387 979 725 418 
351 1203 914 1445 1337 996 332 1253 262 1203 914 365 1537 1396 471 853 0 1456 355 1 1398 1075 996 35 1145 848 574 701 1476 1259 1227 611 838 326 916 1086 1541 40 497 687 1485 717 279 128 1325 1159 1142 0 1354 752 25 1534 971 1484 1469 871 969 685 330 1170 902 347 0 1046 1229 389 1235 508 0 128 102 591 327 737 1372 800 0 127 823 297 
1235 262 0 0 390 530 997 346 52 717 785 530 232 523 1305 0 1114 720 907 1045 429 606 1328 1303 254 1123 1355 1086 0 1458 1157 1481 767 33 1360 884 1256 1153 722 1154 1054 1375 907 200 1092 1062 274 180 1357 379 462 177 859 0 776 753 1132 274 1338 1272 0 1057 0 575 190 1455 1134 635 1525 268 945 736 1422 1014 1362 309 1390 660 826 1018 
612 238 554 1448 826 1018 1142 526 898 139 1589 707 311 0 0 0 1218 1465 1113 1258 796 853 977 276 1383 223 68 1095 858 327 1001 61 292 863 0 999 620 427 0 487 1229 525 1193 109 950 936 1045 13 1312 1418 1413 636 445 630 542 1472 95 127 785 831 681 108 21 1529 201 1049 1406 204 1272 77 500 1202 155 1556 109 1422 1544 450 755 1505 
607 256 1225 737 1372 0 516 1598 354 499 443 1164 174 185 531 1478 1526 298 198 1444 712 404 392 1398 1553 944 42 0 1124 1418 520 188 518 1453 0 15 480 83 0 186 1525 839 1236 945 1558 232 333 415 80 1514 1519 635 1583 523 804 786 965 0 261 673 524 1480 1196 616 1242 739 1212 1377 831 383 939 425 238 506 1397 1170 1064 678 0 1489 
1288 472 352 1494 1452 484 985 723 487 170 1247 448 514 1331 1532 584 0 704 1291 1139 416 0 1092 0 70 218 1002 57 89 387 108 459 885 1065 0 661 595 1055 443 0 1474 1185 1063 500 1202 1286 1126 1006 489 653 1568 578 1320 898 139 933 459 1151 1271 1440 1461 1315 882 1292 456 818 834 1114 1098 475 1076 956 1375 907 1122 1373 1129 0 0 1597 
0 506 1181 1402 59 1191 624 981 604 42 748 526 752 514 335 1521 1029 507 893 235 28 0 913 1139 184 1395 921 388 634 229 1480 1123 34 1402 453 746 844 146 1541 40 1525 677 750 1318 425 1151 1048 118 348 867 958 1065 945 354 499 247 1576 1128 815 1489 1230 702 1508 0 1423 1584 1529 0 160 1143 575 1402 1066 42 1451 843 758 0 222 0 
0 111 283 1148 29 125 665 581 257 1502 1047 931 0 288 919 0 20 644 441 288 628 901 53 1339 1038 629 50 533 0 1105 1561 0 44 244 1100 783 0 0 0 1101 538 1142 0 0 1443 856 1376 1125 1013 273 215 41 1517 468 67 1323 457 1512 298 135 798 337 984 24 1020 500 252 1283 952 389 261 244 1071 617 1358 434 1270 972 0 0 
1411 1089 615 1317 258 837 753 479 974 145 429 1486 0 1146 933 372 807 466 492 593 1214 1572 546 805 417 299 797 1511 866 119 1377 0 0 360 1246 989 0 1263 333 930 1494 275 0 785 831 0 550 1190 914 365 746 1394 36 115 1453 810 1192 1408 1454 593 1214 1572 739 1087 987 139 1021 1400 911 310 664 0 1313 1308 1480 493 1406 727 715 168 
44 244 1100 476 292 737 138 1403 1492 234 246 1131 0 975 620 1394 1035 0 803 38 1512 924 1572 959 1439 597 611 1411 1089 997 1267 0 1543 164 89 692 0 1182 1154 275 199 573 624 261 673 486 553 1562 1383 581 1472 316 541 346 987 588 704 370 1159 142 1212 684 818 1059 1282 938 1424 1210 1483 1206 1457 526 307 730 1181 478 758 685 330 0 
1069 305 809 1409 984 353 966 1407 1449 583 892 429 0 1399 413 57 382 464 1190 71 769 277 1513 613 1272 1375 399 44 244 403 486 461 1429 261 1557 6 1098 1261 1012 181 532 682 636 610 132 475 1239 1184 184 142 1549 859 974 145 1119 0 1436 0 32 66 896 1366 1270 0 37 1353 312 1447 1396 828 255 170 0 632 161 1005 1375 1051 784 1315 
114 293 464 1190 71 0 1231 67 519 381 1404 1370 826 1293 1287 1307 192 1564 1361 1068 376 1107 652 1552 830 1018 1201 99 425 966 749 1269 1283 1177 808 937 375 1227 854 1415 1008 121 1502 894 1300 954 0 36 1423 359 1427 451 679 0 204 1284 46 798 306 1424 298 311 0 332 1508 1072 664 532 681 228 830 775 1259 1296 46 258 1327 235 148 568 
570 983 1595 608 0 407 702 1596 890 663 1005 212 529 183 231 1040 1404 496 232 110 174 1478 210 1419 311 1583 956 1162 977 559 865 287 1297 772 1132 1119 310 1553 1501 216 669 266 923 1079 1341 1319 903 1451 1326 1006 664 259 242 456 217 131 406 1214 988 915 1454 997 0 940 1388 1065 834 1114 828 971 1070 1349 1506 1352 8 520 1296 380 1487 1245 
394 742 1465 1113 0 567 859 209 40 1426 772 992 1579 913 1139 1227 812 1067 1286 642 271 511 321 411 0 125 554 889 392 1485 438 985 1259 57 89 1060 1236 504 822 276 1349 1506 1254 1167 1031 1424 643 1232 498 695 254 0 1473 497 1046 1271 1440 1212 809 1416 547 1142 421 0 1116 1020 278 566 534 859 0 359 1366 625 332 1508 1352 1109 218 746 
432 658 298 198 84 872 1237 125 1153 722 842 318 0 53 1208 1309 1429 1574 1533 559 1148 1083 246 1547 1183 1485 520 847 189 486 1113 1258 242 388 634 40 1026 540 1002 517 1130 440 1327 431 49 531 1133 654 1179 0 1314 346 1573 725 1439 1521 1492 833 796 536 666 1157 203 1424 0 558 1122 1313 0 911 876 1458 102 5 410 1451 421 408 1395 783 
417 1344 1037 1291 789 1279 1276 1469 427 1388 134 189 384 404 1203 1387 0 366 1260 1132 900 0 870 676 726 0 0 147 339 1223 430 151 1362 167 1075 996 35 413 928 678 123 1163 474 965 732 1532 840 1009 632 1098 892 429 879 233 1392 1247 91 1523 577 1372 370 1417 782 915 173 171 1402 976 0 623 591 327 473 565 1430 547 357 89 90 1391 
328 1592 164 1581 302 558 1122 1313 1008 1235 1594 402 1028 163 1382 379 658 921 1056 141 1223 197 1321 791 935 1096 424 1230 1095 1118 1005 1098 1371 1061 326 803 1592 1389 1247 59 724 962 1109 82 633 1196 325 1479 1491 538 930 583 1240 794 171 1335 1369 629 649 1159 968 1044 1131 1416 606 990 0 0 0 0 1282 820 1435 1227 611 455 736 1286 1280 1145 
1463 519 1396 277 1455 1134 635 1525 677 612 1567 1252 1011 1291 918 1276 239 971 135 103 154 1376 1125 962 22 110 193 798 793 169 1490 1234 707 1557 1073 876 4 1570 1335 33 450 256 924 706 473 132 470 441 618 0 0 48 331 1244 629 661 0 0 191 1007 229 1315 986 536 1400 364 492 630 934 269 606 149 1085 766 631 456 596 932 501 711 
0 1188 1264 1499 1302 896 597 1042 419 1248 859 0 1182 1154 0 435 1412 793 961 290 735 1325 616 1017 1056 1565 179 0 1313 267 573 1324 995 1312 673 524 1480 410 519 522 1178 100 6 201 1049 249 827 1392 1086 1544 1272 1533 1352 994 1029 989 655 0 144 265 1555 675 700 1391 1590 1513 1498 12 1565 179 1153 49 1166 1531 270 893 846 154 717 109 
934 508 616 1242 941 28 815 617 0 880 345 1562 1386 963 780 1139 0 561 995 302 27 704 384 891 38 390 348 393 1227 212 1537 1084 190 695 721 136 1211 879 667 1428 372 1438 1367 1520 1295 472 580 252 1296 525 465 364 492 896 597 1420 364 1160 587 318 1201 690 70 751 271 0 1588 1334 0 222 1544 47 603 836 448 1206 818 271 0 1191 
535 0 0 433 944 1577 161 1308 1036 0 1540 382 1248 361 80 358 959 1233 562 841 147 3 303 307 1368 826 1119 310 1553 260 1188 595 1149 992 299 899 106 1020 257 1107 664 1016 599 1255 51 506 1311 480 134 864 398 279 557 28 815 453 361 549 566 444 711 777 994 8 0 0 701 1476 555 1534 765 680 143 1331 1486 1581 0 1501 216 669 
884 660 357 89 81 737 0 0 0 47 445 365 1473 974 0 1356 754 278 1205 991 1491 1515 98 304 931 1437 1060 1236 504 628 415 1510 587 318 953 523 1307 1030 1301 693 254 555 1451 902 1082 1406 148 1164 1374 938 877 419 144 1517 141 696 37 487 1262 115 510 176 213 1344 95 1001 352 1177 623 473 1008 811 399 514 1341 1318 679 822 276 1349 
184 1104 1408 588 993 426 649 1355 809 1066 904 1322 1403 1492 643 555 98 542 597 105 1394 598 65 781 595 1018 40 1063 772 675 1519 1497 872 788 124 1580 1250 435 848 1027 1299 575 1402 453 746 316 477 21 70 502 0 27 1345 1296 0 501 781 720 58 607 1559 836 9 345 787 520 847 484 72 1383 669 1560 438 184 783 423 608 1002 517 1130 
250 517 925 602 909 1099 1011 1079 1490 137 605 975 8 1579 1127 323 647 245 815 1145 837 668 365 1473 497 738 1072 570 983 1019 1004 690 1369 1200 73 300 851 819 1123 34 742 261 244 1100 783 202 1555 1184 184 960 0 63 936 881 405 1301 1013 1074 1284 1024 704 545 601 1540 1410 31 0 0 1304 1305 777 1254 0 314 347 1223 1082 329 989 109 
1252 918 36 788 1208 1276 301 1270 659 0 0 178 531 1088 969 1102 795 1077 688 1024 871 838 1322 1403 1483 490 1158 1109 218 1002 281 264 386 1046 610 719 508 380 1266 787 1191 122 305 809 1409 984 159 36 1423 200 1224 331 653 854 1363 950 1518 1285 272 548 1144 1183 1485 1175 619 1474 632 1471 1531 562 478 510 473 75 1057 1451 843 1286 692 1261 
966 1120 0 954 644 1015 1509 459 1151 106 1020 1161 627 947 418 0 373 549 1041 905 421 1070 975 8 444 711 543 894 72 1338 660 687 671 647 422 1401 1596 62 1332 461 482 1114 382 464 1190 71 769 912 491 190 1455 1352 184 63 936 786 166 1470 1128 815 1489 847 1152 707 145 1567 1404 599 384 419 341 1569 481 687 451 474 182 472 352 0 
471 185 838 523 804 475 215 1264 206 1307 1030 962 0 197 1350 0 1479 258 710 1179 203 290 949 1170 9 1112 1413 888 631 536 216 568 1471 478 1053 1271 245 306 1161 16 1572 546 192 1564 1361 1068 376 1172 768 0 1302 0 1038 1234 730 1370 1277 481 1383 298 135 1000 271 216 1372 370 731 697 60 0 1258 982 1335 1369 404 1089 903 1422 815 1116 
0 554 1442 301 815 1059 400 616 1242 739 0 256 650 324 205 1569 379 162 455 1303 801 1027 0 169 578 1320 0 1014 1356 376 545 967 140 947 1561 239 1288 295 1221 799 1351 1339 1404 496 232 110 174 582 94 1547 771 128 1566 1105 1561 55 583 84 1153 957 1551 1249 1499 478 817 268 1123 893 340 404 667 1052 519 513 1281 1388 403 750 141 974 
0 1304 1530 397 69 1582 693 254 1076 233 341 1569 379 83 1309 1099 915 529 1208 1216 0 0 1240 743 731 397 0 1556 144 221 1387 1181 467 360 577 662 1331 336 104 387 659 889 455 736 1286 642 1511 866 871 45 147 1282 326 119 1377 0 723 418 1249 1302 232 1337 180 118 805 1003 41 1281 0 1199 240 187 66 10 815 1116 288 1097 1081 100 
325 1294 1089 577 1303 801 1027 1299 575 1246 626 1099 915 786 767 33 1360 919 1594 1587 0 1495 608 344 1140 1364 1467 0 941 1004 1241 308 1486 1581 302 558 542 1155 1535 1464 776 616 456 596 932 61 1310 737 972 372 942 420 1370 997 417 1344 1037 1379 260 0 799 586 1137 902 1541 1044 225 1460 338 412 208 1433 491 1075 141 974 802 1050 1434 337 
1364 1467 774 649 1485 438 34 742 261 74 1333 490 36 1447 556 437 1102 1529 1052 941 63 0 160 892 1169 1296 1414 842 0 0 778 689 765 277 1455 1134 1173 829 381 516 247 114 893 846 154 1061 744 0 727 715 848 1027 0 1142 76 134 442 833 628 1326 518 1453 1512 0 0 1316 972 372 945 497 213 0 1552 111 1081 0 753 1073 827 1060 
481 679 176 189 486 1113 787 1191 122 201 700 915 1186 1415 226 868 978 725 479 953 425 0 1230 548 0 351 782 762 177 859 1456 348 187 477 133 1438 1367 105 131 1205 550 571 1206 818 271 112 947 490 1345 1290 1503 1424 151 1150 382 1374 361 1022 759 289 885 1065 276 10 815 1086 727 715 848 1483 1308 745 824 909 1434 1567 158 1039 1456 1286 
1335 683 836 339 1223 430 857 106 1262 191 919 1127 571 1206 1457 744 48 1514 598 1361 540 760 798 572 1159 1395 1172 998 1446 1237 421 1070 164 1581 939 1016 599 1145 705 661 680 594 744 1289 138 1110 360 1161 16 1594 1099 915 173 727 1420 651 392 1398 1121 1105 0 0 1398 1075 141 974 1345 1290 1503 0 53 430 1576 1093 1265 1368 401 866 389 763 
825 1291 789 1095 1118 183 523 1307 666 139 933 0 1314 0 1367 1334 939 259 1457 1101 61 1097 1482 232 110 174 582 1287 1030 726 203 290 0 230 1058 555 1451 1193 109 1023 544 957 150 118 776 647 1526 1221 799 1419 1230 1507 842 253 540 760 1152 707 145 1321 1027 963 0 111 1081 100 0 177 0 1393 342 1546 1464 1157 261 244 96 1163 196 494 
0 828 674 36 1423 490 1580 1250 0 1203 626 1171 1552 830 409 174 582 1012 912 938 93 476 1189 1286 642 1511 866 1131 0 334 801 1027 1299 705 0 575 1402 1019 1004 690 1109 218 1002 280 147 339 1204 994 724 962 665 284 134 1101 61 861 1249 1247 59 94 34 574 965 732 1532 840 282 185 552 365 412 466 721 1328 584 484 0 0 0 615 
0 1475 97 912 717 92 1255 687 1485 717 576 210 1312 1070 797 1511 866 792 976 395 1434 337 0 370 1273 408 664 455 1011 1291 1469 528 331 728 337 0 1404 427 281 264 408 1395 921 0 160 110 174 0 450 256 8 520 431 49 633 646 729 1335 33 530 232 1365 82 633 1196 325 1294 714 0 0 658 242 1044 1131 554 853 1048 529 1513 1274 
1154 533 0 1172 768 622 1520 1379 788 1208 1097 165 165 1263 611 1310 737 991 1189 1145 827 1060 0 268 199 651 9 1245 1357 1536 1054 1265 152 451 119 1273 1372 529 577 489 89 90 1391 0 0 708 1018 1343 943 100 332 1508 965 732 1532 1401 164 396 606 1014 1548 372 1438 1229 389 106 95 624 764 1506 771 0 93 18 1225 544 2 919 1274 235 
1012 706 1546 1304 1228 92 1255 1487 474 182 537 264 666 1446 1318 1322 1157 681 1535 446 439 644 231 208 431 1278 570 0 479 556 765 906 0 1566 275 199 758 285 361 1111 1245 483 1217 165 0 0 40 574 728 337 72 1479 82 633 1196 1136 1396 471 853 855 776 664 1016 190 1455 79 45 147 0 440 0 0 1425 686 801 1549 1102 1529 0 288 
1433 201 1238 1116 1358 434 1410 712 973 1400 1486 721 508 380 990 503 1187 1150 1443 856 295 363 0 1332 677 1352 1109 0 1415 226 1351 684 1242 393 1538 718 480 1270 1397 638 1590 567 0 644 505 890 131 1536 1054 409 631 924 706 473 132 800 1081 940 881 1427 693 254 555 540 882 142 449 160 110 1254 0 0 88 726 1026 1454 1422 901 778 1146 
1341 979 929 118 770 328 1592 416 591 231 2 691 635 516 1598 1364 657 793 169 0 0 1089 50 285 609 421 1352 861 179 492 166 1331 1373 1526 841 845 117 692 1458 928 678 1278 412 466 973 1112 354 512 1168 1405 1356 6 201 1049 249 0 1359 1563 120 172 484 985 0 0 0 0 1312 1278 269 1538 1493 948 1580 783 1012 769 1329 172 336 686 
437 513 1281 1388 646 923 0 455 736 1286 642 1511 866 480 1260 1394 1280 1313 267 0 738 1414 1178 1038 1234 203 1332 625 1175 803 1091 514 1496 1204 1063 1513 1462 1475 799 83 1201 571 497 371 591 1426 1197 82 1441 67 1224 701 275 911 203 290 262 75 1565 0 0 0 0 563 419 144 1050 1115 836 1448 32 883 20 1294 860 609 571 1134 694 842 
604 10 815 1116 1277 494 1186 456 596 932 61 1310 0 38 802 57 501 874 1138 482 281 554 889 428 1081 100 412 955 1173 136 1313 267 573 1409 401 1252 918 1133 1159 1055 513 882 1053 442 0 291 474 86 1165 605 312 352 1177 334 801 1027 963 1522 1261 1233 562 478 0 0 27 1345 1073 734 126 1198 445 365 141 1365 564 353 0 1348 866 0 
1564 1075 141 974 1137 158 33 893 846 154 1435 125 1070 1498 51 38 1289 448 1597 1512 12 520 847 1155 1434 337 1072 1161 597 1355 1009 1305 777 1238 96 966 1120 1415 0 196 1009 1305 0 1317 779 1520 1548 1100 78 344 400 847 484 292 388 414 348 393 1227 894 419 341 18 699 63 936 741 1361 945 1066 904 111 1534 1487 658 1289 438 646 611 0 
1188 111 1081 5 410 519 522 1277 72 271 511 312 1447 143 481 1368 1233 526 752 1327 860 609 11 390 530 657 0 1099 1011 1079 1479 562 1162 1091 1124 1485 199 369 155 1079 1479 562 841 1471 1162 344 349 450 1035 1586 662 1158 1026 1209 1385 236 248 1201 1309 1584 939 1158 285 609 749 826 378 314 0 1071 807 1049 0 0 123 1233 562 980 1318 1322 
0 0 454 226 1431 667 1428 1593 333 1568 1278 664 532 929 771 931 1162 86 1420 1130 564 353 241 758 168 447 1265 1276 301 740 441 618 766 1480 1196 1354 532 681 703 277 1031 541 991 1213 104 217 1119 678 867 958 449 543 894 708 1464 614 85 978 1277 204 149 196 234 662 1515 1235 508 1130 7 1179 129 59 187 975 551 278 1205 260 400 953 
0 0 970 589 179 280 420 1262 914 545 1477 996 236 756 280 68 639 1115 440 656 1348 0 640 1597 152 402 1183 747 1542 546 124 1580 0 1315 882 0 0 517 1384 157 1216 37 664 572 858 735 689 0 1498 822 1529 157 753 1587 787 686 1432 642 1517 514 27 1490 760 71 0 1134 635 1583 817 397 1577 1543 164 817 684 1122 1426 1197 885 1001 
0 0 0 866 1176 343 206 1279 1508 1590 757 726 200 1092 1246 989 784 1315 508 920 1074 0 320 1538 1493 948 1268 394 1221 1200 73 300 90 702 736 1422 0 90 1067 809 622 1508 0 0 560 631 645 472 728 1023 205 320 1358 434 1410 726 1026 181 31 248 1528 1011 1017 618 0 0 578 1320 297 1574 1564 1361 0 1594 1366 306 291 474 34 913 
0 0 0 789 1232 874 1413 888 702 736 1395 783 249 1511 866 1420 407 702 1596 336 104 1259 57 1448 32 883 219 412 136 1046 610 719 180 253 1202 155 1183 747 1556 128 313 1503 878 0 756 1 1334 786 965 955 1309 493 770 328 1592 334 282 141 1245 593 1532 1476 617 771 0 0 1065 945 1558 1209 496 232 110 1419 311 176 1447 1192 1436 1028 
725 1101 792 1123 1593 1286 1175 1039 1433 992 1220 592 1386 48 1514 598 567 859 209 1155 1535 242 388 1198 445 430 151 497 896 1150 1443 586 1137 158 1415 1481 1268 394 268 115 510 577 662 1566 593 898 139 933 459 1558 787 242 388 1441 67 677 1210 254 23 1250 1497 354 274 173 0 578 1320 297 1202 543 1554 481 687 934 715 369 1570 757 321 0 
872 749 1533 0 688 840 1537 88 621 1150 1480 0 279 939 259 1457 718 1546 1030 788 0 1136 0 235 148 1005 1098 503 574 701 1476 960 681 1535 1497 0 219 412 208 688 1055 1423 1092 1062 1180 3 499 247 1576 376 0 1362 167 1257 10 1325 83 1191 645 116 1330 696 37 1039 461 614 1 1170 656 676 886 544 1379 1554 532 681 228 1293 1287 769 
1286 693 1532 682 619 691 186 0 547 1066 1211 761 1072 322 238 447 1434 1567 1437 1114 429 746 703 330 1398 937 375 1189 312 352 1177 353 609 1030 1301 1362 1473 497 213 619 1474 632 1098 503 502 1441 67 1323 457 221 0 0 0 1371 1377 774 1055 907 1146 1408 1502 501 781 1474 1052 535 1158 183 785 972 372 942 1487 1118 1008 1087 1553 936 0 1251 
763 1135 1263 121 560 319 446 600 1478 1324 743 212 1436 0 256 878 1300 954 43 566 865 413 292 1046 0 279 557 28 400 847 484 985 644 1015 0 1371 1425 1053 515 347 1223 1491 375 1189 416 591 1170 497 140 5 744 1289 517 1130 1167 173 1243 1113 975 925 602 1178 579 0 0 0 196 490 261 1346 0 1563 984 1596 1339 1038 1234 460 0 0 
1483 1542 1384 1226 756 280 68 639 1380 733 773 117 1043 929 0 851 1409 1280 1051 331 1244 923 1266 575 1440 419 144 1517 218 83 1191 624 250 436 947 1130 564 1097 911 19 1075 0 560 631 1343 1122 183 785 1170 1032 150 928 678 123 1163 1039 1088 1225 478 510 582 94 756 538 1225 1471 839 1236 1396 1244 1092 75 981 1090 805 417 777 1086 0 32 
1202 529 1398 951 1511 0 0 0 1001 1544 1470 0 0 756 720 1204 800 155 729 5 410 1254 1262 191 1349 1506 771 676 690 1128 669 0 127 823 1259 109 37 0 300 1096 889 0 0 1291 371 123 490 261 1377 1178 1038 1247 59 724 962 665 952 420 341 1569 866 908 1412 1303 801 328 433 1478 1204 994 950 1529 922 1214 1314 793 898 884 1070 73 
1347 0 429 663 1474 709 1478 1019 1004 672 686 0 1253 262 75 599 384 637 386 589 188 267 0 0 1130 1366 1270 972 202 764 777 569 842 716 1458 102 198 0 0 559 1148 0 1357 1536 1527 1020 811 610 132 372 1213 1335 33 450 256 624 764 1379 1258 982 737 638 1590 757 1065 0 110 1025 136 453 746 362 1452 0 1415 1481 334 606 1263 121 
0 0 246 578 193 845 458 427 281 870 842 846 346 52 1377 1125 592 705 1390 660 1221 219 0 112 928 1371 1057 833 893 1326 123 1163 0 349 327 473 493 127 0 1132 900 1237 1484 1034 367 0 691 705 1111 1394 1084 806 1588 1515 98 361 991 22 628 415 317 75 981 841 1096 0 878 0 438 1100 783 334 282 1069 968 398 1400 911 377 1226 
0 252 735 731 243 880 0 1440 1295 920 694 748 526 898 0 1239 1513 1274 1582 1442 312 1160 0 548 1045 610 132 475 1076 1292 724 962 734 271 216 1379 1338 660 357 89 90 0 135 1279 476 1189 1193 109 37 1363 1269 45 1410 598 65 368 332 883 110 673 822 1529 1302 232 110 801 1204 1391 1559 251 541 325 1294 1301 1253 129 1210 1483 1062 0 
0 872 788 1047 739 516 247 873 1599 492 593 841 147 3 1409 1093 1237 1460 0 1207 1281 164 1202 155 1556 894 138 1036 1320 341 804 0 889 1499 478 817 397 1104 1408 588 39 0 964 558 672 33 228 1293 1287 936 1140 1248 978 725 418 101 1064 248 708 1579 1040 1199 240 1082 329 721 136 551 1509 1020 569 662 267 573 1217 349 1510 112 316 454 
149 710 1524 1228 813 0 528 1061 326 803 38 991 1491 1028 198 1144 698 869 1512 1434 137 953 425 238 506 888 322 355 1 1398 951 1289 401 685 914 806 1588 0 1307 1571 578 724 630 680 143 1554 864 1147 1302 488 521 1386 48 1514 1350 923 1129 7 702 736 88 1600 1039 1456 1286 299 899 834 976 625 1163 474 212 1537 900 950 219 722 301 970 
49 107 0 1010 641 1482 74 1557 1073 876 198 50 716 310 829 381 340 1233 971 1077 1090 1583 956 1375 907 125 1153 137 1045 429 0 1272 1502 144 1517 468 67 60 1022 982 762 177 1378 854 576 211 1294 1143 1403 1271 245 431 1278 653 609 1144 0 29 772 992 1310 481 866 389 763 0 1408 1454 1538 1014 922 0 0 0 513 1084 879 499 1013 0 
0 1318 425 979 178 0 0 1312 673 822 190 1348 1211 761 1110 558 175 11 859 1141 1365 350 561 767 1113 1086 1544 1071 1589 583 892 0 1043 726 36 1257 10 340 1461 0 457 1446 0 119 211 574 95 1243 1090 697 614 677 1352 670 225 1068 580 252 896 1150 474 86 1163 196 494 888 0 769 912 0 1293 512 977 276 10 0 820 806 1588 1571 

# Time : 89600000 
744 401 866 1420 709 1152 422 1298 100 541 1141 1208 1532 584 0 1202 841 582 1016 0 0 367 928 675 1519 120 769 0 572 638 1492 1195 0 1517 1107 1541 40 1026 1402 887 658 635 353 27 1053 1271 1440 1031 549 566 0 1131 1240 220 440 1295 0 344 1226 1385 1574 1052 535 1142 421 1104 516 476 0 0 0 0 884 0 0 320 732 1593 169 492 
1334 0 987 4 1554 578 362 1533 979 800 251 589 1160 1275 568 1471 1307 819 1216 337 1539 366 1260 527 1196 325 1405 595 1149 1042 1449 8 520 1296 1118 1477 0 1172 768 929 771 1116 0 0 620 1521 42 1451 713 795 1077 1041 608 719 508 1006 1171 1591 0 1285 1174 790 884 660 357 8 1205 672 0 739 1230 1221 1216 131 401 465 124 101 1051 557 
1476 617 771 676 886 783 334 606 1328 758 1177 655 1033 10 967 140 1303 1443 1587 0 1231 921 1056 780 132 470 785 530 1501 617 1448 332 1508 1352 994 458 148 582 94 756 280 337 880 200 420 1370 1241 1358 691 705 549 710 282 1401 1596 1527 508 430 0 563 193 438 184 1104 1408 588 39 871 969 296 712 655 1029 354 14 1441 1348 167 1275 1137 
1390 56 1219 539 521 1019 944 1533 1192 271 772 1132 908 1412 1229 2 919 1594 1199 0 1333 795 1100 51 506 927 791 900 1137 274 0 46 258 421 289 1416 1299 866 908 1412 1360 1229 373 1003 711 212 1537 1396 1193 109 54 220 1178 14 1090 805 417 0 4 745 1478 87 0 585 1595 752 41 942 1581 894 20 644 1517 468 402 724 528 740 123 257 
528 652 1093 1265 832 320 732 1532 1431 669 0 0 557 408 1041 1102 1529 1052 1323 457 595 1451 902 1082 1406 902 1539 665 1382 1114 975 8 520 0 954 833 796 737 638 1043 1340 1370 1277 803 177 994 105 863 1598 426 1174 987 889 99 419 576 211 561 1480 165 934 1393 33 171 1435 452 1560 560 778 1584 170 561 868 93 1252 1161 627 1099 99 912 
1016 307 106 29 643 555 633 1196 325 1349 1295 920 1074 786 1078 324 205 686 1032 150 1015 1402 453 746 316 143 1554 624 981 252 1532 1401 1596 0 973 1495 608 0 1331 1532 584 55 583 952 1446 1318 1322 1453 1035 276 695 721 1328 745 1443 635 0 1468 1210 784 668 365 104 642 1296 1414 718 299 797 211 1294 1394 1280 1119 974 1548 1012 1040 745 1367 
1216 304 553 869 1024 623 473 132 470 1249 1106 1528 1340 864 1438 1544 1273 1372 370 1347 579 479 974 1477 272 675 700 53 581 307 1516 1336 0 0 114 293 1082 0 1562 335 1521 1213 723 398 1466 763 886 245 306 277 992 299 1277 1091 169 578 0 1165 409 507 1118 738 957 1551 1218 1056 1161 597 611 574 95 455 303 1412 896 137 1345 1491 1028 599 
1587 41 1152 522 1277 72 1379 918 1133 763 57 182 515 720 1449 233 688 1159 968 332 729 314 1590 757 726 690 70 850 1129 0 761 1516 186 0 743 212 1436 662 263 916 994 950 936 0 1097 813 1304 1381 703 330 1170 902 136 1313 267 0 0 15 1063 25 1596 636 1302 232 755 493 255 1174 399 518 754 333 1240 848 574 1071 222 702 1351 697 
947 286 1323 1306 583 1240 1082 1120 1415 813 1143 715 1053 528 1545 745 869 1007 229 997 334 75 981 841 187 777 1313 267 1154 1054 1053 1271 648 0 773 117 1043 71 764 666 1184 955 439 294 1448 332 511 1553 292 1046 1229 389 438 646 923 153 0 640 1042 709 1493 694 113 155 1150 382 1374 1155 957 1015 1328 1035 236 379 244 650 319 0 0 1437 
197 452 601 635 1560 314 505 1069 968 332 251 126 833 1080 757 497 63 21 0 64 1325 1529 370 1281 164 0 432 212 1537 305 902 697 1180 1593 849 1466 563 618 1484 28 241 269 324 424 0 997 346 987 139 1021 607 199 0 1277 494 53 430 0 808 44 969 614 367 1406 727 1420 651 605 750 1353 1345 1491 1204 1276 1469 282 1461 189 435 1431 
1097 1373 142 1549 23 1446 908 1077 229 53 0 103 634 1043 470 725 521 884 1035 680 143 410 1181 467 360 577 1379 260 717 576 765 24 1077 688 389 651 745 172 14 1010 0 836 195 369 299 367 971 679 391 539 1239 1194 1241 823 1259 342 1546 1187 1447 99 776 1496 381 316 130 678 1278 0 802 96 1350 286 1323 516 1598 1178 1575 1500 1588 1571 
1432 325 1327 1210 715 1526 1221 227 1302 546 1002 378 1597 394 742 1517 153 569 881 811 399 879 1400 1486 1581 302 22 628 1326 960 1008 1087 549 1041 196 234 0 942 424 188 0 545 601 453 227 1302 488 676 0 164 683 512 306 277 862 220 1567 862 1126 385 1456 348 867 1334 926 59 982 0 64 1325 326 452 601 231 659 889 31 1472 316 408 
0 36 1425 698 103 169 431 844 853 148 928 1276 239 0 0 1398 53 581 1503 761 1110 113 1540 765 539 1360 546 924 730 719 969 1479 258 710 1490 760 808 560 778 872 1339 604 1330 696 740 1403 1271 1549 1420 1588 1571 1079 0 606 586 375 105 131 594 79 421 1070 1498 822 1413 29 643 16 55 704 1330 508 0 1172 776 616 750 141 1365 1380 
1072 1186 1463 192 1227 1051 0 1269 1496 381 516 247 114 893 0 810 342 559 1148 29 1544 367 1339 571 649 1355 1086 1541 0 0 170 561 995 1312 431 844 1176 343 989 339 1107 257 1502 501 1407 619 612 551 634 1258 982 1444 952 704 153 861 1145 705 925 602 203 290 143 1023 0 0 1492 833 1502 3 231 1040 0 499 247 114 672 33 414 0 
1000 271 216 0 843 811 1359 287 1410 131 1205 550 571 1206 194 780 1482 74 951 845 117 600 889 455 1011 1079 884 1256 1277 72 756 280 337 63 1520 413 921 874 1285 491 824 912 1305 350 1001 435 387 486 302 318 669 923 1507 1436 53 1208 1024 728 1008 788 124 967 214 0 1363 1378 1433 1495 1471 1028 1224 932 978 67 1323 671 871 45 76 897 
1249 1499 1525 677 1210 784 427 1390 87 705 661 680 594 744 852 1421 844 401 1038 1513 1462 1492 1328 773 1384 3 999 620 1593 333 1412 1360 1229 921 1056 780 16 819 636 273 568 796 1374 876 1272 819 1227 894 373 189 263 978 391 321 689 682 531 28 677 1364 1595 1032 1008 1149 1081 630 1261 293 1213 104 396 1230 548 10 0 630 753 0 181 1562 
128 946 238 1054 409 507 1463 0 630 934 998 1194 834 976 263 823 270 563 419 1252 918 428 475 849 778 1146 528 1432 459 1154 275 0 1525 795 1100 51 1337 0 927 1078 1007 564 651 1078 831 1367 1427 0 0 71 764 666 139 857 106 531 1478 1517 807 964 1209 748 614 1172 789 830 366 126 572 858 471 1069 1275 585 75 981 758 285 361 0 
650 1183 1485 520 814 382 1374 0 1378 1554 1263 1021 1454 1538 718 826 1069 1591 493 1216 978 725 1059 400 865 1129 1158 1026 0 316 1538 718 1546 1460 629 284 586 0 722 66 1199 888 1413 29 738 1072 664 572 1343 618 1484 28 938 451 554 853 1048 0 1035 1047 506 35 535 268 1123 974 1076 625 286 1342 310 430 151 1371 1529 922 1375 1463 456 765 
468 463 1054 460 118 770 0 0 630 0 287 957 1330 841 845 458 114 623 964 1500 30 890 833 0 40 1426 543 894 794 723 666 1434 1567 0 1392 1247 1510 1477 996 491 204 149 1516 869 1512 298 804 786 767 172 14 1010 1427 538 1225 544 2 1124 0 0 1581 1108 1297 964 1548 0 369 105 521 1275 1336 779 159 456 0 84 1080 757 497 166 
1392 188 624 423 1541 40 0 0 23 1446 156 299 1543 164 396 606 313 457 1047 1318 967 634 40 0 303 1412 896 218 627 1025 28 1464 776 693 104 0 0 510 473 1048 840 1537 1271 648 1408 1454 997 1267 140 1303 1251 1400 0 1303 801 1549 1102 1529 964 1548 1100 783 0 330 1170 902 453 361 1268 1240 220 940 385 502 573 1409 899 1573 725 418 
1531 1203 914 806 830 0 332 1253 262 1203 914 365 1460 1396 471 853 560 1456 355 1 1398 1075 996 654 1145 848 574 728 1476 1259 1227 611 362 326 916 1086 1541 40 584 687 1485 717 279 128 756 547 1142 0 0 752 25 1534 1567 0 0 0 1443 617 330 1170 902 347 1365 1046 1229 389 21 0 0 128 102 591 327 1254 1372 800 0 127 823 297 
1235 262 1457 0 17 0 997 346 52 717 785 530 232 1365 940 0 756 720 907 1045 429 606 1328 1303 801 1123 1355 1086 1112 1458 1157 1481 334 33 1360 884 1256 1153 722 0 1054 1093 907 200 1092 42 274 180 1357 0 462 177 859 0 0 753 1132 274 1338 1272 453 1057 453 575 190 1455 1134 635 1525 0 1164 736 1422 1014 1362 309 1390 660 826 1018 
612 238 447 1517 1017 375 1142 526 898 0 1589 707 311 684 546 0 742 1465 1113 0 988 853 977 276 1199 223 68 1095 858 327 1001 61 292 437 1231 999 620 427 0 487 1229 525 1193 109 1523 0 1045 13 1312 1070 1413 636 445 0 395 1472 95 127 785 831 681 108 21 1529 201 1302 1406 727 1272 77 500 1202 155 1556 109 1422 1544 450 755 1505 
1209 256 81 737 1372 861 353 316 354 274 443 1164 174 185 531 0 658 298 198 1444 712 0 1528 1337 1553 944 1002 515 1006 1418 520 188 518 1453 0 15 480 83 0 186 1525 839 1236 945 1558 1522 333 415 80 1514 1519 635 1583 523 804 786 965 1429 261 673 524 1480 1196 616 1242 941 293 1347 831 383 0 425 238 506 1397 1170 1582 1442 1187 1489 
0 472 352 1494 1452 484 985 723 487 170 1247 448 514 1331 1532 584 0 1037 1291 1139 416 591 986 1501 70 218 1116 57 89 387 108 459 885 1065 0 640 122 1055 616 1073 1474 1185 1063 500 1202 1225 1126 1006 489 653 1568 578 1320 898 139 933 459 1151 1271 1440 0 1315 882 1292 456 0 928 1585 1407 475 1076 956 1375 907 1122 1373 0 0 531 1597 
0 572 1181 1402 59 1191 624 981 604 42 0 0 0 1562 335 1521 269 324 893 235 28 791 913 1139 184 1395 921 388 634 229 1480 14 34 1402 453 746 844 0 697 264 1525 677 1042 409 425 1151 1048 695 348 867 958 1065 945 354 499 247 1576 1128 815 1489 1230 812 152 0 62 1557 663 452 1416 1299 575 1402 1066 42 1451 843 758 0 627 0 
0 111 283 1148 29 0 495 309 541 146 228 37 0 288 919 1157 20 644 505 288 294 962 53 1339 1038 629 50 533 1310 1105 1561 813 958 244 1100 783 0 0 0 1556 535 1142 0 497 1443 856 1376 1125 1013 273 1082 1020 500 468 67 1323 457 1512 298 135 798 1429 984 24 860 825 252 1283 952 742 261 244 1071 617 0 590 1270 972 0 929 
1411 1089 453 1317 258 0 832 479 974 1249 13 1287 1462 1146 933 946 807 466 492 593 1214 1572 546 805 417 299 797 1511 474 119 1377 0 0 360 1246 989 0 1263 333 1017 259 1222 0 785 831 0 550 1190 914 365 746 844 112 1264 1453 810 1192 1408 1454 593 1214 1572 739 1087 1019 0 1021 1400 911 876 0 0 1313 1308 3 787 1406 727 715 168 
44 244 1100 476 292 737 138 1403 1492 234 246 1131 869 975 620 1394 1035 680 1409 984 159 924 1572 959 1439 597 611 1411 1089 997 1267 1473 1543 164 89 692 0 1182 1154 275 199 573 624 261 673 1255 553 1562 1383 581 1472 1285 541 346 21 50 0 370 1159 142 1212 684 818 1059 0 1268 1424 1210 1483 1206 1457 526 752 1519 1497 1328 758 366 126 1480 
0 305 809 1409 984 353 966 1407 1449 583 892 429 0 0 1259 57 382 464 1190 71 769 277 1513 613 1272 1375 399 44 244 403 486 0 1429 261 1150 0 1522 1261 1012 181 532 682 814 610 132 289 1239 1184 184 142 1549 859 974 145 995 797 1511 1541 32 66 896 1366 0 968 398 279 312 1447 548 828 255 170 77 1004 161 1005 1375 1051 784 1315 
1540 382 464 1190 71 736 1231 67 519 381 1404 1370 552 1293 1287 1143 192 1564 1361 1068 376 1107 652 1552 830 1018 1201 1069 425 966 749 1269 1283 1177 655 1029 393 1227 854 1415 1008 1087 1444 196 1300 954 1372 36 1423 359 1427 451 1492 0 204 1284 46 798 306 1424 1181 311 1488 332 1508 1072 664 532 681 904 830 775 0 652 46 258 1327 235 148 568 
1575 0 649 418 0 407 702 1596 890 663 1005 212 243 183 231 1339 1404 496 232 110 174 1478 210 1419 311 1583 956 1162 977 559 865 287 1297 772 1132 1119 310 1553 1501 216 669 266 923 1079 1341 1319 903 1180 0 0 664 259 1142 595 217 131 406 1214 988 915 173 997 708 940 1388 1065 834 498 0 512 1070 1349 1506 573 8 520 1296 670 1487 1245 
394 742 1465 1113 255 567 859 209 40 1426 772 992 1579 913 1139 1227 49 736 1286 642 0 0 321 411 0 125 554 889 392 1485 438 985 1259 57 89 1060 1236 504 822 276 1349 1506 1254 1167 1031 1424 643 1232 498 961 1076 0 275 497 1046 1271 1440 1212 809 1416 606 1142 421 1070 1116 1020 278 0 0 1552 117 359 1366 625 332 1508 1352 1109 218 1002 
432 658 298 198 1382 1278 379 244 1153 722 842 0 509 53 1208 1309 1381 1574 1533 559 1148 1545 246 1547 1183 1485 520 847 189 486 1113 1258 242 388 634 40 1026 540 1002 517 1130 440 1327 431 49 531 1133 654 1179 1092 363 346 1573 725 1055 443 1492 833 1198 536 1400 911 203 290 52 558 1122 1313 0 911 876 1458 102 5 410 1142 421 408 1395 921 
417 1344 1037 1291 0 1231 1276 1469 427 1388 134 1101 384 404 1203 71 1539 366 1260 1132 900 228 37 676 726 0 31 0 339 1223 430 151 1362 167 1075 996 35 413 928 678 123 1163 474 965 732 1532 840 1009 1305 1098 892 429 879 233 0 1247 91 1523 1066 1372 370 1417 782 915 173 171 306 1161 0 623 591 327 473 565 1430 660 357 89 90 1391 
657 1592 334 1581 302 558 1122 1313 83 773 1594 402 1028 163 1382 379 1222 921 1056 141 1223 197 1321 791 935 1096 424 654 1095 1118 1005 1098 1371 1061 326 803 1592 1389 1247 59 724 962 1109 82 633 1196 325 1479 1282 538 930 583 1240 794 171 1335 683 1373 760 1159 968 1044 1131 1416 606 990 0 0 0 0 0 820 1435 1227 611 455 736 1286 1280 1145 
807 1366 1019 277 1455 1134 635 1525 677 111 1567 1252 1011 1291 918 1276 239 795 135 103 154 1376 1125 962 22 110 193 798 793 169 1490 1234 707 1557 1073 876 4 1570 1335 33 450 256 924 706 473 132 470 441 618 932 275 884 331 1244 629 661 1291 1586 861 1007 229 1315 986 536 1400 364 492 1315 934 269 606 149 356 1553 616 456 596 932 501 711 
1204 1188 1264 1499 1302 896 597 105 1142 222 699 966 1120 1154 0 435 1412 793 961 290 735 1325 1529 1017 1056 589 179 1522 1313 267 573 1324 995 1312 673 524 1480 410 519 522 1178 100 6 201 1049 249 827 1392 1086 297 1574 1533 1352 994 1029 989 655 943 144 265 1555 675 700 1391 1590 1513 1498 1514 1565 179 1153 49 1166 1531 270 893 846 154 355 1039 
1409 1093 616 1242 941 28 815 1145 337 880 345 1562 335 963 780 1139 905 561 995 302 27 704 1330 891 38 390 348 393 1227 212 1537 1084 190 695 721 136 1211 879 667 1428 372 1438 1367 1520 1295 472 580 252 1296 525 0 364 492 896 597 1420 364 1160 587 318 1201 690 70 751 271 0 1588 1334 475 215 1544 47 0 836 448 1206 818 271 12 468 
1086 0 0 433 944 1577 161 495 409 0 1540 382 985 361 80 358 601 453 562 841 147 3 231 307 1368 826 1119 310 1553 260 1188 595 1149 992 299 899 106 1020 257 1107 664 1016 599 1255 51 506 1311 480 134 864 507 279 557 28 815 453 361 549 1238 444 711 777 994 8 1499 0 701 1476 555 1534 765 680 143 1331 1486 721 920 1501 216 669 
884 660 357 89 81 737 0 0 1405 1198 445 365 1473 0 723 380 417 278 1205 991 1491 1515 98 304 931 1437 1060 1236 504 628 415 1510 587 318 953 523 1307 1030 1301 693 254 555 1451 902 1082 1406 148 1164 1374 938 1042 419 144 1517 798 696 37 487 1262 82 510 176 213 1344 95 207 352 1177 623 473 1008 811 399 514 1341 1318 679 822 276 1349 
184 1104 1408 588 993 426 649 1355 809 1066 904 1322 1403 243 1092 555 98 542 597 1045 124 598 65 781 720 508 502 855 618 675 1519 1497 872 788 124 1580 1250 435 848 1027 1299 575 1402 453 746 316 477 21 70 502 0 27 1345 1296 0 501 781 720 58 1243 0 836 9 345 787 520 847 484 319 1179 669 1469 1538 184 783 423 608 1002 517 1130 
250 517 925 602 627 1099 1011 1079 1490 137 605 975 8 1579 1127 323 647 245 815 1145 705 0 365 1473 497 738 1072 1555 983 1019 1004 690 1369 1200 73 300 851 819 1123 34 742 261 244 1100 783 202 1555 1184 184 960 699 63 936 223 982 1301 1013 1074 1284 1024 1107 545 601 1540 1410 31 350 0 827 1305 777 1313 1352 314 347 1223 1082 1246 989 109 
1252 918 36 788 103 1276 301 1270 659 325 1479 391 64 1088 969 1102 795 1077 688 711 408 1395 1322 1403 1483 490 1158 1026 846 359 281 264 386 1046 610 719 508 380 1266 787 1191 122 305 809 1409 984 159 36 1423 200 1224 331 653 1303 0 950 1518 1285 272 548 1144 1183 1485 1175 619 1474 632 1367 439 562 478 510 1341 75 1057 1451 843 89 692 1261 
966 1120 850 954 1227 1015 1509 459 1151 106 1020 569 112 947 418 0 373 549 1041 1544 421 1070 975 8 444 711 1434 337 72 1338 660 687 671 647 422 1401 1596 62 1332 461 482 1114 382 464 1190 71 769 912 51 249 1455 1352 314 1460 648 1168 13 1470 1128 815 1489 847 1152 707 955 1567 1404 599 384 419 341 1569 884 1377 98 474 182 0 597 0 
471 185 552 1319 1553 475 215 1264 594 1307 1030 581 1142 197 1350 0 1479 258 710 1582 203 290 661 1207 9 206 1385 409 631 536 216 568 1471 478 1053 1271 245 306 1161 16 1572 546 192 1564 1361 1068 376 1172 768 0 0 421 215 561 763 1370 1277 481 1383 298 135 1000 271 216 1372 370 0 697 60 493 1258 982 1171 436 0 1089 903 0 815 1116 
0 898 1442 301 815 1059 400 847 120 1120 71 54 275 324 205 1569 379 162 455 1303 801 1027 536 1434 578 362 1129 1405 1356 376 545 967 140 947 1561 239 1288 295 1221 799 1351 1339 1404 496 232 110 174 582 94 1547 771 128 1566 1105 1561 55 583 84 1153 957 1551 1249 1499 478 758 268 1123 312 1539 73 667 726 639 513 1281 1388 403 750 141 974 
120 1304 1530 397 69 1582 693 254 555 886 0 1569 379 83 1309 1099 915 529 1208 225 579 697 1240 743 731 243 0 0 144 221 378 1584 467 360 577 662 1331 336 104 387 659 889 455 736 1286 642 1511 866 908 45 147 1282 326 119 1377 0 723 418 1249 1302 232 1337 180 1073 330 1003 41 1281 880 121 240 187 66 10 815 1116 288 1097 1081 100 
325 1294 1089 464 0 801 1027 1299 575 1246 626 1099 915 786 767 33 1360 919 1594 1587 729 843 608 344 1140 1364 1467 834 1108 1573 1241 308 1486 1581 302 558 542 1155 1535 1464 776 616 456 596 932 61 1310 737 972 372 942 420 1370 997 1267 1048 1280 895 234 0 734 586 1137 1329 313 803 225 1460 629 412 208 1433 491 1075 141 974 802 1050 1434 337 
1364 1467 774 649 1485 438 34 742 261 74 1333 490 36 1447 556 437 1102 1529 1052 941 63 1520 160 892 1169 1296 1414 578 369 901 778 689 765 277 1455 1134 1173 829 381 516 247 114 893 846 154 1061 744 383 727 715 848 1319 212 579 479 134 1361 833 628 1326 518 1453 521 1275 1281 0 972 372 1448 497 213 0 1552 111 1081 58 280 402 827 1060 
481 679 301 189 486 1113 787 1191 122 201 700 915 1186 1415 226 868 978 725 479 953 425 424 654 0 12 351 782 762 177 859 1456 348 187 477 133 1438 1367 105 131 1205 550 571 1206 818 271 112 947 1230 1345 1290 1503 1424 151 1150 382 1374 361 1022 759 289 885 1065 276 10 815 1116 727 715 848 1483 1308 199 824 732 1434 1567 158 1039 1456 1286 
1335 683 503 339 1223 430 857 106 1262 0 0 189 571 1206 1457 744 48 1514 598 1492 540 760 798 696 315 1395 1172 998 1446 1237 421 1070 164 1581 939 1016 599 1145 705 661 680 594 744 1289 1148 98 0 1161 16 1572 1461 915 173 727 1420 651 392 1398 1121 1105 0 0 1398 1075 141 974 1345 1290 1503 0 53 430 1576 590 827 954 401 866 389 763 
825 416 0 1095 1118 738 1111 1307 1030 573 338 1500 1314 0 1367 1334 939 259 1457 526 61 1097 1364 232 110 174 582 1546 1030 726 203 290 0 230 1058 555 1451 0 728 1023 544 957 150 118 771 647 1526 1221 799 1351 1230 1507 842 253 540 760 1152 707 145 1321 1027 211 0 111 1081 100 462 177 0 1393 342 1546 0 0 261 244 96 1163 196 494 
0 828 674 36 1423 490 30 1048 840 1537 945 1308 1552 830 409 174 582 0 912 717 785 530 1456 1286 642 1511 866 1131 0 334 801 1027 1299 705 62 575 1402 1019 1004 1061 1109 218 1002 243 147 339 1204 994 724 962 665 284 134 1101 1169 146 271 1247 59 94 34 574 965 732 1532 840 1413 636 445 365 412 466 721 1328 584 484 798 0 1368 218 
0 1475 97 912 717 92 1255 687 1485 717 576 0 1312 1070 797 1511 866 792 976 395 1434 337 292 370 1273 408 1163 455 1011 1291 1469 528 790 109 836 0 244 427 281 421 408 1395 921 0 160 110 174 0 450 256 8 520 431 49 1166 721 1340 1335 33 530 232 1365 82 633 1196 325 1294 0 0 164 658 242 1044 501 554 853 1048 529 742 254 
1510 356 809 1172 768 622 1520 1379 788 1208 1097 911 203 646 611 958 0 991 1189 1145 827 1060 1191 268 1101 651 9 0 1357 1536 1054 1265 0 986 1106 1273 1372 529 577 357 89 90 1391 0 352 1494 1452 896 229 100 332 1508 965 732 1532 458 164 396 606 1014 1548 372 1438 1229 389 106 95 624 981 929 771 0 341 18 1225 544 2 919 325 0 
738 1414 1546 1304 1228 92 1255 1487 474 182 537 1044 23 1446 1318 0 1157 681 1535 0 439 644 1015 208 431 1278 570 0 479 556 0 906 0 1566 275 199 758 285 361 1111 1245 483 1094 355 0 155 282 574 728 337 72 1109 82 633 1196 1416 1396 471 853 855 776 664 1016 190 1455 79 45 147 533 0 1219 1057 1425 686 801 1549 1102 1529 0 0 
323 782 1238 1116 1358 434 1410 712 1445 1337 1486 721 1202 380 0 0 1187 1150 1443 617 295 363 1124 1332 677 1352 1109 0 602 920 1351 684 1242 393 1538 718 480 1270 1397 638 1590 567 1585 644 505 890 688 1536 1054 409 631 924 706 473 132 833 1081 940 881 1427 693 254 0 737 882 142 449 160 1142 197 0 0 88 726 1026 1454 1422 901 778 1146 
102 0 929 118 770 328 1592 416 591 1131 2 691 186 348 867 372 1078 793 169 0 0 1265 0 285 609 421 1323 861 179 492 166 1122 1373 1526 841 845 117 692 1458 928 678 1278 412 466 973 1112 869 512 1168 1405 1356 6 201 1049 249 641 1359 1563 120 172 484 985 0 0 1038 1198 1312 1278 269 1538 1493 948 1580 783 1012 769 1329 172 336 686 
437 513 1281 1388 646 923 1469 455 736 1286 642 1511 934 525 0 1394 1280 1313 267 0 738 1414 734 0 353 203 601 625 1175 803 1091 776 1496 1204 1417 1513 1462 1475 799 83 1480 1196 497 371 591 1426 1197 82 1441 67 1224 701 1476 911 203 290 262 75 1565 0 0 0 0 769 419 144 1050 1115 836 1448 32 883 258 1327 860 609 571 1493 694 113 
604 10 815 1116 1277 494 338 456 596 932 61 1310 632 38 802 57 501 874 1489 482 281 554 889 0 1081 100 1245 868 1173 1477 1313 267 573 1409 244 1252 918 1133 1159 1055 1315 882 1053 442 10 291 474 86 1165 605 312 352 1177 334 801 1027 179 1522 1261 610 562 478 0 550 27 1345 1073 734 126 1198 445 365 517 1130 564 353 1314 1250 866 871 
1564 1075 141 974 0 158 1523 893 846 154 1435 125 1243 1498 51 38 1289 448 1597 1512 12 520 847 1155 1434 337 680 1280 0 1355 1009 1305 777 198 425 966 1120 1415 32 196 1009 1305 1495 1317 779 1030 1548 1100 78 344 400 847 484 292 388 414 348 393 1227 894 419 341 1349 699 63 936 741 0 945 1066 904 1322 0 0 1380 1072 0 0 611 779 
240 111 1081 100 237 519 522 1277 72 1379 511 312 1447 164 89 1368 1233 526 752 1327 860 609 1595 390 530 657 1029 1099 1011 1079 1479 562 1162 1362 1316 607 199 369 0 1079 1479 562 0 956 1162 344 1103 450 1035 1591 903 1158 1026 1209 1385 236 248 1201 1309 1584 939 1158 285 609 749 826 378 1597 421 0 807 1049 156 0 77 1233 562 980 224 425 
0 1049 62 575 1459 667 1428 1593 333 1568 1278 664 532 929 771 931 1162 86 1420 1130 564 353 177 758 168 447 1517 1276 301 740 441 618 766 1480 1196 917 532 681 703 277 1031 48 1255 1213 104 217 1119 678 867 958 449 543 894 708 1464 0 85 978 1277 204 149 196 234 977 1275 1235 508 954 7 1179 129 59 187 975 551 278 1205 260 38 0 
0 998 749 191 808 92 420 1262 914 545 1477 996 236 756 280 68 639 1115 440 656 1348 0 448 1597 152 402 1183 747 905 467 124 1580 235 1315 882 0 0 828 1384 157 1216 37 545 572 858 735 689 1513 1498 822 224 157 753 1587 787 1183 481 642 1517 514 27 1490 760 71 0 1134 635 1583 817 397 1577 1543 164 817 684 1122 1426 1197 885 1001 
0 33 1100 1439 1176 343 206 1279 1508 1590 757 726 200 1092 1246 989 784 1315 508 920 1074 333 814 1538 1493 948 1268 394 305 1200 73 300 90 702 736 1422 300 90 1067 809 622 1508 1590 0 560 631 645 720 143 1023 1297 320 1358 434 1410 726 297 181 31 248 1528 1011 1017 618 0 0 578 1320 297 1574 1564 1361 893 806 1366 306 291 474 34 913 
0 522 629 284 921 874 1413 888 702 736 1395 783 249 1511 866 1420 407 702 1596 336 104 1259 57 1448 32 883 219 412 0 1046 610 719 209 253 1202 155 1183 747 1556 1156 0 1388 134 0 0 0 713 786 965 955 439 1275 770 328 1592 896 1002 5 1245 593 0 1476 617 0 1252 0 1065 945 1558 1209 496 232 799 1419 311 176 1447 1192 25 1534 
0 1428 1488 717 833 1286 1175 1039 1433 992 1220 592 1386 48 1514 598 567 859 209 1155 1535 242 388 1198 445 430 151 1368 896 1150 1443 586 1137 158 1415 1481 1268 394 268 115 510 291 392 1566 593 987 139 933 459 1558 1209 219 0 0 1387 1181 928 254 23 1250 1497 354 274 497 966 0 823 1136 1202 543 1554 481 687 934 715 369 1570 757 829 0 
872 749 1533 1208 1466 840 1537 88 621 341 792 414 279 939 259 1457 718 1546 1187 49 1223 1473 122 235 0 6 1098 503 574 701 1476 960 681 1535 1497 15 219 412 208 688 1055 1423 1092 1062 1180 0 499 247 1576 376 0 877 167 1257 10 0 83 985 52 723 1330 696 37 1039 461 614 162 126 190 676 886 544 1379 679 532 681 703 1283 707 0 
1286 693 1532 682 1097 754 0 1095 547 1066 1211 19 1072 322 238 447 1434 1567 862 1114 429 746 703 330 0 937 375 1189 312 352 1177 353 609 1030 1301 693 1473 497 682 619 1474 632 1098 503 502 1441 67 1323 457 221 1206 1561 0 1371 1377 774 1055 907 420 1408 1502 501 781 1474 1052 535 1158 183 785 972 372 942 1487 638 1008 1087 1444 1297 772 200 
763 1135 1263 121 560 319 790 515 1478 1324 743 212 1436 0 0 1438 1300 954 43 566 865 413 292 1046 1271 279 557 28 400 847 484 985 644 1015 950 0 802 849 515 347 0 1404 375 1189 416 591 1170 1394 0 548 744 1002 517 1130 1167 173 0 1113 975 925 602 1178 579 451 554 1418 196 490 261 1150 0 942 1411 1596 1339 1038 1234 460 1000 422 
1483 773 1384 1226 756 280 68 877 1380 733 773 117 1043 929 595 323 1409 1280 1051 331 1244 806 1266 575 971 419 144 1517 218 83 1191 624 250 436 333 1130 564 1531 270 19 0 0 0 0 1343 1122 183 785 10 1032 150 928 678 123 1163 1039 1548 562 478 510 582 94 756 538 1225 1124 0 590 0 1244 1092 75 981 1090 805 417 777 1086 0 91 
1202 529 1398 951 1511 289 916 0 1532 1544 1470 0 0 756 720 1204 800 155 729 5 410 1123 1262 191 1349 1506 771 676 690 1128 669 0 127 823 1259 109 973 0 300 1096 0 0 899 983 371 123 490 261 1377 1178 1038 1247 59 724 962 665 952 432 341 1569 866 908 1412 1303 801 0 433 1478 1204 994 950 1529 922 1214 1314 793 898 884 1070 73 
1347 1579 429 663 637 709 1478 1019 1004 672 686 0 1253 262 75 1057 384 637 386 589 188 267 447 517 1130 1366 1270 972 202 764 1379 0 842 716 1458 102 0 0 0 559 1148 920 1357 1536 1527 1020 811 610 132 372 1213 1335 33 450 256 624 764 1379 1258 982 737 638 1590 757 721 1276 110 1025 136 453 746 1117 1372 1094 1415 1481 334 743 1263 121 
0 91 246 578 362 845 458 427 281 870 842 253 346 52 1377 1568 592 705 1390 660 1221 219 751 112 928 269 0 1255 893 1326 123 1163 0 349 327 473 359 0 1384 1132 900 207 1484 1034 367 1030 691 705 1111 1394 1084 806 1588 1515 98 0 991 22 628 415 317 75 981 841 1391 1590 708 1182 665 1100 783 1264 903 0 968 398 1400 911 377 1197 
0 858 735 731 243 147 606 1440 1295 610 694 748 526 898 476 1188 1513 1274 227 112 312 1160 566 548 1045 610 132 475 1076 1292 724 962 734 271 216 975 1338 660 357 89 90 1067 368 1279 724 923 1193 109 37 1363 1269 45 1410 598 65 368 1035 236 0 673 822 1529 922 1307 819 1235 1204 1391 1559 251 541 346 403 1591 1020 1093 1210 1483 1062 0 
0 65 788 1047 739 1109 386 873 1599 492 593 841 147 3 1409 1093 1237 1470 44 1142 1281 164 1202 155 1556 894 138 1036 1320 341 495 0 889 1499 478 817 536 216 1408 588 39 0 101 558 875 681 228 1293 1287 936 1140 1248 978 725 418 101 1064 1218 1384 327 1040 1199 841 0 571 721 136 551 1509 1020 569 526 267 573 120 1493 1510 112 316 454 
149 710 1524 1228 813 0 1371 1061 326 803 38 991 1491 1028 198 1144 698 869 1007 1434 137 1069 425 238 506 888 286 355 1 1398 951 606 1328 1213 914 806 0 0 0 1571 578 724 630 1493 143 334 0 613 1302 488 650 1386 48 1514 1350 923 1129 7 778 736 88 1600 1039 1456 1286 299 899 834 976 625 1163 474 212 1537 994 950 219 722 301 970 
49 107 14 1010 641 1329 707 1557 1073 876 198 50 716 310 829 554 340 1233 971 1077 1090 1583 956 1375 907 125 1153 907 1045 429 894 0 645 447 1517 468 67 60 1022 982 762 177 1378 854 576 211 1294 1322 1403 1271 245 431 1278 553 0 0 1148 29 772 992 1310 481 866 389 763 953 523 1454 1538 1014 922 0 0 1303 801 1084 879 499 1013 0 
0 331 0 979 178 559 995 1312 673 524 1291 0 1211 761 111 283 175 11 859 1141 0 350 561 891 777 1086 1544 989 0 0 0 608 344 98 36 1257 10 340 1461 1350 0 0 0 214 1251 574 95 1243 1090 697 614 677 1352 670 225 1068 580 252 896 1150 474 86 1163 196 494 0 41 769 912 0 0 1162 977 276 10 611 820 806 1588 1515 

# Time : 96000000 
1289 401 866 1420 709 1152 422 1298 100 541 1141 1208 609 0 779 1502 841 582 1016 0 0 685 1351 1339 1519 120 769 1120 572 638 640 536 0 131 0 1541 0 782 1472 12 468 974 86 27 1053 1271 1440 1031 549 566 1434 1131 1240 170 440 1295 0 0 228 1385 1574 1052 535 1142 421 408 1438 476 0 984 383 0 821 0 1239 320 732 1593 169 492 
1334 475 987 4 1554 578 362 1533 979 800 251 589 977 1275 568 1471 1307 819 1216 132 1539 366 1260 527 1196 325 1405 595 1149 1042 1180 8 520 1296 1118 1477 1383 1172 768 929 771 100 315 1425 902 1521 42 1451 713 795 1077 1041 608 888 508 1006 1171 1591 1539 1285 1174 790 884 660 357 1380 1449 672 0 739 1230 1157 1087 1476 401 465 124 101 1051 557 
1476 617 771 676 886 0 334 606 1328 758 1177 655 442 10 967 140 1550 1184 1587 0 1231 921 1056 780 132 470 785 530 1501 617 161 332 1508 1352 994 458 148 582 94 756 280 337 880 200 420 1370 998 1358 691 705 0 710 282 1086 1596 1339 508 430 1466 563 193 438 184 1104 1408 950 1518 871 969 296 712 1187 1029 354 14 1441 1348 167 1275 1236 
480 56 1219 539 521 1019 944 0 1192 271 772 1132 435 1412 1229 2 919 1594 1235 262 1333 795 1100 51 506 827 791 900 1137 274 1248 46 258 1327 289 1416 1299 866 908 1412 1360 1229 373 1003 711 212 1537 1396 1193 109 1337 220 1178 14 1090 805 0 1299 89 745 1478 1050 375 585 1595 0 41 942 1581 894 20 1480 1517 468 402 724 528 740 123 257 
220 652 1093 1265 832 320 732 1532 840 669 0 863 319 408 1041 1102 1529 1052 1323 457 555 1451 902 1082 1406 0 1539 665 1382 1114 1386 8 520 1296 954 833 796 789 638 1043 1340 1370 1277 803 177 994 105 681 228 551 1554 0 889 99 425 576 211 561 96 165 934 1393 33 171 1435 452 1560 560 789 1584 170 561 868 978 1252 1161 627 1099 99 912 
1016 307 106 29 643 555 633 1196 325 1349 1295 920 1074 786 1078 324 205 686 1032 150 575 1402 453 746 316 143 1554 624 981 252 431 844 146 0 973 1495 59 480 1331 1532 584 55 583 952 1446 1318 1322 1453 1512 684 695 721 1309 472 1443 635 0 1468 1210 784 668 365 104 642 1296 1414 718 299 797 211 1294 1394 1280 0 974 1548 1012 1040 745 1367 
1216 304 553 869 1024 623 473 132 470 1249 1499 1528 1340 864 1438 1544 1273 1372 370 1038 917 479 491 1477 272 675 700 53 581 307 1520 413 0 0 114 293 704 1164 1562 335 1521 1213 723 34 1030 763 886 245 0 1149 992 299 1277 1091 169 578 86 1165 409 507 1118 738 957 1551 1218 1056 1161 597 611 574 95 455 303 1412 896 137 1345 1491 1028 599 
1587 41 1152 522 1277 72 1379 918 1133 763 57 182 515 720 1449 233 688 1159 968 0 1352 314 1590 757 726 690 70 850 1129 529 0 1516 869 928 743 212 1436 662 263 916 0 950 936 1384 1226 813 1304 1381 703 330 1170 902 136 1313 267 0 0 15 1063 25 169 322 1302 232 755 493 255 1174 399 1128 754 333 1240 848 574 1071 222 782 1351 697 
0 286 1323 1306 64 0 1082 1120 1415 813 1143 715 1053 845 0 745 869 1007 229 529 1092 75 981 841 187 777 1313 267 573 285 1053 1271 648 83 773 117 1043 71 764 666 1184 955 439 1067 1448 332 511 1553 292 1046 1229 389 438 646 923 153 355 1163 1039 1538 1493 694 113 1082 1150 382 1374 1155 957 587 1328 1035 236 379 244 650 319 0 900 1594 
757 452 601 635 1325 314 505 1069 968 332 251 126 0 1080 757 497 1233 0 0 64 1325 1529 967 214 947 1561 432 212 1537 305 902 697 1180 1593 849 1466 233 618 1484 28 241 269 322 368 52 1094 346 987 139 1021 892 1219 0 1277 494 53 430 0 821 1088 969 614 367 843 727 1420 651 276 750 1353 1345 1491 1204 1276 1469 282 1461 1216 45 1052 
841 147 142 1549 165 1446 908 1077 931 53 581 945 207 1043 470 725 521 884 0 680 143 1554 1181 467 360 577 1379 260 717 576 765 24 1077 688 389 651 745 172 14 1010 0 836 195 369 706 718 526 679 391 539 1239 1194 1241 823 1259 342 1546 1187 1447 0 0 874 1088 1083 0 678 1278 517 1311 480 1350 286 1323 516 1598 1178 1575 1500 1588 1571 
1196 325 1327 1210 715 824 1079 549 1208 546 1002 378 1597 394 742 1465 153 569 241 811 399 0 1400 1486 1581 302 22 628 1326 960 1008 1087 549 1041 196 234 41 942 424 188 0 545 601 453 227 1302 488 676 989 164 683 512 306 277 862 220 1567 862 1126 0 1456 348 867 958 0 59 982 1301 1253 1325 326 1188 1032 231 659 889 455 1472 316 408 
910 36 1425 698 103 1576 0 0 853 148 928 1276 239 787 1191 1398 53 581 1360 761 1110 113 354 391 539 1360 0 237 1307 719 969 1479 258 710 1490 760 808 560 778 872 1339 604 1330 696 740 1403 1271 1549 1420 985 0 0 0 654 586 375 105 131 594 79 421 1070 1498 822 0 29 643 1527 55 704 1330 508 0 0 776 616 456 895 166 902 
132 1186 1463 192 1227 81 700 0 1496 381 516 247 114 893 0 810 342 559 1148 29 1544 367 1339 1404 649 1355 1086 1541 0 0 170 561 995 1312 431 844 1176 343 989 339 1107 257 1502 501 1407 619 612 551 634 1258 242 0 484 798 153 861 1145 705 925 602 203 290 143 644 505 493 1492 833 1502 3 231 1040 0 499 247 114 893 1326 1438 1026 
1000 271 216 1404 843 811 684 0 0 131 1205 550 571 1206 818 780 1482 1195 951 845 117 600 889 455 1011 1079 884 1256 1277 72 756 280 699 63 1520 413 921 874 1285 491 824 0 1305 350 1001 435 387 486 1029 318 669 923 1507 1436 53 1208 1024 728 36 1257 10 967 214 466 973 1378 1433 1495 1471 1028 1224 932 733 67 1323 80 1155 289 323 0 
1249 1499 1525 677 1210 784 328 85 691 705 661 680 594 744 1289 1421 844 0 1038 1513 1462 1492 1328 773 1384 0 999 620 1593 333 1017 765 1231 921 1056 780 16 448 636 273 568 796 1374 876 364 1139 1227 894 373 189 263 978 391 321 689 682 557 28 677 433 1595 1032 1008 398 114 442 1574 293 1213 104 396 1230 193 1104 0 1590 390 260 105 224 
0 946 238 495 409 507 1463 500 630 934 998 1194 834 976 263 823 270 563 419 1252 918 428 0 849 778 1146 686 1432 459 1154 275 263 1333 795 1100 51 1337 0 927 1078 1007 564 651 1078 831 1367 1427 252 0 71 764 666 139 857 106 531 1478 1517 807 0 1209 748 178 1172 789 1539 366 126 572 858 471 1069 1275 585 75 981 758 285 361 549 
650 1183 1485 520 478 1358 14 0 1378 1554 1263 1021 1454 1538 718 826 1069 1591 493 1216 978 725 1059 400 865 1129 726 1026 944 316 1538 718 1546 1460 629 284 586 1541 1044 66 1199 888 1413 29 1544 1072 664 83 1309 618 1484 28 938 451 554 853 1048 0 1035 1047 506 35 535 268 1123 0 1390 945 286 1342 696 430 151 1371 1377 0 1375 1463 456 765 
468 463 1054 460 118 770 0 0 0 865 287 957 1330 841 845 458 114 623 473 1500 30 890 833 0 40 1426 772 894 794 723 666 1434 1567 1289 0 897 657 1477 996 491 204 149 1516 869 1512 298 804 786 767 172 14 1010 41 538 1225 544 2 919 1040 979 1581 1108 1297 964 1548 1100 78 1159 521 1275 1336 779 159 456 1478 1204 1080 757 497 166 
1392 188 624 423 1541 40 0 0 0 527 156 299 1447 164 396 606 1328 457 1446 1318 967 634 40 0 303 1412 896 218 627 947 418 1464 776 647 0 0 0 510 473 1048 840 1537 1271 648 1408 1454 997 618 766 1303 1251 761 1274 1303 801 1549 1102 1529 964 1548 1100 783 641 330 1170 902 1345 1481 1268 1240 220 940 385 1547 573 1409 1280 196 725 418 
1124 1203 914 806 1366 0 332 1253 262 1203 914 365 666 1396 471 853 1123 1456 355 1 1398 1075 996 1582 1145 848 574 701 1476 1259 1227 611 362 326 916 1086 1541 40 434 687 1485 717 279 128 0 547 1142 1499 1282 752 25 208 714 0 0 1432 738 685 330 1170 902 347 1223 1046 1229 389 832 764 216 128 102 591 327 1254 1372 800 155 127 823 297 
1235 262 764 214 516 1184 997 346 52 717 785 530 232 0 0 1010 41 720 907 1045 429 606 1328 1303 801 1123 1355 1086 104 1458 1157 1481 334 33 1360 884 1256 1153 1360 761 1457 526 907 200 1092 0 274 180 1357 517 462 177 0 0 0 753 1132 274 1338 1272 75 1057 1451 575 190 1455 1134 635 1525 1282 0 736 1422 1014 1362 309 1390 660 826 1018 
612 238 1484 181 686 1294 1142 526 898 236 1589 707 311 684 546 0 742 1465 1113 0 1466 853 977 276 1383 223 68 1095 858 327 1001 61 292 104 0 999 620 427 0 487 1229 525 1193 109 1523 0 1045 13 1312 0 1413 636 445 0 641 1472 95 127 785 831 681 108 21 1529 201 1302 1406 727 1272 77 0 1202 155 1556 109 1422 1544 450 755 1505 
1209 256 650 737 1372 1177 353 316 354 274 443 1164 174 185 531 281 658 298 198 1459 712 1165 392 1196 1553 944 1002 1324 1246 1418 520 188 518 1453 1512 15 480 83 0 186 1525 839 1236 945 1558 1259 333 415 80 1514 1519 635 1583 523 804 786 965 0 261 673 524 1480 1196 616 1242 941 477 1347 831 383 0 425 238 506 1397 1170 1582 1442 0 0 
0 1569 1288 1494 1452 484 985 723 487 170 1247 448 514 1331 1532 584 323 1037 1291 1139 416 11 0 910 70 218 1116 57 89 387 108 459 885 1065 937 640 122 830 1045 13 1474 1185 1063 500 1202 862 1126 1006 489 653 1568 578 1320 898 139 933 459 1151 548 340 1461 1315 882 1292 456 1564 1075 960 915 475 1076 956 1375 0 1122 1373 879 0 532 0 
0 365 1181 1402 59 1191 624 981 604 42 0 862 428 514 335 1521 1194 324 893 235 28 493 913 1139 184 0 858 388 634 229 1480 0 1015 1402 453 746 1023 0 0 264 1525 677 1352 1256 425 1151 1048 679 348 867 958 1065 945 354 499 247 1576 1128 815 1489 1230 812 152 694 241 1509 111 452 1416 1299 575 1402 1066 42 1451 843 758 0 498 311 
0 111 283 1148 29 1544 1345 309 541 146 228 37 1197 288 919 1157 20 644 0 288 294 700 53 1339 1038 629 50 533 0 1105 1561 813 265 244 1100 783 60 0 1045 1556 535 1142 421 408 1443 856 1376 816 1013 273 0 1020 500 468 67 1323 457 1512 298 135 798 1429 984 24 1077 0 252 1283 952 742 261 244 1071 617 0 590 1270 972 372 929 
1411 1089 1056 1317 258 0 832 479 974 145 13 1287 1294 1146 933 946 807 466 476 1508 1352 1109 482 805 417 299 797 1511 50 119 1377 1568 0 360 1246 989 0 1263 333 1017 1494 0 503 785 831 1581 302 945 914 365 746 1141 1111 1392 1453 810 1192 1408 1454 593 1214 1572 739 1087 394 0 1021 1400 911 0 0 0 1313 1308 661 1207 1406 727 715 168 
44 244 1100 476 292 737 138 1403 1492 234 246 1131 948 975 620 1394 1035 809 1409 984 159 924 1572 959 1439 597 611 1411 1089 997 1267 1227 1543 164 89 692 0 1182 1154 275 199 573 624 261 673 524 553 1562 1383 581 1472 251 541 346 1078 50 1372 370 1159 142 1212 684 818 1059 258 1327 1424 1210 1483 1206 1457 526 752 1519 1497 643 181 1562 639 918 
1537 305 809 1409 984 353 966 1407 1449 583 892 429 663 109 37 53 382 464 1190 71 769 277 1513 613 1272 1375 399 44 244 403 486 1309 1429 261 673 1282 1522 1261 1012 181 532 682 814 610 132 0 1239 1184 184 142 1549 859 974 145 1070 797 394 1000 32 66 896 1366 0 8 520 1296 312 1447 548 828 255 991 1189 1004 690 1005 1375 1051 784 1315 
814 382 464 1190 71 736 1231 67 519 381 1404 1370 826 1293 1287 546 192 1564 1361 1068 376 1107 652 1552 830 1018 1201 99 425 966 749 1269 1283 1177 655 51 393 1227 854 1415 1008 1087 1444 196 1300 954 1372 36 1423 359 1427 451 0 1406 204 1284 46 798 306 1424 151 1368 1523 332 1508 1072 664 532 0 198 830 775 1305 281 0 258 1327 235 148 568 
0 0 0 0 522 407 702 1596 890 663 1005 212 243 183 231 1418 1404 496 232 110 174 1478 210 1419 311 1583 956 1162 977 559 865 287 1297 772 1132 1119 310 1553 1501 216 669 266 923 1079 1341 1319 903 636 1302 1072 664 259 1295 920 217 131 406 1214 988 915 173 891 1558 940 1388 1065 834 1108 0 512 1070 1349 1506 205 8 520 1296 670 1487 1245 
394 742 1465 1113 356 567 859 209 40 1426 772 992 1579 1118 1139 1227 455 736 1286 642 1511 0 321 411 612 238 554 889 392 1485 438 985 1259 57 89 1060 1236 504 822 276 1349 1506 1254 1167 1031 1424 643 1232 498 0 834 0 0 497 1046 1271 1440 1212 809 1416 606 307 421 1070 1116 1020 278 1071 0 1552 117 359 1366 625 332 1508 1352 1109 218 1002 
432 658 298 198 0 1569 379 244 1153 722 842 1150 509 0 1208 1309 442 1574 1533 559 1148 931 246 1547 1183 1485 520 847 1152 486 1113 1258 242 388 634 40 1026 540 1002 517 1130 440 1327 431 49 531 1133 654 1179 1092 363 346 1573 725 835 1535 787 896 1198 536 1400 911 203 290 0 558 1122 1313 1400 911 876 1458 102 5 410 1142 421 408 1395 921 
417 1344 1037 1291 0 103 1276 1469 427 1388 134 701 384 404 1203 81 1539 366 1260 1132 900 460 549 676 726 19 1244 147 339 1223 430 151 1362 167 1075 996 35 413 928 678 123 1163 474 965 732 1532 840 1009 1305 1098 892 429 879 233 274 381 516 701 0 1372 370 1417 782 0 1500 405 306 257 1210 623 591 327 473 565 1430 660 357 89 90 1391 
657 1592 0 1581 302 558 1122 1313 83 773 117 90 1028 163 1382 379 1231 921 1056 141 1223 197 1321 791 935 1096 424 1230 1095 1118 1005 1098 1371 1061 326 803 1592 1389 1247 59 724 962 1109 82 633 1196 325 1479 562 538 930 583 1240 794 1100 834 387 486 760 1159 968 1044 1131 1416 606 990 920 316 0 0 0 820 1435 1227 611 455 736 1286 1280 1145 
807 1366 0 277 1455 1134 283 646 0 488 961 0 1011 1291 918 1276 239 1549 135 103 154 1376 1125 962 22 110 193 798 793 169 1490 1234 707 1557 1073 876 4 1570 1335 33 450 256 924 706 473 132 470 441 618 0 275 699 331 1244 629 661 1035 1047 1031 1007 229 1315 986 536 1400 364 492 166 934 269 606 149 173 1304 631 456 596 932 501 711 
1035 1188 1264 1499 1302 896 597 105 131 1271 648 525 356 1231 527 435 1412 793 961 290 735 1325 616 1017 1056 878 179 1522 1313 267 573 1324 995 1312 673 524 1480 410 519 522 1178 100 6 201 1049 249 827 1392 1086 297 1574 1533 1352 994 1029 989 1092 979 0 265 1555 675 700 1391 1590 1513 1498 1475 1565 179 1153 49 1166 1531 270 893 846 154 0 765 
1409 1093 616 1242 941 28 815 1145 792 880 345 1562 335 963 780 1139 1227 561 995 302 27 704 1330 891 38 390 348 393 432 212 1537 1084 190 695 721 136 1211 879 667 1428 372 1438 1367 1520 1295 472 580 252 1296 525 366 364 492 896 597 1005 1098 0 86 318 1201 690 70 751 271 0 1588 1334 1440 1031 1544 47 1325 836 448 1206 818 271 1415 1008 
1404 0 999 433 944 1577 161 1024 882 142 1540 382 985 361 80 358 87 453 562 841 147 3 231 307 1368 826 1119 310 1379 260 1188 595 1149 992 299 899 106 1020 257 1107 664 1016 599 1255 51 506 1311 480 134 864 921 279 557 28 815 453 361 549 760 444 711 777 994 8 1205 306 701 1476 555 1451 661 680 143 1331 1486 327 1289 1148 216 669 
884 660 357 89 81 737 806 1366 736 1198 445 365 1473 456 156 0 1252 278 541 991 1491 1028 98 304 931 1437 1060 1236 22 628 415 1510 587 318 953 523 1307 1030 1301 693 254 555 1451 902 1082 1406 148 1164 1374 938 1391 419 144 1517 807 696 37 487 1262 115 510 176 213 1344 95 295 352 1177 623 473 909 811 399 514 1341 1318 679 822 276 1349 
184 1104 1408 588 993 426 649 1355 809 1066 904 1322 1403 1547 436 555 98 542 548 1045 124 598 65 781 456 831 1367 855 1600 675 1519 1497 872 788 124 1580 1250 435 848 1027 1299 575 1402 453 746 316 477 21 70 502 734 27 1345 1296 0 501 781 720 58 1152 1325 836 195 345 787 520 847 484 985 792 33 1335 0 184 783 423 608 1002 517 1130 
250 517 925 602 0 1099 1011 1079 1490 137 605 975 8 1579 1127 323 647 245 815 520 847 0 365 1473 497 738 1072 1283 1478 1019 1004 690 1369 1200 73 300 851 819 1123 34 742 261 244 1100 783 202 1555 1184 184 960 318 63 936 0 0 1301 1013 1074 1284 1024 1107 545 601 1540 1410 31 0 1191 362 1533 216 0 1352 314 347 1223 1082 1246 989 109 
1252 918 36 788 1542 1276 301 1270 659 1211 879 499 1428 1088 969 1102 795 1077 688 1508 1000 838 1322 1403 1483 490 1158 100 26 427 281 264 386 1046 610 719 508 380 1266 787 1191 122 305 809 1409 984 159 36 1423 200 1224 331 653 916 589 950 1518 1285 272 548 340 1183 1485 1175 619 1474 632 1534 1487 562 478 510 1185 75 1057 1451 843 89 692 1261 
966 1120 392 562 841 1015 1509 459 1151 106 1020 0 112 947 418 0 373 549 1041 1266 421 1070 975 8 444 711 262 337 72 1338 660 687 671 647 422 1401 1596 62 1332 461 482 1114 382 464 1190 71 769 912 717 0 1455 1352 314 0 709 1267 9 1470 1128 815 1489 847 1152 707 955 1567 1404 496 473 419 341 1569 76 134 195 474 182 0 1475 652 
471 1069 1285 541 1281 475 215 1264 237 1307 1030 0 1142 197 1350 1006 1479 258 710 1318 203 290 1302 1191 0 985 52 409 631 536 216 568 1471 478 1053 1271 245 306 1161 16 1572 546 192 1564 1361 1068 376 1172 768 0 0 23 1446 908 1336 1370 1277 481 1383 298 135 1000 271 216 1372 370 1159 968 0 493 1258 982 33 0 568 1089 903 10 815 1116 
430 898 1442 301 815 1059 400 847 1010 519 1224 701 275 324 205 1569 518 162 455 1303 801 1027 1066 1211 578 362 0 1405 1356 376 545 967 140 947 1561 239 1288 295 1221 799 1351 1339 1404 496 232 110 174 582 94 1547 771 128 1566 1105 1561 55 583 84 1153 0 0 1249 1499 478 758 268 1518 312 0 73 667 1052 437 513 1281 1388 403 750 141 974 
1546 1304 1530 397 69 1582 693 254 555 1534 341 1569 379 83 1309 1099 661 529 1208 225 633 34 1240 743 731 243 0 0 144 221 378 1584 467 360 577 662 1331 336 104 387 659 889 455 736 1286 642 1511 866 908 45 147 1282 326 119 1377 0 723 418 1249 1394 51 1337 180 1073 998 1003 41 1281 293 566 240 187 66 10 815 1116 288 1097 1081 100 
325 1294 1089 171 0 790 1027 1299 575 1459 1555 1099 915 786 767 33 1360 919 1594 1587 0 843 608 344 1140 1364 1467 0 1212 1439 1241 308 1486 1581 302 558 542 1155 1535 1464 776 616 456 596 932 61 1310 737 638 372 942 420 1370 997 1267 1394 1280 895 234 0 1586 586 1137 1329 39 604 225 1460 368 412 208 1433 491 1075 141 974 802 1050 1434 337 
1364 1467 774 649 1485 438 34 742 261 244 1333 490 36 1447 556 437 1102 1529 1052 941 63 0 160 892 1169 1296 1414 694 113 901 778 689 765 277 1455 1134 1173 829 381 516 247 114 893 846 154 1061 744 353 727 715 848 755 1028 1597 0 789 1243 833 628 1326 518 1453 257 453 562 841 972 372 942 497 213 129 1552 111 1081 58 280 1393 827 1060 
481 679 637 189 486 1113 787 1191 122 305 700 915 1186 1415 226 868 978 725 479 953 425 0 1230 930 12 351 782 762 177 859 1456 348 187 477 133 1438 597 105 131 1205 550 571 1206 818 271 112 947 0 1345 1290 1503 1424 1321 1150 382 1374 181 1022 759 289 885 1065 276 10 815 1116 727 715 848 1483 1308 205 824 732 1434 1567 158 1039 1456 1286 
1335 683 503 339 1223 430 857 106 1538 1493 72 609 571 1206 1457 744 48 1514 598 605 345 760 798 306 315 1395 1172 998 1446 1237 421 1070 164 1581 939 1016 599 1145 705 661 680 594 744 1289 1148 29 0 1161 16 1572 959 723 584 727 1420 651 392 1398 1121 1105 842 0 1398 1075 141 974 855 1290 1503 1436 53 430 1576 590 827 859 401 866 389 763 
0 1566 916 1095 1118 183 394 742 261 378 314 353 1314 0 1367 1334 939 259 1457 796 85 1097 1364 1410 110 174 582 1460 629 726 203 290 1432 230 1058 555 1451 675 1519 1023 544 957 150 118 873 1599 1526 1221 799 1351 1230 1507 842 253 540 760 1152 707 145 1321 791 896 1358 111 1081 100 462 177 0 1393 342 1546 691 1429 261 244 96 1163 196 494 
0 328 505 36 1423 490 1267 1048 840 1537 1396 129 1552 830 409 174 582 0 255 170 0 1081 168 161 642 1511 866 592 1400 334 801 1027 1299 705 62 575 1402 1019 1004 1061 1109 218 1002 760 1159 339 1204 994 724 962 665 284 134 1101 1169 146 1002 1247 59 94 34 574 965 732 1532 840 1413 636 445 365 412 466 721 1328 584 484 1478 210 1368 5 
527 1475 97 912 717 92 1255 687 1485 717 576 332 1312 1070 797 1511 866 792 976 395 1434 337 0 370 1273 408 987 139 1210 211 1469 528 1061 326 836 261 244 427 281 421 408 1395 921 0 160 110 1323 0 450 256 8 1310 431 49 1166 768 928 1335 33 530 232 1365 82 633 1196 325 1294 985 723 418 658 242 1044 0 554 853 1048 529 742 254 
1510 356 809 1172 768 622 1520 1379 788 1208 1097 911 0 646 611 958 241 991 1189 1145 827 1060 1069 268 199 651 9 938 1357 1536 1054 1265 1368 5 930 1273 1372 529 577 357 89 90 1391 0 574 830 1429 625 1178 100 0 474 965 732 1532 0 164 396 606 1014 1548 761 1243 1229 389 106 95 624 981 617 771 1473 341 18 1225 544 2 919 658 0 
738 1414 1546 1304 1228 92 1255 1487 474 182 537 623 457 1446 1318 0 875 681 1535 0 439 644 430 208 431 1278 570 502 479 556 112 906 1499 1566 275 199 758 285 361 1111 1245 483 971 55 0 1070 1498 574 728 337 72 1109 82 633 1196 0 1396 471 853 855 776 972 1560 190 1455 79 45 147 533 0 490 36 1425 686 801 1549 1102 1529 0 288 
0 0 1238 1116 1358 434 1410 712 1445 1337 1486 721 0 1375 355 0 1187 1150 1443 0 295 363 43 1332 677 1352 1109 368 1176 920 1351 684 1242 393 1538 718 480 1270 1397 638 1590 567 859 644 505 890 651 1536 1054 409 631 924 706 473 132 475 1081 940 881 1427 693 254 23 540 882 142 449 160 1211 1597 66 0 88 726 1026 1454 1422 901 778 1146 
33 1449 929 118 770 328 1592 416 591 509 2 691 1039 1080 1311 561 1039 793 169 0 0 515 0 285 609 421 408 861 179 492 166 0 1373 1526 841 845 117 692 1458 928 678 1278 412 466 973 1112 1413 512 1168 1405 1356 6 201 1049 249 0 1359 1563 120 172 484 985 497 0 279 0 1312 1278 269 1538 1493 948 1580 783 1012 769 1329 172 336 686 
437 513 1281 1388 646 923 1469 455 736 1286 642 1511 866 899 0 1394 1280 1313 267 0 738 1414 0 0 0 203 1380 625 1175 803 1091 0 1496 1204 994 1513 1462 1475 799 83 1480 1196 497 371 591 1426 1197 82 1441 67 1224 701 1476 911 203 290 262 75 1565 0 0 624 1053 769 419 144 1050 1115 836 1448 32 883 1083 1327 860 609 571 1493 694 113 
604 10 815 1116 1277 494 1447 456 596 932 61 1310 142 38 802 57 501 874 1489 482 281 554 889 0 1081 100 1245 868 1173 1477 1313 267 573 1057 1402 1252 918 1133 1159 1055 1315 882 1053 442 1470 291 474 86 1165 605 312 352 1177 334 801 1027 963 1522 1261 293 562 478 0 550 27 1345 1073 734 126 1198 445 365 219 1130 564 353 1314 747 866 0 
1564 1075 141 974 0 207 0 893 846 154 1435 428 527 539 51 38 1289 448 1597 1512 12 520 847 1155 1434 337 680 1280 0 0 1009 1305 1372 370 1273 966 1120 1415 0 196 1009 1305 0 1317 779 1447 1548 1100 78 344 400 847 484 292 388 414 348 393 1227 894 419 341 1349 699 63 936 741 889 945 1066 904 1322 0 1441 1348 1211 0 0 0 1490 
1509 111 1081 100 237 519 522 1277 72 1379 0 312 1447 164 987 1368 1233 526 752 1327 860 609 1573 390 530 657 0 1099 1011 1079 1479 562 1162 1091 1490 404 199 369 155 1079 1479 562 0 1471 1162 344 349 450 1345 1591 1390 1158 1026 1209 1385 236 248 1201 1309 1584 939 1158 285 609 749 826 378 1597 0 153 807 1049 156 420 1370 1233 562 980 224 657 
1012 769 1329 575 1459 667 1428 1593 333 1568 0 664 532 929 771 931 1162 86 1420 1130 564 353 0 758 168 447 103 1276 301 740 441 618 766 1480 1196 0 532 681 703 1167 1031 48 354 1213 104 217 1119 678 867 958 449 543 894 708 1464 266 85 978 1277 204 149 196 234 977 59 1235 508 955 7 1179 129 59 187 975 551 278 1205 260 38 0 
860 609 571 191 808 1212 420 1262 914 545 1477 996 236 756 280 68 639 1115 440 656 1348 1378 1554 1597 152 402 1183 747 116 0 124 1580 235 1315 882 1094 288 828 1384 157 1216 37 487 572 858 735 689 1471 1498 822 1011 157 753 1587 787 520 1286 642 1517 514 27 1490 760 71 817 1134 635 1583 817 397 1577 1543 164 817 684 1122 1426 1197 1035 0 
694 1112 1563 120 1176 343 206 1279 1508 1590 757 726 200 1092 1246 989 784 1315 508 920 1074 682 814 1538 1493 948 1268 394 713 1200 73 300 90 702 736 1422 300 90 1067 809 622 1508 0 1149 560 631 645 604 143 1023 72 320 1358 434 1410 460 0 181 31 248 1528 1011 1017 618 0 1571 578 1320 297 1574 1564 1361 916 806 1366 306 291 474 212 662 
866 911 203 284 921 874 1413 888 702 736 1395 783 249 1511 866 1420 407 702 1596 336 104 148 57 1448 32 883 219 412 955 1046 610 719 1103 253 1202 155 1183 747 1556 0 0 872 788 0 0 0 592 786 965 955 865 465 770 328 1592 896 1198 5 1245 593 15 898 617 1461 1121 1213 1065 945 1558 1209 496 232 1048 45 99 176 1447 1192 25 1001 
987 4 23 0 977 1286 1175 1039 1433 992 1220 592 1386 48 1514 598 567 859 209 1155 957 0 388 1198 445 430 151 1072 1186 1150 1443 586 1137 158 1415 1481 1268 394 268 115 510 0 392 1566 593 1214 139 933 459 1558 1522 223 305 1417 1387 1181 847 254 23 1250 1029 354 274 0 145 502 1441 1486 1202 543 1554 481 687 759 199 369 1570 757 829 0 
872 749 1533 1599 1466 840 1537 88 621 0 0 0 279 939 259 1457 718 1546 1187 1489 0 228 1385 1142 946 1005 1098 503 1553 701 1476 960 681 1535 1497 0 219 412 208 688 1055 1423 1092 1062 1180 354 499 247 1576 376 140 1303 167 1257 10 1565 83 985 52 1137 1330 696 37 1039 461 614 162 1473 497 676 886 544 1379 664 532 681 703 209 707 311 
1286 693 1532 0 1097 754 1052 466 547 1066 1211 1070 1072 322 238 447 1434 1567 862 1114 429 746 703 330 1170 937 375 1189 312 352 1177 353 609 1030 1301 0 1473 497 213 619 1474 632 1098 503 502 1441 67 1323 457 221 1306 0 1061 1371 1377 774 1055 907 420 257 1502 501 781 1474 1052 535 1158 183 785 972 372 942 1487 0 1008 1087 1444 536 216 715 
763 1135 1263 121 560 319 790 242 1478 1324 743 212 1436 0 0 754 1300 954 43 566 865 413 292 1046 1229 279 557 28 400 847 484 985 644 1015 950 0 0 0 469 347 1567 1404 375 1189 416 591 1170 0 0 548 1362 1002 517 1130 1167 173 320 1113 975 925 602 1178 579 451 554 0 196 490 261 0 0 314 505 1596 1339 1038 1234 460 1224 1015 
1483 773 1384 1226 756 280 68 1362 1380 733 773 117 1043 929 99 1057 1409 1280 1051 331 1244 806 1266 575 588 419 144 1517 218 83 1191 624 250 436 333 1130 564 337 270 19 882 0 0 28 1343 1122 183 785 10 1032 150 928 678 123 1163 1039 0 1471 478 510 582 94 756 538 1225 544 1257 811 172 1244 1092 75 981 1090 805 417 777 1086 1455 124 
1202 529 1398 951 1511 289 1600 143 0 1544 1470 0 0 756 720 1204 800 155 729 5 410 1123 1262 191 1349 1506 771 676 690 1128 669 284 127 823 1259 109 973 0 300 1096 0 656 0 0 371 123 490 261 1377 1178 1038 1247 59 724 962 665 952 432 212 1537 866 908 1412 1303 801 379 433 1478 1204 994 950 1529 922 1214 1314 793 898 884 1070 73 
1347 1579 429 663 1310 709 1478 1019 1004 672 686 332 1253 262 75 1057 384 637 386 589 188 267 0 0 1130 440 1270 972 202 764 436 1297 842 716 1458 102 0 0 432 559 1148 920 1357 1430 1527 1020 811 610 132 372 1213 1335 33 450 256 8 764 1379 260 1291 789 638 1590 757 721 1276 110 1025 136 453 746 0 0 879 1415 1481 334 0 1263 121 
670 1545 246 578 362 845 458 427 281 870 842 0 346 52 1377 0 592 705 1390 660 1221 219 646 112 928 870 673 1255 1213 1316 123 1163 134 349 327 473 132 1316 657 1132 900 207 1484 1034 367 1358 691 705 1111 1394 1084 806 1588 1515 98 586 991 22 628 415 317 75 981 841 582 0 804 1182 665 1100 783 0 997 0 968 398 1400 911 377 1425 
356 1156 735 731 243 1513 606 1440 1295 610 694 748 526 898 476 1188 1513 1274 227 152 312 1160 424 548 1045 610 132 475 0 1279 724 962 734 271 216 1372 0 0 357 89 90 507 135 1279 724 1396 1193 109 37 1363 1269 45 1410 598 65 368 289 1600 663 673 822 1529 922 1307 819 0 1204 1391 1559 251 541 1141 403 1201 99 0 1210 1483 1062 194 
633 1157 788 1047 739 0 853 873 1599 492 593 841 147 3 1409 1093 1237 714 44 0 1281 164 1202 155 1556 894 138 1036 1320 341 495 600 889 1499 478 817 940 0 1408 588 39 25 426 1401 1161 681 228 1293 1287 936 1140 1248 978 725 418 101 1064 1218 154 721 1040 1199 0 579 329 721 136 551 1509 1020 569 1197 267 573 571 1206 1510 112 316 454 
149 710 855 1228 813 733 1371 1061 326 803 38 991 1491 1028 198 1144 698 869 614 1434 137 954 425 238 506 888 0 355 1 1398 951 1329 1328 180 914 806 666 1193 1515 1571 578 724 630 1378 143 334 349 0 1302 488 0 1386 48 1514 1350 923 1129 7 0 736 88 1600 1039 1456 1286 299 899 834 976 625 1163 474 212 1537 1084 950 219 722 301 970 
49 0 1283 1010 641 1329 707 1557 1073 876 4 431 716 310 664 554 340 1233 971 1077 1090 1583 956 1375 907 125 1153 907 1045 429 675 853 977 276 1517 468 67 60 1022 982 762 177 1378 630 576 211 1294 1301 1403 1271 245 431 1278 412 570 0 827 29 1149 992 1310 481 866 389 763 953 1026 1454 1538 1014 922 1579 0 1303 801 1084 879 499 1013 1293 
0 0 1033 979 178 559 995 1312 673 524 1480 1364 1211 761 1457 283 175 11 859 1141 0 350 561 341 1113 1086 1544 1211 0 0 690 70 1279 934 36 1257 10 340 1461 0 0 0 177 1378 1251 574 95 848 8 1521 614 677 1352 670 225 1068 580 252 0 0 474 86 1163 196 494 0 1012 769 912 665 0 1162 977 276 10 76 820 806 1588 58 

# Time : 102400000 
557 924 866 1420 709 1152 422 1298 100 541 1141 1208 1097 1364 687 1502 841 582 1016 768 0 1574 1533 559 573 120 769 0 572 638 640 1317 258 1327 0 803 0 912 1136 1517 468 974 1415 27 1053 1271 1440 1031 549 566 240 1131 1240 170 440 1295 0 881 442 1385 1574 1052 535 1142 421 408 1395 0 0 1026 383 0 270 0 1239 320 732 1593 169 492 
1334 0 987 4 1554 578 362 1533 979 800 251 589 977 1275 568 1471 1307 819 1216 94 1539 366 1260 527 1196 325 1405 595 1149 1042 1180 8 520 1296 1118 1477 370 1172 768 929 771 100 968 1425 902 1521 42 1451 713 795 1077 1041 608 888 508 1006 0 247 1539 1285 1174 790 884 660 357 1380 77 1004 1127 739 1230 145 629 661 401 465 124 101 1051 557 
1476 617 771 676 886 1065 334 606 1328 758 1177 655 442 10 967 140 1550 1184 1587 823 1231 921 1056 780 132 470 785 530 1501 617 317 332 1508 1352 994 458 148 582 94 756 280 337 880 200 420 1370 1241 1358 691 705 0 710 282 1233 1596 1339 1038 1513 1462 563 193 438 184 1104 516 1245 485 871 969 296 712 0 1029 354 14 1441 1348 167 1275 398 
658 56 1219 539 521 1019 944 0 1192 271 772 1132 1119 1412 1229 2 919 1594 402 1153 1333 795 1100 51 506 1282 791 900 1137 274 238 46 258 1327 289 1416 1299 866 908 1412 1360 1229 373 1003 711 212 1537 1396 1193 109 217 220 1178 14 1090 805 417 1252 1185 108 186 0 250 585 1595 0 41 942 1581 894 794 642 1517 468 402 724 528 740 123 257 
1253 652 1093 1265 832 320 732 1532 840 669 923 95 204 408 1041 1102 1529 1052 1323 457 555 1451 902 1082 1406 921 1539 665 1382 1114 1386 8 520 1296 954 833 796 789 638 1043 1340 1370 1277 803 177 994 105 681 228 1072 1312 1096 889 99 1214 576 211 561 96 165 934 1393 33 171 1435 452 1560 560 50 1584 170 561 868 1357 1252 1161 627 1099 99 912 
1016 307 106 29 643 555 633 1196 325 1349 1295 920 1074 651 1078 324 205 686 1032 150 575 1402 453 746 316 0 1554 624 981 252 431 844 522 134 973 1495 59 982 1331 1532 584 55 583 952 1446 1318 1322 1453 0 190 695 721 1309 472 1443 635 1396 1468 1210 784 668 365 104 642 1296 1414 718 299 797 34 42 1394 1280 479 974 1548 1012 1040 745 1367 
1216 304 553 869 1024 623 473 132 470 1249 589 1528 1340 864 1438 1544 1273 1372 370 1273 191 479 1100 1477 272 675 700 53 581 307 1520 413 397 0 114 293 29 643 1562 335 1521 1213 723 0 389 763 886 245 0 522 992 299 1277 1091 169 578 1181 1165 409 507 1118 738 957 1551 1218 1056 1161 597 611 958 95 455 303 1412 896 137 1345 1491 1028 599 
1587 41 1152 522 1277 72 1379 918 1133 763 57 182 515 720 1449 233 688 1159 968 0 0 314 1590 757 726 690 70 850 1129 1405 0 1516 869 614 743 212 1436 662 263 916 0 950 936 1384 1226 813 1304 1381 703 330 1170 902 136 1313 267 1065 894 15 1063 25 0 281 1302 232 755 493 255 1174 399 1128 754 333 1240 848 574 1071 222 799 1351 697 
941 286 1323 1306 0 0 1082 1120 1415 813 1143 715 1053 0 0 745 869 1007 229 1473 317 75 981 841 187 777 1313 267 573 1409 1053 1271 648 535 773 117 1043 71 764 666 1184 955 439 1067 1448 332 511 1553 292 1046 1229 389 438 646 923 153 1284 1321 1461 0 1493 694 113 1082 1150 382 1374 1155 957 587 1328 1035 236 379 244 650 319 0 0 1594 
95 452 601 635 700 314 505 1069 968 332 251 126 0 1080 757 497 286 0 1450 64 1325 1529 1052 140 947 1561 432 212 1537 305 902 697 1180 1593 849 1466 233 618 1484 28 241 991 0 928 52 1094 355 987 139 1021 0 894 1117 1277 494 53 430 151 291 871 969 614 367 747 727 1420 651 276 750 1353 1345 1491 1204 1276 1469 282 1461 1216 435 1052 
45 147 142 1549 262 1446 908 1097 0 53 1339 301 0 1043 470 725 521 884 987 680 143 0 1181 467 360 577 1379 260 1188 576 765 24 1077 688 389 651 745 172 14 1010 1360 836 195 369 968 1585 1048 679 391 539 1239 1194 1241 823 1259 342 1546 1187 1447 425 577 489 1088 488 543 678 1278 155 987 46 1350 286 1323 516 1598 1178 1575 1500 1588 1571 
1563 325 1327 1210 715 824 1135 537 531 546 1002 378 1597 394 742 1465 153 569 241 811 399 44 1400 1486 1581 302 22 628 1326 960 1008 1087 549 1041 196 234 41 942 424 188 0 545 601 453 227 1302 488 676 989 164 683 512 306 277 1337 220 1567 862 1126 486 1456 348 867 958 1402 59 982 637 747 1325 326 1188 1264 231 659 889 455 1472 316 408 
621 36 1425 698 103 1576 376 0 853 148 928 1276 239 432 658 1398 53 581 1360 761 1110 113 546 192 539 1360 0 759 289 719 969 1479 258 710 1490 760 808 560 778 872 1339 604 1330 696 740 1403 1271 1549 1420 0 130 0 0 0 586 375 105 131 594 79 421 1070 1498 822 1413 29 643 555 55 704 1330 508 219 145 776 616 456 0 166 902 
494 1186 1463 192 1227 97 551 210 1496 381 516 247 114 893 846 810 342 559 1148 29 1544 367 1339 1404 649 1355 1086 1541 30 0 1536 1395 664 1312 431 716 1176 343 989 339 1107 257 1502 501 1407 619 612 551 634 831 930 0 965 732 153 861 1145 705 925 602 203 290 143 644 505 417 1492 833 1502 3 231 1040 879 499 247 114 893 1544 1438 1034 
1000 271 216 69 843 811 684 0 890 131 1205 550 571 1206 818 780 1482 0 951 845 117 600 889 455 1011 1079 884 1256 1277 72 593 1260 415 63 1520 1574 921 874 1285 491 824 1477 1305 350 1001 435 387 486 461 1407 669 923 1507 1436 53 1208 1024 728 36 1257 10 967 214 466 973 1378 1433 1495 1471 1028 1224 932 733 67 1323 885 701 1582 1449 90 
1249 1499 478 1468 1210 784 328 0 1314 705 661 680 594 744 1289 1421 844 0 1038 1513 1462 1492 1328 773 1384 79 18 1255 1593 333 1017 1056 1231 921 1056 780 16 1492 636 273 568 796 1374 876 1179 1139 1227 894 0 662 263 978 391 321 689 682 814 28 677 983 1595 1032 1008 1586 834 442 1574 293 1213 104 396 1230 193 1104 1429 1595 390 503 1232 0 
638 946 238 439 409 507 1463 519 630 934 998 1194 834 976 263 823 270 563 419 1252 918 428 0 849 778 1146 686 1432 459 1154 275 0 1333 795 1100 51 1337 220 927 1078 1007 564 651 1078 831 1367 1427 693 346 71 764 666 139 857 106 531 1478 1517 807 0 1209 748 1229 1172 789 1539 366 126 572 858 471 1069 1275 585 350 105 758 285 361 338 
650 1183 1485 520 1063 25 426 176 1378 1554 1263 1021 1454 1538 718 109 1069 1591 493 1216 978 725 1059 400 865 1129 726 1026 0 316 1538 718 1546 1460 629 284 586 952 939 66 1199 888 1413 29 1374 1072 664 83 1309 618 1484 28 938 451 554 853 1048 529 1035 1047 506 35 535 268 1123 880 661 0 286 1342 696 430 151 1371 1377 1568 1375 1463 456 765 
468 463 1054 460 118 770 0 1206 0 0 287 957 1330 841 845 458 114 623 591 1500 30 890 833 0 40 1426 772 894 794 723 666 1434 1567 158 1523 332 1116 534 996 491 204 149 1516 869 1512 298 804 786 767 172 14 1010 314 538 1225 544 2 919 0 164 1581 1108 1297 964 1548 1100 78 0 521 1275 1336 779 159 456 0 0 1080 757 497 166 
1392 188 624 423 1541 40 0 0 0 1049 156 299 906 164 396 606 0 457 1446 1318 967 634 40 1026 303 1412 896 218 627 947 696 1464 776 1496 212 460 118 770 1429 1048 840 1537 1271 648 1408 1454 997 316 454 1303 1251 504 987 1303 801 1549 1102 1529 964 1548 1100 783 0 330 1170 902 1345 1296 129 1240 220 940 385 1547 573 1409 1043 470 725 418 
404 1203 914 806 1053 1523 332 1253 262 1203 914 1445 0 1396 471 853 1542 1456 355 1 1398 1075 996 35 1145 848 574 701 1476 1259 657 611 726 326 916 1086 1541 40 1165 687 1485 717 279 128 102 547 1142 723 1282 752 25 552 0 251 0 0 565 835 330 1170 902 347 1223 1046 1229 389 832 0 1343 128 102 591 327 1254 1372 800 1535 127 823 297 
1235 262 108 1288 0 1454 997 346 52 717 785 530 232 906 696 1496 470 720 907 1045 429 606 1328 1303 801 1123 1355 1086 0 1458 1157 1481 334 33 1360 884 1256 1153 884 761 1457 348 907 200 1092 0 274 180 1357 394 462 177 566 0 1075 753 1132 274 1338 1272 1396 1057 1451 575 190 1455 1134 959 1439 1380 0 736 1422 1014 1362 309 1390 660 826 1018 
612 238 0 1181 0 251 1142 526 898 0 1589 707 311 684 546 1002 742 1465 1113 46 796 853 977 276 10 223 68 1095 858 327 1001 61 292 649 1355 999 620 427 0 487 1229 525 1193 109 1523 0 1045 13 1312 725 1413 636 445 882 542 1472 95 127 785 831 681 108 21 1529 201 1302 1406 727 1272 77 711 1202 155 1556 109 1422 1544 450 755 1505 
1209 256 650 737 1372 1177 353 316 354 274 443 1164 174 185 531 360 658 298 198 1444 712 1037 392 1398 1553 944 1002 1317 992 1418 520 188 518 1453 1512 15 480 83 0 186 1525 839 1236 945 1558 754 333 415 80 1514 1519 635 1583 523 804 786 965 1429 261 673 524 1480 1196 616 1242 941 137 1345 831 383 0 425 238 506 1397 1170 1582 1442 0 1176 
0 1569 1288 1494 1452 484 985 723 487 170 1247 448 514 1331 1532 584 1344 1037 1291 1139 416 11 0 810 70 218 1116 57 89 387 108 459 885 1065 937 640 122 1195 1053 1121 1474 1185 1063 500 1202 98 1126 1006 489 653 1568 578 1320 898 139 933 459 1154 548 340 1461 1315 882 1292 456 765 277 1367 1334 475 1076 956 1375 907 1122 183 0 668 474 0 
0 534 1181 1402 59 1191 624 981 604 42 1419 862 428 514 335 1521 0 0 1231 235 28 612 913 1139 184 454 337 388 634 229 1480 347 1015 1402 453 746 844 1217 1280 186 1525 677 1352 1109 425 1151 1048 679 348 867 958 1065 945 354 499 247 1576 1128 815 1489 1230 812 152 1437 0 976 1435 452 1416 1299 575 1402 1066 42 1451 843 758 128 439 620 
1423 111 283 1148 29 781 255 309 541 1214 1572 734 1155 288 919 1157 20 644 0 288 294 1269 53 1339 1038 629 50 533 0 1105 1561 813 579 479 1100 783 0 88 155 1556 535 1142 421 408 1443 856 1376 816 1013 273 0 1020 500 468 67 1323 457 1512 298 135 798 1429 984 24 627 1538 252 1283 952 742 261 244 1071 617 1398 590 1270 972 372 929 
1411 1089 86 1317 258 1181 832 479 974 145 13 1287 0 1146 933 946 807 466 622 1508 1352 1109 218 805 417 299 797 1511 0 119 1377 1568 990 360 1246 989 228 1263 333 1017 1494 92 985 785 831 681 1224 0 914 365 746 426 1256 518 1453 810 1192 1408 1454 593 1214 1572 739 1087 1476 0 1021 1400 911 0 443 0 1313 1308 0 73 1406 727 715 168 
44 244 1100 476 292 737 138 1403 1492 234 246 1131 1240 975 620 1394 1035 809 1409 984 159 924 1572 959 1439 597 611 958 741 997 1267 1043 1543 164 89 692 865 1182 1154 275 199 573 624 261 673 524 553 1562 1383 581 1472 1545 541 346 603 838 1421 370 1159 142 1212 684 475 1479 258 1327 1424 1210 1483 1206 1457 526 752 1519 1497 354 181 43 639 0 
1007 305 809 1409 984 353 966 1407 1449 583 892 429 879 109 37 199 382 464 1190 71 769 277 1513 613 1272 1375 399 44 244 403 486 93 1429 261 0 395 1522 1261 1012 181 532 681 636 610 132 475 1239 1184 184 142 1549 859 974 145 700 0 460 1000 32 66 896 1366 994 8 520 1296 312 1447 737 828 255 0 161 1004 690 1005 1375 1051 784 1315 
1114 382 464 1190 71 736 1231 67 519 381 1404 1370 826 1293 1287 704 192 1564 1361 1068 376 1107 652 1552 830 1018 1201 99 0 609 749 1269 1283 1177 655 974 393 1227 854 1415 1008 1087 1444 196 1300 954 1372 36 1423 359 1427 451 1492 234 204 1284 46 798 306 1424 151 1368 273 332 1508 1072 664 532 1494 856 830 775 1548 1267 46 258 1327 235 148 568 
1271 1549 165 438 254 407 702 1596 890 663 1005 212 243 183 231 507 1404 496 232 110 174 1478 210 1419 311 1583 956 1162 977 559 865 287 1297 772 1132 1119 310 1553 1501 216 669 266 923 1079 1341 1319 903 329 954 1107 664 259 0 0 217 131 406 1214 988 915 173 1406 204 940 1388 1065 834 1008 0 512 1070 1349 890 0 8 520 1296 670 1487 1245 
394 742 1465 1113 1299 567 859 209 40 1426 772 992 1579 1118 1139 1227 455 736 1286 642 1511 949 321 411 1265 238 554 889 392 1485 438 985 1259 57 89 1060 1236 504 822 276 1349 1506 1254 1167 1031 1424 643 1232 498 392 834 1114 246 1547 1046 1271 1440 1212 809 1416 606 1112 421 1070 1116 1020 278 1205 599 1552 117 359 1366 625 332 1508 1352 1109 218 1002 
432 658 298 198 790 0 379 244 1153 722 842 1150 91 1523 1208 1309 442 1574 1533 559 1148 1545 246 1547 1183 1485 520 847 189 486 1113 1258 242 388 634 40 1026 540 1002 517 1130 440 1327 431 49 531 1133 654 1179 1092 363 346 1573 725 418 294 873 896 1198 536 1400 911 203 290 118 558 1122 1426 1019 911 876 1458 102 5 410 1142 421 408 1395 921 
417 1344 1037 1291 1530 1231 1276 1469 427 1388 134 1071 384 404 1203 902 1539 366 1260 410 641 434 15 676 726 639 907 147 339 1223 430 151 1362 167 1075 996 35 413 928 678 123 1163 474 965 732 1532 840 1009 1305 1098 892 429 879 233 692 329 1322 1453 13 1372 370 1417 782 0 0 405 306 0 1024 623 591 327 473 565 1430 660 357 89 90 1391 
657 1592 896 1581 302 558 1122 1313 83 773 117 650 1028 163 1382 765 1231 921 1056 141 1223 197 1321 791 935 1096 424 1230 1095 1118 1005 1098 1371 1061 326 803 1592 1389 1247 59 724 962 1109 82 633 1196 325 1479 562 538 930 583 1240 794 1282 820 1435 603 415 1159 968 1044 1131 1416 606 990 1032 150 663 72 210 820 1435 1227 611 455 736 1286 1280 1145 
807 1366 0 277 1455 1134 123 0 1358 691 186 0 1011 1291 918 1276 239 1536 135 103 154 1376 1125 962 22 110 193 798 793 169 1490 1234 707 1557 1073 876 4 1570 1335 33 450 256 924 706 473 132 470 441 618 932 275 699 250 1244 629 661 680 0 0 1007 229 1315 986 536 1400 364 492 593 934 269 606 149 173 1304 159 456 596 932 501 711 
115 1207 906 1499 1302 896 597 105 43 639 648 374 1532 893 978 435 1412 793 961 290 735 1325 0 1017 1056 1264 179 1522 1313 267 573 1324 995 1312 673 524 1480 410 519 522 1178 100 6 201 1049 249 827 1392 1086 297 1574 1533 1352 994 1029 989 559 224 0 265 1555 675 700 1391 1590 1513 1498 645 1565 179 1153 49 1166 1531 270 893 846 154 1447 1192 
688 1055 616 1242 941 28 815 1145 1518 0 345 1562 335 615 780 1139 0 561 995 302 27 704 1330 891 38 390 348 393 432 212 1537 1084 190 695 721 136 1211 879 667 1428 372 1438 1367 1520 1295 472 580 252 1296 525 526 364 492 896 597 1005 1485 0 657 318 1201 690 70 751 271 424 1588 1334 1440 1295 1544 47 1325 836 448 1206 818 271 1415 1008 
1165 589 0 433 944 1577 161 1024 882 142 1540 382 985 361 80 358 332 1233 562 841 147 3 231 307 1368 826 1119 310 1379 260 1188 595 1149 992 299 899 106 1020 257 1107 664 1016 599 1255 51 506 1311 480 134 864 1147 279 557 28 815 453 361 549 760 444 711 777 994 8 0 603 701 1476 555 1451 471 680 143 1331 1486 327 1289 1148 216 669 
884 660 357 89 81 737 0 1360 546 1198 445 365 1473 79 18 922 0 278 1205 991 1491 1028 98 304 931 1437 1060 1236 22 628 415 1510 587 318 953 523 1307 1030 1301 693 254 555 1451 902 1082 1406 148 1164 1374 938 1360 419 144 1517 0 696 37 487 1262 115 510 176 213 1344 95 455 352 1177 254 0 1189 811 399 514 1341 1318 679 822 276 1349 
184 1104 1408 588 993 426 649 1355 809 1066 904 1322 1403 0 1117 555 98 542 548 1045 124 977 65 781 1075 206 40 1026 1600 675 1519 1497 872 788 124 1580 1250 435 848 1027 1299 575 1402 453 746 316 477 21 70 502 1340 27 1345 1296 0 501 781 720 58 0 1013 836 9 345 787 520 847 484 985 792 33 920 0 184 783 423 608 1002 517 1130 
250 517 925 602 1178 1099 1011 1079 1490 137 605 975 8 1579 1127 323 647 245 815 46 1348 914 365 1473 497 738 1072 709 1478 1019 1004 690 1369 1200 73 300 851 819 1123 34 742 261 244 1100 783 202 1555 1184 184 960 1008 63 936 223 303 1301 1013 1074 1284 1024 914 545 601 1540 1410 31 709 1191 362 1533 1113 0 850 314 347 1223 1082 1246 989 109 
1252 918 36 788 1542 1276 301 1270 659 1211 879 1399 374 1088 969 1102 795 1077 688 0 0 0 1322 1403 1483 490 1158 89 0 427 281 264 386 1046 610 719 508 380 1266 787 1191 122 305 809 1409 984 159 36 1423 200 1224 331 653 916 0 950 1518 1285 272 548 340 0 1485 1175 619 1474 632 161 1024 562 478 510 527 75 1057 1451 843 89 692 1261 
966 1120 862 0 1197 1015 1509 459 1151 106 1020 0 112 947 418 101 373 549 1041 547 421 1070 975 8 444 590 1435 337 72 1338 660 687 671 647 422 1401 1596 62 1332 461 482 1114 382 464 1190 71 769 912 717 109 1455 1352 314 505 762 1484 706 1470 1128 815 1489 847 1152 707 955 1567 1404 0 905 419 341 1569 695 1529 195 474 182 506 1282 0 
471 1069 1377 0 308 475 215 1264 1524 1307 1030 1018 1142 197 1350 923 1479 258 710 726 203 290 391 583 1152 422 1085 409 631 536 216 568 1471 478 1053 1271 245 306 1161 16 1572 546 192 1564 1361 1068 376 1172 768 79 1044 23 1446 908 1077 1370 1277 481 1512 298 135 1000 271 216 1372 370 455 0 0 493 1258 982 357 0 568 1089 903 28 815 1116 
793 898 1442 301 815 1059 400 847 0 0 1381 371 275 324 205 667 518 162 455 64 801 1027 0 1211 578 362 75 1405 1356 376 545 967 140 947 1561 239 1288 295 1221 799 1351 1339 1404 496 232 110 174 582 94 1547 771 128 1566 1105 1561 55 583 84 1153 1037 508 1249 1499 478 758 268 1518 312 1160 73 667 1052 502 513 1281 1388 403 750 141 974 
1571 1304 1530 397 69 1582 693 254 555 247 1539 1569 379 83 1309 1189 1048 529 1208 225 633 34 1240 743 731 243 769 419 144 221 0 1181 467 360 577 662 1331 336 104 387 659 889 455 736 1286 642 1511 866 908 45 147 1282 326 119 1377 1213 723 418 1249 1247 51 1337 180 1073 998 1003 41 1281 164 566 240 187 66 10 815 1116 288 1097 1081 100 
325 1294 1089 577 489 136 1027 1299 575 1402 1231 1099 915 786 767 33 2 919 1594 1587 408 1041 608 344 1140 1364 1467 336 686 548 1241 308 1486 1581 302 558 542 1155 1535 1464 776 616 456 596 932 61 1310 737 638 372 942 420 1370 997 1267 1043 1280 895 234 662 284 586 1137 1329 252 1283 225 1460 1396 412 208 1433 491 1075 141 974 802 484 1434 337 
1364 1467 774 649 1485 438 34 742 261 244 1333 490 36 240 556 437 1102 1529 1052 941 63 24 160 892 1169 1296 1414 694 113 1459 778 689 765 277 1455 1134 1173 829 381 516 247 114 893 846 154 1061 744 502 727 715 848 749 617 992 0 0 1243 833 628 1326 0 822 257 453 567 1033 972 372 942 497 213 129 1552 111 1081 58 280 849 827 1060 
481 679 637 189 486 1113 787 1191 122 305 700 915 1186 208 226 868 978 725 479 953 425 0 0 0 12 351 782 762 177 859 1456 348 187 477 66 809 1165 105 131 1205 550 571 1206 818 271 112 947 418 1345 1290 1503 693 56 1150 382 1374 1459 1022 759 289 1416 62 276 10 815 1116 727 715 848 1483 1308 205 824 732 1434 1567 158 1039 1456 1286 
1335 683 503 339 1223 430 857 106 1028 0 72 609 571 1206 1457 744 48 1514 598 605 345 760 798 546 315 1395 1172 998 1446 1237 421 1070 164 1581 259 1016 599 1145 705 661 680 594 744 1289 1148 722 0 1161 16 691 848 1027 584 727 1420 651 392 1461 1121 1105 0 334 1398 1075 141 974 1345 1290 1503 44 53 430 1576 590 827 1289 401 866 389 763 
0 0 916 1095 1118 183 668 581 261 378 314 353 1314 0 1367 1334 939 259 1457 526 193 1097 1364 0 110 174 582 1418 1030 726 203 290 697 230 254 555 1451 513 728 1023 544 957 150 118 873 0 1526 1221 799 1419 1230 1507 842 253 540 760 1152 707 145 1321 575 211 707 111 1081 100 462 177 0 1393 342 1546 770 1429 261 1424 96 1163 196 494 
0 692 505 36 1423 490 128 1566 840 1537 203 65 1552 830 409 174 582 0 1229 521 1275 1081 168 385 642 1511 866 592 0 334 801 1027 1299 705 1299 575 1402 1019 1004 1061 1109 218 867 760 1159 1395 1204 994 724 962 665 284 134 1101 1169 146 0 1247 59 94 34 574 965 732 1532 840 1413 636 445 365 412 466 721 1276 106 531 1478 210 1368 5 
0 1475 97 912 717 92 1255 1213 1485 717 576 710 1490 1070 797 1511 866 792 976 395 1112 917 0 370 1273 408 987 139 119 211 1469 528 1041 608 0 191 1148 427 281 421 408 1395 921 0 1276 1113 1409 1280 450 256 8 1197 431 49 1166 768 187 1335 33 530 232 1365 82 633 1196 325 1294 0 904 1322 658 242 1044 0 554 853 1048 529 742 254 
1510 356 1229 1172 768 622 1520 1379 788 1208 1097 911 0 646 611 958 449 991 1189 1145 827 1060 975 268 199 651 9 345 1357 1536 1054 1265 1391 160 930 1269 1372 529 577 357 89 90 1391 558 1122 1313 800 0 1178 100 0 474 965 732 1217 78 164 396 606 1014 1548 1487 1360 1229 389 106 95 624 981 0 771 28 341 18 1225 544 2 919 0 0 
738 1414 1546 1304 1228 92 1255 1487 474 182 537 623 1268 1446 1318 425 875 681 1535 0 439 644 596 208 431 1278 570 946 479 556 0 906 1499 1566 275 0 758 285 361 1111 1245 483 0 609 1038 1070 1498 574 728 337 72 1109 82 633 1196 795 1396 471 853 855 776 693 1102 190 1455 79 45 147 533 45 147 57 1425 686 801 1549 1102 1529 541 1141 
0 1436 1238 1116 1358 434 1410 712 1445 1337 1486 721 136 951 0 0 1187 1150 1443 635 295 363 43 1332 677 1352 1109 218 1116 920 1351 684 1242 393 1538 1059 480 1270 1397 638 1590 567 1190 644 505 890 651 1536 1054 409 631 924 706 473 132 475 1081 940 881 1427 693 254 0 540 882 142 449 50 285 1597 160 1143 88 726 1026 1454 1422 901 778 1146 
0 1043 929 118 770 328 1592 416 591 509 2 691 186 0 170 561 868 793 169 1549 336 1054 409 285 609 421 408 861 179 492 166 1254 1373 1526 841 845 117 692 1458 928 678 1278 412 466 973 1112 1413 512 1168 1405 1356 6 201 1049 249 1214 1359 1563 120 172 484 985 52 1377 0 0 1312 1278 269 1538 1493 948 1580 783 1012 769 1329 172 336 686 
437 513 1281 1388 646 923 1469 455 736 1286 642 1511 0 201 746 1394 1280 1313 267 0 738 1168 1405 1356 644 203 1380 625 1175 803 82 0 1496 1204 994 1513 1462 1475 799 83 1480 1196 497 371 591 1426 1197 82 1441 67 1224 701 1476 911 203 290 262 75 1565 943 0 624 1198 769 419 144 1050 1115 836 1448 32 883 1083 1327 860 609 571 1493 694 113 
604 10 815 1116 1277 494 1447 456 596 932 61 1310 0 1520 413 57 501 874 1489 482 281 554 889 990 1081 100 1245 868 1173 1477 1243 557 645 1057 1402 1252 918 1133 1159 1055 1315 882 1053 442 0 291 474 86 1165 605 312 352 1177 334 801 1027 963 1522 1261 610 562 478 0 550 27 1345 1073 734 126 1198 445 365 947 1130 564 353 1314 793 593 1260 
1564 1075 141 974 1548 0 1126 893 846 154 1435 125 527 539 0 38 1289 448 1597 1512 12 520 847 1155 1434 337 680 1280 1165 605 1009 1305 0 1235 89 966 1120 1415 1163 196 1009 1305 1561 1135 0 775 1548 1100 78 344 400 847 484 292 388 414 348 393 1227 894 419 341 0 699 63 936 741 1390 945 1066 904 1322 936 1441 1348 1308 1552 973 0 1098 
1509 111 1081 100 237 519 522 1277 72 1379 511 312 1447 164 1265 1368 1233 526 752 1327 860 609 889 390 530 657 811 1099 1011 1079 1479 562 1162 678 1519 37 199 369 155 1079 1479 562 0 1471 1162 344 349 450 1035 1511 0 1158 1026 1209 1385 236 248 1201 1309 1584 939 1158 285 609 749 826 378 32 1218 1324 807 1049 156 420 1370 1233 562 980 224 657 
1012 769 1329 575 1459 667 1428 1593 333 1568 0 664 532 929 771 931 1162 86 1420 1130 564 353 0 758 168 447 207 1276 301 740 441 618 766 1480 1196 1287 532 681 703 277 1031 48 105 1213 104 217 1119 678 867 958 449 543 894 708 1464 373 85 978 1277 204 149 196 234 977 693 1235 508 445 7 1179 129 59 187 975 551 278 1205 260 38 0 
860 609 571 191 1078 130 420 1262 914 545 1477 996 236 756 280 68 639 1115 440 656 1348 0 0 1597 152 402 1183 747 1464 788 124 1580 235 1315 882 0 288 828 1384 157 1216 37 361 304 858 735 689 812 1498 822 699 157 753 1587 787 1277 481 642 1517 514 27 1490 760 71 550 1134 635 1583 817 397 1577 1543 164 817 684 1122 1426 1197 0 0 
150 1112 1563 120 1176 343 206 1279 1508 1590 757 726 200 1092 1246 989 784 1315 508 920 1074 682 814 1538 1493 948 1268 394 950 1200 73 300 90 702 736 1422 300 90 1067 809 622 1508 456 0 560 631 645 0 143 1023 521 320 1358 434 1410 31 112 181 31 248 1528 573 1017 618 34 1348 578 1320 297 1574 724 1429 916 806 1366 306 291 474 212 662 
842 911 203 284 921 874 1413 888 702 736 1395 783 249 1511 866 1420 407 702 1596 336 104 148 57 1448 32 883 219 412 955 1046 610 719 1103 253 1202 155 1183 747 1556 128 925 258 174 853 1542 778 344 786 965 955 1140 0 770 328 1592 896 548 5 1245 593 15 898 884 440 787 242 1065 945 1558 1209 748 1267 1048 1260 410 176 1447 1192 25 1001 
134 1101 538 930 583 1286 1175 1039 1433 992 1220 592 1386 48 1514 598 567 859 209 1155 1535 0 0 1198 445 430 151 1072 1186 1150 1443 586 1137 158 1415 1481 1268 394 268 115 510 1062 0 1566 593 195 139 933 459 1558 1522 481 871 0 1387 1181 847 254 23 1250 1029 354 1111 1254 1109 82 1441 500 1202 543 1554 481 687 1056 199 369 1570 757 829 83 
872 749 1533 281 1466 840 1537 88 621 0 0 0 279 939 259 1457 718 1546 1187 0 0 1136 1202 529 209 1005 1098 503 0 701 1476 960 681 1535 1497 0 219 412 208 688 1055 1423 1092 1062 1180 465 499 247 1576 376 140 84 167 1257 10 1089 83 985 52 1094 1330 696 37 1039 461 614 162 0 488 676 886 544 1379 493 532 681 402 209 707 145 
1286 693 1532 584 1097 754 273 0 547 1066 1211 0 1072 322 238 447 1434 1567 862 1114 429 746 703 330 1170 937 375 1189 312 352 1177 353 609 1030 1301 0 1473 497 213 619 1474 632 1098 503 1232 1441 67 1323 457 221 1306 0 1098 1371 1377 774 1055 907 420 1262 1502 501 781 1474 1052 535 1158 183 785 972 372 942 1487 227 1008 1087 63 117 216 0 
763 1135 1263 121 560 319 790 709 1478 1324 743 212 1436 0 1503 878 1300 954 1372 566 865 413 292 1046 1229 279 557 28 400 847 484 985 644 1015 950 0 218 1116 0 347 1567 1404 375 1189 416 591 1170 0 1192 1065 1362 1002 517 1130 1167 173 590 1113 975 0 1384 1289 1427 451 554 0 196 490 261 1210 715 625 0 1596 1339 1038 1234 460 276 10 
1483 773 1384 1226 756 280 68 877 1380 733 773 117 1043 170 1072 0 1409 1280 1224 331 1244 806 1266 575 0 419 144 1517 218 83 1191 624 250 436 333 1130 564 337 270 19 0 363 43 28 1343 1122 183 785 10 1032 150 928 678 123 1163 1039 336 0 1399 214 582 94 756 538 1225 0 1462 192 122 1244 1092 75 981 1090 805 417 777 1086 1544 32 
1202 529 1398 951 1511 289 1600 0 0 1544 1470 1128 0 756 720 1204 800 155 729 5 410 1123 1262 191 1349 1506 771 676 690 1128 669 814 127 823 1259 109 973 0 300 1096 0 1337 598 280 371 123 490 261 1377 1178 1038 1247 59 724 962 665 952 432 212 1008 866 908 1412 1303 801 379 433 1478 1204 994 950 1529 922 1214 1314 793 898 884 1070 73 
1347 1579 429 663 637 709 1478 1019 1004 672 686 1422 1253 262 75 1057 384 637 386 589 188 267 1279 1061 1130 440 1270 972 202 764 436 569 842 716 1458 102 591 1426 719 559 1148 920 1357 1430 1527 1020 811 610 132 372 1213 1335 33 450 256 8 764 1379 260 1188 737 638 1590 757 721 1276 110 1025 136 453 746 1117 1088 854 1415 1481 334 184 1263 121 
1293 1545 246 578 362 845 458 427 281 870 842 0 346 52 1377 108 592 705 1390 660 1221 219 518 112 928 582 673 1255 667 1316 123 1163 615 349 327 473 1122 1426 772 1132 900 207 1484 1034 367 1358 691 705 1111 1394 1084 806 1588 1515 98 304 991 22 628 415 317 75 981 841 582 0 642 1182 665 1100 783 0 0 0 968 398 1400 911 377 1197 
802 1156 735 731 243 396 606 1328 1295 920 694 748 526 898 476 1188 1513 1274 227 112 312 1160 272 548 1045 610 132 475 0 138 724 962 734 271 216 485 0 822 57 89 90 736 135 1279 724 1396 1193 109 37 1363 1269 45 1410 598 65 368 1176 1600 0 673 822 1529 922 1307 819 636 1204 1391 1559 251 541 346 412 208 1576 0 1210 1483 1062 194 
317 1157 788 1047 739 247 873 873 1599 492 593 841 147 3 1409 1093 1237 11 44 1034 1281 164 1202 155 1556 894 138 1036 1320 341 495 600 889 1499 478 510 940 1023 82 588 39 0 1071 1589 823 681 228 1293 1287 936 741 1248 978 725 418 101 1064 1218 1153 0 1040 1199 92 778 466 721 136 551 1509 1020 569 684 267 573 870 797 1510 112 316 454 
149 710 1524 1228 813 733 1371 1061 326 803 38 991 1491 1028 198 748 698 869 614 1434 137 605 425 238 506 888 0 355 1 1398 951 721 1328 1120 914 365 666 0 0 1571 578 724 630 0 143 334 1537 0 1302 488 1357 1386 48 1514 1350 923 1129 7 1206 736 88 1600 1039 1456 1286 299 899 834 976 625 1163 474 212 1537 1084 950 219 722 301 970 
49 531 1283 1010 641 1329 707 1557 1073 876 4 93 716 310 664 554 340 1233 971 1077 1090 1061 956 1375 907 125 1153 907 1045 429 663 458 977 276 1517 468 67 60 1022 982 762 177 1378 230 576 211 1294 1143 933 1271 245 431 1278 570 1289 827 163 29 1149 992 1310 481 866 389 763 365 1026 1454 1538 1014 922 98 304 1303 801 1084 879 499 1013 645 
732 0 1033 979 178 559 995 1312 673 524 1480 0 1211 761 1457 283 175 11 859 1141 1127 1328 621 341 1113 1086 1544 0 0 0 0 408 442 402 36 1257 10 340 1461 0 1533 0 376 1303 1251 574 95 1197 860 0 614 677 1352 1109 225 1068 580 252 48 0 474 86 1163 196 494 1261 1012 769 912 717 21 908 0 276 10 134 820 806 1588 1334 

# Time : 108800000 
0 0 866 1420 709 1152 422 1298 100 541 1141 1208 1328 584 687 1552 841 582 1016 748 0 1574 1533 979 1563 120 769 0 572 638 640 46 258 1327 97 685 771 74 226 1161 1069 1591 0 27 1053 1271 1440 1031 549 566 553 1131 1240 170 440 1295 0 881 442 1385 1574 1052 535 1142 421 408 768 929 0 0 383 0 0 0 1239 320 732 1593 169 492 
1066 1169 987 4 1554 578 362 1533 979 800 251 589 977 1275 568 1471 1307 819 1216 554 1539 366 1260 527 1196 325 1405 595 1149 1042 1180 8 520 1296 1118 1477 996 1172 768 929 771 1116 845 1425 902 1521 42 1451 713 795 1077 1041 608 888 508 1006 231 133 1539 1285 1174 790 884 660 357 1380 77 960 1008 739 1230 359 629 661 401 465 124 101 1051 557 
1071 617 771 676 886 437 334 606 1328 758 1177 655 442 10 967 140 1550 1184 1587 765 1231 921 1056 780 132 470 785 530 1501 617 502 332 1508 1352 994 458 148 582 94 756 280 337 880 200 420 1370 828 1358 691 705 39 710 282 185 1596 1339 1038 283 0 563 193 438 184 1104 516 1245 485 871 969 296 712 0 1029 989 14 1441 1348 167 1275 398 
0 56 1219 539 521 1019 944 0 1192 271 772 1132 762 1412 1229 2 919 683 1505 917 1333 795 1100 51 249 544 791 900 1137 274 0 46 258 1327 289 1416 1299 866 908 1412 1360 1229 373 1003 711 212 1537 1396 1193 109 37 220 1178 14 1090 805 417 777 1185 108 1546 1030 797 585 1595 286 41 942 1581 939 243 1480 1517 647 402 724 528 740 123 257 
1107 652 1093 1265 832 320 732 1532 840 669 179 509 1273 408 1041 1102 1529 1052 1323 457 555 1451 902 1082 1406 156 1539 665 1382 1114 1386 8 520 1296 954 833 796 789 638 1043 1340 1370 1277 803 177 994 105 863 228 1293 0 1096 889 99 854 576 211 561 96 165 934 1393 1093 1371 1435 452 1560 560 0 0 211 561 868 239 1252 1161 627 1099 99 912 
1016 307 106 29 643 555 633 1196 325 1349 1295 920 199 651 1078 324 205 686 1032 150 575 1402 453 746 316 121 1554 624 981 252 431 844 522 1022 973 1495 59 982 1331 1532 584 55 583 952 1446 1318 1322 1453 1101 0 0 1208 1309 472 1443 635 0 1468 1210 784 668 365 104 642 1296 1414 718 299 797 1511 0 1394 1280 756 974 1548 1012 1040 745 1367 
1216 304 553 869 1024 623 473 132 470 1249 1006 207 35 864 1438 1544 1273 1372 370 1159 44 244 1100 783 1514 675 700 53 581 307 1520 413 397 1246 114 293 29 643 1562 335 1521 1213 723 534 121 763 886 245 155 0 946 978 1277 1091 169 578 1320 1165 409 507 1118 738 957 1551 1218 1056 1161 597 611 958 95 455 303 1412 896 137 1345 1491 1028 599 
1587 41 1152 522 1277 72 1379 918 1133 763 57 182 515 720 1449 233 688 1159 968 0 0 116 1590 757 726 690 70 850 1129 1342 0 1516 869 614 743 212 1436 662 263 985 792 950 936 1384 1226 813 1304 1381 703 330 1170 902 136 1313 267 0 0 15 1063 25 994 965 1302 232 755 493 255 1174 399 1128 754 333 1240 848 574 1071 222 920 1351 697 
565 286 1323 1306 0 0 1082 1120 1415 813 1143 715 1053 810 1192 745 869 1007 229 0 1360 75 981 841 187 777 1313 267 573 542 1053 1271 648 535 773 117 1043 71 764 666 1184 955 439 1067 1448 332 511 1553 292 1046 1229 389 438 646 923 153 1140 0 0 1310 1493 694 113 1286 1150 382 1374 1155 957 587 1328 1035 236 379 244 650 319 649 0 1594 
414 452 601 635 666 314 505 1069 968 332 251 126 883 1080 757 497 0 1199 0 64 1325 1529 1288 140 947 1561 432 212 1537 305 902 697 1180 1593 849 1466 563 618 1484 28 241 991 247 1108 52 1094 355 987 139 1021 0 323 868 1277 494 53 9 1484 291 474 969 614 367 584 727 1420 651 276 750 1353 1345 1491 1204 1276 1469 282 1461 189 435 1052 
888 147 142 1549 457 1446 908 1499 478 53 1339 741 1267 1043 470 725 521 884 851 680 143 334 1181 467 360 577 1379 260 717 576 765 24 1077 688 389 651 745 172 14 1010 195 836 195 369 0 0 0 679 391 539 1239 1194 1241 823 1259 342 1546 1187 1447 1192 579 489 653 1568 253 678 1278 1398 899 689 1350 286 1323 516 1598 1178 1575 1500 1588 1571 
919 325 1327 1210 715 824 0 1120 684 546 1002 378 1597 394 742 1465 153 569 881 811 399 0 1400 1486 1581 302 22 628 1326 960 1008 1087 549 1041 196 234 246 942 424 188 376 545 601 453 227 1302 488 676 989 164 683 512 306 277 1337 220 1567 862 1126 366 1456 348 867 958 1402 59 982 637 523 1325 326 1188 0 231 659 889 455 1472 316 408 
973 36 1425 698 103 1576 409 174 853 148 928 1276 239 432 658 298 53 581 1503 761 1110 113 546 192 539 1360 0 759 289 719 969 1479 258 710 1490 760 808 560 778 872 1339 604 1330 696 740 1403 1271 1549 1420 364 0 0 1598 734 586 375 105 131 594 79 421 1070 1498 822 1148 29 643 555 55 704 1330 508 380 1464 776 616 456 497 166 902 
494 1186 1463 192 1227 97 1063 514 1496 381 516 247 114 893 846 810 342 559 1148 29 1544 367 1339 1404 649 1355 1086 1541 646 0 0 1395 588 1312 431 716 1176 343 989 339 1107 257 1502 501 1407 619 612 551 634 831 1191 988 723 704 153 861 1145 705 925 602 203 290 143 644 505 252 1492 833 1502 3 231 1040 1442 499 247 114 893 340 1438 0 
1000 271 216 69 843 811 684 248 0 131 1205 550 571 1206 818 780 1482 0 951 845 117 600 889 455 1011 1079 884 1256 1277 72 760 0 1539 63 1348 1211 921 874 1285 491 824 0 1305 350 1001 435 387 486 1029 1407 669 923 1507 1436 53 1208 1024 728 36 1257 10 967 214 466 973 1378 1433 1495 1471 1028 1224 932 628 67 1323 0 701 43 323 868 
1249 1499 478 1468 1210 784 328 1021 592 705 661 680 594 744 1289 1421 844 1285 1038 1513 1462 1492 1328 773 1384 79 18 1255 1593 333 1017 765 1231 921 1056 780 16 1492 636 273 568 796 1374 876 913 1139 1227 894 0 662 263 978 391 321 689 682 0 28 677 1210 0 1032 1008 782 406 23 154 293 1213 104 396 1230 193 1104 1032 1332 390 1282 0 0 
638 946 238 1165 409 507 1463 919 630 934 998 1194 834 976 263 823 270 563 419 1252 918 428 0 849 778 1146 686 1432 459 1154 275 909 1333 795 1100 51 1337 220 927 1078 1007 564 651 1078 758 1367 1427 1584 0 71 764 666 139 857 106 531 1478 1517 807 1366 580 1110 655 1172 789 601 271 126 572 858 471 1069 1275 585 10 1161 758 285 361 338 
650 1183 1485 520 1063 25 426 973 1378 1554 864 1021 1454 1538 718 0 1069 1591 493 1216 978 725 1059 400 865 1129 726 1026 939 316 1538 718 526 1460 629 284 586 198 312 66 1199 888 1413 29 1270 1072 664 83 1309 618 1484 28 938 451 554 853 1048 529 1035 1047 506 35 535 268 1123 1456 178 565 286 1342 696 430 151 1371 1377 0 1375 1463 456 765 
468 463 1054 460 118 770 609 406 808 1160 265 957 1330 841 845 458 114 623 338 1500 30 890 833 0 40 1426 772 894 794 723 666 1434 1567 1404 1370 0 1116 534 996 491 204 149 1516 869 1512 298 804 786 767 172 14 1010 796 538 1225 544 2 919 0 657 1581 1108 1297 964 1548 1100 78 0 521 1275 1336 779 159 456 1442 833 1080 757 497 166 
1392 188 624 423 1541 40 8 1585 0 1406 156 299 589 164 396 606 0 457 1446 1318 967 634 40 1026 303 1412 896 218 627 947 696 1464 272 0 1417 460 118 770 1244 1048 840 1537 1271 648 1408 1454 997 864 454 1303 1251 979 577 1303 801 1549 1102 1529 964 1548 1100 783 0 330 1170 902 1345 0 1131 1240 220 940 385 1547 573 1409 1043 470 725 418 
899 1203 914 806 1477 1523 332 1253 262 1203 914 365 0 1396 471 853 1028 1456 355 1 1398 1075 996 35 1145 848 574 701 1476 1259 657 611 726 326 916 1086 1541 40 584 687 1485 717 279 128 1003 547 1142 1479 1282 752 25 0 0 0 0 0 0 510 330 1170 902 347 1223 1046 1229 389 832 846 0 128 102 591 327 1254 1372 800 554 127 823 297 
1235 262 1508 1590 757 1454 997 346 52 717 785 530 232 700 53 822 1011 720 907 1045 429 606 1328 64 801 1123 1355 1086 727 1458 1157 1481 334 33 1360 884 1256 1153 49 761 1457 1105 907 200 1092 0 274 180 1357 0 462 177 0 0 157 753 1132 274 1338 1272 725 1057 1451 575 190 1455 1134 1150 1439 1380 702 736 1422 1014 1362 309 1390 660 826 1018 
612 238 447 837 686 1309 1142 526 898 334 1589 707 311 684 546 1002 742 1465 1113 46 796 853 977 276 936 223 68 1095 858 327 1001 61 292 323 1409 999 620 427 0 487 1229 525 1193 109 1523 0 1045 13 1312 0 1413 636 445 0 0 1472 95 127 785 831 681 108 21 1529 201 1302 1406 727 1272 77 1433 1202 155 1556 109 1422 1544 450 755 1505 
1209 256 650 737 1372 1177 353 316 354 274 443 1164 174 185 531 360 658 298 198 1444 712 1037 392 1398 1553 944 1002 515 0 1418 520 188 518 1453 1512 15 480 83 202 186 1525 839 1236 945 1558 1209 333 415 80 1514 1519 635 1583 523 804 786 965 1429 261 673 524 1480 1196 616 1242 941 137 1345 831 383 1069 425 238 506 1397 1170 1582 1442 0 628 
0 1569 1288 1494 1452 484 985 723 487 170 1247 448 514 1331 1532 584 1344 1037 1291 1139 416 11 0 837 70 218 1116 1121 543 387 108 459 885 1065 937 640 122 467 0 1073 1474 1185 1063 500 1202 0 1126 1006 489 653 1568 578 1320 898 139 933 459 1262 584 340 1461 1315 882 1292 456 1482 87 1279 673 475 1076 956 1375 907 1122 1373 696 1312 256 924 
28 943 1181 1402 59 1191 624 981 604 42 1419 862 428 514 335 1521 1592 1389 1247 235 28 1176 913 1139 184 411 308 145 406 229 1480 939 1158 1402 453 746 862 1380 0 1329 1525 677 1352 1109 425 1151 1048 679 348 867 958 1065 945 354 499 247 1576 1128 815 1489 1230 812 152 1441 0 275 1435 452 1416 1299 575 1402 1066 42 1451 843 758 371 0 169 
294 111 283 1148 29 896 255 309 541 991 502 734 1155 288 919 1157 20 644 0 288 294 265 53 1339 1038 629 50 533 0 1105 1561 813 468 244 1100 783 734 1532 155 1556 535 1142 421 408 1443 856 1376 816 1013 273 0 1020 500 468 67 1323 457 1512 298 135 798 1429 984 24 627 1538 252 1283 952 742 261 244 1071 617 930 590 1270 972 372 1213 
1355 1089 303 1317 258 1181 832 479 974 145 13 1287 704 1146 933 946 807 466 1204 1508 1352 1109 546 1002 1319 299 797 1511 1226 119 1377 1568 0 360 1246 989 0 1263 333 1017 1494 626 0 785 831 681 1535 1439 914 365 746 703 1416 94 1453 810 1192 1408 1454 593 1214 1572 739 1087 1476 0 1021 1400 911 1153 443 0 1313 1308 1444 1207 1406 727 715 0 
261 244 1100 476 292 737 138 1403 1492 234 246 1131 1436 975 620 1394 1035 1586 1409 984 159 924 1572 959 1439 597 611 958 1545 997 1267 1043 1543 164 89 692 1148 1182 1154 275 199 1333 490 261 673 524 553 1562 1383 581 1472 90 541 346 603 1507 757 370 1159 142 1212 684 0 46 258 1327 1424 1210 1483 1206 1457 526 752 1519 941 430 1338 43 639 1115 
122 305 809 1409 984 353 966 1407 1449 583 892 429 1193 109 37 1540 382 464 1190 71 769 277 1513 613 1272 1174 399 44 244 403 486 0 1429 261 0 0 1522 1261 1012 181 532 681 703 237 0 41 1239 1184 0 142 1549 859 974 145 0 0 1045 1000 32 66 896 1366 0 8 520 1296 312 1447 132 828 255 170 676 0 161 1005 1375 1051 784 1315 
1114 382 464 1190 71 736 1231 67 519 381 1404 1370 826 1293 1287 248 192 1564 1361 1068 376 1107 652 1552 830 1018 1201 99 0 609 749 1269 1283 1177 655 0 393 1227 854 1415 1008 1087 1444 196 1300 954 1372 997 766 359 1427 451 1492 234 204 1284 46 798 306 1424 151 1368 968 332 1508 1352 664 532 138 1403 830 775 463 1113 46 258 1327 235 148 568 
0 1420 1564 1361 522 407 702 1596 890 663 1005 212 243 183 231 565 1404 496 232 110 174 1478 210 1419 311 1583 956 1162 977 559 865 287 1297 772 1132 1119 310 1553 1501 216 669 266 923 1079 1341 1319 903 0 0 1338 939 259 540 760 217 131 406 1214 988 915 173 199 0 940 1388 1065 834 976 263 512 1070 1349 1506 0 8 520 1296 670 1487 1245 
394 742 1465 1113 397 567 859 209 40 1426 772 992 1579 1118 1139 1227 455 736 1286 642 1511 1048 321 411 946 238 554 889 392 1485 438 985 1259 57 89 1060 1236 504 822 276 1349 1506 1254 1167 1031 1424 643 1232 498 785 530 1264 246 1547 1046 1271 1440 1212 809 1416 606 1112 421 1070 1116 1020 278 1205 260 1552 117 359 1366 625 332 1508 1352 1109 218 1002 
432 658 298 198 577 0 379 244 1153 722 842 1150 91 451 0 408 442 1574 1533 335 1521 1545 246 1547 1183 1485 520 847 189 486 1113 1258 242 388 634 40 1026 540 1002 517 1130 440 1327 431 49 531 1133 654 1179 1092 363 346 1573 725 315 36 1425 896 1198 536 1400 911 203 290 949 558 1122 1426 1290 911 876 1458 102 5 410 1142 421 408 1395 921 
417 1344 1037 1291 0 0 1276 1469 427 1388 134 1559 384 404 1203 902 1539 366 1260 527 641 434 15 676 726 0 0 147 339 1223 430 151 1362 167 1075 996 35 413 928 678 123 1163 474 965 732 1532 840 1009 1305 1098 892 429 879 233 692 329 423 1453 896 1372 370 1417 782 0 972 405 306 291 0 623 591 327 473 565 1430 660 357 89 90 1391 
657 1592 334 1581 302 558 1122 1313 83 773 117 905 1028 163 1382 765 1231 921 1056 141 1223 197 1321 791 935 1096 424 1230 1095 1118 1005 1098 1371 1061 326 803 1592 1389 1247 59 724 962 1109 82 633 1196 325 1479 562 538 930 583 1240 794 1282 820 0 1065 945 1159 968 1044 1131 1416 606 990 124 334 0 457 1047 820 1435 1227 611 455 736 1286 1280 1145 
807 1366 1400 277 1455 1134 1173 839 354 691 186 1099 1011 1291 918 1276 239 1536 135 103 154 1376 1125 962 22 110 193 798 793 169 1490 1234 707 1557 1073 876 4 1570 1335 33 450 256 924 706 473 132 470 441 618 504 275 699 331 1244 629 661 1292 0 0 1007 229 1315 986 536 1400 364 492 292 934 269 606 149 173 1304 159 456 596 932 501 711 
0 0 906 1499 1302 896 597 105 1448 486 648 1394 5 554 1120 435 1412 793 961 290 735 1325 326 1017 1056 244 179 1522 1313 267 573 1324 995 1312 673 524 1480 410 519 522 1178 100 6 201 1049 249 827 1392 1086 297 1574 1533 1352 994 1029 989 559 224 0 265 1555 675 700 1391 1590 1513 1498 744 1565 179 1153 49 1166 1531 270 893 846 154 1013 1453 
0 817 684 1242 941 28 815 1145 848 79 345 1562 0 366 780 1139 1041 561 995 302 27 704 1330 891 38 390 348 393 432 212 1537 1084 190 695 721 136 1211 879 667 1428 372 1438 1367 1520 1295 472 580 252 1296 525 1209 364 492 896 597 1005 1485 567 960 318 1201 690 70 751 271 1066 1588 1334 1440 1295 1544 47 1325 836 448 1206 818 271 1415 1008 
0 1363 185 433 944 1577 161 1024 882 142 1540 382 242 361 80 358 24 453 562 841 147 3 231 307 1368 826 1119 310 1379 260 1188 595 1149 992 299 899 106 1020 257 1107 664 1016 599 1255 51 506 1311 480 134 864 0 279 557 28 815 453 361 549 760 444 711 777 994 8 0 532 701 1476 266 483 647 680 143 1331 1486 744 1289 1148 216 669 
884 660 357 89 81 737 539 1360 909 1198 445 365 1473 79 18 362 1533 1352 541 991 1491 1028 98 304 931 1437 1060 1236 22 628 415 1510 587 318 953 523 1307 1030 1301 693 254 555 1451 902 1082 1406 148 1164 1374 938 495 419 144 1517 798 696 37 487 1262 115 510 176 213 1344 95 312 352 1177 1506 991 1189 811 399 514 1341 1318 679 822 276 1349 
184 1104 1408 588 993 426 649 1355 809 1066 904 1322 1403 142 449 555 98 542 830 1045 124 101 65 781 1370 997 40 1026 1600 675 1519 1497 872 788 124 1580 1250 435 848 1027 1299 575 1402 453 746 316 477 21 70 502 1340 27 1345 1296 905 501 781 720 58 0 384 836 195 345 787 520 847 484 985 792 33 0 1455 184 783 423 608 1002 517 1130 
250 517 925 602 1178 1099 1011 1079 1490 137 605 975 8 1579 1127 323 647 245 815 333 1488 445 365 1473 497 738 1072 1186 1478 1019 1004 690 1369 1200 73 300 851 819 1123 34 742 261 244 1100 783 202 1555 1184 184 960 0 63 936 223 1571 1301 1013 1074 1284 1024 60 545 601 1540 1410 31 83 1191 362 1533 522 925 133 314 347 1223 1082 1246 989 109 
1252 918 36 788 1542 1276 301 1270 659 1211 879 1458 332 1088 969 1102 795 1077 688 389 1352 904 1322 1403 1483 490 1158 0 458 427 281 264 386 1046 610 719 508 380 1266 787 1191 122 305 809 1409 984 159 36 1423 200 1224 331 653 916 870 950 1518 1285 272 548 340 0 1485 1175 619 1474 632 1564 638 562 478 510 291 75 1057 1451 843 89 692 1261 
966 262 75 403 1197 1015 1509 459 1151 106 1020 1375 112 947 418 101 373 549 1041 547 421 1070 975 8 444 1456 196 337 72 1338 584 687 671 647 422 1401 1596 62 1332 461 482 1114 382 464 1190 71 769 912 717 109 1455 1352 314 505 762 1484 706 1470 1128 815 1489 847 1152 707 955 1567 1404 496 1042 419 341 1569 695 769 1241 474 182 1499 1475 1368 
891 52 1377 316 378 475 215 1264 237 1307 1030 1018 1142 197 1350 923 1479 258 710 726 203 290 892 1511 1152 422 952 409 631 536 1275 568 1471 478 1053 1271 245 306 1161 16 1572 546 192 1564 1361 1068 376 1172 768 215 62 1332 1446 908 1077 688 1277 869 1512 298 135 1000 271 216 1372 370 1190 515 1362 493 1258 982 357 1449 90 1089 903 636 815 1116 
588 898 1442 301 815 1059 400 847 0 1228 0 371 275 324 205 686 518 162 455 935 801 1027 0 246 578 362 678 1405 1356 376 10 967 140 947 1561 239 1288 295 1221 799 1351 1339 1404 496 232 110 174 582 94 1547 771 128 1566 1105 1561 55 583 84 1153 696 470 1249 1499 478 758 268 1123 312 1160 73 667 1052 1286 513 1281 1388 403 750 141 974 
1571 1184 1530 397 69 1582 693 254 555 1010 341 1569 379 83 1309 0 1048 529 1208 225 633 34 1240 743 731 243 321 67 144 221 0 1181 467 360 577 662 1331 336 104 387 659 889 455 736 1286 642 1511 866 908 45 147 1282 326 119 1377 1213 723 418 1249 634 51 1337 180 118 1375 1003 41 1281 164 566 240 187 66 10 815 1116 288 1097 1081 100 
325 1294 1089 0 350 0 1027 1299 575 1402 0 1099 915 786 767 33 2 919 1594 1587 1104 1041 608 344 1140 1364 1467 336 686 1032 1241 308 1486 1581 302 558 542 1155 1535 1464 776 616 456 596 932 61 1310 737 638 372 942 420 1370 997 1267 1048 1280 895 234 0 284 586 1137 1329 1100 783 225 1460 1396 412 208 1433 491 1075 141 974 169 0 1434 337
[truncated: 2,316,885 more chars]
