# Supplementary material for: Non-reciprocal multifarious self-organization
Source: Nat Nanotechnol. 2022 Dec 12;18(1):79–85. doi: 10.1038/s41565-022-01258-2 (PMC9879770; doi:10.1038/s41565-022-01258-2)
Supplement: Source Data Fig. 2 — Monte Carlo simulation output. [file 41565_2022_1258_MOESM2_ESM.zip › Source_Data_Fig2/b/Patterns_SS_513_SP_513.txt]

# Pattern 1 
407 825 1440 640 536 666 1157 20 644 505 890 833 1080 968 1054 656 533 86 1420 1465 198 50 285 1597 152 402 1183 747 1556 535 773 1025 1527 356 567 1033 972 405 483 377 
7 653 1489 970 1391 67 946 807 466 973 1112 1458 1387 227 112 1599 1138 315 1425 434 534 1278 269 1538 1493 948 1268 394 268 613 691 186 367 335 615 133 1385 813 265 363 
1421 844 401 416 591 1170 1394 1035 1586 980 1270 1375 399 44 1034 58 607 926 194 493 770 1115 836 1448 32 883 219 412 208 1505 319 446 600 919 1274 291 1226 203 1598 1265 
823 270 1502 1343 1122 183 1562 188 518 1453 1512 1018 1201 99 1057 1085 1540 821 852 1378 871 734 126 1198 445 365 1473 497 213 324 641 68 790 1417 235 622 1545 708 812 119 
1576 1218 1384 539 1038 1542 1432 459 885 1065 937 1583 956 1231 1074 878 692 329 423 630 753 1390 945 1066 904 1322 1403 1483 1308 1036 1320 341 495 1257 330 570 228 37 1353 629 
910 1526 298 392 1566 593 127 983 1595 1032 1365 350 561 891 38 390 1282 820 806 830 366 1276 1326 137 605 975 8 444 1456 355 1 1398 951 1329 313 417 1051 166 96 913 
855 1290 1244 1092 1062 1180 660 1137 1209 748 698 869 614 307 1368 826 1342 1399 214 17 538 668 221 1071 1589 391 64 801 720 907 1045 429 663 1474 1185 714 729 1091 1124 236 
462 177 994 950 936 317 1193 1515 501 554 340 1233 971 1077 931 1437 395 1263 333 1017 1494 424 548 1144 1267 9 1484 1469 528 652 46 796 832 1525 677 143 334 282 3 1452 
1413 636 273 955 439 1067 1449 90 702 283 175 11 859 1141 1208 1431 804 1182 1154 275 199 369 155 1543 718 1546 1187 1447 1158 1116 785 171 1551 1042 419 576 211 1294 1143 933 
1175 927 1078 831 930 1574 837 1103 253 699 63 612 1152 251 589 179 1522 1261 1012 181 532 681 703 237 1434 1567 862 1126 304 858 1325 1529 321 808 560 1251 574 95 1197 860 
920 217 220 1407 963 780 1139 990 1315 609 749 1269 1283 1177 655 348 393 1227 854 1415 1008 1087 1444 196 1300 954 1372 1094 102 1117 231 976 180 1176 343 989 1445 45 378 1584 
1492 1195 1207 145 361 80 358 87 342 559 865 287 1297 772 1132 1119 310 1553 1501 216 669 266 923 1079 1341 1319 903 1422 437 1111 406 229 658 921 874 1285 541 1214 1241 308 
91 1217 349 499 79 18 362 222 649 1485 438 985 1259 57 89 1060 1236 504 822 276 1349 1506 1254 1167 1031 1424 643 1232 498 961 1585 116 490 1345 1491 1204 800 1459 778 689 
543 900 1594 1366 1146 1408 1487 637 189 486 1113 1258 242 388 634 40 1026 540 1002 517 1130 440 1327 431 49 531 1133 654 1179 460 107 713 590 1350 286 1323 1306 603 701 1582 
195 210 1419 311 1488 925 138 503 339 1223 430 151 1362 167 1075 996 35 413 928 678 123 1163 474 965 732 1532 840 1009 1305 777 331 352 935 197 452 601 635 700 1055 443 
1363 165 934 715 168 510 263 916 1095 1118 1005 1098 1371 1061 326 803 1592 1389 1247 59 724 962 1109 82 633 1196 325 1479 562 1162 1330 623 964 243 147 142 1549 72 320 178 
1568 751 1224 1015 1509 1481 530 657 793 169 1490 1234 707 1557 1073 876 4 1570 1335 33 450 256 924 706 473 132 470 441 618 766 1416 457 1047 739 1230 359 1427 314 351 78 
1588 566 553 475 215 1381 1014 1548 1313 267 573 1324 995 1312 673 524 1480 410 519 522 1178 100 6 201 1049 249 827 1392 1086 727 1272 1462 979 296 712 403 750 987 1128 795 
278 1472 1405 1059 400 1539 665 952 432 212 1537 1084 190 695 721 136 1211 879 667 1428 372 1438 1367 1520 1295 472 580 252 1296 525 465 1174 513 894 794 288 1097 241 1215 157 
1056 141 1578 781 385 1554 624 764 1379 260 1188 595 1149 992 299 899 106 1020 257 1107 664 1016 599 1255 51 506 1311 480 134 864 1147 1346 1344 218 627 802 1050 488 521 884 
135 103 1547 579 489 993 814 991 22 628 415 1510 587 318 953 523 1307 1030 1301 693 254 555 1451 902 1082 1406 148 1164 1374 938 1292 290 949 454 226 564 1393 398 153 569 
602 1467 676 1150 1040 648 1168 289 1600 675 1519 1497 872 788 124 1580 1250 435 848 1027 1299 575 1402 453 746 316 477 21 70 502 1441 1238 1013 448 585 1348 1495 1219 53 581 
942 1411 463 374 43 763 886 709 1478 1019 1004 690 1369 1200 73 300 851 819 1123 34 742 261 244 1100 783 202 1555 1184 184 960 420 1262 914 545 1477 272 998 1194 850 1129 
625 1029 1388 863 1518 312 1160 845 458 427 281 264 386 1046 610 719 508 380 1266 787 1191 122 305 809 1409 984 159 36 1423 200 206 1279 1508 1590 757 726 639 1000 527 156 
868 1022 847 1010 41 1281 164 396 606 1328 584 687 671 647 422 1401 1596 62 1332 461 482 1114 382 464 1190 71 769 912 717 109 1069 1317 258 981 841 187 66 1199 240 436 
26 733 1461 1216 225 1460 1396 471 853 977 1275 568 1471 478 1053 1271 245 306 1161 16 1572 546 192 1564 1361 1068 376 1172 768 929 771 476 292 370 1039 1433 491 204 149 65 
1496 193 1575 1500 56 592 1081 940 881 442 10 967 140 947 1561 239 1288 295 1221 799 1351 1339 1404 496 232 110 174 582 94 756 280 337 880 345 88 621 887 514 27 182 
449 1252 31 338 1397 139 1359 1563 120 1120 572 1181 467 360 577 662 1331 336 104 387 659 889 455 736 1286 642 1511 866 908 1412 1360 1229 373 85 224 494 1186 248 1528 1337 
922 98 158 1523 332 1253 262 75 1565 185 838 1400 1486 1581 302 558 542 1155 1535 1464 776 616 456 596 932 61 1310 737 638 1043 1340 1370 1277 481 1383 207 39 710 986 509 
1414 694 1021 1454 997 346 52 1377 774 1101 1591 1534 765 277 1455 1134 1173 829 381 516 247 114 893 846 154 1435 125 1228 92 233 1450 55 583 84 1153 586 1135 537 130 817 
782 1336 1003 547 1142 526 898 1442 301 1090 697 230 906 1499 1302 896 597 105 131 1205 550 571 1206 818 271 511 1212 1358 14 620 1121 1213 723 418 1249 13 1287 1106 1273 966 
297 1516 604 42 1222 173 1304 1530 397 69 843 811 684 1242 941 28 815 1145 705 661 680 594 744 1289 1148 1083 113 1504 1058 411 1316 250 1280 895 234 246 1131 1240 743 731 
255 1246 626 1171 1007 1166 1531 735 1430 1468 1210 784 328 433 944 1577 161 1024 728 1023 544 957 150 118 873 958 810 1559 1314 451 835 223 303 293 1104 549 1041 608 344 1140 
1482 74 1333 741 1156 1593 849 1466 563 1165 409 507 1463 500 834 1108 1573 905 1587 60 1550 1298 867 760 1159 1395 588 704 384 404 1203 81 722 368 1052 54 24 160 892 1169 
1189 551 1503 761 1110 688 389 651 745 15 1063 25 426 1256 789 1243 557 645 1235 1136 1202 529 209 861 294 111 1192 1436 1028 163 1382 371 839 685 1571 578 1037 988 1476 617 
309 1105 759 29 1544 1470 12 468 974 1076 552 1293 512 1070 797 47 683 1334 1356 754 1347 1579 1127 323 1355 1089 758 128 1011 1291 918 428 1357 1536 982 762 917 469 354 274 
191 408 1354 752 672 686 2 115 1507 327 1001 129 1552 117 650 730 775 943 144 901 121 1088 969 1102 1364 1410 101 1220 5 1248 978 725 479 556 162 1533 1352 670 487 170 
1439 1380 77 711 870 842 1524 999 1006 1418 520 205 824 909 805 632 1560 646 611 779 1225 30 1338 738 682 619 108 565 959 1386 48 1514 598 740 383 364 492 828 674 888 
1558 1245 485 1284 1321 791 375 357 1569 379 83 1309 1429 146 1541 1044 23 1446 1318 425 1151 1048 679 176 515 347 792 414 284 279 939 259 1457 1096 1239 1513 1498 1475 97 755 
1064 1264 875 857 1426 1373 696 1521 1099 915 786 767 172 484 798 93 716 1260 1303 1443 856 1376 816 631 911 19 882 76 897 1072 322 238 447 1517 1093 1237 421 353 877 1125 


# Pattern 2 
384 793 961 290 735 1325 326 1188 1180 730 719 1214 1572 22 441 1033 821 1088 716 1176 1600 143 1554 1138 482 16 569 227 1302 488 676 989 655 443 917 315 1354 17 1228 1589 
402 561 995 302 27 704 1330 508 502 734 586 1512 684 1470 291 908 1025 873 294 265 1555 675 700 1064 60 640 1341 740 1403 1271 1549 1420 364 1457 744 383 1440 281 870 877 
1195 453 562 841 147 3 231 1040 1442 1193 428 527 539 1239 1520 557 924 1326 960 318 1201 690 70 751 1168 25 509 1407 619 612 551 634 831 1367 1334 475 1349 1295 610 1102 
585 21 541 991 1491 1028 1224 932 628 1598 312 1447 164 683 1373 1236 138 1110 113 444 711 777 994 8 1205 1346 885 1001 435 387 486 1029 495 409 174 780 359 483 77 565 
1261 856 830 1045 124 104 396 1230 548 828 664 532 929 99 1 855 776 647 1361 115 510 176 213 1191 413 723 34 913 1139 1227 894 20 1257 842 1452 1550 133 167 1254 927 
395 1323 861 179 492 593 1260 160 930 87 1279 410 168 385 546 1427 693 795 1077 688 1055 1206 712 669 923 1507 1436 53 1208 1309 1584 170 433 504 1047 506 1215 82 267 775 
691 1429 625 1175 803 38 802 1566 275 1435 452 1416 1225 1124 1418 805 1003 373 549 1041 196 234 662 263 978 391 321 689 682 1177 514 42 1571 1184 600 1141 1127 457 1446 1504 
1419 350 105 863 163 1498 51 393 1538 252 1283 952 420 653 854 576 1079 1479 258 710 1490 760 71 764 666 139 857 1049 948 1197 288 919 325 1294 1089 171 810 1192 1466 840 
835 178 1322 1453 1101 651 9 97 912 1021 1400 911 377 458 119 211 54 518 162 455 1011 1017 618 1484 28 938 93 998 1358 308 1146 933 1364 1467 774 629 50 533 1097 754 
1167 173 886 245 431 1278 570 983 1019 1424 1210 1483 1062 194 897 1437 1256 19 1244 137 881 811 172 14 1010 796 85 976 965 187 975 620 1296 1414 718 299 797 1511 903 1451 
1163 1039 461 614 677 1352 1109 218 1002 1247 1510 112 316 454 1164 94 1482 580 544 972 1018 1343 943 1181 1402 59 982 637 747 1524 1399 222 1218 1056 1161 597 611 958 449 1547 
1092 1474 1052 535 1142 421 408 1395 921 944 219 722 301 970 1091 346 987 46 727 1356 6 834 464 283 1148 29 643 555 1534 1015 1492 833 755 493 255 1174 399 1128 1312 256 
1523 714 790 884 660 357 89 90 1391 794 1282 296 905 1306 1480 523 1305 135 1073 1468 852 1421 649 151 1522 869 1024 623 473 300 1433 1495 1317 779 1374 1155 957 587 1050 375 
1599 1560 438 184 1104 1408 588 39 819 636 445 7 1179 1586 477 293 1506 1071 341 18 1255 607 1559 581 336 522 1277 72 1379 679 1067 368 956 1162 977 276 750 1353 175 560 
388 1428 613 250 517 462 403 129 1443 635 1583 817 397 887 309 928 1371 1057 1425 686 1432 1288 472 352 1494 266 1593 333 1568 638 946 238 554 889 392 1398 899 695 322 756 
1063 360 1014 241 269 324 893 340 169 578 1320 297 1574 1149 829 83 1185 108 88 726 1026 1454 1422 1253 155 729 5 69 545 650 1183 1485 520 847 1152 707 145 307 195 262 
1042 487 910 1360 1160 107 1076 372 1213 1065 945 1558 1209 367 201 1238 96 165 1580 783 1012 769 1329 1207 1406 156 1200 484 319 468 463 1054 460 1000 271 216 1372 529 577 1258 
617 771 74 226 405 1301 272 1394 1084 1020 500 1202 543 366 386 1267 825 531 1083 1327 860 609 571 741 1212 1377 988 853 1111 1392 188 624 423 1249 1499 478 758 285 361 338 
56 1219 1172 253 401 685 1351 1363 1269 687 202 186 1099 661 1389 984 24 627 947 1130 564 353 1314 1250 343 132 61 404 1578 351 1203 914 1445 1337 180 118 1375 1463 456 765 
652 879 499 1013 273 1166 671 936 1140 1505 667 648 525 536 1242 739 1087 1476 1259 109 973 1378 630 116 950 437 513 1281 1388 1488 717 785 530 1501 140 84 1080 757 497 166 
12 820 806 1588 1515 98 304 501 874 1489 926 674 1565 371 1220 818 1059 480 1270 1397 406 23 317 75 981 604 10 815 1116 1121 1105 791 900 1137 274 1338 1043 470 725 418 
770 206 45 1410 598 65 781 1289 448 1597 1413 1169 1292 724 136 951 845 117 692 1458 895 601 822 1529 922 1564 1075 141 974 150 1112 962 665 1382 1114 232 394 742 1465 1113 
1496 1085 759 103 479 11 782 1233 526 752 1519 1134 694 748 229 1038 1513 1462 1475 799 286 1342 310 1117 1293 1509 111 1081 100 26 278 1450 64 1514 1595 1082 432 658 298 198 
459 1154 261 378 314 538 808 516 476 1189 656 1348 866 871 969 419 1252 918 1133 1159 521 1275 1336 496 58 280 732 1434 337 1182 542 1359 287 553 328 505 417 1344 1037 1291 
1264 1537 1396 1319 215 41 1027 1444 672 33 920 1074 789 942 1581 939 966 1120 1415 1481 1268 1240 220 1311 1567 158 590 827 1060 837 804 427 1390 1300 289 916 76 134 442 1536 
616 1171 436 416 746 844 904 941 63 589 1528 1340 1335 1369 230 1058 471 1069 968 398 279 128 102 816 659 753 1132 439 644 596 259 1222 1582 1500 30 1048 1234 1290 1527 55 
697 465 415 80 1310 481 2 953 425 1331 1532 584 323 868 1173 839 696 430 1576 1093 907 200 1530 1439 1016 1472 95 295 363 43 639 1115 971 1318 967 214 210 131 814 1502 
1594 1199 673 626 474 86 1165 605 345 1562 335 1521 1194 1241 823 615 380 1299 705 1157 681 422 572 876 44 1347 1441 1486 1103 1051 784 1315 1284 990 1032 1008 1497 354 1516 1471 
582 858 327 964 1548 1100 78 344 1540 382 985 792 512 306 277 1031 48 331 92 1187 524 713 786 1078 130 1585 591 1131 915 235 148 568 1473 1543 872 1339 1387 979 1563 599 
1304 1381 703 330 1170 902 1345 1591 1098 1551 362 1533 559 224 157 1216 37 199 573 120 1493 35 864 1438 1034 411 959 429 189 670 1487 1245 1357 1147 339 1107 1541 1328 621 152 
511 1553 292 1046 1229 389 832 846 657 1592 334 606 149 356 809 622 1508 447 898 284 207 645 720 1449 583 892 931 246 349 450 1035 680 1280 1557 491 824 1477 370 1273 937 
390 260 1266 575 190 1455 446 153 807 1366 125 1153 49 633 646 101 159 237 1307 192 736 1231 67 519 381 1404 1370 826 1119 678 867 440 699 1308 1552 498 311 268 1272 358 
1151 106 1262 191 540 882 142 254 1123 1355 1086 1544 47 603 838 32 1431 1459 1022 850 407 702 1596 890 663 1005 212 243 204 812 249 641 434 15 528 1545 997 766 631 114 
594 79 183 144 221 909 1198 1383 223 68 1095 547 1066 1211 1070 73 1298 320 1246 552 567 859 209 40 1426 772 992 1579 1535 127 1156 1223 197 1321 1265 1368 906 1531 270 563 
925 602 1178 579 1573 875 13 376 1303 4 745 1478 1324 743 1263 121 763 57 182 515 1362 451 768 303 1412 896 1150 91 1590 1007 305 154 1376 1125 592 225 1068 1235 1204 1417 
36 788 1542 1456 122 467 264 1237 1460 749 862 1380 733 773 1384 1226 813 1143 715 1053 1096 424 654 1145 848 574 701 1546 1030 1577 1004 537 550 1190 414 1386 963 851 1409 999 
329 954 1196 940 1023 1297 1556 698 494 632 161 642 1517 849 778 1448 332 251 126 883 110 193 798 801 379 244 1525 934 1393 342 1518 731 843 608 888 1248 348 1526 239 1274 
1286 1126 1006 489 1061 374 986 1106 1108 1243 1090 181 31 709 891 52 1094 355 1287 248 708 1464 466 721 1276 1469 1136 668 365 412 955 240 556 233 485 1009 282 1461 1350 980 
66 503 1232 185 1570 247 1539 1285 369 706 81 737 1430 767 728 313 1503 878 205 1569 1587 787 242 1044 1122 1313 800 1118 738 1072 1186 208 62 146 228 1385 558 1333 347 1365 
901 1411 1144 217 1221 469 880 1561 1135 1217 993 426 1401 1575 949 935 762 177 566 534 996 236 507 1316 123 257 1036 1423 490 1158 203 1332 836 400 865 1129 1405 595 1251 761 


# Pattern 3 
1336 1132 71 1515 1524 1228 499 1283 1010 1578 1190 643 511 1585 948 1013 371 123 1233 562 980 224 495 615 150 579 1037 1094 182 1499 1259 710 282 185 552 1242 393 672 1252 1397 
674 44 522 1022 854 875 349 1442 504 962 22 1504 1278 412 570 492 1527 1020 278 1205 260 38 1340 515 1458 1382 379 895 603 1120 862 220 1178 14 863 1373 1526 1221 1216 94 
1087 1085 1236 703 1320 1147 774 1055 616 1017 1056 244 1194 299 1095 858 1110 558 1122 1426 1197 423 840 1414 814 325 1327 1210 715 824 1573 1096 889 99 776 1496 1204 994 965 1050 
16 55 704 1384 397 1432 738 1243 1465 1342 383 484 1274 227 1317 992 881 405 306 291 474 212 662 1333 490 36 1425 698 103 1576 20 1294 1146 498 542 645 1057 1402 180 1073 
58 766 1438 476 1188 1476 555 1088 132 1169 1230 1507 11 565 286 189 435 1431 176 1447 1192 25 1001 700 915 1186 1463 192 1227 97 141 1365 1129 466 583 344 98 586 1137 1329 
1580 235 323 1409 1093 1265 152 1437 1000 1182 665 284 921 1539 338 1500 1588 1571 369 1570 757 829 982 1301 1253 465 298 804 475 1076 1534 1487 47 398 1466 663 673 822 257 453 
213 380 102 198 1144 1183 1304 1508 794 1386 8 1297 120 1222 641 1472 316 408 442 402 209 707 266 483 1217 165 1427 951 1143 575 1459 712 1445 877 1380 221 340 1212 912 491 
469 348 1164 190 676 726 1103 984 1244 690 1128 669 434 687 1564 786 166 902 493 913 1392 1247 91 1016 748 526 172 1306 64 1325 836 448 488 24 77 1004 1100 834 976 263 
1185 525 1154 533 791 935 964 900 1237 202 764 436 819 230 1187 1489 534 725 248 1201 1309 472 849 827 163 931 1162 1362 680 143 1331 1486 496 363 161 612 1246 1454 1538 718 
1238 1027 963 706 1468 871 468 926 500 175 35 1127 571 191 1078 1167 1444 328 85 978 1277 1091 1531 1068 580 68 639 918 811 399 514 1341 628 901 1248 607 199 1330 841 845 
859 1324 1376 115 1266 421 93 818 594 1469 441 95 455 303 1462 1483 1542 1460 800 1141 136 1313 1428 433 600 39 1036 247 873 1503 1424 437 924 1572 959 1439 1559 343 1281 880 
990 851 874 295 1130 7 1269 1584 1155 1434 264 754 333 1240 170 1072 130 843 758 1367 438 646 112 928 582 240 932 528 1061 48 1319 1019 277 1513 613 1272 844 146 1142 1565 
973 1206 502 855 1461 29 741 226 49 1166 721 1328 1035 236 756 720 930 590 1270 659 87 606 548 1045 610 1321 358 332 883 1060 1191 1024 1107 652 1552 830 775 1548 467 124 
591 327 1254 428 981 252 685 330 1381 251 458 148 1064 200 1092 75 1051 336 459 1151 1555 386 167 1257 1443 617 1398 53 430 857 106 531 1478 210 1312 1070 1349 890 1575 1488 
736 1422 1014 668 581 307 730 313 457 289 1416 1299 51 249 1511 1152 422 952 939 1158 1026 1209 1385 1574 81 454 810 342 1546 451 554 853 1048 529 1208 225 1249 634 790 527 
1202 155 1556 128 1566 1105 1561 813 1083 954 833 796 1586 1545 246 578 362 678 602 543 894 708 1285 1174 489 1383 780 1482 1195 538 1225 544 2 919 1594 1587 729 1597 787 520 
425 238 506 1282 326 119 1377 1568 311 1583 1523 577 802 1156 735 731 243 1480 347 1413 888 702 563 193 1104 516 701 275 140 1303 801 1549 1102 1529 1052 941 1343 287 1410 31 
956 1375 907 420 1370 997 1267 1043 929 595 1558 1109 317 1157 788 1047 211 561 868 78 125 1063 439 1275 585 1595 390 530 30 276 10 1161 324 205 686 1032 767 1491 627 1025 
621 341 1113 975 551 403 486 553 1562 619 1474 632 116 567 1114 429 746 1394 1280 1145 837 933 372 151 1371 1435 84 1138 589 588 1071 222 1544 1273 1372 370 1417 782 107 1 
812 825 478 817 684 267 949 1239 1184 955 1567 1404 446 549 566 865 413 57 501 711 537 626 779 159 456 658 1289 637 709 256 650 319 233 688 1159 968 1044 1131 1318 1322 
1361 945 914 806 1366 625 1452 694 241 991 699 157 753 713 795 1522 1557 6 1098 503 856 1334 940 385 1547 771 647 852 89 1569 1288 1074 745 869 1007 229 1315 986 400 953 
361 304 108 1475 1368 5 1245 593 195 50 239 320 1358 691 705 1111 808 937 375 1189 1133 365 666 79 45 147 339 396 1519 26 43 1218 154 717 21 1498 1514 675 1390 56 
392 1125 922 356 742 254 23 1250 568 1089 733 1179 1396 1193 109 37 887 279 557 28 677 111 283 142 449 160 110 564 1196 1553 944 1002 378 1177 995 485 1450 1067 1389 1481 
1495 608 470 752 835 985 52 970 1261 293 1347 831 681 228 1293 1287 769 419 144 1517 807 1049 156 1241 605 461 1264 32 910 70 218 1116 846 359 1363 1226 65 368 1176 381 
322 321 654 452 355 1344 1198 1308 1066 983 670 288 828 971 183 231 550 27 1345 1296 129 59 187 477 66 1310 847 886 1171 574 728 337 72 1338 660 947 418 101 179 521 
463 1467 1411 1080 1311 1592 896 255 309 541 346 300 90 507 1118 1139 184 63 936 223 1577 1543 164 1581 259 1305 350 388 1062 1536 1054 409 631 536 216 197 1350 923 153 1140 
1506 759 76 899 1203 1387 1181 832 479 974 145 432 1399 374 1596 1339 1038 1234 460 118 770 1429 261 1150 382 1374 876 734 445 512 1168 1405 1356 376 545 335 946 667 1316 450 
547 792 33 171 977 1510 737 138 1403 1492 234 245 815 1059 1090 805 417 777 1086 1541 40 1262 584 727 1420 651 519 784 1108 82 1441 67 1224 331 653 916 870 1119 194 943 
208 714 104 642 285 861 353 966 1407 1449 1418 377 69 1582 1214 1314 793 898 884 1256 1153 722 842 253 540 760 798 696 1464 614 162 1453 1455 1352 314 505 762 1412 352 1518 
573 624 957 1551 882 1053 1121 404 1535 513 387 173 891 1599 290 892 1219 3 999 620 427 1388 134 1101 61 1097 1364 657 611 820 938 1258 133 1332 1446 908 1077 1041 357 13 
682 636 1302 232 523 1579 1040 1199 92 1255 1213 838 1421 360 967 258 174 1497 15 480 83 773 117 905 781 1081 168 447 750 407 86 318 215 609 1030 797 394 1391 1590 961 
121 1502 272 799 1419 1354 88 1600 622 1520 1379 169 431 716 310 664 572 638 640 122 464 509 1009 601 1540 917 532 1494 987 139 1021 54 444 644 1015 950 219 751 271 648 
305 1200 772 1598 411 308 556 618 897 1337 598 280 1348 1211 761 1457 1149 1042 1180 1028 599 384 1124 1485 1175 803 312 481 679 391 539 1360 546 315 1353 1084 879 1415 351 345 
1493 250 988 723 576 765 906 440 1295 920 1357 1430 242 269 487 1229 1172 789 1232 1351 697 60 1112 1563 1173 1477 996 1335 683 426 649 1355 809 692 743 415 113 137 1550 993 
747 1223 1473 1408 960 1008 1235 508 1006 207 1484 1034 367 671 186 1525 268 1123 1593 1260 410 1290 911 203 1165 510 473 885 1291 1099 1011 1079 1490 395 296 604 1012 1215 904 909 
1509 1075 206 1307 719 969 1134 635 695 524 135 1279 724 630 934 998 1003 41 942 424 188 62 1298 100 237 274 497 1530 1231 1276 301 740 1117 1323 80 633 34 860 482 281 
903 262 214 1251 1065 73 1406 204 1284 46 1023 518 177 1378 1554 864 972 1560 560 778 872 749 1533 979 414 127 785 1170 656 270 893 1326 1479 816 768 149 958 74 1512 12 
569 878 1300 1589 823 297 181 217 131 406 462 1393 1516 364 1160 265 867 158 1039 1456 1286 693 1532 1401 19 925 1106 1528 1369 629 661 1292 1395 783 334 1537 1433 201 373 739 
1346 596 294 1448 826 1018 292 1046 1271 1440 1031 1115 732 4 1033 1058 273 401 866 389 763 1135 1263 1136 517 1069 1591 302 655 1029 989 559 1220 592 1400 105 1148 178 587 1501 
744 1082 329 848 755 1505 416 17 1521 42 1451 471 1436 1207 9 1470 18 96 1163 196 494 1126 366 126 1359 114 623 1268 1423 597 1005 689 1471 839 354 443 850 535 821 927 


# Pattern 4 
1450 590 649 999 890 131 668 1392 73 667 1052 502 855 1228 813 733 1149 525 1193 807 230 213 1344 95 207 837 573 1409 1280 1448 6 523 804 786 965 955 1140 1381 399 518 
47 263 191 919 1298 1311 1500 405 566 240 187 856 1283 1010 641 1329 48 839 1236 592 705 9 345 787 1183 737 1372 800 155 1499 15 898 139 933 459 1558 1522 580 1110 655 
680 205 1269 973 1495 1471 1162 344 1103 176 961 1076 1033 979 178 559 1148 1185 1063 1513 1274 578 193 857 116 1494 1452 384 637 1407 1029 354 499 247 1576 376 140 506 35 535 
1194 779 1030 114 293 1213 104 217 1119 836 195 369 105 224 657 1132 900 605 750 141 714 130 1439 1521 485 1309 282 1086 297 469 1517 468 67 1323 457 221 1306 1581 1108 1297 
393 568 796 671 126 572 858 735 689 545 601 453 361 549 760 863 865 1421 802 1359 1165 392 562 478 510 291 1101 74 1557 918 36 1257 10 1032 150 891 654 524 242 1600 
1031 1007 564 337 301 121 560 631 645 604 1330 696 37 487 1262 82 1059 396 1160 587 884 563 419 341 1569 695 749 386 589 188 267 1371 1377 1178 1038 447 517 1384 1473 317 
276 1199 888 1222 1464 266 901 778 1146 257 1502 501 781 720 58 1243 833 628 1326 1006 1171 1591 493 1258 982 357 1346 1390 660 1221 219 1130 1167 846 1319 1058 90 1067 1466 1577 
934 269 308 1486 721 87 172 336 686 1294 1301 1013 1074 1284 1024 60 1022 759 289 1527 508 430 1338 1272 77 1233 1596 1544 450 1324 877 928 52 503 883 1133 926 1444 712 1037 
1565 179 509 2 691 630 1493 694 113 1540 950 1518 1285 272 548 340 1461 1121 1105 86 1158 183 785 831 383 939 159 1582 1442 1369 214 516 1598 1364 91 1523 157 1139 416 11 
1440 1295 181 1562 639 194 969 614 367 971 1484 706 1470 1128 815 1489 1230 145 1321 1115 196 490 261 673 1255 1087 454 1303 1251 1068 407 231 659 55 743 212 1436 235 28 241 
873 1599 1463 519 62 575 588 874 1088 488 650 1516 869 1512 298 135 798 306 1424 151 1368 811 610 132 475 1479 1282 752 25 1534 1126 1286 1175 644 441 117 1043 288 294 640 
1575 713 1200 476 860 223 1571 1079 818 775 1151 1271 648 1408 1454 593 1214 988 915 173 171 1335 894 138 1036 924 866 1420 709 1267 1048 840 1537 305 1417 460 1026 343 206 40 
394 1211 1316 607 1019 944 1127 1526 920 1351 731 697 1180 370 1159 142 1212 809 1416 606 990 825 252 322 1595 1563 987 4 1554 481 687 1485 717 576 1049 766 739 1465 385 1455 
59 480 1350 1239 320 732 1593 169 492 166 1556 1156 821 1000 32 66 896 1198 536 1400 364 84 872 975 268 1506 771 676 886 544 1379 788 1208 1097 911 876 368 412 466 350 
817 38 1289 401 465 124 101 1051 557 1438 1432 387 108 21 1529 201 1453 810 1579 719 209 1342 1331 1302 359 1366 1270 972 372 942 1487 474 182 537 623 591 1426 658 56 1570 
805 1035 1047 14 1441 1348 167 1275 398 418 237 229 1480 1196 616 1242 603 1507 949 321 411 389 1490 404 661 1207 1406 727 715 848 1411 1089 903 636 1268 215 1459 1555 1467 674 
200 420 1594 402 724 528 740 123 129 440 656 1356 1315 882 1292 456 895 1188 1264 246 1547 329 1403 830 909 1434 137 1345 1290 1503 44 244 403 1215 302 318 496 908 634 1186 
1003 711 1567 1252 1161 627 1099 99 698 1254 211 222 702 736 88 1423 1092 363 346 1573 725 835 1393 17 24 1077 1090 432 1437 1060 1069 425 966 1083 373 189 1428 722 1501 1553 
803 177 859 974 1548 1012 1040 745 824 1135 905 1378 1433 992 1310 632 1098 892 429 879 233 274 180 1357 1386 227 190 954 43 1543 1288 486 461 426 1174 870 742 996 491 1234 
952 1446 1237 424 776 693 1549 165 747 1542 852 808 92 1263 1021 1491 538 930 583 1240 794 1045 13 1312 431 844 522 1394 598 1361 1181 79 1044 1545 912 938 728 1179 303 1107 
534 380 417 278 362 1256 793 23 154 355 374 93 1009 287 957 755 504 1349 699 250 436 333 415 63 1520 413 397 80 1514 1519 941 995 797 511 1367 1427 451 119 1250 851 
1583 70 1279 956 482 1515 1235 262 161 1005 1375 505 1034 156 299 1136 552 296 850 127 823 1259 342 331 1244 806 577 489 653 1568 1253 652 1093 1380 1072 664 259 1062 313 881 
125 964 558 672 243 115 612 238 46 258 1327 97 685 914 365 746 703 1173 1168 842 716 1458 102 5 410 1123 1456 348 867 958 670 225 633 1532 1065 834 1114 295 477 133 
122 1195 438 871 45 935 1209 256 8 520 1296 1118 1477 1383 581 1472 12 351 782 762 349 327 473 565 1430 547 421 1070 1498 822 1011 849 1104 1219 816 1046 1363 1353 596 283 
249 144 265 1106 1588 1334 100 968 332 1508 1352 994 458 1305 54 69 315 1395 1172 998 134 820 1435 1227 611 726 203 290 143 1023 264 663 452 1560 899 50 1081 1111 1245 483 
1572 1205 599 1224 701 1476 960 204 940 1388 1341 1318 679 980 1220 1389 463 1113 1299 39 1354 532 1085 1157 1481 334 801 1027 584 94 34 574 1399 1287 704 1291 789 638 1590 567 
330 812 152 312 352 1177 353 316 1538 184 783 423 608 248 700 53 1339 319 790 1042 1449 498 550 1001 61 292 388 414 897 530 232 1365 622 864 507 893 449 543 678 1278 
784 1429 984 400 847 484 985 723 666 314 347 1223 1082 1120 684 546 1002 280 68 1362 309 270 19 1004 1061 744 1385 236 1589 707 311 163 682 814 382 799 1131 406 1201 571 
621 1008 85 218 83 1191 624 981 594 75 1057 1451 843 471 185 531 360 1246 989 109 1422 300 1096 31 112 947 597 81 443 1164 174 853 148 57 1355 1528 455 953 513 1084 
1332 677 1210 254 1055 907 147 533 120 769 1241 1358 434 1410 279 906 164 89 692 1261 1584 338 595 1018 1142 197 470 1249 1247 448 514 1496 381 186 948 1483 773 111 1266 76 
285 609 1144 1314 1320 690 1109 26 325 1405 1134 770 328 1592 838 326 916 96 379 462 500 945 497 371 275 324 1343 128 1419 862 428 613 3 1073 253 1202 718 764 216 464 
234 977 65 1552 841 582 1016 307 106 1091 885 646 923 1469 767 33 1360 761 1418 757 1340 27 1053 442 1574 1533 335 422 962 734 1155 1322 936 741 997 618 932 635 1525 391 
472 149 710 1524 1307 819 1216 304 553 64 1094 1277 494 1447 556 437 1102 208 1124 1203 71 1425 902 1539 366 1260 527 1475 600 889 390 963 826 378 1597 983 904 1226 756 1 
751 72 210 1445 1550 1184 1587 41 1152 1325 1585 1137 158 1415 226 868 978 570 946 358 959 286 765 1231 921 1056 780 16 1492 1328 758 168 103 1276 239 1536 512 951 1511 1482 
1546 1304 251 541 1141 683 1505 1474 1578 774 875 681 1535 1497 643 30 642 1397 1170 1064 1218 1153 917 1333 795 1100 51 1337 220 1192 271 1066 42 435 1412 1229 772 675 540 1147 
1238 1116 1020 569 662 1566 1176 1462 192 878 1187 1150 1443 688 993 1039 854 1122 1373 1129 7 1206 1457 526 1460 629 284 586 375 1431 669 1071 617 1273 408 1041 1095 1586 1169 146 
929 118 625 1163 615 1317 273 433 1478 1204 1391 1559 1293 619 377 1197 1015 1402 887 763 1370 828 255 170 561 467 1504 153 861 1531 777 1313 1308 199 651 1078 515 943 1166 768 
1281 1125 1014 922 754 1300 1387 110 1025 136 551 1509 1376 585 967 1347 579 479 910 445 1028 198 1382 1396 1468 1401 1510 356 228 1248 792 976 395 1112 1413 29 1374 260 1217 78 
18 1225 202 555 98 542 162 1580 1182 665 1488 1404 427 20 539 521 729 602 626 22 310 829 937 970 339 1336 738 1414 1017 880 991 1189 1145 827 925 845 160 1143 986 1541 
1117 1530 495 323 647 245 529 1398 1075 753 708 1190 1154 1054 1265 832 409 446 439 620 730 1050 277 931 1551 1561 281 554 49 107 748 175 1564 1232 1138 1080 927 791 913 444 
