# Supplementary material for: Non-reciprocal multifarious self-organization
Source: Nat Nanotechnol. 2022 Dec 12;18(1):79–85. doi: 10.1038/s41565-022-01258-2 (PMC9879770; doi:10.1038/s41565-022-01258-2)
Supplement: Source Data Fig. 2 — Monte Carlo simulation output. [file 41565_2022_1258_MOESM2_ESM.zip › Source_Data_Fig2/b/RECORD_SS_513_SP_513.txt]

0 -1 -1 -1 -1 -0.037975 0.040000 0.040000 0.000000 0.160000 0.000000 0.000000 0.000000 
64000 4 27 0 904 -0.038054 0.040156 0.040156 -2.000000 0.160000 0.000000 0.000000 0.000000 
128000 69 1 0 742 -0.038054 0.041094 0.040156 -62.000000 0.160000 0.000000 0.000000 0.000000 
192000 14 7 0 318 -0.038054 0.041406 0.040156 -82.000000 0.160000 0.000000 0.000000 0.000000 
256000 23 71 0 282 -0.038133 0.042031 0.040156 -114.000000 0.160000 0.000000 0.000000 0.000000 
320000 18 70 0 166 -0.038133 0.042656 0.040156 -154.000000 0.160000 0.000000 0.000000 0.000000 
384000 29 53 0 98 -0.038212 0.043281 0.040156 -186.000000 0.160000 0.000000 0.000000 0.000000 
448000 8 63 0 24 -0.038291 0.044062 0.040156 -228.000000 0.160000 0.000000 0.000000 0.000000 
512000 2 25 784 1323 -0.038291 0.044531 0.040156 -258.000000 0.160000 0.000000 0.000000 0.000000 
576000 20 9 0 1215 -0.038370 0.045312 0.040313 -300.000000 0.161250 0.000000 0.000000 0.000000 
640000 4 18 0 1494 -0.038528 0.046250 0.040313 -344.000000 0.160625 0.000000 0.000000 0.000000 
704000 26 34 0 450 -0.038608 0.046562 0.040313 -356.000000 0.160625 0.000000 0.000000 0.000000 
768000 56 58 0 206 -0.038924 0.047031 0.040625 -354.000000 0.161875 0.000000 0.000000 0.000000 
832000 79 2 0 285 -0.038845 0.047500 0.040625 -387.000000 0.161875 0.000000 0.000000 0.000000 
896000 78 10 0 682 -0.038845 0.047813 0.040625 -407.000000 0.161875 0.000000 0.000000 0.000000 
960000 66 61 0 34 -0.038845 0.048281 0.040625 -437.000000 0.161875 0.000000 0.000000 0.000000 
1024000 38 68 0 1417 -0.038924 0.048594 0.040625 -449.000000 0.161875 0.000000 0.000000 0.000000 
1088000 21 42 0 281 -0.038924 0.048750 0.040625 -459.000000 0.161875 0.000000 0.000000 0.000000 
1152000 66 70 0 132 -0.038924 0.049063 0.040625 -479.000000 0.161875 0.000000 0.000000 0.000000 
1216000 8 18 0 306 -0.039082 0.049688 0.040781 -503.000000 0.161875 0.000000 0.000000 0.000000 
1280000 45 73 0 15 -0.039161 0.050156 0.040781 -525.000000 0.161875 0.000000 0.000000 0.000000 
1344000 71 9 0 1125 -0.039161 0.050469 0.040781 -545.000000 0.161875 0.000000 0.000000 0.000000 
1408000 9 79 0 189 -0.039241 0.051250 0.040938 -587.000000 0.161875 0.000000 0.000000 0.000000 
1472000 22 45 0 326 -0.039320 0.051563 0.040938 -599.000000 0.161875 0.000000 0.000000 0.000000 
1536000 37 5 0 571 -0.039478 0.052031 0.040938 -613.000000 0.161875 0.000000 0.000000 0.000000 
1600000 25 75 0 1167 -0.039478 0.053125 0.040938 -683.000000 0.161875 0.000000 0.000000 0.000000 
1664000 29 22 0 937 -0.039320 0.053437 0.040781 -719.000000 0.161875 0.000000 0.000000 0.000000 
1728000 38 11 0 143 -0.039399 0.053906 0.040781 -741.000000 0.161875 0.000000 0.000000 0.000000 
1792000 1 57 0 712 -0.039478 0.054688 0.040781 -783.000000 0.161875 0.000000 0.000000 0.000000 
1856000 62 7 0 268 -0.039399 0.054844 0.040781 -801.000000 0.161875 0.000000 0.000000 0.000000 
1920000 68 14 0 1099 -0.039399 0.055000 0.040781 -811.000000 0.161875 0.000000 0.000000 0.000000 
1984000 55 48 0 296 -0.039399 0.054844 0.040781 -801.000000 0.161875 0.000000 0.000000 0.000000 
2048000 31 8 0 863 -0.039399 0.055313 0.040938 -831.000000 0.161875 0.000000 0.000000 0.000000 
2112000 6 73 0 1135 -0.039557 0.055469 0.040938 -825.000000 0.161875 0.000000 0.000000 0.000000 
2176000 48 22 0 87 -0.039715 0.056094 0.040938 -849.000000 0.161875 0.000000 0.000000 0.000000 
2240000 40 38 1301 769 -0.039794 0.056406 0.040938 -861.000000 0.161875 0.000000 0.000000 0.000000 
2304000 79 42 0 1385 -0.039794 0.056563 0.040938 -871.000000 0.161875 0.000000 0.000000 0.000000 
2368000 27 70 0 327 -0.039953 0.057500 0.040938 -915.000000 0.161875 0.000000 0.000000 0.000000 
2432000 59 64 0 842 -0.039873 0.058125 0.040938 -963.000000 0.161875 0.000000 0.000000 0.000000 
2496000 55 34 0 183 -0.039794 0.058125 0.040938 -971.000000 0.161875 0.000000 0.000000 0.000000 
2560000 53 56 0 617 -0.039953 0.058594 0.041094 -985.000000 0.161875 0.000000 0.000000 0.000000 
2624000 57 37 0 966 -0.040111 0.059531 0.041094 -1029.000000 0.161875 0.000000 0.000000 0.000000 
2688000 56 67 0 213 -0.040348 0.060937 0.041094 -1090.000000 0.161875 0.000000 0.000000 0.000000 
2752000 0 66 0 453 -0.040427 0.061719 0.041094 -1132.000000 0.161875 0.000000 0.000000 0.000000 
2816000 70 39 0 49 -0.040427 0.062031 0.041094 -1142.000000 0.161875 0.000000 0.000000 0.000000 
2880000 27 29 0 1553 -0.040427 0.062969 0.041094 -1202.000000 0.161875 0.000000 0.000000 0.000000 
2944000 32 20 0 1208 -0.040585 0.063438 0.041094 -1216.000000 0.161250 0.000000 0.000000 0.000000 
3008000 30 28 0 338 -0.040744 0.063594 0.041094 -1210.000000 0.161250 0.000000 0.000625 0.000000 
3072000 15 58 0 157 -0.041060 0.064375 0.041094 -1228.000000 0.161250 0.000000 0.000000 0.000000 
3136000 18 43 0 1411 -0.041456 0.065156 0.041094 -1238.000000 0.161250 0.000000 0.000000 0.000000 
3200000 14 66 0 36 -0.041693 0.065469 0.041094 -1234.000000 0.161875 0.000000 0.000000 0.000000 
3264000 59 21 0 1299 -0.042009 0.066562 0.041250 -1272.000000 0.161875 0.000000 0.000000 0.000000 
3328000 61 16 0 281 -0.041930 0.067344 0.041250 -1330.000000 0.161875 0.000000 0.000000 0.000000 
3392000 52 6 0 193 -0.042168 0.068906 0.041250 -1406.000000 0.161875 0.000000 0.000000 0.000000 
3456000 63 61 0 905 -0.042326 0.069219 0.041250 -1410.000000 0.161875 0.000000 0.000000 0.000000 
3520000 64 73 0 1525 -0.042405 0.069687 0.041250 -1427.000000 0.161875 0.000000 0.000000 0.000000 
3584000 50 1 0 172 -0.042801 0.070625 0.041250 -1447.000000 0.161875 0.000000 0.000000 0.000000 
3648000 55 58 0 1575 -0.042801 0.070625 0.041250 -1447.000000 0.161875 0.000000 0.000000 0.000000 
3712000 39 64 1545 470 -0.043038 0.071250 0.041250 -1463.000000 0.161875 0.000000 0.000000 0.000000 
3776000 16 2 0 925 -0.043513 0.072188 0.041406 -1475.000000 0.162500 0.000625 0.000000 0.000000 
3840000 53 17 0 1380 -0.043513 0.072031 0.041406 -1465.000000 0.162500 0.000000 0.000000 0.000000 
3904000 23 76 0 1026 -0.043513 0.072344 0.041406 -1485.000000 0.162500 0.000000 0.000000 0.000000 
3968000 52 76 0 978 -0.043434 0.072969 0.041406 -1533.000000 0.162500 0.000625 0.000000 0.000000 
4032000 72 76 0 621 -0.043513 0.073594 0.041563 -1557.000000 0.162500 0.000000 0.000000 0.000000 
4096000 57 30 0 144 -0.043513 0.074219 0.041563 -1597.000000 0.162500 0.000000 0.000000 0.000000 
4160000 7 27 0 1584 -0.043592 0.075156 0.041563 -1644.000000 0.162500 0.000000 0.000000 0.000000 
4224000 27 18 0 991 -0.043592 0.075156 0.041563 -1644.000000 0.162500 0.000000 0.000000 0.000000 
4288000 31 4 0 820 -0.043592 0.075625 0.041563 -1674.000000 0.162500 0.000000 0.000625 0.000000 
4352000 57 60 0 1123 -0.043829 0.076406 0.041563 -1700.000000 0.162500 0.000000 0.000000 0.000000 
4416000 16 22 0 1440 -0.044304 0.077969 0.041719 -1752.000000 0.162500 0.000000 0.000000 0.000000 
4480000 0 7 0 245 -0.044462 0.078594 0.041719 -1776.000000 0.162500 0.000000 0.000000 0.000000 
4544000 50 26 0 559 -0.044620 0.078906 0.041719 -1775.000000 0.162500 0.000000 0.000000 0.000000 
4608000 47 42 455 285 -0.044541 0.080000 0.041719 -1853.000000 0.162500 0.000000 0.000000 0.000000 
4672000 12 11 0 1327 -0.044541 0.080000 0.041875 -1853.000000 0.162500 0.000000 0.000000 0.000000 
4736000 44 69 939 1543 -0.045491 0.081719 0.042031 -1863.000000 0.161875 0.000000 0.000000 0.000000 
4800000 77 30 0 822 -0.045728 0.082812 0.042031 -1909.000000 0.161875 0.000000 0.000000 0.000000 
4864000 43 60 0 1186 -0.045728 0.083594 0.042031 -1959.000000 0.161875 0.000000 0.000000 0.000000 
4928000 45 17 0 946 -0.045728 0.084219 0.042031 -1999.000000 0.161875 0.000000 0.000000 0.000000 
4992000 25 15 0 1007 -0.045728 0.085156 0.042031 -2057.000000 0.161875 0.000000 0.000000 0.000000 
5056000 16 66 0 115 -0.046044 0.086406 0.042188 -2105.000000 0.161875 0.000000 0.000000 0.000000 
5120000 44 46 769 1456 -0.046044 0.086406 0.042188 -2105.000000 0.161875 0.000000 0.000000 0.000000 
5184000 42 31 0 1241 -0.046282 0.087344 0.042188 -2141.000000 0.161875 0.000000 0.000000 0.000000 
5248000 19 47 0 511 -0.046835 0.088438 0.042500 -2155.000000 0.161875 0.000000 0.000000 0.000000 
5312000 65 46 0 559 -0.047073 0.088750 0.042656 -2151.000000 0.161875 0.000000 0.000000 0.000000 
5376000 58 59 0 1426 -0.047231 0.090000 0.042813 -2215.000000 0.162500 0.000000 0.000000 0.000000 
5440000 26 66 0 1102 -0.047785 0.090938 0.042969 -2209.000000 0.162500 0.000000 0.000000 0.000000 
5504000 67 13 0 128 -0.048101 0.092031 0.042969 -2247.000000 0.162500 0.000625 0.000000 0.000000 
5568000 65 51 0 701 -0.048101 0.092344 0.042813 -2267.000000 0.162500 0.000000 0.000000 0.000000 
5632000 9 61 0 1143 -0.048180 0.092813 0.042813 -2289.000000 0.162500 0.000000 0.000000 0.000000 
5696000 32 41 1506 1128 -0.048892 0.094375 0.042969 -2307.000000 0.162500 0.000000 0.000000 0.000000 
5760000 10 52 0 1223 -0.049130 0.095000 0.043125 -2323.000000 0.162500 0.000000 0.000000 0.000000 
5824000 46 31 210 1113 -0.049051 0.095000 0.043125 -2331.000000 0.162500 0.000000 0.000000 0.000000 
5888000 41 23 0 559 -0.049525 0.096250 0.043125 -2363.000000 0.162500 0.000000 0.000000 0.000000 
5952000 73 76 0 1323 -0.049763 0.097500 0.043125 -2414.000000 0.163125 0.000000 0.000000 0.000000 
6016000 60 62 0 876 -0.050396 0.099062 0.043125 -2450.000000 0.163125 0.000000 0.000000 0.000000 
6080000 39 42 599 382 -0.050870 0.100156 0.043125 -2472.000000 0.163750 0.000000 0.000000 0.000000 
6144000 38 18 0 230 -0.050791 0.100469 0.043125 -2500.000000 0.163125 0.000000 0.000000 0.000000 
6208000 12 45 0 38 -0.051108 0.101562 0.043125 -2538.000000 0.163125 0.000000 0.000000 0.000000 
6272000 50 36 68 556 -0.051345 0.102500 0.043125 -2574.000000 0.163125 0.000000 0.000625 0.000000 
6336000 17 62 0 1425 -0.051424 0.102656 0.043125 -2576.000000 0.163125 0.000000 0.000000 0.000000 
6400000 1 69 0 1343 -0.051820 0.103594 0.043125 -2591.000000 0.163125 0.000000 0.000000 0.000000 
6464000 76 72 0 1314 -0.051899 0.104063 0.043281 -2598.000000 0.163125 0.000625 0.000000 0.000000 
6528000 50 5 0 1535 -0.052294 0.105469 0.043281 -2646.000000 0.163750 0.000000 0.000000 0.000000 
6592000 42 25 0 1415 -0.052215 0.105313 0.043437 -2644.000000 0.163125 0.000000 0.000000 0.000000 
6656000 66 79 0 382 -0.052453 0.105625 0.043437 -2640.000000 0.163125 0.000000 0.000000 0.000000 
6720000 21 4 0 852 -0.052611 0.106094 0.043437 -2654.000000 0.163125 0.000000 0.000000 0.000000 
6784000 24 34 0 463 -0.053244 0.107500 0.043594 -2675.000000 0.163125 0.000000 0.000000 0.000000 
6848000 30 55 0 864 -0.053165 0.107813 0.043594 -2703.000000 0.163125 0.000000 0.000000 0.000000 
6912000 42 67 0 1363 -0.053402 0.108750 0.043594 -2731.000000 0.163125 0.000000 0.000000 0.000000 
6976000 18 50 0 1004 -0.053718 0.109219 0.043594 -2714.000000 0.163750 0.000000 0.000000 0.000000 
7040000 23 0 0 908 -0.054114 0.110156 0.043594 -2732.000000 0.163125 0.000000 0.000625 0.000000 
7104000 36 32 707 737 -0.054035 0.110000 0.043437 -2722.000000 0.163125 0.000000 0.000000 0.000000 
7168000 68 1 0 861 -0.054509 0.111406 0.043437 -2764.000000 0.163125 0.000000 0.000000 0.000000 
7232000 19 8 0 83 -0.054747 0.111719 0.043594 -2760.000000 0.163125 0.000000 0.000000 0.000000 
7296000 35 35 803 1447 -0.054905 0.112344 0.043594 -2784.000000 0.163125 0.000000 0.000000 0.000000 
7360000 78 27 0 663 -0.055142 0.112969 0.043906 -2795.000000 0.163125 0.000000 0.000000 0.000000 
7424000 78 22 0 586 -0.054984 0.112500 0.043906 -2781.000000 0.163125 0.000000 0.000000 0.000000 
7488000 66 55 0 1517 -0.054984 0.113125 0.043906 -2821.000000 0.163125 0.000000 0.000000 0.000000 
7552000 46 38 1221 444 -0.055380 0.113594 0.043906 -2796.000000 0.163125 0.000000 0.000000 0.000000 
7616000 19 49 0 157 -0.055301 0.114062 0.043906 -2834.000000 0.163125 0.000000 0.000000 0.000000 
7680000 28 74 0 140 -0.055538 0.115000 0.043906 -2870.000000 0.163125 0.000000 0.000000 0.000000 
7744000 44 24 0 1526 -0.056092 0.115781 0.043906 -2859.000000 0.163125 0.000000 0.000000 0.000000 
7808000 6 26 816 606 -0.056725 0.117031 0.043906 -2875.000000 0.163125 0.000000 0.000000 0.000000 
7872000 65 34 0 774 -0.056883 0.117813 0.043906 -2909.000000 0.163125 0.000000 0.000000 0.000000 
7936000 67 51 0 921 -0.056804 0.117969 0.043750 -2927.000000 0.163125 0.000000 0.000000 0.000000 
8000000 54 38 0 1218 -0.057278 0.119063 0.043906 -2949.000000 0.163125 0.000000 0.000000 0.000000 
8064000 76 21 0 1 -0.057674 0.120000 0.043906 -2959.000000 0.163125 0.000000 0.000000 0.000000 
8128000 55 46 0 816 -0.058149 0.121250 0.043906 -2991.000000 0.163125 0.000000 0.000000 0.000000 
8192000 66 31 0 992 -0.058861 0.123125 0.043906 -3031.000000 0.163125 0.000000 0.000000 0.000625 
8256000 40 27 1336 1007 -0.059415 0.123906 0.044062 -3025.000000 0.163750 0.000000 0.000000 0.000000 
8320000 4 26 0 1461 -0.059652 0.124531 0.044062 -3036.000000 0.163750 0.000000 0.000000 0.000000 
8384000 66 73 0 1544 -0.059889 0.125312 0.044062 -3062.000000 0.163125 0.000000 0.000000 0.000000 
8448000 42 20 0 1513 -0.060047 0.126094 0.044062 -3086.000000 0.163125 0.000000 0.000000 0.000000 
8512000 38 4 0 813 -0.060285 0.126875 0.043906 -3107.000000 0.163125 0.000000 0.000000 0.000000 
8576000 72 70 0 554 -0.060759 0.127812 0.043906 -3119.000000 0.163125 0.000625 0.000000 0.000000 
8640000 10 63 0 565 -0.060759 0.128281 0.043906 -3149.000000 0.163125 0.000000 0.000000 0.000000 
8704000 32 22 0 1495 -0.061076 0.129062 0.043906 -3167.000000 0.163125 0.000000 0.000000 0.000000 
8768000 71 3 0 1383 -0.061234 0.129531 0.043906 -3181.000000 0.163125 0.000000 0.000000 0.000000 
8832000 1 79 0 945 -0.061313 0.130156 0.043906 -3208.000000 0.163750 0.000000 0.000000 0.000000 
8896000 71 24 0 1222 -0.061551 0.130625 0.043906 -3214.000000 0.163750 0.000000 0.000000 0.000000 
8960000 40 61 0 1377 -0.061392 0.130625 0.043906 -3225.000000 0.164375 0.000000 0.000000 0.000000 
9024000 50 66 1249 620 -0.061946 0.132031 0.043906 -3259.000000 0.165000 0.000000 0.000000 0.000000 
9088000 62 12 0 821 -0.062184 0.132344 0.043906 -3255.000000 0.165000 0.000000 0.000000 0.000000 
9152000 70 44 0 1506 -0.062263 0.133281 0.043906 -3302.000000 0.165000 0.000000 0.000000 0.000000 
9216000 62 51 0 454 -0.062184 0.134063 0.044062 -3360.000000 0.164375 0.000000 0.000000 0.000000 
9280000 7 46 0 132 -0.062500 0.134844 0.044062 -3373.000000 0.163750 0.000000 0.000000 0.000000 
9344000 54 26 0 392 -0.063370 0.136094 0.044062 -3363.000000 0.163750 0.000000 0.000000 0.000625 
9408000 9 1 743 555 -0.063370 0.136875 0.044062 -3398.000000 0.163125 0.000000 0.000000 0.000000 
9472000 29 55 0 1318 -0.063766 0.137969 0.044375 -3428.000000 0.163125 0.000000 0.000000 0.000000 
9536000 43 58 141 1038 -0.063845 0.137813 0.044219 -3410.000000 0.163125 0.000000 0.000000 0.000000 
9600000 21 36 0 1356 -0.064241 0.138750 0.044375 -3423.000000 0.163125 0.000000 0.000000 0.000000 
9664000 6 48 894 1279 -0.064399 0.138906 0.044531 -3417.000000 0.163125 0.000000 0.000000 0.000000 
9728000 52 25 0 1208 -0.064478 0.139531 0.044375 -3442.000000 0.163125 0.000000 0.000000 0.000000 
9792000 20 38 0 1010 -0.064873 0.140000 0.044531 -3432.000000 0.163125 0.000000 0.000000 0.000000 
9856000 51 72 518 1424 -0.065427 0.140937 0.044531 -3436.000000 0.163125 0.000000 0.000000 0.000000 
9920000 19 49 0 1359 -0.065506 0.141094 0.044531 -3430.000000 0.163125 0.000000 0.000000 0.000000 
9984000 72 7 0 1160 -0.066060 0.141875 0.044531 -3414.000000 0.163125 0.000625 0.000000 0.000000 
10048000 33 68 0 563 -0.066297 0.142969 0.044531 -3460.000000 0.163125 0.000000 0.000000 0.000000 
10112000 59 50 0 236 -0.066535 0.143594 0.044687 -3471.000000 0.163125 0.000000 0.000000 0.000000 
10176000 29 15 0 45 -0.066535 0.144375 0.044844 -3511.000000 0.163125 0.000000 0.000000 0.000000 
10240000 33 38 1002 724 -0.066930 0.145937 0.044844 -3569.000000 0.163125 0.000000 0.000000 0.000625 
10304000 17 6 0 1176 -0.067405 0.147031 0.045000 -3591.000000 0.163750 0.000000 0.000000 0.000000 
10368000 55 16 0 73 -0.067959 0.148281 0.045312 -3615.000000 0.164375 0.000000 0.000000 0.000000 
10432000 63 8 0 498 -0.068275 0.149531 0.045469 -3661.000000 0.164375 0.000000 0.000000 0.000000 
10496000 15 12 594 94 -0.068354 0.150625 0.045625 -3708.000000 0.164375 0.000000 0.000000 0.000000 
10560000 61 50 0 1177 -0.068513 0.150625 0.045469 -3687.000000 0.164375 0.000000 0.000000 0.000000 
10624000 5 43 0 420 -0.068829 0.151563 0.045625 -3715.000000 0.165000 0.000000 0.000000 0.000000 
10688000 6 28 0 722 -0.069462 0.152656 0.045625 -3713.000000 0.165000 0.000000 0.000000 0.000000 
10752000 5 51 0 425 -0.069858 0.153750 0.045781 -3736.000000 0.165000 0.000000 0.000000 0.000000 
10816000 14 8 0 242 -0.070649 0.155625 0.045781 -3771.000000 0.165000 0.000000 0.000000 0.000000 
10880000 25 13 0 1368 -0.071519 0.156250 0.045781 -3723.000000 0.165000 0.000000 0.000000 0.000000 
10944000 6 14 0 1402 -0.071915 0.157188 0.045781 -3743.000000 0.165000 0.000000 0.000000 0.000000 
11008000 18 53 0 641 -0.072389 0.157656 0.045781 -3725.000000 0.165000 0.000000 0.000000 0.000000 
11072000 35 47 1479 883 -0.073022 0.159062 0.045781 -3746.000000 0.165000 0.000000 0.000000 0.000000 
11136000 42 48 0 650 -0.073022 0.159375 0.045937 -3766.000000 0.164375 0.000000 0.000000 0.000000 
11200000 50 0 0 342 -0.072864 0.159688 0.046875 -3792.000000 0.164375 0.000625 0.000000 0.000000 
11264000 3 45 1244 991 -0.073655 0.161250 0.047031 -3812.000000 0.164375 0.000000 0.000000 0.000000 
11328000 26 16 0 456 -0.073972 0.162031 0.047031 -3825.000000 0.165000 0.000625 0.000000 0.000000 
11392000 35 34 326 1470 -0.074051 0.163125 0.047031 -3882.000000 0.165000 0.000000 0.000000 0.000000 
11456000 72 68 0 1204 -0.074209 0.163438 0.047188 -3886.000000 0.165000 0.000000 0.000000 0.000000 
11520000 23 50 0 831 -0.074446 0.164531 0.047500 -3919.000000 0.165625 0.000625 0.000000 0.000625 
11584000 58 45 0 1039 -0.074684 0.165156 0.047500 -3935.000000 0.165000 0.000000 0.000000 0.000000 
11648000 63 61 0 597 -0.075475 0.167031 0.047656 -3963.000000 0.166250 0.000000 0.000000 0.000000 
11712000 72 67 0 761 -0.076028 0.167969 0.047500 -3967.000000 0.165625 0.000000 0.000000 0.000000 
11776000 59 71 0 994 -0.076266 0.168594 0.047656 -3983.000000 0.165000 0.000000 0.000000 0.001250 
11840000 2 12 0 530 -0.076820 0.170313 0.047656 -4020.000000 0.165000 0.000000 0.000000 0.000625 
11904000 3 34 0 1540 -0.077927 0.173125 0.047813 -4076.000000 0.165000 0.000000 0.000000 0.000625 
11968000 9 25 0 744 -0.078323 0.173594 0.047656 -4066.000000 0.165000 0.000000 0.000000 0.000625 
12032000 15 45 0 635 -0.078797 0.174531 0.047969 -4078.000000 0.165000 0.000000 0.000000 0.000625 
12096000 63 16 0 397 -0.079114 0.175156 0.047969 -4081.000000 0.165000 0.000000 0.000000 0.000625 
12160000 35 72 0 465 -0.079351 0.176094 0.047969 -4112.000000 0.165000 0.000000 0.000000 0.000625 
12224000 35 34 326 174 -0.079984 0.177031 0.047969 -4108.000000 0.165625 0.000000 0.000000 0.000625 
12288000 3 14 787 545 -0.079984 0.178125 0.049844 -4173.000000 0.165625 0.000000 0.000000 0.000625 
12352000 37 17 0 270 -0.080459 0.179844 0.049844 -4230.000000 0.165625 0.000000 0.000000 0.000625 
12416000 28 35 0 1339 -0.080538 0.180469 0.050000 -4247.000000 0.165625 0.000000 0.000000 0.000625 
12480000 66 42 0 481 -0.081013 0.181406 0.049844 -4249.000000 0.166250 0.000000 0.000000 0.000625 
12544000 68 52 151 1194 -0.081408 0.182656 0.049844 -4269.000000 0.165625 0.000000 0.000000 0.000625 
12608000 18 54 0 1442 -0.081408 0.183125 0.049688 -4299.000000 0.165625 0.000000 0.000000 0.000625 
12672000 66 18 0 799 -0.082041 0.184375 0.049688 -4305.000000 0.165625 0.000000 0.000000 0.000625 
12736000 69 69 0 914 -0.082437 0.186094 0.049531 -4368.000000 0.166250 0.000000 0.000000 0.000625 
12800000 51 73 0 392 -0.082753 0.187031 0.049531 -4396.000000 0.166250 0.000000 0.000000 0.000625 
12864000 27 46 0 817 -0.083149 0.188438 0.049531 -4441.000000 0.166250 0.000000 0.000000 0.000625 
12928000 78 74 0 1418 -0.083386 0.189844 0.049531 -4492.000000 0.166250 0.000000 0.000000 0.000625 
12992000 70 77 806 1516 -0.083307 0.190000 0.049688 -4495.000000 0.166250 0.000000 0.000000 0.000625 
13056000 25 77 0 1170 -0.084019 0.191562 0.050000 -4518.000000 0.166250 0.000000 0.000000 0.000625 
13120000 1 5 0 1112 -0.084573 0.192500 0.048750 -4522.000000 0.166875 0.000000 0.000000 0.000625 
13184000 54 43 0 1104 -0.085127 0.193125 0.048906 -4496.000000 0.166250 0.000000 0.000000 0.000625 
13248000 11 30 41 1325 -0.085997 0.194844 0.049063 -4518.000000 0.165000 0.000000 0.000000 0.000625 
13312000 24 79 0 1048 -0.086630 0.195469 0.049063 -4481.000000 0.165000 0.000000 0.000000 0.000625 
13376000 55 4 0 1046 -0.087025 0.196875 0.049063 -4521.000000 0.165000 0.000000 0.000000 0.001250 
13440000 32 12 0 706 -0.087421 0.197344 0.049063 -4501.000000 0.165000 0.000000 0.000000 0.000625 
13504000 27 67 0 434 -0.087816 0.198281 0.049063 -4513.000000 0.165000 0.000000 0.000000 0.000625 
13568000 64 50 809 280 -0.088212 0.199531 0.049063 -4542.000000 0.165000 0.000000 0.000000 0.000625 
13632000 0 7 0 247 -0.088845 0.201250 0.049375 -4568.000000 0.165000 0.000000 0.000000 0.000625 
13696000 55 57 0 1565 -0.089003 0.201719 0.049375 -4574.000000 0.165000 0.000000 0.000625 0.000625 
13760000 58 21 0 1040 -0.089478 0.203125 0.049531 -4611.000000 0.165000 0.000000 0.000000 0.000625 
13824000 52 42 0 1418 -0.089794 0.204219 0.049531 -4634.000000 0.165000 0.000000 0.000000 0.000625 
13888000 22 65 0 102 -0.090506 0.205156 0.049688 -4612.000000 0.165000 0.000000 0.000000 0.000625 
13952000 6 62 0 516 -0.091060 0.206094 0.049844 -4604.000000 0.166250 0.000000 0.000000 0.000625 
14016000 71 75 0 750 -0.091693 0.207187 0.049844 -4603.000000 0.166250 0.000000 0.000625 0.000625 
14080000 38 1 0 771 -0.092326 0.208594 0.050000 -4612.000000 0.166250 0.000000 0.000000 0.000625 
14144000 34 30 0 234 -0.092801 0.209063 0.050000 -4594.000000 0.166250 0.000000 0.000000 0.000625 
14208000 67 67 0 992 -0.093117 0.210156 0.050000 -4619.000000 0.166250 0.000625 0.000000 0.000625 
14272000 34 30 0 187 -0.093908 0.211094 0.050000 -4599.000000 0.166250 0.000000 0.000000 0.000625 
14336000 16 31 0 255 -0.094304 0.211406 0.050000 -4579.000000 0.166250 0.000000 0.000000 0.000625 
14400000 17 16 0 1180 -0.095095 0.212813 0.050000 -4569.000000 0.166250 0.000000 0.000000 0.000625 
14464000 31 30 0 58 -0.095649 0.214219 0.050156 -4593.000000 0.166250 0.000000 0.000000 0.000625 
14528000 16 21 0 34 -0.096282 0.215156 0.050156 -4584.000000 0.166250 0.000000 0.000000 0.000625 
14592000 23 34 1123 1579 -0.097073 0.216406 0.050781 -4579.000000 0.166250 0.000000 0.000000 0.000625 
14656000 29 13 0 400 -0.097547 0.217344 0.050937 -4586.000000 0.166875 0.000000 0.000625 0.000625 
14720000 7 46 0 493 -0.097864 0.217969 0.050937 -4579.000000 0.166875 0.000000 0.000000 0.000625 
14784000 7 36 0 757 -0.098655 0.220000 0.050781 -4624.000000 0.166875 0.000000 0.000000 0.000625 
14848000 43 0 1234 660 -0.099288 0.221094 0.050781 -4630.000000 0.166875 0.000000 0.000000 0.000625 
14912000 63 33 0 289 -0.099763 0.222188 0.050937 -4650.000000 0.166875 0.000000 0.000000 0.000625 
14976000 77 41 1090 1144 -0.100633 0.223750 0.051094 -4642.000000 0.166875 0.000000 0.000000 0.001250 
15040000 75 67 1400 1027 -0.101424 0.225625 0.051094 -4680.000000 0.166875 0.000000 0.000000 0.000625 
15104000 33 64 0 1050 -0.101424 0.226406 0.050937 -4715.000000 0.166875 0.000000 0.000000 0.000625 
15168000 71 45 0 1363 -0.102532 0.227813 0.051094 -4676.000000 0.166250 0.000000 0.000000 0.000625 
15232000 38 7 0 143 -0.103006 0.229063 0.051719 -4688.000000 0.166875 0.000000 0.000000 0.000625 
15296000 48 9 0 741 -0.103718 0.230156 0.051719 -4676.000000 0.167500 0.000000 0.000000 0.000625 
15360000 43 14 0 878 -0.103956 0.231250 0.051719 -4707.000000 0.166875 0.000000 0.000000 0.000625 
15424000 30 45 1038 1214 -0.104114 0.231563 0.051562 -4701.000000 0.166875 0.000000 0.000000 0.000625 
15488000 7 70 0 1083 -0.104905 0.233437 0.052969 -4729.000000 0.166875 0.000000 0.000000 0.000625 
15552000 33 65 0 1458 -0.105380 0.234375 0.052969 -4736.000000 0.166250 0.000000 0.000000 0.000625 
15616000 72 36 0 928 -0.105222 0.234375 0.053281 -4747.000000 0.166250 0.000000 0.000000 0.000625 
15680000 75 6 1187 1215 -0.105142 0.234375 0.052969 -4755.000000 0.166250 0.000000 0.000000 0.000625 
15744000 7 1 1492 325 -0.105696 0.235156 0.053125 -4742.000000 0.166250 0.000000 0.000000 0.000625 
15808000 78 39 536 268 -0.106962 0.237500 0.053437 -4746.000000 0.166250 0.000000 0.000000 0.000625 
15872000 33 76 0 1471 -0.108307 0.239844 0.053594 -4755.000000 0.166875 0.000000 0.000000 0.000625 
15936000 13 12 873 320 -0.109177 0.241875 0.053750 -4775.000000 0.166250 0.000000 0.000000 0.000625 
16000000 61 45 0 1151 -0.109573 0.242656 0.053750 -4775.000000 0.166250 0.000000 0.000000 0.000625 
16064000 30 40 613 301 -0.110206 0.242969 0.053750 -4726.000000 0.166250 0.000000 0.000000 0.000625 
16128000 45 54 0 1088 -0.110997 0.245000 0.053750 -4764.000000 0.166250 0.000000 0.000000 0.000625 
16192000 76 10 0 826 -0.111392 0.245781 0.054531 -4764.000000 0.166250 0.000000 0.000000 0.000625 
16256000 18 38 0 1463 -0.111472 0.245625 0.053594 -4746.000000 0.166250 0.000000 0.000000 0.000625 
16320000 30 41 121 1083 -0.112263 0.247188 0.053750 -4757.000000 0.166250 0.000000 0.000000 0.000625 
16384000 20 67 0 785 -0.112737 0.247813 0.053906 -4742.000000 0.166875 0.000000 0.000625 0.000625 
16448000 78 57 0 979 -0.113291 0.248906 0.054062 -4751.000000 0.166875 0.000625 0.000625 0.000625 
16512000 56 36 0 26 -0.113924 0.250000 0.054062 -4749.000000 0.166875 0.000000 0.000625 0.000625 
16576000 78 11 0 503 -0.114557 0.251406 0.054219 -4765.000000 0.167500 0.000000 0.000625 0.000625 
16640000 56 14 0 1110 -0.115665 0.252812 0.054375 -4738.000000 0.168750 0.000000 0.000625 0.000625 
16704000 76 21 0 23 -0.116218 0.253906 0.054375 -4742.000000 0.168750 0.000000 0.000625 0.000625 
16768000 73 26 0 115 -0.116851 0.255000 0.055000 -4733.000000 0.168750 0.000000 0.001250 0.000625 
16832000 24 52 0 530 -0.117801 0.256875 0.055156 -4757.000000 0.168750 0.000000 0.001875 0.000625 
16896000 62 12 0 1400 -0.118434 0.258437 0.054844 -4788.000000 0.168750 0.000000 0.001875 0.000625 
16960000 56 72 0 1380 -0.118434 0.258750 0.054844 -4810.000000 0.168750 0.000000 0.001875 0.000625 
17024000 48 73 0 1010 -0.119304 0.260156 0.054844 -4807.000000 0.168750 0.000000 0.001875 0.000625 
17088000 39 14 0 1331 -0.120649 0.262344 0.054688 -4801.000000 0.169375 0.000000 0.001875 0.000625 
17152000 50 28 0 161 -0.121044 0.262969 0.054688 -4801.000000 0.169375 0.000000 0.001875 0.000625 
17216000 20 11 0 1157 -0.121677 0.264062 0.054688 -4792.000000 0.169375 0.000000 0.001875 0.000625 
17280000 63 4 0 428 -0.122073 0.266094 0.054688 -4839.000000 0.169375 0.000000 0.001250 0.000625 
17344000 48 71 0 237 -0.122152 0.266562 0.054844 -4856.000000 0.169375 0.000000 0.001250 0.000625 
17408000 19 2 0 513 -0.122627 0.268437 0.054844 -4908.000000 0.169375 0.000625 0.001250 0.000625 
17472000 74 40 0 1101 -0.122785 0.268594 0.054844 -4892.000000 0.169375 0.000000 0.001250 0.000625 
17536000 6 26 0 501 -0.123339 0.270156 0.054844 -4919.000000 0.170000 0.000000 0.001250 0.000625 
17600000 52 43 277 916 -0.123813 0.270625 0.054688 -4891.000000 0.170000 0.000000 0.001250 0.000625 
17664000 72 72 0 84 -0.124288 0.271562 0.054531 -4885.000000 0.170625 0.000000 0.001250 0.000625 
17728000 79 15 0 160 -0.124842 0.273125 0.054531 -4924.000000 0.170625 0.000000 0.001250 0.000625 
17792000 37 20 435 810 -0.125554 0.273906 0.054531 -4882.000000 0.170625 0.000000 0.001250 0.000625 
17856000 7 17 1584 971 -0.125791 0.274531 0.054688 -4898.000000 0.170625 0.000000 0.000625 0.000625 
17920000 23 63 616 457 -0.126582 0.274844 0.054375 -4833.000000 0.171250 0.000000 0.000625 0.000625 
17984000 19 52 0 1184 -0.127136 0.275781 0.054375 -4837.000000 0.171875 0.000000 0.000625 0.000625 
18048000 14 24 0 208 -0.127215 0.277031 0.054688 -4899.000000 0.171875 0.000000 0.000000 0.000625 
18112000 43 68 0 45 -0.127453 0.277344 0.054531 -4885.000000 0.171875 0.000625 0.000000 0.000625 
18176000 25 11 0 395 -0.127848 0.277969 0.054688 -4875.000000 0.171875 0.000625 0.000000 0.000625 
18240000 42 44 783 1414 -0.128560 0.279062 0.055000 -4873.000000 0.171875 0.000000 0.000000 0.000625 
18304000 25 29 0 295 -0.128639 0.279844 0.055000 -4890.000000 0.171875 0.000000 0.000000 0.000625 
18368000 31 76 0 621 -0.129509 0.281875 0.055000 -4927.000000 0.171875 0.000000 0.000000 0.001250 
18432000 39 61 777 867 -0.130142 0.282969 0.055156 -4933.000000 0.171875 0.000000 0.000000 0.000625 
18496000 34 16 1490 650 -0.130696 0.283594 0.055313 -4917.000000 0.171875 0.000625 0.000000 0.000625 
18560000 33 6 0 1193 -0.131329 0.285938 0.055156 -4983.000000 0.171875 0.000000 0.000000 0.000625 
18624000 78 38 1028 1026 -0.132120 0.287031 0.055781 -4956.000000 0.171875 0.000000 0.000000 0.000625 
18688000 30 60 0 47 -0.132911 0.288125 0.059062 -4946.000000 0.173125 0.000000 0.000000 0.000625 
18752000 19 64 0 266 -0.133465 0.288906 0.059062 -4925.000000 0.173125 0.000625 0.000000 0.000625 
18816000 73 47 610 296 -0.133782 0.290000 0.059062 -4946.000000 0.173125 0.000625 0.000000 0.000625 
18880000 17 65 0 706 -0.134177 0.290313 0.058906 -4922.000000 0.173125 0.000000 0.000000 0.000625 
18944000 27 0 0 884 -0.134652 0.290625 0.058906 -4884.000000 0.173125 0.000000 0.000000 0.000625 
19008000 18 5 0 676 -0.135443 0.291875 0.059687 -4854.000000 0.173125 0.000000 0.000000 0.000625 
19072000 64 36 0 1102 -0.135680 0.292813 0.059687 -4880.000000 0.173125 0.000000 0.000000 0.000625 
19136000 38 71 0 963 -0.135918 0.293750 0.060000 -4891.000000 0.173125 0.000000 0.000000 0.000625 
19200000 50 54 0 132 -0.136630 0.295000 0.064531 -4894.000000 0.171836 0.000000 0.000000 0.001241 
19264000 79 57 0 960 -0.137579 0.296719 0.064531 -4908.000000 0.171836 0.000000 0.000620 0.000620 
19328000 69 12 0 678 -0.138212 0.298125 0.064687 -4905.000000 0.171623 0.000000 0.000620 0.000620 
19392000 74 37 0 564 -0.139241 0.299063 0.064687 -4861.000000 0.171623 0.000000 0.000620 0.000620 
19456000 64 38 547 1334 -0.139557 0.300312 0.064844 -4891.000000 0.171623 0.000000 0.001239 0.000620 
19520000 11 61 635 529 -0.139953 0.301094 0.065000 -4901.000000 0.171623 0.000000 0.000620 0.000620 
19584000 58 53 0 513 -0.140665 0.302344 0.065156 -4902.000000 0.172243 0.000000 0.000620 0.000620 
19648000 57 29 0 1022 -0.140585 0.302656 0.065000 -4917.000000 0.172243 0.000000 0.000620 0.000620 
19712000 39 33 992 768 -0.140823 0.303281 0.065312 -4933.000000 0.172243 0.000000 0.000620 0.000620 
19776000 34 20 0 1011 -0.142009 0.305781 0.073281 -4931.000000 0.172542 0.000000 0.000618 0.000618 
19840000 54 60 0 112 -0.141772 0.305469 0.070156 -4933.000000 0.174375 0.000000 0.000625 0.000625 
19904000 69 79 0 878 -0.142563 0.307031 0.069844 -4948.000000 0.174375 0.000000 0.000625 0.000625 
19968000 36 53 0 1025 -0.143038 0.307969 0.070156 -4955.000000 0.174375 0.000000 0.000625 0.000625 
20032000 60 53 478 1293 -0.143592 0.309219 0.069531 -4979.000000 0.175625 0.000000 0.000625 0.000625 
20096000 67 16 926 866 -0.143987 0.309688 0.069687 -4959.000000 0.176250 0.000000 0.000625 0.000625 
20160000 17 45 0 336 -0.144858 0.311875 0.070000 -4969.000000 0.176250 0.000000 0.000625 0.000625 
20224000 23 39 289 1209 -0.145411 0.312969 0.070156 -4963.000000 0.176250 0.000625 0.000625 0.000625 
20288000 53 56 0 1286 -0.145965 0.312969 0.070156 -4903.000000 0.176250 0.000000 0.000625 0.000625 
20352000 66 21 0 645 -0.146915 0.314844 0.070312 -4922.000000 0.176250 0.000000 0.000625 0.000625 
20416000 61 38 1539 414 -0.147864 0.317188 0.070312 -4971.000000 0.176250 0.000000 0.000625 0.000625 
20480000 35 67 0 473 -0.147943 0.317812 0.070156 -4988.000000 0.176250 0.000000 0.000625 0.000625 
20544000 22 1 0 590 -0.148259 0.318906 0.070000 -4999.000000 0.176250 0.000000 0.000625 0.000625 
20608000 46 36 1288 708 -0.149604 0.321250 0.070000 -5011.000000 0.176875 0.000000 0.000625 0.000625 
20672000 36 69 0 396 -0.150000 0.322344 0.070312 -5036.000000 0.176250 0.000000 0.000625 0.000625 
20736000 62 63 0 1105 -0.150475 0.323594 0.070469 -5070.000000 0.176250 0.000000 0.000625 0.000625 
20800000 36 60 0 1477 -0.151108 0.324688 0.070312 -5051.000000 0.176250 0.000000 0.000625 0.000625 
20864000 2 26 0 735 -0.152373 0.325937 0.070469 -5003.000000 0.176250 0.000000 0.000625 0.000625 
20928000 25 4 0 54 -0.153006 0.327188 0.070469 -5014.000000 0.175625 0.000000 0.000625 0.000625 
20992000 42 50 0 140 -0.153956 0.328281 0.071406 -4988.000000 0.175625 0.000000 0.000625 0.000625 
21056000 63 46 0 1288 -0.154905 0.330469 0.071563 -5012.000000 0.175625 0.000000 0.000625 0.000625 
21120000 35 8 0 117 -0.155696 0.332031 0.071719 -5002.000000 0.176250 0.000000 0.000625 0.000625 
21184000 55 20 827 1535 -0.156250 0.332188 0.072188 -4936.000000 0.176250 0.000000 0.000625 0.000625 
21248000 41 2 1408 432 -0.156646 0.333437 0.072344 -4941.000000 0.176250 0.000000 0.000625 0.000625 
21312000 3 19 1323 1479 -0.157278 0.334531 0.073125 -4942.000000 0.176250 0.000000 0.000625 0.000625 
21376000 56 14 0 1571 -0.157595 0.335156 0.076719 -4945.000000 0.175015 0.000000 0.000618 0.000618 
21440000 12 5 750 1397 -0.158149 0.336406 0.076406 -4962.000000 0.175015 0.000000 0.000618 0.000618 
21504000 24 61 1551 528 -0.158386 0.338594 0.084844 -5017.000000 0.174799 0.000000 0.000618 0.000618 
21568000 37 45 249 435 -0.158940 0.340156 0.085000 -5051.000000 0.174799 0.000000 0.000618 0.000618 
21632000 6 24 0 700 -0.159652 0.341719 0.086875 -5072.000000 0.174691 0.000000 0.000617 0.000617 
21696000 8 77 0 51 -0.160443 0.342031 0.086875 -5012.000000 0.174691 0.000000 0.000617 0.000617 
21760000 8 53 646 489 -0.161234 0.343125 0.083281 -4965.000000 0.172141 0.000000 0.000608 0.000608 
21824000 22 6 1142 763 -0.161313 0.343438 0.083125 -4957.000000 0.172141 0.000000 0.000608 0.000608 
21888000 60 67 0 782 -0.162025 0.344844 0.082969 -4960.000000 0.172141 0.000000 0.000608 0.000608 
21952000 15 8 0 937 -0.162816 0.346094 0.083281 -4947.000000 0.172749 0.000000 0.000608 0.000608 
22016000 56 56 139 372 -0.163528 0.347031 0.083281 -4910.000000 0.172141 0.000000 0.001217 0.000608 
22080000 76 58 0 1018 -0.163291 0.347656 0.083281 -4937.000000 0.172141 0.000000 0.000608 0.000608 
22144000 12 46 360 864 -0.163608 0.348438 0.083594 -4945.000000 0.172036 0.000000 0.000608 0.000608 
22208000 52 63 1230 943 -0.164161 0.350469 0.083125 -5007.000000 0.172351 0.000000 0.000609 0.000609 
22272000 44 70 0 1392 -0.164636 0.351094 0.083594 -4994.000000 0.172351 0.000000 0.000609 0.000609 
22336000 35 0 0 376 -0.164794 0.352344 0.083906 -5033.000000 0.172141 0.000000 0.000608 0.000608 
22400000 66 75 176 461 -0.165032 0.353438 0.085156 -5046.000000 0.172141 0.000000 0.000000 0.000608 
22464000 40 40 254 320 -0.165032 0.353438 0.097344 -5033.000000 0.172141 0.000000 0.000000 0.000608 
22528000 37 45 249 696 -0.165427 0.353906 0.097344 -5008.000000 0.172246 0.000000 0.000000 0.000609 
22592000 66 22 0 1267 -0.165981 0.354531 0.097500 -4961.000000 0.172246 0.000000 0.000000 0.000609 
22656000 38 11 0 1365 -0.166297 0.355156 0.097500 -4956.000000 0.172246 0.000000 0.000000 0.000609 
22720000 51 46 0 182 -0.166930 0.355469 0.098437 -4900.000000 0.172141 0.000000 0.000000 0.000608 
22784000 56 19 1564 1008 -0.167722 0.357187 0.099062 -4923.000000 0.172141 0.000000 0.000000 0.000608 
22848000 44 59 853 735 -0.168908 0.359063 0.099375 -4908.000000 0.172141 0.000000 0.000000 0.000608 
22912000 7 9 1362 1209 -0.169383 0.360156 0.099062 -4925.000000 0.172141 0.000000 0.000000 0.000608 
22976000 23 58 0 745 -0.170174 0.361250 0.098906 -4893.000000 0.172141 0.000000 0.000000 0.000608 
23040000 15 34 0 1055 -0.170807 0.362969 0.100000 -4919.000000 0.172435 0.000607 0.000000 0.000607 
23104000 76 33 0 706 -0.171361 0.364219 0.100312 -4913.000000 0.171723 0.000000 0.000000 0.000607 
23168000 35 25 0 27 -0.171598 0.365312 0.100156 -4931.000000 0.172226 0.000000 0.000000 0.000606 
23232000 60 65 0 1534 -0.172231 0.366875 0.100469 -4962.000000 0.172226 0.000000 0.000000 0.000606 
23296000 60 51 0 427 -0.172468 0.368281 0.100937 -5000.000000 0.172832 0.000000 0.000000 0.000606 
23360000 33 71 0 963 -0.173497 0.369688 0.101562 -4975.000000 0.172518 0.000000 0.000605 0.000605 
23424000 23 44 1558 470 -0.174367 0.370938 0.101719 -4959.000000 0.172518 0.000000 0.000000 0.000605 
23488000 13 34 431 400 -0.175000 0.372188 0.102656 -4965.000000 0.172414 0.000000 0.000000 0.001210 
23552000 31 34 1246 1124 -0.175712 0.373594 0.102969 -4963.000000 0.173019 0.000000 0.000000 0.000605 
23616000 55 45 0 1050 -0.176028 0.374219 0.102813 -4966.000000 0.173019 0.000000 0.000000 0.000605 
23680000 79 15 0 312 -0.176899 0.375156 0.102813 -4933.000000 0.173019 0.000000 0.000000 0.000605 
23744000 46 53 0 44 -0.177136 0.375625 0.102969 -4944.000000 0.173019 0.000000 0.000000 0.000605 
23808000 37 63 1391 387 -0.177690 0.376250 0.103125 -4911.000000 0.173019 0.000000 0.000000 0.000605 
23872000 37 37 410 524 -0.178639 0.377656 0.102969 -4905.000000 0.173019 0.000000 0.000000 0.000605 
23936000 51 34 0 839 -0.179509 0.379063 0.103438 -4894.000000 0.173019 0.000000 0.000000 0.000605 
24000000 68 58 0 613 -0.179905 0.380156 0.103438 -4914.000000 0.173019 0.000000 0.000000 0.000605 
24064000 38 7 0 631 -0.180696 0.381406 0.105156 -4893.000000 0.173019 0.000000 0.000000 0.000605 
24128000 36 67 0 17 -0.181171 0.382344 0.105313 -4875.000000 0.173019 0.000000 0.000000 0.000605 
24192000 23 79 0 1589 -0.181646 0.383281 0.110781 -4877.000000 0.169834 0.000000 0.000000 0.000594 
24256000 69 45 1441 958 -0.181962 0.384375 0.111094 -4890.000000 0.169733 0.000000 0.000000 0.000593 
24320000 27 31 0 1254 -0.182991 0.385313 0.111250 -4824.000000 0.169733 0.000000 0.000000 0.000593 
24384000 19 61 0 533 -0.184098 0.385781 0.111562 -4732.000000 0.169733 0.000000 0.000000 0.000593 
24448000 71 33 0 1547 -0.184652 0.387500 0.111719 -4753.000000 0.169733 0.000000 0.000000 0.000593 
24512000 33 75 0 1508 -0.184731 0.387656 0.111875 -4750.000000 0.169733 0.000000 0.000000 0.000593 
24576000 14 37 950 1344 -0.185918 0.388906 0.115781 -4695.000000 0.167349 0.000000 0.000000 0.000585 
24640000 13 75 0 20 -0.186392 0.390000 0.130469 -4702.000000 0.160855 0.000000 0.000000 0.000562 
24704000 51 74 0 1218 -0.187342 0.391563 0.130625 -4701.000000 0.160945 0.000000 0.000000 0.000563 
24768000 26 78 0 647 -0.188212 0.392813 0.150938 -4673.000000 0.156028 0.000000 0.000000 0.000546 
24832000 32 73 625 1567 -0.188608 0.393750 0.150938 -4680.000000 0.155943 0.000000 0.000000 0.000545 
24896000 39 15 0 426 -0.189082 0.395000 0.151250 -4672.000000 0.156028 0.000000 0.000000 0.000546 
24960000 51 78 389 1565 -0.190348 0.397188 0.151719 -4679.000000 0.156028 0.000000 0.000000 0.000546 
25024000 57 69 0 877 -0.191060 0.398750 0.147031 -4682.000000 0.158537 0.000000 0.000000 0.000554 
25088000 33 52 0 733 -0.191930 0.400156 0.147813 -4654.000000 0.158827 0.000000 0.000000 0.000553 
25152000 62 77 0 1414 -0.193275 0.401875 0.148438 -4606.000000 0.158564 0.000000 0.000552 0.000552 
25216000 34 72 0 832 -0.194541 0.404062 0.148906 -4618.000000 0.158389 0.000000 0.000552 0.000552 
25280000 0 42 0 839 -0.194541 0.405469 0.146875 -4665.000000 0.160425 0.000559 0.000559 0.000559 
25344000 14 66 790 220 -0.194541 0.405938 0.147187 -4695.000000 0.160246 0.000000 0.000558 0.000558 
25408000 50 0 481 1397 -0.195570 0.406875 0.145781 -4639.000000 0.160965 0.000000 0.000561 0.000561 
25472000 52 76 0 707 -0.196915 0.408594 0.145937 -4610.000000 0.161345 0.000000 0.001120 0.000560 
25536000 11 37 0 911 -0.198497 0.411250 0.146563 -4602.000000 0.161254 0.000560 0.001120 0.000560 
25600000 72 78 1070 1253 -0.198180 0.411406 0.146406 -4634.000000 0.160694 0.000000 0.001680 0.000560 
25664000 11 7 0 15 -0.198734 0.413125 0.146719 -4670.000000 0.161074 0.000000 0.001119 0.000000 
25728000 76 32 0 513 -0.199288 0.413906 0.147031 -4654.000000 0.160984 0.000000 0.001118 0.000000 
25792000 62 47 0 1487 -0.200079 0.415625 0.147187 -4684.000000 0.160984 0.000000 0.001118 0.000000 
25856000 2 75 1441 709 -0.200633 0.416719 0.147969 -4683.000000 0.160894 0.000000 0.001117 0.000000 
25920000 43 57 1477 506 -0.201187 0.418125 0.132812 -4707.000000 0.164306 0.000000 0.001133 0.000000 
25984000 21 31 0 264 -0.201028 0.417969 0.095937 -4698.000000 0.175971 0.000000 0.001214 0.000000 
26048000 19 60 0 833 -0.201345 0.417813 0.089844 -4639.000000 0.179234 0.000000 0.001236 0.000000 
26112000 79 65 799 1411 -0.201899 0.418750 0.089688 -4610.000000 0.178616 0.000000 0.001236 0.000000 
26176000 15 78 0 1198 -0.202927 0.419687 0.090000 -4546.000000 0.179234 0.000000 0.001236 0.000618 
26240000 70 74 1300 367 -0.203639 0.421563 0.143437 -4572.000000 0.164586 0.000000 0.001135 0.000000 
26304000 47 19 0 938 -0.204035 0.422969 0.144219 -4587.000000 0.165060 0.000000 0.001134 0.000000 
26368000 3 7 0 401 -0.204905 0.424219 0.091406 -4556.000000 0.179234 0.000000 0.001236 0.000000 
26432000 22 5 0 938 -0.204589 0.424687 0.091875 -4608.000000 0.178792 0.000000 0.001233 0.000000 
26496000 56 62 0 882 -0.205142 0.426406 0.103438 -4650.000000 0.172209 0.000000 0.001188 0.000000 
26560000 75 63 0 1426 -0.207120 0.430000 0.107031 -4650.000000 0.170488 0.000000 0.001176 0.000000 
26624000 43 75 0 792 -0.207358 0.430312 0.106563 -4623.000000 0.170975 0.000000 0.001175 0.000588 
26688000 21 74 903 686 -0.208149 0.431563 0.162344 -4605.000000 0.157527 0.000000 0.000538 0.000538 
26752000 44 78 1047 1515 -0.209098 0.433906 0.170469 -4642.000000 0.153644 0.000000 0.000524 0.000524 
26816000 17 51 889 436 -0.208544 0.432344 0.170313 -4588.000000 0.153644 0.000000 0.000524 0.000524 
26880000 35 10 1594 122 -0.210206 0.434375 0.172031 -4535.000000 0.154007 0.000000 0.000524 0.000524 
26944000 66 46 0 1561 -0.210522 0.434688 0.175313 -4513.000000 0.154007 0.000000 0.000524 0.000524 
27008000 76 54 418 1491 -0.210918 0.435781 0.175156 -4533.000000 0.154088 0.000000 0.000524 0.000524 
27072000 53 9 0 1182 -0.212263 0.438594 0.158750 -4563.000000 0.155803 0.000000 0.000530 0.000530 
27136000 10 45 0 263 -0.213212 0.440312 0.159062 -4554.000000 0.156333 0.000000 0.000530 0.000530 
27200000 21 19 1045 1512 -0.214478 0.442188 0.159531 -4514.000000 0.156333 0.000000 0.000530 0.000530 
27264000 0 10 930 624 -0.215269 0.444375 0.168281 -4531.000000 0.152807 0.000000 0.000520 0.000520 
27328000 8 54 923 1413 -0.216693 0.446094 0.168594 -4487.000000 0.152727 0.000000 0.000519 0.000519 
27392000 5 1 0 1256 -0.217722 0.447656 0.177656 -4478.000000 0.151905 0.000000 0.000515 0.000515 
27456000 21 51 1545 998 -0.218671 0.449531 0.177500 -4487.000000 0.151905 0.000000 0.000515 0.000515 
27520000 67 31 586 272 -0.220016 0.451406 0.179688 -4444.000000 0.150818 0.000000 0.000511 0.000511 
27584000 19 14 396 709 -0.220728 0.452969 0.201406 -4462.000000 0.148278 0.000000 0.000499 0.000499 
27648000 0 55 0 1207 -0.221598 0.454844 0.202031 -4453.000000 0.148204 0.000499 0.000499 0.000499 
27712000 35 23 791 1242 -0.222310 0.457031 0.202500 -4496.000000 0.148056 0.000000 0.000499 0.000499 
27776000 5 16 205 1226 -0.222152 0.457188 0.202187 -4484.000000 0.148554 0.000000 0.000499 0.000499 
27840000 58 74 0 349 -0.222706 0.458437 0.203437 -4495.000000 0.148038 0.000000 0.000497 0.000497 
27904000 44 61 318 457 -0.223418 0.459062 0.210313 -4450.000000 0.145083 0.000487 0.000487 0.001461 
27968000 24 9 1105 1341 -0.224130 0.460156 0.210156 -4435.000000 0.145224 0.000000 0.000487 0.000975 
28032000 60 17 0 61 -0.224446 0.460781 0.210313 -4426.000000 0.145153 0.000000 0.000487 0.000974 
28096000 41 45 316 288 -0.225633 0.462813 0.217812 -4426.000000 0.142517 0.000000 0.000953 0.000477 
28160000 20 44 756 529 -0.226978 0.464688 0.218281 -4400.000000 0.142178 0.000000 0.000951 0.000476 
28224000 70 48 0 818 -0.227927 0.466406 0.219688 -4391.000000 0.142043 0.000000 0.000950 0.000475 
28288000 42 45 202 1315 -0.228560 0.467969 0.220469 -4405.000000 0.141841 0.000474 0.000949 0.000474 
28352000 11 2 0 1589 -0.229114 0.469688 0.220938 -4416.000000 0.141232 0.000000 0.000948 0.000474 
28416000 10 19 0 1561 -0.229351 0.469844 0.220156 -4382.000000 0.141568 0.000000 0.000950 0.000475 
28480000 0 11 583 929 -0.229984 0.470156 0.218594 -4318.000000 0.142243 0.000000 0.000955 0.000477 
28544000 76 76 1358 1507 -0.231646 0.472031 0.219062 -4256.000000 0.141038 0.000000 0.000943 0.000472 
28608000 15 27 1591 1321 -0.232516 0.472969 0.221094 -4223.000000 0.141038 0.000000 0.000943 0.000472 
28672000 78 20 0 175 -0.233386 0.474219 0.223438 -4205.000000 0.140442 0.000000 0.000939 0.000470 
28736000 31 62 0 63 -0.233940 0.475781 0.223750 -4221.000000 0.140977 0.000470 0.000940 0.000470 
28800000 54 56 0 103 -0.234177 0.475781 0.223281 -4175.000000 0.141110 0.000000 0.000941 0.000470 
28864000 56 47 291 1363 -0.234731 0.477656 0.228125 -4199.000000 0.139147 0.000464 0.000928 0.000464 
28928000 70 18 0 1018 -0.235206 0.478750 0.229375 -4189.000000 0.138889 0.000000 0.000926 0.000463 
28992000 51 1 0 493 -0.235522 0.479844 0.214531 -4197.000000 0.145975 0.000000 0.000970 0.000485 
29056000 41 78 517 1297 -0.236709 0.481250 0.223750 -4140.000000 0.142520 0.000000 0.000944 0.000472 
29120000 48 67 1068 831 -0.237658 0.482656 0.224531 -4094.000000 0.141847 0.000000 0.000943 0.000471 
29184000 16 78 1229 173 -0.238449 0.482969 0.224688 -4006.000000 0.141847 0.000000 0.000943 0.000471 
29248000 41 76 0 1037 -0.239636 0.484687 0.225156 -3968.000000 0.141647 0.000000 0.000941 0.000471 
29312000 37 25 0 1165 -0.240427 0.487031 0.225781 -4011.000000 0.141381 0.000470 0.000939 0.000470 
29376000 30 11 0 37 -0.241930 0.489219 0.228281 -3979.000000 0.140720 0.000000 0.000935 0.000468 
29440000 36 26 0 214 -0.242801 0.490156 0.229063 -3927.000000 0.140793 0.000000 0.000932 0.000466 
29504000 14 27 1256 1262 -0.244066 0.492344 0.230156 -3937.000000 0.140530 0.000000 0.000931 0.000465 
29568000 51 79 1492 1519 -0.245174 0.494219 0.232187 -3897.000000 0.140204 0.000000 0.000929 0.000464 
29632000 9 6 505 639 -0.245649 0.495625 0.232656 -3917.000000 0.140269 0.000000 0.000929 0.000464 
29696000 72 47 261 302 -0.245965 0.496406 0.235313 -3923.000000 0.141133 0.000000 0.000929 0.000464 
29760000 66 70 256 401 -0.246519 0.497812 0.230156 -3901.000000 0.141523 0.000000 0.001401 0.000467 
29824000 66 48 374 1355 -0.247468 0.499063 0.236875 -3870.000000 0.138927 0.000000 0.001376 0.000459 
29888000 56 27 0 1182 -0.247468 0.499531 0.237656 -3875.000000 0.138673 0.000000 0.001373 0.000915 
29952000 43 61 0 360 -0.248418 0.501563 0.237656 -3876.000000 0.139130 0.000458 0.001373 0.000458 
30016000 3 6 0 549 -0.250000 0.503594 0.230781 -3800.000000 0.142122 0.000000 0.001403 0.000468 
30080000 41 50 48 1263 -0.250079 0.502969 0.230000 -3732.000000 0.143258 0.000000 0.001404 0.000468 
30144000 24 51 751 876 -0.251582 0.504375 0.230156 -3648.000000 0.142523 0.000000 0.001402 0.000467 
30208000 19 5 0 407 -0.251503 0.504219 0.230156 -3616.000000 0.142457 0.000000 0.001401 0.000467 
30272000 54 66 0 602 -0.252453 0.505156 0.228594 -3570.000000 0.141923 0.000000 0.001401 0.000467 
30336000 11 61 1571 618 -0.253165 0.505781 0.229375 -3528.000000 0.142591 0.000000 0.001398 0.000466 
30400000 20 6 332 440 -0.254430 0.508125 0.230000 -3535.000000 0.142458 0.000000 0.001397 0.000466 
30464000 3 62 0 344 -0.254668 0.508906 0.230781 -3539.000000 0.142924 0.000000 0.001397 0.000931 
30528000 31 66 834 938 -0.256250 0.510469 0.233281 -3464.000000 0.143256 0.000000 0.001395 0.000465 
30592000 43 61 0 652 -0.257120 0.512188 0.233750 -3476.000000 0.143189 0.000000 0.001860 0.000465 
30656000 52 32 389 396 -0.257437 0.513125 0.233594 -3477.000000 0.142724 0.000000 0.001860 0.000465 
30720000 35 42 1109 1251 -0.258782 0.514219 0.237344 -3411.000000 0.141279 0.000000 0.002301 0.000460 
30784000 74 78 1432 1398 -0.260285 0.515938 0.231875 -3359.000000 0.143592 0.000000 0.001871 0.000468 
30848000 3 52 0 4 -0.261313 0.517188 0.231563 -3315.000000 0.144127 0.000000 0.001872 0.000468 
30912000 29 24 0 1487 -0.261234 0.516406 0.235000 -3244.000000 0.141933 0.000000 0.002312 0.000462 
30976000 71 64 0 685 -0.261867 0.517656 0.235781 -3218.000000 0.141801 0.000000 0.001848 0.000462 
31040000 2 26 0 463 -0.262737 0.519062 0.236719 -3215.000000 0.141144 0.000000 0.001845 0.000923 
31104000 45 9 79 1078 -0.263370 0.520625 0.236563 -3234.000000 0.140683 0.000000 0.002306 0.000000 
31168000 75 41 0 488 -0.263528 0.521406 0.228437 -3220.000000 0.144140 0.000000 0.002363 0.000000 
31232000 44 57 85 919 -0.264320 0.522188 0.235625 -3185.000000 0.143460 0.000000 0.002344 0.000000 
31296000 57 52 706 250 -0.264953 0.523438 0.236719 -3184.000000 0.143124 0.000000 0.002339 0.000000 
31360000 24 9 0 1501 -0.265585 0.524375 0.237500 -3170.000000 0.142991 0.000000 0.002336 0.000000 
31424000 24 67 0 811 -0.265823 0.525156 0.237656 -3170.000000 0.142991 0.000000 0.002336 0.000467 
31488000 38 21 0 367 -0.266535 0.526406 0.243281 -3150.000000 0.140690 0.000000 0.002299 0.000000 
31552000 71 77 424 6 -0.267009 0.527813 0.270625 -3150.000000 0.130435 0.000000 0.002131 0.000000 
31616000 6 1 108 682 -0.267959 0.529062 0.273125 -3101.000000 0.130085 0.000000 0.001695 0.000000 
31680000 30 2 0 889 -0.268434 0.528906 0.273438 -3025.000000 0.130932 0.000000 0.001695 0.000000 
31744000 23 77 0 857 -0.269858 0.530625 0.274219 -2979.000000 0.130453 0.000000 0.001694 0.000000 
31808000 4 42 0 545 -0.270807 0.531875 0.280781 -2956.000000 0.128589 0.000000 0.001665 0.000000 
31872000 51 56 0 401 -0.272073 0.533125 0.280938 -2888.000000 0.128898 0.000000 0.001663 0.000000 
31936000 33 24 0 1397 -0.273101 0.534844 0.305469 -2886.000000 0.121094 0.000000 0.001953 0.000000 
32000000 67 77 963 1437 -0.274367 0.536406 0.310156 -2840.000000 0.120999 0.000000 0.001952 0.000000 
32064000 49 71 1179 254 -0.275554 0.537656 0.310781 -2780.000000 0.120670 0.000000 0.001946 0.000000 
32128000 57 30 0 428 -0.276582 0.537969 0.311563 -2686.000000 0.120824 0.000000 0.001554 0.000000 
32192000 71 74 805 1064 -0.277057 0.538438 0.325156 -2663.000000 0.116961 0.000000 0.001504 0.000000 
32256000 62 35 0 294 -0.277294 0.538906 0.326094 -2651.000000 0.116786 0.000000 0.001502 0.000000 
32320000 5 22 0 130 -0.279193 0.540937 0.342656 -2569.000000 0.112355 0.000000 0.001445 0.000000 
32384000 3 7 0 524 -0.278877 0.541563 0.342813 -2621.000000 0.112315 0.000000 0.001445 0.000000 
32448000 11 60 0 1470 -0.279351 0.542188 0.343281 -2593.000000 0.112514 0.000000 0.001442 0.000000 
32512000 68 8 621 1403 -0.280459 0.543594 0.344062 -2556.000000 0.112311 0.000000 0.001440 0.000000 
32576000 7 67 1174 530 -0.280934 0.545312 0.355781 -2572.000000 0.108014 0.000000 0.001742 0.000000 
32640000 29 51 0 1390 -0.281250 0.545781 0.355938 -2552.000000 0.107591 0.000000 0.001741 0.000000 
32704000 77 26 0 219 -0.281962 0.547813 0.359219 -2572.000000 0.106883 0.000000 0.001730 0.000000 
32768000 15 18 1038 575 -0.282832 0.548750 0.360000 -2519.000000 0.106699 0.000000 0.001381 0.000000 
32832000 1 22 0 764 -0.282832 0.549063 0.360156 -2519.000000 0.106970 0.000000 0.001380 0.000000 
32896000 32 20 0 409 -0.283307 0.550312 0.361719 -2513.000000 0.107586 0.000000 0.001034 0.000000 
32960000 69 10 0 693 -0.284335 0.551719 0.362969 -2459.000000 0.107216 0.000000 0.001031 0.000000 
33024000 38 17 0 362 -0.285127 0.552813 0.363750 -2419.000000 0.107033 0.000000 0.001029 0.000000 
33088000 67 49 163 93 -0.286551 0.555156 0.365156 -2395.000000 0.106813 0.000000 0.000685 0.000000 
33152000 45 41 546 129 -0.286709 0.555937 0.367344 -2429.000000 0.105963 0.000000 0.000681 0.000000 
33216000 14 75 139 607 -0.287896 0.557500 0.368281 -2392.000000 0.105926 0.000000 0.000681 0.000000 
33280000 44 56 553 1564 -0.288212 0.558438 0.409687 -2389.000000 0.099203 0.000000 0.000638 0.000000 
33344000 74 37 1142 148 -0.289636 0.560469 0.411562 -2355.000000 0.099013 0.000000 0.000637 0.000000 
33408000 26 50 180 446 -0.290427 0.561562 0.411406 -2345.000000 0.099171 0.000000 0.000638 0.000000 
33472000 22 42 1193 1572 -0.291297 0.563281 0.412500 -2347.000000 0.098982 0.000000 0.000637 0.000000 
33536000 28 64 0 121 -0.292801 0.565312 0.423438 -2300.000000 0.096573 0.000000 0.000623 0.000000 
33600000 6 62 957 0 -0.293829 0.567344 0.404844 -2304.000000 0.100712 0.000000 0.000648 0.000000 
33664000 33 23 1547 577 -0.293434 0.566719 0.405000 -2301.000000 0.100065 0.000000 0.000648 0.000000 
33728000 73 14 0 1323 -0.294304 0.568750 0.423906 -2323.000000 0.096322 0.000000 0.000623 0.000000 
33792000 4 2 0 144 -0.294620 0.569844 0.427031 -2303.000000 0.096292 0.000000 0.000623 0.000000 
33856000 8 79 0 1218 -0.296123 0.571094 0.419687 -2223.000000 0.097754 0.000000 0.000633 0.000000 
33920000 53 21 100 182 -0.297152 0.572969 0.437812 -2191.000000 0.094409 0.000000 0.000611 0.000306 
33984000 34 60 0 115 -0.298418 0.574531 0.439219 -2145.000000 0.094628 0.000000 0.000611 0.000305 
34048000 62 37 0 321 -0.298892 0.575156 0.436719 -2112.000000 0.095487 0.000307 0.000614 0.000000 
34112000 52 44 0 1288 -0.299130 0.575156 0.436719 -2073.000000 0.095487 0.000000 0.000614 0.000000 
34176000 79 1 0 1177 -0.300079 0.576094 0.433750 -2007.000000 0.096386 0.000000 0.000618 0.000000 
34240000 24 79 0 239 -0.300870 0.577031 0.438281 -1977.000000 0.095924 0.000000 0.000919 0.000000 
34304000 77 69 725 68 -0.301899 0.578594 0.435781 -1933.000000 0.096645 0.000000 0.000923 0.000000 
34368000 74 21 219 1572 -0.301266 0.577969 0.434844 -1924.000000 0.096516 0.000000 0.000925 0.000000 
34432000 23 47 603 519 -0.301820 0.579219 0.435625 -1928.000000 0.096426 0.000616 0.000924 0.000000 
34496000 58 50 0 158 -0.301978 0.580156 0.431719 -1937.000000 0.097546 0.000000 0.000932 0.000000 
34560000 71 38 0 959 -0.302690 0.580781 0.431563 -1864.000000 0.097235 0.000000 0.000932 0.000000 
34624000 11 10 0 1270 -0.303797 0.582969 0.497031 -1849.000000 0.086107 0.000000 0.000550 0.000000 
34688000 41 66 847 1029 -0.303718 0.582500 0.502188 -1804.000000 0.085263 0.000000 0.000545 0.000000 
34752000 5 8 496 1500 -0.304272 0.582031 0.501250 -1700.000000 0.085379 0.000000 0.000546 0.000000 
34816000 26 65 1422 206 -0.305459 0.583438 0.502188 -1655.000000 0.085333 0.000000 0.000545 0.000000 
34880000 59 14 0 40 -0.305301 0.583906 0.502656 -1654.000000 0.085240 0.000000 0.000545 0.000000 
34944000 10 1 1434 1579 -0.306250 0.584844 0.504375 -1598.000000 0.085257 0.000000 0.000543 0.000000 
35008000 63 12 0 1555 -0.307674 0.586094 0.505313 -1502.000000 0.085072 0.000000 0.000542 0.000000 
35072000 45 13 0 502 -0.308782 0.587656 0.507031 -1470.000000 0.084796 0.000000 0.000540 0.000000 
35136000 67 58 333 1586 -0.309177 0.588281 0.504062 -1456.000000 0.085089 0.000000 0.000540 0.000000 
35200000 4 4 0 1531 -0.309494 0.588750 0.504531 -1451.000000 0.084727 0.000000 0.000540 0.000000 
35264000 64 20 1348 1202 -0.309968 0.589531 0.505938 -1443.000000 0.084883 0.000000 0.000539 0.000000 
35328000 20 44 756 736 -0.310206 0.590000 0.506406 -1409.000000 0.084860 0.000000 0.000539 0.000269 
35392000 61 54 0 991 -0.310601 0.591094 0.507500 -1416.000000 0.084746 0.000000 0.000538 0.000000 
35456000 0 72 0 716 -0.312342 0.593281 0.508906 -1363.000000 0.084609 0.000000 0.000806 0.000000 
35520000 64 53 0 263 -0.314082 0.595000 0.510625 -1294.000000 0.084450 0.000000 0.000536 0.000000 
35584000 39 50 848 1036 -0.315032 0.596094 0.511719 -1255.000000 0.084560 0.000000 0.000535 0.000000 
35648000 70 56 196 8 -0.315665 0.597969 0.513437 -1273.000000 0.084112 0.000000 0.000534 0.000000 
35712000 53 31 1027 520 -0.315902 0.598750 0.515000 -1265.000000 0.083711 0.000000 0.000533 0.000000 
35776000 27 69 96 923 -0.317009 0.601250 0.518750 -1308.000000 0.083532 0.000000 0.000530 0.000000 
35840000 25 65 1094 700 -0.318038 0.602656 0.520312 -1277.000000 0.083355 0.000000 0.000794 0.000265 
35904000 23 67 0 1281 -0.318275 0.603437 0.520625 -1275.000000 0.083333 0.000000 0.000794 0.000000 
35968000 79 79 0 733 -0.318196 0.604688 0.521875 -1333.000000 0.083201 0.000000 0.000792 0.000000 
36032000 23 63 616 159 -0.319225 0.606406 0.535000 -1306.000000 0.081437 0.000000 0.000776 0.000000 
36096000 69 67 814 850 -0.320491 0.608125 0.536563 -1281.000000 0.081207 0.000000 0.000516 0.000258 
36160000 72 10 729 684 -0.320728 0.609375 0.537813 -1291.000000 0.081144 0.000000 0.000515 0.000258 
36224000 27 79 0 996 -0.321361 0.611719 0.542969 -1352.000000 0.080521 0.000000 0.000511 0.000256 
36288000 21 61 1473 798 -0.321835 0.613281 0.544687 -1356.000000 0.080316 0.000000 0.000510 0.000255 
36352000 71 12 0 1427 -0.322231 0.615156 0.546406 -1368.000000 0.080173 0.000000 0.000255 0.000255 
36416000 0 60 1529 572 -0.322627 0.615469 0.546562 -1331.000000 0.080132 0.000000 0.000254 0.000254 
36480000 26 64 0 320 -0.324763 0.617812 0.579844 -1262.000000 0.076475 0.000000 0.000243 0.000243 
36544000 67 5 827 1340 -0.325712 0.618437 0.580313 -1178.000000 0.076419 0.000000 0.000243 0.000243 
36608000 16 49 0 192 -0.325712 0.619062 0.580937 -1215.000000 0.076140 0.000242 0.000242 0.000242 
36672000 50 50 0 850 -0.325791 0.619062 0.580937 -1197.000000 0.075860 0.000000 0.000242 0.000000 
36736000 52 26 582 1398 -0.326424 0.620469 0.582969 -1203.000000 0.075604 0.000000 0.000242 0.000000 
36800000 34 70 0 1362 -0.327136 0.621563 0.584063 -1181.000000 0.075494 0.000000 0.000241 0.000000 
36864000 11 29 0 1137 -0.327848 0.622812 0.585313 -1153.000000 0.075295 0.000000 0.000241 0.000000 
36928000 58 26 0 1289 -0.329430 0.624844 0.586875 -1100.000000 0.075132 0.000000 0.000240 0.000000 
36992000 77 36 0 896 -0.330380 0.626406 0.592656 -1104.000000 0.074471 0.000000 0.000238 0.000000 
37056000 69 75 1087 422 -0.330696 0.627031 0.592500 -1082.000000 0.074542 0.000000 0.000238 0.000000 
37120000 38 30 1537 397 -0.331013 0.627656 0.593125 -1070.000000 0.074506 0.000000 0.000238 0.000000 
37184000 59 37 0 1406 -0.331725 0.628125 0.593437 -1001.000000 0.074524 0.000000 0.000238 0.000000 
37248000 23 60 524 183 -0.332516 0.629531 0.594844 -996.000000 0.074453 0.000000 0.000238 0.000000 
37312000 6 71 455 855 -0.333149 0.630313 0.595156 -954.000000 0.074726 0.000000 0.000238 0.000000 
37376000 25 74 1451 1327 -0.333149 0.630469 0.595000 -941.000000 0.074691 0.000000 0.000476 0.000000 
37440000 5 60 742 1032 -0.334019 0.632031 0.596562 -923.000000 0.074804 0.000000 0.000237 0.000000 
37504000 24 73 1141 1072 -0.335759 0.632812 0.596406 -790.000000 0.075059 0.000000 0.000238 0.000000 
37568000 29 46 0 1305 -0.336630 0.634687 0.602344 -775.000000 0.074623 0.000000 0.000235 0.000000 
37632000 64 77 0 955 -0.336551 0.635469 0.604531 -811.000000 0.074396 0.000000 0.000235 0.000000 
37696000 66 48 1132 1269 -0.336551 0.636563 0.605625 -841.000000 0.074274 0.000000 0.000234 0.000000 
37760000 35 78 1280 563 -0.336551 0.637188 0.606250 -851.000000 0.074187 0.000000 0.000234 0.000000 
37824000 6 49 0 816 -0.336392 0.637656 0.606875 -845.000000 0.074187 0.000000 0.000234 0.000000 
37888000 9 14 0 1215 -0.336946 0.639062 0.608281 -834.000000 0.074316 0.000000 0.000234 0.000234 
37952000 63 54 435 1266 -0.338528 0.642813 0.611719 -842.000000 0.073807 0.000000 0.000233 0.000233 
38016000 79 58 527 1577 -0.338449 0.642500 0.611875 -805.000000 0.073772 0.000000 0.000233 0.000233 
38080000 12 43 0 360 -0.339478 0.643750 0.612656 -773.000000 0.074022 0.000000 0.000233 0.000466 
38144000 35 17 1017 150 -0.340111 0.644687 0.613437 -729.000000 0.073953 0.000000 0.000233 0.000233 
38208000 18 2 1054 498 -0.340981 0.646250 0.615000 -707.000000 0.074048 0.000000 0.000232 0.000232 
38272000 22 18 1113 1562 -0.341456 0.646719 0.615469 -664.000000 0.074014 0.000000 0.000232 0.000000 
38336000 38 55 1005 1507 -0.342880 0.648438 0.615938 -625.000000 0.074212 0.000000 0.000232 0.000000 
38400000 45 71 552 700 -0.342722 0.647656 0.625938 -579.000000 0.073059 0.000000 0.000228 0.000000 
38464000 55 14 611 36 -0.342642 0.647813 0.626094 -551.000000 0.073059 0.000000 0.000228 0.000000 
38528000 50 16 978 99 -0.343354 0.648750 0.627344 -512.000000 0.073154 0.000000 0.000228 0.000000 
38592000 49 59 1326 955 -0.343987 0.649687 0.627969 -475.000000 0.073104 0.000000 0.000228 0.000000 
38656000 59 24 0 1225 -0.344778 0.650938 0.629219 -437.000000 0.073004 0.000000 0.000227 0.000000 
38720000 48 12 495 309 -0.346440 0.653438 0.632969 -404.000000 0.072657 0.000000 0.000226 0.000000 
38784000 19 7 84 417 -0.347389 0.654219 0.632969 -335.000000 0.072674 0.000000 0.000226 0.000000 
38848000 71 20 0 808 -0.347864 0.654687 0.633906 -285.000000 0.072542 0.000000 0.000226 0.000000 
38912000 39 5 54 998 -0.348259 0.655469 0.634531 -240.000000 0.072703 0.000000 0.000226 0.000000 
38976000 23 71 946 1271 -0.349288 0.657031 0.636250 -208.000000 0.072555 0.000000 0.000225 0.000000 
39040000 7 73 848 305 -0.349921 0.658281 0.622969 -211.000000 0.073810 0.000000 0.000230 0.000000 
39104000 9 49 1021 1443 -0.350000 0.658906 0.622812 -208.000000 0.073844 0.000230 0.000230 0.000000 
39168000 16 64 789 1547 -0.350712 0.660156 0.637969 -186.000000 0.072474 0.000000 0.000225 0.000225 
39232000 53 55 225 1395 -0.351345 0.660781 0.638594 -137.000000 0.072200 0.000000 0.000225 0.000000 
39296000 51 5 430 1099 -0.352057 0.662969 0.640781 -176.000000 0.072022 0.000000 0.000224 0.000000 
39360000 14 14 1462 1156 -0.353323 0.663906 0.641406 -78.000000 0.071973 0.000000 0.000224 0.000000 
39424000 14 75 1055 34 -0.352927 0.663438 0.640156 -55.000000 0.072376 0.000000 0.000225 0.000000 
39488000 59 62 0 1100 -0.353560 0.664687 0.642344 -48.000000 0.072133 0.000000 0.000224 0.000224 
39552000 78 34 0 659 -0.354747 0.665156 0.643125 55.000000 0.072052 0.000000 0.000224 0.000000 
39616000 7 39 174 799 -0.355063 0.666250 0.644062 32.000000 0.071971 0.000000 0.000224 0.000000 
39680000 46 21 0 76 -0.356171 0.667188 0.645000 97.000000 0.072147 0.000000 0.000223 0.000000 
39744000 29 37 316 258 -0.356171 0.667656 0.645469 80.000000 0.072354 0.000000 0.000223 0.000000 
39808000 2 32 0 131 -0.357041 0.668750 0.651406 127.000000 0.071729 0.000000 0.000221 0.000000 
39872000 16 29 1154 1466 -0.357516 0.670156 0.652969 115.000000 0.071823 0.000000 0.000221 0.000000 
39936000 46 45 110 1358 -0.359098 0.671406 0.653906 230.000000 0.072406 0.000000 0.000221 0.000000 
40000000 35 7 0 194 -0.360364 0.672969 0.655469 268.000000 0.072074 0.000000 0.000220 0.000000 
40064000 53 35 0 1135 -0.361630 0.674063 0.656406 342.000000 0.071995 0.000000 0.000220 0.000000 
40128000 49 12 36 453 -0.361472 0.673906 0.656094 387.000000 0.072011 0.000000 0.000220 0.000000 
40192000 25 23 1139 130 -0.362184 0.675781 0.664844 394.000000 0.070947 0.000000 0.000218 0.000000 
40256000 47 78 1081 441 -0.362816 0.676875 0.665937 413.000000 0.071087 0.000000 0.000217 0.000000 
40320000 46 43 496 1270 -0.364794 0.679375 0.667969 498.000000 0.070655 0.000000 0.000217 0.000000 
40384000 62 44 1361 697 -0.365506 0.681094 0.670156 483.000000 0.070471 0.000000 0.000432 0.000000 
40448000 54 0 0 1227 -0.365902 0.681562 0.670625 543.000000 0.070441 0.000000 0.000216 0.000000 
40512000 49 19 535 1023 -0.366851 0.683125 0.671406 561.000000 0.070426 0.000000 0.000216 0.000000 
40576000 59 69 1448 627 -0.367880 0.683750 0.672813 642.000000 0.070319 0.000000 0.000216 0.000000 
40640000 40 21 1143 84 -0.368750 0.684844 0.673906 665.000000 0.070183 0.000000 0.000215 0.000215 
40704000 48 0 32 229 -0.369778 0.686250 0.675625 692.000000 0.070062 0.000000 0.000215 0.000000 
40768000 21 31 1269 1487 -0.370174 0.687813 0.677188 648.000000 0.069942 0.000000 0.000215 0.000000 
40832000 46 51 1375 1473 -0.371203 0.689219 0.678594 700.000000 0.069882 0.000000 0.000214 0.000000 
40896000 35 53 0 894 -0.371123 0.689063 0.678750 712.000000 0.069852 0.000000 0.000214 0.000000 
40960000 54 35 621 1493 -0.371598 0.690469 0.680000 691.000000 0.069961 0.000000 0.000214 0.000000 
41024000 37 14 0 1488 -0.372389 0.691875 0.681406 701.000000 0.069842 0.000000 0.000214 0.000000 
41088000 6 33 0 859 -0.373576 0.692188 0.681719 801.000000 0.069613 0.000000 0.000214 0.000000 
41152000 48 32 1486 269 -0.374367 0.693906 0.684531 811.000000 0.069178 0.000000 0.000213 0.000000 
41216000 73 4 958 888 -0.375316 0.695312 0.685781 852.000000 0.069105 0.000000 0.000213 0.000000 
41280000 79 59 1163 1225 -0.376345 0.697344 0.687656 851.000000 0.068775 0.000000 0.000212 0.000000 
41344000 47 41 889 1300 -0.376820 0.698125 0.688281 882.000000 0.068790 0.000000 0.000212 0.000000 
41408000 66 78 1436 88 -0.377057 0.698594 0.688906 906.000000 0.068731 0.000000 0.000212 0.000000 
41472000 24 48 489 625 -0.377136 0.698906 0.689063 930.000000 0.068761 0.000000 0.000424 0.000000 
41536000 62 47 1493 3 -0.377690 0.698906 0.690937 1007.000000 0.068557 0.000000 0.000423 0.000000 
41600000 4 77 445 798 -0.377215 0.697969 0.689063 1049.000000 0.068717 0.000000 0.000424 0.000212 
41664000 62 2 692 836 -0.377690 0.698125 0.689688 1105.000000 0.068717 0.000000 0.000424 0.000212 
41728000 28 39 730 546 -0.378402 0.698281 0.688281 1200.000000 0.068761 0.000000 0.000424 0.000212 
41792000 14 25 0 58 -0.379035 0.699844 0.689844 1213.000000 0.068673 0.000212 0.000424 0.000212 
41856000 52 35 0 38 -0.379035 0.699844 0.688906 1226.000000 0.068761 0.000000 0.000424 0.000212 
41920000 19 9 1311 1508 -0.378956 0.700313 0.689375 1218.000000 0.068746 0.000000 0.000424 0.000212 
41984000 70 57 490 75 -0.379114 0.700937 0.690000 1240.000000 0.068746 0.000000 0.000212 0.000212 
42048000 42 59 1024 1165 -0.379668 0.701875 0.691094 1261.000000 0.068702 0.000000 0.000212 0.000212 
42112000 43 24 1483 748 -0.381329 0.703750 0.693281 1349.000000 0.068513 0.000000 0.000211 0.000211 
42176000 48 70 0 566 -0.382120 0.703906 0.693438 1429.000000 0.068484 0.000000 0.000211 0.000211 
42240000 48 6 1421 713 -0.383544 0.705469 0.695000 1493.000000 0.068383 0.000000 0.000211 0.000000 
42304000 42 4 1528 1059 -0.384177 0.705781 0.695312 1551.000000 0.068354 0.000000 0.000211 0.000000 
42368000 64 6 0 1253 -0.384810 0.705937 0.695312 1620.000000 0.068565 0.000000 0.000211 0.000000 
42432000 2 46 1101 201 -0.385047 0.706719 0.695937 1645.000000 0.068493 0.000000 0.000211 0.000000 
42496000 3 38 908 856 -0.385918 0.707969 0.697812 1673.000000 0.068349 0.000000 0.000210 0.000000 
42560000 20 72 1183 932 -0.386551 0.709531 0.699375 1679.000000 0.068502 0.000000 0.000420 0.000000 
42624000 74 75 119 492 -0.387184 0.710313 0.701406 1713.000000 0.068496 0.000000 0.000209 0.000000 
42688000 53 34 878 249 -0.387025 0.709688 0.700156 1753.000000 0.068358 0.000000 0.000210 0.000000 
42752000 59 77 1058 288 -0.386234 0.708594 0.699219 1786.000000 0.068387 0.000000 0.000210 0.000000 
42816000 40 23 304 980 -0.386234 0.708125 0.698906 1842.000000 0.068358 0.000000 0.000210 0.000000 
42880000 12 44 0 844 -0.387025 0.708906 0.700781 1879.000000 0.068215 0.000000 0.000209 0.000000 
42944000 13 23 1105 390 -0.387658 0.709063 0.701094 1943.000000 0.068201 0.000000 0.000209 0.000000 
43008000 66 58 1298 858 -0.388924 0.710938 0.702656 1956.000000 0.068353 0.000000 0.000209 0.000000 
43072000 11 19 230 732 -0.390427 0.712656 0.704375 2018.000000 0.068044 0.000000 0.000209 0.000000 
43136000 72 39 0 428 -0.391297 0.714219 0.707969 2021.000000 0.067525 0.000000 0.000208 0.000000 
43200000 53 66 0 1089 -0.391535 0.715000 0.708750 2025.000000 0.067455 0.000000 0.000208 0.000000 
43264000 25 46 1048 819 -0.392642 0.716250 0.710000 2087.000000 0.067635 0.000000 0.000207 0.000000 
43328000 44 64 0 1224 -0.392959 0.716875 0.710469 2114.000000 0.067579 0.000000 0.000207 0.000000 
43392000 62 71 1049 135 -0.394066 0.718750 0.712344 2133.000000 0.067218 0.000000 0.000207 0.000000 
43456000 6 3 0 1092 -0.394462 0.719531 0.713906 2143.000000 0.067107 0.000000 0.000206 0.000000 
43520000 45 28 631 1313 -0.395174 0.720938 0.715625 2145.000000 0.067161 0.000000 0.000412 0.000000 
43584000 75 66 524 516 -0.395965 0.722187 0.716875 2165.000000 0.067106 0.000000 0.000412 0.000000 
43648000 22 12 0 60 -0.396440 0.722969 0.717812 2193.000000 0.066817 0.000000 0.000411 0.000000 
43712000 2 35 413 1222 -0.396835 0.724375 0.719375 2161.000000 0.066899 0.000000 0.000410 0.000000 
43776000 14 22 889 1541 -0.397706 0.725156 0.720000 2238.000000 0.066886 0.000000 0.000410 0.000000 
43840000 58 22 0 395 -0.398101 0.725938 0.720781 2243.000000 0.066844 0.000000 0.000615 0.000000 
43904000 31 6 0 1143 -0.398813 0.727656 0.722500 2235.000000 0.066708 0.000000 0.000614 0.000000 
43968000 43 40 1191 1112 -0.399209 0.728125 0.723125 2255.000000 0.066899 0.000000 0.000614 0.000205 
44032000 29 17 464 928 -0.399684 0.728281 0.722187 2331.000000 0.067172 0.000000 0.000614 0.000000 
44096000 32 73 625 221 -0.400712 0.729219 0.722969 2418.000000 0.067131 0.000000 0.000614 0.000000 
44160000 45 28 1113 393 -0.401424 0.730781 0.724531 2423.000000 0.067048 0.000000 0.000613 0.000000 
44224000 41 52 1345 1575 -0.401187 0.731094 0.724531 2405.000000 0.067048 0.000000 0.000613 0.000000 
44288000 78 2 0 1208 -0.401661 0.732031 0.725469 2423.000000 0.066952 0.000000 0.000816 0.000000 
44352000 21 29 0 812 -0.402057 0.731875 0.725313 2473.000000 0.066993 0.000000 0.000613 0.000000 
44416000 47 73 896 264 -0.401978 0.732656 0.725938 2458.000000 0.067170 0.000000 0.000612 0.000000 
44480000 21 63 575 167 -0.402848 0.733594 0.726562 2506.000000 0.067157 0.000000 0.000612 0.000000 
44544000 52 78 329 1040 -0.402927 0.734219 0.727344 2514.000000 0.067061 0.000000 0.000408 0.000000 
44608000 17 51 0 866 -0.403402 0.734219 0.727187 2590.000000 0.067074 0.000000 0.000408 0.000000 
44672000 53 40 1109 622 -0.403560 0.734375 0.727344 2626.000000 0.067033 0.000000 0.000407 0.000000 
44736000 34 7 0 1282 -0.403797 0.735313 0.728281 2618.000000 0.066952 0.000000 0.000407 0.000000 
44800000 79 44 1251 277 -0.404826 0.735469 0.728437 2717.000000 0.067182 0.000000 0.000407 0.000000 
44864000 63 69 1006 239 -0.405142 0.736094 0.729062 2758.000000 0.067100 0.000000 0.000407 0.000000 
44928000 36 78 501 217 -0.405538 0.736719 0.729688 2784.000000 0.067087 0.000000 0.000407 0.000000 
44992000 48 60 1066 1302 -0.405142 0.736094 0.730469 2797.000000 0.067208 0.000000 0.000406 0.000000 
45056000 53 49 962 1465 -0.405617 0.736250 0.730156 2853.000000 0.067032 0.000000 0.000406 0.000000 
45120000 29 45 1169 136 -0.406329 0.738437 0.732500 2825.000000 0.067261 0.000203 0.000405 0.000000 
45184000 54 57 0 503 -0.406804 0.738906 0.734219 2858.000000 0.067152 0.000000 0.000405 0.000202 
45248000 23 73 506 1224 -0.407041 0.740000 0.735313 2850.000000 0.067286 0.000000 0.000404 0.000000 
45312000 13 2 1463 851 -0.406804 0.739688 0.735000 2896.000000 0.067557 0.000000 0.000405 0.000000 
45376000 9 0 0 402 -0.407832 0.740938 0.736406 2933.000000 0.067246 0.000000 0.000606 0.000000 
45440000 3 70 20 1558 -0.408307 0.742188 0.737500 2943.000000 0.067137 0.000000 0.000403 0.000000 
45504000 58 16 1314 388 -0.409256 0.743281 0.738750 3005.000000 0.067244 0.000000 0.000604 0.000000 
45568000 56 35 199 577 -0.409968 0.744375 0.739844 3025.000000 0.067136 0.000000 0.000402 0.000000 
45632000 57 60 0 980 -0.411076 0.745313 0.740938 3129.000000 0.067041 0.000000 0.000401 0.000000 
45696000 39 38 257 382 -0.412342 0.746875 0.742500 3164.000000 0.066920 0.000000 0.000401 0.000000 
45760000 74 58 0 1090 -0.412816 0.747344 0.742656 3205.000000 0.066907 0.000000 0.000401 0.000000 
45824000 70 61 1178 1319 -0.413291 0.748281 0.743594 3239.000000 0.067040 0.000000 0.000400 0.000000 
45888000 34 17 760 317 -0.413687 0.748281 0.743437 3304.000000 0.067281 0.000000 0.000400 0.000000 
45952000 77 34 0 1188 -0.414082 0.748437 0.743281 3364.000000 0.067294 0.000000 0.000401 0.000000 
46016000 31 9 663 151 -0.414241 0.747500 0.742500 3473.000000 0.067362 0.000000 0.000401 0.000000 
46080000 2 68 969 1391 -0.414794 0.748281 0.744062 3489.000000 0.067400 0.000000 0.000400 0.000000 
46144000 48 5 0 283 -0.414636 0.748594 0.744375 3484.000000 0.067106 0.000000 0.000399 0.000000 
46208000 47 41 889 682 -0.414241 0.749375 0.745156 3437.000000 0.067026 0.000000 0.000399 0.000000 
46272000 24 40 1474 791 -0.415269 0.750000 0.746094 3523.000000 0.066972 0.000000 0.000399 0.000000 
46336000 56 13 0 9 -0.415902 0.750781 0.747812 3565.000000 0.066812 0.000000 0.000398 0.000000 
46400000 78 21 0 1337 -0.416614 0.751875 0.748906 3587.000000 0.066733 0.000000 0.000397 0.000000 
46464000 58 7 1150 255 -0.417089 0.752031 0.749062 3630.000000 0.066481 0.000000 0.000397 0.000000 
46528000 51 16 48 1468 -0.417880 0.753437 0.749375 3647.000000 0.066481 0.000000 0.000397 0.000000 
46592000 45 3 666 1284 -0.418987 0.754531 0.750781 3694.000000 0.066363 0.000000 0.000396 0.000000 
46656000 32 5 1274 927 -0.419778 0.755781 0.752344 3721.000000 0.066258 0.000000 0.000396 0.000000 
46720000 49 10 1333 560 -0.419778 0.755938 0.752500 3738.000000 0.066245 0.000000 0.000395 0.000000 
46784000 55 55 288 301 -0.420411 0.756875 0.753281 3776.000000 0.065969 0.000000 0.000395 0.000000 
46848000 22 51 636 1490 -0.421677 0.758437 0.754844 3827.000000 0.066049 0.000000 0.000394 0.000000 
46912000 3 78 1360 825 -0.422231 0.758437 0.754687 3913.000000 0.066049 0.000000 0.000394 0.000000 
46976000 12 49 0 1372 -0.421519 0.758437 0.754687 3856.000000 0.066075 0.000000 0.000394 0.000000 
47040000 15 39 759 992 -0.422073 0.758750 0.756094 3917.000000 0.065932 0.000000 0.000394 0.000000 
47104000 67 28 359 803 -0.422547 0.759531 0.756719 3922.000000 0.065880 0.000000 0.000393 0.000000 
47168000 50 51 155 1069 -0.422864 0.760000 0.757031 3980.000000 0.065828 0.000000 0.000393 0.000000 
47232000 2 46 1092 377 -0.423339 0.760938 0.755938 3983.000000 0.065906 0.000000 0.000393 0.000000 
47296000 15 9 705 1508 -0.423892 0.762031 0.756719 3995.000000 0.066051 0.000000 0.000393 0.000000 
47360000 39 5 229 1575 -0.424684 0.763906 0.758594 3983.000000 0.065882 0.000000 0.000392 0.000000 
47424000 55 0 0 1525 -0.425079 0.763906 0.758281 4041.000000 0.065934 0.000000 0.000392 0.000000 
47488000 44 56 1309 1220 -0.426978 0.765469 0.760156 4146.000000 0.066014 0.000000 0.000392 0.000000 
47552000 12 0 490 827 -0.427848 0.766875 0.761875 4177.000000 0.066080 0.000000 0.000391 0.000000 
47616000 6 56 1098 253 -0.428165 0.766563 0.761563 4247.000000 0.066106 0.000000 0.000391 0.000000 
47680000 38 22 0 1172 -0.428560 0.766719 0.761875 4359.000000 0.066289 0.000000 0.000391 0.000000 
47744000 79 0 0 289 -0.429430 0.768906 0.764062 4337.000000 0.066133 0.000000 0.000390 0.000000 
47808000 36 7 1525 1011 -0.430934 0.771563 0.766719 4362.000000 0.066161 0.000000 0.000389 0.000000 
47872000 9 40 241 1036 -0.431566 0.772500 0.769375 4389.000000 0.066162 0.000000 0.000388 0.000000 
47936000 50 30 34 1487 -0.431804 0.773594 0.770938 4418.000000 0.066072 0.000000 0.000388 0.000000 
48000000 2 43 200 442 -0.433149 0.774219 0.771563 4544.000000 0.065840 0.000000 0.000387 0.000000 
48064000 57 46 0 1319 -0.433465 0.775469 0.772969 4529.000000 0.065957 0.000000 0.000387 0.000000 
48128000 21 55 486 1403 -0.433940 0.776094 0.773750 4593.000000 0.066100 0.000000 0.000387 0.000000 
48192000 43 34 610 774 -0.435364 0.777344 0.775312 4681.000000 0.065779 0.000000 0.000386 0.000000 
48256000 26 3 1148 35 -0.436313 0.778281 0.776250 4740.000000 0.065716 0.000000 0.000385 0.000000 
48320000 3 48 1193 522 -0.436630 0.778594 0.776563 4792.000000 0.065703 0.000000 0.000385 0.000000 
48384000 20 26 574 1100 -0.437500 0.779844 0.777656 4820.000000 0.065422 0.000000 0.000385 0.000000 
48448000 37 61 0 35 -0.437658 0.780312 0.777969 4839.000000 0.065422 0.000000 0.000385 0.000000 
48512000 46 4 815 734 -0.438133 0.780469 0.777031 4892.000000 0.065536 0.000000 0.000386 0.000000 
48576000 38 34 721 1337 -0.439161 0.780938 0.777813 4982.000000 0.065511 0.000000 0.000385 0.000000 
48640000 55 53 732 1235 -0.439003 0.781563 0.778750 4964.000000 0.065230 0.000000 0.000385 0.000000 
48704000 68 42 1092 1032 -0.439873 0.782656 0.779844 5015.000000 0.065334 0.000000 0.000384 0.000000 
48768000 1 36 0 887 -0.439873 0.781875 0.778906 5090.000000 0.065564 0.000000 0.000385 0.000000 
48832000 1 18 1216 373 -0.440585 0.782500 0.779531 5139.000000 0.065501 0.000000 0.000384 0.000000 
48896000 50 55 789 748 -0.440585 0.782969 0.780312 5129.000000 0.065451 0.000000 0.000384 0.000000 
48960000 69 58 0 551 -0.441377 0.783438 0.780781 5192.000000 0.065401 0.000000 0.000384 0.000000 
49024000 4 3 0 1023 -0.441772 0.784531 0.781875 5220.000000 0.065301 0.000000 0.000383 0.000000 
49088000 67 48 459 706 -0.441772 0.785938 0.783281 5170.000000 0.065176 0.000000 0.000382 0.000000 
49152000 35 65 990 1555 -0.442484 0.786719 0.783906 5230.000000 0.065089 0.000000 0.000382 0.000000 
49216000 73 4 783 999 -0.442722 0.786719 0.783750 5282.000000 0.065064 0.000000 0.000382 0.000000 
49280000 56 31 504 589 -0.442959 0.787500 0.784531 5291.000000 0.065574 0.000000 0.000381 0.000000 
49344000 63 2 0 372 -0.442959 0.787344 0.784531 5324.000000 0.065433 0.000000 0.000382 0.000000 
49408000 24 0 0 566 -0.444541 0.789687 0.786875 5367.000000 0.065296 0.000000 0.000381 0.000000 
49472000 25 2 1181 596 -0.446123 0.791406 0.788594 5427.000000 0.065160 0.000000 0.000380 0.000000 
49536000 37 1 1183 544 -0.447152 0.792656 0.789844 5474.000000 0.065073 0.000000 0.000379 0.000000 
49600000 28 24 1439 1584 -0.447468 0.792656 0.789844 5516.000000 0.065085 0.000000 0.000380 0.000000 
49664000 57 45 0 1513 -0.448655 0.794219 0.791406 5550.000000 0.064962 0.000000 0.000379 0.000000 
49728000 31 75 520 426 -0.448972 0.795312 0.792500 5549.000000 0.065102 0.000000 0.000379 0.000000 
49792000 27 4 258 1072 -0.449288 0.796250 0.793438 5561.000000 0.065065 0.000000 0.000378 0.000000 
49856000 37 1 1183 907 -0.449525 0.796719 0.794063 5593.000000 0.065041 0.000000 0.000378 0.000000 
49920000 20 23 1174 1161 -0.450000 0.796719 0.794063 5651.000000 0.065028 0.000000 0.000378 0.000000 
49984000 79 20 190 195 -0.450633 0.797188 0.794219 5705.000000 0.065041 0.000000 0.000378 0.000000 
50048000 27 77 727 885 -0.451345 0.797813 0.794844 5779.000000 0.065193 0.000000 0.000378 0.000000 
50112000 3 44 711 1019 -0.451582 0.798125 0.795156 5808.000000 0.065156 0.000000 0.000378 0.000000 
50176000 18 59 164 915 -0.452769 0.799375 0.796406 5881.000000 0.065058 0.000000 0.000377 0.000000 
50240000 37 79 174 1172 -0.453956 0.800937 0.797969 5926.000000 0.064747 0.000000 0.000376 0.000000 
50304000 1 28 1018 213 -0.454272 0.801563 0.798594 5958.000000 0.064911 0.000000 0.000376 0.000000 
50368000 55 69 0 330 -0.455222 0.802656 0.799844 6002.000000 0.064801 0.000000 0.000376 0.000000 
50432000 12 7 0 366 -0.455380 0.803281 0.800312 6010.000000 0.064777 0.000000 0.000376 0.000000 
50496000 14 46 0 263 -0.455617 0.803281 0.800625 6067.000000 0.064928 0.000000 0.000375 0.000000 
50560000 30 45 101 986 -0.456646 0.803906 0.801406 6141.000000 0.064928 0.000000 0.000375 0.000000 
50624000 29 34 1557 9 -0.457437 0.804531 0.802031 6188.000000 0.064704 0.000000 0.000375 0.000000 
50688000 66 78 1436 1095 -0.457595 0.804688 0.802188 6199.000000 0.064679 0.000000 0.000375 0.000000 
50752000 10 32 1077 1407 -0.457911 0.805156 0.802500 6236.000000 0.064679 0.000000 0.000375 0.000000 
50816000 59 18 1275 1452 -0.458386 0.805937 0.803281 6257.000000 0.064655 0.000000 0.000375 0.000000 
50880000 65 70 1037 693 -0.458782 0.806719 0.804063 6272.000000 0.064595 0.000000 0.000374 0.000000 
50944000 76 11 841 67 -0.459573 0.807969 0.805312 6290.000000 0.064498 0.000000 0.000374 0.000000 
51008000 4 1 0 853 -0.460206 0.808438 0.804844 6334.000000 0.064534 0.000000 0.000374 0.000000 
51072000 21 79 1018 585 -0.460364 0.808438 0.804844 6385.000000 0.064534 0.000000 0.000374 0.000000 
51136000 37 40 1178 39 -0.460759 0.808594 0.805937 6452.000000 0.064462 0.000000 0.000374 0.000000 
51200000 14 8 210 796 -0.462025 0.809844 0.807187 6515.000000 0.064378 0.000000 0.000373 0.000000 
51264000 53 19 1342 572 -0.462104 0.810781 0.808125 6506.000000 0.064306 0.000000 0.000373 0.000000 
51328000 44 10 1020 124 -0.461867 0.810625 0.807969 6518.000000 0.064131 0.000000 0.000373 0.000000 
51392000 19 37 0 278 -0.462184 0.810937 0.808281 6540.000000 0.064107 0.000000 0.000373 0.000000 
51456000 15 15 1421 585 -0.462421 0.812500 0.809844 6507.000000 0.064246 0.000000 0.000372 0.000000 
51520000 16 7 0 795 -0.462500 0.812188 0.809375 6568.000000 0.064294 0.000186 0.000373 0.000000 
51584000 77 4 813 1303 -0.462421 0.812813 0.810000 6586.000000 0.064246 0.000000 0.000372 0.000000 
51648000 57 65 142 1170 -0.462737 0.813125 0.810312 6631.000000 0.064432 0.000000 0.000372 0.000000 
51712000 74 19 660 104 -0.463212 0.813438 0.810625 6700.000000 0.064408 0.000000 0.000372 0.000000 
51776000 23 40 253 1106 -0.464478 0.813906 0.811250 6805.000000 0.064696 0.000000 0.000186 0.000000 
51840000 73 31 0 1363 -0.464715 0.813906 0.811250 6852.000000 0.064546 0.000186 0.000186 0.000000 
51904000 27 24 280 492 -0.465032 0.814063 0.811406 6928.000000 0.064546 0.000186 0.000186 0.000000 
51968000 41 20 1152 1242 -0.465269 0.814531 0.811875 6942.000000 0.064684 0.000000 0.000186 0.000000 
52032000 57 50 631 1461 -0.465665 0.814375 0.811719 7031.000000 0.064882 0.000000 0.000186 0.000000 
52096000 2 10 1177 82 -0.466060 0.815312 0.812656 7066.000000 0.064810 0.000000 0.000186 0.000000 
52160000 37 12 0 631 -0.466614 0.815937 0.813281 7122.000000 0.064750 0.000000 0.000186 0.000000 
52224000 23 16 972 431 -0.467089 0.815625 0.812969 7203.000000 0.064762 0.000000 0.000186 0.000000 
52288000 36 63 536 1125 -0.467484 0.816719 0.814063 7185.000000 0.064863 0.000000 0.000185 0.000000 
52352000 48 68 279 126 -0.467722 0.816406 0.813750 7267.000000 0.064875 0.000000 0.000185 0.000000 
52416000 25 46 1048 1157 -0.468354 0.817813 0.815312 7281.000000 0.064779 0.000000 0.000185 0.000000 
52480000 63 46 1119 352 -0.468908 0.818125 0.815625 7342.000000 0.064779 0.000000 0.000185 0.000000 
52544000 16 26 1130 958 -0.469462 0.818594 0.816094 7402.000000 0.064743 0.000000 0.000185 0.000000 
52608000 60 45 291 1133 -0.469699 0.818906 0.816406 7435.000000 0.064707 0.000000 0.000185 0.000000 
52672000 6 48 125 1358 -0.470411 0.819063 0.816719 7507.000000 0.064683 0.000000 0.000185 0.000000 
52736000 28 49 88 647 -0.470491 0.819375 0.817031 7515.000000 0.064868 0.000000 0.000185 0.000000 
52800000 35 25 743 160 -0.471123 0.820156 0.817813 7561.000000 0.064993 0.000000 0.000185 0.000000 
52864000 46 21 521 110 -0.471835 0.821094 0.818750 7601.000000 0.064897 0.000000 0.000184 0.000000 
52928000 77 62 1282 39 -0.473259 0.822188 0.819844 7702.000000 0.064849 0.000000 0.000184 0.000000 
52992000 28 66 1424 132 -0.473101 0.822031 0.819688 7773.000000 0.065069 0.000000 0.000184 0.000000 
53056000 11 16 153 513 -0.473576 0.822500 0.820156 7829.000000 0.065033 0.000000 0.000184 0.000000 
53120000 20 40 1485 337 -0.473892 0.822656 0.820312 7879.000000 0.064885 0.000000 0.000184 0.000000 
53184000 0 74 0 1013 -0.474051 0.822969 0.820625 7901.000000 0.065193 0.000000 0.000184 0.000000 
53248000 48 18 1594 640 -0.474446 0.822813 0.820469 7959.000000 0.065217 0.000000 0.000184 0.000000 
53312000 1 63 660 854 -0.475000 0.823594 0.821250 7993.000000 0.065525 0.000000 0.000184 0.000000 
53376000 7 2 1152 726 -0.476028 0.824531 0.822031 8057.000000 0.065833 0.000000 0.000184 0.000000 
53440000 46 59 1573 83 -0.476582 0.824844 0.822344 8110.000000 0.066017 0.000000 0.000184 0.000000 
53504000 69 62 1122 77 -0.477294 0.826406 0.823906 8117.000000 0.065896 0.000000 0.000184 0.000000 
53568000 39 55 453 91 -0.477611 0.825625 0.823125 8204.000000 0.065968 0.000000 0.000184 0.000000 
53632000 77 75 950 227 -0.478718 0.825781 0.823281 8306.000000 0.066128 0.000000 0.000184 0.000000 
53696000 44 15 0 959 -0.479114 0.826250 0.823750 8359.000000 0.066091 0.000000 0.000184 0.000000 
53760000 5 54 1443 861 -0.479272 0.826719 0.824219 8374.000000 0.066043 0.000000 0.000183 0.000000 
53824000 21 32 767 926 -0.479668 0.826719 0.824063 8417.000000 0.066410 0.000000 0.000183 0.000000 
53888000 71 36 206 433 -0.480380 0.827813 0.825000 8449.000000 0.066325 0.000000 0.000183 0.000000 
53952000 47 4 69 1307 -0.480696 0.828750 0.825937 8453.000000 0.066435 0.000000 0.000183 0.000000 
54016000 62 66 0 964 -0.482120 0.830781 0.827969 8505.000000 0.066326 0.000000 0.000183 0.000000 
54080000 48 29 891 1129 -0.482911 0.832187 0.829375 8528.000000 0.066070 0.000000 0.000183 0.000000 
54144000 53 53 1101 1340 -0.483782 0.832813 0.830156 8588.000000 0.066034 0.000000 0.000182 0.000000 
54208000 63 65 0 1126 -0.484019 0.833750 0.831094 8598.000000 0.065962 0.000000 0.000182 0.000000 
54272000 65 1 0 987 -0.484256 0.834219 0.832031 8614.000000 0.065708 0.000000 0.000182 0.000000 
54336000 12 18 307 1231 -0.484177 0.834219 0.832031 8631.000000 0.065732 0.000000 0.000182 0.000000 
54400000 24 30 108 1327 -0.484177 0.834063 0.831875 8674.000000 0.065720 0.000000 0.000182 0.000000 
54464000 43 19 135 1033 -0.485285 0.834688 0.832500 8774.000000 0.065696 0.000000 0.000182 0.000000 
54528000 47 29 221 1259 -0.485364 0.835000 0.832812 8811.000000 0.065684 0.000000 0.000182 0.000000 
54592000 2 52 0 536 -0.486234 0.835781 0.834688 8869.000000 0.065541 0.000000 0.000182 0.000000 
54656000 46 20 19 1187 -0.486472 0.835781 0.834063 8906.000000 0.065395 0.000000 0.000182 0.000000 
54720000 9 55 53 57 -0.486392 0.835938 0.834219 8928.000000 0.065371 0.000000 0.000182 0.000000 
54784000 2 78 1075 1245 -0.486630 0.835625 0.834063 9008.000000 0.065359 0.000000 0.000182 0.000000 
54848000 62 74 0 1513 -0.487975 0.836875 0.835156 9095.000000 0.065324 0.000000 0.000181 0.000000 
54912000 43 7 1270 223 -0.488212 0.836562 0.835000 9147.000000 0.065336 0.000000 0.000181 0.000000 
54976000 47 35 662 1064 -0.488291 0.836094 0.834375 9218.000000 0.065407 0.000000 0.000182 0.000000 
55040000 55 71 0 8 -0.488133 0.835625 0.833906 9260.000000 0.065431 0.000000 0.000182 0.000000 
55104000 5 22 453 1084 -0.488687 0.837031 0.835313 9260.000000 0.065336 0.000000 0.000181 0.000000 
55168000 18 24 904 310 -0.489082 0.838438 0.836719 9225.000000 0.065434 0.000000 0.000181 0.000181 
55232000 2 73 354 634 -0.489003 0.838906 0.837187 9227.000000 0.065422 0.000000 0.000181 0.000000 
55296000 12 27 288 1061 -0.489320 0.839375 0.837500 9273.000000 0.065603 0.000181 0.000181 0.000000 
55360000 55 16 449 1556 -0.489715 0.839375 0.837500 9338.000000 0.065603 0.000000 0.000181 0.000000 
55424000 32 7 0 531 -0.489953 0.839531 0.837812 9390.000000 0.065627 0.000000 0.000181 0.000000 
55488000 40 31 1510 1532 -0.490665 0.839688 0.837969 9485.000000 0.065773 0.000000 0.000181 0.000000 
55552000 22 70 0 807 -0.491772 0.840625 0.838906 9565.000000 0.065906 0.000000 0.000181 0.000000 
55616000 5 70 1127 569 -0.491930 0.840781 0.839063 9611.000000 0.066075 0.000000 0.000181 0.000000 
55680000 11 16 153 773 -0.492168 0.841250 0.839531 9646.000000 0.066027 0.000000 0.000181 0.000000 
55744000 13 23 763 148 -0.492880 0.842500 0.840781 9671.000000 0.065799 0.000000 0.000181 0.000000 
55808000 14 33 63 62 -0.493354 0.842656 0.840938 9722.000000 0.065775 0.000000 0.000181 0.000000 
55872000 66 71 526 435 -0.493354 0.842187 0.840469 9777.000000 0.065775 0.000000 0.000181 0.000000 
55936000 30 52 1492 1022 -0.494304 0.842344 0.840938 9891.000000 0.065920 0.000000 0.000181 0.000000 
56000000 17 59 0 739 -0.495253 0.844375 0.844063 9867.000000 0.065695 0.000000 0.000180 0.000000 
56064000 44 10 1020 454 -0.495095 0.845156 0.844844 9839.000000 0.065432 0.000000 0.000180 0.000000 
56128000 31 26 956 528 -0.495332 0.845156 0.844844 9896.000000 0.065096 0.000180 0.000180 0.000000 
56192000 22 21 853 906 -0.496123 0.845313 0.845156 9966.000000 0.065038 0.000180 0.000180 0.000000 
56256000 23 72 238 875 -0.495886 0.845156 0.845000 9965.000000 0.065038 0.000180 0.000180 0.000000 
56320000 15 79 1562 754 -0.495965 0.845313 0.845156 9988.000000 0.065217 0.000180 0.000180 0.000000 
56384000 56 59 855 442 -0.496756 0.845781 0.845625 10066.000000 0.065374 0.000180 0.000180 0.000180 
56448000 41 65 520 1592 -0.497389 0.847031 0.846875 10103.000000 0.065280 0.000179 0.000179 0.000000 
56512000 13 34 431 1157 -0.497785 0.847500 0.847344 10146.000000 0.065245 0.000179 0.000179 0.000000 
56576000 34 33 167 1107 -0.497943 0.847656 0.847500 10210.000000 0.065221 0.000179 0.000179 0.000000 
56640000 33 17 0 2 -0.498339 0.848125 0.847969 10237.000000 0.065221 0.000179 0.000179 0.000000 
56704000 37 50 1035 992 -0.498418 0.848594 0.848437 10235.000000 0.065198 0.000179 0.000179 0.000000 
56768000 69 16 1434 19 -0.498892 0.849219 0.849063 10288.000000 0.065175 0.000179 0.000179 0.000000 
56832000 76 79 924 800 -0.500158 0.850781 0.850625 10349.000000 0.065081 0.000179 0.000179 0.000000 
56896000 54 19 395 329 -0.500237 0.850781 0.850625 10370.000000 0.064903 0.000179 0.000179 0.000000 
56960000 67 46 139 1099 -0.500396 0.851250 0.851094 10394.000000 0.065070 0.000179 0.000179 0.000000 
57024000 10 39 1010 3 -0.501266 0.852500 0.852344 10435.000000 0.065000 0.000179 0.000179 0.000000 
57088000 30 35 937 50 -0.501582 0.851875 0.851719 10521.000000 0.065046 0.000357 0.000357 0.000000 
57152000 26 40 258 241 -0.502532 0.852656 0.852187 10592.000000 0.065190 0.000357 0.000357 0.000000 
57216000 0 23 1519 1223 -0.502769 0.852656 0.852187 10639.000000 0.065237 0.000357 0.000357 0.000000 
57280000 30 22 652 1300 -0.502769 0.852344 0.850938 10698.000000 0.065330 0.000358 0.000358 0.000000 
57344000 63 74 551 42 -0.503244 0.852812 0.851406 10739.000000 0.065474 0.000358 0.000358 0.000000 
57408000 13 23 1495 1165 -0.503956 0.853438 0.852031 10796.000000 0.065474 0.000358 0.000358 0.000000 
57472000 64 16 639 288 -0.504272 0.854219 0.852812 10810.000000 0.065416 0.000357 0.000357 0.000000 
57536000 35 48 480 432 -0.505380 0.855781 0.854375 10865.000000 0.065334 0.000357 0.000357 0.000000 
57600000 30 22 652 486 -0.505222 0.855313 0.853906 10912.000000 0.065380 0.000357 0.000357 0.000000 
57664000 55 46 0 13 -0.505854 0.855781 0.854219 10964.000000 0.065334 0.000357 0.000357 0.000000 
57728000 26 55 1322 1129 -0.505934 0.855938 0.854375 10977.000000 0.065357 0.000357 0.000357 0.000000 
57792000 38 31 1084 965 -0.506487 0.856719 0.855156 11003.000000 0.065144 0.000357 0.000357 0.000000 
57856000 69 37 299 1594 -0.506962 0.857187 0.856563 11034.000000 0.064873 0.000356 0.000356 0.000000 
57920000 46 12 0 636 -0.507358 0.856875 0.856250 11111.000000 0.064896 0.000357 0.000357 0.000000 
57984000 14 7 930 1569 -0.508070 0.857031 0.856406 11193.000000 0.064884 0.000357 0.000357 0.000000 
58048000 17 10 864 875 -0.508228 0.856875 0.856250 11257.000000 0.064919 0.000357 0.000357 0.000000 
58112000 64 36 1036 1495 -0.508940 0.857187 0.856563 11336.000000 0.064919 0.000535 0.000357 0.000000 
58176000 39 55 453 655 -0.508861 0.857031 0.856406 11358.000000 0.064930 0.000357 0.000357 0.000000 
58240000 12 4 494 1574 -0.509573 0.857031 0.856406 11463.000000 0.064919 0.000178 0.000357 0.000000 
58304000 0 58 1004 310 -0.509335 0.856719 0.856094 11479.000000 0.065287 0.000178 0.000357 0.000178 
58368000 45 61 1000 1152 -0.510127 0.856719 0.856094 11574.000000 0.065419 0.000178 0.000357 0.000000 
58432000 38 48 1296 1145 -0.510839 0.857969 0.857344 11576.000000 0.065291 0.000178 0.000534 0.000000 
58496000 61 10 1435 441 -0.510364 0.856875 0.856250 11633.000000 0.065194 0.000178 0.000356 0.000000 
58560000 31 73 1254 1434 -0.510680 0.857500 0.856875 11670.000000 0.065159 0.000178 0.000356 0.000000 
58624000 69 0 1286 392 -0.509810 0.856719 0.856094 11665.000000 0.065194 0.000178 0.000356 0.000000 
58688000 79 58 896 1442 -0.510206 0.856719 0.856094 11715.000000 0.065183 0.000178 0.000356 0.000000 
58752000 46 30 545 1526 -0.510680 0.857031 0.856406 11778.000000 0.065148 0.000178 0.000356 0.000000 
58816000 1 45 680 1298 -0.511234 0.857187 0.856563 11824.000000 0.065159 0.000178 0.000534 0.000000 
58880000 44 6 133 258 -0.511788 0.857969 0.857344 11842.000000 0.065113 0.000178 0.000534 0.000000 
58944000 8 61 694 1523 -0.512737 0.859688 0.859062 11864.000000 0.065032 0.000178 0.000533 0.000000 
59008000 52 75 0 33 -0.513370 0.860625 0.860000 11893.000000 0.065009 0.000178 0.000533 0.000000 
59072000 13 68 1502 1170 -0.512975 0.860000 0.859375 11913.000000 0.065067 0.000178 0.000356 0.000000 
59136000 24 68 0 241 -0.513133 0.860469 0.859844 11914.000000 0.065044 0.000178 0.000355 0.000000 
59200000 5 54 1443 514 -0.513766 0.861406 0.860781 11959.000000 0.064997 0.000178 0.000355 0.000000 
59264000 23 40 1525 935 -0.514320 0.861406 0.860781 12032.000000 0.064997 0.000178 0.000355 0.000000 
59328000 59 64 149 1358 -0.514715 0.862656 0.862031 12012.000000 0.065117 0.000177 0.000355 0.000000 
59392000 13 14 410 1325 -0.515427 0.863750 0.863125 12037.000000 0.065225 0.000177 0.000354 0.000000 
59456000 13 10 516 776 -0.516218 0.864844 0.864219 12060.000000 0.064967 0.000000 0.000354 0.000000 
59520000 40 21 1143 1207 -0.516851 0.865625 0.865000 12089.000000 0.064767 0.000000 0.000354 0.000000 
59584000 71 48 10 151 -0.517009 0.865625 0.865000 12140.000000 0.064921 0.000000 0.000354 0.000000 
59648000 60 29 1548 1295 -0.517722 0.865781 0.865156 12202.000000 0.064910 0.000000 0.000354 0.000000 
59712000 35 47 1479 133 -0.518434 0.867031 0.866406 12219.000000 0.065018 0.000000 0.000353 0.000000 
59776000 34 0 0 835 -0.518592 0.866406 0.865625 12295.000000 0.065075 0.000000 0.000354 0.000000 
59840000 27 55 267 1496 -0.519066 0.866875 0.866094 12331.000000 0.065217 0.000000 0.000353 0.000000 
59904000 9 2 601 1564 -0.519066 0.866406 0.865625 12379.000000 0.065264 0.000000 0.000354 0.000000 
59968000 26 9 0 817 -0.519304 0.866875 0.866094 12401.000000 0.065217 0.000000 0.000353 0.000000 
60032000 3 41 1229 1472 -0.519066 0.866563 0.865938 12419.000000 0.065240 0.000000 0.000354 0.000000 
60096000 63 18 1420 922 -0.519225 0.866250 0.865625 12455.000000 0.065052 0.000000 0.000354 0.000000 
60160000 47 57 418 1023 -0.518750 0.867188 0.866563 12384.000000 0.064818 0.000000 0.000353 0.000000 
60224000 23 71 425 1216 -0.518987 0.867344 0.866719 12433.000000 0.064972 0.000000 0.000353 0.000000 
60288000 71 67 915 452 -0.519858 0.868125 0.867500 12494.000000 0.064903 0.000000 0.000353 0.000000 
60352000 21 9 717 1455 -0.519304 0.867969 0.867656 12484.000000 0.064903 0.000000 0.000353 0.000000 
60416000 40 75 460 1529 -0.519225 0.867500 0.867188 12546.000000 0.064914 0.000000 0.000353 0.000000 
60480000 54 1 520 1 -0.519066 0.868281 0.867969 12518.000000 0.064880 0.000000 0.000353 0.000000 
60544000 69 55 774 501 -0.518592 0.868281 0.867969 12500.000000 0.064892 0.000000 0.000353 0.000000 
60608000 32 49 693 1239 -0.519146 0.868750 0.868437 12538.000000 0.064857 0.000000 0.000352 0.000000 
60672000 4 36 796 1481 -0.518354 0.867969 0.867656 12544.000000 0.064914 0.000000 0.000353 0.000000 
60736000 5 2 8 1320 -0.518908 0.868594 0.868281 12578.000000 0.065056 0.000000 0.000353 0.000000 
60800000 17 18 493 975 -0.519778 0.869063 0.868750 12676.000000 0.065033 0.000000 0.000352 0.000000 
60864000 23 69 383 956 -0.519937 0.867969 0.867656 12777.000000 0.065267 0.000000 0.000353 0.000000 
60928000 61 14 152 443 -0.520491 0.868281 0.867969 12836.000000 0.065467 0.000000 0.000353 0.000000 
60992000 7 60 169 465 -0.520649 0.868125 0.867812 12890.000000 0.065455 0.000000 0.000353 0.000000 
61056000 76 32 0 955 -0.521519 0.869219 0.868906 12941.000000 0.065397 0.000000 0.000353 0.000000 
61120000 74 57 0 704 -0.520965 0.868437 0.868125 12945.000000 0.065444 0.000000 0.000353 0.000000 
61184000 47 6 525 1318 -0.521044 0.868750 0.868437 12943.000000 0.065397 0.000000 0.000353 0.000000 
61248000 22 5 0 1572 -0.521361 0.869063 0.868750 12985.000000 0.065244 0.000000 0.000353 0.000000 
61312000 21 32 767 173 -0.521994 0.869063 0.868750 13063.000000 0.065409 0.000000 0.000353 0.000000 
61376000 25 17 1222 498 -0.521835 0.869063 0.868750 13070.000000 0.065597 0.000000 0.000353 0.000000 
61440000 8 26 1583 624 -0.522706 0.869688 0.869375 13136.000000 0.065738 0.000000 0.000352 0.000000 
61504000 41 30 1519 104 -0.522785 0.869531 0.869219 13177.000000 0.065562 0.000000 0.000352 0.000000 
61568000 10 9 0 930 -0.523418 0.870469 0.870000 13229.000000 0.065504 0.000000 0.000176 0.000000 
61632000 26 43 840 1286 -0.524209 0.871719 0.871250 13239.000000 0.065424 0.000000 0.000176 0.000000 
61696000 48 53 505 742 -0.524130 0.871875 0.871406 13259.000000 0.065401 0.000176 0.000176 0.000000 
61760000 51 42 744 1206 -0.525000 0.871719 0.871250 13357.000000 0.065611 0.000176 0.000176 0.000000 
61824000 27 63 1087 760 -0.524921 0.872031 0.871719 13369.000000 0.065588 0.000176 0.000176 0.000000 
61888000 64 1 0 519 -0.525633 0.873750 0.873594 13351.000000 0.065508 0.000176 0.000176 0.000000 
61952000 1 20 1539 1160 -0.525633 0.873750 0.873594 13406.000000 0.065519 0.000176 0.000176 0.000000 
62016000 8 32 1401 700 -0.525870 0.873750 0.873594 13465.000000 0.065531 0.000176 0.000176 0.000000 
62080000 76 10 593 81 -0.526820 0.874531 0.874219 13533.000000 0.065485 0.000000 0.000176 0.000000 
62144000 14 5 0 325 -0.526899 0.874688 0.874219 13551.000000 0.065508 0.000000 0.000176 0.000000 
62208000 15 29 333 95 -0.528244 0.875625 0.875156 13637.000000 0.065462 0.000000 0.000176 0.000000 
62272000 64 16 639 1413 -0.528481 0.876094 0.875781 13656.000000 0.065240 0.000000 0.000175 0.000000 
62336000 46 79 974 886 -0.528402 0.875625 0.875313 13714.000000 0.065286 0.000000 0.000176 0.000000 
62400000 31 39 216 587 -0.528956 0.875781 0.875469 13790.000000 0.065252 0.000000 0.000175 0.000000 
62464000 60 68 126 813 -0.528877 0.875781 0.875469 13810.000000 0.065240 0.000000 0.000175 0.000000 
62528000 26 23 1339 1397 -0.528877 0.875625 0.875313 13856.000000 0.065229 0.000000 0.000175 0.000000 
62592000 78 53 235 832 -0.528956 0.875781 0.875469 13872.000000 0.065393 0.000000 0.000175 0.000000 
62656000 56 78 1241 1091 -0.529193 0.875313 0.875000 13946.000000 0.065439 0.000000 0.000175 0.000000 
62720000 67 6 1175 1516 -0.529668 0.876094 0.875781 13964.000000 0.065381 0.000000 0.000175 0.000000 
62784000 27 69 377 1431 -0.529984 0.876250 0.875938 14024.000000 0.065381 0.000000 0.000175 0.000000 
62848000 22 56 95 1065 -0.531092 0.877812 0.877656 14053.000000 0.065301 0.000000 0.000175 0.000000 
62912000 20 30 293 1139 -0.531566 0.878437 0.878281 14091.000000 0.065255 0.000000 0.000175 0.000000 
62976000 66 8 702 897 -0.532120 0.878750 0.878594 14150.000000 0.065453 0.000000 0.000175 0.000000 
63040000 53 3 36 1416 -0.531804 0.879375 0.879219 14099.000000 0.065442 0.000000 0.000175 0.000000 
63104000 75 11 748 1330 -0.532120 0.880000 0.879844 14124.000000 0.065221 0.000000 0.000175 0.000000 
63168000 28 22 1572 1294 -0.532516 0.880000 0.879844 14169.000000 0.065210 0.000000 0.000175 0.000000 
63232000 69 22 703 1522 -0.532437 0.879062 0.878906 14252.000000 0.065407 0.000000 0.000175 0.000000 
63296000 11 45 1302 674 -0.532753 0.878906 0.878750 14334.000000 0.065419 0.000000 0.000175 0.000000 
63360000 2 78 1275 285 -0.532832 0.879531 0.879375 14337.000000 0.065385 0.000000 0.000175 0.000000 
63424000 72 64 801 950 -0.533228 0.879844 0.879687 14370.000000 0.065525 0.000000 0.000175 0.000000 
63488000 34 60 370 875 -0.533782 0.880625 0.880469 14424.000000 0.065654 0.000000 0.000175 0.000000 
63552000 29 53 145 240 -0.533307 0.880313 0.880156 14439.000000 0.065677 0.000000 0.000175 0.000000 
63616000 17 28 0 888 -0.534019 0.881250 0.881094 14469.000000 0.065608 0.000000 0.000174 0.000174 
63680000 27 68 911 1238 -0.534256 0.881250 0.881094 14516.000000 0.065608 0.000000 0.000174 0.000000 
63744000 4 30 1386 537 -0.534652 0.881406 0.881250 14571.000000 0.065597 0.000000 0.000174 0.000000 
63808000 17 72 606 1112 -0.534652 0.882031 0.881719 14554.000000 0.065562 0.000000 0.000174 0.000174 
63872000 1 51 1041 670 -0.534810 0.882188 0.881875 14601.000000 0.065528 0.000000 0.000174 0.000000 
63936000 15 19 1513 319 -0.535839 0.882812 0.882656 14703.000000 0.065308 0.000000 0.000174 0.000000 
64000000 44 30 1269 1204 -0.536630 0.883437 0.883281 14756.000000 0.065263 0.000000 0.000174 0.000000 
64064000 6 24 272 1053 -0.537263 0.884375 0.884219 14790.000000 0.065391 0.000000 0.000174 0.000000 
64128000 76 26 138 1049 -0.536946 0.884844 0.884687 14764.000000 0.065542 0.000000 0.000174 0.000000 
64192000 5 43 952 1340 -0.537975 0.885313 0.885156 14846.000000 0.065485 0.000000 0.000174 0.000000 
64256000 5 47 1453 346 -0.537421 0.884219 0.884062 14888.000000 0.065716 0.000000 0.000174 0.000000 
64320000 73 42 950 787 -0.537025 0.884219 0.884062 14884.000000 0.065716 0.000000 0.000174 0.000000 
64384000 57 61 254 13 -0.537658 0.884844 0.884687 14928.000000 0.065671 0.000000 0.000174 0.000000 
64448000 63 23 0 254 -0.538054 0.884531 0.884375 15005.000000 0.065856 0.000000 0.000174 0.000000 
64512000 64 23 1597 993 -0.538054 0.884062 0.883906 15058.000000 0.065867 0.000000 0.000174 0.000000 
64576000 1 73 0 739 -0.537579 0.883594 0.883437 15108.000000 0.065879 0.000174 0.000174 0.000000 
64640000 64 12 236 244 -0.538054 0.884062 0.883906 15152.000000 0.065879 0.000000 0.000174 0.000000 
64704000 67 34 1415 736 -0.537579 0.882812 0.882656 15202.000000 0.065936 0.000000 0.000174 0.000000 
64768000 7 2 1152 27 -0.537184 0.881875 0.881719 15239.000000 0.065982 0.000000 0.000174 0.000000 
64832000 71 56 0 943 -0.537500 0.882031 0.881875 15269.000000 0.065959 0.000000 0.000174 0.000000 
64896000 71 65 0 113 -0.537500 0.881875 0.881719 15302.000000 0.065970 0.000174 0.000174 0.000000 
64960000 64 1 0 91 -0.537500 0.882656 0.882500 15302.000000 0.066075 0.000000 0.000174 0.000000 
65024000 44 10 1020 1333 -0.537975 0.883125 0.883125 15325.000000 0.066030 0.000000 0.000174 0.000000 
65088000 15 56 905 1270 -0.538133 0.883125 0.883125 15351.000000 0.066030 0.000000 0.000174 0.000000 
65152000 34 33 167 1006 -0.538370 0.882969 0.882969 15408.000000 0.066018 0.000000 0.000174 0.000000 
65216000 45 31 568 1535 -0.539003 0.883437 0.883437 15452.000000 0.065995 0.000000 0.000174 0.000000 
65280000 0 5 1152 1515 -0.538924 0.883750 0.883750 15446.000000 0.066123 0.000000 0.000174 0.000000 
65344000 42 9 974 68 -0.538449 0.883125 0.883125 15483.000000 0.065995 0.000000 0.000174 0.000000 
65408000 21 29 1458 371 -0.538528 0.882969 0.882812 15524.000000 0.066007 0.000000 0.000347 0.000000 
65472000 10 61 541 763 -0.538845 0.883437 0.883281 15541.000000 0.065821 0.000000 0.000347 0.000000 
65536000 59 56 262 498 -0.539399 0.884062 0.883906 15582.000000 0.065787 0.000000 0.000347 0.000000 
65600000 19 76 699 1286 -0.539715 0.885156 0.885000 15587.000000 0.065545 0.000173 0.000347 0.000000 
65664000 36 41 256 1066 -0.539636 0.884375 0.884219 15646.000000 0.065568 0.000000 0.000173 0.000000 
65728000 56 16 337 895 -0.538608 0.883125 0.882969 15642.000000 0.065474 0.000000 0.000174 0.000000 
65792000 17 44 1407 1251 -0.539320 0.883437 0.883281 15711.000000 0.065463 0.000000 0.000174 0.000000 
65856000 46 20 801 230 -0.539953 0.884062 0.883906 15773.000000 0.065614 0.000000 0.000174 0.000000 
65920000 13 49 1258 812 -0.539636 0.883437 0.883281 15814.000000 0.066180 0.000000 0.000174 0.000000 
65984000 64 20 1348 510 -0.539557 0.883125 0.882969 15848.000000 0.066157 0.000000 0.000174 0.000000 
66048000 35 71 820 1565 -0.540190 0.884219 0.884062 15875.000000 0.066088 0.000000 0.000173 0.000000 
66112000 48 45 61 1078 -0.541297 0.885313 0.885156 15947.000000 0.066031 0.000000 0.000173 0.000000 
66176000 37 28 1313 894 -0.541772 0.885156 0.885000 16020.000000 0.065869 0.000000 0.000173 0.000000 
66240000 5 58 1210 1408 -0.542563 0.886250 0.886094 16045.000000 0.065801 0.000000 0.000173 0.000000 
66304000 40 64 95 2 -0.543592 0.886875 0.886719 16129.000000 0.065733 0.000000 0.000173 0.000000 
66368000 7 7 249 587 -0.544304 0.887500 0.887344 16175.000000 0.065676 0.000000 0.000173 0.000000 
66432000 62 44 1162 1546 -0.543987 0.887656 0.887500 16141.000000 0.065664 0.000000 0.000173 0.000000 
66496000 26 65 580 4 -0.544066 0.887500 0.887344 16177.000000 0.065676 0.000000 0.000173 0.000000 
66560000 11 2 1327 648 -0.545016 0.888281 0.888125 16231.000000 0.065630 0.000000 0.000173 0.000000 
66624000 8 22 981 166 -0.545332 0.888281 0.887969 16294.000000 0.065642 0.000000 0.000173 0.000000 
66688000 54 48 450 754 -0.545253 0.888906 0.888594 16302.000000 0.065619 0.000000 0.000173 0.000000 
66752000 37 53 994 23 -0.545174 0.888437 0.888125 16342.000000 0.065642 0.000000 0.000173 0.000000 
66816000 5 24 996 887 -0.544304 0.886719 0.886406 16397.000000 0.065710 0.000000 0.000173 0.000000 
66880000 22 55 1472 443 -0.545016 0.887813 0.887500 16427.000000 0.065803 0.000000 0.000173 0.000000 
66944000 64 32 828 596 -0.545649 0.888125 0.887969 16476.000000 0.065780 0.000000 0.000173 0.000000 
67008000 50 34 133 1068 -0.545095 0.887344 0.887188 16510.000000 0.065814 0.000000 0.000173 0.000000 
67072000 35 37 1389 18 -0.545253 0.887344 0.887188 16549.000000 0.065814 0.000000 0.000173 0.000000 
67136000 24 65 0 139 -0.545174 0.887656 0.887500 16557.000000 0.065814 0.000000 0.000173 0.000000 
67200000 2 67 871 1550 -0.544937 0.887500 0.887344 16563.000000 0.065826 0.000000 0.000173 0.000000 
67264000 78 29 750 395 -0.544937 0.887344 0.887188 16595.000000 0.065837 0.000000 0.000173 0.000000 
67328000 6 78 1028 521 -0.545253 0.887344 0.887188 16627.000000 0.065837 0.000000 0.000173 0.000000 
67392000 9 52 613 783 -0.545095 0.887188 0.887031 16664.000000 0.065849 0.000000 0.000173 0.000000 
67456000 38 12 1386 1512 -0.545332 0.886719 0.886563 16738.000000 0.065883 0.000000 0.000173 0.000000 
67520000 57 28 1415 1041 -0.545174 0.885938 0.885781 16795.000000 0.065894 0.000000 0.000173 0.000000 
67584000 26 0 0 1207 -0.545570 0.885781 0.885625 16878.000000 0.065917 0.000000 0.000173 0.000000 
67648000 15 61 1032 50 -0.545411 0.885938 0.885625 16865.000000 0.065894 0.000000 0.000173 0.000000 
67712000 39 28 0 856 -0.544937 0.885156 0.884844 16903.000000 0.066090 0.000000 0.000173 0.000000 
67776000 50 58 759 862 -0.545253 0.885625 0.885312 16926.000000 0.065733 0.000000 0.000173 0.000173 
67840000 63 30 441 301 -0.545411 0.886094 0.885781 16928.000000 0.065883 0.000000 0.000173 0.000000 
67904000 6 48 1457 1504 -0.546440 0.886875 0.886563 17009.000000 0.065826 0.000000 0.000173 0.000000 
67968000 21 65 1455 1219 -0.545728 0.885781 0.885469 17040.000000 0.065894 0.000000 0.000173 0.000000 
68032000 34 62 0 1503 -0.545807 0.886094 0.885781 17053.000000 0.065871 0.000000 0.000173 0.000000 
68096000 38 9 1061 346 -0.546203 0.886719 0.886406 17061.000000 0.065999 0.000000 0.000173 0.000000 
68160000 28 53 346 1151 -0.546598 0.888125 0.887813 17040.000000 0.065919 0.000000 0.000173 0.000000 
68224000 49 54 76 654 -0.546835 0.888594 0.888281 17059.000000 0.065896 0.000000 0.000173 0.000000 
68288000 21 57 0 1349 -0.547152 0.889062 0.888750 17076.000000 0.065885 0.000000 0.000172 0.000000 
68352000 65 3 0 1331 -0.546994 0.888281 0.887969 17129.000000 0.065769 0.000000 0.000173 0.000000 
68416000 19 28 627 1014 -0.547389 0.888906 0.888594 17134.000000 0.065712 0.000000 0.000172 0.000000 
68480000 27 68 911 95 -0.547706 0.888750 0.888437 17197.000000 0.065724 0.000000 0.000173 0.000000 
68544000 47 76 288 1153 -0.548576 0.889219 0.888906 17263.000000 0.065690 0.000000 0.000172 0.000000 
68608000 42 57 1074 32 -0.549446 0.889062 0.888594 17379.000000 0.065701 0.000000 0.000172 0.000000 
68672000 40 2 357 1449 -0.550316 0.890469 0.890000 17407.000000 0.065633 0.000000 0.000172 0.000000 
68736000 25 38 1483 407 -0.550791 0.892031 0.891563 17380.000000 0.065498 0.000000 0.000344 0.000000 
68800000 70 43 0 242 -0.551820 0.892500 0.892031 17456.000000 0.065464 0.000000 0.000172 0.000000 
68864000 38 19 302 911 -0.552294 0.892813 0.892344 17501.000000 0.065464 0.000000 0.000172 0.000000 
68928000 40 14 1397 988 -0.552136 0.893125 0.892656 17482.000000 0.065453 0.000000 0.000172 0.000000 
68992000 26 23 1339 566 -0.553006 0.894375 0.894062 17505.000000 0.065729 0.000000 0.000172 0.000000 
69056000 78 35 468 855 -0.552848 0.894531 0.894219 17512.000000 0.065729 0.000000 0.000172 0.000000 
69120000 61 49 344 57 -0.552690 0.895000 0.894687 17496.000000 0.065866 0.000000 0.000172 0.000000 
69184000 63 46 1119 286 -0.553560 0.896094 0.895781 17541.000000 0.065981 0.000000 0.000171 0.000000 
69248000 38 72 930 625 -0.553402 0.895469 0.895156 17593.000000 0.066004 0.000000 0.000171 0.000000 
69312000 49 39 516 182 -0.553639 0.895469 0.895156 17642.000000 0.065992 0.000000 0.000171 0.000000 
69376000 45 26 406 1461 -0.554035 0.896094 0.895938 17662.000000 0.065936 0.000000 0.000171 0.000000 
69440000 75 45 317 720 -0.554747 0.896094 0.895938 17746.000000 0.065936 0.000000 0.000171 0.000000 
69504000 35 10 1594 1012 -0.554668 0.895938 0.895781 17787.000000 0.065970 0.000000 0.000171 0.000000 
69568000 45 47 1172 1360 -0.555617 0.897344 0.897188 17816.000000 0.065868 0.000000 0.000171 0.000000 
69632000 20 70 102 20 -0.556092 0.897656 0.897500 17864.000000 0.065846 0.000000 0.000171 0.000000 
69696000 19 72 0 1221 -0.555854 0.897500 0.897344 17904.000000 0.065857 0.000000 0.000171 0.000000 
69760000 36 36 4 1597 -0.555854 0.897656 0.897500 17904.000000 0.066199 0.000000 0.000171 0.000000 
69824000 4 18 1323 1515 -0.556250 0.897813 0.897656 17956.000000 0.066359 0.000000 0.000171 0.000000 
69888000 51 67 1290 1025 -0.555617 0.897031 0.896875 17975.000000 0.066404 0.000000 0.000171 0.000000 
69952000 19 21 634 1160 -0.555854 0.897344 0.897188 18012.000000 0.066553 0.000000 0.000171 0.000000 
70016000 14 56 1024 1436 -0.556250 0.897969 0.897813 18048.000000 0.066336 0.000000 0.000171 0.000000 
70080000 44 78 880 1470 -0.556171 0.897969 0.897813 18068.000000 0.066188 0.000000 0.000171 0.000000 
70144000 17 70 696 906 -0.556883 0.899219 0.898906 18087.000000 0.066109 0.000000 0.000171 0.000000 
70208000 66 45 103 906 -0.557199 0.899687 0.899375 18123.000000 0.065893 0.000000 0.000171 0.000000 
70272000 51 29 1237 983 -0.557753 0.900156 0.899844 18170.000000 0.065848 0.000000 0.000171 0.000000 
70336000 60 1 10 246 -0.557911 0.899844 0.899531 18218.000000 0.065677 0.000000 0.000171 0.000000 
70400000 2 46 1241 460 -0.558386 0.900781 0.900469 18219.000000 0.065632 0.000000 0.000170 0.000000 
70464000 30 1 293 1572 -0.558623 0.900938 0.900625 18277.000000 0.065621 0.000000 0.000170 0.000000 
70528000 49 22 160 790 -0.558861 0.900313 0.900000 18351.000000 0.065655 0.000000 0.000171 0.000000 
70592000 75 76 1210 462 -0.558782 0.900781 0.900469 18346.000000 0.065621 0.000000 0.000170 0.000000 
70656000 8 19 0 486 -0.558940 0.900313 0.900000 18394.000000 0.065632 0.000000 0.000170 0.000000 
70720000 8 10 1143 420 -0.559019 0.899844 0.899531 18442.000000 0.065814 0.000000 0.000171 0.000000 
70784000 56 73 686 1382 -0.558307 0.898750 0.898438 18468.000000 0.065870 0.000000 0.000171 0.000000 
70848000 18 26 56 1027 -0.559415 0.900469 0.900156 18493.000000 0.065781 0.000000 0.000170 0.000000 
70912000 65 59 248 358 -0.559810 0.901250 0.900937 18506.000000 0.065554 0.000000 0.000170 0.000000 
70976000 48 68 800 207 -0.560759 0.902188 0.901875 18557.000000 0.065498 0.000170 0.000170 0.000000 
71040000 78 9 0 67 -0.561234 0.902813 0.902500 18588.000000 0.065476 0.000000 0.000170 0.000000 
71104000 32 30 438 1382 -0.561551 0.902969 0.902656 18625.000000 0.065454 0.000000 0.000170 0.000000 
71168000 63 68 1142 717 -0.561630 0.903281 0.902813 18638.000000 0.065635 0.000000 0.000170 0.000000 
71232000 75 4 243 875 -0.561788 0.902969 0.902500 18702.000000 0.065657 0.000000 0.000170 0.000000 
71296000 14 46 0 1038 -0.561630 0.902813 0.902344 18724.000000 0.065669 0.000000 0.000170 0.000000 
71360000 52 19 0 695 -0.561788 0.902188 0.901719 18814.000000 0.065713 0.000000 0.000170 0.000000 
71424000 61 49 344 1398 -0.561630 0.902188 0.901563 18808.000000 0.065702 0.000000 0.000170 0.000000 
71488000 44 59 815 511 -0.561788 0.902500 0.901875 18844.000000 0.065669 0.000000 0.000170 0.000000 
71552000 72 27 676 1485 -0.561313 0.902031 0.901406 18849.000000 0.065680 0.000000 0.000170 0.000000 
71616000 26 10 1146 1197 -0.561234 0.902500 0.901875 18836.000000 0.065476 0.000000 0.000170 0.000000 
71680000 75 19 0 1511 -0.561709 0.902813 0.902344 18879.000000 0.065443 0.000000 0.000170 0.000000 
71744000 4 30 1086 1548 -0.561551 0.901719 0.901250 18938.000000 0.065498 0.000000 0.000170 0.000000 
71808000 76 29 341 747 -0.561551 0.901875 0.901406 18962.000000 0.065510 0.000000 0.000170 0.000000 
71872000 47 66 41 1048 -0.561630 0.901719 0.901250 19011.000000 0.065521 0.000000 0.000170 0.000000 
71936000 2 1 617 1387 -0.562263 0.901563 0.901094 19088.000000 0.065521 0.000000 0.000170 0.000000 
72000000 49 30 778 55 -0.561867 0.901250 0.900781 19109.000000 0.065554 0.000000 0.000170 0.000000 
72064000 76 42 593 573 -0.562104 0.901563 0.901094 19140.000000 0.065725 0.000000 0.000170 0.000000 
72128000 36 45 132 308 -0.562896 0.903281 0.902969 19125.000000 0.065635 0.000000 0.000170 0.000000 
72192000 32 38 822 1567 -0.562975 0.903125 0.902813 19153.000000 0.065646 0.000000 0.000170 0.000000 
72256000 15 53 321 992 -0.562816 0.902813 0.902500 19190.000000 0.065850 0.000000 0.000170 0.000000 
72320000 61 22 847 42 -0.563291 0.903750 0.903438 19219.000000 0.065794 0.000000 0.000170 0.000000 
72384000 26 8 1404 1599 -0.563766 0.904062 0.903750 19252.000000 0.065783 0.000000 0.000170 0.000000 
72448000 70 48 903 951 -0.564794 0.904844 0.904531 19311.000000 0.065749 0.000000 0.000170 0.000000 
72512000 13 0 0 758 -0.564478 0.904219 0.903906 19373.000000 0.065624 0.000000 0.000170 0.000000 
72576000 75 68 1559 333 -0.564557 0.904531 0.904219 19389.000000 0.065568 0.000000 0.000170 0.000000 
72640000 60 45 291 768 -0.565269 0.905469 0.905156 19411.000000 0.065513 0.000000 0.000170 0.000000 
72704000 21 69 0 817 -0.565585 0.905312 0.905000 19458.000000 0.065490 0.000000 0.000170 0.000000 
72768000 54 71 242 58 -0.565190 0.905156 0.904844 19441.000000 0.065490 0.000000 0.000170 0.000000 
72832000 68 40 1055 1268 -0.565585 0.905156 0.904844 19502.000000 0.065682 0.000000 0.000170 0.000000 
72896000 75 60 822 644 -0.565823 0.905469 0.905156 19545.000000 0.065682 0.000000 0.000170 0.000000 
72960000 56 14 1318 623 -0.566535 0.906250 0.906094 19592.000000 0.065774 0.000000 0.000170 0.000000 
73024000 8 24 187 288 -0.566772 0.907188 0.907031 19581.000000 0.065729 0.000169 0.000169 0.000000 
73088000 55 59 1014 380 -0.566851 0.907188 0.907031 19601.000000 0.065740 0.000000 0.000169 0.000000 
73152000 6 60 1118 843 -0.566693 0.906563 0.906406 19681.000000 0.065627 0.000000 0.000170 0.000170 
73216000 6 69 574 363 -0.566377 0.906094 0.905937 19699.000000 0.065830 0.000000 0.000170 0.000000 
73280000 4 4 1236 1367 -0.566456 0.906563 0.906250 19687.000000 0.065830 0.000000 0.000170 0.000000 
73344000 68 28 1224 653 -0.566297 0.906563 0.906250 19691.000000 0.065830 0.000000 0.000170 0.000000 
73408000 40 45 1406 179 -0.566297 0.906094 0.905781 19739.000000 0.065874 0.000000 0.000170 0.000000 
73472000 61 25 337 394 -0.566851 0.906875 0.906563 19758.000000 0.065999 0.000000 0.000170 0.000000 
73536000 16 75 981 1586 -0.567247 0.906875 0.906563 19823.000000 0.066339 0.000000 0.000170 0.000000 
73600000 18 78 497 806 -0.567642 0.906719 0.906406 19873.000000 0.066339 0.000000 0.000170 0.000000 
73664000 10 19 1600 1492 -0.568038 0.907344 0.907031 19905.000000 0.066463 0.000000 0.000170 0.000000 
73728000 51 52 173 481 -0.568513 0.907500 0.907188 19960.000000 0.066429 0.000000 0.000169 0.000000 
73792000 30 8 519 952 -0.568671 0.907969 0.907656 19965.000000 0.066384 0.000000 0.000169 0.000000 
73856000 11 32 549 933 -0.568671 0.907656 0.907344 20010.000000 0.066249 0.000000 0.000169 0.000000 
73920000 8 27 267 1268 -0.568750 0.907656 0.907344 20049.000000 0.066238 0.000000 0.000169 0.000000 
73984000 45 68 60 227 -0.569146 0.908125 0.907969 20084.000000 0.066204 0.000000 0.000169 0.000000 
74048000 3 14 1229 463 -0.568750 0.907969 0.907813 20089.000000 0.066204 0.000000 0.000169 0.000000 
74112000 44 9 106 117 -0.569462 0.908438 0.908281 20148.000000 0.066159 0.000000 0.000169 0.000000 
74176000 59 63 0 18 -0.569858 0.908281 0.908125 20216.000000 0.066001 0.000000 0.000169 0.000000 
74240000 22 45 936 780 -0.569620 0.908281 0.908125 20221.000000 0.066181 0.000000 0.000169 0.000000 
74304000 79 34 36 1190 -0.570016 0.908594 0.908438 20269.000000 0.066148 0.000000 0.000169 0.000000 
74368000 2 47 1358 465 -0.569937 0.908594 0.908438 20284.000000 0.066148 0.000000 0.000169 0.000000 
74432000 73 54 256 696 -0.570174 0.909062 0.908906 20300.000000 0.066148 0.000000 0.000169 0.000000 
74496000 52 57 707 346 -0.570174 0.908438 0.908281 20350.000000 0.066181 0.000000 0.000169 0.000000 
74560000 60 18 625 1225 -0.570570 0.909219 0.909062 20363.000000 0.066306 0.000000 0.000169 0.000000 
74624000 25 74 1451 47 -0.570886 0.909062 0.908906 20405.000000 0.066148 0.000000 0.000169 0.000000 
74688000 35 23 791 257 -0.571203 0.909219 0.909062 20453.000000 0.066114 0.000000 0.000169 0.000000 
74752000 11 44 227 1375 -0.572231 0.910625 0.910469 20503.000000 0.066025 0.000000 0.000169 0.000169 
74816000 20 36 1541 1134 -0.571835 0.910156 0.910000 20516.000000 0.066058 0.000000 0.000169 0.000000 
74880000 12 53 1499 524 -0.571756 0.909844 0.909687 20564.000000 0.066081 0.000000 0.000169 0.000000 
74944000 22 9 139 909 -0.571598 0.910000 0.909844 20571.000000 0.066092 0.000000 0.000169 0.000000 
75008000 74 25 261 772 -0.572389 0.910938 0.910781 20613.000000 0.066014 0.000000 0.000169 0.000000 
75072000 70 76 1234 1434 -0.572231 0.910469 0.910312 20665.000000 0.066036 0.000000 0.000169 0.000000 
75136000 23 66 1465 138 -0.572389 0.910625 0.910469 20706.000000 0.066025 0.000000 0.000169 0.000000 
75200000 77 76 219 1135 -0.572785 0.911094 0.910937 20744.000000 0.065992 0.000000 0.000169 0.000000 
75264000 61 76 0 100 -0.572310 0.911094 0.910937 20729.000000 0.065992 0.000000 0.000169 0.000000 
75328000 13 69 3 423 -0.572627 0.911875 0.911719 20759.000000 0.065789 0.000000 0.000169 0.000000 
75392000 7 21 314 639 -0.572864 0.912500 0.912344 20783.000000 0.065756 0.000000 0.000169 0.000000 
75456000 76 43 558 334 -0.572231 0.912188 0.912031 20779.000000 0.065756 0.000000 0.000169 0.000000 
75520000 76 40 39 1061 -0.572231 0.912813 0.912656 20777.000000 0.065869 0.000000 0.000168 0.000000 
75584000 74 64 0 577 -0.572468 0.912656 0.912500 20831.000000 0.065880 0.000000 0.000168 0.000000 
75648000 13 2 1463 917 -0.572627 0.912500 0.912344 20895.000000 0.065925 0.000000 0.000169 0.000000 
75712000 40 46 148 516 -0.572547 0.912969 0.912813 20910.000000 0.066060 0.000000 0.000169 0.000000 
75776000 20 57 1278 393 -0.573259 0.913438 0.913438 20960.000000 0.066015 0.000000 0.000168 0.000000 
75840000 5 60 668 679 -0.573734 0.913438 0.913438 21013.000000 0.066004 0.000000 0.000168 0.000000 
75904000 70 75 1038 1068 -0.574288 0.913594 0.913594 21071.000000 0.065993 0.000000 0.000168 0.000000 
75968000 15 73 1453 760 -0.574367 0.913438 0.913438 21116.000000 0.066004 0.000000 0.000168 0.000000 
76032000 37 75 893 1091 -0.575079 0.914375 0.914375 21138.000000 0.065938 0.000000 0.000168 0.000000 
76096000 64 39 157 845 -0.575079 0.914375 0.914375 21153.000000 0.065905 0.000000 0.000168 0.000000 
76160000 26 64 77 647 -0.575237 0.914531 0.914531 21182.000000 0.065927 0.000000 0.000168 0.000000 
76224000 47 34 577 947 -0.575791 0.915625 0.915625 21186.000000 0.065860 0.000000 0.000168 0.000000 
76288000 17 71 430 915 -0.576187 0.915625 0.915625 21241.000000 0.065882 0.000168 0.000168 0.000000 
76352000 44 66 1404 234 -0.576503 0.915469 0.915469 21321.000000 0.066084 0.000000 0.000168 0.000000 
76416000 63 14 771 42 -0.576899 0.916250 0.916250 21342.000000 0.066375 0.000000 0.000168 0.000000 
76480000 26 77 972 1334 -0.576899 0.916719 0.916719 21343.000000 0.066174 0.000000 0.000168 0.000000 
76544000 36 7 1525 13 -0.577532 0.916875 0.916875 21429.000000 0.066174 0.000000 0.000168 0.000000 
76608000 55 11 0 1297 -0.578244 0.917656 0.917656 21466.000000 0.066309 0.000000 0.000168 0.000000 
76672000 28 71 526 1336 -0.578323 0.917500 0.917500 21517.000000 0.066320 0.000000 0.000168 0.000000 
76736000 75 41 0 1065 -0.578481 0.917656 0.917656 21553.000000 0.066309 0.000000 0.000168 0.000000 
76800000 35 13 163 631 -0.578560 0.917656 0.917656 21596.000000 0.066309 0.000168 0.000168 0.000000 
76864000 64 63 71 1335 -0.578560 0.917813 0.917813 21632.000000 0.066286 0.000168 0.000168 0.000000 
76928000 10 56 1546 1376 -0.578956 0.917969 0.917969 21675.000000 0.066454 0.000168 0.000168 0.000000 
76992000 54 50 8 251 -0.578639 0.917969 0.917969 21666.000000 0.066432 0.000168 0.000168 0.000000 
77056000 32 35 1060 975 -0.578956 0.918750 0.918594 21676.000000 0.066398 0.000168 0.000168 0.000000 
77120000 21 60 0 699 -0.579826 0.919219 0.919063 21757.000000 0.066197 0.000168 0.000168 0.000000 
77184000 6 32 0 1095 -0.580142 0.919687 0.919531 21774.000000 0.066164 0.000000 0.000168 0.000000 
77248000 6 79 599 141 -0.580301 0.920000 0.919844 21805.000000 0.066175 0.000000 0.000168 0.000000 
77312000 39 10 397 1272 -0.581013 0.920625 0.920469 21847.000000 0.066131 0.000000 0.000167 0.000000 
77376000 20 16 148 125 -0.580380 0.919687 0.919531 21876.000000 0.066343 0.000000 0.000168 0.000000 
77440000 73 79 121 233 -0.580063 0.919219 0.919063 21917.000000 0.066209 0.000000 0.000168 0.000000 
77504000 31 59 915 863 -0.579984 0.918906 0.918750 21952.000000 0.066063 0.000000 0.000168 0.000000 
77568000 1 9 800 808 -0.580063 0.918906 0.918750 21977.000000 0.066063 0.000000 0.000168 0.000000 
77632000 52 5 1005 905 -0.581171 0.919687 0.919531 22039.000000 0.066019 0.000000 0.000168 0.000000 
77696000 20 47 1410 86 -0.581646 0.919531 0.919375 22115.000000 0.066019 0.000000 0.000168 0.000000 
77760000 78 46 1294 273 -0.582120 0.920469 0.920312 22119.000000 0.066142 0.000000 0.000167 0.000000 
77824000 18 30 666 887 -0.582041 0.920937 0.920781 22137.000000 0.066287 0.000167 0.000167 0.000000 
77888000 72 28 690 707 -0.582199 0.920469 0.920312 22216.000000 0.066510 0.000000 0.000168 0.000000 
77952000 71 78 0 1053 -0.582278 0.920781 0.920625 22224.000000 0.066343 0.000000 0.000168 0.000000 
78016000 14 10 1205 421 -0.581883 0.920312 0.920000 22259.000000 0.066354 0.000000 0.000168 0.000000 
78080000 65 2 0 1561 -0.582358 0.920312 0.920000 22324.000000 0.066354 0.000000 0.000168 0.000000 
78144000 65 75 306 792 -0.582595 0.920781 0.920469 22333.000000 0.066298 0.000000 0.000167 0.000000 
78208000 44 21 1070 626 -0.582911 0.920937 0.920625 22378.000000 0.066265 0.000000 0.000167 0.000000 
78272000 63 72 187 75 -0.582753 0.920937 0.920625 22377.000000 0.066254 0.000000 0.000167 0.000167 
78336000 76 20 1281 175 -0.582911 0.921250 0.920937 22401.000000 0.066265 0.000000 0.000167 0.000000 
78400000 45 69 939 1269 -0.583307 0.920937 0.920625 22481.000000 0.066265 0.000000 0.000167 0.000000 
78464000 56 44 140 913 -0.583703 0.921250 0.920937 22524.000000 0.066254 0.000000 0.000167 0.000000 
78528000 77 17 869 922 -0.583623 0.920469 0.920156 22589.000000 0.066276 0.000000 0.000167 0.000000 
78592000 69 76 1051 188 -0.584335 0.921406 0.921094 22616.000000 0.066366 0.000000 0.000167 0.000000 
78656000 43 58 272 637 -0.584415 0.922344 0.922031 22622.000000 0.066332 0.000000 0.000167 0.000000 
78720000 24 4 1452 81 -0.584731 0.922500 0.922188 22653.000000 0.066321 0.000000 0.000167 0.000000 
78784000 16 73 245 289 -0.584573 0.922031 0.921719 22682.000000 0.066332 0.000000 0.000167 0.000000 
78848000 17 32 35 587 -0.584968 0.922656 0.922500 22707.000000 0.066288 0.000000 0.000167 0.000000 
78912000 28 55 816 1097 -0.585127 0.923281 0.923125 22728.000000 0.066244 0.000000 0.000167 0.000000 
78976000 24 41 1185 152 -0.585759 0.923750 0.923594 22777.000000 0.066222 0.000000 0.000167 0.000000 
79040000 64 11 996 385 -0.586234 0.923125 0.922969 22870.000000 0.066266 0.000000 0.000167 0.000000 
79104000 53 63 732 179 -0.586234 0.923438 0.923281 22873.000000 0.066255 0.000000 0.000167 0.000000 
79168000 70 35 0 190 -0.586076 0.922969 0.922813 22915.000000 0.066288 0.000000 0.000167 0.000000 
79232000 72 77 1211 1242 -0.586392 0.922500 0.922344 22987.000000 0.066500 0.000000 0.000167 0.000000 
79296000 19 9 1311 1378 -0.586551 0.923594 0.923438 22963.000000 0.066622 0.000000 0.000167 0.000000 
79360000 19 57 208 289 -0.587184 0.924063 0.923906 23017.000000 0.066956 0.000000 0.000167 0.000000 
79424000 79 78 1588 740 -0.588133 0.924531 0.924375 23098.000000 0.066756 0.000000 0.000167 0.000000 
79488000 4 66 1560 1442 -0.589161 0.925312 0.925000 23162.000000 0.066667 0.000000 0.000167 0.000000 
79552000 70 47 497 268 -0.588766 0.924687 0.924375 23185.000000 0.066711 0.000167 0.000167 0.000000 
79616000 42 51 63 1033 -0.588449 0.924687 0.924375 23173.000000 0.066689 0.000167 0.000167 0.000000 
79680000 5 41 323 30 -0.589241 0.925781 0.925469 23205.000000 0.066811 0.000167 0.000167 0.000000 
79744000 55 29 1536 341 -0.589478 0.926406 0.926250 23224.000000 0.066767 0.000000 0.000167 0.000000 
79808000 27 11 1486 100 -0.589715 0.926563 0.926406 23256.000000 0.066755 0.000166 0.000166 0.000000 
79872000 35 66 825 491 -0.590427 0.927031 0.926875 23303.000000 0.066744 0.000166 0.000166 0.000000 
79936000 65 44 560 1277 -0.590506 0.926875 0.926719 23341.000000 0.066744 0.000000 0.000166 0.000000 
80000000 64 66 635 1487 -0.590348 0.926875 0.926719 23350.000000 0.066755 0.000000 0.000166 0.000000 
80064000 68 45 660 1001 -0.590585 0.927656 0.927500 23369.000000 0.066711 0.000000 0.000166 0.000000 
80128000 73 10 686 277 -0.590744 0.927813 0.927656 23388.000000 0.066689 0.000000 0.000166 0.000000 
80192000 8 18 229 1552 -0.591456 0.928594 0.928438 23435.000000 0.066633 0.000000 0.000166 0.000000 
80256000 1 39 929 1481 -0.591377 0.928281 0.928125 23457.000000 0.066633 0.000000 0.000166 0.000000 
80320000 49 48 727 362 -0.591297 0.927813 0.927656 23485.000000 0.066977 0.000000 0.000166 0.000000 
80384000 15 10 661 437 -0.591851 0.927656 0.927500 23561.000000 0.066988 0.000000 0.000166 0.000000 
80448000 58 39 928 440 -0.592563 0.928281 0.928125 23603.000000 0.066944 0.000000 0.000166 0.000000 
80512000 37 18 961 715 -0.592484 0.927813 0.927656 23649.000000 0.066622 0.000000 0.000166 0.000000 
80576000 9 64 727 1538 -0.592722 0.927813 0.927656 23706.000000 0.066633 0.000000 0.000166 0.000000 
80640000 39 53 28 234 -0.592563 0.927813 0.927656 23713.000000 0.066622 0.000000 0.000166 0.000000 
80704000 38 53 896 138 -0.592801 0.927813 0.927656 23765.000000 0.066822 0.000000 0.000166 0.000000 
80768000 49 73 111 552 -0.593117 0.928438 0.928281 23792.000000 0.066633 0.000000 0.000166 0.000000 
80832000 19 24 303 624 -0.593038 0.927969 0.927813 23854.000000 0.066689 0.000000 0.000166 0.000000 
80896000 48 10 626 362 -0.593196 0.928125 0.927969 23878.000000 0.066689 0.000000 0.000166 0.000000 
80960000 25 41 677 594 -0.593671 0.928594 0.928438 23919.000000 0.066645 0.000000 0.000166 0.000000 
81024000 16 27 411 1344 -0.593987 0.928906 0.928750 23939.000000 0.066600 0.000000 0.000166 0.000000 
81088000 52 7 1307 1356 -0.594383 0.929063 0.928906 24007.000000 0.066932 0.000000 0.000166 0.000000 
81152000 7 47 1381 1465 -0.594778 0.929219 0.929063 24050.000000 0.066932 0.000000 0.000166 0.000000 
81216000 47 58 1249 505 -0.594778 0.929063 0.928906 24078.000000 0.066899 0.000000 0.000166 0.000000 
81280000 57 62 555 1311 -0.595253 0.929375 0.929219 24145.000000 0.066855 0.000000 0.000166 0.000000 
81344000 47 69 918 425 -0.594304 0.927656 0.927500 24187.000000 0.066966 0.000000 0.000166 0.000000 
81408000 78 33 642 530 -0.594858 0.927656 0.927500 24243.000000 0.067121 0.000000 0.000166 0.000000 
81472000 40 29 628 1198 -0.594778 0.928281 0.928125 24215.000000 0.067065 0.000000 0.000166 0.000000 
81536000 61 34 96 920 -0.595016 0.929063 0.928906 24204.000000 0.067032 0.000000 0.000166 0.000000 
81600000 16 6 943 643 -0.595570 0.929063 0.928906 24275.000000 0.067021 0.000000 0.000166 0.000000 
81664000 32 2 1465 645 -0.595965 0.929844 0.929688 24295.000000 0.066998 0.000000 0.000166 0.000000 
81728000 6 39 335 1208 -0.596835 0.930937 0.930781 24328.000000 0.067109 0.000000 0.000166 0.000000 
81792000 9 1 452 951 -0.597231 0.931719 0.931562 24349.000000 0.067053 0.000000 0.000166 0.000000 
81856000 23 26 1019 893 -0.597864 0.931875 0.931719 24403.000000 0.067020 0.000000 0.000165 0.000000 
81920000 5 6 633 1151 -0.598339 0.932344 0.932187 24446.000000 0.066975 0.000000 0.000165 0.000000 
81984000 75 17 1274 145 -0.598418 0.932656 0.932500 24469.000000 0.066964 0.000000 0.000165 0.000000 
82048000 14 13 1206 32 -0.599130 0.933281 0.933125 24526.000000 0.066931 0.000000 0.000165 0.000000 
82112000 77 62 1039 1573 -0.599051 0.933750 0.933594 24536.000000 0.067063 0.000000 0.000165 0.000000 
82176000 3 39 1412 389 -0.599367 0.934219 0.934063 24571.000000 0.067195 0.000000 0.000330 0.000000 
82240000 63 47 678 67 -0.600475 0.934375 0.934219 24691.000000 0.067184 0.000000 0.000165 0.000000 
82304000 47 57 418 1142 -0.600237 0.933906 0.933750 24715.000000 0.067206 0.000000 0.000165 0.000000 
82368000 68 56 83 977 -0.600237 0.933750 0.933594 24750.000000 0.067041 0.000000 0.000165 0.000000 
82432000 31 58 988 1161 -0.600712 0.934531 0.934375 24753.000000 0.066997 0.000000 0.000165 0.000000 
82496000 62 51 1158 1038 -0.600949 0.934531 0.934375 24794.000000 0.066997 0.000000 0.000165 0.000000 
82560000 2 27 530 1143 -0.601028 0.934531 0.934375 24822.000000 0.067162 0.000000 0.000165 0.000000 
82624000 7 1 41 1486 -0.601741 0.934844 0.934688 24905.000000 0.067316 0.000000 0.000165 0.000000 
82688000 52 43 118 393 -0.601820 0.934219 0.934063 24971.000000 0.067349 0.000000 0.000330 0.000000 
82752000 32 24 0 1102 -0.602611 0.935469 0.935312 24986.000000 0.067282 0.000000 0.000330 0.000000 
82816000 34 18 1260 45 -0.602848 0.935469 0.935312 25015.000000 0.067117 0.000000 0.000330 0.000000 
82880000 74 0 0 1339 -0.603323 0.935469 0.935312 25078.000000 0.067271 0.000000 0.000330 0.000000 
82944000 40 57 487 676 -0.603244 0.935156 0.935000 25102.000000 0.067305 0.000000 0.000330 0.000000 
83008000 0 5 1152 67 -0.602532 0.934375 0.934219 25103.000000 0.067338 0.000000 0.000330 0.000165 
83072000 38 27 393 1268 -0.602136 0.933594 0.933438 25128.000000 0.067536 0.000000 0.000330 0.000165 
83136000 54 59 530 398 -0.601899 0.933281 0.933125 25157.000000 0.067701 0.000000 0.000330 0.000165 
83200000 35 75 455 1209 -0.602136 0.933438 0.933281 25206.000000 0.067679 0.000000 0.000330 0.000165 
83264000 56 28 479 988 -0.602215 0.933281 0.933125 25234.000000 0.067690 0.000000 0.000165 0.000165 
83328000 36 26 193 1160 -0.602136 0.933125 0.932969 25287.000000 0.067701 0.000000 0.000165 0.000165 
83392000 58 78 336 161 -0.602294 0.933906 0.933750 25266.000000 0.067646 0.000000 0.000165 0.000165 
83456000 16 72 1275 1178 -0.601899 0.933594 0.933438 25284.000000 0.067646 0.000000 0.000165 0.000165 
83520000 29 34 1557 385 -0.602215 0.933750 0.933594 25316.000000 0.067766 0.000000 0.000165 0.000165 
83584000 17 69 1342 1400 -0.602215 0.933594 0.933438 25356.000000 0.067931 0.000000 0.000165 0.000165 
83648000 3 53 1396 872 -0.602532 0.933750 0.933594 25396.000000 0.067920 0.000000 0.000165 0.000165 
83712000 39 46 1311 1243 -0.602927 0.934688 0.934531 25406.000000 0.067886 0.000000 0.000165 0.000165 
83776000 30 43 894 752 -0.603085 0.934688 0.934531 25440.000000 0.067897 0.000000 0.000165 0.000165 
83840000 6 19 1417 1195 -0.603560 0.934688 0.934531 25507.000000 0.067579 0.000000 0.000165 0.000165 
83904000 17 65 1185 220 -0.603085 0.934219 0.934063 25527.000000 0.067612 0.000000 0.000165 0.000165 
83968000 69 58 1146 718 -0.602294 0.933281 0.933125 25566.000000 0.067679 0.000000 0.000165 0.000165 
84032000 34 72 473 268 -0.602690 0.934063 0.933906 25571.000000 0.067623 0.000000 0.000165 0.000165 
84096000 28 68 1483 1552 -0.603085 0.933750 0.933594 25641.000000 0.067623 0.000000 0.000165 0.000165 
84160000 33 31 1258 364 -0.603481 0.933750 0.933594 25702.000000 0.067458 0.000000 0.000165 0.000165 
84224000 22 77 450 966 -0.603797 0.933594 0.933438 25769.000000 0.067623 0.000000 0.000165 0.000165 
84288000 10 67 0 1405 -0.604193 0.933594 0.933438 25834.000000 0.067634 0.000165 0.000165 0.000165 
84352000 28 41 573 543 -0.604272 0.933125 0.932969 25893.000000 0.067668 0.000000 0.000165 0.000165 
84416000 68 53 1257 253 -0.604509 0.933281 0.933125 25932.000000 0.067646 0.000000 0.000165 0.000165 
84480000 70 53 1130 854 -0.604509 0.933125 0.932969 25952.000000 0.067492 0.000000 0.000165 0.000165 
84544000 37 73 1531 1441 -0.604826 0.933750 0.933594 25987.000000 0.067458 0.000000 0.000165 0.000165 
84608000 67 44 593 611 -0.605854 0.934063 0.933906 26086.000000 0.067436 0.000000 0.000165 0.000165 
84672000 11 24 1581 1166 -0.606092 0.935156 0.935000 26061.000000 0.067392 0.000000 0.000165 0.000165 
84736000 76 67 551 751 -0.606092 0.934844 0.934688 26086.000000 0.067414 0.000000 0.000165 0.000165 
84800000 50 9 0 705 -0.606566 0.935625 0.935469 26112.000000 0.067369 0.000000 0.000165 0.000165 
84864000 70 40 1223 1459 -0.606646 0.935937 0.935781 26118.000000 0.067347 0.000000 0.000165 0.000165 
84928000 33 43 431 176 -0.606566 0.935937 0.935781 26148.000000 0.067358 0.000000 0.000165 0.000165 
84992000 38 10 345 546 -0.606566 0.936250 0.936094 26148.000000 0.067512 0.000000 0.000165 0.000165 
85056000 35 64 606 519 -0.606883 0.936562 0.936406 26183.000000 0.067490 0.000000 0.000165 0.000165 
85120000 78 4 641 559 -0.606329 0.936406 0.936250 26165.000000 0.067490 0.000000 0.000165 0.000165 
85184000 60 43 442 608 -0.606408 0.936562 0.936406 26183.000000 0.067467 0.000000 0.000165 0.000165 
85248000 34 16 1261 1408 -0.606171 0.935937 0.935781 26232.000000 0.067336 0.000000 0.000165 0.000165 
85312000 71 57 1471 430 -0.607199 0.935781 0.935625 26351.000000 0.067336 0.000000 0.000165 0.000165 
85376000 64 43 572 1013 -0.607041 0.935781 0.935625 26355.000000 0.067490 0.000000 0.000165 0.000165 
85440000 32 42 1254 672 -0.607437 0.936562 0.936250 26376.000000 0.067621 0.000000 0.000165 0.000165 
85504000 25 69 1299 14 -0.607516 0.936562 0.936250 26404.000000 0.067632 0.000000 0.000165 0.000165 
85568000 2 27 530 417 -0.607595 0.936406 0.936094 26445.000000 0.067632 0.000165 0.000165 0.000165 
85632000 71 0 1483 1371 -0.607437 0.935937 0.935625 26490.000000 0.067523 0.000000 0.000165 0.000000 
85696000 74 68 665 855 -0.607120 0.935312 0.935000 26519.000000 0.067744 0.000000 0.000165 0.000000 
85760000 23 31 188 964 -0.607595 0.935625 0.935312 26560.000000 0.067721 0.000000 0.000165 0.000000 
85824000 7 49 330 698 -0.607278 0.935625 0.935312 26558.000000 0.067886 0.000000 0.000165 0.000000 
85888000 33 48 1179 1113 -0.607278 0.935625 0.935312 26571.000000 0.067864 0.000000 0.000165 0.000000 
85952000 16 73 585 332 -0.607516 0.935625 0.935312 26632.000000 0.067864 0.000000 0.000165 0.000000 
86016000 51 45 1110 978 -0.608070 0.936094 0.935937 26678.000000 0.067830 0.000000 0.000165 0.000000 
86080000 38 9 880 263 -0.609019 0.937188 0.937031 26716.000000 0.067785 0.000000 0.000165 0.000000 
86144000 55 70 771 1355 -0.609335 0.936875 0.936719 26778.000000 0.067819 0.000000 0.000165 0.000000 
86208000 76 9 492 1120 -0.608940 0.936250 0.936094 26788.000000 0.068017 0.000000 0.000165 0.000000 
86272000 60 57 1522 1421 -0.609256 0.936875 0.936719 26798.000000 0.068006 0.000000 0.000165 0.000000 
86336000 10 57 1187 1099 -0.608703 0.936719 0.936562 26772.000000 0.068028 0.000000 0.000165 0.000000 
86400000 11 2 1327 1237 -0.608703 0.936562 0.936406 26808.000000 0.068028 0.000000 0.000165 0.000000 
86464000 12 53 734 294 -0.607991 0.935625 0.935469 26801.000000 0.068107 0.000000 0.000165 0.000000 
86528000 23 11 1164 459 -0.607595 0.935469 0.935312 26810.000000 0.068118 0.000000 0.000165 0.000000 
86592000 50 70 1308 73 -0.607595 0.935156 0.935000 26840.000000 0.068152 0.000000 0.000165 0.000000 
86656000 35 70 0 538 -0.608386 0.936094 0.935937 26875.000000 0.068084 0.000000 0.000165 0.000000 
86720000 56 42 551 1476 -0.608782 0.936250 0.936094 26926.000000 0.068084 0.000000 0.000165 0.000000 
86784000 35 28 1095 1440 -0.608623 0.936094 0.935937 26943.000000 0.068084 0.000000 0.000165 0.000000 
86848000 9 50 1470 555 -0.608623 0.936250 0.936094 26951.000000 0.068249 0.000000 0.000165 0.000000 
86912000 37 26 1275 832 -0.608861 0.937344 0.937187 26930.000000 0.068335 0.000000 0.000165 0.000000 
86976000 25 49 867 1330 -0.609494 0.937656 0.937500 26984.000000 0.068302 0.000000 0.000165 0.000000 
87040000 28 63 1059 1220 -0.609494 0.937813 0.937656 27001.000000 0.068302 0.000000 0.000165 0.000000 
87104000 65 51 320 404 -0.609731 0.937656 0.937500 27045.000000 0.068477 0.000000 0.000165 0.000000 
87168000 10 18 660 135 -0.609731 0.936875 0.936719 27111.000000 0.068511 0.000000 0.000165 0.000000 
87232000 46 19 652 1300 -0.609335 0.936875 0.936719 27091.000000 0.068500 0.000000 0.000165 0.000000 
87296000 55 52 965 415 -0.609810 0.937031 0.936875 27152.000000 0.068477 0.000165 0.000165 0.000000 
87360000 73 25 440 543 -0.609810 0.936875 0.936719 27175.000000 0.068489 0.000000 0.000165 0.000000 
87424000 23 60 524 145 -0.610759 0.937344 0.937187 27256.000000 0.068455 0.000000 0.000165 0.000000 
87488000 47 58 1249 1135 -0.611234 0.937188 0.937031 27316.000000 0.068466 0.000000 0.000165 0.000000 
87552000 59 30 1091 204 -0.610918 0.936406 0.936250 27352.000000 0.068522 0.000000 0.000165 0.000000 
87616000 73 11 0 1483 -0.611551 0.936406 0.936250 27416.000000 0.068545 0.000000 0.000165 0.000000 
87680000 78 34 1517 639 -0.611234 0.936406 0.936250 27425.000000 0.068568 0.000000 0.000330 0.000000 
87744000 62 62 285 311 -0.610680 0.936250 0.936094 27431.000000 0.068556 0.000000 0.000165 0.000000 
87808000 35 7 1313 18 -0.610047 0.935937 0.935781 27415.000000 0.068556 0.000000 0.000165 0.000000 
87872000 31 14 231 1111 -0.609968 0.936094 0.935937 27415.000000 0.068556 0.000000 0.000165 0.000000 
87936000 69 24 0 412 -0.610285 0.936406 0.936250 27439.000000 0.068534 0.000000 0.000165 0.000000 
88000000 66 16 407 1597 -0.610522 0.936719 0.936562 27453.000000 0.068676 0.000000 0.000165 0.000000 
88064000 20 35 1086 632 -0.610601 0.937188 0.937031 27461.000000 0.068642 0.000000 0.000165 0.000000 
88128000 48 43 596 1396 -0.610997 0.937031 0.936875 27526.000000 0.068653 0.000000 0.000165 0.000000 
88192000 58 33 1526 499 -0.610759 0.936094 0.935937 27567.000000 0.068699 0.000000 0.000165 0.000000 
88256000 54 24 1273 515 -0.610285 0.935000 0.934844 27607.000000 0.068766 0.000000 0.000165 0.000000 
88320000 71 72 981 408 -0.610839 0.935625 0.935469 27633.000000 0.068897 0.000000 0.000165 0.000000 
88384000 31 61 997 865 -0.611076 0.935625 0.935469 27677.000000 0.068897 0.000000 0.000165 0.000000 
88448000 78 21 1583 1440 -0.611313 0.936562 0.936406 27679.000000 0.068875 0.000000 0.000165 0.000000 
88512000 66 20 104 884 -0.611709 0.937031 0.936875 27704.000000 0.069028 0.000000 0.000165 0.000000 
88576000 65 3 834 449 -0.611946 0.936875 0.936719 27764.000000 0.069017 0.000000 0.000165 0.000000 
88640000 25 53 354 757 -0.612737 0.937344 0.937187 27834.000000 0.069028 0.000000 0.000165 0.000000 
88704000 66 49 955 1501 -0.612421 0.937344 0.937187 27836.000000 0.069204 0.000000 0.000165 0.000000 
88768000 68 27 503 413 -0.612737 0.937188 0.937031 27886.000000 0.069028 0.000000 0.000165 0.000000 
88832000 74 64 1391 1168 -0.612579 0.936719 0.936562 27928.000000 0.069074 0.000000 0.000165 0.000000 
88896000 54 77 529 41 -0.612816 0.936719 0.936562 27967.000000 0.069074 0.000000 0.000165 0.000000 
88960000 35 17 921 554 -0.613054 0.937031 0.936875 27991.000000 0.069051 0.000000 0.000165 0.000000 
89024000 49 32 765 434 -0.613608 0.937656 0.937500 28029.000000 0.069017 0.000000 0.000165 0.000000 
89088000 47 28 144 1532 -0.613608 0.937031 0.936875 28082.000000 0.068909 0.000000 0.000165 0.000000 
89152000 37 59 265 1164 -0.613608 0.937656 0.937500 28082.000000 0.068852 0.000000 0.000165 0.000000 
89216000 12 66 643 541 -0.613291 0.936719 0.936562 28128.000000 0.068732 0.000000 0.000165 0.000000 
89280000 19 79 418 1068 -0.612975 0.936250 0.936094 28141.000000 0.068766 0.000000 0.000165 0.000000 
89344000 30 49 359 545 -0.613291 0.936719 0.936562 28153.000000 0.068755 0.000000 0.000165 0.000000 
89408000 58 1 1201 949 -0.613687 0.937188 0.937187 28184.000000 0.068863 0.000000 0.000165 0.000000 
89472000 19 46 997 915 -0.614003 0.937344 0.937344 28234.000000 0.068852 0.000000 0.000165 0.000000 
89536000 0 47 1031 69 -0.615032 0.937813 0.937813 28344.000000 0.068818 0.000000 0.000165 0.000000 
89600000 52 46 1526 1367 -0.615111 0.937500 0.937500 28393.000000 0.068852 0.000000 0.000165 0.000000 
89664000 7 47 1381 156 -0.615111 0.937500 0.937500 28411.000000 0.068863 0.000000 0.000165 0.000000 
89728000 14 65 1378 363 -0.615823 0.938125 0.938125 28463.000000 0.068818 0.000000 0.000165 0.000000 
89792000 64 54 787 1374 -0.616139 0.938906 0.938906 28478.000000 0.068739 0.000000 0.000164 0.000000 
89856000 33 64 1385 474 -0.616297 0.939531 0.939531 28495.000000 0.068716 0.000000 0.000329 0.000000 
89920000 17 27 1026 684 -0.616772 0.939688 0.939688 28553.000000 0.068694 0.000000 0.000329 0.000000 
89984000 74 10 842 689 -0.616772 0.939219 0.939219 28595.000000 0.068705 0.000000 0.000329 0.000000 
90048000 10 10 0 1142 -0.616456 0.939219 0.939219 28598.000000 0.068705 0.000000 0.000329 0.000000 
90112000 38 31 1084 1481 -0.616693 0.938750 0.938750 28680.000000 0.068705 0.000000 0.000329 0.000000 
90176000 69 40 1474 1540 -0.616535 0.938750 0.938750 28694.000000 0.068727 0.000000 0.000164 0.000000 
90240000 6 64 1218 1263 -0.616851 0.939063 0.939063 28716.000000 0.068716 0.000000 0.000164 0.000000 
90304000 28 25 597 1245 -0.617009 0.938906 0.938906 28778.000000 0.068716 0.000000 0.000164 0.000000 
90368000 50 53 1150 100 -0.616930 0.938125 0.938125 28854.000000 0.068773 0.000000 0.000165 0.000000 
90432000 22 7 526 398 -0.617009 0.938750 0.938594 28859.000000 0.068739 0.000000 0.000164 0.000000 
90496000 40 10 445 1531 -0.616851 0.938750 0.938594 28876.000000 0.068880 0.000000 0.000164 0.000000 
90560000 57 42 1585 342 -0.617247 0.939531 0.939375 28891.000000 0.068847 0.000000 0.000164 0.000000 
90624000 64 74 684 1048 -0.617405 0.939531 0.939375 28922.000000 0.068660 0.000000 0.000164 0.000000 
90688000 40 5 737 889 -0.617722 0.939844 0.939688 28947.000000 0.068626 0.000000 0.000164 0.000000 
90752000 71 49 1032 1081 -0.618196 0.939844 0.939688 28990.000000 0.068626 0.000000 0.000164 0.000000 
90816000 8 11 715 688 -0.617880 0.939063 0.938906 29033.000000 0.068671 0.000000 0.000164 0.000000 
90880000 43 9 325 1503 -0.617959 0.938906 0.938750 29069.000000 0.068682 0.000000 0.000164 0.000000 
90944000 67 25 430 1405 -0.618038 0.938438 0.938281 29127.000000 0.068880 0.000000 0.000164 0.000000 
91008000 20 46 1142 1600 -0.618196 0.938438 0.938281 29163.000000 0.068869 0.000000 0.000164 0.000000 
91072000 57 46 445 501 -0.617880 0.938125 0.937969 29166.000000 0.069056 0.000000 0.000164 0.000000 
91136000 41 8 809 1012 -0.617959 0.938125 0.937969 29205.000000 0.069068 0.000000 0.000164 0.000000 
91200000 68 9 341 1476 -0.618117 0.938281 0.938125 29220.000000 0.069068 0.000000 0.000164 0.000000 
91264000 15 34 1056 941 -0.618038 0.938438 0.938281 29238.000000 0.069079 0.000000 0.000164 0.000000 
91328000 6 72 303 345 -0.617880 0.938125 0.937969 29260.000000 0.069068 0.000000 0.000164 0.000000 
91392000 48 68 0 510 -0.618117 0.938438 0.938281 29269.000000 0.069045 0.000000 0.000164 0.000000 
91456000 4 62 33 1405 -0.618117 0.938906 0.938750 29257.000000 0.069164 0.000000 0.000164 0.000000 
91520000 10 0 1330 12 -0.618829 0.939063 0.939063 29337.000000 0.069141 0.000000 0.000164 0.000000 
91584000 61 68 945 1358 -0.618750 0.939063 0.939063 29352.000000 0.069317 0.000000 0.000164 0.000000 
91648000 10 53 823 665 -0.618592 0.937969 0.937969 29406.000000 0.069339 0.000000 0.000164 0.000000 
91712000 55 9 1208 347 -0.618354 0.937656 0.937656 29422.000000 0.069351 0.000000 0.000164 0.000000 
91776000 40 38 1301 1059 -0.618038 0.937500 0.937500 29415.000000 0.069374 0.000000 0.000164 0.000000 
91840000 1 78 1051 433 -0.618592 0.938438 0.938438 29421.000000 0.069328 0.000000 0.000164 0.000000 
91904000 38 76 818 1307 -0.618275 0.938125 0.938125 29414.000000 0.069351 0.000000 0.000164 0.000000 
91968000 54 62 82 1152 -0.618908 0.938906 0.938906 29460.000000 0.069283 0.000000 0.000164 0.000000 
92032000 56 71 1 207 -0.619066 0.939063 0.939063 29471.000000 0.069271 0.000000 0.000164 0.000000 
92096000 33 36 1026 792 -0.619541 0.940156 0.940156 29471.000000 0.068886 0.000000 0.000164 0.000000 
92160000 17 56 1048 186 -0.619462 0.940781 0.940781 29465.000000 0.068677 0.000000 0.000164 0.000000 
92224000 12 13 1003 882 -0.619620 0.940469 0.940469 29521.000000 0.068864 0.000000 0.000164 0.000000 
92288000 4 23 1082 203 -0.619858 0.940000 0.940000 29585.000000 0.069214 0.000000 0.000164 0.000000 
92352000 69 25 937 656 -0.619383 0.939844 0.939844 29590.000000 0.069378 0.000000 0.000164 0.000000 
92416000 2 6 334 281 -0.619620 0.939844 0.939844 29642.000000 0.069554 0.000000 0.000164 0.000000 
92480000 71 24 775 961 -0.620174 0.940469 0.940469 29694.000000 0.069203 0.000000 0.000164 0.000000 
92544000 75 19 73 1554 -0.620965 0.940781 0.940781 29759.000000 0.069192 0.000000 0.000164 0.000000 
92608000 11 11 378 1039 -0.620807 0.940312 0.940312 29778.000000 0.069028 0.000000 0.000164 0.000000 
92672000 64 27 747 1099 -0.621203 0.940937 0.940937 29795.000000 0.068994 0.000000 0.000164 0.000000 
92736000 13 9 381 1579 -0.622073 0.941406 0.941406 29861.000000 0.069005 0.000000 0.000164 0.000000 
92800000 45 32 1471 770 -0.622231 0.942031 0.942031 29849.000000 0.068971 0.000000 0.000164 0.000000 
92864000 4 7 1532 411 -0.622627 0.942031 0.942031 29894.000000 0.068971 0.000000 0.000164 0.000000 
92928000 64 49 822 947 -0.623101 0.941719 0.941719 29972.000000 0.068830 0.000000 0.000164 0.000000 
92992000 56 49 337 1105 -0.623180 0.941406 0.941406 30003.000000 0.068700 0.000000 0.000164 0.000000 
93056000 1 46 42 868 -0.622943 0.940781 0.940781 30042.000000 0.068734 0.000000 0.000164 0.000000 
93120000 10 22 1181 346 -0.623339 0.941406 0.941406 30079.000000 0.068689 0.000000 0.000164 0.000000 
93184000 22 2 447 453 -0.623734 0.940937 0.940937 30156.000000 0.068852 0.000000 0.000164 0.000000 
93248000 33 61 911 860 -0.623813 0.941094 0.941094 30179.000000 0.068841 0.000000 0.000164 0.000000 
93312000 56 28 479 31 -0.623497 0.941094 0.941094 30152.000000 0.068830 0.000000 0.000164 0.000000 
93376000 6 5 623 654 -0.623972 0.941406 0.941406 30200.000000 0.068796 0.000000 0.000164 0.000000 
93440000 45 35 1271 1200 -0.624209 0.941562 0.941562 30224.000000 0.069101 0.000000 0.000164 0.000000 
93504000 60 32 573 844 -0.624130 0.941875 0.941875 30219.000000 0.069078 0.000000 0.000164 0.000000 
93568000 58 16 1078 614 -0.624525 0.942188 0.942187 30247.000000 0.069219 0.000000 0.000164 0.000000 
93632000 42 3 602 495 -0.625079 0.942969 0.942969 30258.000000 0.069163 0.000000 0.000164 0.000000 
93696000 13 4 1227 568 -0.625554 0.943281 0.943281 30296.000000 0.069129 0.000000 0.000163 0.000000 
93760000 78 50 245 368 -0.625791 0.944219 0.944219 30285.000000 0.069095 0.000000 0.000163 0.000000 
93824000 17 4 998 940 -0.625633 0.944063 0.944063 30310.000000 0.069084 0.000000 0.000163 0.000000 
93888000 59 74 860 1199 -0.625316 0.943438 0.943438 30331.000000 0.069258 0.000000 0.000163 0.000000 
93952000 30 42 1444 73 -0.625316 0.943438 0.943438 30367.000000 0.069247 0.000000 0.000163 0.000000 
94016000 45 58 1383 166 -0.624921 0.942656 0.942656 30405.000000 0.069292 0.000000 0.000163 0.000000 
94080000 55 53 732 1234 -0.625554 0.942656 0.942656 30476.000000 0.069292 0.000000 0.000327 0.000000 
94144000 0 24 1519 880 -0.626266 0.942813 0.942813 30540.000000 0.069270 0.000000 0.000327 0.000000 
94208000 36 76 596 1358 -0.626187 0.942500 0.942500 30560.000000 0.069281 0.000000 0.000327 0.000000 
94272000 12 11 1276 361 -0.627057 0.942969 0.942969 30636.000000 0.069247 0.000000 0.000327 0.000000 
94336000 26 51 1020 839 -0.627136 0.943125 0.943125 30652.000000 0.069399 0.000000 0.000163 0.000000 
94400000 17 59 1047 1030 -0.627215 0.943125 0.943125 30686.000000 0.069737 0.000000 0.000163 0.000000 
94464000 35 72 1435 606 -0.627927 0.943906 0.943906 30726.000000 0.069399 0.000000 0.000163 0.000000 
94528000 52 75 244 1504 -0.627927 0.944063 0.944063 30726.000000 0.069399 0.000000 0.000163 0.000000 
94592000 60 50 312 8 -0.627690 0.943594 0.943594 30749.000000 0.069596 0.000000 0.000163 0.000000 
94656000 20 19 1 789 -0.628006 0.943750 0.943750 30796.000000 0.069574 0.000000 0.000163 0.000000 
94720000 78 71 1109 711 -0.628165 0.943906 0.943906 30817.000000 0.069574 0.000000 0.000163 0.000000 
94784000 26 61 1429 784 -0.628323 0.944688 0.944688 30804.000000 0.069528 0.000000 0.000163 0.000000 
94848000 56 20 439 1091 -0.628560 0.944531 0.944531 30856.000000 0.069714 0.000000 0.000163 0.000000 
94912000 13 47 551 675 -0.628718 0.943906 0.943906 30917.000000 0.069748 0.000000 0.000163 0.000000 
94976000 11 67 1301 519 -0.628402 0.944063 0.944063 30899.000000 0.069760 0.000000 0.000163 0.000163 
95040000 5 58 1210 439 -0.628402 0.943750 0.943750 30924.000000 0.069946 0.000000 0.000163 0.000000 
95104000 76 19 0 509 -0.628956 0.944063 0.944063 30977.000000 0.069760 0.000000 0.000163 0.000000 
95168000 47 56 723 1565 -0.629114 0.943750 0.943750 31021.000000 0.069783 0.000163 0.000163 0.000000 
95232000 8 14 0 1095 -0.628560 0.943125 0.943125 31041.000000 0.069874 0.000000 0.000164 0.000000 
95296000 15 33 921 1505 -0.628718 0.943594 0.943594 31063.000000 0.069851 0.000000 0.000164 0.000000 
95360000 19 37 510 1191 -0.629035 0.943750 0.943750 31095.000000 0.069851 0.000000 0.000164 0.000000 
95424000 49 21 0 1167 -0.629351 0.944219 0.944219 31104.000000 0.069817 0.000000 0.000164 0.000000 
95488000 66 8 702 1011 -0.629905 0.944375 0.944375 31155.000000 0.069817 0.000000 0.000164 0.000000 
95552000 42 3 602 1282 -0.629984 0.944688 0.944688 31171.000000 0.069805 0.000000 0.000163 0.000000 
95616000 39 78 216 883 -0.630301 0.944844 0.944844 31227.000000 0.069760 0.000000 0.000163 0.000000 
95680000 62 39 1079 1160 -0.630380 0.944844 0.944844 31250.000000 0.069760 0.000000 0.000163 0.000000 
95744000 71 54 1163 452 -0.630142 0.944531 0.944531 31264.000000 0.069783 0.000000 0.000163 0.000000 
95808000 58 42 412 664 -0.630459 0.944531 0.944531 31311.000000 0.069771 0.000000 0.000163 0.000000 
95872000 54 38 281 1426 -0.630854 0.944219 0.944219 31376.000000 0.069969 0.000000 0.000163 0.000000 
95936000 54 4 717 157 -0.630459 0.943125 0.943125 31439.000000 0.070026 0.000000 0.000164 0.000000 
96000000 52 26 582 200 -0.630380 0.943281 0.943281 31426.000000 0.070178 0.000000 0.000164 0.000000 
96064000 49 3 649 514 -0.629589 0.942500 0.942500 31434.000000 0.070224 0.000000 0.000164 0.000000 
96128000 46 65 268 531 -0.629747 0.943125 0.943125 31435.000000 0.070213 0.000000 0.000164 0.000000 
96192000 60 62 0 869 -0.629747 0.942813 0.942813 31460.000000 0.070399 0.000000 0.000164 0.000000 
96256000 7 43 1384 253 -0.630222 0.943281 0.943281 31491.000000 0.070388 0.000000 0.000164 0.000000 
96320000 49 50 848 692 -0.630142 0.943438 0.943438 31497.000000 0.070376 0.000000 0.000164 0.000000 
96384000 1 60 1174 386 -0.630301 0.943594 0.943594 31518.000000 0.070388 0.000000 0.000164 0.000000 
96448000 19 24 303 952 -0.630696 0.943438 0.943438 31577.000000 0.070423 0.000000 0.000164 0.000000 
96512000 16 57 1517 627 -0.630538 0.943125 0.943125 31602.000000 0.070282 0.000000 0.000164 0.000000 
96576000 32 3 1113 1102 -0.631013 0.943750 0.943750 31620.000000 0.070236 0.000000 0.000164 0.000000 
96640000 15 46 1227 153 -0.630934 0.943594 0.943594 31647.000000 0.070399 0.000000 0.000164 0.000000 
96704000 65 76 291 1305 -0.631487 0.944688 0.944688 31643.000000 0.070330 0.000000 0.000164 0.000000 
96768000 10 71 286 890 -0.631804 0.945000 0.945000 31668.000000 0.070307 0.000000 0.000164 0.000000 
96832000 46 54 1561 977 -0.631566 0.944531 0.944531 31679.000000 0.070330 0.000000 0.000164 0.000000 
96896000 15 56 636 742 -0.631408 0.944844 0.944844 31675.000000 0.070319 0.000000 0.000164 0.000000 
96960000 76 54 418 539 -0.631883 0.945625 0.945625 31681.000000 0.070284 0.000000 0.000163 0.000000 
97024000 0 44 1053 62 -0.631646 0.945625 0.945625 31672.000000 0.070296 0.000000 0.000163 0.000000 
97088000 29 3 1409 1168 -0.632041 0.946250 0.946250 31672.000000 0.070250 0.000000 0.000163 0.000000 
97152000 71 14 99 1591 -0.632120 0.946250 0.946250 31693.000000 0.070250 0.000000 0.000163 0.000000 
97216000 50 55 1374 786 -0.632278 0.946875 0.946875 31689.000000 0.070227 0.000000 0.000163 0.000000 
97280000 74 17 705 127 -0.632595 0.947031 0.947031 31721.000000 0.070227 0.000000 0.000163 0.000000 
97344000 33 40 1130 916 -0.632911 0.947969 0.947969 31715.000000 0.070170 0.000000 0.000163 0.000000 
97408000 51 20 345 548 -0.633149 0.948906 0.948906 31717.000000 0.070113 0.000000 0.000163 0.000000 
97472000 70 43 1189 657 -0.633861 0.950000 0.950000 31729.000000 0.070067 0.000000 0.000163 0.000000 
97536000 49 0 1364 9 -0.634098 0.949844 0.949844 31783.000000 0.070055 0.000000 0.000163 0.000000 
97600000 34 78 90 1108 -0.634019 0.949063 0.949063 31846.000000 0.070078 0.000000 0.000163 0.000000 
97664000 68 39 688 59 -0.633544 0.948438 0.948438 31861.000000 0.070090 0.000000 0.000163 0.000000 
97728000 70 14 0 201 -0.634652 0.950156 0.950156 31873.000000 0.070010 0.000000 0.000163 0.000000 
97792000 28 30 1267 1213 -0.634889 0.950156 0.950156 31910.000000 0.070010 0.000000 0.000163 0.000000 
97856000 20 71 591 376 -0.634573 0.949844 0.949844 31916.000000 0.070044 0.000000 0.000163 0.000000 
97920000 34 55 180 413 -0.634731 0.950313 0.950313 31927.000000 0.070021 0.000000 0.000163 0.000000 
97984000 23 46 333 374 -0.634177 0.950000 0.950000 31909.000000 0.070195 0.000000 0.000163 0.000000 
98048000 48 17 919 124 -0.634177 0.949219 0.949219 31974.000000 0.070241 0.000000 0.000163 0.000000 
98112000 5 3 29 542 -0.634415 0.948750 0.948750 32033.000000 0.070287 0.000000 0.000163 0.000000 
98176000 7 54 267 1588 -0.634494 0.949219 0.949219 32052.000000 0.070276 0.000000 0.000163 0.000000 
98240000 6 0 1216 433 -0.634415 0.948906 0.948906 32074.000000 0.070287 0.000000 0.000163 0.000000 
98304000 6 30 1520 1373 -0.634415 0.949219 0.949219 32059.000000 0.070276 0.000000 0.000163 0.000000 
98368000 67 18 209 1561 -0.634256 0.948281 0.948281 32116.000000 0.070321 0.000000 0.000163 0.000000 
98432000 37 57 224 944 -0.634415 0.948125 0.948125 32158.000000 0.070310 0.000000 0.000163 0.000000 
98496000 41 57 720 1189 -0.634098 0.947813 0.947812 32156.000000 0.070485 0.000000 0.000163 0.000000 
98560000 38 37 879 593 -0.633861 0.947500 0.947500 32175.000000 0.070508 0.000000 0.000163 0.000000 
98624000 3 77 740 48 -0.633544 0.947500 0.947500 32174.000000 0.070519 0.000000 0.000163 0.000000 
98688000 12 16 53 340 -0.633782 0.947656 0.947656 32211.000000 0.070531 0.000000 0.000163 0.000000 
98752000 31 44 1341 390 -0.633465 0.947031 0.947031 32224.000000 0.070542 0.000000 0.000163 0.000000 
98816000 29 4 984 741 -0.634019 0.946875 0.946875 32308.000000 0.070729 0.000000 0.000163 0.000000 
98880000 47 17 529 863 -0.633940 0.946406 0.946406 32350.000000 0.070752 0.000000 0.000163 0.000000 
98944000 9 1 452 701 -0.634098 0.946875 0.946875 32362.000000 0.070694 0.000000 0.000163 0.000000 
99008000 78 77 499 409 -0.634256 0.947188 0.947187 32379.000000 0.070997 0.000000 0.000163 0.000000 
99072000 50 70 1308 1540 -0.634177 0.947031 0.947031 32416.000000 0.070986 0.000000 0.000163 0.000000 
99136000 41 16 98 1011 -0.634019 0.946875 0.946875 32435.000000 0.071324 0.000000 0.000163 0.000000 
99200000 53 54 1169 350 -0.634177 0.947188 0.947187 32454.000000 0.071312 0.000000 0.000163 0.000000 
99264000 37 61 675 1423 -0.634335 0.947500 0.947500 32460.000000 0.071265 0.000000 0.000163 0.000000 
99328000 15 75 1260 943 -0.634652 0.948125 0.948125 32457.000000 0.071382 0.000000 0.000163 0.000000 
99392000 42 54 0 304 -0.635047 0.947969 0.947969 32525.000000 0.071382 0.000000 0.000163 0.000000 
99456000 21 48 1357 1122 -0.634810 0.948125 0.948125 32524.000000 0.071394 0.000000 0.000163 0.000000 
99520000 5 48 1512 805 -0.634494 0.947344 0.947344 32547.000000 0.071603 0.000000 0.000163 0.000000 
99584000 52 12 1314 189 -0.635206 0.947656 0.947656 32617.000000 0.071429 0.000000 0.000163 0.000000 
99648000 67 21 0 950 -0.635127 0.946875 0.946875 32672.000000 0.071464 0.000000 0.000163 0.000000 
99712000 13 53 732 993 -0.635127 0.946406 0.946406 32722.000000 0.071487 0.000000 0.000163 0.000000 
99776000 8 68 957 1162 -0.635206 0.946406 0.946406 32751.000000 0.071475 0.000000 0.000163 0.000000 
99840000 29 59 66 1503 -0.635364 0.946406 0.946406 32802.000000 0.071324 0.000000 0.000163 0.000000 
99904000 65 47 0 1217 -0.635364 0.946406 0.946406 32820.000000 0.071160 0.000000 0.000163 0.000000 
99968000 44 56 706 1502 -0.635601 0.945781 0.945781 32884.000000 0.071020 0.000000 0.000163 0.000000 
100032000 66 30 610 1147 -0.636313 0.946250 0.946250 32941.000000 0.070822 0.000000 0.000163 0.000000 
100096000 72 6 1600 1557 -0.636472 0.946094 0.946094 32977.000000 0.070997 0.000000 0.000163 0.000000 
100160000 26 35 783 409 -0.635918 0.945781 0.945781 32972.000000 0.071032 0.000000 0.000163 0.000000 
100224000 53 23 447 84 -0.635997 0.945937 0.945937 32998.000000 0.071184 0.000000 0.000163 0.000000 
100288000 52 1 0 627 -0.636313 0.946250 0.946250 33035.000000 0.071207 0.000000 0.000163 0.000000 
100352000 16 50 764 22 -0.636234 0.946094 0.946094 33052.000000 0.071219 0.000000 0.000163 0.000000 
100416000 26 69 742 601 -0.636709 0.946719 0.946719 33065.000000 0.071020 0.000000 0.000163 0.000000 
100480000 74 78 377 953 -0.636313 0.945781 0.945781 33095.000000 0.071102 0.000000 0.000163 0.000000 
100544000 27 58 1454 604 -0.636234 0.945781 0.945781 33117.000000 0.071253 0.000000 0.000163 0.000000 
100608000 10 72 1323 979 -0.635601 0.945469 0.945469 33106.000000 0.071265 0.000000 0.000163 0.000000 
100672000 57 48 1054 1137 -0.636076 0.945781 0.945781 33139.000000 0.071242 0.000000 0.000163 0.000000 
100736000 54 69 1322 1381 -0.636551 0.946406 0.946406 33154.000000 0.071359 0.000000 0.000327 0.000000 
100800000 56 72 1425 577 -0.637500 0.947656 0.947656 33189.000000 0.071126 0.000000 0.000326 0.000000 
100864000 0 75 320 557 -0.637816 0.947500 0.947500 33265.000000 0.071137 0.000000 0.000326 0.000000 
100928000 48 55 1043 1320 -0.637896 0.947969 0.947969 33258.000000 0.071277 0.000000 0.000326 0.000000 
100992000 60 22 889 1022 -0.638608 0.949375 0.949375 33269.000000 0.070882 0.000000 0.000326 0.000000 
101056000 58 72 1580 444 -0.639399 0.949531 0.949531 33344.000000 0.070893 0.000000 0.000326 0.000000 
101120000 15 1 1499 272 -0.639873 0.949375 0.949375 33415.000000 0.071068 0.000000 0.000326 0.000000 
101184000 68 63 1039 708 -0.639557 0.949219 0.949219 33428.000000 0.071091 0.000000 0.000163 0.000000 
101248000 36 1 1366 1146 -0.639794 0.949531 0.949531 33435.000000 0.071056 0.000000 0.000163 0.000000 
101312000 3 37 866 525 -0.640269 0.950000 0.950000 33463.000000 0.071010 0.000000 0.000163 0.000000 
101376000 31 24 311 70 -0.640348 0.950000 0.950000 33476.000000 0.071021 0.000000 0.000163 0.000000 
101440000 48 38 1535 1126 -0.640823 0.950313 0.950313 33504.000000 0.071184 0.000000 0.000163 0.000000 
101504000 72 14 720 392 -0.640902 0.950625 0.950625 33502.000000 0.071161 0.000000 0.000163 0.000000 
101568000 27 79 168 534 -0.641060 0.950469 0.950469 33541.000000 0.071161 0.000000 0.000163 0.000000 
101632000 7 18 968 76 -0.641614 0.950937 0.950937 33582.000000 0.071149 0.000000 0.000163 0.000000 
101696000 56 11 623 900 -0.641851 0.950781 0.950781 33642.000000 0.071487 0.000000 0.000163 0.000000 
101760000 75 27 475 305 -0.641930 0.951094 0.951094 33653.000000 0.071301 0.000000 0.000163 0.000000 
101824000 13 70 231 1160 -0.642089 0.951094 0.951094 33687.000000 0.071301 0.000000 0.000163 0.000000 
101888000 58 62 52 428 -0.642009 0.951094 0.951094 33702.000000 0.071312 0.000000 0.000163 0.000000 
101952000 39 14 80 551 -0.642405 0.951250 0.951250 33747.000000 0.071324 0.000000 0.000163 0.000000 
102016000 63 68 7 746 -0.642563 0.951562 0.951562 33758.000000 0.071312 0.000000 0.000163 0.000000 
102080000 25 33 1402 1319 -0.642801 0.952031 0.952031 33782.000000 0.071115 0.000000 0.000163 0.000000 
102144000 17 43 29 324 -0.643434 0.953125 0.953125 33806.000000 0.071034 0.000000 0.000163 0.000000 
102208000 65 44 560 259 -0.644066 0.954063 0.954063 33825.000000 0.070976 0.000000 0.000162 0.000000 
102272000 60 47 86 574 -0.643750 0.953594 0.953594 33843.000000 0.071162 0.000000 0.000162 0.000000 
102336000 79 40 1533 628 -0.643671 0.953906 0.953906 33820.000000 0.071127 0.000000 0.000162 0.000000 
102400000 12 66 643 669 -0.643434 0.954219 0.954219 33807.000000 0.071104 0.000000 0.000162 0.000000 
102464000 76 76 1510 9 -0.643513 0.953906 0.953906 33840.000000 0.071104 0.000000 0.000162 0.000000 
102528000 58 26 408 135 -0.643592 0.953906 0.953906 33863.000000 0.071232 0.000000 0.000162 0.000000 
102592000 4 26 1539 1045 -0.643671 0.953594 0.953594 33919.000000 0.071266 0.000000 0.000162 0.000000 
102656000 38 63 751 336 -0.644225 0.954375 0.954375 33961.000000 0.071197 0.000000 0.000162 0.000000 
102720000 30 20 376 78 -0.643671 0.953281 0.953281 33993.000000 0.071081 0.000000 0.000162 0.000000 
102784000 63 48 867 777 -0.643750 0.952969 0.952969 34044.000000 0.071092 0.000000 0.000162 0.000000 
102848000 31 35 1119 1223 -0.644225 0.953594 0.953594 34067.000000 0.071232 0.000000 0.000162 0.000000 
102912000 46 51 128 1564 -0.644066 0.952969 0.952969 34094.000000 0.071440 0.000000 0.000162 0.000000 
102976000 52 28 1030 1310 -0.643829 0.952656 0.952656 34100.000000 0.071452 0.000000 0.000162 0.000000 
103040000 76 74 324 678 -0.644066 0.952813 0.952812 34119.000000 0.071452 0.000000 0.000325 0.000000 
103104000 0 70 383 531 -0.643829 0.952656 0.952656 34120.000000 0.071440 0.000000 0.000162 0.000000 
103168000 34 24 726 1308 -0.643829 0.952187 0.952187 34163.000000 0.071463 0.000000 0.000162 0.000000 
103232000 53 32 1299 270 -0.645095 0.953281 0.953281 34231.000000 0.071405 0.000000 0.000162 0.000000 
103296000 53 79 5 175 -0.644699 0.953281 0.953281 34228.000000 0.071417 0.000000 0.000162 0.000000 
103360000 68 74 532 636 -0.644620 0.953438 0.953438 34225.000000 0.071382 0.000000 0.000162 0.000000 
103424000 50 9 305 1549 -0.645016 0.953750 0.953750 34252.000000 0.071382 0.000000 0.000162 0.000000 
103488000 39 22 231 1059 -0.644778 0.953281 0.953281 34281.000000 0.071417 0.000000 0.000162 0.000162 
103552000 65 47 83 932 -0.644699 0.953281 0.953281 34283.000000 0.071394 0.000000 0.000162 0.000000 
103616000 79 32 442 248 -0.645174 0.953750 0.953750 34321.000000 0.071371 0.000000 0.000162 0.000000 
103680000 55 42 1391 274 -0.644937 0.953594 0.953594 34330.000000 0.071382 0.000000 0.000162 0.000000 
103744000 11 7 537 875 -0.645095 0.953750 0.953750 34346.000000 0.071533 0.000000 0.000162 0.000000 
103808000 17 7 1174 1250 -0.645016 0.954375 0.954375 34316.000000 0.071347 0.000000 0.000162 0.000000 
103872000 43 1 918 1060 -0.644778 0.954219 0.954219 34317.000000 0.071521 0.000000 0.000162 0.000000 
103936000 55 47 85 1015 -0.644778 0.954531 0.954531 34317.000000 0.071486 0.000000 0.000162 0.000000 
104000000 71 50 150 797 -0.644541 0.954531 0.954531 34327.000000 0.071475 0.000000 0.000162 0.000000 
104064000 13 74 247 1299 -0.644937 0.954531 0.954531 34375.000000 0.071475 0.000000 0.000162 0.000000 
104128000 15 20 1462 1510 -0.644858 0.954531 0.954531 34385.000000 0.071486 0.000000 0.000162 0.000000 
104192000 63 7 1593 1500 -0.645332 0.954531 0.954531 34451.000000 0.071672 0.000000 0.000162 0.000000 
104256000 35 6 1122 829 -0.645570 0.955313 0.955313 34438.000000 0.071614 0.000000 0.000324 0.000000 
104320000 24 61 1315 1128 -0.645965 0.955469 0.955469 34491.000000 0.071429 0.000000 0.000162 0.000000 
104384000 34 60 370 1178 -0.645965 0.954844 0.954844 34531.000000 0.071463 0.000000 0.000162 0.000000 
104448000 79 58 322 183 -0.646123 0.954375 0.954375 34587.000000 0.071486 0.000000 0.000162 0.000000 
104512000 13 54 153 214 -0.645965 0.954063 0.954063 34609.000000 0.071498 0.000000 0.000162 0.000000 
104576000 61 73 123 1167 -0.646123 0.954531 0.954531 34600.000000 0.071475 0.000000 0.000162 0.000000 
104640000 34 77 89 58 -0.645886 0.954219 0.954219 34614.000000 0.071486 0.000000 0.000162 0.000000 
104704000 38 25 390 967 -0.645570 0.953594 0.953594 34642.000000 0.071533 0.000000 0.000162 0.000000 
104768000 68 55 1089 1086 -0.645649 0.953594 0.953594 34673.000000 0.071544 0.000000 0.000162 0.000000 
104832000 50 59 289 1211 -0.646044 0.953438 0.953438 34741.000000 0.071533 0.000000 0.000162 0.000000 
104896000 32 64 1116 1197 -0.645965 0.952969 0.952969 34768.000000 0.071568 0.000000 0.000162 0.000000 
104960000 57 39 638 1513 -0.646519 0.953750 0.953750 34803.000000 0.071707 0.000000 0.000162 0.000000 
105024000 15 30 1017 1362 -0.646123 0.953750 0.953750 34783.000000 0.071683 0.000000 0.000162 0.000000 
105088000 13 14 846 1525 -0.645728 0.953906 0.953906 34748.000000 0.071521 0.000000 0.000162 0.000000 
105152000 16 53 857 1287 -0.645728 0.953906 0.953906 34758.000000 0.071707 0.000000 0.000162 0.000000 
105216000 0 28 572 890 -0.645886 0.954375 0.954375 34767.000000 0.071672 0.000000 0.000162 0.000000 
105280000 51 24 315 576 -0.646361 0.954375 0.954375 34835.000000 0.071660 0.000000 0.000162 0.000000 
105344000 64 11 996 1036 -0.646915 0.954531 0.954531 34881.000000 0.071463 0.000000 0.000162 0.000000 
105408000 10 32 1077 1080 -0.647231 0.954688 0.954688 34931.000000 0.071452 0.000000 0.000162 0.000000 
105472000 15 56 1107 0 -0.647310 0.954063 0.954063 34984.000000 0.071475 0.000000 0.000162 0.000000 
105536000 44 40 482 281 -0.647864 0.954688 0.954688 35015.000000 0.071440 0.000000 0.000162 0.000000 
105600000 40 78 276 423 -0.648101 0.954688 0.954688 35047.000000 0.071429 0.000000 0.000162 0.000000 
105664000 9 79 1052 458 -0.648101 0.955156 0.955156 35045.000000 0.071371 0.000000 0.000162 0.000000 
105728000 15 10 661 1220 -0.648180 0.955469 0.955469 35046.000000 0.071336 0.000000 0.000162 0.000000 
105792000 62 32 1162 877 -0.648497 0.955469 0.955469 35076.000000 0.071671 0.000000 0.000162 0.000000 
105856000 34 49 1098 699 -0.648972 0.955469 0.955469 35137.000000 0.071671 0.000000 0.000162 0.000000 
105920000 20 53 0 1029 -0.649288 0.955156 0.955156 35217.000000 0.071845 0.000000 0.000162 0.000000 
105984000 27 64 1476 875 -0.649288 0.955313 0.955313 35223.000000 0.071972 0.000000 0.000162 0.000000 
106048000 71 48 10 1134 -0.649842 0.956406 0.956406 35221.000000 0.071925 0.000000 0.000162 0.000000 
106112000 22 31 61 1128 -0.649367 0.955781 0.955781 35226.000000 0.071937 0.000000 0.000162 0.000000 
106176000 63 23 758 890 -0.648892 0.955156 0.955156 35234.000000 0.071983 0.000000 0.000162 0.000000 
106240000 18 24 40 1032 -0.649051 0.954844 0.954844 35270.000000 0.071995 0.000000 0.000162 0.000000 
106304000 28 63 1479 652 -0.649367 0.955000 0.955000 35292.000000 0.071972 0.000000 0.000162 0.000000 
106368000 45 60 135 1036 -0.648813 0.954375 0.954375 35299.000000 0.072006 0.000000 0.000162 0.000000 
106432000 24 42 1063 1568 -0.649288 0.954844 0.954844 35322.000000 0.071960 0.000000 0.000162 0.000000 
106496000 46 78 141 1285 -0.649367 0.954844 0.954844 35342.000000 0.071948 0.000000 0.000162 0.000000 
106560000 36 77 932 200 -0.649763 0.955000 0.955000 35372.000000 0.072110 0.000000 0.000162 0.000000 
106624000 25 50 958 5 -0.650158 0.955469 0.955469 35402.000000 0.071913 0.000000 0.000162 0.000000 
106688000 67 47 933 176 -0.649604 0.954219 0.954219 35439.000000 0.072006 0.000000 0.000162 0.000000 
106752000 43 11 1458 1263 -0.650000 0.954219 0.954219 35486.000000 0.071995 0.000000 0.000162 0.000000 
106816000 41 32 872 144 -0.649763 0.954063 0.954063 35482.000000 0.071995 0.000000 0.000162 0.000000 
106880000 66 7 888 1032 -0.650000 0.954375 0.954375 35491.000000 0.071948 0.000000 0.000162 0.000000 
106944000 11 13 394 471 -0.649842 0.954688 0.954688 35483.000000 0.071925 0.000000 0.000162 0.000000 
107008000 2 25 470 911 -0.649684 0.954531 0.954531 35492.000000 0.071925 0.000000 0.000162 0.000000 
107072000 5 19 150 705 -0.649763 0.954844 0.954844 35506.000000 0.071902 0.000000 0.000162 0.000000 
107136000 34 39 678 1159 -0.649604 0.954844 0.954844 35505.000000 0.071879 0.000000 0.000162 0.000000 
107200000 42 34 73 420 -0.650079 0.955469 0.955469 35518.000000 0.071855 0.000000 0.000161 0.000000 
107264000 48 32 1486 939 -0.649842 0.955469 0.955469 35509.000000 0.071855 0.000000 0.000161 0.000000 
107328000 21 66 1134 422 -0.650158 0.955469 0.955469 35546.000000 0.071844 0.000000 0.000161 0.000000 
107392000 57 6 1410 1000 -0.650079 0.955625 0.955625 35538.000000 0.071821 0.000000 0.000161 0.000000 
107456000 59 14 746 942 -0.650079 0.955781 0.955781 35544.000000 0.071994 0.000000 0.000161 0.000000 
107520000 65 62 1017 1124 -0.650475 0.955937 0.955937 35589.000000 0.071809 0.000000 0.000161 0.000000 
107584000 38 36 1211 1038 -0.650475 0.955313 0.955313 35637.000000 0.071855 0.000000 0.000161 0.000000 
107648000 40 17 1352 1359 -0.650396 0.955313 0.955313 35654.000000 0.071867 0.000000 0.000161 0.000000 
107712000 42 40 742 659 -0.650237 0.955469 0.955469 35643.000000 0.071682 0.000000 0.000161 0.000000 
107776000 11 45 1302 1165 -0.650158 0.955156 0.955156 35668.000000 0.071544 0.000000 0.000161 0.000000 
107840000 41 33 788 470 -0.650316 0.955469 0.955469 35669.000000 0.071532 0.000000 0.000161 0.000000 
107904000 40 0 884 343 -0.650870 0.955000 0.955000 35755.000000 0.071555 0.000000 0.000162 0.000000 
107968000 69 7 224 1139 -0.650633 0.954844 0.954844 35764.000000 0.071555 0.000000 0.000162 0.000000 
108032000 4 36 796 1360 -0.651187 0.955313 0.955313 35797.000000 0.071521 0.000000 0.000161 0.000000 
108096000 38 73 836 115 -0.651187 0.954844 0.954844 35835.000000 0.071544 0.000000 0.000161 0.000000 
108160000 56 1 1414 1130 -0.651661 0.955156 0.955156 35873.000000 0.071544 0.000000 0.000161 0.000000 
108224000 34 63 0 12 -0.651820 0.955313 0.955313 35915.000000 0.071532 0.000000 0.000161 0.000000 
108288000 20 55 0 716 -0.652294 0.955937 0.955937 35928.000000 0.071486 0.000000 0.000161 0.000000 
108352000 60 40 1315 736 -0.652136 0.955625 0.955625 35942.000000 0.071521 0.000000 0.000161 0.000000 
108416000 56 46 34 143 -0.652057 0.955781 0.955781 35947.000000 0.071509 0.000000 0.000161 0.000000 
108480000 77 17 869 106 -0.651978 0.955937 0.955937 35944.000000 0.071671 0.000000 0.000161 0.000000 
108544000 65 66 578 1268 -0.652057 0.955937 0.955937 35957.000000 0.071694 0.000000 0.000161 0.000000 
108608000 30 32 1283 929 -0.651820 0.955313 0.955313 35985.000000 0.071567 0.000000 0.000162 0.000000 
108672000 34 26 0 1420 -0.651820 0.955313 0.955313 35998.000000 0.071567 0.000000 0.000162 0.000000 
108736000 50 40 550 59 -0.651503 0.955156 0.955156 35999.000000 0.071590 0.000000 0.000162 0.000000 
108800000 70 57 1113 1422 -0.651978 0.955156 0.955156 36068.000000 0.071590 0.000000 0.000162 0.000000 
108864000 75 34 216 283 -0.651820 0.954531 0.954531 36105.000000 0.071602 0.000000 0.000162 0.000000 
108928000 22 45 0 1383 -0.651899 0.954375 0.954375 36133.000000 0.071602 0.000000 0.000162 0.000000 
108992000 54 25 408 875 -0.651899 0.954219 0.954219 36176.000000 0.071775 0.000000 0.000162 0.000000 
109056000 60 60 562 81 -0.651661 0.954063 0.954063 36188.000000 0.071775 0.000000 0.000162 0.000000 
109120000 27 4 258 746 -0.651108 0.953281 0.953281 36192.000000 0.071833 0.000000 0.000162 0.000000 
109184000 78 36 67 1119 -0.650791 0.952969 0.952969 36185.000000 0.071845 0.000000 0.000162 0.000000 
109248000 61 77 0 1382 -0.650791 0.952969 0.952969 36200.000000 0.071833 0.000000 0.000162 0.000000 
109312000 57 49 409 991 -0.650870 0.953125 0.953125 36203.000000 0.071810 0.000000 0.000162 0.000000 
109376000 29 5 353 1497 -0.650870 0.953125 0.953125 36224.000000 0.071995 0.000000 0.000162 0.000000 
109440000 75 13 898 812 -0.651187 0.953438 0.953438 36246.000000 0.071983 0.000000 0.000162 0.000000 
109504000 51 2 503 238 -0.651741 0.954063 0.954063 36272.000000 0.071960 0.000000 0.000162 0.000000 
109568000 64 20 1348 1316 -0.651345 0.953750 0.953750 36270.000000 0.071995 0.000000 0.000162 0.000000 
109632000 19 28 627 1275 -0.651187 0.952969 0.952969 36304.000000 0.072065 0.000000 0.000162 0.000000 
109696000 20 21 1075 555 -0.650791 0.952500 0.952500 36319.000000 0.072100 0.000000 0.000162 0.000000 
109760000 74 28 667 466 -0.651424 0.952969 0.952969 36363.000000 0.072088 0.000000 0.000162 0.000000 
109824000 70 12 1436 803 -0.651899 0.953281 0.953281 36406.000000 0.072065 0.000000 0.000162 0.000000 
109888000 10 8 1576 91 -0.652215 0.953438 0.953438 36428.000000 0.072053 0.000000 0.000162 0.000000 
109952000 1 63 660 1133 -0.651978 0.953281 0.953281 36434.000000 0.072053 0.000000 0.000162 0.000000 
110016000 30 60 151 413 -0.652611 0.954219 0.954219 36466.000000 0.072006 0.000162 0.000162 0.000000 
110080000 70 24 1229 1487 -0.652215 0.953594 0.953594 36466.000000 0.072041 0.000162 0.000162 0.000000 
110144000 28 0 261 1087 -0.652057 0.953281 0.953281 36485.000000 0.072076 0.000162 0.000162 0.000000 
110208000 47 38 104 1508 -0.651978 0.953438 0.953438 36490.000000 0.072053 0.000000 0.000162 0.000000 
110272000 45 45 1068 1553 -0.651978 0.953125 0.953125 36528.000000 0.072065 0.000000 0.000162 0.000000 
110336000 7 58 1063 763 -0.651978 0.952344 0.952344 36583.000000 0.072436 0.000000 0.000162 0.000000 
110400000 4 41 1370 176 -0.651978 0.952500 0.952500 36591.000000 0.072436 0.000000 0.000162 0.000000 
110464000 65 51 320 1496 -0.651899 0.952656 0.952656 36596.000000 0.072412 0.000000 0.000162 0.000000 
110528000 49 21 24 1525 -0.651582 0.952500 0.952500 36601.000000 0.072459 0.000000 0.000162 0.000000 
110592000 76 70 569 1537 -0.651899 0.952187 0.952187 36653.000000 0.072483 0.000000 0.000162 0.000162 
110656000 20 67 846 490 -0.652294 0.953281 0.953281 36653.000000 0.072424 0.000000 0.000162 0.000000 
110720000 45 64 1372 1370 -0.652690 0.953125 0.953125 36721.000000 0.072436 0.000000 0.000162 0.000000 
110784000 69 36 1473 653 -0.652848 0.952656 0.952656 36793.000000 0.072633 0.000000 0.000162 0.000000 
110848000 65 25 948 174 -0.653085 0.953281 0.953281 36792.000000 0.072586 0.000000 0.000162 0.000000 
110912000 3 58 1185 1359 -0.653481 0.953750 0.953750 36807.000000 0.072574 0.000000 0.000162 0.000000 
110976000 6 58 409 1510 -0.653560 0.953281 0.953281 36855.000000 0.072621 0.000000 0.000162 0.000000 
111040000 10 32 1077 871 -0.654272 0.953906 0.953906 36892.000000 0.072736 0.000000 0.000162 0.000000 
111104000 78 20 1071 407 -0.653797 0.953438 0.953438 36884.000000 0.072783 0.000000 0.000162 0.000000 
111168000 38 32 190 1001 -0.654351 0.953906 0.953906 36915.000000 0.072748 0.000000 0.000162 0.000000 
111232000 46 53 1105 1276 -0.654826 0.954375 0.954375 36948.000000 0.072713 0.000000 0.000162 0.000000 
111296000 65 29 1200 477 -0.654826 0.954219 0.954219 36973.000000 0.072724 0.000000 0.000162 0.000000 
111360000 2 0 1071 50 -0.654668 0.954375 0.954375 36978.000000 0.072760 0.000000 0.000162 0.000000 
111424000 11 68 0 47 -0.655222 0.955156 0.955156 37012.000000 0.072724 0.000000 0.000162 0.000000 
111488000 53 60 34 199 -0.655459 0.955313 0.955313 37041.000000 0.072736 0.000000 0.000162 0.000000 
111552000 70 40 1567 839 -0.655222 0.954844 0.954688 37075.000000 0.072783 0.000000 0.000162 0.000000 
111616000 63 22 410 917 -0.655459 0.955156 0.955000 37084.000000 0.072760 0.000000 0.000324 0.000000 
111680000 28 16 1035 1558 -0.656329 0.956094 0.955937 37124.000000 0.072874 0.000000 0.000162 0.000000 
111744000 8 4 1480 234 -0.655934 0.955313 0.955156 37149.000000 0.072934 0.000000 0.000162 0.000000 
111808000 19 75 1409 994 -0.655775 0.955313 0.955156 37151.000000 0.072922 0.000000 0.000162 0.000000 
111872000 46 6 400 607 -0.655538 0.955781 0.955625 37112.000000 0.072898 0.000000 0.000162 0.000000 
111936000 16 50 764 695 -0.655617 0.955625 0.955469 37135.000000 0.072910 0.000000 0.000162 0.000000 
112000000 72 72 922 520 -0.655775 0.955625 0.955469 37156.000000 0.072910 0.000000 0.000162 0.000000 
112064000 66 33 253 1039 -0.656566 0.956250 0.956094 37196.000000 0.072863 0.000000 0.000162 0.000000 
112128000 70 20 865 207 -0.656646 0.956094 0.955937 37224.000000 0.072874 0.000000 0.000162 0.000000 
112192000 17 10 864 541 -0.656487 0.955781 0.955625 37243.000000 0.072922 0.000000 0.000162 0.000000 
112256000 72 30 669 711 -0.657120 0.955781 0.955625 37322.000000 0.072922 0.000000 0.000162 0.000000 
112320000 8 45 332 666 -0.657199 0.955781 0.955625 37355.000000 0.072922 0.000000 0.000162 0.000000 
112384000 70 39 347 1094 -0.657516 0.955937 0.955781 37400.000000 0.072910 0.000000 0.000162 0.000000 
112448000 14 9 131 382 -0.657278 0.955781 0.955625 37422.000000 0.072934 0.000000 0.000162 0.000000 
112512000 25 72 1066 998 -0.656804 0.955625 0.955469 37399.000000 0.072934 0.000000 0.000162 0.000000 
112576000 11 30 1008 95 -0.657437 0.956094 0.955937 37440.000000 0.072910 0.000000 0.000162 0.000000 
112640000 19 10 624 938 -0.657041 0.955625 0.955469 37453.000000 0.073084 0.000000 0.000162 0.000000 
112704000 18 67 0 895 -0.657437 0.955781 0.955625 37496.000000 0.073072 0.000000 0.000162 0.000000 
112768000 64 33 1315 1471 -0.657595 0.955937 0.955781 37504.000000 0.073210 0.000000 0.000162 0.000000 
112832000 5 36 59 983 -0.657278 0.956094 0.956094 37490.000000 0.073175 0.000000 0.000162 0.000000 
112896000 20 2 914 1506 -0.657911 0.957187 0.957187 37499.000000 0.073115 0.000000 0.000324 0.000000 
112960000 59 32 1496 1179 -0.657516 0.956875 0.956875 37487.000000 0.073127 0.000000 0.000162 0.000000 
113024000 29 5 353 1385 -0.657595 0.956875 0.956875 37503.000000 0.073139 0.000000 0.000162 0.000000 
113088000 12 2 1425 761 -0.657437 0.956719 0.956719 37517.000000 0.073151 0.000000 0.000162 0.000000 
113152000 18 21 890 849 -0.658070 0.956875 0.956875 37573.000000 0.073337 0.000000 0.000162 0.000000 
113216000 39 11 382 217 -0.658307 0.956875 0.956875 37607.000000 0.073337 0.000000 0.000162 0.000000 
113280000 63 69 1179 359 -0.658228 0.956875 0.956875 37604.000000 0.073187 0.000000 0.000162 0.000000 
113344000 7 0 1587 753 -0.658228 0.957031 0.957031 37607.000000 0.073498 0.000000 0.000324 0.000000 
113408000 16 9 934 207 -0.658070 0.957031 0.957031 37614.000000 0.073660 0.000000 0.000162 0.000000 
113472000 37 15 435 1170 -0.658228 0.957031 0.957031 37650.000000 0.073684 0.000000 0.000162 0.000000 
113536000 44 28 72 348 -0.658544 0.957500 0.957500 37679.000000 0.073660 0.000000 0.000162 0.000000 
113600000 20 60 902 1347 -0.658782 0.957500 0.957500 37713.000000 0.073660 0.000000 0.000162 0.000000 
113664000 36 79 711 73 -0.658782 0.957187 0.957187 37738.000000 0.073846 0.000000 0.000162 0.000000 
113728000 22 74 109 536 -0.659098 0.957344 0.957344 37783.000000 0.073846 0.000000 0.000162 0.000000 
113792000 44 48 717 594 -0.659177 0.956719 0.956719 37831.000000 0.074020 0.000000 0.000162 0.000000 
113856000 58 56 1359 365 -0.659573 0.957344 0.957344 37865.000000 0.073996 0.000000 0.000162 0.000000 
113920000 38 38 667 1448 -0.659731 0.957500 0.957500 37897.000000 0.073984 0.000000 0.000162 0.000000 
113984000 1 71 1353 1452 -0.659573 0.957656 0.957656 37891.000000 0.073960 0.000000 0.000162 0.000000 
114048000 46 50 1343 106 -0.660047 0.957656 0.957656 37946.000000 0.073948 0.000000 0.000162 0.000000 
114112000 62 29 1079 1205 -0.660443 0.958438 0.958438 37948.000000 0.074050 0.000000 0.000162 0.000000 
114176000 22 59 831 1001 -0.660601 0.958438 0.958438 37987.000000 0.074050 0.000000 0.000162 0.000000 
114240000 34 33 167 369 -0.660522 0.958438 0.958438 38005.000000 0.073888 0.000000 0.000162 0.000000 
114304000 30 17 1564 489 -0.660759 0.959219 0.959219 37996.000000 0.073829 0.000000 0.000162 0.000000 
114368000 1 49 795 1563 -0.660522 0.958594 0.958594 38017.000000 0.073865 0.000162 0.000162 0.000000 
114432000 54 4 717 389 -0.660522 0.958438 0.958438 38037.000000 0.073876 0.000000 0.000162 0.000000 
114496000 62 30 1479 552 -0.660285 0.958281 0.958281 38043.000000 0.073703 0.000000 0.000162 0.000000 
114560000 52 30 203 635 -0.660127 0.957813 0.957812 38067.000000 0.073715 0.000000 0.000162 0.000000 
114624000 15 16 844 904 -0.659652 0.956719 0.956719 38107.000000 0.073810 0.000000 0.000162 0.000000 
114688000 46 67 312 594 -0.659810 0.956719 0.956719 38131.000000 0.073810 0.000000 0.000162 0.000000 
114752000 47 59 0 485 -0.660127 0.957344 0.957344 38131.000000 0.073786 0.000000 0.000162 0.000000 
114816000 50 57 1022 742 -0.660839 0.957969 0.957969 38168.000000 0.073589 0.000000 0.000162 0.000000 
114880000 19 67 1591 559 -0.660918 0.957813 0.957812 38196.000000 0.073601 0.000000 0.000162 0.000000 
114944000 72 73 1214 986 -0.661392 0.957813 0.957812 38244.000000 0.073601 0.000000 0.000162 0.000000 
115008000 66 79 1001 1378 -0.661709 0.958438 0.958438 38241.000000 0.073565 0.000000 0.000162 0.000000 
115072000 43 61 1212 493 -0.661709 0.958438 0.958438 38261.000000 0.073727 0.000000 0.000162 0.000000 
115136000 48 45 61 499 -0.662104 0.958438 0.958438 38324.000000 0.073703 0.000000 0.000162 0.000000 
115200000 17 58 1035 916 -0.662421 0.958750 0.958750 38349.000000 0.073518 0.000000 0.000162 0.000000 
115264000 37 7 105 1099 -0.662025 0.958594 0.958594 38339.000000 0.073541 0.000000 0.000162 0.000000 
115328000 24 59 340 1409 -0.662184 0.958281 0.958281 38388.000000 0.073565 0.000000 0.000162 0.000000 
115392000 12 49 364 727 -0.662104 0.958125 0.958125 38395.000000 0.073565 0.000000 0.000162 0.000000 
115456000 4 6 732 1594 -0.661867 0.958281 0.958281 38384.000000 0.073553 0.000000 0.000162 0.000000 
115520000 54 38 281 913 -0.661788 0.958125 0.958125 38401.000000 0.073565 0.000000 0.000162 0.000000 
115584000 66 52 770 943 -0.661788 0.958125 0.958125 38411.000000 0.073553 0.000000 0.000162 0.000000 
115648000 12 24 539 16 -0.661313 0.957656 0.957656 38405.000000 0.073577 0.000162 0.000162 0.000000 
115712000 37 28 1313 1246 -0.661867 0.957969 0.957969 38448.000000 0.073565 0.000162 0.000162 0.000000 
115776000 10 16 521 784 -0.661867 0.957500 0.957500 38486.000000 0.073589 0.000162 0.000162 0.000000 
115840000 52 12 1314 1129 -0.661709 0.957500 0.957500 38483.000000 0.073577 0.000162 0.000162 0.000000 
115904000 64 12 236 861 -0.661867 0.957500 0.957500 38507.000000 0.073565 0.000162 0.000162 0.000000 
115968000 35 55 820 1035 -0.662500 0.958281 0.958281 38529.000000 0.073541 0.000162 0.000162 0.000000 
116032000 51 4 1223 1063 -0.662500 0.958125 0.958125 38554.000000 0.073553 0.000162 0.000162 0.000000 
116096000 10 53 823 511 -0.662737 0.958594 0.958594 38581.000000 0.073518 0.000162 0.000162 0.000000 
116160000 9 21 1529 1063 -0.662896 0.959688 0.959688 38558.000000 0.073482 0.000161 0.000161 0.000000 
116224000 43 79 1261 351 -0.662975 0.959688 0.959688 38586.000000 0.073458 0.000161 0.000161 0.000000 
116288000 12 1 36 271 -0.663133 0.959688 0.959688 38607.000000 0.073458 0.000161 0.000161 0.000000 
116352000 53 76 1478 151 -0.663133 0.960000 0.960000 38610.000000 0.073434 0.000161 0.000161 0.000000 
116416000 40 53 1517 219 -0.662975 0.959688 0.959688 38624.000000 0.073458 0.000161 0.000161 0.000000 
116480000 50 59 289 1474 -0.662975 0.959844 0.959844 38629.000000 0.073446 0.000161 0.000161 0.000000 
116544000 3 31 46 1073 -0.662658 0.959375 0.959375 38627.000000 0.073482 0.000161 0.000161 0.000000 
116608000 41 40 1299 456 -0.662658 0.959063 0.959063 38670.000000 0.073494 0.000162 0.000162 0.000000 
116672000 0 68 201 328 -0.662816 0.959531 0.959531 38666.000000 0.073620 0.000161 0.000161 0.000000 
116736000 31 33 772 1105 -0.663054 0.960000 0.960000 38665.000000 0.073757 0.000161 0.000161 0.000000 
116800000 61 3 974 621 -0.663370 0.960000 0.960000 38697.000000 0.073584 0.000161 0.000161 0.000000 
116864000 49 58 628 805 -0.663687 0.960313 0.960313 38714.000000 0.073560 0.000161 0.000161 0.000000 
116928000 31 8 890 60 -0.664082 0.960781 0.960781 38739.000000 0.073537 0.000161 0.000161 0.000000 
116992000 34 63 0 1010 -0.664003 0.960781 0.960781 38741.000000 0.073548 0.000161 0.000161 0.000000 
117056000 11 23 1486 1092 -0.663924 0.960000 0.960000 38801.000000 0.073584 0.000161 0.000161 0.000000 
117120000 27 11 1287 297 -0.664003 0.960313 0.960313 38805.000000 0.073560 0.000161 0.000161 0.000000 
117184000 29 61 1366 920 -0.664161 0.960625 0.960625 38827.000000 0.073525 0.000161 0.000161 0.000000 
117248000 2 70 712 1470 -0.664161 0.960781 0.960781 38822.000000 0.073525 0.000161 0.000161 0.000000 
117312000 78 36 67 428 -0.664953 0.961094 0.961094 38882.000000 0.073698 0.000161 0.000161 0.000000 
117376000 68 3 335 231 -0.664873 0.961094 0.961094 38884.000000 0.073835 0.000161 0.000161 0.000000 
117440000 62 8 72 78 -0.665032 0.960938 0.960938 38910.000000 0.073859 0.000161 0.000161 0.000000 
117504000 53 51 284 144 -0.665032 0.960781 0.960781 38930.000000 0.073859 0.000161 0.000161 0.000000 
117568000 52 6 668 1246 -0.664873 0.960781 0.960781 38914.000000 0.073847 0.000161 0.000161 0.000000 
117632000 31 69 512 1287 -0.664715 0.960000 0.960000 38950.000000 0.073871 0.000161 0.000161 0.000000 
117696000 76 41 416 93 -0.664794 0.959688 0.959688 38983.000000 0.073895 0.000161 0.000161 0.000000 
117760000 17 36 586 623 -0.664873 0.960000 0.960000 38981.000000 0.073883 0.000161 0.000161 0.000000 
117824000 50 77 1039 759 -0.664953 0.960000 0.960000 39002.000000 0.073859 0.000161 0.000161 0.000000 
117888000 61 77 110 814 -0.664636 0.959375 0.959375 39015.000000 0.073907 0.000161 0.000161 0.000000 
117952000 49 8 261 156 -0.664399 0.959375 0.959375 39024.000000 0.073907 0.000161 0.000161 0.000000 
118016000 73 26 1270 1126 -0.664636 0.960000 0.960000 39021.000000 0.073883 0.000161 0.000161 0.000000 
118080000 66 47 786 67 -0.665111 0.960781 0.960781 39027.000000 0.073823 0.000000 0.000161 0.000000 
118144000 57 12 487 1398 -0.665427 0.960938 0.960938 39064.000000 0.073823 0.000000 0.000161 0.000000 
118208000 12 35 760 1163 -0.665665 0.961250 0.961250 39073.000000 0.073973 0.000000 0.000161 0.000000 
118272000 10 55 342 235 -0.665665 0.961094 0.961094 39095.000000 0.073985 0.000000 0.000161 0.000000 
118336000 12 14 658 1345 -0.665665 0.960625 0.960625 39125.000000 0.074170 0.000000 0.000161 0.000000 
118400000 70 6 1322 708 -0.665665 0.960625 0.960625 39130.000000 0.073996 0.000000 0.000161 0.000000 
118464000 1 16 1307 76 -0.666218 0.960781 0.960781 39176.000000 0.073973 0.000000 0.000161 0.000000 
118528000 3 62 0 1173 -0.665981 0.960313 0.960313 39215.000000 0.074008 0.000000 0.000161 0.000000 
118592000 43 52 653 161 -0.666377 0.960625 0.960625 39258.000000 0.073973 0.000000 0.000161 0.000000 
118656000 40 48 1374 609 -0.665665 0.959688 0.959688 39269.000000 0.074032 0.000000 0.000323 0.000000 
118720000 44 25 610 637 -0.666060 0.960000 0.960000 39289.000000 0.073996 0.000000 0.000161 0.000000 
118784000 17 63 268 1548 -0.666218 0.960156 0.960156 39305.000000 0.073985 0.000000 0.000161 0.000000 
118848000 26 30 1561 929 -0.666772 0.960625 0.960625 39354.000000 0.073973 0.000000 0.000161 0.000000 
118912000 39 6 161 546 -0.667089 0.960625 0.960625 39409.000000 0.073961 0.000000 0.000161 0.000000 
118976000 2 36 148 775 -0.667168 0.960469 0.960469 39432.000000 0.073961 0.000000 0.000161 0.000000 
119040000 77 70 1163 1508 -0.667247 0.960000 0.960000 39475.000000 0.073996 0.000000 0.000161 0.000000 
119104000 64 72 164 1038 -0.667563 0.960156 0.960156 39507.000000 0.074146 0.000000 0.000161 0.000000 
119168000 61 47 1100 1026 -0.667880 0.960156 0.960156 39539.000000 0.074307 0.000000 0.000161 0.000000 
119232000 42 15 323 1303 -0.668671 0.960625 0.960625 39594.000000 0.074307 0.000000 0.000161 0.000000 
119296000 78 74 1353 296 -0.668434 0.960625 0.960625 39585.000000 0.074307 0.000000 0.000161 0.000000 
119360000 5 11 920 793 -0.668592 0.960781 0.960781 39598.000000 0.074295 0.000000 0.000161 0.000000 
119424000 61 60 419 1031 -0.668434 0.960781 0.960781 39597.000000 0.074307 0.000000 0.000161 0.000000 
119488000 71 49 1032 1025 -0.668592 0.961094 0.961094 39598.000000 0.074456 0.000000 0.000161 0.000000 
119552000 16 26 1408 216 -0.669146 0.961250 0.961250 39649.000000 0.074444 0.000000 0.000161 0.000000 
119616000 22 20 796 223 -0.669066 0.961562 0.961562 39636.000000 0.074420 0.000000 0.000161 0.000000 
119680000 26 17 644 259 -0.669383 0.961875 0.961875 39666.000000 0.074396 0.000000 0.000161 0.000000 
119744000 56 57 471 912 -0.669620 0.962187 0.962187 39685.000000 0.074396 0.000000 0.000161 0.000000 
119808000 10 30 765 581 -0.669620 0.962344 0.962344 39690.000000 0.074396 0.000000 0.000161 0.000000 
119872000 77 77 722 750 -0.669778 0.962656 0.962656 39709.000000 0.074360 0.000000 0.000161 0.000000 
119936000 59 76 571 1112 -0.669462 0.962187 0.962187 39712.000000 0.074569 0.000000 0.000161 0.000000 
120000000 38 75 1206 1258 -0.669304 0.962187 0.962187 39716.000000 0.074593 0.000000 0.000161 0.000000 
120064000 56 21 644 811 -0.669462 0.962656 0.962656 39724.000000 0.074581 0.000000 0.000161 0.000000 
120128000 56 11 673 198 -0.669778 0.963125 0.963125 39741.000000 0.074545 0.000000 0.000161 0.000000 
120192000 49 68 942 299 -0.669462 0.963281 0.963281 39722.000000 0.074372 0.000000 0.000161 0.000000 
120256000 27 35 989 420 -0.669066 0.962656 0.962656 39722.000000 0.074581 0.000000 0.000161 0.000000 
120320000 79 64 494 533 -0.668987 0.962344 0.962344 39744.000000 0.074605 0.000000 0.000161 0.000000 
120384000 68 29 701 1007 -0.669225 0.962656 0.962656 39756.000000 0.074569 0.000000 0.000161 0.000000 
120448000 73 37 368 1261 -0.669304 0.962969 0.962969 39754.000000 0.074545 0.000000 0.000161 0.000000 
120512000 63 64 1510 1300 -0.668750 0.962500 0.962500 39748.000000 0.074581 0.000000 0.000161 0.000000 
120576000 53 69 365 771 -0.668592 0.962031 0.962031 39783.000000 0.074605 0.000000 0.000161 0.000000 
120640000 3 77 740 753 -0.668513 0.962344 0.962344 39775.000000 0.074581 0.000000 0.000161 0.000000 
120704000 72 71 1529 129 -0.668671 0.962813 0.962812 39769.000000 0.074569 0.000000 0.000161 0.000000 
120768000 41 77 248 466 -0.668750 0.962500 0.962500 39795.000000 0.074730 0.000000 0.000161 0.000000 
120832000 50 42 1206 1192 -0.668750 0.962344 0.962344 39815.000000 0.074742 0.000000 0.000161 0.000000 
120896000 11 75 889 831 -0.668592 0.961875 0.961875 39844.000000 0.074754 0.000000 0.000161 0.000000 
120960000 46 44 232 1544 -0.668829 0.962344 0.962344 39856.000000 0.074718 0.000000 0.000161 0.000000 
121024000 25 72 1066 27 -0.669066 0.962344 0.962344 39885.000000 0.074891 0.000000 0.000161 0.000000 
121088000 51 12 571 532 -0.669304 0.962187 0.962187 39924.000000 0.074903 0.000000 0.000161 0.000000 
121152000 70 2 1263 268 -0.669225 0.962187 0.962187 39929.000000 0.074581 0.000000 0.000161 0.000000 
121216000 27 78 715 1258 -0.668987 0.962031 0.962031 39938.000000 0.074569 0.000000 0.000161 0.000000 
121280000 69 62 781 351 -0.669462 0.962969 0.962969 39936.000000 0.074509 0.000000 0.000161 0.000000 
121344000 9 19 64 490 -0.669462 0.962969 0.962969 39951.000000 0.074521 0.000000 0.000161 0.000000 
121408000 58 3 118 376 -0.669858 0.963438 0.963437 39983.000000 0.074646 0.000000 0.000161 0.000000 
121472000 6 15 1544 1583 -0.670728 0.963906 0.963906 40046.000000 0.074634 0.000000 0.000161 0.000000 
121536000 10 23 467 155 -0.670570 0.963750 0.963750 40065.000000 0.074646 0.000000 0.000161 0.000000 
121600000 38 43 1520 1390 -0.670886 0.963594 0.963594 40107.000000 0.074658 0.000000 0.000161 0.000000 
121664000 15 71 1230 8 -0.671519 0.964219 0.964219 40141.000000 0.074622 0.000000 0.000161 0.000000 
121728000 68 10 0 1592 -0.671123 0.964063 0.964063 40124.000000 0.074610 0.000000 0.000161 0.000000 
121792000 18 41 149 710 -0.671044 0.964063 0.964063 40126.000000 0.074610 0.000000 0.000161 0.000000 
121856000 8 33 535 1360 -0.670807 0.964063 0.964063 40135.000000 0.074598 0.000000 0.000161 0.000000 
121920000 41 66 847 827 -0.670807 0.963906 0.963906 40145.000000 0.074413 0.000000 0.000161 0.000000 
121984000 69 25 937 28 -0.670807 0.963906 0.963906 40155.000000 0.074562 0.000000 0.000161 0.000000 
122048000 42 32 1369 384 -0.670886 0.964063 0.964063 40173.000000 0.074562 0.000000 0.000161 0.000000 
122112000 46 74 1281 1191 -0.670570 0.963750 0.963750 40184.000000 0.074437 0.000000 0.000161 0.000000 
122176000 71 35 1130 1283 -0.670886 0.964219 0.964219 40196.000000 0.074425 0.000000 0.000161 0.000000 
122240000 15 50 263 353 -0.671282 0.964688 0.964688 40216.000000 0.074389 0.000000 0.000161 0.000000 
122304000 0 21 1574 853 -0.671440 0.964688 0.964688 40250.000000 0.074586 0.000000 0.000321 0.000000 
122368000 78 60 1310 789 -0.671994 0.965313 0.965313 40279.000000 0.074538 0.000000 0.000161 0.000000 
122432000 28 2 1100 356 -0.672152 0.965469 0.965469 40295.000000 0.074538 0.000000 0.000161 0.000000 
122496000 72 15 1204 1515 -0.671677 0.964844 0.964844 40304.000000 0.074550 0.000000 0.000161 0.000000 
122560000 14 0 1000 1457 -0.671835 0.964531 0.964531 40360.000000 0.074586 0.000000 0.000161 0.000000 
122624000 73 64 721 1168 -0.672073 0.964375 0.964375 40394.000000 0.074586 0.000000 0.000161 0.000000 
122688000 67 61 354 1173 -0.672073 0.964219 0.964219 40404.000000 0.074598 0.000000 0.000161 0.000000 
122752000 71 4 756 532 -0.672073 0.964219 0.964219 40409.000000 0.074747 0.000000 0.000161 0.000000 
122816000 43 30 281 99 -0.672231 0.964375 0.964375 40423.000000 0.074896 0.000000 0.000321 0.000000 
122880000 36 76 596 1524 -0.671994 0.964063 0.964063 40424.000000 0.074920 0.000000 0.000161 0.000000 
122944000 40 70 586 378 -0.672231 0.964063 0.964063 40448.000000 0.075080 0.000000 0.000161 0.000000 
123008000 16 9 934 652 -0.672231 0.963906 0.963906 40458.000000 0.074956 0.000000 0.000161 0.000000 
123072000 64 78 423 377 -0.672152 0.963750 0.963750 40465.000000 0.074932 0.000000 0.000161 0.000000 
123136000 9 43 1574 237 -0.672943 0.964375 0.964375 40510.000000 0.074883 0.000000 0.000161 0.000000 
123200000 76 8 179 700 -0.672864 0.964219 0.964219 40530.000000 0.074896 0.000000 0.000161 0.000000 
123264000 74 37 1426 1017 -0.672864 0.963906 0.963906 40555.000000 0.075068 0.000000 0.000161 0.000000 
123328000 66 65 0 1600 -0.673259 0.964531 0.964531 40565.000000 0.074859 0.000000 0.000161 0.000000 
123392000 51 8 531 378 -0.673418 0.964375 0.964375 40601.000000 0.074859 0.000000 0.000161 0.000000 
123456000 43 9 1211 551 -0.673259 0.964531 0.964531 40593.000000 0.074859 0.000000 0.000161 0.000000 
123520000 58 22 409 1548 -0.673734 0.964531 0.964531 40658.000000 0.074859 0.000000 0.000161 0.000000 
123584000 40 12 666 1419 -0.673813 0.964531 0.964531 40686.000000 0.074847 0.000000 0.000161 0.000000 
123648000 32 19 642 560 -0.674288 0.965000 0.965000 40710.000000 0.074811 0.000000 0.000161 0.000000 
123712000 32 74 332 255 -0.674288 0.964688 0.964688 40732.000000 0.074835 0.000000 0.000161 0.000000 
123776000 72 23 191 1257 -0.674209 0.964844 0.964844 40719.000000 0.074823 0.000000 0.000161 0.000000 
123840000 47 22 1240 8 -0.674209 0.965156 0.965156 40724.000000 0.074799 0.000000 0.000161 0.000000 
123904000 44 56 706 1244 -0.674525 0.965938 0.965938 40723.000000 0.074751 0.000000 0.000160 0.000000 
123968000 11 57 862 1329 -0.674604 0.965469 0.965469 40766.000000 0.074787 0.000000 0.000160 0.000000 
124032000 13 17 1366 1106 -0.674763 0.965469 0.965469 40797.000000 0.074763 0.000000 0.000160 0.000000 
124096000 74 28 667 285 -0.675079 0.965938 0.965938 40807.000000 0.074727 0.000000 0.000160 0.000000 
124160000 38 73 836 1080 -0.675158 0.966094 0.966094 40820.000000 0.074727 0.000000 0.000160 0.000000 
124224000 47 62 180 629 -0.675316 0.966250 0.966250 40844.000000 0.074715 0.000000 0.000160 0.000000 
124288000 22 6 1142 1056 -0.675870 0.967031 0.967031 40873.000000 0.074679 0.000000 0.000160 0.000000 
124352000 65 74 1366 581 -0.675633 0.967031 0.967031 40869.000000 0.074679 0.000000 0.000160 0.000000 
124416000 20 9 685 1453 -0.675396 0.966562 0.966562 40890.000000 0.074715 0.000000 0.000160 0.000000 
124480000 14 12 571 138 -0.675237 0.966562 0.966562 40884.000000 0.074727 0.000000 0.000160 0.000000 
124544000 28 78 639 653 -0.676028 0.966875 0.966875 40961.000000 0.074555 0.000000 0.000160 0.000000 
124608000 18 41 149 664 -0.676108 0.967187 0.967187 40974.000000 0.074543 0.000000 0.000160 0.000000 
124672000 21 2 1508 539 -0.676108 0.966875 0.966875 40989.000000 0.074567 0.000000 0.000160 0.000000 
124736000 31 69 512 681 -0.676108 0.966406 0.966406 41019.000000 0.074603 0.000000 0.000160 0.000000 
124800000 58 73 783 405 -0.676187 0.966406 0.966406 41055.000000 0.074591 0.000000 0.000160 0.000160 
124864000 57 44 505 988 -0.676503 0.967187 0.967187 41052.000000 0.074531 0.000000 0.000160 0.000000 
124928000 4 58 96 547 -0.676503 0.967031 0.967031 41062.000000 0.074703 0.000000 0.000160 0.000000 
124992000 45 18 710 310 -0.676424 0.966406 0.966406 41104.000000 0.074739 0.000000 0.000160 0.000000 
125056000 3 6 944 297 -0.676978 0.967187 0.967187 41128.000000 0.074668 0.000000 0.000160 0.000000 
125120000 65 16 784 1543 -0.676741 0.967187 0.967187 41127.000000 0.074679 0.000000 0.000160 0.000000 
125184000 25 11 862 126 -0.676820 0.966875 0.966875 41165.000000 0.074691 0.000000 0.000160 0.000000 
125248000 45 79 1145 994 -0.676741 0.966875 0.966875 41177.000000 0.074531 0.000000 0.000160 0.000000 
125312000 25 79 1237 67 -0.676741 0.967031 0.967031 41180.000000 0.074691 0.000000 0.000160 0.000000 
125376000 31 12 243 1434 -0.676266 0.966719 0.966719 41172.000000 0.074703 0.000000 0.000160 0.000000 
125440000 7 16 688 1160 -0.676187 0.966094 0.966094 41202.000000 0.074727 0.000000 0.000160 0.000000 
125504000 38 1 997 972 -0.676187 0.966250 0.966250 41210.000000 0.074715 0.000000 0.000160 0.000000 
125568000 35 40 724 695 -0.676108 0.966094 0.966094 41234.000000 0.074751 0.000000 0.000160 0.000000 
125632000 2 34 994 1409 -0.675870 0.965469 0.965469 41250.000000 0.074775 0.000000 0.000160 0.000000 
125696000 3 72 597 833 -0.675870 0.965625 0.965625 41258.000000 0.074936 0.000000 0.000160 0.000000 
125760000 23 52 1583 390 -0.676187 0.965625 0.965625 41295.000000 0.074948 0.000000 0.000160 0.000000 
125824000 75 25 610 597 -0.676187 0.966250 0.966250 41290.000000 0.074739 0.000000 0.000160 0.000000 
125888000 9 34 849 912 -0.676028 0.965156 0.965156 41344.000000 0.074972 0.000000 0.000161 0.000000 
125952000 72 42 598 722 -0.675870 0.965313 0.965313 41336.000000 0.074972 0.000000 0.000161 0.000000 
126016000 35 34 326 10 -0.675949 0.965000 0.965000 41364.000000 0.074996 0.000000 0.000161 0.000000 
126080000 65 73 806 323 -0.676345 0.965000 0.965000 41421.000000 0.075145 0.000000 0.000161 0.000000 
126144000 13 48 634 1494 -0.676424 0.965156 0.965156 41437.000000 0.075293 0.000000 0.000161 0.000000 
126208000 74 49 1394 433 -0.676503 0.965313 0.965313 41443.000000 0.075441 0.000000 0.000161 0.000000 
126272000 27 74 0 69 -0.676820 0.965625 0.965625 41471.000000 0.075429 0.000000 0.000160 0.000000 
126336000 71 35 1130 1547 -0.676503 0.965313 0.965313 41474.000000 0.075429 0.000000 0.000160 0.000000 
126400000 4 21 1460 1398 -0.676661 0.965625 0.965625 41477.000000 0.075393 0.000000 0.000160 0.000000 
126464000 0 71 0 504 -0.676661 0.965313 0.965313 41510.000000 0.075417 0.000000 0.000160 0.000000 
126528000 71 38 82 133 -0.676582 0.964844 0.964844 41544.000000 0.075281 0.000000 0.000161 0.000000 
126592000 54 62 80 1551 -0.676582 0.964688 0.964688 41564.000000 0.075293 0.000000 0.000161 0.000000 
126656000 37 18 629 11 -0.676661 0.965000 0.965000 41574.000000 0.075269 0.000000 0.000160 0.000000 
126720000 22 4 573 661 -0.676424 0.964688 0.964688 41578.000000 0.075466 0.000000 0.000161 0.000000 
126784000 48 72 491 437 -0.676345 0.964063 0.964063 41615.000000 0.075502 0.000000 0.000161 0.000000 
126848000 53 77 307 546 -0.676187 0.963438 0.963437 41650.000000 0.075563 0.000000 0.000161 0.000000 
126912000 38 25 655 593 -0.676108 0.963750 0.963750 41645.000000 0.075538 0.000000 0.000161 0.000000 
126976000 78 40 762 1251 -0.676108 0.964063 0.964063 41630.000000 0.075526 0.000000 0.000161 0.000000 
127040000 55 78 0 410 -0.676108 0.964063 0.964063 41630.000000 0.075526 0.000000 0.000161 0.000000 
127104000 13 59 1226 997 -0.676187 0.963906 0.963906 41678.000000 0.075217 0.000000 0.000161 0.000000 
127168000 21 57 1119 1313 -0.676108 0.963594 0.963594 41695.000000 0.075229 0.000000 0.000161 0.000000 
127232000 67 64 0 804 -0.676108 0.963281 0.963281 41723.000000 0.075426 0.000000 0.000161 0.000000 
127296000 51 25 1395 140 -0.676108 0.963594 0.963594 41728.000000 0.075414 0.000000 0.000161 0.000000 
127360000 50 10 700 580 -0.675791 0.962969 0.962969 41751.000000 0.075463 0.000000 0.000161 0.000000 
127424000 8 69 587 779 -0.676028 0.963281 0.963281 41780.000000 0.075438 0.000000 0.000161 0.000000 
127488000 46 42 1404 502 -0.676028 0.963125 0.963125 41805.000000 0.075450 0.000000 0.000161 0.000000 
127552000 32 2 1465 577 -0.676345 0.963438 0.963437 41824.000000 0.075426 0.000000 0.000161 0.000000 
127616000 13 43 501 769 -0.676424 0.963438 0.963437 41850.000000 0.075426 0.000000 0.000161 0.000000 
127680000 53 43 760 317 -0.676028 0.962813 0.962812 41858.000000 0.075450 0.000000 0.000161 0.000000 
127744000 55 1 356 1491 -0.676741 0.963281 0.963281 41903.000000 0.075414 0.000000 0.000161 0.000000 
127808000 49 9 244 39 -0.676978 0.963281 0.963281 41932.000000 0.075426 0.000000 0.000161 0.000000 
127872000 73 22 1313 780 -0.676503 0.963281 0.963281 41899.000000 0.075921 0.000000 0.000161 0.000000 
127936000 67 16 567 713 -0.676503 0.963594 0.963594 41904.000000 0.075909 0.000000 0.000161 0.000000 
128000000 13 56 1145 907 -0.676582 0.963594 0.963594 41927.000000 0.075921 0.000000 0.000161 0.000000 
128064000 73 38 609 857 -0.676582 0.963906 0.963906 41922.000000 0.075909 0.000000 0.000161 0.000000 
128128000 18 48 767 1179 -0.676424 0.963750 0.963750 41921.000000 0.075945 0.000000 0.000161 0.000000 
128192000 64 40 1216 609 -0.676424 0.963906 0.963906 41923.000000 0.075933 0.000000 0.000161 0.000000 
128256000 34 70 591 528 -0.676978 0.964219 0.964219 41959.000000 0.075587 0.000000 0.000161 0.000000 
128320000 41 14 254 123 -0.676424 0.963594 0.963594 41951.000000 0.075487 0.000000 0.000161 0.000000 
128384000 25 75 843 214 -0.675949 0.963125 0.963125 41938.000000 0.075523 0.000000 0.000161 0.000000 
128448000 51 6 857 788 -0.676503 0.963594 0.963594 41987.000000 0.075314 0.000000 0.000161 0.000000 
128512000 51 41 594 8 -0.676345 0.963281 0.963281 41991.000000 0.075350 0.000000 0.000161 0.000000 
128576000 78 70 922 750 -0.676266 0.962813 0.962812 42023.000000 0.075387 0.000000 0.000161 0.000000 
128640000 28 45 524 141 -0.676266 0.962813 0.962812 42033.000000 0.075536 0.000000 0.000161 0.000000 
128704000 43 3 788 1505 -0.676582 0.962969 0.962969 42055.000000 0.075697 0.000000 0.000161 0.000000 
128768000 17 12 1454 1490 -0.676661 0.962656 0.962656 42088.000000 0.075709 0.000000 0.000161 0.000000 
128832000 58 35 845 805 -0.677136 0.963125 0.963125 42116.000000 0.075845 0.000000 0.000161 0.000000 
128896000 56 53 633 1175 -0.677294 0.963125 0.963125 42153.000000 0.075833 0.000000 0.000161 0.000000 
128960000 2 53 185 281 -0.677136 0.962969 0.962969 42160.000000 0.075684 0.000000 0.000161 0.000000 
129024000 57 37 1270 804 -0.677532 0.963438 0.963437 42178.000000 0.075672 0.000000 0.000161 0.000000 
129088000 74 54 98 417 -0.677215 0.963594 0.963594 42151.000000 0.075660 0.000000 0.000161 0.000000 
129152000 68 14 259 1128 -0.676820 0.963750 0.963750 42119.000000 0.075487 0.000000 0.000161 0.000000 
129216000 45 72 357 303 -0.677215 0.964219 0.964219 42139.000000 0.075450 0.000000 0.000161 0.000000 
129280000 67 72 687 546 -0.676899 0.964531 0.964531 42117.000000 0.075426 0.000000 0.000161 0.000000 
129344000 30 46 1372 745 -0.677057 0.964688 0.964688 42129.000000 0.075414 0.000000 0.000161 0.000000 
129408000 26 58 298 918 -0.676978 0.964688 0.964688 42126.000000 0.075575 0.000000 0.000161 0.000000 
129472000 62 56 248 1518 -0.677769 0.965313 0.965313 42171.000000 0.075378 0.000000 0.000161 0.000000 
129536000 54 66 1294 719 -0.677532 0.965156 0.965156 42162.000000 0.075538 0.000000 0.000161 0.000000 
129600000 68 11 414 1050 -0.677453 0.964844 0.964844 42192.000000 0.075575 0.000000 0.000161 0.000000 
129664000 0 30 1590 622 -0.677611 0.965469 0.965469 42188.000000 0.075538 0.000000 0.000161 0.000000 
129728000 72 67 1478 553 -0.678006 0.965938 0.965938 42221.000000 0.075650 0.000000 0.000161 0.000000 
129792000 58 69 1538 1415 -0.678165 0.966250 0.966250 42219.000000 0.075638 0.000000 0.000161 0.000000 
129856000 71 17 1280 1200 -0.678323 0.966406 0.966406 42240.000000 0.075638 0.000000 0.000161 0.000000 
129920000 29 68 832 966 -0.678323 0.966250 0.966250 42250.000000 0.075650 0.000000 0.000161 0.000000 
129984000 7 65 493 1499 -0.678165 0.965938 0.965938 42259.000000 0.075663 0.000000 0.000161 0.000000 
130048000 3 50 37 812 -0.678244 0.966094 0.966094 42257.000000 0.075478 0.000000 0.000161 0.000000 
130112000 5 34 973 634 -0.678718 0.966406 0.966406 42287.000000 0.075454 0.000000 0.000161 0.000000 
130176000 77 47 3 416 -0.678956 0.966562 0.966562 42309.000000 0.075454 0.000000 0.000161 0.000000 
130240000 74 0 1586 1004 -0.679351 0.966875 0.966875 42332.000000 0.075441 0.000000 0.000161 0.000000 
130304000 30 15 769 1595 -0.679668 0.966875 0.966875 42369.000000 0.075614 0.000000 0.000161 0.000000 
130368000 12 10 928 168 -0.679430 0.966562 0.966562 42375.000000 0.075626 0.000000 0.000161 0.000000 
130432000 20 71 591 56 -0.679193 0.965938 0.965938 42421.000000 0.075650 0.000000 0.000161 0.000000 
130496000 16 31 1435 1264 -0.679509 0.966094 0.966094 42443.000000 0.075663 0.000000 0.000161 0.000000 
130560000 10 35 651 657 -0.679509 0.966562 0.966562 42431.000000 0.075626 0.000000 0.000161 0.000000 
130624000 3 25 827 39 -0.679272 0.966719 0.966719 42402.000000 0.075614 0.000000 0.000161 0.000000 
130688000 66 59 593 770 -0.679114 0.966719 0.966719 42401.000000 0.075614 0.000000 0.000161 0.000000 
130752000 23 69 383 338 -0.679272 0.966250 0.966250 42450.000000 0.075823 0.000000 0.000161 0.000000 
130816000 37 47 1392 1181 -0.679747 0.967031 0.967031 42455.000000 0.075775 0.000000 0.000161 0.000000 
130880000 10 31 24 328 -0.679589 0.966562 0.966562 42479.000000 0.075811 0.000000 0.000161 0.000000 
130944000 17 36 586 578 -0.679668 0.966875 0.966875 42475.000000 0.075799 0.000000 0.000161 0.000000 
131008000 69 29 352 88 -0.679668 0.967187 0.967187 42460.000000 0.076108 0.000000 0.000161 0.000000 
131072000 70 67 490 911 -0.679668 0.967031 0.967031 42478.000000 0.076108 0.000000 0.000161 0.000000 
131136000 41 42 1402 791 -0.679589 0.967187 0.967187 42498.000000 0.075947 0.000000 0.000161 0.000000 
131200000 8 44 1448 738 -0.679747 0.966875 0.966875 42539.000000 0.075960 0.000000 0.000161 0.000000 
131264000 37 62 700 509 -0.679589 0.966719 0.966719 42543.000000 0.075947 0.000000 0.000161 0.000000 
131328000 26 76 1270 1147 -0.679747 0.966250 0.966250 42589.000000 0.076145 0.000000 0.000161 0.000000 
131392000 63 64 1413 1063 -0.679747 0.966406 0.966406 42589.000000 0.076120 0.000000 0.000161 0.000000 
131456000 65 61 1011 777 -0.679430 0.966406 0.966406 42577.000000 0.076108 0.000000 0.000161 0.000000 
131520000 2 44 420 1581 -0.679589 0.966406 0.966406 42613.000000 0.076096 0.000000 0.000161 0.000000 
131584000 66 37 747 517 -0.679668 0.966406 0.966406 42631.000000 0.076096 0.000000 0.000161 0.000000 
131648000 45 29 977 837 -0.680301 0.967813 0.967812 42624.000000 0.076195 0.000000 0.000160 0.000000 
131712000 28 18 1409 75 -0.680459 0.968281 0.968281 42610.000000 0.076331 0.000000 0.000160 0.000000 
131776000 34 16 1539 349 -0.680380 0.968125 0.968125 42617.000000 0.076331 0.000000 0.000160 0.000000 
131840000 52 38 728 1492 -0.680538 0.968281 0.968281 42628.000000 0.076343 0.000000 0.000160 0.000000 
131904000 78 34 319 198 -0.680775 0.968438 0.968437 42654.000000 0.076331 0.000000 0.000160 0.000000 
131968000 8 79 1594 782 -0.680538 0.968281 0.968281 42650.000000 0.076343 0.000000 0.000321 0.000000 
132032000 32 10 772 846 -0.680854 0.968438 0.968437 42680.000000 0.076319 0.000000 0.000321 0.000000 
132096000 68 48 1576 1379 -0.681092 0.968750 0.968750 42689.000000 0.076319 0.000000 0.000321 0.000000 
132160000 6 46 886 1026 -0.681013 0.968750 0.968750 42697.000000 0.076319 0.000000 0.000321 0.000000 
132224000 39 31 595 742 -0.681013 0.968906 0.968906 42697.000000 0.076319 0.000000 0.000321 0.000000 
132288000 14 75 1074 565 -0.680934 0.969063 0.969063 42686.000000 0.076307 0.000000 0.000321 0.000000 
132352000 7 32 869 715 -0.681566 0.969063 0.969063 42750.000000 0.076467 0.000000 0.000321 0.000000 
132416000 30 79 568 1330 -0.681566 0.969375 0.969375 42748.000000 0.076590 0.000000 0.000320 0.000000 
132480000 45 39 16 1183 -0.681329 0.969063 0.969063 42764.000000 0.076603 0.000000 0.000321 0.000000 
132544000 44 47 912 1500 -0.681171 0.968750 0.968750 42780.000000 0.076615 0.000000 0.000321 0.000000 
132608000 55 61 1012 1004 -0.680775 0.968125 0.968125 42795.000000 0.076664 0.000000 0.000321 0.000000 
132672000 34 70 591 665 -0.680854 0.968594 0.968594 42788.000000 0.076763 0.000000 0.000321 0.000000 
132736000 17 20 978 238 -0.680934 0.969063 0.969063 42794.000000 0.077046 0.000000 0.000320 0.000000 
132800000 11 20 399 290 -0.681092 0.968750 0.968750 42837.000000 0.076923 0.000000 0.000321 0.000000 
132864000 45 10 1030 1316 -0.681487 0.968594 0.968594 42887.000000 0.076935 0.000000 0.000321 0.000000 
132928000 23 74 1397 1050 -0.681725 0.968438 0.968437 42931.000000 0.076948 0.000000 0.000321 0.000000 
132992000 57 57 940 1061 -0.681725 0.968594 0.968594 42948.000000 0.076787 0.000000 0.000321 0.000000 
133056000 48 10 1461 652 -0.681804 0.968438 0.968437 42969.000000 0.076800 0.000000 0.000321 0.000160 
133120000 22 4 470 391 -0.681646 0.968438 0.968437 42966.000000 0.076812 0.000000 0.000321 0.000160 
133184000 37 69 179 831 -0.681804 0.968125 0.968125 43012.000000 0.076812 0.000000 0.000321 0.000160 
133248000 5 68 797 407 -0.681804 0.967813 0.967812 43042.000000 0.076997 0.000000 0.000321 0.000160 
133312000 48 75 974 890 -0.681487 0.967500 0.967500 43056.000000 0.077182 0.000000 0.000321 0.000160 
133376000 26 46 1376 393 -0.681566 0.968125 0.968125 43039.000000 0.077466 0.000000 0.000321 0.000160 
133440000 46 56 583 359 -0.681171 0.967813 0.967812 43030.000000 0.077478 0.000000 0.000321 0.000160 
133504000 9 66 651 184 -0.681171 0.967656 0.967656 43060.000000 0.077516 0.000000 0.000321 0.000000 
133568000 62 76 562 655 -0.681408 0.967656 0.967656 43084.000000 0.077503 0.000000 0.000321 0.000000 
133632000 27 72 1313 826 -0.682199 0.968125 0.968125 43134.000000 0.077306 0.000000 0.000321 0.000000 
133696000 2 64 516 887 -0.682437 0.968125 0.968125 43166.000000 0.077281 0.000000 0.000321 0.000000 
133760000 16 64 789 1590 -0.682595 0.968125 0.968125 43200.000000 0.077268 0.000000 0.000321 0.000000 
133824000 10 30 765 312 -0.682437 0.967969 0.967969 43207.000000 0.077268 0.000000 0.000321 0.000000 
133888000 59 44 591 60 -0.682437 0.968281 0.968281 43218.000000 0.077244 0.000000 0.000321 0.000000 
133952000 29 58 32 1343 -0.682516 0.968281 0.968281 43234.000000 0.077244 0.000000 0.000160 0.000000 
134016000 10 32 1077 995 -0.682595 0.968125 0.968125 43249.000000 0.077601 0.000000 0.000160 0.000000 
134080000 34 23 676 568 -0.682358 0.967969 0.967969 43240.000000 0.077441 0.000000 0.000160 0.000000 
134144000 28 36 804 972 -0.682278 0.968125 0.968125 43235.000000 0.077429 0.000000 0.000160 0.000000 
134208000 57 48 1054 499 -0.682674 0.968906 0.968906 43235.000000 0.077391 0.000000 0.000160 0.000000 
134272000 55 38 577 684 -0.682674 0.968438 0.968437 43289.000000 0.077416 0.000000 0.000160 0.000000 
134336000 49 48 727 237 -0.683070 0.968594 0.968594 43319.000000 0.077404 0.000000 0.000160 0.000000 
134400000 26 16 20 489 -0.682991 0.968281 0.968281 43331.000000 0.077256 0.000000 0.000160 0.000000 
134464000 58 42 412 1408 -0.683149 0.968281 0.968281 43360.000000 0.077441 0.000000 0.000160 0.000000 
134528000 47 20 246 989 -0.683149 0.967813 0.967812 43390.000000 0.077441 0.000000 0.000160 0.000000 
134592000 2 44 420 882 -0.683386 0.968281 0.968281 43389.000000 0.077404 0.000000 0.000160 0.000000 
134656000 37 2 906 913 -0.683861 0.968281 0.968281 43447.000000 0.077256 0.000000 0.000160 0.000000 
134720000 9 1 452 472 -0.683228 0.967656 0.967656 43461.000000 0.076985 0.000481 0.000160 0.000000 
134784000 17 59 1189 1013 -0.683228 0.967813 0.967812 43466.000000 0.076812 0.000481 0.000160 0.000000 
134848000 3 13 1412 1130 -0.682991 0.968125 0.968125 43437.000000 0.076948 0.000481 0.000160 0.000000 
134912000 60 14 413 287 -0.682753 0.967969 0.967969 43441.000000 0.077108 0.000481 0.000160 0.000000 
134976000 6 23 413 322 -0.683070 0.968438 0.968437 43448.000000 0.077256 0.000481 0.000160 0.000000 
135040000 24 31 21 823 -0.683307 0.968750 0.968750 43474.000000 0.077231 0.000481 0.000160 0.000000 
135104000 77 27 355 8 -0.683228 0.968750 0.968750 43476.000000 0.077231 0.000481 0.000160 0.000000 
135168000 43 25 490 410 -0.683070 0.968594 0.968594 43495.000000 0.077231 0.000481 0.000160 0.000000 
135232000 45 1 52 1532 -0.683386 0.968438 0.968437 43537.000000 0.077071 0.000481 0.000160 0.000000 
135296000 73 47 610 458 -0.683544 0.968438 0.968437 43558.000000 0.077071 0.000481 0.000160 0.000000 
135360000 73 78 1263 602 -0.683228 0.967969 0.967969 43566.000000 0.077256 0.000481 0.000160 0.000000 
135424000 2 24 132 72 -0.682991 0.967813 0.967812 43585.000000 0.077268 0.000481 0.000160 0.000000 
135488000 2 16 1550 1082 -0.682991 0.967500 0.967500 43607.000000 0.077293 0.000481 0.000160 0.000000 
135552000 26 74 1358 505 -0.683623 0.967969 0.967969 43646.000000 0.077244 0.000481 0.000160 0.000000 
135616000 27 64 1476 873 -0.683861 0.967187 0.967187 43740.000000 0.077306 0.000481 0.000321 0.000000 
135680000 51 59 1105 1546 -0.683782 0.967187 0.967187 43742.000000 0.077293 0.000481 0.000481 0.000000 
135744000 3 67 942 556 -0.684335 0.968125 0.968125 43758.000000 0.077231 0.000320 0.000641 0.000000 
135808000 17 33 1460 1358 -0.684889 0.968750 0.968750 43791.000000 0.077502 0.000160 0.000641 0.000000 
135872000 45 56 1516 1076 -0.684889 0.968750 0.968750 43806.000000 0.077490 0.000160 0.000640 0.000000 
135936000 9 13 1080 644 -0.684652 0.968125 0.968125 43840.000000 0.077527 0.000000 0.000641 0.000000 
136000000 61 11 125 1269 -0.685127 0.968594 0.968594 43876.000000 0.077490 0.000000 0.000640 0.000000 
136064000 3 16 919 1597 -0.685601 0.968906 0.968906 43927.000000 0.077465 0.000000 0.000640 0.000000 
136128000 79 48 883 1588 -0.685443 0.968750 0.968750 43936.000000 0.077477 0.000000 0.000640 0.000000 
136192000 4 5 320 1426 -0.685759 0.969219 0.969219 43961.000000 0.077465 0.000000 0.000480 0.000000 
136256000 14 10 1205 228 -0.685680 0.968750 0.968750 43983.000000 0.077835 0.000000 0.000480 0.000000 
136320000 64 51 157 1232 -0.685997 0.969063 0.969063 44005.000000 0.077822 0.000000 0.000480 0.000000 
136384000 47 46 1511 416 -0.686076 0.969531 0.969531 43988.000000 0.077957 0.000000 0.000480 0.000000 
136448000 41 46 477 443 -0.686630 0.970000 0.970000 44032.000000 0.077932 0.000000 0.000480 0.000000 
136512000 63 1 769 689 -0.686946 0.970469 0.970469 44036.000000 0.077895 0.000000 0.000480 0.000000 
136576000 10 27 260 619 -0.687025 0.970469 0.970469 44046.000000 0.077895 0.000000 0.000480 0.000000 
136640000 19 12 1136 368 -0.686472 0.970000 0.970000 44051.000000 0.077920 0.000000 0.000480 0.000000 
136704000 3 22 1100 830 -0.686551 0.970469 0.970469 44034.000000 0.077932 0.000000 0.000480 0.000000 
136768000 34 64 226 950 -0.686630 0.970313 0.970313 44052.000000 0.077945 0.000000 0.000480 0.000000 
136832000 51 10 0 1203 -0.686313 0.970313 0.970313 44035.000000 0.077970 0.000160 0.000480 0.000000 
136896000 13 26 1086 130 -0.686472 0.970469 0.970469 44051.000000 0.077957 0.000000 0.000480 0.000000 
136960000 54 11 1049 728 -0.686709 0.970469 0.970469 44080.000000 0.077797 0.000000 0.000480 0.000000 
137024000 22 9 139 149 -0.687104 0.970469 0.970469 44125.000000 0.077785 0.000000 0.000480 0.000000 
137088000 29 31 553 153 -0.687342 0.970313 0.970313 44164.000000 0.077797 0.000000 0.000480 0.000000 
137152000 51 62 1564 1582 -0.687184 0.970313 0.970313 44163.000000 0.077785 0.000000 0.000480 0.000000 
137216000 37 41 100 753 -0.687263 0.970156 0.970156 44181.000000 0.077797 0.000000 0.000480 0.000000 
137280000 24 42 1063 80 -0.687658 0.970313 0.970313 44219.000000 0.077945 0.000000 0.000480 0.000000 
137344000 7 0 1587 1084 -0.687263 0.970313 0.970313 44202.000000 0.077810 0.000000 0.000480 0.000000 
137408000 56 72 1425 1452 -0.686946 0.969844 0.969844 44215.000000 0.077847 0.000000 0.000481 0.000000 
137472000 24 4 1452 389 -0.686946 0.970313 0.970313 44215.000000 0.077822 0.000000 0.000480 0.000000 
137536000 72 0 1297 1546 -0.687025 0.970313 0.970313 44238.000000 0.077835 0.000000 0.000480 0.000000 
137600000 60 77 969 102 -0.686867 0.970313 0.970313 44232.000000 0.077835 0.000000 0.000480 0.000000 
137664000 45 40 1572 973 -0.687025 0.970313 0.970313 44263.000000 0.078155 0.000000 0.000480 0.000000 
137728000 53 78 1368 441 -0.687421 0.970625 0.970625 44295.000000 0.078303 0.000000 0.000480 0.000000 
137792000 54 39 421 1303 -0.687658 0.970781 0.970781 44319.000000 0.078463 0.000000 0.000480 0.000000 
137856000 19 0 1392 306 -0.687975 0.971094 0.971094 44341.000000 0.078610 0.000000 0.000640 0.000000 
137920000 13 22 1339 1455 -0.688133 0.971406 0.971406 44357.000000 0.078585 0.000000 0.000480 0.000000 
137984000 6 38 1562 1353 -0.688133 0.971406 0.971406 44362.000000 0.078425 0.000000 0.000480 0.000000 
138048000 57 39 638 641 -0.688133 0.971719 0.971719 44372.000000 0.078733 0.000000 0.000480 0.000000 
138112000 33 33 388 234 -0.687816 0.971562 0.971562 44368.000000 0.078585 0.000000 0.000480 0.000000 
138176000 7 62 1302 456 -0.687263 0.971094 0.971094 44357.000000 0.078770 0.000000 0.000480 0.000000 
138240000 68 53 1257 1364 -0.687263 0.971094 0.971094 44375.000000 0.078770 0.000000 0.000480 0.000000 
138304000 31 41 266 1483 -0.687342 0.971250 0.971250 44396.000000 0.078770 0.000000 0.000480 0.000000 
138368000 4 30 0 368 -0.686946 0.970469 0.970469 44421.000000 0.078635 0.000000 0.000480 0.000000 
138432000 60 54 801 1549 -0.687104 0.969844 0.969844 44477.000000 0.078513 0.000000 0.000481 0.000000 
138496000 56 4 1228 253 -0.687579 0.970156 0.970156 44521.000000 0.078488 0.000000 0.000481 0.000000 
138560000 2 48 691 1238 -0.687816 0.970469 0.970469 44541.000000 0.078463 0.000000 0.000480 0.000000 
138624000 45 42 192 675 -0.688212 0.971094 0.971094 44566.000000 0.078425 0.000000 0.000480 0.000000 
138688000 23 5 1177 1457 -0.688449 0.971094 0.971094 44598.000000 0.078733 0.000000 0.000480 0.000000 
138752000 2 54 1596 1243 -0.688608 0.971250 0.971250 44609.000000 0.078720 0.000000 0.000480 0.000000 
138816000 75 13 898 1526 -0.688370 0.971406 0.971406 44600.000000 0.078695 0.000000 0.000480 0.000000 
138880000 36 16 1333 94 -0.688054 0.971406 0.971406 44583.000000 0.078867 0.000000 0.000480 0.000000 
138944000 21 4 757 1405 -0.687816 0.971406 0.971406 44569.000000 0.078867 0.000000 0.000480 0.000000 
139008000 33 51 346 313 -0.687975 0.971562 0.971562 44580.000000 0.078855 0.000000 0.000480 0.000000 
139072000 7 55 906 412 -0.688370 0.971875 0.971875 44600.000000 0.078842 0.000000 0.000480 0.000000 
139136000 75 17 1274 1404 -0.688528 0.971875 0.971875 44626.000000 0.078842 0.000000 0.000480 0.000000 
139200000 27 52 983 484 -0.688608 0.971875 0.971875 44644.000000 0.078842 0.000000 0.000480 0.000000 
139264000 15 45 1139 1590 -0.689161 0.971719 0.971719 44710.000000 0.079002 0.000000 0.000480 0.000000 
139328000 71 32 250 669 -0.689320 0.971719 0.971719 44741.000000 0.079162 0.000000 0.000480 0.000000 
139392000 77 32 129 598 -0.689478 0.971875 0.971875 44760.000000 0.079137 0.000000 0.000480 0.000000 
139456000 47 30 572 798 -0.689953 0.972656 0.972656 44768.000000 0.078926 0.000000 0.000479 0.000000 
139520000 76 64 872 1 -0.689715 0.972344 0.972344 44769.000000 0.079111 0.000000 0.000479 0.000000 
139584000 74 30 506 684 -0.689873 0.972187 0.972187 44803.000000 0.079284 0.000000 0.000480 0.000000 
139648000 54 48 450 984 -0.690111 0.972500 0.972500 44807.000000 0.079406 0.000000 0.000479 0.000000 
139712000 15 49 662 1561 -0.689715 0.971406 0.971406 44837.000000 0.079297 0.000000 0.000480 0.000000 
139776000 21 30 1157 1197 -0.689478 0.971562 0.971562 44821.000000 0.079111 0.000000 0.000639 0.000000 
139840000 66 54 1592 1338 -0.689320 0.971250 0.971250 44835.000000 0.079137 0.000000 0.000480 0.000000 
139904000 50 22 519 482 -0.688924 0.970938 0.970938 44835.000000 0.079175 0.000000 0.000480 0.000000 
139968000 29 22 1513 1280 -0.688924 0.970469 0.970469 44865.000000 0.079175 0.000000 0.000480 0.000000 
140032000 22 34 3 807 -0.688687 0.970469 0.970469 44864.000000 0.079175 0.000000 0.000480 0.000000 
140096000 38 51 0 1154 -0.688766 0.970313 0.970313 44892.000000 0.079360 0.000160 0.000480 0.000000 
140160000 71 35 1130 1244 -0.688608 0.970000 0.970000 44896.000000 0.079385 0.000000 0.000480 0.000000 
140224000 38 61 690 926 -0.688291 0.969375 0.969375 44904.000000 0.079424 0.000000 0.000320 0.000000 
140288000 76 6 386 868 -0.688449 0.969375 0.969375 44930.000000 0.079411 0.000000 0.000320 0.000000 
140352000 71 50 150 86 -0.688212 0.969531 0.969531 44929.000000 0.079398 0.000000 0.000320 0.000000 
140416000 14 45 435 370 -0.688291 0.969688 0.969688 44957.000000 0.079385 0.000000 0.000160 0.000000 
140480000 35 53 794 451 -0.688291 0.969531 0.969531 44972.000000 0.079398 0.000000 0.000160 0.000000 
140544000 27 17 466 173 -0.688608 0.969219 0.969219 45029.000000 0.079424 0.000000 0.000160 0.000000 
140608000 69 19 1114 359 -0.688766 0.969219 0.969219 45055.000000 0.079584 0.000000 0.000160 0.000000 
140672000 3 71 1480 1504 -0.688212 0.969063 0.969063 45042.000000 0.079596 0.000000 0.000160 0.000000 
140736000 22 19 46 711 -0.688370 0.969063 0.969063 45071.000000 0.079596 0.000000 0.000160 0.000000 
140800000 79 6 995 1288 -0.688212 0.969219 0.969219 45058.000000 0.079609 0.000000 0.000160 0.000000 
140864000 7 15 233 398 -0.688528 0.969844 0.969844 45065.000000 0.079731 0.000000 0.000160 0.000000 
140928000 76 73 573 535 -0.688212 0.970000 0.970000 45059.000000 0.079718 0.000000 0.000160 0.000000 
140992000 24 69 475 1287 -0.688291 0.969844 0.969844 45077.000000 0.079731 0.000000 0.000160 0.000000 
141056000 21 50 462 1076 -0.688212 0.969844 0.969844 45089.000000 0.079718 0.000000 0.000320 0.000000 
141120000 26 43 408 729 -0.688291 0.970000 0.970000 45103.000000 0.079706 0.000000 0.000160 0.000000 
141184000 33 52 1573 334 -0.688133 0.970000 0.970000 45107.000000 0.079718 0.000000 0.000160 0.000000 
141248000 28 67 1210 691 -0.688291 0.969688 0.969688 45148.000000 0.079744 0.000000 0.000160 0.000000 
141312000 53 11 1308 1032 -0.688766 0.970156 0.970156 45171.000000 0.079718 0.000000 0.000160 0.000000 
141376000 48 10 1461 1163 -0.688766 0.970000 0.970000 45191.000000 0.079718 0.000000 0.000160 0.000000 
141440000 72 13 756 312 -0.689161 0.970156 0.970156 45231.000000 0.079718 0.000000 0.000160 0.000000 
141504000 4 52 889 209 -0.689320 0.969844 0.969844 45267.000000 0.079744 0.000000 0.000160 0.000000 
141568000 17 14 718 450 -0.689320 0.970469 0.970469 45259.000000 0.079866 0.000000 0.000160 0.000000 
141632000 37 12 1530 788 -0.689794 0.970313 0.970313 45327.000000 0.079891 0.000000 0.000160 0.000000 
141696000 32 54 1046 194 -0.689715 0.970156 0.970156 45342.000000 0.079878 0.000000 0.000160 0.000000 
141760000 76 6 1362 1308 -0.689953 0.970156 0.970156 45371.000000 0.079878 0.000000 0.000160 0.000000 
141824000 32 25 238 566 -0.690111 0.970000 0.970000 45412.000000 0.079904 0.000000 0.000160 0.000000 
141888000 8 46 511 140 -0.690269 0.970156 0.970156 45428.000000 0.079891 0.000000 0.000160 0.000000 
141952000 66 8 702 49 -0.690032 0.970000 0.970000 45424.000000 0.079917 0.000000 0.000160 0.000000 
142016000 33 64 0 909 -0.690111 0.969844 0.969844 45450.000000 0.079930 0.000000 0.000160 0.000000 
142080000 61 60 419 1358 -0.690269 0.970156 0.970156 45453.000000 0.080064 0.000000 0.000160 0.000000 
142144000 47 3 397 1246 -0.690585 0.970000 0.970000 45500.000000 0.080077 0.000000 0.000160 0.000000 
142208000 30 1 382 27 -0.690427 0.969844 0.969844 45517.000000 0.080090 0.000000 0.000160 0.000000 
142272000 7 9 763 650 -0.690190 0.970156 0.970156 45499.000000 0.080077 0.000000 0.000160 0.000000 
142336000 47 28 144 260 -0.690111 0.970313 0.970313 45506.000000 0.080038 0.000000 0.000160 0.000000 
142400000 25 64 531 1203 -0.690269 0.970781 0.970781 45499.000000 0.080000 0.000000 0.000160 0.000000 
142464000 28 31 1043 1104 -0.690665 0.971250 0.971250 45527.000000 0.079962 0.000000 0.000160 0.000000 
142528000 6 6 473 1336 -0.690190 0.971562 0.971562 45469.000000 0.079949 0.000000 0.000160 0.000000 
142592000 23 62 1196 1246 -0.689953 0.971250 0.971250 45473.000000 0.079962 0.000000 0.000160 0.000000 
142656000 31 10 1005 536 -0.689953 0.971562 0.971562 45471.000000 0.079936 0.000000 0.000160 0.000000 
142720000 12 55 375 728 -0.690111 0.971406 0.971406 45497.000000 0.079936 0.000000 0.000160 0.000000 
142784000 41 45 316 679 -0.690111 0.971406 0.971406 45520.000000 0.079923 0.000000 0.000160 0.000000 
142848000 4 36 796 830 -0.690111 0.971250 0.971250 45535.000000 0.079936 0.000000 0.000160 0.000000 
142912000 7 56 0 174 -0.690427 0.971562 0.971562 45552.000000 0.079923 0.000000 0.000160 0.000000 
142976000 45 34 1053 67 -0.690823 0.971719 0.971719 45592.000000 0.079936 0.000000 0.000160 0.000000 
143040000 52 22 1364 531 -0.690981 0.971719 0.971719 45626.000000 0.080096 0.000000 0.000160 0.000000 
143104000 54 27 0 1051 -0.691218 0.971562 0.971562 45665.000000 0.080109 0.000000 0.000160 0.000000 
143168000 13 65 0 1400 -0.690981 0.971250 0.971250 45674.000000 0.080281 0.000000 0.000160 0.000000 
143232000 12 38 778 1517 -0.691377 0.971094 0.971094 45730.000000 0.080454 0.000000 0.000160 0.000000 
143296000 30 73 238 895 -0.691218 0.971406 0.971406 45722.000000 0.080429 0.000000 0.000160 0.000000 
143360000 17 44 799 277 -0.691614 0.971562 0.971562 45755.000000 0.080416 0.000000 0.000160 0.000000 
143424000 34 76 357 849 -0.691456 0.971406 0.971406 45754.000000 0.080390 0.000000 0.000160 0.000000 
143488000 78 66 329 1518 -0.691772 0.971719 0.971719 45766.000000 0.080364 0.000000 0.000160 0.000000 
143552000 43 46 159 673 -0.691851 0.971719 0.971719 45779.000000 0.080364 0.000000 0.000160 0.000000 
143616000 51 77 866 379 -0.692484 0.971406 0.971406 45873.000000 0.080390 0.000000 0.000160 0.000000 
143680000 45 47 1172 507 -0.692642 0.971719 0.971719 45879.000000 0.080205 0.000000 0.000160 0.000000 
143744000 76 40 39 869 -0.692484 0.971406 0.971406 45888.000000 0.080230 0.000000 0.000160 0.000000 
143808000 57 35 718 653 -0.692484 0.971250 0.971250 45916.000000 0.080230 0.000000 0.000160 0.000000 
143872000 53 43 760 1116 -0.692801 0.971094 0.971094 45961.000000 0.080070 0.000000 0.000160 0.000000 
143936000 8 77 755 316 -0.692959 0.971094 0.971094 45987.000000 0.080058 0.000000 0.000160 0.000000 
144000000 19 29 981 1339 -0.692801 0.970938 0.970938 45986.000000 0.080070 0.000000 0.000160 0.000000 
144064000 22 51 636 1442 -0.692880 0.971250 0.971250 45982.000000 0.080377 0.000000 0.000160 0.000000 
144128000 27 5 1181 241 -0.693117 0.971562 0.971562 46001.000000 0.080377 0.000000 0.000160 0.000000 
144192000 78 12 1335 1514 -0.693038 0.971719 0.971719 45996.000000 0.080364 0.000000 0.000160 0.000000 
144256000 45 56 1516 1343 -0.692880 0.972031 0.972031 45986.000000 0.080511 0.000000 0.000160 0.000000 
144320000 9 25 1561 898 -0.693354 0.972812 0.972812 45989.000000 0.080473 0.000000 0.000160 0.000000 
144384000 59 18 267 244 -0.693513 0.972969 0.972969 46005.000000 0.080473 0.000000 0.000160 0.000000 
144448000 78 62 866 852 -0.693592 0.972656 0.972656 46045.000000 0.080498 0.000000 0.000160 0.000000 
144512000 29 70 255 976 -0.693592 0.972187 0.972187 46075.000000 0.080511 0.000000 0.000160 0.000000 
144576000 59 55 290 488 -0.693750 0.972187 0.972187 46101.000000 0.080524 0.000000 0.000160 0.000000 
144640000 66 61 0 352 -0.694383 0.972187 0.972187 46170.000000 0.080364 0.000000 0.000160 0.000000 
144704000 3 17 1594 219 -0.694462 0.972187 0.972187 46178.000000 0.080511 0.000000 0.000160 0.000000 
144768000 24 18 1291 520 -0.694304 0.972344 0.972344 46167.000000 0.080511 0.000000 0.000160 0.000000 
144832000 26 19 288 1395 -0.694304 0.972187 0.972187 46195.000000 0.080537 0.000000 0.000160 0.000000 
144896000 56 69 45 1410 -0.694304 0.972031 0.972031 46215.000000 0.080550 0.000000 0.000160 0.000000 
144960000 27 32 311 1010 -0.694620 0.972344 0.972344 46235.000000 0.080511 0.000000 0.000160 0.000000 
145024000 12 5 1576 282 -0.694699 0.972656 0.972656 46223.000000 0.080645 0.000000 0.000160 0.000000 
145088000 62 17 526 1081 -0.694778 0.972969 0.972969 46219.000000 0.080485 0.000000 0.000160 0.000000 
145152000 19 76 1043 63 -0.694383 0.972031 0.972031 46249.000000 0.080550 0.000000 0.000160 0.000000 
145216000 9 61 614 1288 -0.694620 0.972344 0.972344 46260.000000 0.080498 0.000000 0.000160 0.000000 
145280000 4 45 994 1099 -0.694620 0.972656 0.972656 46250.000000 0.080645 0.000000 0.000000 0.000000 
145344000 29 58 32 249 -0.694304 0.972344 0.972344 46253.000000 0.080671 0.000000 0.000000 0.000000 
145408000 71 26 144 570 -0.694620 0.972656 0.972656 46277.000000 0.080645 0.000000 0.000000 0.000000 
145472000 5 42 583 903 -0.694383 0.972187 0.972187 46293.000000 0.080684 0.000000 0.000000 0.000000 
145536000 63 12 532 426 -0.694699 0.972031 0.972031 46335.000000 0.080882 0.000000 0.000000 0.000000 
145600000 15 41 796 1117 -0.695095 0.972187 0.972187 46372.000000 0.080895 0.000000 0.000000 0.000000 
145664000 55 64 389 1565 -0.695174 0.972500 0.972500 46370.000000 0.080710 0.000000 0.000000 0.000000 
145728000 30 64 1508 1159 -0.694778 0.972031 0.972031 46365.000000 0.080735 0.000000 0.000000 0.000000 
145792000 51 19 740 188 -0.695491 0.972812 0.972812 46387.000000 0.080684 0.000000 0.000000 0.000000 
145856000 40 43 902 54 -0.695728 0.972656 0.972656 46434.000000 0.080684 0.000000 0.000000 0.000000 
145920000 76 31 1257 1572 -0.696044 0.972969 0.972969 46446.000000 0.080658 0.000000 0.000000 0.000000 
145984000 38 64 271 1218 -0.696044 0.973125 0.973125 46451.000000 0.080632 0.000000 0.000000 0.000000 
146048000 70 17 954 1205 -0.695491 0.972656 0.972656 46425.000000 0.080684 0.000000 0.000000 0.000000 
146112000 65 33 702 899 -0.695728 0.972344 0.972344 46469.000000 0.080710 0.000000 0.000000 0.000000 
146176000 61 77 0 1116 -0.695649 0.972187 0.972187 46476.000000 0.080723 0.000000 0.000000 0.000000 
146240000 70 29 847 428 -0.695728 0.972344 0.972344 46474.000000 0.080723 0.000000 0.000000 0.000000 
146304000 50 79 1286 1559 -0.695807 0.972656 0.972656 46477.000000 0.080550 0.000000 0.000000 0.000000 
146368000 0 67 1529 1379 -0.695649 0.972812 0.972812 46469.000000 0.080537 0.000000 0.000000 0.000000 
146432000 76 48 1287 163 -0.695886 0.972812 0.972812 46493.000000 0.080511 0.000000 0.000000 0.000000 
146496000 25 65 275 370 -0.695491 0.972656 0.972656 46486.000000 0.080511 0.000000 0.000000 0.000000 
146560000 10 35 651 1305 -0.695570 0.972500 0.972500 46509.000000 0.080511 0.000000 0.000000 0.000000 
146624000 49 64 597 1034 -0.695649 0.972656 0.972656 46515.000000 0.080498 0.000000 0.000000 0.000000 
146688000 56 43 436 1588 -0.695649 0.972812 0.972812 46512.000000 0.080511 0.000000 0.000000 0.000000 
146752000 62 13 164 463 -0.695649 0.972812 0.972812 46522.000000 0.080524 0.000000 0.000000 0.000000 
146816000 17 46 664 101 -0.695491 0.972969 0.972969 46516.000000 0.080524 0.000000 0.000000 0.000000 
146880000 13 24 649 268 -0.695491 0.972656 0.972656 46546.000000 0.080537 0.000000 0.000000 0.000000 
146944000 29 13 109 259 -0.695332 0.972344 0.972344 46560.000000 0.080563 0.000000 0.000000 0.000000 
147008000 5 31 844 710 -0.695253 0.972031 0.972031 46580.000000 0.080576 0.000000 0.000000 0.000000 
147072000 30 4 71 1288 -0.694858 0.971562 0.971562 46580.000000 0.080774 0.000000 0.000000 0.000000 
147136000 15 13 744 1397 -0.694541 0.971250 0.971250 46588.000000 0.080774 0.000000 0.000000 0.000000 
147200000 34 62 782 1121 -0.694462 0.970938 0.970938 46608.000000 0.081120 0.000000 0.000160 0.000000 
147264000 52 21 1097 543 -0.694462 0.970938 0.970938 46615.000000 0.081107 0.000000 0.000160 0.000000 
147328000 31 17 496 1337 -0.694304 0.970781 0.970781 46619.000000 0.081440 0.000000 0.000160 0.000000 
147392000 8 25 777 380 -0.693908 0.970625 0.970625 46604.000000 0.081293 0.000000 0.000160 0.000000 
147456000 6 8 470 738 -0.693908 0.970313 0.970313 46624.000000 0.081159 0.000000 0.000160 0.000000 
147520000 72 11 460 1273 -0.694066 0.970156 0.970156 46665.000000 0.081159 0.000000 0.000160 0.000000 
147584000 9 5 314 1384 -0.694383 0.970625 0.970625 46675.000000 0.081293 0.000000 0.000160 0.000000 
147648000 67 34 1415 1293 -0.693829 0.970469 0.970469 46642.000000 0.081306 0.000000 0.000160 0.000000 
147712000 3 0 0 540 -0.694304 0.970938 0.970938 46673.000000 0.081280 0.000000 0.000000 0.000000 
147776000 24 79 407 611 -0.694383 0.970938 0.970938 46707.000000 0.081280 0.000000 0.000000 0.000000 
147840000 4 41 1370 1021 -0.694778 0.971094 0.971094 46732.000000 0.081280 0.000000 0.000000 0.000000 
147904000 50 60 1527 798 -0.694858 0.971406 0.971406 46730.000000 0.081267 0.000000 0.000000 0.000000 
147968000 39 23 307 610 -0.694937 0.971094 0.971094 46768.000000 0.081280 0.000000 0.000000 0.000000 
148032000 59 55 290 1437 -0.695253 0.971094 0.971094 46810.000000 0.081267 0.000000 0.000000 0.000000 
148096000 62 49 236 1484 -0.695253 0.971094 0.971094 46820.000000 0.081267 0.000000 0.000000 0.000000 
148160000 38 21 704 671 -0.695174 0.971094 0.971094 46817.000000 0.081267 0.000000 0.000000 0.000000 
148224000 6 21 244 455 -0.695411 0.971250 0.971250 46841.000000 0.081254 0.000000 0.000000 0.000000 
148288000 58 62 52 897 -0.695886 0.972031 0.972031 46862.000000 0.081202 0.000000 0.000000 0.000000 
148352000 30 14 1287 641 -0.695807 0.972031 0.972031 46862.000000 0.081202 0.000000 0.000000 0.000000 
148416000 56 78 1052 1339 -0.695807 0.972656 0.972656 46822.000000 0.081150 0.000000 0.000000 0.000000 
148480000 49 8 261 700 -0.695886 0.973125 0.973125 46805.000000 0.081137 0.000000 0.000000 0.000000 
148544000 53 60 34 1229 -0.695570 0.972969 0.972969 46798.000000 0.081310 0.000000 0.000000 0.000000 
148608000 53 12 497 1159 -0.695570 0.972812 0.972812 46808.000000 0.081310 0.000000 0.000000 0.000000 
148672000 3 0 0 1377 -0.695570 0.972969 0.972969 46818.000000 0.081271 0.000000 0.000000 0.000000 
148736000 31 15 550 537 -0.695491 0.972812 0.972812 46825.000000 0.081284 0.000000 0.000000 0.000000 
148800000 11 11 378 1147 -0.695807 0.973125 0.973125 46845.000000 0.081258 0.000000 0.000000 0.000000 
148864000 63 49 958 1053 -0.696123 0.973125 0.973125 46882.000000 0.081258 0.000000 0.000000 0.000000 
148928000 37 49 727 846 -0.695886 0.972969 0.972969 46903.000000 0.081284 0.000000 0.000000 0.000000 
148992000 28 42 155 1471 -0.696203 0.973281 0.973281 46917.000000 0.081245 0.000000 0.000000 0.000000 
149056000 72 44 371 860 -0.695807 0.973125 0.973125 46895.000000 0.081418 0.000000 0.000000 0.000000 
149120000 58 5 328 721 -0.695807 0.972344 0.972344 46928.000000 0.081470 0.000000 0.000000 0.000000 
149184000 79 65 1126 544 -0.695649 0.971875 0.971875 46942.000000 0.081669 0.000000 0.000000 0.000000 
149248000 4 42 1277 1526 -0.695332 0.971875 0.971875 46936.000000 0.081669 0.000000 0.000000 0.000000 
149312000 70 37 725 902 -0.694937 0.971562 0.971562 46934.000000 0.082014 0.000000 0.000000 0.000000 
149376000 50 61 508 954 -0.694937 0.971250 0.971250 46959.000000 0.082174 0.000000 0.000000 0.000000 
149440000 12 17 1346 383 -0.695095 0.971250 0.971250 46994.000000 0.082174 0.000000 0.000000 0.000000 
149504000 60 50 312 647 -0.695649 0.971719 0.971719 47032.000000 0.082148 0.000000 0.000000 0.000000 
149568000 4 28 1382 59 -0.695491 0.971250 0.971250 47064.000000 0.082321 0.000000 0.000000 0.000000 
149632000 48 19 1587 90 -0.695332 0.971250 0.971250 47056.000000 0.082494 0.000000 0.000000 0.000000 
149696000 47 35 662 487 -0.695332 0.971250 0.971250 47071.000000 0.082507 0.000000 0.000000 0.000000 
149760000 60 10 61 1284 -0.695174 0.970938 0.970938 47080.000000 0.082534 0.000000 0.000000 0.000000 
149824000 73 20 188 413 -0.695570 0.971250 0.971250 47105.000000 0.082507 0.000000 0.000000 0.000000 
149888000 38 15 1139 1018 -0.695886 0.971562 0.971562 47115.000000 0.082481 0.000000 0.000000 0.000000 
149952000 14 53 1436 936 -0.695649 0.971094 0.971094 47132.000000 0.082507 0.000000 0.000000 0.000160 
150016000 65 29 1200 1154 -0.695491 0.970781 0.970781 47141.000000 0.082680 0.000000 0.000000 0.000000 
150080000 56 47 574 439 -0.695570 0.970469 0.970469 47174.000000 0.082853 0.000000 0.000000 0.000000 
150144000 68 15 1457 769 -0.695095 0.970781 0.970781 47141.000000 0.082654 0.000000 0.000000 0.000000 
150208000 25 39 832 780 -0.695253 0.970781 0.970781 47157.000000 0.082814 0.000000 0.000000 0.000000 
150272000 39 52 557 799 -0.695332 0.970625 0.970625 47193.000000 0.082827 0.000000 0.000000 0.000000 
150336000 56 30 775 674 -0.695253 0.970625 0.970625 47190.000000 0.082827 0.000000 0.000000 0.000000 
150400000 18 3 460 247 -0.695411 0.970625 0.970625 47216.000000 0.082667 0.000160 0.000000 0.000000 
150464000 51 25 1395 434 -0.695411 0.970625 0.970625 47216.000000 0.082827 0.000160 0.000000 0.000000 
150528000 63 63 977 142 -0.695253 0.970781 0.970781 47198.000000 0.082814 0.000160 0.000000 0.000000 
150592000 40 41 555 866 -0.695174 0.970938 0.970938 47184.000000 0.082787 0.000160 0.000000 0.000000 
150656000 72 13 756 1277 -0.695174 0.971406 0.971406 47172.000000 0.082748 0.000000 0.000000 0.000000 
150720000 18 44 1512 239 -0.695253 0.971250 0.971250 47190.000000 0.082774 0.000000 0.000000 0.000000 
150784000 5 42 583 430 -0.695095 0.971250 0.971250 47187.000000 0.082934 0.000000 0.000000 0.000000 
150848000 50 53 1150 408 -0.695728 0.971406 0.971406 47241.000000 0.083067 0.000000 0.000000 0.000000 
150912000 47 58 1249 499 -0.696044 0.971719 0.971719 47269.000000 0.083041 0.000160 0.000000 0.000000 
150976000 52 28 1466 1236 -0.695728 0.971406 0.971406 47263.000000 0.083387 0.000000 0.000000 0.000000 
151040000 36 13 1291 962 -0.695886 0.971562 0.971562 47289.000000 0.083200 0.000000 0.000000 0.000000 
151104000 46 79 974 414 -0.695728 0.971562 0.971562 47299.000000 0.083200 0.000000 0.000000 0.000000 
151168000 32 53 1547 123 -0.695965 0.972031 0.972031 47293.000000 0.083160 0.000000 0.000000 0.000160 
151232000 40 7 1360 874 -0.696044 0.971719 0.971719 47334.000000 0.083187 0.000000 0.000000 0.000160 
151296000 68 19 0 237 -0.695965 0.971406 0.971406 47356.000000 0.083214 0.000000 0.000000 0.000160 
151360000 22 48 1312 720 -0.695728 0.971094 0.971094 47367.000000 0.083214 0.000000 0.000000 0.000160 
151424000 45 66 43 1594 -0.695728 0.970781 0.970781 47400.000000 0.083080 0.000000 0.000000 0.000160 
151488000 66 11 783 657 -0.695807 0.970781 0.970781 47413.000000 0.083080 0.000000 0.000000 0.000160 
151552000 18 51 1010 1148 -0.695807 0.970625 0.970625 47428.000000 0.083094 0.000000 0.000000 0.000160 
151616000 0 1 0 675 -0.695807 0.970313 0.970313 47461.000000 0.083107 0.000000 0.000000 0.000160 
151680000 1 16 1307 1 -0.695886 0.970625 0.970625 47459.000000 0.083094 0.000000 0.000000 0.000000 
151744000 42 24 497 1054 -0.695807 0.970781 0.970781 47456.000000 0.083080 0.000000 0.000000 0.000000 
151808000 55 25 651 742 -0.695807 0.971094 0.971094 47441.000000 0.083067 0.000000 0.000000 0.000000 
151872000 46 4 1090 94 -0.695570 0.970781 0.970781 47447.000000 0.083080 0.000000 0.000000 0.000000 
151936000 69 50 1306 1106 -0.695807 0.970625 0.970625 47486.000000 0.083240 0.000000 0.000000 0.000000 
152000000 17 5 25 587 -0.695570 0.970781 0.970781 47478.000000 0.083214 0.000000 0.000000 0.000000 
152064000 49 46 1305 166 -0.695965 0.970781 0.970781 47518.000000 0.083214 0.000000 0.000000 0.000000 
152128000 61 53 292 634 -0.696203 0.970781 0.970781 47542.000000 0.083373 0.000000 0.000000 0.000000 
152192000 47 40 659 895 -0.696282 0.970938 0.970938 47558.000000 0.083400 0.000000 0.000000 0.000000 
152256000 4 60 934 869 -0.696123 0.970938 0.970938 47562.000000 0.083546 0.000000 0.000000 0.000000 
152320000 9 28 1537 1051 -0.696044 0.970938 0.970938 47559.000000 0.083546 0.000000 0.000000 0.000000 
152384000 74 8 281 792 -0.696440 0.971250 0.971250 47579.000000 0.083693 0.000000 0.000000 0.000000 
152448000 14 46 387 707 -0.696440 0.970938 0.970938 47599.000000 0.083706 0.000000 0.000000 0.000000 
152512000 23 53 523 390 -0.696756 0.970938 0.970938 47636.000000 0.083546 0.000000 0.000000 0.000000 
152576000 44 21 605 1337 -0.697073 0.971094 0.971094 47663.000000 0.083546 0.000000 0.000000 0.000000 
152640000 7 30 1393 1091 -0.697231 0.971406 0.971406 47682.000000 0.083679 0.000000 0.000000 0.000000 
152704000 31 7 1596 474 -0.697864 0.971562 0.971562 47736.000000 0.083666 0.000000 0.000000 0.000000 
152768000 79 33 1081 258 -0.698180 0.971406 0.971406 47778.000000 0.083666 0.000000 0.000000 0.000000 
152832000 54 65 325 654 -0.698418 0.972187 0.972187 47767.000000 0.083786 0.000000 0.000000 0.000000 
152896000 54 68 159 445 -0.698259 0.971875 0.971875 47784.000000 0.083799 0.000160 0.000000 0.000000 
152960000 57 63 540 316 -0.698339 0.972031 0.972031 47808.000000 0.083626 0.000160 0.000000 0.000000 
153024000 74 52 1588 4 -0.698655 0.972031 0.972031 47848.000000 0.083626 0.000160 0.000000 0.000000 
153088000 34 10 134 411 -0.698972 0.972500 0.972500 47870.000000 0.083586 0.000000 0.000000 0.000000 
153152000 63 33 1480 107 -0.698972 0.972656 0.972656 47860.000000 0.083559 0.000000 0.000000 0.000000 
153216000 38 61 690 390 -0.698972 0.972656 0.972656 47865.000000 0.083573 0.000000 0.000000 0.000000 
153280000 42 32 1369 690 -0.699130 0.972500 0.972500 47912.000000 0.083719 0.000000 0.000000 0.000000 
153344000 3 74 402 1599 -0.699525 0.972500 0.972500 47952.000000 0.083732 0.000000 0.000000 0.000000 
153408000 75 20 312 1422 -0.699367 0.972500 0.972500 47959.000000 0.083892 0.000000 0.000000 0.000000 
153472000 10 75 1178 778 -0.699684 0.973281 0.973281 47963.000000 0.083838 0.000000 0.000000 0.000000 
153536000 52 13 0 1279 -0.699446 0.973438 0.973437 47939.000000 0.083838 0.000000 0.000000 0.000000 
153600000 53 20 781 1469 -0.699446 0.974063 0.974063 47922.000000 0.083798 0.000000 0.000000 0.000000 
153664000 7 23 757 643 -0.699604 0.974063 0.974063 47943.000000 0.083798 0.000000 0.000000 0.000000 
153728000 42 25 763 1549 -0.699367 0.973906 0.973906 47944.000000 0.083971 0.000000 0.000000 0.000000 
153792000 12 18 1503 221 -0.699604 0.974688 0.974688 47923.000000 0.083931 0.000000 0.000000 0.000000 
153856000 69 47 1323 808 -0.699367 0.974375 0.974375 47924.000000 0.083957 0.000000 0.000000 0.000000 
153920000 17 77 1463 1357 -0.699842 0.974688 0.974688 47965.000000 0.083957 0.000000 0.000000 0.000000 
153984000 23 19 1444 978 -0.700237 0.974844 0.974844 48000.000000 0.084090 0.000000 0.000000 0.000000 
154048000 29 58 32 191 -0.700000 0.974531 0.974531 48006.000000 0.084117 0.000000 0.000000 0.000000 
154112000 46 3 301 164 -0.700079 0.974531 0.974531 48022.000000 0.084117 0.000000 0.000000 0.000000 
154176000 74 78 377 1434 -0.700475 0.974844 0.974844 48055.000000 0.084103 0.000000 0.000000 0.000000 
154240000 37 25 1565 287 -0.700316 0.974531 0.974531 48059.000000 0.084130 0.000000 0.000000 0.000000 
154304000 30 50 1427 912 -0.700554 0.975000 0.975000 48053.000000 0.084422 0.000000 0.000000 0.000000 
154368000 20 78 188 1576 -0.700475 0.974531 0.974531 48075.000000 0.084130 0.000000 0.000000 0.000000 
154432000 78 23 1375 1387 -0.700554 0.974688 0.974688 48078.000000 0.084103 0.000000 0.000000 0.000000 
154496000 18 10 287 1489 -0.700475 0.974375 0.974375 48090.000000 0.084130 0.000000 0.000000 0.000000 
154560000 26 37 1399 761 -0.700396 0.974375 0.974375 48087.000000 0.084130 0.000000 0.000000 0.000000 
154624000 12 52 224 1196 -0.700396 0.974375 0.974375 48097.000000 0.084117 0.000000 0.000000 0.000000 
154688000 21 15 1339 296 -0.700554 0.974219 0.974219 48128.000000 0.084117 0.000000 0.000000 0.000000 
154752000 59 17 1313 322 -0.700475 0.974219 0.974219 48130.000000 0.084117 0.000000 0.000000 0.000000 
154816000 5 77 1040 227 -0.700396 0.974375 0.974375 48122.000000 0.084076 0.000000 0.000000 0.000000 
154880000 47 65 1003 223 -0.700158 0.974219 0.974219 48118.000000 0.084103 0.000000 0.000000 0.000000 
154944000 65 75 306 1583 -0.699842 0.973438 0.973437 48149.000000 0.084170 0.000000 0.000000 0.000000 
155008000 48 41 616 876 -0.700079 0.973750 0.973750 48158.000000 0.084143 0.000000 0.000000 0.000000 
155072000 26 38 214 804 -0.700158 0.974063 0.974063 48156.000000 0.084130 0.000000 0.000000 0.000000 
155136000 45 41 546 478 -0.700316 0.974219 0.974219 48167.000000 0.084130 0.000000 0.000000 0.000000 
155200000 48 51 420 1443 -0.700396 0.973906 0.973906 48195.000000 0.084157 0.000000 0.000000 0.000000 
155264000 66 76 1447 769 -0.700554 0.973750 0.973750 48219.000000 0.084303 0.000000 0.000000 0.000000 
155328000 78 68 1422 936 -0.700949 0.974531 0.974531 48214.000000 0.084249 0.000000 0.000000 0.000000 
155392000 67 59 1250 826 -0.700633 0.974375 0.974375 48222.000000 0.084276 0.000000 0.000000 0.000000 
155456000 52 66 462 688 -0.701028 0.974844 0.974844 48252.000000 0.084249 0.000000 0.000000 0.000000 
155520000 29 55 1188 292 -0.700554 0.974219 0.974219 48259.000000 0.084090 0.000000 0.000000 0.000000 
155584000 3 27 900 966 -0.700079 0.973750 0.973750 48256.000000 0.083971 0.000000 0.000000 0.000000 
155648000 52 58 145 164 -0.699763 0.973281 0.973281 48274.000000 0.083984 0.000000 0.000000 0.000000 
155712000 72 9 1544 263 -0.699525 0.972969 0.972969 48298.000000 0.084316 0.000000 0.000000 0.000000 
155776000 68 35 944 839 -0.700000 0.972969 0.972969 48346.000000 0.084130 0.000000 0.000000 0.000159 
155840000 15 31 880 844 -0.700633 0.973125 0.973125 48400.000000 0.084117 0.000000 0.000000 0.000000 
155904000 70 35 627 181 -0.700949 0.973281 0.973281 48432.000000 0.084090 0.000000 0.000000 0.000000 
155968000 48 42 456 851 -0.700870 0.973281 0.973281 48432.000000 0.084090 0.000000 0.000000 0.000000 
156032000 70 74 1339 24 -0.700870 0.973281 0.973281 48456.000000 0.084076 0.000000 0.000000 0.000000 
156096000 3 53 14 444 -0.701266 0.973906 0.973906 48466.000000 0.084182 0.000000 0.000000 0.000000 
156160000 1 4 1554 438 -0.701187 0.973906 0.973906 48476.000000 0.084182 0.000000 0.000000 0.000000 
156224000 18 58 626 706 -0.701266 0.973750 0.973750 48494.000000 0.084182 0.000000 0.000000 0.000000 
156288000 12 63 822 1126 -0.701661 0.974063 0.974063 48532.000000 0.084328 0.000000 0.000000 0.000000 
156352000 3 44 711 1342 -0.701661 0.974063 0.974063 48560.000000 0.084301 0.000000 0.000000 0.000000 
156416000 65 8 1508 1189 -0.701741 0.974219 0.974219 48570.000000 0.084460 0.000000 0.000000 0.000000 
156480000 13 18 759 1041 -0.701978 0.974375 0.974375 48589.000000 0.084447 0.000000 0.000000 0.000000 
156544000 39 49 864 1365 -0.702215 0.974375 0.974375 48613.000000 0.084433 0.000000 0.000000 0.000000 
156608000 8 54 923 1264 -0.702373 0.974531 0.974531 48624.000000 0.084433 0.000000 0.000000 0.000000 
156672000 45 16 1479 899 -0.702294 0.974375 0.974375 48646.000000 0.084447 0.000000 0.000000 0.000000 
156736000 33 61 911 242 -0.702690 0.974531 0.974531 48681.000000 0.084433 0.000000 0.000000 0.000000 
156800000 45 26 952 1484 -0.703323 0.974688 0.974688 48735.000000 0.084420 0.000000 0.000000 0.000000 
156864000 11 75 889 747 -0.703165 0.974844 0.974844 48732.000000 0.084420 0.000000 0.000000 0.000000 
156928000 39 75 744 24 -0.703560 0.975625 0.975625 48732.000000 0.084379 0.000000 0.000000 0.000000 
156992000 62 40 1479 708 -0.703402 0.975313 0.975313 48741.000000 0.084379 0.000000 0.000000 0.000000 
157056000 29 79 1315 1408 -0.703718 0.975156 0.975156 48783.000000 0.084234 0.000000 0.000000 0.000000 
157120000 29 9 583 720 -0.703956 0.975156 0.975156 48807.000000 0.084406 0.000000 0.000000 0.000000 
157184000 26 74 713 420 -0.703560 0.974531 0.974531 48812.000000 0.084447 0.000000 0.000000 0.000000 
157248000 35 33 1061 1452 -0.703481 0.974844 0.974844 48794.000000 0.084579 0.000000 0.000000 0.000000 
157312000 12 68 55 1223 -0.703560 0.974688 0.974688 48822.000000 0.084924 0.000159 0.000000 0.000000 
157376000 65 27 394 525 -0.703639 0.974844 0.974844 48840.000000 0.085056 0.000000 0.000000 0.000000 
157440000 79 65 1126 1431 -0.703481 0.974844 0.974844 48824.000000 0.085056 0.000000 0.000000 0.000000 
157504000 68 70 886 1125 -0.703956 0.975000 0.975000 48878.000000 0.085374 0.000000 0.000000 0.000000 
157568000 72 10 1470 1108 -0.704035 0.975000 0.975000 48886.000000 0.085374 0.000000 0.000000 0.000000 
157632000 4 40 1340 704 -0.704430 0.975156 0.975156 48916.000000 0.085374 0.000000 0.000000 0.000000 
157696000 36 16 1333 1496 -0.704430 0.975156 0.975156 48921.000000 0.085533 0.000000 0.000000 0.000000 
157760000 28 26 611 1507 -0.704509 0.975313 0.975313 48924.000000 0.085519 0.000000 0.000000 0.000000 
157824000 9 46 0 322 -0.704747 0.975625 0.975625 48928.000000 0.085492 0.000000 0.000000 0.000000 
157888000 11 55 1311 571 -0.705142 0.976250 0.976250 48943.000000 0.085438 0.000000 0.000000 0.000000 
157952000 61 72 717 1494 -0.705142 0.975938 0.975938 48963.000000 0.085610 0.000000 0.000000 0.000000 
158016000 44 32 671 705 -0.704984 0.975469 0.975469 48982.000000 0.085982 0.000000 0.000000 0.000000 
158080000 41 76 608 615 -0.704984 0.975625 0.975625 48993.000000 0.085969 0.000000 0.000000 0.000000 
158144000 69 1 693 94 -0.705222 0.975625 0.975625 49019.000000 0.086141 0.000000 0.000000 0.000000 
158208000 36 23 962 1142 -0.705301 0.975156 0.975156 49067.000000 0.086341 0.000000 0.000000 0.000000 
158272000 62 67 1276 616 -0.705459 0.975469 0.975469 49081.000000 0.086169 0.000000 0.000000 0.000000 
158336000 3 22 1100 1108 -0.705459 0.975469 0.975469 49093.000000 0.086196 0.000000 0.000000 0.000000 
158400000 28 55 1507 1168 -0.705380 0.975313 0.975313 49105.000000 0.086210 0.000000 0.000000 0.000000 
158464000 74 0 1586 1195 -0.705222 0.975156 0.975156 49104.000000 0.086223 0.000000 0.000000 0.000000 
158528000 8 61 694 45 -0.705380 0.975313 0.975313 49113.000000 0.086210 0.000000 0.000000 0.000000 
158592000 43 58 272 1212 -0.705380 0.975156 0.975156 49123.000000 0.086078 0.000000 0.000000 0.000000 
158656000 34 27 1000 1477 -0.705459 0.975313 0.975313 49126.000000 0.086064 0.000000 0.000000 0.000000 
158720000 42 73 314 1022 -0.704984 0.975000 0.975000 49110.000000 0.086078 0.000000 0.000000 0.000000 
158784000 36 63 536 232 -0.704747 0.974531 0.974531 49124.000000 0.086278 0.000000 0.000000 0.000000 
158848000 46 79 974 159 -0.704905 0.974219 0.974219 49160.000000 0.086306 0.000000 0.000000 0.000000 
158912000 42 52 936 600 -0.705142 0.974219 0.974219 49184.000000 0.086465 0.000000 0.000000 0.000000 
158976000 19 57 1529 821 -0.704905 0.974063 0.974063 49185.000000 0.086493 0.000000 0.000000 0.000000 
159040000 12 15 298 823 -0.704509 0.973594 0.973594 49183.000000 0.086520 0.000000 0.000000 0.000000 
159104000 13 43 501 1291 -0.704589 0.973750 0.973750 49194.000000 0.086506 0.000000 0.000000 0.000000 
159168000 16 17 563 590 -0.704905 0.974063 0.974063 49211.000000 0.086319 0.000000 0.000000 0.000000 
159232000 3 37 866 653 -0.704747 0.974219 0.974219 49205.000000 0.086306 0.000000 0.000000 0.000000 
159296000 79 67 547 329 -0.704668 0.973750 0.973750 49227.000000 0.086333 0.000000 0.000000 0.000000 
159360000 0 3 1420 506 -0.704984 0.973438 0.973437 49284.000000 0.086506 0.000000 0.000000 0.000000 
159424000 64 32 235 117 -0.704984 0.973906 0.973906 49269.000000 0.086652 0.000000 0.000000 0.000000 
159488000 36 76 596 82 -0.704747 0.973906 0.973906 49271.000000 0.086652 0.000000 0.000000 0.000000 
159552000 28 75 355 968 -0.704984 0.973906 0.973906 49300.000000 0.086666 0.000000 0.000000 0.000000 
159616000 72 54 962 1027 -0.705459 0.974375 0.974375 49328.000000 0.086652 0.000000 0.000000 0.000000 
159680000 76 39 588 240 -0.705538 0.973750 0.973750 49383.000000 0.086853 0.000000 0.000000 0.000000 
159744000 43 35 719 608 -0.705617 0.973750 0.973750 49396.000000 0.086853 0.000000 0.000000 0.000000 
159808000 73 18 386 1408 -0.705301 0.972969 0.972969 49419.000000 0.086908 0.000000 0.000000 0.000000 
159872000 77 2 1114 1518 -0.705617 0.973438 0.973437 49426.000000 0.086866 0.000000 0.000000 0.000000 
159936000 23 21 1037 1533 -0.705617 0.973438 0.973437 49431.000000 0.087026 0.000000 0.000000 0.000000 
160000000 29 78 784 1308 -0.705775 0.973438 0.973437 49462.000000 0.087040 0.000000 0.000000 0.000000 
160064000 43 38 1266 448 -0.705934 0.973438 0.973437 49483.000000 0.087040 0.000000 0.000000 0.000000 
160128000 31 60 173 1372 -0.706487 0.974063 0.974063 49504.000000 0.086998 0.000000 0.000000 0.000000 
160192000 35 25 1096 1361 -0.706408 0.973750 0.973750 49531.000000 0.087040 0.000000 0.000000 0.000000 
160256000 62 67 1276 404 -0.706250 0.973438 0.973437 49543.000000 0.087227 0.000000 0.000000 0.000000 
160320000 6 68 611 1163 -0.706329 0.973125 0.973125 49576.000000 0.087269 0.000000 0.000000 0.000000 
160384000 12 29 719 101 -0.705934 0.972656 0.972656 49579.000000 0.087310 0.000000 0.000000 0.000000 
160448000 69 29 352 223 -0.706250 0.972969 0.972969 49596.000000 0.087456 0.000000 0.000000 0.000000 
160512000 50 73 732 45 -0.706329 0.973438 0.973437 49589.000000 0.087428 0.000000 0.000000 0.000000 
160576000 31 20 174 488 -0.706566 0.973594 0.973594 49618.000000 0.087428 0.000000 0.000000 0.000000 
160640000 29 23 613 994 -0.706408 0.973906 0.973906 49587.000000 0.087400 0.000000 0.000000 0.000000 
160704000 71 26 144 853 -0.706646 0.973750 0.973750 49621.000000 0.087574 0.000000 0.000000 0.000000 
160768000 49 65 1005 323 -0.706646 0.973438 0.973437 49641.000000 0.087602 0.000000 0.000000 0.000000 
160832000 71 48 10 979 -0.706408 0.973281 0.973281 49632.000000 0.087602 0.000000 0.000000 0.000000 
160896000 59 57 75 203 -0.706250 0.972656 0.972656 49664.000000 0.087658 0.000000 0.000000 0.000000 
160960000 70 69 727 145 -0.706329 0.972656 0.972656 49672.000000 0.087672 0.000000 0.000000 0.000000 
161024000 24 17 1037 1547 -0.706171 0.972344 0.972344 49702.000000 0.087714 0.000000 0.000000 0.000000 
161088000 75 11 1142 268 -0.706013 0.972344 0.972344 49691.000000 0.087714 0.000000 0.000000 0.000000 
161152000 36 38 1335 111 -0.706171 0.972031 0.972031 49727.000000 0.087728 0.000000 0.000000 0.000000 
161216000 17 14 718 1311 -0.705934 0.971406 0.971406 49753.000000 0.087638 0.000000 0.000000 0.000000 
161280000 71 15 1198 246 -0.705775 0.971250 0.971250 49752.000000 0.087332 0.000000 0.000000 0.000000 
161344000 34 77 89 9 -0.706171 0.971562 0.971562 49772.000000 0.087318 0.000000 0.000000 0.000000 
161408000 76 36 176 111 -0.705854 0.971094 0.971094 49780.000000 0.087666 0.000000 0.000000 0.000000 
161472000 68 63 1039 582 -0.705380 0.970625 0.970625 49770.000000 0.087694 0.000000 0.000000 0.000000 
161536000 24 48 489 1338 -0.705380 0.970781 0.970781 49760.000000 0.087694 0.000000 0.000000 0.000000 
161600000 68 32 681 1131 -0.705142 0.971250 0.971250 49731.000000 0.087492 0.000000 0.000000 0.000000 
161664000 72 62 1412 420 -0.705301 0.971094 0.971094 49767.000000 0.087506 0.000000 0.000000 0.000000 
161728000 51 37 1145 484 -0.705222 0.970938 0.970938 49774.000000 0.087520 0.000000 0.000000 0.000000 
161792000 14 73 67 513 -0.705380 0.971250 0.971250 49770.000000 0.087346 0.000000 0.000000 0.000000 
161856000 39 51 279 254 -0.705775 0.971875 0.971875 49775.000000 0.087318 0.000000 0.000000 0.000000 
161920000 6 0 1216 1595 -0.706013 0.972344 0.972344 49769.000000 0.087290 0.000000 0.000000 0.000000 
161984000 59 62 485 1226 -0.706250 0.972500 0.972500 49788.000000 0.087276 0.000000 0.000000 0.000000 
162048000 78 7 1557 142 -0.705934 0.972187 0.972187 49781.000000 0.087290 0.000000 0.000000 0.000000 
162112000 29 45 1567 1124 -0.706013 0.972344 0.972344 49784.000000 0.087290 0.000000 0.000000 0.000000 
162176000 22 59 831 52 -0.706250 0.972812 0.972812 49793.000000 0.087248 0.000000 0.000000 0.000000 
162240000 70 73 137 362 -0.706171 0.972656 0.972656 49808.000000 0.087234 0.000000 0.000000 0.000000 
162304000 0 61 1052 1383 -0.706408 0.972500 0.972500 49842.000000 0.087248 0.000000 0.000000 0.000000 
162368000 48 75 974 470 -0.706092 0.972031 0.972031 49856.000000 0.087262 0.000000 0.000000 0.000000 
162432000 45 49 929 1391 -0.705854 0.972031 0.972031 49832.000000 0.087276 0.000000 0.000000 0.000000 
162496000 59 25 203 330 -0.705538 0.972031 0.972031 49810.000000 0.087276 0.000000 0.000000 0.000000 
162560000 45 49 929 405 -0.705222 0.971562 0.971562 49813.000000 0.087304 0.000000 0.000000 0.000000 
162624000 71 45 1122 1493 -0.705301 0.971406 0.971406 49836.000000 0.087318 0.000000 0.000000 0.000000 
162688000 55 78 1594 917 -0.705063 0.971406 0.971406 49825.000000 0.087158 0.000000 0.000000 0.000000 
162752000 40 40 254 598 -0.705063 0.971875 0.971875 49800.000000 0.087102 0.000000 0.000000 0.000000 
162816000 11 56 1567 1366 -0.705538 0.972187 0.972187 49841.000000 0.086929 0.000000 0.000000 0.000000 
162880000 61 79 1088 454 -0.705459 0.972031 0.972031 49848.000000 0.086943 0.000000 0.000000 0.000000 
162944000 26 57 1512 43 -0.705617 0.972187 0.972187 49864.000000 0.086943 0.000000 0.000000 0.000000 
163008000 32 67 1205 634 -0.706013 0.972656 0.972656 49874.000000 0.086901 0.000000 0.000000 0.000000 
163072000 11 75 889 211 -0.706092 0.972812 0.972812 49877.000000 0.086873 0.000000 0.000000 0.000000 
163136000 24 22 1152 595 -0.706171 0.972969 0.972969 49880.000000 0.086873 0.000000 0.000000 0.000000 
163200000 47 53 119 23 -0.706250 0.973125 0.973125 49888.000000 0.086859 0.000000 0.000000 0.000160 
163264000 23 11 1164 634 -0.706171 0.973125 0.973125 49898.000000 0.086845 0.000000 0.000000 0.000160 
163328000 12 33 710 179 -0.706487 0.973281 0.973281 49920.000000 0.086832 0.000000 0.000000 0.000160 
163392000 36 11 31 1365 -0.706566 0.973281 0.973281 49941.000000 0.086991 0.000000 0.000000 0.000160 
163456000 12 34 1490 1378 -0.706725 0.973281 0.973281 49967.000000 0.087137 0.000000 0.000000 0.000000 
163520000 59 66 1050 1550 -0.706646 0.972969 0.972969 49984.000000 0.087310 0.000000 0.000000 0.000000 
163584000 37 37 410 1112 -0.706487 0.972812 0.972812 49988.000000 0.087644 0.000000 0.000000 0.000000 
163648000 67 20 957 1383 -0.706962 0.973594 0.973594 49999.000000 0.087560 0.000000 0.000000 0.000000 
163712000 0 14 687 324 -0.707278 0.973750 0.973750 50026.000000 0.087705 0.000000 0.000000 0.000000 
163776000 14 21 600 923 -0.707437 0.974063 0.974063 50035.000000 0.087691 0.000000 0.000000 0.000000 
163840000 42 56 1013 776 -0.707674 0.974375 0.974375 50051.000000 0.087663 0.000000 0.000000 0.000000 
163904000 0 5 256 1167 -0.707358 0.974219 0.974219 50032.000000 0.087663 0.000000 0.000000 0.000000 
163968000 8 38 764 985 -0.707358 0.974375 0.974375 50034.000000 0.087649 0.000000 0.000000 0.000000 
164032000 49 66 972 27 -0.707832 0.975000 0.975000 50057.000000 0.087594 0.000000 0.000000 0.000000 
164096000 5 73 0 668 -0.708307 0.975469 0.975469 50075.000000 0.087580 0.000000 0.000000 0.000000 
164160000 3 46 1537 1594 -0.708623 0.975469 0.975469 50115.000000 0.087420 0.000159 0.000000 0.000000 
164224000 45 61 1000 81 -0.708703 0.975156 0.975156 50143.000000 0.087448 0.000159 0.000000 0.000000 
164288000 5 61 365 316 -0.708782 0.975469 0.975469 50131.000000 0.087406 0.000159 0.000000 0.000000 
164352000 63 50 449 122 -0.709019 0.975625 0.975625 50160.000000 0.087393 0.000159 0.000000 0.000000 
164416000 12 61 1070 724 -0.708861 0.975469 0.975469 50159.000000 0.087552 0.000159 0.000000 0.000000 
164480000 57 29 920 906 -0.708782 0.975938 0.975938 50131.000000 0.087524 0.000159 0.000000 0.000000 
164544000 42 48 184 669 -0.708861 0.975938 0.975938 50144.000000 0.087524 0.000159 0.000000 0.000159 
164608000 50 63 10 24 -0.709098 0.976250 0.976250 50158.000000 0.087496 0.000159 0.000000 0.000000 
164672000 21 78 1221 977 -0.709415 0.976719 0.976719 50170.000000 0.087468 0.000159 0.000000 0.000000 
164736000 40 70 586 228 -0.709494 0.977187 0.977187 50163.000000 0.087268 0.000159 0.000000 0.000000 
164800000 18 20 30 550 -0.709652 0.977344 0.977344 50177.000000 0.087426 0.000159 0.000000 0.000000 
164864000 54 13 364 1092 -0.709335 0.976875 0.976875 50186.000000 0.087613 0.000159 0.000000 0.000000 
164928000 77 28 1 1297 -0.709494 0.976875 0.976875 50207.000000 0.087281 0.000159 0.000000 0.000000 
164992000 9 21 1529 898 -0.709652 0.976562 0.976562 50251.000000 0.087309 0.000159 0.000000 0.000000 
165056000 14 14 818 1328 -0.709415 0.976562 0.976562 50245.000000 0.087309 0.000159 0.000000 0.000000 
165120000 56 20 439 270 -0.709731 0.976406 0.976406 50305.000000 0.087309 0.000159 0.000000 0.000000 
165184000 33 30 1113 1194 -0.709810 0.976250 0.976250 50338.000000 0.087323 0.000159 0.000000 0.000000 
165248000 53 47 994 1261 -0.709810 0.976406 0.976406 50335.000000 0.087337 0.000159 0.000000 0.000000 
165312000 78 21 341 1508 -0.709652 0.976406 0.976406 50337.000000 0.087337 0.000159 0.000000 0.000000 
165376000 55 19 1145 1541 -0.709968 0.976719 0.976719 50349.000000 0.087309 0.000159 0.000000 0.000000 
165440000 27 27 1511 403 -0.710522 0.977187 0.977187 50375.000000 0.087281 0.000159 0.000000 0.000000 
165504000 41 70 1266 1040 -0.710364 0.977031 0.977031 50387.000000 0.087454 0.000159 0.000000 0.000000 
165568000 36 7 829 1388 -0.710127 0.976875 0.976875 50378.000000 0.087468 0.000159 0.000000 0.000000 
165632000 56 63 190 428 -0.710206 0.976875 0.976875 50386.000000 0.087468 0.000159 0.000000 0.000000 
165696000 31 50 1507 300 -0.710206 0.977031 0.977031 50386.000000 0.087468 0.000159 0.000000 0.000000 
165760000 72 14 720 303 -0.710601 0.977500 0.977500 50411.000000 0.087599 0.000159 0.000000 0.000000 
165824000 8 40 1184 687 -0.710839 0.978125 0.978125 50405.000000 0.087717 0.000159 0.000000 0.000000 
165888000 40 79 1349 397 -0.710918 0.978125 0.978125 50418.000000 0.087717 0.000159 0.000000 0.000000 
165952000 73 1 1045 735 -0.711155 0.978438 0.978437 50420.000000 0.087558 0.000159 0.000000 0.000000 
166016000 9 70 1345 279 -0.711076 0.978281 0.978281 50427.000000 0.087572 0.000159 0.000000 0.000000 
166080000 76 0 317 970 -0.711392 0.978750 0.978750 50437.000000 0.087544 0.000159 0.000000 0.000000 
166144000 73 47 610 1565 -0.711630 0.978281 0.978281 50496.000000 0.087585 0.000159 0.000000 0.000000 
166208000 7 63 833 5 -0.711551 0.978281 0.978281 50501.000000 0.087426 0.000159 0.000000 0.000000 
166272000 32 3 1113 1217 -0.711709 0.978281 0.978281 50527.000000 0.087413 0.000159 0.000000 0.000000 
166336000 53 59 1424 470 -0.711709 0.978438 0.978437 50540.000000 0.087413 0.000159 0.000000 0.000000 
166400000 1 39 929 553 -0.711630 0.978594 0.978594 50532.000000 0.087399 0.000159 0.000000 0.000000 
166464000 44 35 1401 941 -0.711392 0.978594 0.978594 50518.000000 0.087399 0.000159 0.000000 0.000000 
166528000 42 36 851 165 -0.711313 0.978594 0.978594 50515.000000 0.087413 0.000159 0.000000 0.000000 
166592000 66 7 888 1383 -0.711551 0.978906 0.978906 50539.000000 0.087399 0.000159 0.000000 0.000000 
166656000 67 17 859 1553 -0.711788 0.979375 0.979375 50543.000000 0.087198 0.000159 0.000000 0.000000 
166720000 55 64 389 87 -0.712025 0.979219 0.979219 50608.000000 0.087212 0.000159 0.000000 0.000000 
166784000 51 23 696 367 -0.712579 0.979375 0.979375 50659.000000 0.087053 0.000159 0.000000 0.000000 
166848000 56 64 1455 1203 -0.712658 0.979375 0.979375 50675.000000 0.087053 0.000159 0.000000 0.000000 
166912000 75 45 1396 319 -0.712658 0.979375 0.979375 50690.000000 0.087039 0.000159 0.000000 0.000000 
166976000 16 35 51 1125 -0.712658 0.979063 0.979062 50718.000000 0.087053 0.000159 0.000000 0.000000 
167040000 22 21 234 1266 -0.712737 0.979375 0.979375 50724.000000 0.087026 0.000159 0.000000 0.000000 
167104000 12 59 547 1187 -0.713212 0.979688 0.979688 50752.000000 0.087157 0.000159 0.000000 0.000000 
167168000 6 23 783 280 -0.713054 0.979531 0.979531 50759.000000 0.087171 0.000159 0.000000 0.000000 
167232000 51 8 249 766 -0.712975 0.979531 0.979531 50759.000000 0.087329 0.000000 0.000000 0.000000 
167296000 19 22 40 804 -0.712975 0.979219 0.979219 50779.000000 0.087661 0.000000 0.000000 0.000000 
167360000 12 70 1330 440 -0.713212 0.979375 0.979375 50798.000000 0.087661 0.000000 0.000000 0.000000 
167424000 69 19 1114 693 -0.712737 0.979219 0.979219 50770.000000 0.087661 0.000000 0.000000 0.000000 
167488000 68 63 1039 199 -0.712500 0.979063 0.979062 50777.000000 0.087675 0.000000 0.000000 0.000000 
167552000 52 56 1489 578 -0.712342 0.979219 0.979219 50766.000000 0.087502 0.000000 0.000000 0.000159 
167616000 57 74 1026 226 -0.712421 0.979219 0.979219 50821.000000 0.087675 0.000000 0.000000 0.000159 
167680000 48 56 82 786 -0.712896 0.979375 0.979375 50867.000000 0.087647 0.000000 0.000000 0.000159 
167744000 70 59 551 470 -0.712816 0.978750 0.978750 50899.000000 0.087675 0.000000 0.000000 0.000159 
167808000 74 48 1111 965 -0.712896 0.978750 0.978750 50912.000000 0.087675 0.000000 0.000000 0.000159 
167872000 70 0 763 1293 -0.712737 0.978750 0.978750 50909.000000 0.087661 0.000000 0.000000 0.000159 
167936000 50 45 511 1428 -0.713054 0.979219 0.979219 50921.000000 0.087647 0.000000 0.000000 0.000159 
168000000 45 37 306 1541 -0.713054 0.978906 0.978906 50949.000000 0.087675 0.000000 0.000000 0.000159 
168064000 49 23 734 308 -0.713291 0.979219 0.979219 50958.000000 0.087647 0.000000 0.000000 0.000159 
168128000 75 38 57 703 -0.713212 0.979375 0.979375 50963.000000 0.087633 0.000000 0.000000 0.000159 
168192000 43 34 610 702 -0.713054 0.979375 0.979375 50952.000000 0.087633 0.000000 0.000000 0.000159 
168256000 50 4 486 364 -0.713291 0.979688 0.979688 50966.000000 0.087619 0.000000 0.000000 0.000159 
168320000 44 52 314 41 -0.712737 0.979063 0.979062 50972.000000 0.087675 0.000000 0.000000 0.000159 
168384000 74 57 22 901 -0.712816 0.978906 0.978906 50998.000000 0.087530 0.000000 0.000000 0.000159 
168448000 1 64 357 97 -0.712658 0.978750 0.978750 51002.000000 0.087530 0.000000 0.000000 0.000159 
168512000 24 3 1494 1369 -0.712737 0.978906 0.978906 51010.000000 0.087516 0.000000 0.000000 0.000159 
168576000 45 0 461 695 -0.713054 0.979219 0.979219 51021.000000 0.087661 0.000000 0.000000 0.000159 
168640000 66 77 1192 923 -0.713212 0.978906 0.978906 51057.000000 0.087661 0.000000 0.000000 0.000159 
168704000 26 55 1323 1214 -0.713291 0.978750 0.978750 51075.000000 0.087647 0.000000 0.000000 0.000159 
168768000 8 41 955 1209 -0.713054 0.977969 0.977969 51101.000000 0.087717 0.000000 0.000000 0.000159 
168832000 21 18 907 1026 -0.713212 0.978125 0.978125 51114.000000 0.087689 0.000000 0.000000 0.000159 
168896000 28 69 985 866 -0.713370 0.978438 0.978437 51117.000000 0.087675 0.000000 0.000000 0.000159 
168960000 0 20 442 641 -0.713449 0.978750 0.978750 51120.000000 0.087647 0.000000 0.000000 0.000159 
169024000 8 38 764 712 -0.713608 0.978594 0.978594 51151.000000 0.087661 0.000000 0.000000 0.000159 
169088000 20 42 0 480 -0.713370 0.978438 0.978437 51150.000000 0.087675 0.000000 0.000000 0.000159 
169152000 24 66 87 782 -0.713845 0.978750 0.978750 51178.000000 0.087647 0.000000 0.000000 0.000159 
169216000 76 22 1202 263 -0.713766 0.978906 0.978906 51165.000000 0.087633 0.000000 0.000000 0.000159 
169280000 56 18 1535 1272 -0.714320 0.979531 0.979531 51186.000000 0.087591 0.000000 0.000000 0.000159 
169344000 56 53 633 61 -0.714241 0.979375 0.979375 51198.000000 0.087605 0.000000 0.000000 0.000159 
169408000 0 19 408 95 -0.713924 0.978906 0.978906 51204.000000 0.087633 0.000000 0.000000 0.000159 
169472000 22 14 546 1536 -0.714478 0.979219 0.979219 51250.000000 0.087792 0.000000 0.000000 0.000159 
169536000 75 50 1269 1136 -0.714399 0.979063 0.979062 51257.000000 0.087792 0.000000 0.000000 0.000159 
169600000 8 63 261 986 -0.714399 0.979063 0.979062 51262.000000 0.087792 0.000000 0.000000 0.000159 
169664000 56 38 361 113 -0.714478 0.979531 0.979531 51250.000000 0.087764 0.000000 0.000000 0.000159 
169728000 3 55 805 324 -0.714794 0.979844 0.979844 51275.000000 0.087736 0.000000 0.000000 0.000000 
169792000 17 69 560 303 -0.714953 0.980000 0.980000 51291.000000 0.087736 0.000000 0.000000 0.000000 
169856000 77 4 813 631 -0.715269 0.980313 0.980313 51308.000000 0.087853 0.000000 0.000000 0.000000 
169920000 19 18 1446 1455 -0.715427 0.980313 0.980313 51332.000000 0.087853 0.000000 0.000000 0.000000 
169984000 48 19 1587 1476 -0.715269 0.980156 0.980156 51339.000000 0.087881 0.000000 0.000000 0.000000 
170048000 7 13 720 1002 -0.715427 0.980313 0.980313 51355.000000 0.087895 0.000000 0.000000 0.000000 
170112000 79 60 474 458 -0.715585 0.980313 0.980313 51371.000000 0.087895 0.000000 0.000000 0.000000 
170176000 41 44 746 1223 -0.715744 0.980469 0.980469 51382.000000 0.087881 0.000000 0.000000 0.000000 
170240000 43 52 653 722 -0.716218 0.980938 0.980938 51410.000000 0.087853 0.000000 0.000000 0.000000 
170304000 27 3 1317 1322 -0.715981 0.980469 0.980469 51431.000000 0.087895 0.000000 0.000000 0.000000 
170368000 38 50 465 367 -0.716060 0.980469 0.980469 51439.000000 0.087895 0.000000 0.000000 0.000159 
170432000 35 1 1592 790 -0.716060 0.980469 0.980469 51467.000000 0.088053 0.000000 0.000000 0.000159 
170496000 49 8 261 1057 -0.716060 0.980469 0.980469 51472.000000 0.088053 0.000000 0.000000 0.000159 
170560000 28 58 1159 784 -0.716139 0.980781 0.980781 51473.000000 0.088025 0.000000 0.000000 0.000159 
170624000 79 17 11 596 -0.716377 0.980781 0.980781 51497.000000 0.088184 0.000000 0.000000 0.000159 
170688000 14 75 1074 1599 -0.716297 0.980625 0.980625 51504.000000 0.088357 0.000000 0.000000 0.000159 
170752000 30 79 568 1244 -0.716060 0.980469 0.980469 51506.000000 0.088198 0.000000 0.000000 0.000159 
170816000 24 2 1288 462 -0.716614 0.981250 0.981250 51517.000000 0.088156 0.000000 0.000000 0.000159 
170880000 20 23 35 1004 -0.716535 0.981250 0.981250 51509.000000 0.088156 0.000000 0.000000 0.000159 
170944000 65 33 702 1386 -0.716693 0.981250 0.981250 51530.000000 0.088156 0.000000 0.000000 0.000159 
171008000 40 47 1164 761 -0.716851 0.981563 0.981563 51534.000000 0.088142 0.000000 0.000000 0.000159 
171072000 60 19 926 710 -0.716693 0.981563 0.981563 51536.000000 0.088114 0.000000 0.000000 0.000158 
171136000 69 24 1170 1407 -0.716297 0.981563 0.981563 51511.000000 0.088114 0.000000 0.000000 0.000158 
171200000 21 36 1256 1212 -0.716377 0.981563 0.981563 51529.000000 0.088128 0.000000 0.000000 0.000159 
171264000 61 23 1155 1354 -0.716456 0.981719 0.981719 51537.000000 0.088114 0.000000 0.000000 0.000158 
171328000 54 27 393 1225 -0.716535 0.981563 0.981563 51568.000000 0.088287 0.000000 0.000000 0.000159 
171392000 48 17 919 540 -0.716851 0.981250 0.981250 51636.000000 0.088156 0.000159 0.000000 0.000159 
171456000 42 39 34 327 -0.717009 0.981250 0.981250 51652.000000 0.088156 0.000159 0.000000 0.000159 
171520000 53 39 60 838 -0.716693 0.980781 0.980781 51650.000000 0.088198 0.000159 0.000000 0.000159 
171584000 42 51 63 1113 -0.716456 0.980781 0.980781 51631.000000 0.088198 0.000159 0.000000 0.000159 
171648000 24 32 541 1588 -0.716377 0.980469 0.980469 51656.000000 0.088226 0.000159 0.000000 0.000159 
171712000 57 21 363 352 -0.716060 0.979844 0.979844 51667.000000 0.088282 0.000000 0.000000 0.000159 
171776000 76 69 1020 1322 -0.716139 0.979688 0.979688 51690.000000 0.088296 0.000000 0.000000 0.000159 
171840000 24 45 543 289 -0.716060 0.979375 0.979375 51712.000000 0.088469 0.000000 0.000000 0.000159 
171904000 20 4 1477 298 -0.716297 0.978750 0.978750 51776.000000 0.088525 0.000000 0.000000 0.000159 
171968000 72 21 1123 985 -0.715981 0.978438 0.978437 51769.000000 0.088712 0.000000 0.000000 0.000159 
172032000 29 38 1012 805 -0.716218 0.978438 0.978437 51793.000000 0.088712 0.000000 0.000000 0.000159 
172096000 44 70 341 1471 -0.715902 0.978438 0.978437 51774.000000 0.088712 0.000000 0.000000 0.000159 
172160000 53 18 447 1255 -0.716060 0.978438 0.978437 51800.000000 0.088539 0.000000 0.000000 0.000159 
172224000 75 33 134 879 -0.716139 0.978438 0.978437 51813.000000 0.088712 0.000000 0.000000 0.000159 
172288000 41 52 1345 690 -0.716060 0.978594 0.978594 51810.000000 0.088539 0.000000 0.000000 0.000159 
172352000 50 49 620 1556 -0.715665 0.978438 0.978437 51788.000000 0.088698 0.000000 0.000000 0.000159 
172416000 45 53 908 1525 -0.715585 0.978125 0.978125 51810.000000 0.088712 0.000000 0.000000 0.000159 
172480000 44 42 382 827 -0.715823 0.978125 0.978125 51849.000000 0.088726 0.000000 0.000000 0.000159 
172544000 27 68 911 1429 -0.716060 0.978125 0.978125 51878.000000 0.088899 0.000000 0.000000 0.000159 
172608000 28 2 771 903 -0.716060 0.978438 0.978437 51863.000000 0.089044 0.000000 0.000000 0.000159 
172672000 2 7 606 399 -0.716139 0.978438 0.978437 51884.000000 0.089044 0.000000 0.000000 0.000159 
172736000 57 62 23 1355 -0.716218 0.978750 0.978750 51880.000000 0.089002 0.000159 0.000000 0.000159 
172800000 62 19 1519 167 -0.716139 0.978750 0.978750 51892.000000 0.089016 0.000159 0.000000 0.000159 
172864000 49 48 92 1010 -0.716139 0.979063 0.979062 51877.000000 0.089161 0.000159 0.000000 0.000159 
172928000 23 72 238 1431 -0.715981 0.978594 0.978594 51899.000000 0.089203 0.000159 0.000000 0.000159 
172992000 24 26 1116 1085 -0.716139 0.978750 0.978750 51920.000000 0.089189 0.000159 0.000000 0.000159 
173056000 74 18 1390 801 -0.716060 0.978906 0.978906 51927.000000 0.089030 0.000159 0.000000 0.000159 
173120000 29 20 769 723 -0.716377 0.979063 0.979062 51962.000000 0.089002 0.000159 0.000000 0.000159 
173184000 46 9 1251 491 -0.716218 0.978750 0.978750 51969.000000 0.089016 0.000159 0.000000 0.000159 
173248000 40 32 587 1416 -0.716377 0.979063 0.979062 51965.000000 0.089002 0.000159 0.000000 0.000159 
173312000 23 57 1404 1167 -0.716377 0.978906 0.978906 51980.000000 0.089016 0.000159 0.000000 0.000159 
173376000 4 25 0 1295 -0.716377 0.979063 0.979062 51975.000000 0.089147 0.000159 0.000000 0.000159 
173440000 76 12 0 277 -0.716297 0.978906 0.978906 51977.000000 0.089161 0.000159 0.000000 0.000159 
173504000 16 7 0 156 -0.716456 0.978906 0.978906 52003.000000 0.089002 0.000159 0.000000 0.000159 
173568000 78 6 707 887 -0.716456 0.979063 0.979062 52003.000000 0.089016 0.000159 0.000000 0.000159 
173632000 54 0 108 1571 -0.716693 0.979063 0.979062 52027.000000 0.089016 0.000159 0.000000 0.000159 
173696000 14 35 1211 1359 -0.716930 0.979219 0.979219 52041.000000 0.089016 0.000159 0.000000 0.000159 
173760000 65 63 618 780 -0.716851 0.978906 0.978906 52053.000000 0.089030 0.000000 0.000159 0.000159 
173824000 32 77 1109 1274 -0.717009 0.979531 0.979531 52057.000000 0.088988 0.000000 0.000000 0.000159 
173888000 7 55 179 192 -0.717009 0.979063 0.979062 52097.000000 0.089044 0.000000 0.000000 0.000159 
173952000 53 40 1550 26 -0.717405 0.979375 0.979375 52127.000000 0.089189 0.000000 0.000000 0.000159 
174016000 75 53 598 1324 -0.717247 0.979219 0.979219 52131.000000 0.089203 0.000000 0.000000 0.000159 
174080000 35 25 1096 1364 -0.717247 0.979063 0.979062 52146.000000 0.089218 0.000000 0.000000 0.000159 
174144000 25 40 366 1065 -0.717326 0.979219 0.979219 52157.000000 0.089203 0.000000 0.000000 0.000159 
174208000 69 41 632 1173 -0.717405 0.979375 0.979375 52160.000000 0.089507 0.000000 0.000000 0.000159 
174272000 7 10 57 571 -0.717484 0.979688 0.979688 52161.000000 0.089479 0.000000 0.000000 0.000159 
174336000 27 61 1242 924 -0.717247 0.979375 0.979375 52162.000000 0.089348 0.000000 0.000000 0.000159 
174400000 76 17 350 969 -0.717484 0.979375 0.979375 52191.000000 0.089348 0.000000 0.000000 0.000159 
174464000 58 60 484 545 -0.717642 0.979375 0.979375 52215.000000 0.089348 0.000000 0.000000 0.000159 
174528000 11 30 1008 1184 -0.717722 0.979531 0.979531 52226.000000 0.089348 0.000000 0.000000 0.000159 
174592000 54 40 408 143 -0.717722 0.979844 0.979844 52229.000000 0.089175 0.000000 0.000000 0.000159 
174656000 30 56 46 411 -0.717642 0.979375 0.979375 52251.000000 0.089377 0.000000 0.000000 0.000159 
174720000 20 13 1396 1590 -0.717959 0.979531 0.979531 52281.000000 0.089362 0.000000 0.000000 0.000159 
174784000 3 61 1336 729 -0.717880 0.979219 0.979219 52300.000000 0.089391 0.000000 0.000000 0.000159 
174848000 34 21 434 597 -0.717722 0.978906 0.978906 52309.000000 0.089419 0.000000 0.000000 0.000159 
174912000 35 20 1223 1349 -0.717563 0.978906 0.978906 52306.000000 0.089433 0.000000 0.000000 0.000159 
174976000 64 40 1216 1205 -0.717484 0.978750 0.978750 52300.000000 0.089607 0.000000 0.000000 0.000159 
175040000 9 30 902 970 -0.717168 0.978438 0.978437 52293.000000 0.089621 0.000000 0.000000 0.000159 
175104000 66 11 783 143 -0.717642 0.978906 0.978906 52316.000000 0.089593 0.000000 0.000000 0.000159 
175168000 11 67 637 865 -0.717405 0.978594 0.978594 52325.000000 0.089780 0.000000 0.000000 0.000159 
175232000 35 42 1109 444 -0.717405 0.978438 0.978437 52335.000000 0.089954 0.000000 0.000000 0.000159 
175296000 39 77 1148 774 -0.717247 0.978125 0.978125 52339.000000 0.089635 0.000000 0.000000 0.000159 
175360000 52 15 1334 1585 -0.716851 0.977969 0.977969 52324.000000 0.089635 0.000000 0.000000 0.000159 
175424000 0 21 1574 227 -0.716851 0.978125 0.978125 52319.000000 0.089621 0.000000 0.000000 0.000159 
175488000 39 48 134 28 -0.716614 0.977969 0.977969 52320.000000 0.089635 0.000000 0.000000 0.000159 
175552000 16 35 51 623 -0.716456 0.977344 0.977344 52344.000000 0.089678 0.000000 0.000000 0.000159 
175616000 16 38 927 98 -0.716297 0.977344 0.977344 52338.000000 0.089664 0.000000 0.000000 0.000159 
175680000 49 54 486 130 -0.716535 0.977344 0.977344 52362.000000 0.089838 0.000000 0.000000 0.000159 
175744000 14 31 0 584 -0.716060 0.977187 0.977187 52342.000000 0.089852 0.000000 0.000000 0.000159 
175808000 30 52 1492 897 -0.716218 0.977344 0.977344 52348.000000 0.089838 0.000000 0.000000 0.000159 
175872000 51 33 1242 357 -0.716297 0.977500 0.977500 52351.000000 0.089823 0.000000 0.000000 0.000159 
175936000 77 25 888 1123 -0.715902 0.977187 0.977187 52351.000000 0.089838 0.000000 0.000000 0.000159 
176000000 1 56 207 1237 -0.715744 0.976875 0.976875 52360.000000 0.089866 0.000000 0.000000 0.000159 
176064000 65 47 0 569 -0.716218 0.977187 0.977187 52390.000000 0.089982 0.000000 0.000000 0.000159 
176128000 79 28 46 774 -0.716614 0.977812 0.977812 52408.000000 0.089925 0.000000 0.000000 0.000159 
176192000 15 1 1499 839 -0.716772 0.977969 0.977969 52419.000000 0.090113 0.000000 0.000000 0.000159 
176256000 30 3 1190 932 -0.716456 0.977500 0.977500 52435.000000 0.090142 0.000000 0.000000 0.000159 
176320000 9 61 614 1581 -0.716377 0.977344 0.977344 52437.000000 0.090142 0.000000 0.000000 0.000159 
176384000 8 67 1155 835 -0.716614 0.977656 0.977656 52441.000000 0.090113 0.000000 0.000000 0.000159 
176448000 72 70 950 433 -0.716772 0.977656 0.977656 52450.000000 0.090272 0.000000 0.000000 0.000159 
176512000 58 17 793 1335 -0.716535 0.977656 0.977656 52446.000000 0.090113 0.000000 0.000000 0.000159 
176576000 35 13 163 342 -0.716377 0.977187 0.977187 52460.000000 0.090170 0.000000 0.000000 0.000159 
176640000 9 38 1484 979 -0.716139 0.976719 0.976719 52471.000000 0.090040 0.000000 0.000000 0.000159 
176704000 32 12 1579 73 -0.716139 0.976875 0.976875 52469.000000 0.090025 0.000000 0.000000 0.000159 
176768000 18 49 172 895 -0.716377 0.977187 0.977187 52491.000000 0.089997 0.000000 0.000000 0.000159 
176832000 50 5 1113 992 -0.716456 0.977344 0.977344 52497.000000 0.090142 0.000000 0.000000 0.000159 
176896000 21 18 907 387 -0.716535 0.977500 0.977500 52495.000000 0.090272 0.000000 0.000000 0.000159 
176960000 61 28 1448 134 -0.716693 0.977656 0.977656 52514.000000 0.090244 0.000000 0.000000 0.000159 
177024000 32 27 889 1031 -0.716772 0.977812 0.977812 52522.000000 0.090244 0.000000 0.000000 0.000159 
177088000 12 64 1011 157 -0.716851 0.977656 0.977656 52540.000000 0.090244 0.000000 0.000000 0.000159 
177152000 32 35 1060 623 -0.716693 0.977500 0.977500 52539.000000 0.090258 0.000000 0.000000 0.000159 
177216000 18 42 1516 683 -0.716772 0.977500 0.977500 52547.000000 0.090244 0.000000 0.000000 0.000159 
177280000 68 63 1039 852 -0.717089 0.977656 0.977656 52569.000000 0.090229 0.000000 0.000000 0.000159 
177344000 1 52 608 230 -0.717168 0.977656 0.977656 52592.000000 0.090244 0.000000 0.000000 0.000159 
177408000 13 57 735 344 -0.717089 0.977656 0.977656 52599.000000 0.090215 0.000000 0.000000 0.000159 
177472000 27 23 1002 360 -0.717326 0.977812 0.977812 52613.000000 0.090200 0.000000 0.000000 0.000159 
177536000 59 38 799 1465 -0.717405 0.977656 0.977656 52637.000000 0.090056 0.000000 0.000000 0.000159 
177600000 58 27 1395 28 -0.717484 0.977969 0.977969 52645.000000 0.090027 0.000000 0.000000 0.000159 
177664000 70 3 121 574 -0.717247 0.977656 0.977656 52651.000000 0.090041 0.000000 0.000000 0.000159 
177728000 31 69 905 694 -0.717326 0.977969 0.977969 52646.000000 0.090186 0.000000 0.000159 0.000159 
177792000 34 26 460 100 -0.717168 0.977656 0.977656 52660.000000 0.090215 0.000000 0.000159 0.000159 
177856000 76 3 1047 21 -0.717168 0.977656 0.977656 52665.000000 0.090215 0.000000 0.000159 0.000159 
177920000 8 73 379 518 -0.717722 0.978281 0.978281 52683.000000 0.089998 0.000000 0.000000 0.000159 
177984000 27 59 593 1060 -0.717563 0.978281 0.978281 52677.000000 0.089998 0.000000 0.000000 0.000159 
178048000 56 37 285 206 -0.717722 0.978438 0.978437 52691.000000 0.089984 0.000000 0.000000 0.000159 
178112000 17 9 92 509 -0.717642 0.978281 0.978281 52698.000000 0.089998 0.000000 0.000000 0.000159 
178176000 50 1 1487 1344 -0.717722 0.978438 0.978437 52729.000000 0.089984 0.000000 0.000000 0.000159 
178240000 23 35 15 142 -0.717959 0.979219 0.979219 52723.000000 0.089927 0.000000 0.000000 0.000159 
178304000 45 34 1053 285 -0.717959 0.978906 0.978906 52748.000000 0.090114 0.000000 0.000000 0.000159 
178368000 14 46 387 1065 -0.717642 0.978125 0.978125 52771.000000 0.090157 0.000000 0.000000 0.000159 
178432000 2 62 184 1251 -0.717642 0.978125 0.978125 52786.000000 0.090172 0.000000 0.000000 0.000159 
178496000 34 3 360 934 -0.717722 0.978281 0.978281 52789.000000 0.090316 0.000000 0.000000 0.000159 
178560000 27 21 1109 19 -0.717801 0.978594 0.978594 52785.000000 0.090591 0.000000 0.000000 0.000159 
178624000 40 42 1451 118 -0.717722 0.978438 0.978437 52787.000000 0.090606 0.000000 0.000000 0.000159 
178688000 1 65 89 1279 -0.717405 0.977656 0.977656 52805.000000 0.090663 0.000000 0.000000 0.000159 
178752000 75 72 169 1447 -0.717642 0.977969 0.977969 52809.000000 0.090649 0.000000 0.000000 0.000159 
178816000 39 29 260 726 -0.717642 0.977969 0.977969 52814.000000 0.090634 0.000000 0.000000 0.000159 
178880000 41 41 575 514 -0.717326 0.977344 0.977344 52837.000000 0.090649 0.000000 0.000000 0.000159 
178944000 33 29 486 1079 -0.717326 0.977344 0.977344 52837.000000 0.090649 0.000000 0.000000 0.000159 
179008000 67 37 394 1324 -0.717326 0.977187 0.977187 52852.000000 0.090663 0.000000 0.000000 0.000159 
179072000 62 48 653 1579 -0.717722 0.977031 0.977031 52902.000000 0.090678 0.000000 0.000159 0.000159 
179136000 50 43 818 691 -0.717722 0.977031 0.977031 52902.000000 0.090837 0.000000 0.000159 0.000159 
179200000 33 9 1412 1490 -0.717484 0.976406 0.976406 52918.000000 0.090895 0.000000 0.000159 0.000159 
179264000 24 55 933 771 -0.717484 0.976562 0.976562 52913.000000 0.090880 0.000000 0.000159 0.000159 
179328000 16 51 666 147 -0.717642 0.976875 0.976875 52921.000000 0.090866 0.000000 0.000159 0.000159 
179392000 67 25 365 1457 -0.717642 0.976719 0.976719 52931.000000 0.090880 0.000000 0.000159 0.000159 
179456000 4 18 941 41 -0.717326 0.976719 0.976719 52927.000000 0.090837 0.000000 0.000159 0.000159 
179520000 14 26 884 491 -0.717168 0.976719 0.976719 52911.000000 0.090837 0.000000 0.000159 0.000159 
179584000 30 58 306 529 -0.717247 0.976719 0.976719 52927.000000 0.090837 0.000000 0.000159 0.000159 
179648000 76 77 112 1272 -0.717563 0.976875 0.976875 52959.000000 0.090822 0.000000 0.000159 0.000159 
179712000 74 75 1021 753 -0.717484 0.976875 0.976875 52956.000000 0.090996 0.000000 0.000159 0.000159 
179776000 24 70 1076 974 -0.717880 0.977187 0.977187 52976.000000 0.090793 0.000000 0.000159 0.000159 
179840000 29 5 353 1122 -0.718038 0.977656 0.977656 52962.000000 0.090750 0.000000 0.000159 0.000159 
179904000 24 28 657 153 -0.717880 0.977344 0.977344 52976.000000 0.090779 0.000000 0.000159 0.000159 
179968000 16 8 0 326 -0.718354 0.977969 0.977969 52994.000000 0.090909 0.000000 0.000159 0.000159 
180032000 46 77 750 802 -0.718671 0.978281 0.978281 53016.000000 0.090866 0.000000 0.000159 0.000159 
180096000 62 4 26 508 -0.718671 0.978125 0.978125 53039.000000 0.090895 0.000000 0.000159 0.000159 
180160000 64 17 1115 1364 -0.718750 0.978125 0.978125 53047.000000 0.090895 0.000000 0.000159 0.000159 
180224000 56 30 775 1425 -0.719066 0.978281 0.978281 53069.000000 0.090880 0.000000 0.000159 0.000159 
180288000 67 56 742 1586 -0.718829 0.978125 0.978125 53065.000000 0.090895 0.000000 0.000159 0.000159 
180352000 44 7 1123 1433 -0.718908 0.978594 0.978594 53061.000000 0.090866 0.000000 0.000159 0.000159 
180416000 61 71 1322 1505 -0.719066 0.978750 0.978750 53067.000000 0.090692 0.000000 0.000159 0.000159 
180480000 15 23 773 1508 -0.719225 0.978750 0.978750 53088.000000 0.090692 0.000000 0.000159 0.000159 
180544000 21 12 232 207 -0.719225 0.978906 0.978906 53083.000000 0.090692 0.000000 0.000159 0.000159 
180608000 0 52 1240 245 -0.719304 0.978750 0.978750 53101.000000 0.090866 0.000000 0.000159 0.000159 
180672000 19 38 1067 1104 -0.718829 0.978438 0.978437 53113.000000 0.090880 0.000000 0.000159 0.000159 
180736000 67 7 1039 975 -0.719225 0.978594 0.978594 53143.000000 0.090721 0.000000 0.000159 0.000159 
180800000 75 57 1600 601 -0.718908 0.978281 0.978281 53156.000000 0.090765 0.000000 0.000159 0.000159 
180864000 24 33 0 324 -0.719066 0.978125 0.978125 53182.000000 0.090779 0.000000 0.000159 0.000159 
180928000 74 7 427 380 -0.718987 0.978125 0.978125 53182.000000 0.090779 0.000000 0.000159 0.000159 
180992000 66 69 1420 1059 -0.718908 0.978125 0.978125 53192.000000 0.090793 0.000159 0.000159 0.000159 
181056000 51 32 684 515 -0.719146 0.978594 0.978594 53186.000000 0.090750 0.000000 0.000159 0.000159 
181120000 11 63 958 757 -0.719383 0.978594 0.978594 53210.000000 0.090750 0.000000 0.000159 0.000159 
181184000 16 36 1337 942 -0.719620 0.978750 0.978750 53234.000000 0.090736 0.000000 0.000159 0.000159 
181248000 46 55 0 96 -0.719462 0.978750 0.978750 53223.000000 0.090736 0.000000 0.000159 0.000159 
181312000 49 64 221 350 -0.719620 0.978906 0.978906 53234.000000 0.090880 0.000000 0.000159 0.000159 
181376000 54 11 1049 734 -0.719858 0.979063 0.979062 53253.000000 0.090880 0.000000 0.000159 0.000159 
181440000 30 61 1368 357 -0.719620 0.979063 0.979062 53234.000000 0.090880 0.000000 0.000159 0.000159 
181504000 25 59 1489 299 -0.719541 0.978906 0.978906 53241.000000 0.090721 0.000000 0.000159 0.000159 
181568000 48 28 686 405 -0.719304 0.978594 0.978594 53237.000000 0.090750 0.000000 0.000159 0.000159 
181632000 11 21 514 445 -0.719146 0.978438 0.978437 53244.000000 0.090765 0.000000 0.000159 0.000159 
181696000 12 49 364 537 -0.719146 0.978438 0.978437 53249.000000 0.090765 0.000000 0.000159 0.000159 
181760000 10 55 342 1105 -0.718908 0.978594 0.978594 53238.000000 0.090750 0.000000 0.000000 0.000159 
181824000 35 76 736 869 -0.718829 0.978438 0.978437 53245.000000 0.090765 0.000000 0.000000 0.000159 
181888000 52 54 540 1390 -0.718987 0.978594 0.978594 53256.000000 0.090750 0.000000 0.000000 0.000159 
181952000 18 43 869 1545 -0.719146 0.978906 0.978906 53252.000000 0.090895 0.000000 0.000000 0.000159 
182016000 50 64 815 912 -0.719146 0.978594 0.978594 53277.000000 0.090750 0.000000 0.000000 0.000159 
182080000 17 17 1591 28 -0.718908 0.978750 0.978750 53253.000000 0.090736 0.000000 0.000000 0.000159 
182144000 29 70 255 236 -0.718987 0.978750 0.978750 53269.000000 0.090880 0.000000 0.000000 0.000159 
182208000 13 35 716 559 -0.718908 0.978906 0.978906 53256.000000 0.090866 0.000000 0.000000 0.000159 
182272000 47 32 467 785 -0.719304 0.978906 0.978906 53301.000000 0.090880 0.000000 0.000000 0.000159 
182336000 21 76 1390 995 -0.719304 0.978750 0.978750 53316.000000 0.090736 0.000000 0.000000 0.000318 
182400000 56 78 1052 1114 -0.719383 0.978750 0.978750 53337.000000 0.090909 0.000000 0.000000 0.000318 
182464000 16 1 946 1029 -0.719462 0.978750 0.978750 53355.000000 0.090909 0.000000 0.000000 0.000159 
182528000 61 26 250 1320 -0.719225 0.978438 0.978437 53351.000000 0.090924 0.000000 0.000000 0.000159 
182592000 4 4 832 107 -0.718829 0.978125 0.978125 53341.000000 0.090793 0.000000 0.000000 0.000159 
182656000 38 48 1296 1570 -0.719146 0.978281 0.978281 53363.000000 0.090779 0.000000 0.000000 0.000159 
182720000 25 44 425 140 -0.719383 0.978750 0.978750 53359.000000 0.090577 0.000000 0.000000 0.000159 
182784000 7 74 574 1425 -0.719620 0.979063 0.979062 53373.000000 0.090548 0.000000 0.000000 0.000159 
182848000 32 70 766 1114 -0.719383 0.978750 0.978750 53374.000000 0.090736 0.000000 0.000000 0.000159 
182912000 12 69 704 1149 -0.719146 0.978750 0.978750 53355.000000 0.090750 0.000000 0.000000 0.000159 
182976000 41 0 184 1180 -0.719066 0.978438 0.978437 53380.000000 0.090765 0.000000 0.000000 0.000159 
183040000 4 18 941 1485 -0.719541 0.978594 0.978594 53418.000000 0.090924 0.000000 0.000000 0.000159 
183104000 75 4 243 650 -0.719620 0.978750 0.978750 53421.000000 0.090924 0.000000 0.000000 0.000159 
183168000 15 45 1139 805 -0.719541 0.978281 0.978281 53443.000000 0.091126 0.000000 0.000000 0.000159 
183232000 52 43 118 1111 -0.719778 0.978125 0.978125 53485.000000 0.091140 0.000000 0.000000 0.000159 
183296000 10 23 467 56 -0.719620 0.978281 0.978281 53474.000000 0.091126 0.000000 0.000000 0.000159 
183360000 61 26 250 1018 -0.719462 0.978125 0.978125 53478.000000 0.091140 0.000000 0.000000 0.000159 
183424000 5 49 626 151 -0.719699 0.978281 0.978281 53497.000000 0.091126 0.000000 0.000000 0.000159 
183488000 9 36 563 1226 -0.719778 0.978281 0.978281 53525.000000 0.091126 0.000000 0.000000 0.000159 
183552000 50 62 604 1306 -0.719937 0.978438 0.978437 53536.000000 0.091097 0.000000 0.000000 0.000159 
183616000 2 72 1555 78 -0.719778 0.978125 0.978125 53550.000000 0.091126 0.000000 0.000000 0.000159 
183680000 32 38 822 282 -0.719541 0.978125 0.978125 53536.000000 0.091140 0.000000 0.000000 0.000159 
183744000 24 48 489 1456 -0.719462 0.978125 0.978125 53538.000000 0.091140 0.000000 0.000000 0.000159 
183808000 71 78 1541 1575 -0.719699 0.978438 0.978437 53552.000000 0.091097 0.000000 0.000000 0.000159 
183872000 12 48 1420 73 -0.720095 0.978906 0.978906 53562.000000 0.091054 0.000000 0.000000 0.000159 
183936000 7 78 1351 518 -0.720253 0.978438 0.978437 53608.000000 0.091097 0.000000 0.000000 0.000159 
184000000 38 21 704 396 -0.720174 0.978438 0.978437 53608.000000 0.091097 0.000000 0.000000 0.000159 
184064000 64 25 402 1270 -0.720332 0.978438 0.978437 53639.000000 0.090924 0.000000 0.000000 0.000159 
184128000 17 58 80 173 -0.720411 0.978281 0.978281 53657.000000 0.090938 0.000000 0.000000 0.000159 
184192000 30 14 1287 559 -0.720174 0.977969 0.977969 53653.000000 0.090967 0.000000 0.000000 0.000159 
184256000 39 74 1486 130 -0.719858 0.977812 0.977812 53649.000000 0.091126 0.000000 0.000000 0.000159 
184320000 29 77 1051 588 -0.720253 0.978281 0.978281 53664.000000 0.091097 0.000000 0.000000 0.000159 
184384000 33 56 42 223 -0.720411 0.978750 0.978750 53665.000000 0.091082 0.000000 0.000000 0.000159 
184448000 23 54 804 1387 -0.720728 0.979063 0.979062 53682.000000 0.091212 0.000000 0.000000 0.000159 
184512000 72 60 866 65 -0.720807 0.978750 0.978750 53710.000000 0.091241 0.000000 0.000000 0.000159 
184576000 33 21 0 1368 -0.720728 0.978750 0.978750 53704.000000 0.091270 0.000000 0.000000 0.000159 
184640000 69 8 547 296 -0.720886 0.978594 0.978594 53735.000000 0.091285 0.000000 0.000000 0.000159 
184704000 78 27 907 1284 -0.720965 0.978594 0.978594 53748.000000 0.091285 0.000000 0.000000 0.000159 
184768000 58 63 887 1477 -0.721044 0.978594 0.978594 53764.000000 0.091285 0.000000 0.000000 0.000159 
184832000 56 40 588 786 -0.720649 0.978438 0.978437 53752.000000 0.091314 0.000000 0.000000 0.000159 
184896000 77 4 813 252 -0.720649 0.978281 0.978281 53767.000000 0.091314 0.000000 0.000000 0.000159 
184960000 77 29 1398 1393 -0.720649 0.978594 0.978594 53757.000000 0.091285 0.000000 0.000000 0.000159 
185024000 22 20 796 1275 -0.720807 0.978750 0.978750 53768.000000 0.091270 0.000000 0.000000 0.000159 
185088000 9 70 1345 583 -0.720728 0.978750 0.978750 53765.000000 0.091270 0.000000 0.000000 0.000159 
185152000 8 45 332 28 -0.720965 0.979219 0.979219 53779.000000 0.091241 0.000000 0.000000 0.000159 
185216000 49 28 113 1424 -0.721282 0.979219 0.979219 53811.000000 0.091256 0.000000 0.000000 0.000159 
185280000 75 28 1479 273 -0.721282 0.979219 0.979219 53811.000000 0.091415 0.000000 0.000000 0.000159 
185344000 57 78 778 679 -0.721044 0.978906 0.978906 53815.000000 0.091444 0.000000 0.000000 0.000159 
185408000 47 10 356 49 -0.720649 0.978750 0.978750 53810.000000 0.091444 0.000000 0.000000 0.000159 
185472000 4 62 151 854 -0.720649 0.978750 0.978750 53810.000000 0.091444 0.000000 0.000000 0.000159 
185536000 68 11 838 208 -0.720649 0.978750 0.978750 53815.000000 0.091285 0.000000 0.000000 0.000159 
185600000 53 43 760 193 -0.720807 0.979063 0.979062 53811.000000 0.091429 0.000000 0.000000 0.000159 
185664000 50 54 382 1406 -0.720728 0.978906 0.978906 53818.000000 0.091429 0.000000 0.000000 0.000159 
185728000 55 72 341 1528 -0.720965 0.979219 0.979219 53822.000000 0.091400 0.000000 0.000000 0.000159 
185792000 56 6 1255 1476 -0.720965 0.979219 0.979219 53827.000000 0.091400 0.000000 0.000000 0.000159 
185856000 38 49 525 93 -0.720965 0.979375 0.979375 53817.000000 0.091559 0.000000 0.000000 0.000159 
185920000 32 60 606 272 -0.721203 0.979688 0.979688 53821.000000 0.091545 0.000000 0.000000 0.000159 
185984000 56 77 1529 366 -0.721282 0.979688 0.979688 53834.000000 0.091545 0.000000 0.000000 0.000159 
186048000 57 2 1238 1370 -0.721519 0.979688 0.979688 53866.000000 0.091704 0.000000 0.000000 0.000159 
186112000 23 4 1372 1041 -0.721994 0.979844 0.979844 53904.000000 0.091675 0.000000 0.000000 0.000159 
186176000 24 31 21 868 -0.722073 0.979844 0.979844 53912.000000 0.091833 0.000000 0.000000 0.000159 
186240000 2 37 582 203 -0.721994 0.979844 0.979844 53914.000000 0.091689 0.000000 0.000000 0.000159 
186304000 32 14 1139 1417 -0.722547 0.980781 0.980781 53918.000000 0.091631 0.000000 0.000000 0.000159 
186368000 39 63 8 1588 -0.722785 0.980625 0.980625 53954.000000 0.091631 0.000000 0.000000 0.000159 
186432000 64 10 1477 7 -0.722468 0.980469 0.980469 53954.000000 0.091660 0.000000 0.000000 0.000159 
186496000 13 73 499 1307 -0.722468 0.980625 0.980625 53957.000000 0.091804 0.000000 0.000000 0.000159 
186560000 34 29 1223 913 -0.722547 0.980625 0.980625 53965.000000 0.091645 0.000000 0.000000 0.000159 
186624000 62 58 1309 1391 -0.722627 0.980469 0.980469 53988.000000 0.091501 0.000000 0.000000 0.000159 
186688000 65 75 306 808 -0.722468 0.980000 0.980000 54012.000000 0.091386 0.000000 0.000000 0.000159 
186752000 39 65 1224 727 -0.722468 0.980000 0.980000 54019.000000 0.091559 0.000000 0.000000 0.000159 
186816000 72 42 598 115 -0.722468 0.980313 0.980313 54001.000000 0.091545 0.000000 0.000000 0.000159 
186880000 14 76 878 1382 -0.722627 0.980313 0.980313 54017.000000 0.091545 0.000000 0.000000 0.000159 
186944000 14 42 1301 50 -0.722706 0.980781 0.980781 54013.000000 0.091516 0.000000 0.000000 0.000159 
187008000 58 69 1538 1106 -0.722627 0.980625 0.980625 54020.000000 0.091545 0.000000 0.000000 0.000159 
187072000 26 71 244 274 -0.722785 0.981094 0.981094 54006.000000 0.091342 0.000000 0.000000 0.000159 
187136000 33 3 198 461 -0.722785 0.980781 0.980781 54029.000000 0.091198 0.000000 0.000000 0.000159 
187200000 60 53 334 844 -0.722785 0.980781 0.980781 54034.000000 0.091198 0.000000 0.000000 0.000159 
187264000 20 68 657 1556 -0.722785 0.980938 0.980938 54034.000000 0.091198 0.000000 0.000000 0.000159 
187328000 40 35 523 986 -0.722864 0.980781 0.980781 54062.000000 0.091198 0.000000 0.000000 0.000159 
187392000 50 46 1212 763 -0.722785 0.980781 0.980781 54059.000000 0.091198 0.000000 0.000000 0.000159 
187456000 12 57 0 662 -0.722547 0.980625 0.980625 54050.000000 0.091198 0.000000 0.000000 0.000159 
187520000 47 34 577 1093 -0.722706 0.980938 0.980938 54056.000000 0.091328 0.000000 0.000000 0.000159 
187584000 67 62 530 375 -0.722785 0.980938 0.980938 54064.000000 0.091328 0.000000 0.000000 0.000159 
187648000 51 48 232 422 -0.722785 0.980625 0.980625 54084.000000 0.091342 0.000000 0.000000 0.000159 
187712000 23 77 1442 258 -0.722547 0.980313 0.980313 54087.000000 0.091704 0.000000 0.000000 0.000159 
187776000 68 0 872 505 -0.722231 0.980000 0.980000 54075.000000 0.091559 0.000000 0.000000 0.000159 
187840000 61 1 1075 310 -0.722389 0.980156 0.980156 54086.000000 0.091545 0.000000 0.000000 0.000159 
187904000 22 76 1544 999 -0.722864 0.979844 0.979844 54154.000000 0.091559 0.000000 0.000000 0.000159 
187968000 17 74 1435 566 -0.722943 0.979844 0.979844 54162.000000 0.091559 0.000000 0.000000 0.000159 
188032000 22 20 796 643 -0.723101 0.980313 0.980313 54163.000000 0.091516 0.000000 0.000000 0.000159 
188096000 26 55 1323 175 -0.723022 0.980000 0.980000 54175.000000 0.091689 0.000000 0.000000 0.000159 
188160000 22 76 1544 1288 -0.722627 0.979688 0.979688 54155.000000 0.091675 0.000000 0.000000 0.000159 
188224000 60 20 1444 1308 -0.722389 0.979375 0.979375 54151.000000 0.091689 0.000000 0.000000 0.000159 
188288000 33 42 1327 1517 -0.722627 0.979531 0.979531 54165.000000 0.091645 0.000000 0.000000 0.000159 
188352000 4 20 555 624 -0.722785 0.979844 0.979844 54179.000000 0.091631 0.000000 0.000000 0.000159 
188416000 26 20 294 81 -0.722864 0.979844 0.979844 54192.000000 0.091631 0.000000 0.000000 0.000159 
188480000 36 11 473 1081 -0.723101 0.980156 0.980156 54201.000000 0.091631 0.000000 0.000000 0.000159 
188544000 66 33 253 254 -0.723339 0.980781 0.980781 54190.000000 0.091573 0.000000 0.000000 0.000159 
188608000 58 5 328 811 -0.723180 0.980938 0.980938 54179.000000 0.091544 0.000000 0.000000 0.000159 
188672000 4 61 1393 874 -0.723418 0.981563 0.981563 54168.000000 0.091673 0.000000 0.000000 0.000159 
188736000 13 31 924 250 -0.723497 0.981719 0.981719 54187.000000 0.091673 0.000000 0.000000 0.000159 
188800000 66 64 1303 1506 -0.723497 0.981250 0.981250 54217.000000 0.091702 0.000000 0.000000 0.000159 
188864000 58 11 174 460 -0.723813 0.981563 0.981563 54229.000000 0.091673 0.000000 0.000000 0.000159 
188928000 69 43 892 465 -0.723972 0.981563 0.981563 54245.000000 0.091673 0.000000 0.000000 0.000159 
188992000 50 50 1121 267 -0.723576 0.980781 0.980781 54252.000000 0.091587 0.000000 0.000000 0.000159 
189056000 56 76 1102 1458 -0.723813 0.980938 0.980938 54264.000000 0.091731 0.000000 0.000000 0.000159 
189120000 35 35 803 215 -0.723497 0.980625 0.980625 54265.000000 0.091934 0.000000 0.000000 0.000159 
189184000 0 67 1529 1163 -0.723734 0.980781 0.980781 54279.000000 0.092078 0.000000 0.000000 0.000159 
189248000 36 21 1376 290 -0.723813 0.980938 0.980938 54284.000000 0.092266 0.000000 0.000000 0.000159 
189312000 74 41 207 324 -0.724051 0.981563 0.981563 54268.000000 0.092222 0.000000 0.000000 0.000159 
189376000 58 3 118 7 -0.724288 0.981563 0.981563 54300.000000 0.092222 0.000000 0.000000 0.000159 
189440000 7 14 895 1541 -0.724367 0.981563 0.981563 54308.000000 0.092222 0.000000 0.000000 0.000159 
189504000 40 0 884 1399 -0.724367 0.981406 0.981406 54323.000000 0.092237 0.000000 0.000000 0.000159 
189568000 58 50 1356 291 -0.724367 0.981406 0.981406 54323.000000 0.092396 0.000000 0.000000 0.000159 
189632000 49 4 1485 1054 -0.724446 0.981406 0.981406 54331.000000 0.092396 0.000000 0.000000 0.000159 
189696000 23 37 83 448 -0.724446 0.981094 0.981094 54351.000000 0.092425 0.000000 0.000000 0.000159 
189760000 25 60 1230 1 -0.724367 0.981250 0.981250 54356.000000 0.092410 0.000000 0.000000 0.000159 
189824000 31 75 520 845 -0.724604 0.981406 0.981406 54370.000000 0.092396 0.000000 0.000000 0.000159 
189888000 58 26 408 29 -0.724842 0.981406 0.981406 54399.000000 0.092381 0.000000 0.000000 0.000159 
189952000 14 30 760 592 -0.725000 0.981719 0.981719 54415.000000 0.092352 0.000000 0.000000 0.000159 
190016000 58 3 118 1266 -0.724921 0.981563 0.981563 54417.000000 0.092208 0.000000 0.000000 0.000159 
190080000 48 34 302 288 -0.725000 0.981563 0.981563 54435.000000 0.092208 0.000000 0.000000 0.000159 
190144000 72 78 1256 1330 -0.725158 0.981719 0.981719 54446.000000 0.092034 0.000000 0.000000 0.000159 
190208000 66 30 610 953 -0.725079 0.981406 0.981406 54466.000000 0.092063 0.000000 0.000000 0.000159 
190272000 6 18 370 878 -0.725079 0.981406 0.981406 54471.000000 0.092049 0.000000 0.000000 0.000159 
190336000 9 65 1420 266 -0.725079 0.981250 0.981250 54481.000000 0.092049 0.000000 0.000000 0.000159 
190400000 43 29 427 1560 -0.725237 0.981406 0.981406 54497.000000 0.092034 0.000000 0.000000 0.000159 
190464000 41 26 0 1103 -0.724842 0.980781 0.980781 54502.000000 0.092078 0.000000 0.000000 0.000159 
190528000 0 5 0 928 -0.724921 0.980938 0.980938 54500.000000 0.092063 0.000000 0.000000 0.000159 
190592000 12 34 1490 5 -0.725079 0.981094 0.981094 54511.000000 0.092049 0.000000 0.000000 0.000159 
190656000 14 70 1224 1080 -0.724842 0.980625 0.980625 54535.000000 0.092063 0.000000 0.000000 0.000159 
190720000 21 66 1134 135 -0.725000 0.980938 0.980938 54536.000000 0.092049 0.000000 0.000000 0.000159 
190784000 46 67 312 1093 -0.725158 0.980938 0.980938 54565.000000 0.092049 0.000000 0.000000 0.000159 
190848000 67 37 394 1394 -0.725633 0.981250 0.981250 54593.000000 0.092034 0.000000 0.000000 0.000159 
190912000 27 18 973 169 -0.725870 0.981719 0.981719 54587.000000 0.092005 0.000000 0.000000 0.000159 
190976000 13 68 1502 1003 -0.726424 0.982187 0.982187 54625.000000 0.091976 0.000000 0.000000 0.000159 
191040000 63 15 931 1517 -0.726582 0.982344 0.982344 54636.000000 0.091976 0.000000 0.000000 0.000159 
191104000 8 3 508 644 -0.726424 0.982500 0.982500 54623.000000 0.091976 0.000000 0.000000 0.000159 
191168000 34 74 1430 867 -0.726108 0.982187 0.982187 54618.000000 0.091990 0.000000 0.000000 0.000159 
191232000 13 8 1496 79 -0.726187 0.982500 0.982500 54616.000000 0.091961 0.000000 0.000000 0.000159 
191296000 24 78 1068 200 -0.726187 0.982500 0.982500 54624.000000 0.091803 0.000000 0.000000 0.000159 
191360000 19 8 1145 17 -0.726028 0.982344 0.982344 54618.000000 0.091976 0.000000 0.000000 0.000159 
191424000 19 33 1038 704 -0.726028 0.982187 0.982187 54628.000000 0.091976 0.000000 0.000000 0.000159 
191488000 48 16 2 1529 -0.726028 0.982031 0.982031 54643.000000 0.092005 0.000000 0.000000 0.000159 
191552000 3 30 238 186 -0.726028 0.981719 0.981719 54668.000000 0.092034 0.000000 0.000000 0.000159 
191616000 43 71 510 265 -0.725949 0.981719 0.981719 54670.000000 0.092193 0.000000 0.000000 0.000159 
191680000 67 53 923 20 -0.725949 0.981875 0.981875 54665.000000 0.092178 0.000000 0.000000 0.000159 
191744000 18 40 204 779 -0.726187 0.981875 0.981875 54694.000000 0.092149 0.000000 0.000000 0.000159 
191808000 26 72 1071 344 -0.726187 0.982344 0.982344 54669.000000 0.091961 0.000000 0.000000 0.000159 
191872000 10 41 836 879 -0.726424 0.982969 0.982969 54658.000000 0.091932 0.000000 0.000000 0.000159 
191936000 46 78 141 1113 -0.726424 0.983125 0.983125 54653.000000 0.091774 0.000000 0.000000 0.000159 
192000000 28 23 959 11 -0.726503 0.983438 0.983437 54656.000000 0.091745 0.000000 0.000000 0.000158 
192064000 40 3 89 850 -0.726503 0.983438 0.983437 54661.000000 0.091745 0.000000 0.000000 0.000158 
192128000 11 43 453 544 -0.726978 0.983594 0.983594 54709.000000 0.091903 0.000000 0.000000 0.000158 
192192000 66 20 104 1533 -0.726741 0.982969 0.982969 54730.000000 0.091947 0.000000 0.000000 0.000159 
192256000 16 22 498 519 -0.727057 0.983281 0.983281 54744.000000 0.092105 0.000000 0.000000 0.000159 
192320000 63 18 1420 352 -0.727057 0.983594 0.983594 54729.000000 0.092076 0.000000 0.000000 0.000158 
192384000 63 26 81 353 -0.726820 0.983438 0.983437 54723.000000 0.092091 0.000000 0.000000 0.000159 
192448000 11 51 512 40 -0.727057 0.983594 0.983594 54747.000000 0.092061 0.000000 0.000000 0.000158 
192512000 31 12 243 1054 -0.727294 0.984375 0.984375 54721.000000 0.092162 0.000000 0.000000 0.000158 
192576000 0 74 1239 1574 -0.727215 0.984375 0.984375 54713.000000 0.092176 0.000000 0.000000 0.000158 
192640000 41 15 555 111 -0.727136 0.983906 0.983906 54735.000000 0.092205 0.000000 0.000000 0.000158 
192704000 26 26 50 1165 -0.727057 0.983438 0.983437 54772.000000 0.092393 0.000000 0.000000 0.000158 
192768000 48 41 616 1204 -0.726899 0.983125 0.983125 54789.000000 0.092393 0.000000 0.000000 0.000158 
192832000 79 9 524 759 -0.727136 0.983594 0.983594 54793.000000 0.092364 0.000000 0.000000 0.000158 
192896000 60 63 550 1426 -0.727057 0.983281 0.983281 54805.000000 0.092393 0.000000 0.000000 0.000158 
192960000 56 59 855 168 -0.727453 0.983906 0.983906 54805.000000 0.092349 0.000000 0.000000 0.000158 
193024000 4 39 1043 242 -0.727215 0.983594 0.983594 54801.000000 0.092378 0.000000 0.000000 0.000158 
193088000 22 22 977 376 -0.727690 0.983906 0.983906 54834.000000 0.092364 0.000000 0.000000 0.000158 
193152000 61 5 862 722 -0.727690 0.983906 0.983906 54839.000000 0.092378 0.000000 0.000000 0.000158 
193216000 44 71 1569 550 -0.727690 0.983594 0.983594 54859.000000 0.092552 0.000000 0.000000 0.000158 
193280000 59 19 90 1017 -0.727769 0.983594 0.983594 54877.000000 0.092566 0.000000 0.000000 0.000159 
193344000 55 62 1040 862 -0.727611 0.983438 0.983437 54871.000000 0.092581 0.000000 0.000000 0.000159 
193408000 33 73 5 1344 -0.727611 0.983125 0.983125 54891.000000 0.092769 0.000000 0.000000 0.000159 
193472000 47 41 889 361 -0.727532 0.983125 0.983125 54903.000000 0.092769 0.000000 0.000000 0.000159 
193536000 0 53 906 855 -0.727453 0.982344 0.982344 54955.000000 0.093001 0.000000 0.000000 0.000159 
193600000 52 12 117 164 -0.727611 0.982500 0.982500 54968.000000 0.092986 0.000000 0.000000 0.000159 
193664000 21 69 1049 1205 -0.727611 0.982500 0.982500 54973.000000 0.092972 0.000000 0.000000 0.000159 
193728000 68 37 412 725 -0.727532 0.982500 0.982500 54975.000000 0.092957 0.000000 0.000000 0.000159 
193792000 51 57 1461 651 -0.727215 0.981875 0.981875 54983.000000 0.093016 0.000000 0.000000 0.000159 
193856000 76 75 1247 485 -0.727057 0.981719 0.981719 54977.000000 0.093189 0.000000 0.000000 0.000159 
193920000 41 30 1519 135 -0.726820 0.981719 0.981719 54968.000000 0.093016 0.000000 0.000000 0.000159 
193984000 62 63 609 435 -0.726741 0.981719 0.981719 54981.000000 0.093016 0.000000 0.000000 0.000159 
194048000 15 0 1249 1110 -0.727057 0.982031 0.982031 54993.000000 0.093001 0.000000 0.000000 0.000159 
194112000 60 37 1133 785 -0.726978 0.982031 0.982031 54990.000000 0.092986 0.000000 0.000000 0.000159 
194176000 8 61 694 1144 -0.727294 0.982031 0.982031 55030.000000 0.092942 0.000000 0.000000 0.000159 
194240000 48 75 974 62 -0.727453 0.982344 0.982344 55031.000000 0.092927 0.000000 0.000000 0.000159 
194304000 79 28 46 895 -0.727373 0.982344 0.982344 55028.000000 0.092769 0.000000 0.000000 0.000159 
194368000 38 37 879 324 -0.727136 0.982187 0.982187 55029.000000 0.092813 0.000159 0.000000 0.000159 
194432000 78 24 907 227 -0.727373 0.982500 0.982500 55033.000000 0.092784 0.000159 0.000000 0.000159 
194496000 9 2 601 693 -0.727532 0.982969 0.982969 55019.000000 0.092725 0.000159 0.000000 0.000159 
194560000 0 20 442 625 -0.727690 0.983281 0.983281 55033.000000 0.092868 0.000000 0.000000 0.000158 
194624000 79 68 155 450 -0.727611 0.983125 0.983125 55048.000000 0.092868 0.000000 0.000000 0.000158 
194688000 6 24 202 1370 -0.727690 0.983281 0.983281 55059.000000 0.092868 0.000000 0.000000 0.000158 
194752000 47 26 1480 310 -0.727848 0.983750 0.983750 55058.000000 0.092839 0.000000 0.000000 0.000158 
194816000 19 6 1276 30 -0.727611 0.983438 0.983437 55059.000000 0.092868 0.000000 0.000000 0.000158 
194880000 9 6 1068 451 -0.727373 0.983438 0.983437 55043.000000 0.092868 0.000000 0.000000 0.000158 
194944000 32 46 643 988 -0.727611 0.983750 0.983750 55052.000000 0.092997 0.000000 0.000000 0.000158 
195008000 11 7 311 974 -0.727848 0.983906 0.983906 55081.000000 0.093156 0.000000 0.000000 0.000158 
195072000 4 45 994 70 -0.727769 0.983906 0.983906 55097.000000 0.093141 0.000000 0.000000 0.000158 
195136000 71 12 1043 1462 -0.727848 0.983750 0.983750 55115.000000 0.093156 0.000000 0.000000 0.000158 
195200000 66 8 702 384 -0.727927 0.983906 0.983906 55131.000000 0.093141 0.000000 0.000000 0.000158 
195264000 6 61 738 575 -0.727927 0.983750 0.983750 55146.000000 0.093156 0.000000 0.000000 0.000158 
195328000 8 20 298 504 -0.727373 0.982969 0.982969 55153.000000 0.093200 0.000000 0.000000 0.000159 
195392000 56 42 819 1352 -0.727532 0.982812 0.982812 55187.000000 0.093373 0.000000 0.000000 0.000159 
195456000 69 4 1097 704 -0.727848 0.983125 0.983125 55204.000000 0.093359 0.000000 0.000000 0.000159 
195520000 15 75 38 962 -0.727769 0.982812 0.982812 55221.000000 0.093373 0.000000 0.000000 0.000159 
195584000 57 58 881 113 -0.727532 0.982656 0.982656 55225.000000 0.093388 0.000000 0.000000 0.000159 
195648000 49 45 1435 992 -0.727294 0.982187 0.982187 55254.000000 0.093101 0.000000 0.000000 0.000159 
195712000 30 55 1284 1278 -0.727532 0.982344 0.982344 55268.000000 0.093086 0.000000 0.000000 0.000159 
195776000 8 30 1151 1078 -0.727532 0.982187 0.982187 55286.000000 0.093245 0.000000 0.000000 0.000159 
195840000 70 65 884 554 -0.727294 0.981719 0.981719 55300.000000 0.093115 0.000000 0.000000 0.000159 
195904000 67 23 1198 929 -0.727136 0.981719 0.981719 55289.000000 0.093115 0.000000 0.000000 0.000159 
195968000 76 28 1320 1079 -0.727136 0.981719 0.981719 55299.000000 0.093115 0.000000 0.000000 0.000159 
196032000 45 72 357 1185 -0.727057 0.981563 0.981563 55306.000000 0.093115 0.000000 0.000000 0.000159 
196096000 79 28 46 1459 -0.727215 0.982031 0.982031 55302.000000 0.093086 0.000000 0.000000 0.000159 
196160000 26 18 505 108 -0.727136 0.981875 0.981875 55304.000000 0.093101 0.000000 0.000000 0.000159 
196224000 13 52 723 1377 -0.727294 0.981719 0.981719 55335.000000 0.093115 0.000159 0.000000 0.000159 
196288000 7 11 182 918 -0.727373 0.981563 0.981563 55363.000000 0.093130 0.000159 0.000000 0.000159 
196352000 75 31 1172 823 -0.727136 0.981406 0.981406 55349.000000 0.093160 0.000159 0.000000 0.000159 
196416000 27 51 1066 204 -0.726899 0.981406 0.981406 55343.000000 0.093145 0.000159 0.000000 0.000159 
196480000 7 32 869 1459 -0.726899 0.981250 0.981250 55358.000000 0.093145 0.000000 0.000000 0.000159 
196544000 23 55 786 815 -0.727136 0.981250 0.981250 55382.000000 0.093145 0.000000 0.000000 0.000159 
196608000 39 9 142 1438 -0.727294 0.981406 0.981406 55390.000000 0.093160 0.000000 0.000000 0.000159 
196672000 35 44 633 1536 -0.727136 0.981094 0.981094 55398.000000 0.093175 0.000000 0.000000 0.000159 
196736000 61 14 891 221 -0.727057 0.981250 0.981250 55398.000000 0.093160 0.000000 0.000000 0.000159 
196800000 69 48 457 17 -0.726978 0.981094 0.981094 55400.000000 0.093333 0.000000 0.000000 0.000159 
196864000 41 68 985 1479 -0.727294 0.981406 0.981406 55412.000000 0.093319 0.000000 0.000000 0.000159 
196928000 43 46 159 976 -0.727136 0.981563 0.981563 55396.000000 0.093160 0.000000 0.000000 0.000159 
196992000 10 28 1188 1166 -0.727453 0.981719 0.981719 55423.000000 0.093145 0.000000 0.000000 0.000159 
197056000 41 25 208 1348 -0.727373 0.981719 0.981719 55428.000000 0.093145 0.000000 0.000000 0.000159 
197120000 64 67 424 979 -0.727294 0.982031 0.982031 55405.000000 0.093115 0.000000 0.000000 0.000159 
197184000 67 33 158 521 -0.727215 0.981563 0.981563 55427.000000 0.093160 0.000000 0.000000 0.000159 
197248000 44 26 104 551 -0.727215 0.981563 0.981563 55427.000000 0.093160 0.000000 0.000000 0.000159 
197312000 57 41 567 640 -0.727294 0.981094 0.981094 55465.000000 0.093189 0.000000 0.000000 0.000159 
197376000 48 23 344 1397 -0.727294 0.981094 0.981094 55473.000000 0.093348 0.000000 0.000000 0.000159 
197440000 60 3 1116 357 -0.727294 0.981250 0.981250 55471.000000 0.093507 0.000000 0.000000 0.000159 
197504000 9 72 1204 717 -0.727373 0.981250 0.981250 55487.000000 0.093507 0.000000 0.000000 0.000159 
197568000 77 54 91 980 -0.727373 0.980938 0.980938 55512.000000 0.093537 0.000000 0.000000 0.000159 
197632000 58 70 1493 447 -0.727373 0.980781 0.980781 55522.000000 0.093551 0.000000 0.000000 0.000159 
197696000 37 15 1457 880 -0.727453 0.980781 0.980781 55530.000000 0.093551 0.000000 0.000000 0.000159 
197760000 26 76 1270 405 -0.727373 0.980625 0.980625 55532.000000 0.093566 0.000000 0.000000 0.000159 
197824000 52 41 957 586 -0.727453 0.981094 0.981094 55523.000000 0.093537 0.000000 0.000000 0.000159 
197888000 77 78 301 1058 -0.727769 0.981250 0.981250 55545.000000 0.093522 0.000000 0.000000 0.000159 
197952000 14 22 889 853 -0.727532 0.981250 0.981250 55534.000000 0.093522 0.000000 0.000000 0.000159 
198016000 78 5 1329 742 -0.727690 0.981406 0.981406 55550.000000 0.093651 0.000000 0.000000 0.000159 
198080000 22 0 612 176 -0.727690 0.981406 0.981406 55558.000000 0.093636 0.000000 0.000000 0.000159 
198144000 37 47 1392 907 -0.727848 0.981406 0.981406 55584.000000 0.093810 0.000000 0.000000 0.000159 
198208000 64 50 1215 1152 -0.727769 0.981406 0.981406 55584.000000 0.093953 0.000000 0.000000 0.000159 
198272000 35 48 562 168 -0.727690 0.981875 0.981875 55576.000000 0.093909 0.000000 0.000000 0.000159 
198336000 0 73 1350 433 -0.727690 0.982031 0.982031 55568.000000 0.093894 0.000000 0.000000 0.000159 
198400000 57 43 644 1154 -0.727848 0.982031 0.982031 55602.000000 0.094052 0.000000 0.000000 0.000159 
198464000 71 77 1086 1115 -0.728323 0.982031 0.982031 55650.000000 0.093909 0.000000 0.000000 0.000159 
198528000 34 25 1054 1471 -0.728560 0.981875 0.981875 55684.000000 0.093909 0.000000 0.000000 0.000159 
198592000 57 16 1187 1224 -0.728560 0.982031 0.982031 55674.000000 0.094067 0.000000 0.000000 0.000159 
198656000 57 15 956 243 -0.728481 0.982187 0.982187 55669.000000 0.093879 0.000000 0.000000 0.000159 
198720000 33 20 0 1227 -0.728718 0.982500 0.982500 55681.000000 0.093864 0.000000 0.000000 0.000159 
198784000 10 53 823 1511 -0.728481 0.982500 0.982500 55667.000000 0.093705 0.000000 0.000000 0.000159 
198848000 30 24 0 762 -0.728481 0.982500 0.982500 55677.000000 0.093705 0.000000 0.000000 0.000159 
198912000 1 10 251 913 -0.728877 0.982969 0.982969 55687.000000 0.093661 0.000000 0.000000 0.000158 
198976000 48 46 1310 1443 -0.728877 0.982969 0.982969 55695.000000 0.093646 0.000000 0.000000 0.000158 
199040000 30 74 46 775 -0.728877 0.983125 0.983125 55685.000000 0.093790 0.000000 0.000000 0.000158 
199104000 28 63 46 967 -0.729035 0.983281 0.983281 55701.000000 0.093602 0.000000 0.000000 0.000158 
199168000 15 27 620 437 -0.729114 0.983750 0.983750 55687.000000 0.093557 0.000000 0.000000 0.000158 
199232000 69 8 494 365 -0.729035 0.983750 0.983750 55689.000000 0.093557 0.000000 0.000000 0.000158 
199296000 14 64 84 1249 -0.729035 0.983438 0.983437 55714.000000 0.093587 0.000000 0.000000 0.000158 
199360000 30 58 306 495 -0.728956 0.983281 0.983281 55731.000000 0.093572 0.000158 0.000000 0.000158 
199424000 1 8 979 434 -0.728956 0.983125 0.983125 55749.000000 0.093587 0.000158 0.000000 0.000158 
199488000 35 48 562 1291 -0.728956 0.983125 0.983125 55759.000000 0.093602 0.000158 0.000000 0.000158 
199552000 43 12 1061 1529 -0.729114 0.982969 0.982969 55785.000000 0.093631 0.000158 0.000000 0.000158 
199616000 11 66 0 574 -0.728956 0.982656 0.982656 55794.000000 0.093661 0.000158 0.000000 0.000158 
199680000 17 65 1428 999 -0.729272 0.982969 0.982969 55811.000000 0.093804 0.000158 0.000000 0.000158 
199744000 7 13 1458 1590 -0.729668 0.983281 0.983281 55847.000000 0.093933 0.000158 0.000000 0.000158 
199808000 44 1 1120 1034 -0.729984 0.983594 0.983594 55859.000000 0.093903 0.000158 0.000000 0.000158 
199872000 34 11 1101 86 -0.730222 0.983906 0.983906 55863.000000 0.093874 0.000158 0.000000 0.000158 
199936000 57 52 706 399 -0.730380 0.984219 0.984219 55874.000000 0.094032 0.000158 0.000000 0.000158 
200000000 4 40 1340 1249 -0.730617 0.985000 0.985000 55866.000000 0.093987 0.000158 0.000000 0.000158 
200064000 73 17 637 646 -0.730222 0.985000 0.985000 55833.000000 0.093987 0.000158 0.000000 0.000158 
200128000 42 35 300 663 -0.730222 0.984844 0.984844 55843.000000 0.094002 0.000158 0.000000 0.000158 
200192000 33 10 896 238 -0.730459 0.985000 0.985000 55857.000000 0.093987 0.000158 0.000000 0.000158 
200256000 45 62 271 1509 -0.730301 0.985000 0.985000 55856.000000 0.093987 0.000158 0.000000 0.000158 
200320000 56 71 71 216 -0.730142 0.984688 0.984688 55868.000000 0.094017 0.000158 0.000000 0.000158 
200384000 44 14 418 987 -0.730222 0.985000 0.985000 55856.000000 0.094160 0.000000 0.000000 0.000158 
200448000 14 21 600 298 -0.730538 0.985156 0.985156 55878.000000 0.094146 0.000000 0.000000 0.000158 
200512000 30 33 1177 1148 -0.730538 0.984844 0.984844 55898.000000 0.094160 0.000000 0.000000 0.000158 
200576000 24 53 898 614 -0.730459 0.984531 0.984531 55918.000000 0.094190 0.000000 0.000000 0.000158 
200640000 0 63 1142 596 -0.730459 0.984531 0.984531 55928.000000 0.094334 0.000000 0.000000 0.000158 
200704000 59 18 267 1151 -0.730459 0.984375 0.984375 55938.000000 0.094349 0.000000 0.000000 0.000158 
200768000 56 35 263 595 -0.730538 0.984688 0.984688 55931.000000 0.094319 0.000000 0.000000 0.000158 
200832000 54 7 687 1539 -0.730538 0.985156 0.985156 55911.000000 0.094432 0.000000 0.000000 0.000158 
200896000 52 7 1126 636 -0.730617 0.985156 0.985156 55924.000000 0.094274 0.000000 0.000000 0.000158 
200960000 31 68 296 1567 -0.730934 0.985469 0.985469 55949.000000 0.094229 0.000000 0.000000 0.000158 
201024000 69 25 975 200 -0.730696 0.985313 0.985313 55935.000000 0.094229 0.000000 0.000000 0.000158 
201088000 51 65 974 412 -0.730696 0.985625 0.985625 55930.000000 0.094199 0.000000 0.000000 0.000158 
201152000 10 40 641 880 -0.731250 0.985781 0.985781 55976.000000 0.094199 0.000000 0.000000 0.000158 
201216000 55 19 1145 1362 -0.731013 0.985469 0.985469 55977.000000 0.094372 0.000000 0.000000 0.000158 
201280000 38 24 1545 220 -0.731171 0.985625 0.985625 55988.000000 0.094545 0.000000 0.000000 0.000158 
201344000 24 75 183 746 -0.731408 0.986250 0.986250 55974.000000 0.094486 0.000000 0.000000 0.000158 
201408000 44 17 549 1556 -0.731408 0.985938 0.985938 55994.000000 0.094516 0.000000 0.000000 0.000158 
201472000 78 74 109 1435 -0.731329 0.985781 0.985781 56001.000000 0.094372 0.000000 0.000000 0.000158 
201536000 49 16 1102 158 -0.731487 0.986094 0.986094 56002.000000 0.094501 0.000000 0.000000 0.000158 
201600000 27 16 807 885 -0.731171 0.985781 0.985781 55990.000000 0.094531 0.000000 0.000000 0.000158 
201664000 54 1 1475 873 -0.731329 0.985938 0.985938 55996.000000 0.094832 0.000000 0.000000 0.000158 
201728000 63 4 293 76 -0.731408 0.985625 0.985625 56037.000000 0.094862 0.000000 0.000000 0.000158 
201792000 71 21 806 88 -0.731408 0.985625 0.985625 56042.000000 0.095035 0.000000 0.000000 0.000158 
201856000 24 14 1532 173 -0.731566 0.985938 0.985938 56038.000000 0.095005 0.000000 0.000000 0.000158 
201920000 1 15 1524 675 -0.731804 0.986406 0.986406 56034.000000 0.094960 0.000000 0.000000 0.000158 
201984000 37 31 1324 895 -0.731408 0.985938 0.985938 56039.000000 0.095005 0.000000 0.000000 0.000158 
202048000 48 44 932 368 -0.731646 0.986250 0.986250 56043.000000 0.094975 0.000000 0.000000 0.000158 
202112000 18 45 298 329 -0.731408 0.985938 0.985938 56047.000000 0.095005 0.000000 0.000000 0.000158 
202176000 2 59 563 1132 -0.731408 0.985938 0.985938 56047.000000 0.095020 0.000000 0.000000 0.000158 
202240000 37 28 1313 1094 -0.731171 0.985781 0.985781 56053.000000 0.095020 0.000000 0.000000 0.000158 
202304000 39 8 882 249 -0.731092 0.986250 0.986250 56045.000000 0.094990 0.000000 0.000000 0.000158 
202368000 64 29 788 518 -0.731013 0.986250 0.986250 56042.000000 0.094990 0.000000 0.000000 0.000158 
202432000 58 15 561 873 -0.730934 0.986406 0.986406 56029.000000 0.094960 0.000000 0.000000 0.000158 
202496000 65 66 578 731 -0.731013 0.986406 0.986406 56037.000000 0.094802 0.000000 0.000000 0.000158 
202560000 65 29 1200 92 -0.730934 0.986250 0.986250 56044.000000 0.094817 0.000000 0.000000 0.000158 
202624000 19 77 470 1543 -0.730775 0.985781 0.985781 56063.000000 0.094862 0.000000 0.000000 0.000158 
202688000 49 41 114 313 -0.730617 0.985781 0.985781 56060.000000 0.094862 0.000000 0.000000 0.000158 
202752000 74 50 1084 1156 -0.730617 0.985781 0.985781 56065.000000 0.094847 0.000000 0.000000 0.000158 
202816000 49 33 277 819 -0.730696 0.985625 0.985625 56096.000000 0.094862 0.000000 0.000000 0.000316 
202880000 72 9 340 833 -0.730617 0.985469 0.985469 56103.000000 0.094877 0.000000 0.000000 0.000158 
202944000 3 24 249 961 -0.730538 0.985313 0.985313 56125.000000 0.094892 0.000000 0.000000 0.000158 
203008000 21 18 907 510 -0.730617 0.985000 0.985000 56161.000000 0.094892 0.000000 0.000000 0.000158 
203072000 2 28 1501 1381 -0.730775 0.985313 0.985313 56159.000000 0.094862 0.000000 0.000000 0.000158 
203136000 13 63 1023 1196 -0.730775 0.985469 0.985469 56159.000000 0.094847 0.000000 0.000000 0.000158 
203200000 76 51 1248 474 -0.730696 0.985156 0.985156 56171.000000 0.094862 0.000000 0.000000 0.000158 
203264000 58 52 201 990 -0.730775 0.985469 0.985469 56182.000000 0.094832 0.000158 0.000000 0.000158 
203328000 41 74 783 1488 -0.731013 0.985781 0.985781 56202.000000 0.094817 0.000000 0.000000 0.000158 
203392000 61 31 583 1014 -0.730854 0.985000 0.985000 56236.000000 0.094862 0.000000 0.000000 0.000158 
203456000 28 33 1141 1525 -0.730538 0.984063 0.984062 56264.000000 0.094937 0.000000 0.000000 0.000158 
203520000 34 24 726 1482 -0.730538 0.984063 0.984062 56274.000000 0.094937 0.000000 0.000000 0.000158 
203584000 32 38 822 612 -0.730459 0.983906 0.983906 56294.000000 0.094952 0.000000 0.000000 0.000158 
203648000 53 64 1532 1304 -0.730696 0.983906 0.983906 56318.000000 0.094967 0.000000 0.000000 0.000158 
203712000 19 51 1402 1486 -0.730538 0.983750 0.983750 56312.000000 0.095140 0.000000 0.000000 0.000158 
203776000 78 54 849 174 -0.730617 0.983906 0.983906 56320.000000 0.095125 0.000000 0.000000 0.000158 
203840000 45 52 1446 1543 -0.730854 0.984063 0.984062 56334.000000 0.095268 0.000000 0.000000 0.000158 
203904000 44 23 8 1462 -0.730775 0.984219 0.984219 56316.000000 0.095253 0.000000 0.000000 0.000158 
203968000 20 56 324 143 -0.730538 0.984219 0.984219 56297.000000 0.095253 0.000000 0.000000 0.000158 
204032000 11 73 231 552 -0.730459 0.984063 0.984062 56306.000000 0.095268 0.000000 0.000000 0.000158 
204096000 60 59 392 1236 -0.730459 0.984063 0.984062 56306.000000 0.095283 0.000000 0.000000 0.000158 
204160000 50 79 1286 677 -0.730538 0.984063 0.984062 56319.000000 0.095283 0.000000 0.000000 0.000158 
204224000 53 42 867 833 -0.730538 0.984063 0.984062 56327.000000 0.095283 0.000000 0.000000 0.000158 
204288000 22 56 95 1335 -0.730222 0.983750 0.983750 56320.000000 0.095313 0.000000 0.000000 0.000158 
204352000 5 4 643 217 -0.730380 0.983594 0.983594 56351.000000 0.095170 0.000000 0.000000 0.000158 
204416000 3 14 1229 230 -0.730459 0.983438 0.983437 56369.000000 0.095027 0.000000 0.000000 0.000158 
204480000 74 27 1255 1306 -0.730222 0.983125 0.983125 56370.000000 0.095057 0.000000 0.000000 0.000158 
204544000 16 3 1165 733 -0.730380 0.983281 0.983281 56384.000000 0.095215 0.000000 0.000000 0.000158 
204608000 79 51 677 416 -0.730301 0.983125 0.983125 56396.000000 0.095231 0.000000 0.000000 0.000158 
204672000 78 35 468 889 -0.730222 0.982969 0.982969 56408.000000 0.095246 0.000000 0.000000 0.000158 
204736000 75 58 675 809 -0.730775 0.983281 0.983281 56444.000000 0.095215 0.000000 0.000000 0.000158 
204800000 31 20 174 1434 -0.730775 0.983750 0.983750 56429.000000 0.095215 0.000000 0.000158 0.000158 
204864000 32 1 742 512 -0.730696 0.983594 0.983594 56431.000000 0.095042 0.000000 0.000158 0.000158 
204928000 52 54 540 868 -0.730617 0.983750 0.983750 56443.000000 0.095012 0.000000 0.000158 0.000158 
204992000 47 17 529 473 -0.730459 0.983594 0.983594 56458.000000 0.095027 0.000000 0.000158 0.000158 
205056000 9 63 584 168 -0.730459 0.983750 0.983750 56456.000000 0.095170 0.000000 0.000158 0.000158 
205120000 68 53 494 1077 -0.730380 0.983906 0.983906 56443.000000 0.094982 0.000000 0.000158 0.000158 
205184000 27 36 395 983 -0.730301 0.983906 0.983906 56440.000000 0.094967 0.000000 0.000000 0.000158 
205248000 65 8 1508 1237 -0.729747 0.983594 0.983594 56427.000000 0.095155 0.000000 0.000000 0.000158 
205312000 5 66 718 136 -0.729905 0.983906 0.983906 56423.000000 0.095125 0.000000 0.000000 0.000158 
205376000 14 58 1481 955 -0.729905 0.984219 0.984219 56428.000000 0.094952 0.000000 0.000000 0.000158 
205440000 46 1 898 614 -0.729984 0.984063 0.984062 56446.000000 0.095125 0.000000 0.000000 0.000158 
205504000 14 46 387 101 -0.729984 0.984219 0.984219 56441.000000 0.095110 0.000000 0.000000 0.000158 
205568000 37 60 1555 742 -0.729668 0.984063 0.984062 56439.000000 0.095268 0.000000 0.000000 0.000158 
205632000 52 69 1393 477 -0.729509 0.984063 0.984062 56471.000000 0.095268 0.000000 0.000000 0.000158 
205696000 15 68 1213 1040 -0.729747 0.983906 0.983906 56513.000000 0.095268 0.000000 0.000000 0.000158 
205760000 6 61 738 564 -0.729351 0.983594 0.983594 56503.000000 0.095313 0.000000 0.000000 0.000158 
205824000 18 28 413 787 -0.729589 0.983906 0.983906 56525.000000 0.095283 0.000000 0.000000 0.000158 
205888000 20 9 685 886 -0.729747 0.984063 0.984062 56536.000000 0.095442 0.000000 0.000000 0.000158 
205952000 37 1 1368 1234 -0.729668 0.983906 0.983906 56536.000000 0.095457 0.000000 0.000000 0.000158 
206016000 32 30 438 477 -0.729509 0.983906 0.983906 56525.000000 0.095457 0.000000 0.000000 0.000158 
206080000 12 63 822 483 -0.729430 0.983594 0.983594 56537.000000 0.095472 0.000000 0.000000 0.000158 
206144000 24 5 484 175 -0.729272 0.983125 0.983125 56551.000000 0.095660 0.000000 0.000000 0.000158 
206208000 64 37 828 444 -0.729193 0.983125 0.983125 56553.000000 0.095660 0.000000 0.000000 0.000158 
206272000 1 0 1143 1013 -0.729272 0.983594 0.983594 56536.000000 0.095788 0.000000 0.000000 0.000158 
206336000 17 35 284 1560 -0.729351 0.983594 0.983594 56544.000000 0.095788 0.000000 0.000000 0.000158 
206400000 53 28 651 118 -0.729984 0.984375 0.984375 56568.000000 0.095886 0.000000 0.000000 0.000158 
206464000 34 49 777 161 -0.729826 0.984219 0.984219 56577.000000 0.095901 0.000000 0.000000 0.000158 
206528000 33 21 449 1398 -0.729668 0.983750 0.983750 56591.000000 0.095947 0.000000 0.000000 0.000158 
206592000 49 4 1485 1121 -0.729589 0.983438 0.983437 56603.000000 0.095977 0.000000 0.000000 0.000158 
206656000 9 44 52 1526 -0.730222 0.984063 0.984062 56632.000000 0.096075 0.000000 0.000000 0.000158 
206720000 48 75 974 1591 -0.730222 0.984219 0.984219 56622.000000 0.096060 0.000000 0.000000 0.000158 
206784000 62 18 752 707 -0.730222 0.983906 0.983906 56652.000000 0.096090 0.000000 0.000000 0.000158 
206848000 29 17 464 137 -0.730301 0.984219 0.984219 56650.000000 0.096060 0.000000 0.000000 0.000158 
206912000 21 24 801 271 -0.730222 0.984063 0.984062 56660.000000 0.096060 0.000000 0.000000 0.000158 
206976000 67 46 139 693 -0.730222 0.984375 0.984375 56645.000000 0.096044 0.000000 0.000000 0.000158 
207040000 11 29 960 894 -0.730142 0.984063 0.984062 56657.000000 0.096075 0.000000 0.000000 0.000158 
207104000 28 1 244 904 -0.729984 0.984063 0.984062 56654.000000 0.096090 0.000000 0.000000 0.000158 
207168000 70 65 884 504 -0.729905 0.983906 0.983906 56671.000000 0.096105 0.000000 0.000000 0.000158 
207232000 50 44 271 1444 -0.730459 0.984688 0.984688 56685.000000 0.096075 0.000000 0.000000 0.000158 
207296000 40 0 884 1033 -0.730301 0.984375 0.984375 56699.000000 0.096105 0.000000 0.000000 0.000158 
207360000 28 53 346 1336 -0.730617 0.984375 0.984375 56736.000000 0.096105 0.000000 0.000000 0.000158 
207424000 76 31 1299 724 -0.730775 0.984063 0.984062 56779.000000 0.095977 0.000000 0.000000 0.000158 
207488000 77 34 498 1367 -0.730459 0.983438 0.983437 56792.000000 0.096181 0.000000 0.000000 0.000158 
207552000 49 24 874 654 -0.730696 0.983281 0.983281 56836.000000 0.096355 0.000000 0.000000 0.000158 
207616000 48 7 1299 1461 -0.730538 0.983125 0.983125 56835.000000 0.096370 0.000000 0.000000 0.000159 
207680000 21 31 1481 559 -0.730775 0.983594 0.983594 56829.000000 0.096340 0.000000 0.000000 0.000158 
207744000 73 64 721 1336 -0.730617 0.983281 0.983281 56833.000000 0.096370 0.000000 0.000000 0.000159 
207808000 43 17 1077 234 -0.731013 0.983750 0.983750 56845.000000 0.096529 0.000159 0.000000 0.000159 
207872000 41 23 219 1372 -0.730934 0.983594 0.983594 56857.000000 0.096687 0.000159 0.000000 0.000159 
207936000 25 76 771 260 -0.730538 0.983281 0.983281 56855.000000 0.096559 0.000000 0.000000 0.000159 
208000000 43 12 1061 236 -0.730775 0.983125 0.983125 56889.000000 0.096559 0.000000 0.000000 0.000159 
208064000 33 79 921 1467 -0.730854 0.983125 0.983125 56905.000000 0.096559 0.000000 0.000000 0.000159 
208128000 68 40 1055 976 -0.731250 0.983438 0.983437 56930.000000 0.096672 0.000000 0.000000 0.000158 
208192000 68 9 47 1030 -0.730934 0.982969 0.982969 56938.000000 0.096718 0.000000 0.000000 0.000159 
208256000 35 44 633 1091 -0.730934 0.982969 0.982969 56943.000000 0.096687 0.000000 0.000000 0.000159 
208320000 76 28 1320 1238 -0.730934 0.983125 0.983125 56943.000000 0.096672 0.000000 0.000000 0.000158 
208384000 70 65 884 1416 -0.731013 0.983281 0.983281 56946.000000 0.096657 0.000000 0.000000 0.000158 
208448000 11 78 316 698 -0.731171 0.983438 0.983437 56957.000000 0.096641 0.000000 0.000000 0.000158 
208512000 30 57 798 352 -0.730854 0.983281 0.983281 56940.000000 0.096800 0.000000 0.000000 0.000158 
208576000 47 43 736 863 -0.730538 0.983125 0.983125 56944.000000 0.096815 0.000000 0.000000 0.000158 
208640000 15 34 1056 723 -0.730459 0.983281 0.983281 56926.000000 0.096958 0.000000 0.000000 0.000158 
208704000 46 34 1561 904 -0.730854 0.983750 0.983750 56951.000000 0.097101 0.000000 0.000000 0.000158 
208768000 5 36 59 1270 -0.730854 0.983594 0.983594 56969.000000 0.097290 0.000000 0.000000 0.000158 
208832000 36 6 1173 1347 -0.730854 0.983594 0.983594 56979.000000 0.097147 0.000000 0.000000 0.000158 
208896000 4 5 320 1095 -0.731250 0.983750 0.983750 57009.000000 0.097290 0.000000 0.000000 0.000158 
208960000 59 19 428 1378 -0.731092 0.984063 0.984062 56991.000000 0.097260 0.000000 0.000000 0.000158 
209024000 64 70 217 561 -0.731329 0.983906 0.983906 57035.000000 0.097260 0.000000 0.000000 0.000158 
209088000 10 1 147 1504 -0.731408 0.983750 0.983750 57053.000000 0.097275 0.000000 0.000000 0.000158 
209152000 43 29 427 384 -0.731487 0.984219 0.984219 57041.000000 0.097229 0.000000 0.000000 0.000158 
209216000 79 33 853 1049 -0.731566 0.983906 0.983906 57069.000000 0.097418 0.000000 0.000000 0.000158 
209280000 73 40 1148 971 -0.731250 0.983750 0.983750 57057.000000 0.097433 0.000000 0.000000 0.000158 
209344000 75 53 598 1326 -0.730934 0.983125 0.983125 57070.000000 0.097480 0.000000 0.000000 0.000159 
209408000 45 64 1372 1160 -0.730854 0.982812 0.982812 57090.000000 0.097495 0.000000 0.000000 0.000159 
209472000 76 75 1247 1473 -0.730854 0.982656 0.982656 57110.000000 0.097495 0.000000 0.000000 0.000159 
209536000 23 46 333 98 -0.730617 0.982187 0.982187 57124.000000 0.097511 0.000000 0.000000 0.000159 
209600000 79 69 202 720 -0.730538 0.981875 0.981875 57144.000000 0.097542 0.000000 0.000000 0.000159 
209664000 59 67 1115 1420 -0.730696 0.981719 0.981719 57175.000000 0.097542 0.000000 0.000000 0.000159 
209728000 71 41 1520 1420 -0.730775 0.981875 0.981875 57181.000000 0.097526 0.000000 0.000000 0.000159 
209792000 25 53 354 1033 -0.730301 0.981406 0.981406 57171.000000 0.097573 0.000000 0.000000 0.000159 
209856000 42 57 1074 1295 -0.730459 0.981406 0.981406 57192.000000 0.097557 0.000000 0.000000 0.000159 
209920000 11 21 514 478 -0.730538 0.981406 0.981406 57218.000000 0.097542 0.000000 0.000000 0.000159 
209984000 42 73 314 208 -0.730459 0.981563 0.981563 57205.000000 0.097511 0.000000 0.000000 0.000159 
210048000 34 60 370 678 -0.730538 0.981719 0.981719 57211.000000 0.097495 0.000000 0.000000 0.000159 
210112000 52 49 1419 1552 -0.730617 0.981719 0.981719 57219.000000 0.097464 0.000000 0.000000 0.000158 
210176000 40 55 696 1365 -0.730696 0.981563 0.981563 57237.000000 0.097464 0.000000 0.000000 0.000158 
210240000 25 0 1300 959 -0.731013 0.982031 0.982031 57249.000000 0.097275 0.000000 0.000000 0.000158 
210304000 36 26 193 221 -0.731408 0.982187 0.982187 57286.000000 0.097260 0.000000 0.000000 0.000158 
210368000 78 42 1042 1329 -0.731329 0.981719 0.981719 57313.000000 0.097290 0.000000 0.000000 0.000158 
210432000 29 46 862 1559 -0.731250 0.981563 0.981563 57320.000000 0.097306 0.000000 0.000000 0.000158 
210496000 13 65 1015 655 -0.731250 0.981719 0.981719 57315.000000 0.097464 0.000000 0.000000 0.000158 
210560000 9 57 0 826 -0.730854 0.981406 0.981406 57300.000000 0.097495 0.000000 0.000000 0.000159 
210624000 37 72 1166 941 -0.730854 0.981563 0.981563 57290.000000 0.097480 0.000000 0.000000 0.000159 
210688000 41 74 783 519 -0.730538 0.981406 0.981406 57278.000000 0.097495 0.000000 0.000000 0.000159 
210752000 76 12 928 909 -0.730617 0.981563 0.981563 57291.000000 0.097480 0.000000 0.000000 0.000159 
210816000 27 78 715 431 -0.730934 0.982031 0.982031 57293.000000 0.097607 0.000000 0.000000 0.000158 
210880000 65 64 656 598 -0.731013 0.982031 0.982031 57301.000000 0.097607 0.000000 0.000000 0.000158 
210944000 54 44 1127 457 -0.731171 0.982031 0.982031 57317.000000 0.097607 0.000000 0.000000 0.000158 
211008000 55 79 0 394 -0.731013 0.982031 0.982031 57314.000000 0.097623 0.000000 0.000000 0.000158 
211072000 38 31 1084 965 -0.731013 0.982031 0.982031 57324.000000 0.097781 0.000000 0.000000 0.000158 
211136000 75 63 424 1593 -0.731329 0.982344 0.982344 57336.000000 0.097592 0.000000 0.000000 0.000158 
211200000 50 32 906 250 -0.731487 0.982656 0.982656 57360.000000 0.097561 0.000000 0.000000 0.000158 
211264000 37 62 700 1205 -0.731566 0.982812 0.982812 57361.000000 0.097530 0.000000 0.000000 0.000158 
211328000 4 54 819 480 -0.731883 0.983125 0.983125 57378.000000 0.097499 0.000000 0.000000 0.000158 
211392000 37 6 597 1219 -0.731962 0.983438 0.983437 57388.000000 0.097484 0.000000 0.000000 0.000158 
211456000 17 20 0 695 -0.731725 0.983750 0.983750 57367.000000 0.097468 0.000000 0.000000 0.000158 
211520000 54 40 408 1030 -0.731725 0.983750 0.983750 57377.000000 0.097468 0.000000 0.000000 0.000158 
211584000 64 56 481 79 -0.731329 0.983438 0.983437 57375.000000 0.097499 0.000000 0.000000 0.000158 
211648000 29 63 8 73 -0.731408 0.983438 0.983437 57393.000000 0.097453 0.000000 0.000000 0.000158 
211712000 2 47 1358 1249 -0.731566 0.983438 0.983437 57419.000000 0.097453 0.000000 0.000000 0.000158 
211776000 71 21 806 504 -0.731250 0.983125 0.983125 57420.000000 0.097341 0.000000 0.000000 0.000158 
211840000 39 66 701 173 -0.731171 0.982969 0.982969 57420.000000 0.097341 0.000000 0.000000 0.000158 
211904000 37 29 267 1189 -0.731013 0.982969 0.982969 57409.000000 0.097341 0.000000 0.000000 0.000158 
211968000 5 16 205 819 -0.731250 0.983281 0.983281 57421.000000 0.097310 0.000000 0.000000 0.000158 
212032000 50 26 782 881 -0.731329 0.983281 0.983281 57444.000000 0.097326 0.000000 0.000000 0.000158 
212096000 58 59 172 500 -0.731566 0.983594 0.983594 57448.000000 0.097310 0.000000 0.000000 0.000158 
212160000 48 43 596 100 -0.731883 0.983750 0.983750 57465.000000 0.097295 0.000000 0.000000 0.000158 
212224000 12 24 539 1144 -0.732120 0.983594 0.983594 57507.000000 0.097468 0.000000 0.000000 0.000158 
212288000 22 60 681 559 -0.732278 0.983906 0.983906 57503.000000 0.097453 0.000000 0.000000 0.000158 
212352000 24 54 139 959 -0.732358 0.983906 0.983906 57511.000000 0.097769 0.000000 0.000000 0.000158 
212416000 59 38 799 1440 -0.732516 0.984219 0.984219 57514.000000 0.097596 0.000000 0.000000 0.000158 
212480000 74 2 246 350 -0.733070 0.984844 0.984844 57547.000000 0.097549 0.000000 0.000000 0.000158 
212544000 4 32 520 810 -0.732991 0.984688 0.984688 57547.000000 0.097708 0.000000 0.000000 0.000158 
212608000 38 34 721 611 -0.733070 0.984688 0.984688 57560.000000 0.097708 0.000000 0.000000 0.000158 
212672000 68 63 1039 1481 -0.732991 0.984844 0.984844 57560.000000 0.097723 0.000000 0.000000 0.000158 
212736000 28 30 175 780 -0.733070 0.985000 0.985000 57573.000000 0.097723 0.000000 0.000000 0.000158 
212800000 63 39 277 662 -0.732832 0.984688 0.984688 57569.000000 0.097912 0.000000 0.000000 0.000158 
212864000 28 21 924 963 -0.732516 0.984375 0.984375 57562.000000 0.097912 0.000000 0.000158 0.000158 
212928000 8 42 849 519 -0.732358 0.984063 0.984062 57574.000000 0.097785 0.000000 0.000000 0.000158 
212992000 75 76 1210 849 -0.732595 0.984219 0.984219 57588.000000 0.097769 0.000000 0.000000 0.000158 
213056000 14 77 1023 1523 -0.732991 0.984688 0.984688 57598.000000 0.097881 0.000000 0.000000 0.000158 
213120000 70 55 621 39 -0.732991 0.984531 0.984531 57608.000000 0.098055 0.000000 0.000000 0.000158 
213184000 42 54 0 1079 -0.733149 0.984375 0.984375 57634.000000 0.098070 0.000000 0.000000 0.000158 
213248000 55 77 919 1195 -0.733149 0.984688 0.984688 57631.000000 0.098039 0.000000 0.000000 0.000158 
213312000 23 19 1444 325 -0.733149 0.984375 0.984375 57651.000000 0.098070 0.000000 0.000000 0.000158 
213376000 30 74 46 1114 -0.732991 0.984219 0.984219 57653.000000 0.098086 0.000000 0.000000 0.000158 
213440000 79 65 1126 877 -0.732991 0.984219 0.984219 57666.000000 0.098101 0.000000 0.000000 0.000158 
213504000 55 9 1208 786 -0.733070 0.984375 0.984375 57672.000000 0.098086 0.000000 0.000000 0.000158 
213568000 24 15 584 1101 -0.733703 0.985156 0.985156 57696.000000 0.098039 0.000000 0.000000 0.000158 
213632000 18 26 772 809 -0.733386 0.985000 0.985000 57697.000000 0.098055 0.000000 0.000000 0.000158 
213696000 47 6 693 801 -0.733544 0.985469 0.985469 57693.000000 0.098024 0.000000 0.000000 0.000158 
213760000 45 14 1350 1474 -0.733465 0.985469 0.985469 57690.000000 0.098024 0.000000 0.000000 0.000158 
213824000 15 42 1374 1321 -0.733465 0.985469 0.985469 57695.000000 0.098024 0.000000 0.000000 0.000158 
213888000 26 57 1512 1341 -0.733703 0.985313 0.985313 57729.000000 0.098039 0.000000 0.000000 0.000158 
213952000 43 11 1004 115 -0.733861 0.985469 0.985469 57735.000000 0.098039 0.000000 0.000000 0.000158 
214016000 63 59 204 910 -0.734019 0.985469 0.985469 57761.000000 0.098197 0.000000 0.000000 0.000158 
214080000 75 54 65 1369 -0.733861 0.985156 0.985156 57767.000000 0.098228 0.000000 0.000000 0.000158 
214144000 7 5 72 1020 -0.734098 0.985625 0.985625 57776.000000 0.098197 0.000000 0.000000 0.000158 
214208000 33 48 1179 1455 -0.734098 0.985625 0.985625 57781.000000 0.098182 0.000000 0.000000 0.000158 
214272000 68 68 1338 1413 -0.733940 0.985156 0.985156 57795.000000 0.098213 0.000000 0.000000 0.000158 
214336000 20 34 777 470 -0.734019 0.985156 0.985156 57803.000000 0.098371 0.000000 0.000000 0.000158 
214400000 26 75 1366 182 -0.733940 0.984844 0.984844 57815.000000 0.098387 0.000000 0.000000 0.000158 
214464000 65 75 306 1282 -0.734019 0.984844 0.984844 57828.000000 0.098387 0.000000 0.000000 0.000158 
214528000 8 26 1313 381 -0.734019 0.985000 0.985000 57818.000000 0.098371 0.000000 0.000000 0.000158 
214592000 10 60 577 949 -0.734256 0.985000 0.985000 57842.000000 0.098371 0.000000 0.000000 0.000158 
214656000 57 37 1270 295 -0.734256 0.985156 0.985156 57842.000000 0.098355 0.000000 0.000000 0.000158 
214720000 61 48 78 787 -0.734335 0.985000 0.985000 57878.000000 0.098371 0.000000 0.000000 0.000158 
214784000 52 5 1005 1449 -0.734256 0.985000 0.985000 57870.000000 0.098387 0.000000 0.000000 0.000158 
214848000 23 16 658 643 -0.734494 0.985156 0.985156 57884.000000 0.098371 0.000000 0.000000 0.000158 
214912000 18 68 1540 31 -0.734256 0.985000 0.985000 57880.000000 0.098371 0.000000 0.000000 0.000158 
214976000 33 65 558 1154 -0.734573 0.985469 0.985469 57890.000000 0.098324 0.000000 0.000000 0.000158 
215040000 58 68 269 594 -0.734573 0.985313 0.985313 57895.000000 0.098340 0.000000 0.000000 0.000158 
215104000 14 56 277 196 -0.734494 0.985469 0.985469 57877.000000 0.098324 0.000000 0.000000 0.000158 
215168000 62 31 562 402 -0.734573 0.985469 0.985469 57890.000000 0.098324 0.000000 0.000000 0.000158 
215232000 1 49 795 167 -0.734810 0.985469 0.985469 57914.000000 0.098482 0.000000 0.000000 0.000158 
215296000 17 78 456 1121 -0.734810 0.985469 0.985469 57927.000000 0.098641 0.000000 0.000000 0.000158 
215360000 15 42 1374 589 -0.734494 0.985156 0.985156 57920.000000 0.098672 0.000000 0.000000 0.000158 
215424000 67 39 115 970 -0.734652 0.985313 0.985313 57934.000000 0.098498 0.000000 0.000000 0.000158 
215488000 35 16 1231 628 -0.734731 0.985313 0.985313 57957.000000 0.098514 0.000000 0.000000 0.000158 
215552000 54 13 0 101 -0.734652 0.985156 0.985156 57959.000000 0.098545 0.000000 0.000000 0.000158 
215616000 21 12 232 122 -0.734256 0.984844 0.984844 57944.000000 0.098703 0.000000 0.000000 0.000158 
215680000 19 13 164 242 -0.734256 0.984844 0.984844 57949.000000 0.098545 0.000000 0.000000 0.000158 
215744000 7 49 330 1215 -0.734494 0.984844 0.984844 57973.000000 0.098529 0.000000 0.000000 0.000158 
215808000 53 76 1478 898 -0.734731 0.984844 0.984844 58012.000000 0.098529 0.000000 0.000000 0.000158 
215872000 53 12 460 1442 -0.735047 0.985781 0.985781 57994.000000 0.098451 0.000000 0.000000 0.000158 
215936000 78 61 481 1309 -0.735047 0.985781 0.985781 58004.000000 0.098451 0.000000 0.000000 0.000158 
216000000 67 43 1188 1593 -0.735047 0.985625 0.985625 58017.000000 0.098436 0.000000 0.000000 0.000158 
216064000 45 58 1512 90 -0.734968 0.985781 0.985781 58017.000000 0.098420 0.000000 0.000000 0.000158 
216128000 52 45 958 1373 -0.734968 0.985938 0.985938 58012.000000 0.098405 0.000000 0.000000 0.000158 
216192000 18 30 666 696 -0.735206 0.986250 0.986250 58031.000000 0.098389 0.000158 0.000000 0.000158 
216256000 32 9 1426 1487 -0.735443 0.986406 0.986406 58040.000000 0.098389 0.000000 0.000000 0.000158 
216320000 26 73 617 112 -0.735443 0.986563 0.986563 58040.000000 0.098374 0.000000 0.000000 0.000158 
216384000 77 56 748 1094 -0.735443 0.986406 0.986406 58070.000000 0.098420 0.000000 0.000000 0.000158 
216448000 37 22 326 865 -0.735918 0.986563 0.986563 58108.000000 0.098420 0.000000 0.000000 0.000158 
216512000 12 64 1335 1419 -0.735364 0.985938 0.985938 58105.000000 0.098451 0.000000 0.000000 0.000158 
216576000 49 13 240 298 -0.735285 0.985938 0.985938 58097.000000 0.098467 0.000000 0.000000 0.000158 
216640000 19 39 1466 382 -0.735364 0.985938 0.985938 58105.000000 0.098451 0.000000 0.000000 0.000158 
216704000 36 36 4 1044 -0.735443 0.985938 0.985938 58113.000000 0.098451 0.000000 0.000000 0.000158 
216768000 64 59 514 91 -0.735759 0.986094 0.986094 58127.000000 0.098436 0.000158 0.000000 0.000158 
216832000 27 42 548 530 -0.735918 0.985938 0.985938 58153.000000 0.098451 0.000158 0.000000 0.000316 
216896000 41 75 423 1171 -0.735680 0.985625 0.985625 58154.000000 0.098482 0.000158 0.000000 0.000158 
216960000 32 1 742 505 -0.735443 0.985625 0.985625 58153.000000 0.098482 0.000158 0.000000 0.000158 
217024000 68 28 1224 754 -0.735680 0.985625 0.985625 58184.000000 0.098467 0.000000 0.000000 0.000158 
217088000 61 46 566 1121 -0.735759 0.985469 0.985469 58205.000000 0.098482 0.000000 0.000000 0.000158 
217152000 39 14 80 1365 -0.735997 0.986094 0.986094 58199.000000 0.098420 0.000000 0.000000 0.000158 
217216000 21 28 1199 873 -0.735759 0.985938 0.985938 58190.000000 0.098436 0.000000 0.000000 0.000158 
217280000 13 55 861 1010 -0.735522 0.985469 0.985469 58196.000000 0.098482 0.000000 0.000000 0.000158 
217344000 23 26 1002 1093 -0.735680 0.985781 0.985781 58199.000000 0.098436 0.000000 0.000000 0.000158 
217408000 66 3 1395 28 -0.735601 0.985469 0.985469 58221.000000 0.098467 0.000000 0.000000 0.000158 
217472000 78 52 1278 672 -0.735839 0.985313 0.985313 58255.000000 0.098482 0.000000 0.000000 0.000158 
217536000 38 12 1407 794 -0.735680 0.985313 0.985313 58262.000000 0.098641 0.000000 0.000000 0.000158 
217600000 14 16 1482 358 -0.735839 0.985469 0.985469 58276.000000 0.098609 0.000000 0.000000 0.000158 
217664000 31 15 550 22 -0.735918 0.985625 0.985625 58282.000000 0.098609 0.000000 0.000000 0.000158 
217728000 52 67 177 1367 -0.735759 0.985313 0.985313 58291.000000 0.098641 0.000000 0.000000 0.000158 
217792000 27 52 983 1216 -0.735997 0.985938 0.985938 58283.000000 0.098594 0.000000 0.000000 0.000158 
217856000 2 33 1352 950 -0.736155 0.986250 0.986250 58284.000000 0.098736 0.000000 0.000000 0.000158 
217920000 75 1 1156 1416 -0.736392 0.986563 0.986563 58290.000000 0.098705 0.000000 0.000000 0.000158 
217984000 53 56 135 1174 -0.736788 0.987031 0.987031 58300.000000 0.098689 0.000000 0.000000 0.000158 
218048000 0 32 258 579 -0.737104 0.987344 0.987344 58322.000000 0.098816 0.000000 0.000000 0.000158 
218112000 78 54 849 941 -0.737421 0.987344 0.987344 58354.000000 0.098816 0.000000 0.000000 0.000158 
218176000 78 16 340 273 -0.737263 0.987344 0.987344 58343.000000 0.098816 0.000000 0.000000 0.000158 
218240000 11 34 196 195 -0.737184 0.987344 0.987344 58361.000000 0.098816 0.000000 0.000000 0.000158 
218304000 18 45 298 1099 -0.737263 0.987344 0.987344 58369.000000 0.098816 0.000000 0.000158 0.000158 
218368000 64 50 1215 1353 -0.737184 0.987187 0.987187 58379.000000 0.098832 0.000000 0.000000 0.000158 
218432000 58 1 1043 1353 -0.737025 0.986875 0.986875 58391.000000 0.099021 0.000000 0.000000 0.000158 
218496000 1 25 325 29 -0.737025 0.986719 0.986719 58401.000000 0.099036 0.000000 0.000000 0.000158 
218560000 56 73 686 1161 -0.737025 0.986875 0.986875 58407.000000 0.098990 0.000000 0.000000 0.000158 
218624000 13 12 114 511 -0.737025 0.986875 0.986875 58407.000000 0.099147 0.000000 0.000000 0.000158 
218688000 75 1 1156 1346 -0.737184 0.986875 0.986875 58423.000000 0.098990 0.000000 0.000000 0.000158 
218752000 52 51 1507 924 -0.737104 0.986563 0.986563 58435.000000 0.098847 0.000000 0.000000 0.000158 
218816000 56 46 0 1404 -0.736788 0.986719 0.986719 58406.000000 0.098832 0.000000 0.000000 0.000158 
218880000 39 67 1476 702 -0.737104 0.987344 0.987344 58408.000000 0.098785 0.000000 0.000000 0.000158 
218944000 78 66 1408 172 -0.737184 0.987187 0.987187 58426.000000 0.098801 0.000000 0.000000 0.000158 
219008000 20 67 846 975 -0.737342 0.987187 0.987187 58452.000000 0.098801 0.000158 0.000000 0.000158 
219072000 3 0 474 412 -0.737104 0.986875 0.986875 58458.000000 0.098801 0.000000 0.000000 0.000158 
219136000 62 14 307 258 -0.737500 0.986563 0.986563 58521.000000 0.098832 0.000000 0.000000 0.000158 
219200000 18 6 1099 571 -0.737500 0.986563 0.986563 58521.000000 0.098674 0.000000 0.000000 0.000158 
219264000 37 36 1480 1364 -0.737500 0.986406 0.986406 58531.000000 0.098847 0.000000 0.000000 0.000158 
219328000 35 15 765 1312 -0.737342 0.986094 0.986094 58543.000000 0.098879 0.000000 0.000000 0.000158 
219392000 18 17 623 687 -0.737263 0.986250 0.986250 58535.000000 0.099021 0.000000 0.000000 0.000158 
219456000 39 64 1132 1261 -0.737342 0.986094 0.986094 58553.000000 0.099036 0.000000 0.000000 0.000158 
219520000 73 31 1168 954 -0.737342 0.985938 0.985938 58568.000000 0.099036 0.000000 0.000000 0.000158 
219584000 38 11 1562 407 -0.737500 0.985625 0.985625 58604.000000 0.099036 0.000000 0.000000 0.000158 
219648000 64 14 280 136 -0.737342 0.985469 0.985469 58603.000000 0.098910 0.000000 0.000000 0.000158 
219712000 3 52 1178 900 -0.737025 0.985313 0.985313 58591.000000 0.098910 0.000000 0.000000 0.000158 
219776000 12 28 770 520 -0.737184 0.985156 0.985156 58625.000000 0.098925 0.000000 0.000000 0.000158 
219840000 14 60 801 1049 -0.737342 0.985469 0.985469 58621.000000 0.098910 0.000000 0.000000 0.000158 
219904000 13 40 1146 171 -0.737658 0.985625 0.985625 58648.000000 0.098894 0.000000 0.000000 0.000158 
219968000 36 7 829 293 -0.737579 0.985625 0.985625 58640.000000 0.099068 0.000000 0.000000 0.000158 
220032000 63 59 204 495 -0.737737 0.986250 0.986250 58641.000000 0.099163 0.000000 0.000000 0.000158 
220096000 74 44 367 585 -0.737816 0.986719 0.986719 58627.000000 0.099116 0.000000 0.000000 0.000158 
220160000 44 24 444 1413 -0.737816 0.986875 0.986875 58632.000000 0.099101 0.000000 0.000000 0.000158 
220224000 73 20 188 786 -0.737737 0.986875 0.986875 58624.000000 0.099101 0.000000 0.000000 0.000158 
220288000 36 36 4 1512 -0.737975 0.987187 0.987187 58636.000000 0.099085 0.000000 0.000000 0.000158 
220352000 28 43 1543 856 -0.737737 0.987187 0.987187 58622.000000 0.099085 0.000000 0.000000 0.000158 
220416000 62 31 562 1502 -0.737816 0.987344 0.987344 58635.000000 0.098927 0.000000 0.000000 0.000158 
220480000 49 16 1102 772 -0.738133 0.987500 0.987500 58660.000000 0.099085 0.000000 0.000000 0.000158 
220544000 12 23 192 975 -0.737816 0.987031 0.987031 58663.000000 0.099132 0.000000 0.000000 0.000158 
220608000 52 29 726 816 -0.737816 0.986875 0.986875 58681.000000 0.099163 0.000000 0.000000 0.000158 
220672000 27 35 1437 1308 -0.737737 0.986719 0.986719 58683.000000 0.099179 0.000000 0.000000 0.000158 
220736000 39 25 826 813 -0.737579 0.986875 0.986875 58672.000000 0.099163 0.000000 0.000000 0.000158 
220800000 13 36 1176 1098 -0.737342 0.986250 0.986250 58693.000000 0.099068 0.000000 0.000000 0.000158 
220864000 24 6 985 1512 -0.737184 0.986250 0.986250 58682.000000 0.099068 0.000000 0.000000 0.000158 
220928000 42 31 690 146 -0.737104 0.986094 0.986094 58702.000000 0.099083 0.000000 0.000000 0.000158 
220992000 62 31 562 1336 -0.736788 0.985938 0.985938 58685.000000 0.099099 0.000000 0.000000 0.000158 
221056000 34 60 370 98 -0.736867 0.985938 0.985938 58688.000000 0.098957 0.000000 0.000000 0.000158 
221120000 42 19 510 68 -0.737025 0.986250 0.986250 58701.000000 0.098941 0.000000 0.000000 0.000158 
221184000 61 77 588 367 -0.737184 0.986563 0.986563 58702.000000 0.098894 0.000000 0.000000 0.000158 
221248000 4 22 902 264 -0.737342 0.986406 0.986406 58728.000000 0.098910 0.000000 0.000000 0.000158 
221312000 25 24 1089 892 -0.737500 0.986406 0.986406 58744.000000 0.098910 0.000000 0.000000 0.000158 
221376000 47 19 225 1564 -0.737816 0.986719 0.986719 58756.000000 0.098879 0.000000 0.000000 0.000158 
221440000 64 6 420 509 -0.737579 0.986719 0.986719 58750.000000 0.098879 0.000000 0.000000 0.000158 
221504000 28 5 737 1297 -0.737737 0.986719 0.986719 58774.000000 0.099036 0.000000 0.000000 0.000158 
221568000 40 74 1341 544 -0.737816 0.986719 0.986719 58795.000000 0.099194 0.000000 0.000000 0.000158 
221632000 28 49 581 462 -0.737658 0.986094 0.986094 58824.000000 0.099241 0.000000 0.000000 0.000158 
221696000 15 2 478 1280 -0.737500 0.985625 0.985625 58838.000000 0.099289 0.000000 0.000000 0.000158 
221760000 44 42 382 1105 -0.737737 0.985625 0.985625 58867.000000 0.099273 0.000000 0.000000 0.000158 
221824000 25 43 1318 264 -0.737737 0.985625 0.985625 58875.000000 0.099273 0.000000 0.000000 0.000158 
221888000 3 26 791 1287 -0.737737 0.985625 0.985625 58880.000000 0.099273 0.000000 0.000000 0.000158 
221952000 62 34 21 153 -0.737896 0.985469 0.985469 58911.000000 0.099447 0.000000 0.000000 0.000158 
222016000 69 37 1097 1162 -0.737896 0.985313 0.985313 58929.000000 0.099462 0.000000 0.000000 0.000158 
222080000 36 14 918 761 -0.737816 0.985000 0.985000 58946.000000 0.099494 0.000000 0.000000 0.000158 
222144000 71 56 1548 1035 -0.737421 0.984844 0.984844 58937.000000 0.099494 0.000000 0.000000 0.000158 
222208000 19 14 396 956 -0.737579 0.984844 0.984844 58961.000000 0.099652 0.000000 0.000000 0.000158 
222272000 36 28 793 648 -0.737579 0.984844 0.984844 58961.000000 0.099652 0.000000 0.000000 0.000158 
222336000 25 49 867 198 -0.737579 0.985000 0.985000 58959.000000 0.099636 0.000000 0.000000 0.000158 
222400000 13 34 431 51 -0.737342 0.984688 0.984688 58973.000000 0.099668 0.000000 0.000000 0.000158 
222464000 78 16 340 908 -0.737421 0.984844 0.984844 58971.000000 0.099810 0.000000 0.000000 0.000158 
222528000 52 79 494 1399 -0.737500 0.985000 0.985000 58984.000000 0.099968 0.000000 0.000000 0.000158 
222592000 14 67 1495 932 -0.737500 0.985000 0.985000 59002.000000 0.099984 0.000000 0.000000 0.000158 
222656000 28 47 1447 1005 -0.737500 0.985156 0.985156 58992.000000 0.099968 0.000000 0.000000 0.000158 
222720000 36 73 766 976 -0.737658 0.985156 0.985156 59013.000000 0.099810 0.000000 0.000000 0.000158 
222784000 0 0 260 1389 -0.737816 0.985156 0.985156 59029.000000 0.099794 0.000000 0.000000 0.000158 
222848000 10 66 1413 1185 -0.738054 0.985156 0.985156 59053.000000 0.099794 0.000000 0.000000 0.000158 
222912000 39 44 51 408 -0.738054 0.985313 0.985313 59059.000000 0.099779 0.000000 0.000000 0.000158 
222976000 2 78 1275 1459 -0.738212 0.985469 0.985469 59065.000000 0.099763 0.000000 0.000000 0.000158 
223040000 35 19 780 1516 -0.738133 0.985156 0.985156 59077.000000 0.099794 0.000000 0.000000 0.000158 
223104000 74 29 454 813 -0.738054 0.985000 0.985000 59084.000000 0.099968 0.000000 0.000000 0.000158 
223168000 78 76 879 243 -0.738133 0.984688 0.984688 59117.000000 0.099984 0.000000 0.000000 0.000158 
223232000 67 77 757 1496 -0.738212 0.984688 0.984688 59125.000000 0.100142 0.000000 0.000000 0.000158 
223296000 40 76 679 391 -0.737737 0.984375 0.984375 59120.000000 0.100174 0.000000 0.000000 0.000158 
223360000 61 35 966 329 -0.737816 0.984531 0.984531 59123.000000 0.100158 0.000000 0.000000 0.000158 
223424000 77 5 733 724 -0.738212 0.984844 0.984844 59143.000000 0.100111 0.000000 0.000000 0.000158 
223488000 69 3 288 1131 -0.738212 0.985313 0.985313 59131.000000 0.100063 0.000000 0.000000 0.000158 
223552000 71 31 624 452 -0.738608 0.985781 0.985781 59148.000000 0.100047 0.000000 0.000000 0.000158 
223616000 56 78 631 287 -0.738449 0.985625 0.985625 59150.000000 0.100063 0.000000 0.000000 0.000158 
223680000 79 48 883 533 -0.738687 0.985781 0.985781 59164.000000 0.100047 0.000000 0.000000 0.000158 
223744000 59 63 769 1263 -0.738687 0.985625 0.985625 59174.000000 0.100063 0.000000 0.000000 0.000158 
223808000 60 30 498 999 -0.738608 0.985313 0.985313 59191.000000 0.100095 0.000000 0.000000 0.000158 
223872000 27 6 832 343 -0.738449 0.985469 0.985469 59186.000000 0.100095 0.000000 0.000000 0.000158 
223936000 25 37 820 864 -0.739082 0.985781 0.985781 59230.000000 0.100063 0.000000 0.000000 0.000158 
224000000 21 56 1132 316 -0.738924 0.986094 0.986094 59199.000000 0.100047 0.000000 0.000000 0.000158 
224064000 67 72 687 895 -0.739003 0.986250 0.986250 59212.000000 0.100032 0.000000 0.000000 0.000158 
224128000 26 24 774 1474 -0.738845 0.986719 0.986719 59184.000000 0.100032 0.000158 0.000000 0.000158 
224192000 37 53 994 497 -0.739082 0.987187 0.987187 59183.000000 0.099984 0.000000 0.000000 0.000158 
224256000 50 10 700 845 -0.739161 0.987031 0.987031 59201.000000 0.100000 0.000000 0.000000 0.000158 
224320000 72 69 994 1040 -0.739241 0.987031 0.987031 59209.000000 0.099984 0.000000 0.000000 0.000158 
224384000 66 68 1558 1371 -0.739003 0.987031 0.987031 59185.000000 0.099984 0.000000 0.000000 0.000158 
224448000 0 70 147 697 -0.739003 0.987031 0.987031 59185.000000 0.099984 0.000000 0.000000 0.000158 
224512000 10 35 651 707 -0.738924 0.986875 0.986875 59187.000000 0.099984 0.000000 0.000000 0.000158 
224576000 65 20 1221 414 -0.739082 0.987031 0.987031 59193.000000 0.099968 0.000000 0.000000 0.000158 
224640000 48 71 1524 7 -0.738924 0.986875 0.986875 59187.000000 0.100142 0.000000 0.000000 0.000158 
224704000 19 22 40 1017 -0.739161 0.987031 0.987031 59206.000000 0.100284 0.000000 0.000000 0.000158 
224768000 74 54 98 359 -0.739478 0.987187 0.987187 59236.000000 0.100111 0.000000 0.000000 0.000158 
224832000 32 65 1020 1545 -0.739557 0.987031 0.987031 59259.000000 0.100126 0.000000 0.000000 0.000158 
224896000 31 78 1487 694 -0.739953 0.987344 0.987344 59279.000000 0.100095 0.000000 0.000000 0.000158 
224960000 7 17 1159 930 -0.739953 0.987187 0.987187 59294.000000 0.100111 0.000000 0.000000 0.000158 
225024000 16 68 572 581 -0.740190 0.987187 0.987187 59326.000000 0.100111 0.000000 0.000000 0.000158 
225088000 11 14 742 644 -0.740190 0.987500 0.987500 59318.000000 0.100079 0.000000 0.000000 0.000158 
225152000 30 14 1287 1104 -0.740269 0.987656 0.987656 59318.000000 0.100079 0.000000 0.000000 0.000158 
225216000 64 68 548 854 -0.740269 0.987500 0.987500 59328.000000 0.100253 0.000000 0.000000 0.000158 
225280000 57 30 185 1028 -0.740665 0.987812 0.987812 59358.000000 0.100221 0.000000 0.000000 0.000316 
225344000 76 55 101 556 -0.740585 0.987812 0.987812 59360.000000 0.100221 0.000000 0.000000 0.000158 
225408000 15 20 1462 1273 -0.740665 0.987812 0.987812 59368.000000 0.100221 0.000000 0.000000 0.000158 
225472000 73 61 638 11 -0.740269 0.987656 0.987656 59356.000000 0.100237 0.000000 0.000000 0.000158 
225536000 44 30 584 225 -0.740665 0.987812 0.987812 59386.000000 0.100221 0.000000 0.000000 0.000158 
225600000 0 26 769 296 -0.740585 0.987812 0.987812 59391.000000 0.100221 0.000000 0.000000 0.000158 
225664000 56 32 802 1503 -0.740348 0.987656 0.987656 59377.000000 0.100237 0.000000 0.000000 0.000158 
225728000 29 60 896 1233 -0.740427 0.987656 0.987656 59390.000000 0.100568 0.000000 0.000000 0.000158 
225792000 69 66 1158 1058 -0.739873 0.987344 0.987344 59395.000000 0.100600 0.000000 0.000000 0.000158 
225856000 76 73 573 337 -0.740111 0.987344 0.987344 59419.000000 0.100584 0.000000 0.000000 0.000158 
225920000 40 58 1262 566 -0.740427 0.987656 0.987656 59462.000000 0.100568 0.000000 0.000000 0.000158 
225984000 24 2 1288 665 -0.740585 0.988281 0.988281 59458.000000 0.100505 0.000000 0.000000 0.000158 
226048000 24 61 1315 149 -0.740902 0.988281 0.988281 59490.000000 0.100489 0.000000 0.000000 0.000158 
226112000 28 8 1492 7 -0.740902 0.988437 0.988437 59490.000000 0.100473 0.000000 0.000000 0.000158 
226176000 13 44 1407 1043 -0.740902 0.988594 0.988594 59480.000000 0.100442 0.000000 0.000000 0.000158 
226240000 50 9 305 214 -0.740823 0.988437 0.988437 59494.000000 0.100457 0.000000 0.000000 0.000158 
226304000 63 17 86 765 -0.741139 0.988906 0.988906 59529.000000 0.100426 0.000000 0.000000 0.000158 
226368000 10 63 1568 951 -0.741218 0.988750 0.988750 59547.000000 0.100741 0.000000 0.000000 0.000158 
226432000 48 18 1594 1390 -0.740981 0.988437 0.988437 59548.000000 0.100773 0.000000 0.000000 0.000158 
226496000 75 30 1395 363 -0.741535 0.988594 0.988594 59599.000000 0.100930 0.000000 0.000000 0.000158 
226560000 37 2 906 1212 -0.741377 0.988437 0.988437 59608.000000 0.100930 0.000000 0.000000 0.000158 
226624000 52 11 441 1047 -0.741456 0.988125 0.988125 59641.000000 0.100962 0.000000 0.000000 0.000158 
226688000 69 52 276 402 -0.741614 0.988281 0.988281 59655.000000 0.100946 0.000000 0.000000 0.000158 
226752000 16 22 1192 1008 -0.741772 0.988437 0.988437 59671.000000 0.100930 0.000000 0.000000 0.000158 
226816000 4 4 187 685 -0.741772 0.988594 0.988594 59674.000000 0.100930 0.000000 0.000000 0.000158 
226880000 43 39 787 1015 -0.741614 0.988437 0.988437 59673.000000 0.100946 0.000000 0.000000 0.000158 
226944000 63 9 448 1040 -0.741535 0.988594 0.988594 59673.000000 0.100930 0.000000 0.000000 0.000158 
227008000 40 11 365 1476 -0.741535 0.988281 0.988281 59693.000000 0.100946 0.000000 0.000000 0.000158 
227072000 75 21 877 92 -0.741930 0.988594 0.988594 59723.000000 0.100915 0.000000 0.000000 0.000158 
227136000 37 68 1565 1111 -0.742009 0.988594 0.988594 59731.000000 0.100915 0.000000 0.000000 0.000158 
227200000 65 6 206 967 -0.742168 0.988906 0.988906 59727.000000 0.100883 0.000000 0.000000 0.000158 
227264000 6 48 327 1380 -0.742168 0.989063 0.989062 59722.000000 0.100867 0.000000 0.000000 0.000158 
227328000 51 49 411 1025 -0.742326 0.989375 0.989375 59723.000000 0.100993 0.000000 0.000000 0.000158 
227392000 26 49 1498 1174 -0.742484 0.989844 0.989844 59719.000000 0.100961 0.000000 0.000000 0.000158 
227456000 12 43 696 983 -0.742168 0.989531 0.989531 59730.000000 0.101150 0.000000 0.000000 0.000158 
227520000 39 10 1540 536 -0.742009 0.989219 0.989219 59734.000000 0.101182 0.000000 0.000000 0.000158 
227584000 23 23 1398 1359 -0.742168 0.989063 0.989062 59760.000000 0.101340 0.000000 0.000000 0.000158 
227648000 50 27 762 367 -0.742326 0.989063 0.989062 59776.000000 0.101340 0.000000 0.000000 0.000158 
227712000 65 16 784 1138 -0.742247 0.988906 0.988906 59783.000000 0.101340 0.000000 0.000000 0.000158 
227776000 46 40 1351 526 -0.741930 0.988906 0.988906 59756.000000 0.101324 0.000000 0.000000 0.000158 
227840000 18 13 841 534 -0.742247 0.989219 0.989219 59768.000000 0.101308 0.000000 0.000000 0.000158 
227904000 8 56 974 1188 -0.742247 0.989063 0.989062 59778.000000 0.101481 0.000000 0.000000 0.000158 
227968000 59 76 571 142 -0.742722 0.989219 0.989219 59821.000000 0.101639 0.000000 0.000000 0.000158 
228032000 41 72 154 894 -0.742484 0.989375 0.989375 59807.000000 0.101623 0.000000 0.000000 0.000158 
228096000 2 24 132 1016 -0.742326 0.989063 0.989062 59816.000000 0.101639 0.000000 0.000000 0.000158 
228160000 20 46 1142 892 -0.742247 0.988750 0.988750 59828.000000 0.101671 0.000000 0.000000 0.000158 
228224000 16 13 976 1206 -0.742089 0.988750 0.988750 59822.000000 0.101829 0.000000 0.000000 0.000158 
228288000 52 41 957 1271 -0.742168 0.988750 0.988750 59835.000000 0.102002 0.000000 0.000000 0.000158 
228352000 63 52 894 1219 -0.742405 0.989063 0.989062 59839.000000 0.101986 0.000000 0.000000 0.000158 
228416000 1 78 1051 927 -0.742642 0.989219 0.989219 59868.000000 0.101970 0.000000 0.000000 0.000158 
228480000 64 2 571 788 -0.742405 0.989063 0.989062 59872.000000 0.101829 0.000000 0.000000 0.000158 
228544000 72 5 1482 1067 -0.742089 0.988594 0.988594 59880.000000 0.101877 0.000000 0.000000 0.000158 
228608000 8 26 1313 186 -0.741377 0.987969 0.987969 59866.000000 0.101735 0.000000 0.000000 0.000158 
228672000 6 49 964 738 -0.741456 0.987969 0.987969 59874.000000 0.101735 0.000000 0.000000 0.000158 
228736000 23 77 1442 1295 -0.741377 0.987969 0.987969 59876.000000 0.101735 0.000000 0.000000 0.000158 
228800000 18 69 382 1151 -0.741377 0.987969 0.987969 59884.000000 0.101735 0.000000 0.000000 0.000158 
228864000 63 69 1071 7 -0.741772 0.988437 0.988437 59907.000000 0.101687 0.000000 0.000000 0.000158 
228928000 12 65 33 330 -0.742089 0.988437 0.988437 59939.000000 0.101687 0.000000 0.000000 0.000158 
228992000 32 69 1049 267 -0.742168 0.988750 0.988750 59927.000000 0.101671 0.000000 0.000000 0.000158 
229056000 23 23 1398 1049 -0.742089 0.988750 0.988750 59919.000000 0.101687 0.000000 0.000000 0.000158 
229120000 77 67 298 526 -0.742326 0.988594 0.988594 59953.000000 0.101703 0.000000 0.000000 0.000158 
229184000 26 56 869 346 -0.742326 0.988437 0.988437 59963.000000 0.101719 0.000000 0.000000 0.000158 
229248000 62 49 1568 190 -0.742405 0.988437 0.988437 59976.000000 0.101719 0.000000 0.000000 0.000158 
229312000 56 20 439 748 -0.742326 0.988281 0.988281 59978.000000 0.101719 0.000000 0.000000 0.000158 
229376000 56 57 471 404 -0.742247 0.988281 0.988281 59978.000000 0.101877 0.000000 0.000000 0.000158 
229440000 51 69 1030 1424 -0.742326 0.988750 0.988750 59967.000000 0.101829 0.000000 0.000000 0.000158 
229504000 63 6 1441 1449 -0.742642 0.989219 0.989219 59974.000000 0.101780 0.000000 0.000000 0.000158 
229568000 18 50 14 1471 -0.743038 0.989375 0.989375 60009.000000 0.101938 0.000000 0.000000 0.000158 
229632000 1 7 1533 1130 -0.742801 0.989375 0.989375 59990.000000 0.101938 0.000000 0.000000 0.000158 
229696000 50 33 1499 364 -0.742642 0.989375 0.989375 59987.000000 0.101938 0.000000 0.000000 0.000158 
229760000 4 29 794 880 -0.742484 0.989219 0.989219 59989.000000 0.101796 0.000000 0.000000 0.000158 
229824000 45 40 1572 225 -0.742484 0.989375 0.989375 59996.000000 0.101780 0.000000 0.000000 0.000158 
229888000 27 53 670 687 -0.742484 0.989375 0.989375 59996.000000 0.101780 0.000000 0.000000 0.000158 
229952000 67 20 957 1079 -0.742484 0.989219 0.989219 60024.000000 0.101796 0.000000 0.000000 0.000158 
230016000 56 5 92 195 -0.742563 0.989219 0.989219 60047.000000 0.101639 0.000000 0.000000 0.000158 
230080000 16 34 1100 1319 -0.742484 0.989063 0.989062 60059.000000 0.101671 0.000000 0.000000 0.000158 
230144000 4 78 99 41 -0.742484 0.988906 0.988906 60069.000000 0.101687 0.000000 0.000000 0.000158 
230208000 17 75 118 123 -0.742563 0.989063 0.989062 60067.000000 0.101671 0.000000 0.000000 0.000158 
230272000 13 14 846 886 -0.742484 0.989219 0.989219 60054.000000 0.101829 0.000000 0.000000 0.000158 
230336000 18 50 14 138 -0.742563 0.989219 0.989219 60062.000000 0.101829 0.000000 0.000000 0.000158 
230400000 61 21 1097 1176 -0.742484 0.989531 0.989531 60057.000000 0.101655 0.000158 0.000000 0.000158 
230464000 28 65 1019 846 -0.742642 0.989531 0.989531 60081.000000 0.101655 0.000158 0.000000 0.000158 
230528000 49 64 218 1373 -0.742642 0.989688 0.989688 60081.000000 0.101655 0.000158 0.000000 0.000158 
230592000 40 55 696 227 -0.742563 0.989375 0.989375 60106.000000 0.101845 0.000158 0.000000 0.000158 
230656000 73 39 559 149 -0.742563 0.989375 0.989375 60116.000000 0.101829 0.000158 0.000000 0.000158 
230720000 21 17 720 1384 -0.743117 0.989688 0.989688 60152.000000 0.101812 0.000158 0.000000 0.000158 
230784000 1 1 0 1574 -0.743038 0.989688 0.989688 60149.000000 0.101796 0.000000 0.000000 0.000158 
230848000 22 51 636 22 -0.743038 0.989688 0.989688 60149.000000 0.101780 0.000000 0.000000 0.000158 
230912000 63 55 1008 1201 -0.743354 0.989844 0.989844 60176.000000 0.101938 0.000000 0.000000 0.000158 
230976000 51 40 680 1157 -0.743354 0.989531 0.989531 60204.000000 0.101970 0.000000 0.000000 0.000158 
231040000 25 59 1489 903 -0.743275 0.989688 0.989688 60196.000000 0.101954 0.000000 0.000000 0.000158 
231104000 65 44 560 197 -0.743196 0.989688 0.989688 60201.000000 0.101954 0.000000 0.000000 0.000158 
231168000 2 76 1348 996 -0.743354 0.989844 0.989844 60225.000000 0.101938 0.000000 0.000000 0.000158 
231232000 55 71 621 1134 -0.743354 0.989844 0.989844 60243.000000 0.101954 0.000000 0.000000 0.000158 
231296000 52 44 873 1168 -0.743117 0.989531 0.989531 60252.000000 0.101954 0.000000 0.000000 0.000158 
231360000 1 78 1051 132 -0.743196 0.989531 0.989531 60265.000000 0.102095 0.000000 0.000000 0.000158 
231424000 14 68 1471 648 -0.742959 0.989219 0.989219 60276.000000 0.102128 0.000000 0.000000 0.000158 
231488000 39 54 601 333 -0.742880 0.989531 0.989531 60274.000000 0.102095 0.000000 0.000000 0.000158 
231552000 53 10 305 772 -0.742959 0.989531 0.989531 60282.000000 0.102079 0.000000 0.000000 0.000158 
231616000 35 6 1122 586 -0.742880 0.989375 0.989375 60284.000000 0.102095 0.000000 0.000000 0.000158 
231680000 75 43 313 94 -0.742801 0.989063 0.989062 60301.000000 0.102112 0.000000 0.000000 0.000158 
231744000 47 37 336 392 -0.742880 0.989063 0.989062 60309.000000 0.102112 0.000000 0.000000 0.000158 
231808000 9 36 233 501 -0.743117 0.988906 0.988906 60343.000000 0.102128 0.000000 0.000000 0.000158 
231872000 35 32 1371 1324 -0.743275 0.989219 0.989219 60354.000000 0.102095 0.000000 0.000000 0.000158 
231936000 67 2 1298 1578 -0.743829 0.989219 0.989219 60410.000000 0.102095 0.000000 0.000000 0.000158 
232000000 25 31 350 1346 -0.743750 0.988906 0.988906 60427.000000 0.102269 0.000000 0.000000 0.000158 
232064000 36 19 51 1361 -0.743987 0.989219 0.989219 60436.000000 0.102253 0.000000 0.000000 0.000158 
232128000 21 65 1455 1418 -0.744066 0.989063 0.989062 60459.000000 0.102112 0.000000 0.000000 0.000158 
232192000 49 4 1485 673 -0.744066 0.988594 0.988594 60489.000000 0.102160 0.000000 0.000000 0.000158 
232256000 39 69 51 548 -0.744066 0.988594 0.988594 60494.000000 0.102160 0.000000 0.000000 0.000158 
232320000 28 29 283 656 -0.744146 0.988750 0.988750 60497.000000 0.102144 0.000000 0.000000 0.000158 
232384000 65 58 1291 372 -0.744066 0.988437 0.988437 60524.000000 0.102176 0.000000 0.000000 0.000158 
232448000 32 30 438 1342 -0.744066 0.988594 0.988594 60537.000000 0.102192 0.000000 0.000000 0.000158 
232512000 10 23 467 354 -0.744146 0.988750 0.988750 60540.000000 0.102176 0.000000 0.000000 0.000158 
232576000 15 77 963 962 -0.743750 0.987969 0.987969 60555.000000 0.102414 0.000000 0.000000 0.000158 
232640000 9 61 614 1409 -0.743987 0.987969 0.987969 60587.000000 0.102431 0.000000 0.000000 0.000158 
232704000 70 33 794 1519 -0.743987 0.987656 0.987656 60607.000000 0.102605 0.000000 0.000000 0.000158 
232768000 49 1 362 275 -0.743829 0.987656 0.987656 60601.000000 0.102762 0.000000 0.000000 0.000158 
232832000 78 46 1294 549 -0.743671 0.987656 0.987656 60603.000000 0.102762 0.000000 0.000000 0.000158 
232896000 47 8 0 412 -0.743117 0.986875 0.986875 60620.000000 0.102811 0.000000 0.000000 0.000158 
232960000 62 4 26 1381 -0.743038 0.986875 0.986875 60622.000000 0.102827 0.000000 0.000000 0.000158 
233024000 9 26 432 105 -0.742563 0.986719 0.986719 60607.000000 0.103002 0.000000 0.000000 0.000158 
233088000 30 39 1415 720 -0.742642 0.986719 0.986719 60623.000000 0.102844 0.000000 0.000000 0.000158 
233152000 9 52 868 1572 -0.742880 0.986406 0.986406 60667.000000 0.103192 0.000000 0.000000 0.000158 
233216000 64 58 683 753 -0.743038 0.986719 0.986719 60673.000000 0.103160 0.000000 0.000000 0.000158 
233280000 43 79 1261 117 -0.743196 0.986719 0.986719 60689.000000 0.103318 0.000000 0.000000 0.000158 
233344000 43 42 305 1378 -0.743434 0.987187 0.987187 60683.000000 0.103285 0.000000 0.000000 0.000158 
233408000 0 1 0 1003 -0.743434 0.987187 0.987187 60696.000000 0.103127 0.000000 0.000000 0.000158 
233472000 28 62 267 1593 -0.743513 0.987187 0.987187 60704.000000 0.103127 0.000000 0.000000 0.000158 
233536000 32 58 809 1599 -0.743513 0.987344 0.987344 60694.000000 0.103111 0.000000 0.000000 0.000158 
233600000 60 61 478 1371 -0.743750 0.987344 0.987344 60718.000000 0.103269 0.000000 0.000000 0.000158 
233664000 48 1 358 502 -0.743987 0.987656 0.987656 60735.000000 0.103236 0.000000 0.000000 0.000158 
233728000 16 4 409 563 -0.743750 0.987344 0.987031 60744.000000 0.103143 0.000000 0.000000 0.000158 
233792000 44 42 382 152 -0.743829 0.987656 0.987344 60742.000000 0.103127 0.000000 0.000000 0.000158 
233856000 53 31 1027 1154 -0.743829 0.987500 0.987187 60757.000000 0.103143 0.000000 0.000000 0.000158 
233920000 77 20 135 885 -0.743829 0.987500 0.987187 60762.000000 0.103143 0.000000 0.000000 0.000158 
233984000 75 26 132 977 -0.743750 0.987344 0.987031 60769.000000 0.103160 0.000000 0.000000 0.000158 
234048000 43 22 1322 576 -0.743513 0.987344 0.987031 60765.000000 0.103143 0.000000 0.000000 0.000158 
234112000 73 49 372 1366 -0.743513 0.987344 0.987344 60778.000000 0.103269 0.000000 0.000000 0.000158 
234176000 58 79 686 214 -0.743671 0.987344 0.987344 60794.000000 0.103285 0.000000 0.000000 0.000158 
234240000 57 33 393 1023 -0.743513 0.987344 0.987344 60799.000000 0.103285 0.000000 0.000000 0.000158 
234304000 38 22 1330 491 -0.743592 0.987812 0.987812 60792.000000 0.103252 0.000000 0.000000 0.000158 
234368000 47 51 1282 985 -0.743671 0.987812 0.987500 60815.000000 0.103111 0.000000 0.000000 0.000158 
234432000 26 14 919 858 -0.743750 0.987812 0.987500 60831.000000 0.103111 0.000000 0.000000 0.000158 
234496000 31 68 296 978 -0.743829 0.987812 0.987500 60844.000000 0.103111 0.000000 0.000000 0.000158 
234560000 76 47 1124 1224 -0.744066 0.988281 0.987969 60848.000000 0.103062 0.000000 0.000000 0.000158 
234624000 40 16 222 1518 -0.744146 0.987969 0.987656 60876.000000 0.103094 0.000000 0.000000 0.000158 
234688000 59 38 799 960 -0.744225 0.987812 0.987500 60907.000000 0.103252 0.000000 0.000000 0.000158 
234752000 60 50 312 842 -0.743829 0.987500 0.987187 60887.000000 0.103427 0.000000 0.000000 0.000158 
234816000 36 58 215 790 -0.743592 0.987187 0.986875 60881.000000 0.103443 0.000000 0.000000 0.000158 
234880000 44 7 1123 1355 -0.743275 0.986719 0.986406 60884.000000 0.103318 0.000000 0.000000 0.000158 
234944000 45 19 1490 964 -0.743117 0.986875 0.986563 60876.000000 0.103301 0.000000 0.000000 0.000158 
235008000 2 71 403 214 -0.743038 0.987031 0.987031 60868.000000 0.103252 0.000000 0.000000 0.000158 
235072000 41 2 1408 430 -0.742959 0.987344 0.987344 60857.000000 0.103236 0.000000 0.000000 0.000158 
235136000 21 6 997 236 -0.742880 0.987187 0.987187 60859.000000 0.103094 0.000000 0.000000 0.000158 
235200000 33 48 1179 1204 -0.743117 0.986875 0.986563 60903.000000 0.103002 0.000000 0.000000 0.000158 
235264000 40 51 419 1241 -0.743354 0.987344 0.987031 60897.000000 0.102969 0.000000 0.000000 0.000158 
235328000 40 23 1077 1441 -0.743592 0.987344 0.987031 60921.000000 0.102969 0.000000 0.000000 0.000158 
235392000 37 67 1475 164 -0.743434 0.987344 0.987031 60918.000000 0.103127 0.000000 0.000000 0.000158 
235456000 53 66 1413 670 -0.743671 0.987187 0.986875 60952.000000 0.103143 0.000000 0.000000 0.000158 
235520000 7 43 1384 421 -0.743513 0.987031 0.986719 60956.000000 0.103143 0.000000 0.000000 0.000158 
235584000 33 54 835 516 -0.743196 0.986875 0.986563 60952.000000 0.103318 0.000000 0.000000 0.000158 
235648000 22 71 1202 813 -0.743117 0.986875 0.986563 60949.000000 0.103318 0.000000 0.000000 0.000158 
235712000 40 79 1349 1472 -0.743117 0.986875 0.986563 60949.000000 0.103318 0.000000 0.000000 0.000158 
235776000 36 76 596 1471 -0.742959 0.987031 0.986719 60935.000000 0.103301 0.000000 0.000000 0.000158 
235840000 65 27 394 357 -0.742959 0.987031 0.986719 60935.000000 0.103301 0.000000 0.000000 0.000158 
235904000 30 25 954 53 -0.742880 0.987031 0.986719 60940.000000 0.103318 0.000000 0.000000 0.000158 
235968000 25 77 676 1240 -0.742880 0.987031 0.986719 60945.000000 0.103318 0.000000 0.000000 0.000158 
236032000 13 28 40 252 -0.742880 0.987031 0.986719 60945.000000 0.103318 0.000000 0.000000 0.000158 
236096000 20 16 148 749 -0.743196 0.987187 0.986875 60972.000000 0.103301 0.000000 0.000000 0.000158 
236160000 16 55 531 648 -0.743275 0.987344 0.987031 60970.000000 0.103301 0.000158 0.000000 0.000158 
236224000 44 32 671 686 -0.743275 0.987344 0.987031 60970.000000 0.103301 0.000000 0.000000 0.000158 
236288000 62 75 1233 571 -0.743275 0.987344 0.987031 60970.000000 0.103301 0.000000 0.000000 0.000158 
236352000 58 0 132 62 -0.743434 0.987500 0.987187 60981.000000 0.103269 0.000000 0.000000 0.000158 
236416000 66 21 387 1206 -0.743117 0.987500 0.987187 60973.000000 0.103427 0.000000 0.000000 0.000158 
236480000 64 11 996 743 -0.743117 0.987656 0.987344 60963.000000 0.103410 0.000000 0.000000 0.000158 
236544000 35 28 1095 379 -0.743196 0.987500 0.987187 60981.000000 0.103427 0.000000 0.000000 0.000158 
236608000 32 5 567 611 -0.743750 0.987344 0.987031 61047.000000 0.103427 0.000000 0.000000 0.000158 
236672000 53 55 1305 1062 -0.743354 0.986875 0.986563 61037.000000 0.103476 0.000000 0.000000 0.000158 
236736000 29 35 179 138 -0.743354 0.986563 0.986250 61057.000000 0.103666 0.000000 0.000000 0.000158 
236800000 63 69 1071 217 -0.742959 0.986250 0.985938 61042.000000 0.103683 0.000000 0.000000 0.000158 
236864000 27 39 1017 836 -0.743038 0.986563 0.986250 61040.000000 0.103666 0.000000 0.000000 0.000158 
236928000 79 22 621 1549 -0.742959 0.986250 0.985938 61060.000000 0.103699 0.000158 0.000000 0.000158 
236992000 71 13 929 448 -0.742880 0.985938 0.985625 61077.000000 0.103732 0.000000 0.000000 0.000158 
237056000 79 35 1392 662 -0.742880 0.985781 0.985469 61087.000000 0.103748 0.000000 0.000000 0.000316 
237120000 53 60 151 294 -0.742801 0.985625 0.985313 61097.000000 0.103939 0.000000 0.000000 0.000158 
237184000 76 9 996 1094 -0.742722 0.985313 0.985000 61109.000000 0.103956 0.000000 0.000000 0.000158 
237248000 52 14 1367 150 -0.742563 0.985000 0.984688 61121.000000 0.103972 0.000000 0.000000 0.000158 
237312000 10 70 1350 943 -0.742563 0.985000 0.984688 61134.000000 0.103972 0.000000 0.000000 0.000158 
237376000 44 42 382 799 -0.742722 0.985156 0.984844 61140.000000 0.103956 0.000000 0.000000 0.000158 
237440000 31 77 147 338 -0.742642 0.985000 0.984688 61147.000000 0.104130 0.000000 0.000000 0.000158 
237504000 55 39 754 796 -0.743275 0.985313 0.985000 61196.000000 0.104114 0.000000 0.000000 0.000158 
237568000 65 25 948 1522 -0.743038 0.985000 0.984688 61197.000000 0.104130 0.000000 0.000000 0.000158 
237632000 78 4 641 189 -0.742880 0.985000 0.985000 61186.000000 0.104097 0.000000 0.000000 0.000158 
237696000 45 76 328 874 -0.743038 0.985313 0.985313 61187.000000 0.104081 0.000000 0.000000 0.000158 
237760000 23 54 804 1087 -0.743117 0.985313 0.985313 61195.000000 0.104081 0.000000 0.000000 0.000158 
237824000 55 0 922 636 -0.743117 0.985313 0.985313 61195.000000 0.104081 0.000000 0.000000 0.000158 
237888000 34 47 1009 36 -0.743196 0.985625 0.985625 61201.000000 0.104223 0.000000 0.000000 0.000158 
237952000 25 16 134 932 -0.743038 0.985469 0.985469 61200.000000 0.104239 0.000000 0.000000 0.000158 
238016000 21 64 190 234 -0.742959 0.985469 0.985469 61192.000000 0.104239 0.000000 0.000000 0.000158 
238080000 21 38 722 1196 -0.743038 0.985625 0.985625 61190.000000 0.104239 0.000000 0.000000 0.000158 
238144000 25 59 1489 1193 -0.743117 0.985625 0.985625 61206.000000 0.104239 0.000000 0.000000 0.000158 
238208000 52 31 290 78 -0.742801 0.985313 0.985313 61212.000000 0.104097 0.000000 0.000000 0.000158 
238272000 0 15 1552 1180 -0.742642 0.985313 0.985313 61217.000000 0.104097 0.000000 0.000000 0.000158 
238336000 48 39 1464 258 -0.742880 0.985156 0.985156 61251.000000 0.104114 0.000000 0.000000 0.000158 
238400000 31 72 1506 1404 -0.742563 0.985000 0.985000 61234.000000 0.104130 0.000000 0.000000 0.000158 
238464000 4 49 1293 839 -0.742722 0.985156 0.985156 61242.000000 0.104114 0.000000 0.000000 0.000158 
238528000 24 25 218 1357 -0.742642 0.984844 0.984844 61264.000000 0.104130 0.000000 0.000000 0.000158 
238592000 42 30 1004 1402 -0.742801 0.984688 0.984688 61298.000000 0.104130 0.000000 0.000000 0.000158 
238656000 17 8 1355 789 -0.742880 0.984844 0.984844 61309.000000 0.104272 0.000000 0.000000 0.000158 
238720000 27 76 1406 1189 -0.742642 0.984688 0.984688 61305.000000 0.104289 0.000000 0.000000 0.000158 
238784000 25 73 42 695 -0.742722 0.984688 0.984688 61326.000000 0.104605 0.000000 0.000000 0.000158 
238848000 14 2 216 263 -0.742563 0.984688 0.984688 61315.000000 0.104589 0.000000 0.000000 0.000158 
238912000 73 52 33 1057 -0.742642 0.984531 0.984531 61328.000000 0.104605 0.000000 0.000000 0.000158 
238976000 26 6 255 1527 -0.742722 0.984531 0.984531 61356.000000 0.104605 0.000000 0.000000 0.000158 
239040000 68 20 299 1128 -0.742801 0.984531 0.984531 61364.000000 0.104605 0.000000 0.000000 0.000158 
239104000 16 53 857 855 -0.743038 0.984688 0.984688 61383.000000 0.104589 0.000000 0.000000 0.000158 
239168000 28 38 1154 758 -0.743038 0.984375 0.984375 61403.000000 0.104780 0.000000 0.000000 0.000158 
239232000 44 78 379 1139 -0.743117 0.984531 0.984531 61401.000000 0.104780 0.000000 0.000000 0.000158 
239296000 9 51 323 9 -0.743434 0.984688 0.984688 61430.000000 0.104763 0.000000 0.000000 0.000158 
239360000 66 34 1202 620 -0.743196 0.984688 0.984688 61421.000000 0.104747 0.000000 0.000000 0.000158 
239424000 30 11 1370 401 -0.742959 0.984531 0.984531 61417.000000 0.104922 0.000000 0.000000 0.000158 
239488000 20 52 29 643 -0.743117 0.984688 0.984688 61428.000000 0.104922 0.000000 0.000000 0.000158 
239552000 58 1 61 1366 -0.743354 0.984844 0.984844 61447.000000 0.104905 0.000000 0.000000 0.000158 
239616000 50 63 10 1058 -0.743513 0.985156 0.985156 61445.000000 0.104872 0.000000 0.000000 0.000158 
239680000 71 77 1086 241 -0.743117 0.984688 0.984688 61445.000000 0.104905 0.000000 0.000000 0.000158 
239744000 9 73 1276 432 -0.743434 0.985156 0.985156 61455.000000 0.104872 0.000000 0.000000 0.000158 
239808000 36 60 229 123 -0.743275 0.985313 0.985313 61449.000000 0.104855 0.000000 0.000000 0.000158 
239872000 24 16 1344 346 -0.743196 0.985625 0.985625 61434.000000 0.104822 0.000000 0.000000 0.000158 
239936000 30 26 1201 1143 -0.743434 0.985781 0.985781 61448.000000 0.104964 0.000000 0.000000 0.000158 
240000000 20 36 1541 338 -0.743354 0.985781 0.985781 61456.000000 0.104964 0.000000 0.000000 0.000158 
240064000 55 68 385 1212 -0.743275 0.985625 0.985625 61458.000000 0.105122 0.000000 0.000000 0.000158 
240128000 59 0 437 12 -0.743196 0.985781 0.985781 61445.000000 0.105122 0.000000 0.000000 0.000158 
240192000 16 72 1275 832 -0.743434 0.985781 0.985781 61469.000000 0.105122 0.000000 0.000000 0.000158 
240256000 75 17 1498 1422 -0.743434 0.985938 0.985938 61469.000000 0.105122 0.000000 0.000000 0.000158 
240320000 47 60 1359 1024 -0.743196 0.985469 0.985469 61483.000000 0.105138 0.000000 0.000000 0.000158 
240384000 42 57 1074 38 -0.743434 0.985313 0.985313 61517.000000 0.105155 0.000000 0.000000 0.000158 
240448000 70 12 1436 372 -0.743354 0.985000 0.985000 61529.000000 0.105030 0.000000 0.000000 0.000158 
240512000 69 4 1097 496 -0.743592 0.985000 0.985000 61553.000000 0.105013 0.000000 0.000000 0.000158 
240576000 20 13 1396 1149 -0.743592 0.985156 0.985156 61543.000000 0.104997 0.000000 0.000000 0.000158 
240640000 42 51 63 803 -0.743354 0.985156 0.985156 61539.000000 0.105013 0.000000 0.000000 0.000158 
240704000 1 9 800 1252 -0.743196 0.984844 0.984844 61556.000000 0.105047 0.000000 0.000000 0.000158 
240768000 64 56 800 606 -0.743434 0.984844 0.984844 61582.000000 0.105030 0.000000 0.000000 0.000158 
240832000 65 55 279 1152 -0.743275 0.984844 0.984844 61579.000000 0.105030 0.000000 0.000000 0.000158 
240896000 76 53 725 1087 -0.743196 0.984844 0.984844 61571.000000 0.105030 0.000000 0.000000 0.000158 
240960000 74 48 138 552 -0.742959 0.984688 0.984688 61575.000000 0.105047 0.000000 0.000000 0.000158 
241024000 1 2 987 61 -0.743038 0.984844 0.984844 61581.000000 0.105030 0.000000 0.000000 0.000158 
241088000 33 5 1362 221 -0.742801 0.984531 0.984531 61577.000000 0.105063 0.000000 0.000000 0.000158 
241152000 16 49 71 1177 -0.742880 0.984531 0.984531 61590.000000 0.105063 0.000000 0.000000 0.000158 
241216000 62 20 802 457 -0.743038 0.984531 0.984531 61616.000000 0.105063 0.000000 0.000000 0.000158 
241280000 72 33 823 194 -0.743196 0.984219 0.984219 61652.000000 0.105080 0.000000 0.000000 0.000158 
241344000 58 24 1142 1541 -0.743434 0.984219 0.984219 61676.000000 0.105080 0.000000 0.000000 0.000158 
241408000 79 5 559 1544 -0.743434 0.984063 0.984062 61686.000000 0.104938 0.000000 0.000000 0.000158 
241472000 69 2 1532 1499 -0.743513 0.984219 0.984219 61684.000000 0.104922 0.000000 0.000000 0.000158 
241536000 16 8 666 902 -0.743038 0.984063 0.984062 61674.000000 0.104938 0.000000 0.000000 0.000158 
241600000 75 61 1529 1003 -0.743117 0.984063 0.984062 61682.000000 0.104955 0.000000 0.000000 0.000158 
241664000 42 33 1200 620 -0.743275 0.984375 0.984375 61693.000000 0.104938 0.000000 0.000000 0.000158 
241728000 25 8 983 850 -0.743434 0.984531 0.984531 61704.000000 0.104922 0.000000 0.000000 0.000158 
241792000 35 77 1286 1037 -0.743750 0.984844 0.984844 61716.000000 0.104888 0.000000 0.000000 0.000158 
241856000 29 8 1449 1306 -0.743987 0.985156 0.985156 61720.000000 0.104872 0.000000 0.000000 0.000158 
241920000 37 49 727 1016 -0.743592 0.984844 0.984844 61705.000000 0.104872 0.000000 0.000000 0.000158 
241984000 59 67 1115 1531 -0.743513 0.984844 0.984844 61707.000000 0.104888 0.000000 0.000000 0.000158 
242048000 69 43 892 298 -0.743671 0.985000 0.985000 61713.000000 0.104888 0.000000 0.000000 0.000158 
242112000 47 30 572 957 -0.743275 0.984375 0.984375 61718.000000 0.104955 0.000000 0.000000 0.000158 
242176000 17 47 259 1535 -0.742880 0.984375 0.984375 61694.000000 0.104955 0.000000 0.000000 0.000158 
242240000 74 5 845 204 -0.742880 0.983906 0.983906 61724.000000 0.105005 0.000000 0.000000 0.000158 
242304000 10 74 0 777 -0.742801 0.983594 0.983594 61741.000000 0.105038 0.000000 0.000000 0.000158 
242368000 10 2 142 1454 -0.742642 0.983281 0.983281 61745.000000 0.105071 0.000000 0.000000 0.000158 
242432000 0 72 480 335 -0.742563 0.983125 0.983125 61752.000000 0.105246 0.000000 0.000000 0.000159 
242496000 65 24 1493 1447 -0.742405 0.983125 0.983125 61759.000000 0.105088 0.000000 0.000000 0.000159 
242560000 11 39 188 648 -0.742326 0.983594 0.983594 61741.000000 0.105038 0.000000 0.000000 0.000158 
242624000 66 69 1420 65 -0.742722 0.984063 0.984062 61751.000000 0.105005 0.000000 0.000000 0.000158 
242688000 71 2 1384 1295 -0.742880 0.984375 0.984375 61747.000000 0.105113 0.000000 0.000000 0.000158 
242752000 10 24 360 29 -0.742801 0.983906 0.983906 61774.000000 0.105163 0.000000 0.000000 0.000158 
242816000 50 2 637 1506 -0.742801 0.984063 0.984062 61769.000000 0.104988 0.000000 0.000000 0.000158 
242880000 74 3 578 1378 -0.743038 0.983750 0.983750 61818.000000 0.104863 0.000000 0.000000 0.000158 
242944000 61 51 847 1120 -0.742959 0.983750 0.983750 61815.000000 0.104846 0.000000 0.000000 0.000158 
243008000 30 13 1293 552 -0.742801 0.983438 0.983437 61824.000000 0.104896 0.000000 0.000000 0.000158 
243072000 30 67 219 1396 -0.742722 0.983438 0.983437 61821.000000 0.104880 0.000000 0.000000 0.000158 
243136000 25 65 275 612 -0.742642 0.983281 0.983281 61828.000000 0.104896 0.000000 0.000000 0.000158 
243200000 70 21 413 200 -0.742722 0.983281 0.983281 61836.000000 0.104896 0.000000 0.000000 0.000158 
243264000 79 60 474 896 -0.742642 0.983281 0.983281 61836.000000 0.104896 0.000000 0.000000 0.000158 
243328000 38 75 1206 1498 -0.742801 0.983438 0.983437 61842.000000 0.104880 0.000000 0.000000 0.000158 
243392000 31 45 1319 415 -0.742484 0.983125 0.983125 61840.000000 0.104896 0.000000 0.000000 0.000158 
243456000 5 72 1280 1183 -0.742168 0.982969 0.982969 61831.000000 0.104913 0.000000 0.000000 0.000158 
243520000 42 77 1246 882 -0.742009 0.982656 0.982656 61843.000000 0.104946 0.000000 0.000000 0.000159 
243584000 47 38 104 754 -0.742405 0.982812 0.982812 61863.000000 0.104946 0.000000 0.000000 0.000159 
243648000 45 76 328 706 -0.742484 0.982656 0.982656 61881.000000 0.104963 0.000000 0.000000 0.000159 
243712000 52 66 462 1584 -0.742484 0.982500 0.982500 61901.000000 0.104979 0.000000 0.000000 0.000159 
243776000 56 25 1278 395 -0.742326 0.982344 0.982344 61903.000000 0.104979 0.000000 0.000000 0.000159 
243840000 70 67 490 1483 -0.742168 0.982031 0.982031 61917.000000 0.104996 0.000000 0.000000 0.000159 
243904000 21 1 262 30 -0.742326 0.982344 0.982344 61921.000000 0.104996 0.000000 0.000000 0.000159 
243968000 63 44 104 234 -0.742247 0.982031 0.982031 61943.000000 0.105188 0.000000 0.000000 0.000159 
244032000 56 57 471 202 -0.742563 0.982344 0.982344 61962.000000 0.105171 0.000000 0.000000 0.000159 
244096000 7 33 614 489 -0.742089 0.982344 0.982344 61937.000000 0.105013 0.000000 0.000000 0.000159 
244160000 0 10 1141 292 -0.742168 0.982187 0.982187 61963.000000 0.105046 0.000000 0.000000 0.000159 
244224000 8 75 1492 733 -0.742247 0.982656 0.982656 61972.000000 0.104996 0.000000 0.000000 0.000159 
244288000 23 57 1486 480 -0.742326 0.982656 0.982656 61990.000000 0.104996 0.000000 0.000000 0.000159 
244352000 57 24 677 692 -0.742089 0.982500 0.982500 61981.000000 0.105155 0.000000 0.000000 0.000159 
244416000 46 42 1404 313 -0.742009 0.982500 0.982500 61983.000000 0.105155 0.000000 0.000000 0.000159 
244480000 20 58 330 1456 -0.742247 0.982812 0.982812 61987.000000 0.105121 0.000000 0.000000 0.000159 
244544000 56 76 472 1003 -0.742326 0.982969 0.982969 61998.000000 0.105105 0.000000 0.000000 0.000159 
244608000 38 23 891 1468 -0.741851 0.982500 0.982500 61985.000000 0.105138 0.000000 0.000000 0.000159 
244672000 75 39 89 1472 -0.742168 0.982812 0.982812 62007.000000 0.105280 0.000000 0.000000 0.000159 
244736000 50 0 557 1472 -0.742326 0.982969 0.982969 62023.000000 0.105263 0.000000 0.000000 0.000159 
244800000 64 79 840 649 -0.742405 0.983281 0.983281 62016.000000 0.105071 0.000000 0.000000 0.000158 
244864000 20 70 334 1310 -0.742326 0.983125 0.983125 62018.000000 0.105088 0.000000 0.000000 0.000159 
244928000 30 57 798 1576 -0.742405 0.983281 0.983281 62018.000000 0.105071 0.000000 0.000000 0.000158 
244992000 39 7 1024 396 -0.742563 0.983125 0.983125 62044.000000 0.105246 0.000000 0.000000 0.000159 
245056000 46 79 974 229 -0.742563 0.983594 0.983594 62019.000000 0.105196 0.000000 0.000000 0.000158 
245120000 0 31 46 396 -0.742722 0.983281 0.983281 62065.000000 0.105230 0.000000 0.000000 0.000158 
245184000 42 52 936 670 -0.742484 0.982969 0.982969 62077.000000 0.105263 0.000000 0.000000 0.000159 
245248000 2 6 334 558 -0.742009 0.982344 0.982344 62074.000000 0.105313 0.000000 0.000000 0.000159 
245312000 32 38 822 1183 -0.741930 0.982656 0.982656 62066.000000 0.105280 0.000000 0.000000 0.000159 
245376000 70 54 440 1392 -0.742326 0.982969 0.982969 62086.000000 0.105246 0.000000 0.000000 0.000159 
245440000 43 51 331 617 -0.742326 0.982969 0.982969 62091.000000 0.105246 0.000000 0.000000 0.000159 
245504000 43 49 200 348 -0.742484 0.983594 0.983594 62087.000000 0.105180 0.000000 0.000000 0.000158 
245568000 52 0 510 1525 -0.742722 0.984219 0.984219 62088.000000 0.105130 0.000000 0.000000 0.000158 
245632000 0 5 382 756 -0.742722 0.984219 0.984219 62101.000000 0.105113 0.000000 0.000000 0.000158 
245696000 66 4 921 404 -0.742880 0.984063 0.984062 62127.000000 0.105446 0.000000 0.000000 0.000158 
245760000 61 55 414 1229 -0.743038 0.983906 0.983906 62153.000000 0.105271 0.000000 0.000000 0.000158 
245824000 35 68 636 526 -0.743354 0.984219 0.984219 62165.000000 0.105238 0.000000 0.000000 0.000158 
245888000 12 52 224 103 -0.742959 0.983594 0.983594 62170.000000 0.105288 0.000000 0.000000 0.000158 
245952000 79 45 574 804 -0.743196 0.983750 0.983750 62184.000000 0.105130 0.000000 0.000000 0.000158 
246016000 52 48 1314 776 -0.743038 0.983750 0.983750 62173.000000 0.105146 0.000000 0.000000 0.000158 
246080000 79 50 1191 1577 -0.743117 0.983906 0.983906 62179.000000 0.105130 0.000000 0.000000 0.000158 
246144000 72 79 1153 604 -0.743354 0.983906 0.983906 62208.000000 0.105130 0.000000 0.000000 0.000158 
246208000 37 46 827 154 -0.743196 0.983750 0.983750 62207.000000 0.105305 0.000000 0.000000 0.000158 
246272000 0 36 769 181 -0.743117 0.984063 0.984062 62189.000000 0.105271 0.000000 0.000000 0.000158 
246336000 77 60 88 919 -0.743592 0.984063 0.984062 62245.000000 0.105271 0.000000 0.000000 0.000158 
246400000 22 47 888 544 -0.743671 0.984219 0.984219 62248.000000 0.105255 0.000000 0.000000 0.000158 
246464000 6 20 261 1058 -0.743987 0.984531 0.984531 62260.000000 0.105222 0.000000 0.000000 0.000158 
246528000 67 62 48 519 -0.743829 0.984531 0.984531 62244.000000 0.105222 0.000000 0.000000 0.000158 
246592000 63 18 1420 149 -0.743829 0.984375 0.984375 62261.000000 0.105063 0.000000 0.000158 0.000158 
246656000 63 5 1347 786 -0.743829 0.984219 0.984219 62271.000000 0.105080 0.000000 0.000000 0.000158 
246720000 3 77 740 391 -0.744146 0.984375 0.984375 62293.000000 0.105063 0.000000 0.000000 0.000158 
246784000 69 63 1474 1442 -0.744066 0.984219 0.984219 62308.000000 0.105097 0.000000 0.000000 0.000158 
246848000 32 7 209 552 -0.743987 0.984063 0.984062 62310.000000 0.105113 0.000000 0.000000 0.000158 
246912000 53 52 134 747 -0.743987 0.984219 0.984219 62305.000000 0.105255 0.000158 0.000000 0.000158 
246976000 60 9 932 464 -0.743987 0.984063 0.984062 62315.000000 0.105430 0.000158 0.000000 0.000158 
247040000 17 6 426 1480 -0.743671 0.983906 0.983906 62306.000000 0.105446 0.000158 0.000000 0.000158 
247104000 1 34 1118 1022 -0.743987 0.984219 0.984219 62323.000000 0.105430 0.000158 0.000000 0.000158 
247168000 0 76 732 1058 -0.744146 0.984375 0.984375 62334.000000 0.105413 0.000158 0.000000 0.000158 
247232000 32 21 903 0 -0.744146 0.984219 0.984219 62344.000000 0.105430 0.000158 0.000000 0.000158 
247296000 56 68 533 348 -0.743987 0.984063 0.984062 62338.000000 0.105446 0.000158 0.000000 0.000158 
247360000 25 47 679 1210 -0.744066 0.984063 0.984062 62346.000000 0.105430 0.000158 0.000000 0.000158 
247424000 21 61 1057 969 -0.744146 0.984063 0.984062 62354.000000 0.105588 0.000158 0.000000 0.000158 
247488000 24 1 273 1560 -0.743987 0.984063 0.984062 62348.000000 0.105605 0.000158 0.000000 0.000158 
247552000 79 69 338 1158 -0.744146 0.984219 0.984219 62354.000000 0.105588 0.000158 0.000000 0.000158 
247616000 10 53 823 398 -0.744225 0.984219 0.984219 62370.000000 0.105588 0.000158 0.000000 0.000158 
247680000 22 38 1388 862 -0.744066 0.983906 0.983906 62382.000000 0.105622 0.000158 0.000000 0.000158 
247744000 23 20 712 49 -0.743908 0.984219 0.984219 62356.000000 0.105588 0.000158 0.000000 0.000158 
247808000 0 21 1574 410 -0.744066 0.984531 0.984531 62357.000000 0.105555 0.000158 0.000000 0.000158 
247872000 34 71 327 348 -0.744225 0.985000 0.985000 62355.000000 0.105505 0.000158 0.000000 0.000158 
247936000 43 10 19 336 -0.744146 0.985156 0.985156 62342.000000 0.105488 0.000158 0.000000 0.000158 
248000000 2 76 1348 44 -0.744383 0.985469 0.985469 62346.000000 0.105455 0.000158 0.000000 0.000158 
248064000 70 69 727 49 -0.744304 0.985156 0.985156 62363.000000 0.105488 0.000158 0.000000 0.000158 
248128000 72 40 48 794 -0.744383 0.985313 0.985313 62366.000000 0.105471 0.000158 0.000000 0.000158 
248192000 78 19 1077 1461 -0.744146 0.985313 0.985313 62352.000000 0.105471 0.000158 0.000000 0.000158 
248256000 21 53 816 843 -0.744225 0.985625 0.985625 62355.000000 0.105438 0.000158 0.000000 0.000158 
248320000 58 12 582 1061 -0.744462 0.985625 0.985625 62379.000000 0.105596 0.000158 0.000000 0.000158 
248384000 26 76 1270 776 -0.744383 0.985469 0.985469 62381.000000 0.105596 0.000158 0.000000 0.000158 
248448000 57 14 243 621 -0.744541 0.985469 0.985469 62407.000000 0.105754 0.000316 0.000000 0.000158 
248512000 51 9 1030 460 -0.744541 0.985313 0.985313 62417.000000 0.105754 0.000316 0.000000 0.000158 
248576000 25 13 514 1500 -0.744858 0.985469 0.985469 62439.000000 0.105895 0.000316 0.000000 0.000158 
248640000 12 16 53 302 -0.744937 0.985938 0.985938 62432.000000 0.105845 0.000316 0.000000 0.000158 
248704000 25 59 1489 122 -0.744858 0.985781 0.985781 62442.000000 0.105845 0.000316 0.000000 0.000158 
248768000 63 65 331 806 -0.744462 0.985625 0.985625 62430.000000 0.105845 0.000316 0.000000 0.000158 
248832000 31 64 1388 38 -0.744699 0.985625 0.985625 62454.000000 0.105845 0.000316 0.000000 0.000158 
248896000 71 42 213 850 -0.744620 0.985938 0.985938 62456.000000 0.105828 0.000316 0.000000 0.000158 
248960000 45 79 757 77 -0.744858 0.986094 0.986094 62470.000000 0.105828 0.000316 0.000000 0.000158 
249024000 3 10 1066 925 -0.744937 0.985938 0.985938 62488.000000 0.105828 0.000316 0.000000 0.000158 
249088000 51 8 0 1034 -0.745491 0.986719 0.986719 62494.000000 0.105919 0.000316 0.000000 0.000158 
249152000 47 6 693 62 -0.745570 0.986719 0.986719 62515.000000 0.105903 0.000316 0.000000 0.000158 
249216000 55 64 389 295 -0.745570 0.986406 0.986406 62535.000000 0.105936 0.000316 0.000000 0.000158 
249280000 38 68 100 312 -0.745965 0.986563 0.986563 62565.000000 0.105936 0.000316 0.000000 0.000158 
249344000 18 26 772 1139 -0.745728 0.986250 0.986250 62561.000000 0.105936 0.000316 0.000000 0.000158 
249408000 42 3 403 445 -0.745649 0.986094 0.986094 62568.000000 0.105936 0.000316 0.000000 0.000158 
249472000 3 46 1585 412 -0.745728 0.985938 0.985938 62591.000000 0.105953 0.000316 0.000000 0.000158 
249536000 3 73 1594 1352 -0.745965 0.985781 0.985781 62630.000000 0.106128 0.000316 0.000000 0.000158 
249600000 72 28 690 1190 -0.745965 0.986250 0.986250 62630.000000 0.106077 0.000316 0.000000 0.000158 
249664000 66 31 719 1254 -0.745807 0.986406 0.986406 62609.000000 0.106061 0.000316 0.000000 0.000158 
249728000 62 10 511 1190 -0.745807 0.986250 0.986250 62619.000000 0.106077 0.000316 0.000000 0.000158 
249792000 37 42 6 901 -0.745728 0.986406 0.986406 62611.000000 0.106061 0.000316 0.000000 0.000158 
249856000 19 36 118 690 -0.745728 0.986094 0.986094 62631.000000 0.106094 0.000316 0.000000 0.000158 
249920000 1 53 684 30 -0.745807 0.986094 0.986094 62639.000000 0.106094 0.000316 0.000000 0.000158 
249984000 60 3 1116 685 -0.745965 0.986094 0.986094 62655.000000 0.106094 0.000316 0.000000 0.000158 
250048000 22 1 238 836 -0.745807 0.986094 0.986094 62644.000000 0.106111 0.000316 0.000000 0.000158 
250112000 70 9 1324 6 -0.746044 0.986094 0.986094 62668.000000 0.106111 0.000316 0.000000 0.000158 
250176000 66 71 1267 450 -0.745886 0.986094 0.986094 62668.000000 0.106111 0.000316 0.000000 0.000158 
250240000 65 29 1200 165 -0.745728 0.986094 0.986094 62662.000000 0.106094 0.000316 0.000000 0.000158 
250304000 1 60 1174 233 -0.745649 0.985781 0.985781 62692.000000 0.106269 0.000316 0.000000 0.000158 
250368000 79 5 559 513 -0.745807 0.985625 0.985625 62718.000000 0.106286 0.000316 0.000000 0.000158 
250432000 54 64 1196 1413 -0.745886 0.985625 0.985625 62726.000000 0.106286 0.000316 0.000000 0.000158 
250496000 24 31 0 770 -0.745965 0.985469 0.985469 62749.000000 0.106460 0.000316 0.000000 0.000158 
250560000 54 55 1133 569 -0.745728 0.985313 0.985313 62745.000000 0.106635 0.000316 0.000000 0.000158 
250624000 65 56 128 928 -0.745728 0.985313 0.985313 62753.000000 0.106635 0.000316 0.000000 0.000158 
250688000 66 66 1065 729 -0.745728 0.985156 0.985156 62768.000000 0.106652 0.000316 0.000000 0.000158 
250752000 36 65 364 120 -0.745649 0.985000 0.985000 62770.000000 0.106669 0.000316 0.000000 0.000158 
250816000 38 62 70 1464 -0.745332 0.984688 0.984688 62766.000000 0.106702 0.000316 0.000000 0.000158 
250880000 54 9 717 936 -0.745016 0.984844 0.984844 62739.000000 0.106702 0.000316 0.000000 0.000158 
250944000 64 18 971 114 -0.744858 0.984844 0.984844 62733.000000 0.106686 0.000316 0.000000 0.000158 
251008000 74 77 911 1519 -0.745016 0.984688 0.984688 62759.000000 0.106719 0.000316 0.000000 0.000158 
251072000 48 51 420 1331 -0.745174 0.984688 0.984688 62775.000000 0.106719 0.000316 0.000000 0.000158 
251136000 69 20 429 1220 -0.745491 0.984688 0.984688 62807.000000 0.106719 0.000316 0.000000 0.000158 
251200000 79 43 560 403 -0.745570 0.984844 0.984844 62805.000000 0.106702 0.000316 0.000000 0.000158 
251264000 27 72 1313 1189 -0.745570 0.984688 0.984688 62820.000000 0.106702 0.000316 0.000000 0.000158 
251328000 14 25 1079 1063 -0.745886 0.985000 0.985000 62837.000000 0.106669 0.000316 0.000000 0.000158 
251392000 4 49 1293 1564 -0.745886 0.985000 0.985000 62842.000000 0.106635 0.000316 0.000000 0.000158 
251456000 52 17 259 806 -0.745728 0.984688 0.984688 62851.000000 0.106652 0.000316 0.000000 0.000158 
251520000 29 7 1407 218 -0.745649 0.984688 0.984688 62848.000000 0.106669 0.000316 0.000000 0.000158 
251584000 49 31 689 634 -0.745570 0.984375 0.984375 62860.000000 0.106686 0.000316 0.000000 0.000158 
251648000 76 40 39 1297 -0.745570 0.984531 0.984531 62865.000000 0.106669 0.000316 0.000000 0.000158 
251712000 30 47 1094 473 -0.745491 0.984375 0.984375 62872.000000 0.106686 0.000316 0.000000 0.000158 
251776000 40 30 415 323 -0.745411 0.984531 0.984531 62867.000000 0.106669 0.000316 0.000000 0.000158 
251840000 3 71 1480 1548 -0.745253 0.984375 0.984375 62871.000000 0.106844 0.000316 0.000000 0.000158 
251904000 43 6 301 1099 -0.745411 0.984219 0.984219 62902.000000 0.106844 0.000316 0.000000 0.000158 
251968000 19 73 1547 600 -0.745491 0.984219 0.984219 62910.000000 0.107002 0.000316 0.000000 0.000158 
252032000 9 17 172 1481 -0.745332 0.984063 0.984062 62904.000000 0.107019 0.000316 0.000000 0.000158 
252096000 74 70 1445 267 -0.745253 0.983594 0.983594 62924.000000 0.107086 0.000316 0.000000 0.000158 
252160000 66 1 556 1560 -0.745411 0.983594 0.983594 62940.000000 0.107086 0.000316 0.000000 0.000158 
252224000 25 3 1402 1331 -0.745491 0.983594 0.983594 62953.000000 0.107086 0.000316 0.000000 0.000158 
252288000 2 67 1292 465 -0.745411 0.983594 0.983594 62950.000000 0.106928 0.000316 0.000000 0.000158
[truncated: 619,857 more chars]
