# Supplementary material for: Non-reciprocal multifarious self-organization
Source: Nat Nanotechnol. 2022 Dec 12;18(1):79–85. doi: 10.1038/s41565-022-01258-2 (PMC9879770; doi:10.1038/s41565-022-01258-2)
Supplement: Source Data Fig. 2 — Monte Carlo simulation output. [file 41565_2022_1258_MOESM2_ESM.zip › Source_Data_Fig2/c/Grid_SS_514_SP_514.txt]

# Time : 0 
0 0 0 0 0 0 0 0 0 0 0 0 0 0 0 0 0 0 0 0 0 0 0 0 0 0 0 0 0 0 0 0 0 0 0 0 0 0 0 0 0 0 0 0 0 0 0 0 0 0 0 0 0 0 0 0 0 0 0 0 0 0 0 0 0 0 0 0 0 0 0 0 0 0 0 0 0 0 0 0 
0 0 0 0 0 0 0 0 0 0 0 0 0 0 0 0 0 0 0 0 0 0 0 0 0 0 0 0 0 0 0 0 0 0 0 0 0 0 0 0 0 0 0 0 0 0 0 0 0 0 0 0 0 0 0 0 0 0 0 0 0 0 0 0 0 0 0 0 0 0 0 0 0 0 0 0 0 0 0 0 
0 0 0 0 0 0 0 0 0 0 0 0 0 0 0 0 0 0 0 0 0 0 0 0 0 0 0 0 0 0 0 0 0 0 0 0 0 0 0 0 0 0 0 0 0 0 0 0 0 0 0 0 0 0 0 0 0 0 0 0 0 0 0 0 0 0 0 0 0 0 0 0 0 0 0 0 0 0 0 0 
0 0 0 0 0 0 0 0 0 0 0 0 0 0 0 0 0 0 0 0 0 0 0 0 0 0 0 0 0 0 0 0 0 0 0 0 0 0 0 0 0 0 0 0 0 0 0 0 0 0 0 0 0 0 0 0 0 0 0 0 0 0 0 0 0 0 0 0 0 0 0 0 0 0 0 0 0 0 0 0 
0 0 0 0 0 0 0 0 0 0 0 0 0 0 0 0 0 0 0 0 0 0 0 0 0 0 0 0 0 0 0 0 0 0 0 0 0 0 0 0 0 0 0 0 0 0 0 0 0 0 0 0 0 0 0 0 0 0 0 0 0 0 0 0 0 0 0 0 0 0 0 0 0 0 0 0 0 0 0 0 
0 0 0 0 0 0 0 0 0 0 0 0 0 0 0 0 0 0 0 0 0 0 0 0 0 0 0 0 0 0 0 0 0 0 0 0 0 0 0 0 0 0 0 0 0 0 0 0 0 0 0 0 0 0 0 0 0 0 0 0 0 0 0 0 0 0 0 0 0 0 0 0 0 0 0 0 0 0 0 0 
0 0 0 0 0 0 0 0 0 0 0 0 0 0 0 0 0 0 0 0 0 0 0 0 0 0 0 0 0 0 0 0 0 0 0 0 0 0 0 0 0 0 0 0 0 0 0 0 0 0 0 0 0 0 0 0 0 0 0 0 0 0 0 0 0 0 0 0 0 0 0 0 0 0 0 0 0 0 0 0 
0 0 0 0 0 0 0 0 0 0 0 0 0 0 0 0 0 0 0 0 0 0 0 0 0 0 0 0 0 0 0 0 0 0 0 0 0 0 0 0 0 0 0 0 0 0 0 0 0 0 0 0 0 0 0 0 0 0 0 0 0 0 0 0 0 0 0 0 0 0 0 0 0 0 0 0 0 0 0 0 
0 0 0 0 0 0 0 0 0 0 0 0 0 0 0 0 0 0 0 0 0 0 0 0 0 0 0 0 0 0 0 0 0 0 0 0 0 0 0 0 0 0 0 0 0 0 0 0 0 0 0 0 0 0 0 0 0 0 0 0 0 0 0 0 0 0 0 0 0 0 0 0 0 0 0 0 0 0 0 0 
0 0 0 0 0 0 0 0 0 0 0 0 0 0 0 0 0 0 0 0 0 0 0 0 0 0 0 0 0 0 0 0 0 0 0 0 0 0 0 0 0 0 0 0 0 0 0 0 0 0 0 0 0 0 0 0 0 0 0 0 0 0 0 0 0 0 0 0 0 0 0 0 0 0 0 0 0 0 0 0 
0 0 0 0 0 0 0 0 0 0 0 0 0 0 0 0 0 0 0 0 0 0 0 0 0 0 0 0 0 0 0 0 0 0 0 0 0 0 0 0 0 0 0 0 0 0 0 0 0 0 0 0 0 0 0 0 0 0 0 0 0 0 0 0 0 0 0 0 0 0 0 0 0 0 0 0 0 0 0 0 
0 0 0 0 0 0 0 0 0 0 0 0 0 0 0 0 0 0 0 0 0 0 0 0 0 0 0 0 0 0 0 0 0 0 0 0 0 0 0 0 0 0 0 0 0 0 0 0 0 0 0 0 0 0 0 0 0 0 0 0 0 0 0 0 0 0 0 0 0 0 0 0 0 0 0 0 0 0 0 0 
0 0 0 0 0 0 0 0 0 0 0 0 0 0 0 0 0 0 0 0 0 0 0 0 0 0 0 0 0 0 0 0 0 0 0 0 0 0 0 0 0 0 0 0 0 0 0 0 0 0 0 0 0 0 0 0 0 0 0 0 0 0 0 0 0 0 0 0 0 0 0 0 0 0 0 0 0 0 0 0 
0 0 0 0 0 0 0 0 0 0 0 0 0 0 0 0 0 0 0 0 0 0 0 0 0 0 0 0 0 0 0 0 0 0 0 0 0 0 0 0 0 0 0 0 0 0 0 0 0 0 0 0 0 0 0 0 0 0 0 0 0 0 0 0 0 0 0 0 0 0 0 0 0 0 0 0 0 0 0 0 
0 0 0 0 0 0 0 0 0 0 0 0 0 0 0 0 0 0 0 0 0 0 0 0 0 0 0 0 0 0 0 0 0 0 0 0 0 0 0 0 0 0 0 0 0 0 0 0 0 0 0 0 0 0 0 0 0 0 0 0 0 0 0 0 0 0 0 0 0 0 0 0 0 0 0 0 0 0 0 0 
0 0 0 0 0 0 0 0 0 0 0 0 0 0 0 0 0 0 0 0 0 0 0 0 0 0 0 0 0 0 0 0 0 0 0 0 0 0 0 0 0 0 0 0 0 0 0 0 0 0 0 0 0 0 0 0 0 0 0 0 0 0 0 0 0 0 0 0 0 0 0 0 0 0 0 0 0 0 0 0 
0 0 0 0 0 0 0 0 0 0 0 0 0 0 0 0 0 0 0 0 0 0 0 0 0 0 0 0 0 0 0 0 0 0 0 0 0 0 0 0 0 0 0 0 0 0 0 0 0 0 0 0 0 0 0 0 0 0 0 0 0 0 0 0 0 0 0 0 0 0 0 0 0 0 0 0 0 0 0 0 
0 0 0 0 0 0 0 0 0 0 0 0 0 0 0 0 0 0 0 0 0 0 0 0 0 0 0 0 0 0 0 0 0 0 0 0 0 0 0 0 0 0 0 0 0 0 0 0 0 0 0 0 0 0 0 0 0 0 0 0 0 0 0 0 0 0 0 0 0 0 0 0 0 0 0 0 0 0 0 0 
0 0 0 0 0 0 0 0 0 0 0 0 0 0 0 0 0 0 0 0 0 0 0 0 0 0 0 0 0 0 0 0 0 0 0 0 0 0 0 0 0 0 0 0 0 0 0 0 0 0 0 0 0 0 0 0 0 0 0 0 0 0 0 0 0 0 0 0 0 0 0 0 0 0 0 0 0 0 0 0 
0 0 0 0 0 0 0 0 0 0 0 0 0 0 0 0 0 0 0 0 0 0 0 0 0 0 0 0 0 0 0 0 0 0 0 0 0 0 0 0 0 0 0 0 0 0 0 0 0 0 0 0 0 0 0 0 0 0 0 0 0 0 0 0 0 0 0 0 0 0 0 0 0 0 0 0 0 0 0 0 
0 0 0 0 0 0 0 0 0 0 0 0 0 0 0 0 0 0 0 0 0 0 0 0 0 0 0 0 0 0 0 0 0 0 0 0 0 0 0 0 0 0 0 0 0 0 0 0 0 0 0 0 0 0 0 0 0 0 0 0 0 0 0 0 0 0 0 0 0 0 0 0 0 0 0 0 0 0 0 0 
0 0 0 0 0 0 0 0 0 0 0 0 0 0 0 0 0 0 0 0 0 0 0 0 0 0 0 0 0 0 0 0 0 0 0 0 0 0 0 0 0 0 0 0 0 0 0 0 0 0 0 0 0 0 0 0 0 0 0 0 0 0 0 0 0 0 0 0 0 0 0 0 0 0 0 0 0 0 0 0 
0 0 0 0 0 0 0 0 0 0 0 0 0 0 0 0 0 0 0 0 0 0 0 0 0 0 0 0 0 0 0 0 0 0 0 0 0 0 0 0 0 0 0 0 0 0 0 0 0 0 0 0 0 0 0 0 0 0 0 0 0 0 0 0 0 0 0 0 0 0 0 0 0 0 0 0 0 0 0 0 
0 0 0 0 0 0 0 0 0 0 0 0 0 0 0 0 0 0 0 0 0 0 0 0 0 0 0 0 0 0 0 0 0 0 0 0 0 0 0 0 0 0 0 0 0 0 0 0 0 0 0 0 0 0 0 0 0 0 0 0 0 0 0 0 0 0 0 0 0 0 0 0 0 0 0 0 0 0 0 0 
0 0 0 0 0 0 0 0 0 0 0 0 0 0 0 0 0 0 0 0 0 0 0 0 0 0 0 0 0 0 0 0 0 0 0 0 0 0 0 0 0 0 0 0 0 0 0 0 0 0 0 0 0 0 0 0 0 0 0 0 0 0 0 0 0 0 0 0 0 0 0 0 0 0 0 0 0 0 0 0 
0 0 0 0 0 0 0 0 0 0 0 0 0 0 0 0 0 0 0 0 0 0 0 0 0 0 0 0 0 0 0 0 0 0 0 0 0 0 0 0 0 0 0 0 0 0 0 0 0 0 0 0 0 0 0 0 0 0 0 0 0 0 0 0 0 0 0 0 0 0 0 0 0 0 0 0 0 0 0 0 
0 0 0 0 0 0 0 0 0 0 0 0 0 0 0 0 0 0 0 0 0 0 0 0 0 0 0 0 0 0 0 0 0 0 0 0 0 0 0 0 0 0 0 0 0 0 0 0 0 0 0 0 0 0 0 0 0 0 0 0 0 0 0 0 0 0 0 0 0 0 0 0 0 0 0 0 0 0 0 0 
0 0 0 0 0 0 0 0 0 0 0 0 0 0 0 0 0 0 0 0 0 0 0 0 0 0 0 0 0 0 0 0 0 0 0 0 0 0 0 0 0 0 0 0 0 0 0 0 0 0 0 0 0 0 0 0 0 0 0 0 0 0 0 0 0 0 0 0 0 0 0 0 0 0 0 0 0 0 0 0 
0 0 0 0 0 0 0 0 0 0 0 0 0 0 0 0 0 0 0 0 0 0 0 0 0 0 0 0 0 0 0 0 0 0 0 0 0 0 0 0 0 0 0 0 0 0 0 0 0 0 0 0 0 0 0 0 0 0 0 0 0 0 0 0 0 0 0 0 0 0 0 0 0 0 0 0 0 0 0 0 
0 0 0 0 0 0 0 0 0 0 0 0 0 0 0 0 0 0 0 0 0 0 0 0 0 0 0 0 0 0 0 0 0 0 0 0 0 0 0 0 0 0 0 0 0 0 0 0 0 0 0 0 0 0 0 0 0 0 0 0 0 0 0 0 0 0 0 0 0 0 0 0 0 0 0 0 0 0 0 0 
0 0 0 0 0 0 0 0 0 0 0 0 0 0 0 0 0 0 0 0 0 0 0 0 0 0 0 0 0 0 0 0 0 0 0 0 0 0 0 0 0 0 0 0 0 0 0 0 0 0 0 0 0 0 0 0 0 0 0 0 0 0 0 0 0 0 0 0 0 0 0 0 0 0 0 0 0 0 0 0 
0 0 0 0 0 0 0 0 0 0 0 0 0 0 0 0 0 0 0 0 0 0 0 0 0 0 0 0 0 0 0 0 0 0 0 0 0 0 0 0 0 0 0 0 0 0 0 0 0 0 0 0 0 0 0 0 0 0 0 0 0 0 0 0 0 0 0 0 0 0 0 0 0 0 0 0 0 0 0 0 
0 0 0 0 0 0 0 0 0 0 0 0 0 0 0 0 0 0 0 0 0 0 0 0 0 0 0 0 0 0 0 0 1061 887 415 1253 1127 1047 1405 679 987 459 349 1457 1372 1291 1049 754 0 0 0 0 0 0 0 0 0 0 0 0 0 0 0 0 0 0 0 0 0 0 0 0 0 0 0 0 0 0 0 0 
0 0 0 0 0 0 0 0 0 0 0 0 0 0 0 0 0 0 0 0 0 0 0 0 0 0 0 0 0 0 0 0 207 1525 937 1166 1057 424 1315 1085 243 1401 254 433 1489 1407 401 753 0 0 0 0 0 0 0 0 0 0 0 0 0 0 0 0 0 0 0 0 0 0 0 0 0 0 0 0 0 0 0 0 
0 0 0 0 0 0 0 0 0 0 0 0 0 0 0 0 0 0 0 0 0 0 0 0 0 0 0 0 0 0 0 0 1137 170 132 523 1265 539 1369 1416 544 1562 878 261 557 279 980 1304 0 0 0 0 0 0 0 0 0 0 0 0 0 0 0 0 0 0 0 0 0 0 0 0 0 0 0 0 0 0 0 0 
0 0 0 0 0 0 0 0 0 0 0 0 0 0 0 0 0 0 0 0 0 0 0 0 0 0 0 0 0 0 0 0 827 916 1279 826 752 368 1297 165 741 717 148 551 1282 330 445 1216 0 0 0 0 0 0 0 0 0 0 0 0 0 0 0 0 0 0 0 0 0 0 0 0 0 0 0 0 0 0 0 0 
0 0 0 0 0 0 0 0 0 0 0 0 0 0 0 0 0 0 0 0 0 0 0 0 0 0 0 0 0 0 0 0 744 1530 556 915 514 550 316 159 426 397 863 1599 1015 1238 1028 226 0 0 0 0 0 0 0 0 0 0 0 0 0 0 0 0 0 0 0 0 0 0 0 0 0 0 0 0 0 0 0 0 
0 0 0 0 0 0 0 0 0 0 0 0 0 0 0 0 0 0 0 0 0 0 0 0 0 0 0 0 0 0 0 0 396 1014 113 1231 509 1278 1500 319 1540 1146 724 637 1365 848 1161 1420 0 0 0 0 0 0 0 0 0 0 0 0 0 0 0 0 0 0 0 0 0 0 0 0 0 0 0 0 0 0 0 0 
0 0 0 0 0 0 0 0 0 0 0 0 0 0 0 0 0 0 0 0 0 0 0 0 0 0 0 0 0 0 0 0 365 1130 701 1436 925 1029 1330 24 972 1577 861 310 22 584 1392 163 0 0 0 0 0 0 0 0 0 0 0 0 0 0 0 0 0 0 0 0 0 0 0 0 0 0 0 0 0 0 0 0 
0 0 0 0 0 0 0 0 0 0 0 0 0 0 0 0 0 0 0 0 0 0 0 0 0 0 0 0 0 0 0 0 1399 86 1425 616 828 123 35 1153 1564 1106 1188 11 124 805 625 460 0 0 0 0 0 0 0 0 0 0 0 0 0 0 0 0 0 0 0 0 0 0 0 0 0 0 0 0 0 0 0 0 
0 0 0 0 0 0 0 0 0 0 0 0 0 0 0 0 0 0 0 0 0 0 0 0 0 0 0 0 0 0 0 0 1287 375 457 456 889 354 1241 431 1273 1348 1274 521 1185 1518 641 1060 0 0 0 0 0 0 0 0 0 0 0 0 0 0 0 0 0 0 0 0 0 0 0 0 0 0 0 0 0 0 0 0 
0 0 0 0 0 0 0 0 0 0 0 0 0 0 0 0 0 0 0 0 0 0 0 0 0 0 0 0 0 0 0 0 553 684 1353 1461 689 1541 988 482 1208 762 1497 738 369 178 1321 1480 0 0 0 0 0 0 0 0 0 0 0 0 0 0 0 0 0 0 0 0 0 0 0 0 0 0 0 0 0 0 0 0 
0 0 0 0 0 0 0 0 0 0 0 0 0 0 0 0 0 0 0 0 0 0 0 0 0 0 0 0 0 0 0 0 217 931 588 451 478 1092 583 1219 480 1524 736 1377 1389 117 237 136 0 0 0 0 0 0 0 0 0 0 0 0 0 0 0 0 0 0 0 0 0 0 0 0 0 0 0 0 0 0 0 0 
0 0 0 0 0 0 0 0 0 0 0 0 0 0 0 0 0 0 0 0 0 0 0 0 0 0 0 0 0 0 0 0 1035 1176 1512 681 630 900 1181 895 561 158 1000 1498 1475 513 56 274 0 0 0 0 0 0 0 0 0 0 0 0 0 0 0 0 0 0 0 0 0 0 0 0 0 0 0 0 0 0 0 0 
0 0 0 0 0 0 0 0 0 0 0 0 0 0 0 0 0 0 0 0 0 0 0 0 0 0 0 0 0 0 0 0 240 1086 1172 334 356 829 850 1033 1317 1531 707 418 483 633 1247 1293 0 0 0 0 0 0 0 0 0 0 0 0 0 0 0 0 0 0 0 0 0 0 0 0 0 0 0 0 0 0 0 0 
0 0 0 0 0 0 0 0 0 0 0 0 0 0 0 0 0 0 0 0 0 0 0 0 0 0 0 0 0 0 0 0 59 213 1534 1246 543 618 1557 185 1117 854 575 939 682 515 903 1373 0 0 0 0 0 0 0 0 0 0 0 0 0 0 0 0 0 0 0 0 0 0 0 0 0 0 0 0 0 0 0 0 
0 0 0 0 0 0 0 0 0 0 0 0 0 0 0 0 0 0 0 0 0 0 0 0 0 0 0 0 0 0 0 0 786 859 853 1162 1121 615 1434 3 370 432 268 862 670 780 486 446 0 0 0 0 0 0 0 0 0 0 0 0 0 0 0 0 0 0 0 0 0 0 0 0 0 0 0 0 0 0 0 0 
0 0 0 0 0 0 0 0 0 0 0 0 0 0 0 0 0 0 0 0 0 0 0 0 0 0 0 0 0 0 0 0 235 1470 265 621 1342 1501 1537 709 1314 760 1207 1329 530 118 1396 651 0 0 0 0 0 0 0 0 0 0 0 0 0 0 0 0 0 0 0 0 0 0 0 0 0 0 0 0 0 0 0 0 
0 0 0 0 0 0 0 0 0 0 0 0 0 0 0 0 0 0 0 0 0 0 0 0 0 0 0 0 0 0 0 0 0 0 0 0 0 0 0 0 0 0 0 0 0 0 0 0 0 0 0 0 0 0 0 0 0 0 0 0 0 0 0 0 0 0 0 0 0 0 0 0 0 0 0 0 0 0 0 0 
0 0 0 0 0 0 0 0 0 0 0 0 0 0 0 0 0 0 0 0 0 0 0 0 0 0 0 0 0 0 0 0 0 0 0 0 0 0 0 0 0 0 0 0 0 0 0 0 0 0 0 0 0 0 0 0 0 0 0 0 0 0 0 0 0 0 0 0 0 0 0 0 0 0 0 0 0 0 0 0 
0 0 0 0 0 0 0 0 0 0 0 0 0 0 0 0 0 0 0 0 0 0 0 0 0 0 0 0 0 0 0 0 0 0 0 0 0 0 0 0 0 0 0 0 0 0 0 0 0 0 0 0 0 0 0 0 0 0 0 0 0 0 0 0 0 0 0 0 0 0 0 0 0 0 0 0 0 0 0 0 
0 0 0 0 0 0 0 0 0 0 0 0 0 0 0 0 0 0 0 0 0 0 0 0 0 0 0 0 0 0 0 0 0 0 0 0 0 0 0 0 0 0 0 0 0 0 0 0 0 0 0 0 0 0 0 0 0 0 0 0 0 0 0 0 0 0 0 0 0 0 0 0 0 0 0 0 0 0 0 0 
0 0 0 0 0 0 0 0 0 0 0 0 0 0 0 0 0 0 0 0 0 0 0 0 0 0 0 0 0 0 0 0 0 0 0 0 0 0 0 0 0 0 0 0 0 0 0 0 0 0 0 0 0 0 0 0 0 0 0 0 0 0 0 0 0 0 0 0 0 0 0 0 0 0 0 0 0 0 0 0 
0 0 0 0 0 0 0 0 0 0 0 0 0 0 0 0 0 0 0 0 0 0 0 0 0 0 0 0 0 0 0 0 0 0 0 0 0 0 0 0 0 0 0 0 0 0 0 0 0 0 0 0 0 0 0 0 0 0 0 0 0 0 0 0 0 0 0 0 0 0 0 0 0 0 0 0 0 0 0 0 
0 0 0 0 0 0 0 0 0 0 0 0 0 0 0 0 0 0 0 0 0 0 0 0 0 0 0 0 0 0 0 0 0 0 0 0 0 0 0 0 0 0 0 0 0 0 0 0 0 0 0 0 0 0 0 0 0 0 0 0 0 0 0 0 0 0 0 0 0 0 0 0 0 0 0 0 0 0 0 0 
0 0 0 0 0 0 0 0 0 0 0 0 0 0 0 0 0 0 0 0 0 0 0 0 0 0 0 0 0 0 0 0 0 0 0 0 0 0 0 0 0 0 0 0 0 0 0 0 0 0 0 0 0 0 0 0 0 0 0 0 0 0 0 0 0 0 0 0 0 0 0 0 0 0 0 0 0 0 0 0 
0 0 0 0 0 0 0 0 0 0 0 0 0 0 0 0 0 0 0 0 0 0 0 0 0 0 0 0 0 0 0 0 0 0 0 0 0 0 0 0 0 0 0 0 0 0 0 0 0 0 0 0 0 0 0 0 0 0 0 0 0 0 0 0 0 0 0 0 0 0 0 0 0 0 0 0 0 0 0 0 
0 0 0 0 0 0 0 0 0 0 0 0 0 0 0 0 0 0 0 0 0 0 0 0 0 0 0 0 0 0 0 0 0 0 0 0 0 0 0 0 0 0 0 0 0 0 0 0 0 0 0 0 0 0 0 0 0 0 0 0 0 0 0 0 0 0 0 0 0 0 0 0 0 0 0 0 0 0 0 0 
0 0 0 0 0 0 0 0 0 0 0 0 0 0 0 0 0 0 0 0 0 0 0 0 0 0 0 0 0 0 0 0 0 0 0 0 0 0 0 0 0 0 0 0 0 0 0 0 0 0 0 0 0 0 0 0 0 0 0 0 0 0 0 0 0 0 0 0 0 0 0 0 0 0 0 0 0 0 0 0 
0 0 0 0 0 0 0 0 0 0 0 0 0 0 0 0 0 0 0 0 0 0 0 0 0 0 0 0 0 0 0 0 0 0 0 0 0 0 0 0 0 0 0 0 0 0 0 0 0 0 0 0 0 0 0 0 0 0 0 0 0 0 0 0 0 0 0 0 0 0 0 0 0 0 0 0 0 0 0 0 
0 0 0 0 0 0 0 0 0 0 0 0 0 0 0 0 0 0 0 0 0 0 0 0 0 0 0 0 0 0 0 0 0 0 0 0 0 0 0 0 0 0 0 0 0 0 0 0 0 0 0 0 0 0 0 0 0 0 0 0 0 0 0 0 0 0 0 0 0 0 0 0 0 0 0 0 0 0 0 0 
0 0 0 0 0 0 0 0 0 0 0 0 0 0 0 0 0 0 0 0 0 0 0 0 0 0 0 0 0 0 0 0 0 0 0 0 0 0 0 0 0 0 0 0 0 0 0 0 0 0 0 0 0 0 0 0 0 0 0 0 0 0 0 0 0 0 0 0 0 0 0 0 0 0 0 0 0 0 0 0 
0 0 0 0 0 0 0 0 0 0 0 0 0 0 0 0 0 0 0 0 0 0 0 0 0 0 0 0 0 0 0 0 0 0 0 0 0 0 0 0 0 0 0 0 0 0 0 0 0 0 0 0 0 0 0 0 0 0 0 0 0 0 0 0 0 0 0 0 0 0 0 0 0 0 0 0 0 0 0 0 
0 0 0 0 0 0 0 0 0 0 0 0 0 0 0 0 0 0 0 0 0 0 0 0 0 0 0 0 0 0 0 0 0 0 0 0 0 0 0 0 0 0 0 0 0 0 0 0 0 0 0 0 0 0 0 0 0 0 0 0 0 0 0 0 0 0 0 0 0 0 0 0 0 0 0 0 0 0 0 0 
0 0 0 0 0 0 0 0 0 0 0 0 0 0 0 0 0 0 0 0 0 0 0 0 0 0 0 0 0 0 0 0 0 0 0 0 0 0 0 0 0 0 0 0 0 0 0 0 0 0 0 0 0 0 0 0 0 0 0 0 0 0 0 0 0 0 0 0 0 0 0 0 0 0 0 0 0 0 0 0 
0 0 0 0 0 0 0 0 0 0 0 0 0 0 0 0 0 0 0 0 0 0 0 0 0 0 0 0 0 0 0 0 0 0 0 0 0 0 0 0 0 0 0 0 0 0 0 0 0 0 0 0 0 0 0 0 0 0 0 0 0 0 0 0 0 0 0 0 0 0 0 0 0 0 0 0 0 0 0 0 
0 0 0 0 0 0 0 0 0 0 0 0 0 0 0 0 0 0 0 0 0 0 0 0 0 0 0 0 0 0 0 0 0 0 0 0 0 0 0 0 0 0 0 0 0 0 0 0 0 0 0 0 0 0 0 0 0 0 0 0 0 0 0 0 0 0 0 0 0 0 0 0 0 0 0 0 0 0 0 0 
0 0 0 0 0 0 0 0 0 0 0 0 0 0 0 0 0 0 0 0 0 0 0 0 0 0 0 0 0 0 0 0 0 0 0 0 0 0 0 0 0 0 0 0 0 0 0 0 0 0 0 0 0 0 0 0 0 0 0 0 0 0 0 0 0 0 0 0 0 0 0 0 0 0 0 0 0 0 0 0 
0 0 0 0 0 0 0 0 0 0 0 0 0 0 0 0 0 0 0 0 0 0 0 0 0 0 0 0 0 0 0 0 0 0 0 0 0 0 0 0 0 0 0 0 0 0 0 0 0 0 0 0 0 0 0 0 0 0 0 0 0 0 0 0 0 0 0 0 0 0 0 0 0 0 0 0 0 0 0 0 
0 0 0 0 0 0 0 0 0 0 0 0 0 0 0 0 0 0 0 0 0 0 0 0 0 0 0 0 0 0 0 0 0 0 0 0 0 0 0 0 0 0 0 0 0 0 0 0 0 0 0 0 0 0 0 0 0 0 0 0 0 0 0 0 0 0 0 0 0 0 0 0 0 0 0 0 0 0 0 0 
0 0 0 0 0 0 0 0 0 0 0 0 0 0 0 0 0 0 0 0 0 0 0 0 0 0 0 0 0 0 0 0 0 0 0 0 0 0 0 0 0 0 0 0 0 0 0 0 0 0 0 0 0 0 0 0 0 0 0 0 0 0 0 0 0 0 0 0 0 0 0 0 0 0 0 0 0 0 0 0 
0 0 0 0 0 0 0 0 0 0 0 0 0 0 0 0 0 0 0 0 0 0 0 0 0 0 0 0 0 0 0 0 0 0 0 0 0 0 0 0 0 0 0 0 0 0 0 0 0 0 0 0 0 0 0 0 0 0 0 0 0 0 0 0 0 0 0 0 0 0 0 0 0 0 0 0 0 0 0 0 
0 0 0 0 0 0 0 0 0 0 0 0 0 0 0 0 0 0 0 0 0 0 0 0 0 0 0 0 0 0 0 0 0 0 0 0 0 0 0 0 0 0 0 0 0 0 0 0 0 0 0 0 0 0 0 0 0 0 0 0 0 0 0 0 0 0 0 0 0 0 0 0 0 0 0 0 0 0 0 0 
0 0 0 0 0 0 0 0 0 0 0 0 0 0 0 0 0 0 0 0 0 0 0 0 0 0 0 0 0 0 0 0 0 0 0 0 0 0 0 0 0 0 0 0 0 0 0 0 0 0 0 0 0 0 0 0 0 0 0 0 0 0 0 0 0 0 0 0 0 0 0 0 0 0 0 0 0 0 0 0 
0 0 0 0 0 0 0 0 0 0 0 0 0 0 0 0 0 0 0 0 0 0 0 0 0 0 0 0 0 0 0 0 0 0 0 0 0 0 0 0 0 0 0 0 0 0 0 0 0 0 0 0 0 0 0 0 0 0 0 0 0 0 0 0 0 0 0 0 0 0 0 0 0 0 0 0 0 0 0 0 
0 0 0 0 0 0 0 0 0 0 0 0 0 0 0 0 0 0 0 0 0 0 0 0 0 0 0 0 0 0 0 0 0 0 0 0 0 0 0 0 0 0 0 0 0 0 0 0 0 0 0 0 0 0 0 0 0 0 0 0 0 0 0 0 0 0 0 0 0 0 0 0 0 0 0 0 0 0 0 0 
0 0 0 0 0 0 0 0 0 0 0 0 0 0 0 0 0 0 0 0 0 0 0 0 0 0 0 0 0 0 0 0 0 0 0 0 0 0 0 0 0 0 0 0 0 0 0 0 0 0 0 0 0 0 0 0 0 0 0 0 0 0 0 0 0 0 0 0 0 0 0 0 0 0 0 0 0 0 0 0 
0 0 0 0 0 0 0 0 0 0 0 0 0 0 0 0 0 0 0 0 0 0 0 0 0 0 0 0 0 0 0 0 0 0 0 0 0 0 0 0 0 0 0 0 0 0 0 0 0 0 0 0 0 0 0 0 0 0 0 0 0 0 0 0 0 0 0 0 0 0 0 0 0 0 0 0 0 0 0 0 
0 0 0 0 0 0 0 0 0 0 0 0 0 0 0 0 0 0 0 0 0 0 0 0 0 0 0 0 0 0 0 0 0 0 0 0 0 0 0 0 0 0 0 0 0 0 0 0 0 0 0 0 0 0 0 0 0 0 0 0 0 0 0 0 0 0 0 0 0 0 0 0 0 0 0 0 0 0 0 0 
0 0 0 0 0 0 0 0 0 0 0 0 0 0 0 0 0 0 0 0 0 0 0 0 0 0 0 0 0 0 0 0 0 0 0 0 0 0 0 0 0 0 0 0 0 0 0 0 0 0 0 0 0 0 0 0 0 0 0 0 0 0 0 0 0 0 0 0 0 0 0 0 0 0 0 0 0 0 0 0 

# Time : 6400000 
6 1227 974 1298 1498 444 1559 1408 160 492 455 591 1564 48 1088 955 606 1238 1247 119 177 947 1054 133 753 209 1 1403 1122 540 852 314 764 1489 63 712 233 424 615 509 632 1018 503 380 921 206 1408 700 962 540 1433 4 1074 976 471 1212 738 83 472 104 124 1135 1103 489 530 919 1124 748 994 732 403 65 833 745 1462 792 1105 708 1600 964 
1440 1404 198 548 1065 1307 933 1067 1271 212 520 1280 603 1046 295 865 810 1371 1105 512 596 361 638 1080 1038 568 812 774 605 882 800 318 1523 776 1585 379 417 177 652 637 838 816 1473 971 813 196 1130 558 727 596 887 45 972 1173 1568 760 1377 1156 883 1533 964 313 270 282 435 609 364 60 144 1137 1366 1522 722 763 1461 50 612 940 498 892 
664 325 694 1486 1452 1534 1596 1047 1523 1300 1102 579 582 26 564 1525 767 210 1136 271 576 110 1592 1107 821 456 798 54 1476 379 142 490 403 1061 1372 178 1447 837 1232 223 1058 584 28 841 555 1479 756 546 474 856 1197 1145 684 1098 938 707 1051 1218 248 384 1579 1390 472 1513 225 121 768 1347 288 944 580 814 205 1471 813 1407 621 525 773 666 
1322 888 209 894 163 892 348 960 489 1566 1269 1210 920 850 135 1287 723 481 276 1394 625 837 19 28 310 412 413 259 1469 502 197 1224 958 1226 1478 1436 1089 292 421 690 1504 497 1514 1080 1577 626 941 692 897 1516 1052 1594 1079 1266 1375 27 1533 357 969 827 1018 591 1388 527 1246 52 523 697 436 801 1171 1292 1159 320 1494 710 1248 1240 973 1462 
569 245 228 1285 573 399 1566 1385 546 1031 647 1124 629 1158 1149 363 1478 538 1268 1464 959 195 38 549 102 508 651 394 750 1350 1238 793 1415 662 673 317 1071 1497 1539 414 1259 750 1436 1599 1217 1296 440 1242 1217 1210 1192 163 1171 681 38 29 1087 97 635 606 326 595 8 871 344 310 959 369 464 425 1497 1572 1033 1494 559 1436 1212 674 1293 1316 
364 1040 374 105 466 755 1551 1525 1286 500 1004 852 1529 560 796 765 160 977 614 870 1598 1594 1552 1273 351 845 8 1296 877 1341 242 784 1406 281 1073 753 1420 231 782 111 1262 694 840 1191 626 525 889 1263 1329 1018 177 641 1021 1177 95 1502 320 769 792 973 55 784 923 782 610 326 193 170 125 1508 873 401 1060 757 1582 1299 1305 495 862 399 
1107 595 1089 965 796 1113 1200 1323 115 851 1324 610 133 206 1418 310 225 490 950 539 849 1528 38 1021 55 482 670 773 1434 98 134 537 1148 1483 121 1048 770 964 341 1206 1497 98 1051 1492 1079 157 566 1424 225 348 56 223 1203 1012 544 1501 846 1292 112 1549 1588 1551 1037 1440 1279 1426 1256 533 1593 485 529 669 635 1154 172 922 856 772 1048 1038 
850 1131 1470 221 1374 1289 437 548 1041 1074 771 610 1365 207 330 1539 1283 237 1439 363 1443 822 400 1549 174 535 672 816 632 308 763 1166 203 458 432 775 317 289 908 1466 1183 579 649 790 986 715 1334 410 426 873 401 1379 235 925 22 929 1550 241 1263 1187 210 593 95 1596 329 1490 69 20 1565 735 1588 1586 406 911 710 1187 210 440 1210 597 
19 676 930 735 746 822 1595 240 394 827 1030 278 48 1137 7 1505 851 439 824 812 731 819 1443 1121 1062 1302 1413 1495 386 316 933 534 1343 1358 1018 1065 1418 273 834 24 267 1564 1424 465 1053 1166 180 1386 1344 1145 222 1579 1467 801 485 383 549 756 68 442 460 1260 904 1577 1412 1599 794 525 19 1009 834 243 44 607 1316 412 1554 1181 553 322 
1146 1097 497 1110 600 415 242 902 996 175 1325 1538 700 1139 604 1029 1459 1217 1440 15 1404 314 415 134 785 222 251 1058 990 1265 1337 217 1458 439 1039 1592 93 1126 970 1530 109 1304 888 407 27 600 1402 384 1543 1469 1441 84 1202 321 1294 924 1526 351 1416 1339 596 91 128 1331 894 227 476 1097 95 207 675 358 1411 839 913 11 534 36 934 86 
691 191 441 1526 1594 485 833 456 1239 790 1310 1071 1061 552 1265 927 373 1091 983 1172 637 1090 1422 450 1115 1337 629 319 1163 877 1054 608 353 1333 1587 362 462 1371 647 1233 682 1052 1213 1021 91 693 704 1031 853 1241 595 705 1094 1213 1159 1543 72 1187 284 512 791 25 1318 1286 1102 594 1151 792 1002 42 337 820 590 85 858 1487 1446 154 740 1092 
1379 890 304 1108 492 580 328 179 695 120 1462 604 915 514 969 1264 216 394 1001 1099 1100 1090 658 675 705 424 605 863 1111 506 590 704 1069 786 735 206 115 1218 1077 3 196 577 1242 283 316 197 201 420 571 318 1186 1342 301 146 198 241 131 10 1271 1599 1144 612 1177 1218 116 1416 462 733 1232 931 508 1376 1046 517 292 1227 49 1105 1194 1245 
605 1325 1555 1038 392 943 1365 308 1054 1116 149 1166 1394 377 1198 1086 431 287 431 920 389 617 1358 705 509 972 57 636 1549 1286 1456 1409 142 110 1513 353 815 265 820 1304 1580 369 29 1246 1211 894 649 1279 1201 1469 240 807 1578 556 1226 1494 35 850 595 1590 1451 30 852 635 1152 1318 643 283 840 1352 1163 1270 184 1576 1372 846 775 590 510 401 
515 153 301 176 793 961 863 1174 909 1079 262 1385 1458 719 865 222 471 673 1112 1230 1352 863 111 1110 372 1028 596 745 1236 268 519 1077 386 709 1485 346 733 12 657 522 1463 1079 189 886 1106 1221 191 965 457 652 789 1220 554 1350 693 214 1202 1398 1312 1531 1056 272 507 431 191 226 159 131 749 1290 1468 752 291 798 1438 582 878 261 747 1455 
385 842 1393 696 410 110 1144 838 1325 433 63 1489 742 755 755 514 1409 504 1458 64 1502 1449 651 1065 806 297 724 1055 204 230 232 1100 889 560 631 282 399 690 1359 1324 182 930 1481 1230 1369 1074 1025 724 681 669 719 1360 508 1438 1282 957 1329 604 282 203 19 365 993 1311 1112 1537 1097 968 1587 419 1317 963 309 1186 29 422 111 424 531 793 
1110 1172 119 1417 1528 958 256 693 1290 1168 1088 1058 562 1299 1553 1593 1232 975 1524 1211 745 720 565 939 1161 1591 811 1413 501 273 16 1316 1081 1549 919 204 1448 1516 866 279 176 712 858 1055 1061 1145 283 1003 703 1206 409 1495 669 278 974 1506 841 1315 939 53 1043 89 1350 1098 255 760 515 311 560 1103 1230 1211 6 633 1012 216 1242 1029 714 163 
1103 79 651 61 695 577 587 1464 372 157 257 824 264 85 515 1027 81 98 569 1344 1367 111 536 915 728 1071 366 40 158 325 618 419 300 1290 950 427 1097 1376 1249 279 469 1058 53 988 104 851 1466 627 316 1532 643 1578 861 858 102 346 828 633 955 1588 963 1147 1262 1180 989 1540 1135 914 930 1460 989 307 650 646 67 1200 1078 1031 739 506 
607 2 984 745 334 214 906 1496 390 1323 1349 305 1068 774 353 612 300 1147 874 770 443 524 891 782 436 671 57 774 31 514 742 1457 476 368 307 889 1137 1111 257 54 397 182 1288 717 347 340 1153 746 520 1405 1034 1096 1378 980 1184 1364 1008 898 1444 431 182 795 740 1313 809 588 1237 1541 595 754 1338 971 236 693 913 1530 1047 812 89 301 
1301 1033 1495 910 458 1198 878 367 1049 219 397 1381 1490 833 963 1005 427 1031 1262 784 954 1379 164 609 1005 1235 1400 115 1359 134 625 1380 1190 1511 24 1402 1188 1081 145 552 1512 153 70 1066 578 1144 157 305 540 52 845 836 1167 1318 264 1473 440 782 1226 1094 1194 1185 1129 420 227 255 831 1257 1035 825 228 991 777 1197 1254 849 727 653 68 518 
386 105 1002 407 684 536 1116 161 1401 422 578 1060 1259 1357 369 975 184 1474 598 1408 32 918 231 1232 334 396 331 1429 276 1207 1111 1161 588 609 627 826 785 536 81 134 1243 806 59 213 943 294 743 170 132 473 875 933 251 1324 244 160 0 1035 1470 363 850 597 3 741 1151 826 686 224 1329 1473 909 1331 598 805 782 380 1530 1136 907 582 
1511 595 595 1069 103 1245 367 1405 1057 764 1539 969 47 278 115 604 616 400 1227 238 1543 1475 394 711 402 873 553 601 290 847 256 68 907 399 299 824 198 525 1388 983 217 1378 1047 825 837 1561 921 376 1423 1293 928 302 168 468 43 168 1274 557 1118 1139 494 1189 1009 1025 680 320 1367 940 1370 1225 596 1222 1247 743 1125 1392 1014 1156 1559 388 
1453 546 802 421 478 200 2 1204 1566 554 67 271 846 486 588 1376 931 1213 1040 83 625 450 795 856 818 1319 13 1128 928 1083 1139 555 1455 1017 1584 1126 425 1578 1166 749 1341 1198 211 469 227 818 1446 1359 1266 1295 755 739 112 1424 1500 1301 176 480 801 1500 1449 965 1395 453 523 737 440 204 832 459 644 1515 465 539 1461 176 774 1468 713 565 
557 991 134 1492 1166 1522 474 1569 237 828 62 329 1013 550 37 236 1436 926 1137 125 860 155 1160 1126 1307 984 1290 157 912 1086 1008 998 1024 1002 941 1251 221 1075 762 1046 265 1273 494 205 1466 1304 1221 254 494 467 278 1281 878 1126 92 1130 1312 409 158 447 32 1264 1532 1338 136 688 596 1233 920 390 1575 125 1202 674 1317 737 890 1279 892 1192 
1487 1431 1388 547 785 306 318 747 1520 1276 240 412 1372 1518 1180 912 1318 177 1241 678 236 679 318 772 672 83 569 678 1272 291 922 1569 140 1159 144 747 1428 1206 70 1137 693 983 1503 638 174 889 180 1368 653 1176 1418 1077 58 640 465 1073 447 542 981 864 829 1317 284 201 999 956 636 719 563 1295 880 1170 1441 950 1443 847 175 1512 1532 956 
437 1218 102 1383 706 479 288 1413 1511 1403 78 112 1221 524 361 975 817 507 472 393 1169 950 1392 925 1006 1399 1590 905 682 610 209 739 111 467 814 315 842 285 665 1460 1346 1392 964 309 237 940 666 64 723 906 1597 1458 147 165 1231 286 223 308 1029 446 1535 267 1155 1427 655 980 1107 637 756 191 1361 1276 1553 608 518 1096 1525 389 1496 1391 
1417 799 291 645 76 35 938 136 209 315 1001 437 355 443 552 965 1148 405 549 1188 568 822 387 1128 292 343 1546 1043 1370 898 241 687 291 1060 93 450 1120 1179 1466 662 360 656 1066 1348 380 957 1467 45 1394 8 696 820 801 762 1187 535 211 1128 687 1099 539 717 527 1492 1016 834 1449 500 1250 1276 1523 775 940 2 1518 372 345 1330 1075 1323 
61 761 6 1058 314 1105 682 1141 337 833 1440 775 836 30 486 571 889 210 1295 331 402 1014 1415 1416 1574 257 1259 1085 426 1181 1010 62 850 1480 677 392 683 1044 657 1354 1238 658 763 254 1160 1471 554 430 303 1595 921 1076 988 1322 98 1041 15 880 740 694 428 1177 1068 132 1109 74 1587 449 1138 777 113 1541 515 611 213 1415 1033 1505 1159 154 
323 203 214 1449 1181 1469 381 828 447 727 963 121 829 147 119 489 988 859 518 422 996 1565 93 311 631 1246 693 341 1081 72 209 624 48 1492 412 274 878 817 1043 1137 1479 1012 266 4 544 1321 1204 684 1533 249 1070 480 957 1426 1036 309 1372 142 1231 414 1560 246 334 1247 145 327 207 1155 1219 711 172 697 441 530 735 1168 1102 23 553 291 
426 654 333 1369 1173 383 494 1058 279 1059 893 1201 1187 187 81 194 727 566 1080 775 614 1180 29 573 1345 917 528 1261 761 1407 1497 165 741 1524 1114 68 1146 1113 1493 1216 628 458 1599 672 796 1060 15 375 118 213 663 492 1098 730 1352 637 174 82 725 1568 287 508 547 1049 1243 1286 11 680 472 1104 982 1200 161 762 1434 814 614 191 1341 525 
1263 1317 695 1036 238 1383 1029 512 118 1075 1285 352 1569 656 1574 429 275 1373 1406 1461 767 996 445 1496 1130 991 846 892 19 725 937 1101 287 209 877 213 1413 1354 522 585 1142 525 1322 1459 1581 1145 1428 879 1123 930 829 745 1459 729 747 5 1188 511 1474 1096 568 1581 833 1464 888 90 177 102 1502 248 1365 1168 1025 543 298 1378 1159 182 1571 344 
304 1268 250 1541 1151 602 813 113 1239 1289 578 987 81 622 75 618 1125 956 341 1312 1242 844 1091 651 1173 70 463 1477 1429 378 240 1118 316 985 649 98 1081 1062 1045 117 69 418 808 1258 62 973 894 903 1200 1437 159 414 202 1228 252 427 844 1074 1368 520 567 1241 1387 1473 868 361 1579 1097 1076 728 1596 1367 296 626 1186 408 455 315 1333 897 
1302 626 992 590 557 1503 735 42 1293 1277 877 725 922 1541 90 376 799 1590 1173 30 920 718 1474 1531 1506 909 799 1494 1085 321 754 872 309 1023 499 593 988 1195 406 474 1322 1193 688 1333 37 30 977 880 1234 322 1520 867 101 1508 192 277 86 1514 1116 1147 896 1513 1584 733 1271 383 1024 751 678 183 152 1110 323 1077 243 592 1234 531 19 994 
990 939 1136 945 729 338 1034 457 994 1391 1458 1408 1562 1517 698 863 277 260 1076 833 1288 717 995 27 1334 414 503 505 364 648 554 295 555 575 1163 528 583 1560 231 1577 798 741 1110 648 1497 1154 286 595 599 275 151 1274 1423 82 347 682 1290 747 740 1534 1497 1074 1503 1409 507 922 1539 390 1536 795 257 1284 220 1277 402 331 91 1149 1465 1023 
907 1448 1112 873 1496 643 124 1426 49 1280 8 308 539 1325 769 75 986 65 176 688 874 119 858 182 1505 418 395 216 917 692 1443 161 217 1019 71 458 1311 1476 1493 206 1198 392 1562 23 699 961 479 1023 983 62 600 551 83 1527 683 660 1119 254 1352 151 1425 942 298 279 1106 325 1137 931 1048 1582 98 1554 1048 464 539 1566 42 1578 100 1403 
945 495 466 1484 307 1255 879 1525 1129 315 1169 163 1591 928 789 1376 952 165 919 299 884 399 1031 1365 734 1392 1160 689 1221 105 211 740 445 1246 1000 745 1336 1454 1394 464 1433 601 807 1525 229 1348 163 1381 1447 725 906 1583 1297 414 154 177 1188 1462 160 197 1204 280 1063 685 91 1281 827 1101 479 1479 1198 345 1280 379 1275 379 1249 950 869 382 
541 1016 715 798 127 183 589 677 5 831 792 1040 827 1301 290 391 107 847 1449 436 1098 189 773 630 241 1386 291 382 1147 217 272 902 805 1050 584 515 969 1594 438 1440 1205 455 596 283 202 921 1133 1025 689 772 263 515 589 1146 1583 1042 1443 427 276 1274 1280 372 87 1179 342 692 320 1059 676 716 1007 19 1287 212 1087 889 406 586 345 1457 
1220 1295 1598 1411 329 1125 1572 676 1478 302 980 320 630 1036 1034 1196 1493 1424 1388 221 1151 181 151 898 89 1093 303 202 366 1560 714 128 1160 1372 213 1438 437 1293 381 83 345 211 19 140 324 907 1164 736 342 730 981 168 688 570 1129 1022 1570 706 1204 1368 527 1488 959 909 1177 293 426 1039 1282 550 1503 956 1359 1176 616 159 141 488 1250 620 
845 676 861 604 1505 486 1523 979 1494 996 1498 1423 710 1173 1165 876 179 743 101 1299 367 779 921 1529 289 137 240 1206 13 589 25 1309 1552 302 421 747 1126 15 1107 29 167 376 1219 1364 1546 1189 608 56 192 3 21 1018 173 1336 894 1146 442 1296 900 263 591 858 1410 1444 1419 740 252 657 1169 536 1246 649 1329 1170 1030 238 1018 713 1548 1548 
1454 1454 588 192 359 308 1085 1330 463 1094 940 1356 680 26 644 74 1321 1554 774 1138 1294 310 659 158 848 1068 205 1376 662 1518 150 708 1090 1491 275 427 294 895 699 1157 1087 456 1515 925 125 1547 510 1295 1248 1555 1553 218 575 974 828 443 684 953 19 492 935 552 1369 1281 76 350 12 1421 1051 897 612 687 1569 1168 760 501 740 445 60 1279 
432 256 585 1295 209 804 1223 38 1142 349 1292 1462 912 1310 1481 132 693 1351 1495 1095 1465 1471 1104 664 1539 927 919 777 152 618 18 1010 252 56 246 1314 233 695 1025 959 635 406 1321 87 1269 250 944 1147 464 195 531 1036 1302 1496 1283 33 535 209 1354 838 148 874 42 281 597 920 742 271 292 214 444 1064 37 9 563 339 469 1259 1244 1414 
1353 1212 504 1459 716 614 425 634 1021 428 328 796 458 1415 1275 293 982 1350 1398 526 1203 444 193 847 444 391 363 1024 188 1489 321 960 1535 1094 1250 1486 1157 739 460 666 1083 1434 742 664 4 1275 1241 692 1190 77 1061 802 1420 1432 1467 1153 485 1380 520 255 1594 1586 1185 1233 50 244 639 840 268 461 868 1480 175 839 417 893 1077 768 1592 774 
1554 90 467 94 180 625 1122 178 225 1420 1597 1160 1492 940 189 89 1597 678 1084 287 1566 1529 975 1144 1343 1427 1374 1071 669 856 1192 710 1255 361 937 1097 1166 845 495 553 1027 1542 102 998 1562 1045 1154 975 438 7 1497 738 377 1332 1172 419 812 0 1096 965 173 958 745 1210 1228 577 288 74 1230 578 279 420 1282 1521 1282 1502 337 295 1173 973 
1377 948 1582 1012 714 576 1347 1197 481 395 564 748 95 997 1478 940 870 1035 1309 346 1233 599 1521 1217 868 1119 1190 1474 975 1176 76 374 599 315 1029 200 1070 1311 283 1549 478 1481 471 175 1596 962 1596 1231 1579 1148 1504 882 565 1148 782 1573 820 548 785 1427 1048 308 703 1305 375 1175 537 1145 48 1526 984 318 539 240 812 663 282 230 397 1424 
362 469 552 335 582 298 1310 1442 615 846 541 182 1036 216 942 1389 188 1592 833 354 1570 192 243 1165 552 315 1368 26 823 1181 717 1109 1292 816 368 1374 894 1397 273 1189 1346 674 1131 1130 1 1549 591 1216 141 472 39 380 1545 466 320 205 573 863 381 1063 1207 144 305 198 521 1063 129 124 1213 828 816 196 696 1482 1359 293 470 179 1434 851 
1438 1511 317 1360 1066 48 1463 1517 1011 1369 1421 867 106 392 1179 390 741 352 105 723 1401 968 1417 107 971 625 26 932 1281 593 532 1287 424 669 120 1189 754 659 1591 1212 1326 964 1205 897 1120 831 1384 622 1558 1186 1060 903 260 196 327 1055 687 1404 109 301 1450 1383 1360 1045 418 446 1278 624 1556 729 1357 1236 645 26 931 689 738 240 881 861 
1508 1557 1076 1012 1135 1529 74 546 71 1146 1562 422 438 554 44 102 613 642 344 273 959 99 1520 1375 63 1300 742 511 1446 1575 1219 811 1515 944 946 130 367 1168 348 957 229 1017 712 309 155 211 860 939 1559 1320 332 916 1385 1513 1334 412 234 653 820 691 903 662 236 848 1007 829 165 1080 1250 1166 978 177 713 1058 954 1372 720 137 187 1188 
633 215 1510 1189 1075 1137 880 12 941 1136 909 42 338 494 1382 1142 61 652 925 139 1196 210 1082 341 1174 1179 620 20 282 321 1060 354 618 1560 1556 505 840 660 816 551 1034 300 564 1478 696 1018 1573 1172 1174 1533 434 688 1333 1543 300 790 1489 1455 1226 1046 122 595 1325 535 1309 126 1193 1061 1467 1291 924 542 188 541 1230 1069 827 589 1141 667 
868 440 387 101 1337 531 1041 809 122 650 1100 31 1421 13 1278 317 356 108 1394 170 1593 276 931 228 1279 1110 321 1232 385 1356 488 288 316 230 819 160 157 320 1259 939 566 1576 753 670 1236 1215 1040 1040 1097 395 1298 570 1191 1007 87 1572 965 80 855 321 1527 1473 883 817 712 466 1441 1515 346 1328 700 575 1230 15 1586 32 1287 287 758 658 
906 1048 995 1388 728 1102 1228 161 1315 1350 693 508 355 754 1551 1203 17 1069 657 1229 40 56 702 1475 1563 401 561 855 1486 749 823 529 423 1147 1037 1468 863 85 117 11 231 1165 1283 1515 1331 220 322 665 49 106 263 296 1255 1033 1276 516 1585 957 244 1030 1499 1119 645 718 1190 179 1295 1345 8 852 1373 510 938 385 533 415 30 649 255 1280 
1077 1192 377 127 585 688 1165 348 306 812 497 1138 747 220 1183 705 1261 448 668 1380 1508 625 1315 457 847 900 590 1211 368 1128 1303 318 820 1313 1260 650 1324 170 1177 1511 1075 543 1396 793 725 1513 418 62 484 990 1252 187 1352 734 1432 113 1549 694 539 1075 139 4 995 1264 221 1017 585 1493 127 187 912 801 332 793 1259 1283 1195 37 507 348 
1011 123 811 739 462 945 907 1572 1060 476 1397 1356 313 411 701 966 430 1058 79 977 1248 929 422 764 966 106 988 1213 560 664 442 382 1030 647 930 110 980 1358 1398 1567 503 468 1331 1396 37 839 1382 1054 716 871 351 670 411 650 903 163 1363 1143 193 1266 545 868 641 132 1235 1359 1039 1037 1479 1310 439 1046 1433 1202 187 206 1235 1391 1183 266 
540 1067 73 409 1565 607 1367 307 271 1184 1547 764 533 1466 1453 608 363 986 212 223 660 593 1281 463 150 783 795 1128 365 1493 926 391 1376 680 899 996 342 1430 863 883 528 5 1545 1210 545 43 1220 342 1489 538 1412 779 1238 292 733 76 1444 454 1455 985 509 386 1313 86 1410 1446 13 464 840 878 1520 800 1389 476 1099 565 1049 600 1261 986 
1052 368 91 945 639 1078 124 1010 1311 615 1230 617 1289 1332 834 1491 1428 1453 209 1508 74 1353 557 1347 498 1233 1243 1128 235 431 1263 109 1308 1000 1302 103 1389 786 490 679 827 772 585 1250 61 494 609 417 397 1214 1433 1139 1590 1110 973 1170 1505 68 989 955 817 10 35 1035 1057 1172 1116 423 730 1401 148 1486 668 1424 543 1131 671 241 323 1444 
235 1067 899 194 1025 1113 1061 1599 1170 275 228 291 539 1341 765 950 295 769 1471 1104 1183 960 553 326 271 518 578 229 909 416 173 1231 1535 810 428 133 788 381 161 824 910 705 74 793 63 1184 845 471 1044 1003 1396 592 672 315 507 561 1088 312 319 184 727 696 653 240 882 1531 371 226 1267 689 1043 984 1551 716 1186 50 642 943 200 208 
656 443 882 911 80 1574 1555 522 1384 822 464 100 787 563 1430 802 928 984 1431 433 1517 332 432 268 31 788 888 116 1161 1098 118 1547 580 814 890 325 1600 356 140 1589 1120 1580 106 1167 341 844 581 13 1452 900 172 1121 1517 1226 548 399 1226 462 1556 365 1277 755 1343 1528 775 511 748 1370 157 728 1582 315 879 520 567 181 1362 795 726 410 
769 786 592 1449 971 132 874 1573 791 1287 1316 1213 1113 185 318 798 836 343 958 1152 1145 826 843 297 359 808 1262 1064 273 1261 497 1185 954 596 1119 394 318 1310 687 467 1523 1295 913 528 765 1105 946 225 915 951 117 1424 337 112 63 1434 332 691 29 565 581 935 167 1567 1502 233 1491 873 1087 1092 69 781 351 1071 138 1408 641 990 43 584 
20 1560 1113 1448 1290 421 304 412 1518 965 260 1148 941 1065 775 1189 821 856 680 1285 553 1127 259 1090 907 1114 30 238 776 1226 743 267 1512 556 774 10 1467 1411 1118 205 365 1552 625 648 487 118 960 146 6 717 645 1434 1009 1577 1576 839 1401 1380 235 746 809 1427 1252 1427 1056 470 1207 1104 660 260 960 1193 544 1545 1440 280 1539 934 419 485 
133 1028 627 360 1598 1087 1184 873 1088 137 73 785 1534 83 768 699 1347 1499 529 151 1396 280 301 1591 1458 217 583 322 1464 417 688 20 152 933 318 1489 55 53 1051 1208 1493 451 831 765 1403 1294 1561 1399 494 861 340 1158 1537 508 1462 1349 1224 224 9 968 936 365 261 1018 1198 1036 1270 381 1152 64 38 895 939 900 1361 280 490 407 506 753 
1135 1396 563 150 438 588 920 1573 1096 6 40 608 1556 1019 293 483 1168 1048 808 677 1190 352 15 786 1048 1438 927 881 1208 366 1524 789 114 1427 1547 106 1591 326 190 753 709 839 288 690 341 85 1522 745 580 1154 338 1142 475 1288 985 1232 438 823 926 1017 236 1240 562 1091 128 532 772 141 772 1198 1041 312 474 242 636 1376 404 1466 264 935 
532 401 1172 1455 349 672 1320 763 783 1304 727 1536 1115 263 236 927 1253 450 345 1520 413 817 591 1353 204 1427 705 690 104 1008 1569 218 816 1430 478 748 809 1564 53 1529 677 656 1051 1421 1590 1134 604 359 475 106 786 299 1306 1209 1202 570 209 796 287 404 223 979 1221 1017 949 414 1423 1145 201 904 930 337 1104 997 841 50 17 1590 506 567 
131 1186 542 795 60 1048 914 1232 765 1449 1546 1079 561 1126 404 611 1478 412 367 1102 705 447 173 809 620 751 1029 1180 1398 1129 326 1599 698 81 344 1120 188 214 1531 1152 603 327 37 6 1226 949 482 914 125 547 1224 1004 1333 1081 46 867 995 1378 833 6 1391 49 338 1102 1181 1204 1453 806 43 1073 1303 439 191 124 1028 1312 1304 945 948 371 
530 1178 796 1574 291 886 827 6 130 175 130 127 711 1022 235 727 1534 1428 1499 42 1386 824 405 248 1222 526 224 930 452 983 297 625 34 646 1073 986 1118 517 1196 977 24 1441 723 493 794 845 1219 945 518 1113 1135 504 1003 1193 1488 375 1347 1445 1001 443 139 707 700 783 891 1433 1427 842 194 1503 1079 1551 313 482 1391 662 1535 1449 1526 1428 
1094 187 581 253 1265 130 157 1242 158 613 760 1546 781 754 843 277 1512 662 612 71 209 1577 1123 1507 1185 897 173 478 588 679 1012 1583 445 855 641 1462 535 921 87 1072 488 492 1566 1202 712 124 1475 1432 772 1298 159 256 156 975 109 364 807 791 185 517 915 539 418 1266 713 966 983 415 1460 1498 821 721 634 1291 82 650 563 1094 747 1118 
906 368 985 928 853 800 691 292 987 1263 47 908 1231 448 1315 1449 1138 244 271 293 899 1227 1270 577 507 408 1462 549 1384 356 384 239 287 397 319 323 509 399 919 650 16 823 261 38 1195 1593 1483 238 461 1316 640 834 1372 1043 1011 582 453 1520 1380 515 1479 1408 178 1572 879 999 915 1376 1383 1469 910 1015 473 1566 641 1445 1344 299 510 963 
9 1301 1181 1455 154 668 749 59 491 989 257 398 857 641 518 44 997 253 500 1330 515 61 561 515 1234 229 651 1419 889 1576 1557 518 474 1318 681 499 1540 699 522 962 261 566 1383 1225 608 892 464 851 494 1088 1426 270 46 749 1539 1568 1143 203 923 972 297 87 1371 1295 769 649 965 126 1525 99 1380 1171 415 597 505 1528 601 1597 1132 1138 
154 758 1212 122 696 33 62 1116 721 344 537 498 1366 436 915 896 404 6 932 1571 942 1569 1024 873 615 1084 115 1188 870 1067 1411 1136 396 74 403 1375 972 266 533 505 1457 938 721 171 1099 1488 1140 586 692 274 1392 1563 1549 1199 1036 1282 915 504 1087 79 793 380 579 843 1334 592 13 956 1121 622 159 326 557 1395 1475 1115 1493 657 153 197 
191 994 475 226 644 580 1559 159 1172 1274 1567 1547 200 320 96 188 665 1595 1357 583 999 1211 206 498 628 1394 75 950 942 680 519 891 443 390 1600 856 481 353 570 135 952 1511 246 611 1218 436 1411 1130 370 1207 741 1577 752 124 967 1394 17 1439 483 1006 332 592 610 643 102 1100 1145 482 376 1222 1197 602 406 391 696 742 1556 1123 755 1230 
620 971 986 89 470 1098 221 1085 1333 804 949 1142 1493 1537 1310 240 353 847 383 1445 99 1371 779 1074 849 758 1003 1542 629 489 542 530 1284 1090 639 1039 273 1116 1438 1386 826 1503 1531 1343 829 1485 855 1591 125 1388 1444 982 1369 1009 576 166 1496 1591 1097 577 880 167 718 304 407 679 570 940 578 599 20 709 481 144 319 1218 557 534 491 1018 
183 1149 970 1496 1474 559 1391 323 511 367 1513 534 1340 520 470 893 1161 1373 1527 943 507 908 129 351 955 503 76 1098 582 1217 386 31 876 1050 257 548 673 1498 582 1032 1261 797 153 1439 998 1384 501 168 1540 1174 893 287 628 1453 633 1149 416 1026 209 871 967 1364 558 1088 671 356 1357 212 734 700 1256 1067 1389 661 1299 173 110 126 386 309 
682 979 1449 371 208 449 1251 1195 800 931 476 1462 299 578 1450 68 189 785 830 87 172 526 1245 1307 889 656 1513 1141 875 332 450 1348 1318 250 728 49 874 873 1102 251 1460 634 1536 394 933 682 255 1170 1194 714 718 1356 839 508 1534 881 576 1527 1143 108 35 745 1015 150 417 311 582 751 659 261 265 1286 371 1014 1043 471 344 1055 1311 812 
188 454 85 109 116 158 1385 1542 1276 453 705 46 1013 385 765 717 1139 1201 1514 526 266 847 289 1535 1280 519 511 295 1126 1301 157 958 20 898 875 612 493 1337 879 123 1435 367 260 798 575 454 1156 977 1018 67 1101 505 316 7 315 786 1322 1504 1113 902 1300 860 1242 910 992 95 569 292 654 673 1338 693 732 1054 992 1000 52 560 1586 227 
806 1266 200 98 463 753 454 526 943 890 618 518 312 705 889 559 196 725 24 1292 889 708 891 584 1138 307 536 1228 1019 1556 1530 1455 1566 589 583 663 1162 991 1181 668 441 570 671 1191 965 1001 484 1553 1441 1393 1196 40 896 1226 431 640 1214 521 1093 807 548 932 1195 532 297 218 498 1148 261 951 399 608 975 1436 1182 1380 303 686 194 545 
512 1011 1317 1315 683 1487 194 1568 509 1073 691 992 620 428 559 231 1148 1359 1009 452 1083 139 722 1037 306 1192 112 835 252 1511 1572 851 93 700 115 57 891 996 971 214 1144 866 1002 326 1008 1449 646 90 61 316 1142 464 1169 1304 823 1166 1334 292 278 1511 856 1370 917 1316 743 360 174 904 551 1589 267 1131 411 112 445 1414 1088 416 1265 646 
1133 1062 239 1213 1264 1090 639 887 930 668 567 881 1467 1149 881 1368 683 1013 592 640 630 1095 1260 284 639 368 186 861 446 52 1536 851 940 1575 1200 1400 1072 39 1206 1274 22 384 923 499 307 205 93 822 1406 1329 1179 723 362 1360 54 540 1122 794 313 344 971 454 909 1026 444 536 814 55 507 564 300 1343 373 1056 244 73 44 1398 145 765 
186 1558 1082 303 629 1395 111 282 739 1241 83 641 176 808 703 289 859 1598 706 472 691 1202 832 244 33 925 825 70 1173 932 1572 1290 105 660 580 816 909 1153 203 1548 543 697 459 576 1239 965 476 829 583 1139 1200 292 1536 210 1 1254 1331 772 1115 1085 158 308 776 264 626 994 982 1351 1078 354 1369 1117 1008 173 106 1571 737 1131 1543 345 
1457 1419 601 229 263 978 582 98 1066 1184 444 1514 1457 688 6 1586 463 857 270 766 527 1088 443 680 441 123 1212 1024 966 615 147 661 1490 1291 1323 1297 606 1329 685 385 333 490 38 139 47 1464 150 447 853 131 1383 1528 769 200 239 1222 677 589 306 1047 10 599 1294 1557 126 699 1197 310 818 301 511 1059 986 763 261 41 452 1284 1557 370 
950 1561 1505 1235 1296 317 1399 885 186 114 1466 418 1220 751 1284 1246 673 348 383 214 265 1024 1487 1142 402 646 844 1337 676 1144 78 1347 1499 889 465 119 23 363 265 1359 1336 1297 1412 136 447 570 1532 215 429 384 280 544 1234 2 15 1589 335 230 530 225 1534 953 631 1389 49 167 187 1575 1542 1070 547 364 1197 606 726 1335 58 126 1545 1319 
351 95 390 1277 794 884 1506 631 838 434 894 694 1313 817 380 118 1552 1191 1554 1528 1140 1568 1394 762 627 1442 1098 1143 145 1411 1592 777 1214 1565 1043 988 514 1428 655 928 940 1355 347 856 943 739 1456 673 281 703 734 59 992 1458 1227 717 518 868 1414 1521 116 696 500 1543 1013 794 247 351 1284 246 783 1285 1034 575 787 1458 690 826 752 1564 
1202 734 977 1262 294 595 1081 957 1417 1535 254 281 600 326 710 738 252 794 1283 1129 1168 561 202 1514 572 1169 779 1115 250 1160 523 871 836 492 742 730 397 954 75 445 865 1516 1383 878 1002 723 980 310 154 890 531 1450 908 1139 734 1169 1082 1060 665 1082 698 529 1040 1319 127 757 255 926 866 793 790 66 1197 1241 1020 1015 851 516 653 410 
752 88 772 1235 32 925 1178 1283 84 422 1462 601 135 1554 889 195 890 534 325 811 517 1600 1026 794 14 437 1052 1598 410 945 52 309 986 133 310 338 312 766 368 1000 804 1550 1513 1445 1020 692 931 1241 1185 1059 197 1375 161 1016 1524 1362 342 1233 1443 29 1426 120 649 550 27 347 40 360 731 1034 1233 1540 350 720 501 1206 163 781 504 1428 

# Time : 12800000 
525 738 1424 194 257 586 1338 19 1407 485 574 38 935 1278 493 156 918 1493 252 1123 449 844 18 548 784 1180 719 309 800 271 605 691 1596 1435 1403 963 1050 977 1536 594 184 534 1256 10 1293 437 591 1423 881 811 27 1273 937 1345 333 1279 998 1028 180 1013 1421 1594 329 774 1141 1593 1152 1095 892 813 1241 1148 39 798 423 100 477 854 188 524 
1239 1266 805 802 1062 653 199 1497 1140 370 899 1291 1130 48 403 508 548 1498 1120 1595 1059 871 1135 1142 158 1228 173 1343 1431 1427 417 1133 1289 1187 1420 731 626 16 1598 1583 292 1502 1313 1231 949 1261 333 1027 1310 518 667 570 334 1028 908 1434 603 203 475 1230 794 1027 1344 1473 1033 68 1454 145 545 1287 746 539 1317 241 53 922 362 590 68 1502 
493 1391 143 1191 955 783 847 92 808 295 251 41 1455 436 680 1125 588 453 1035 266 318 124 805 20 715 359 1158 113 965 1545 466 1303 1415 1503 1282 609 39 1198 438 1337 1063 647 503 462 128 680 745 1358 99 555 819 709 1357 153 494 1444 1344 940 1522 635 921 1402 129 893 1297 473 807 1554 1289 82 287 1149 803 1554 183 1433 1366 772 562 174 
90 225 439 1161 427 1236 869 1217 592 175 624 66 1514 170 1303 685 619 583 656 950 297 1119 1575 635 1108 405 670 992 871 1107 1214 694 99 483 1460 1083 1130 1277 1334 1422 1554 275 1307 198 1494 523 631 1596 325 1503 1132 774 1314 545 1163 1581 829 886 315 112 255 489 420 525 1433 1028 71 246 159 426 1341 1060 1534 905 862 663 815 1003 395 1532 
821 467 1533 1101 2 878 828 1399 1507 1008 88 572 291 221 337 663 100 859 1230 1400 1128 150 1493 1399 1590 1295 27 655 776 449 246 1110 1430 1218 47 772 90 907 1215 928 402 1079 930 876 758 1189 381 1 710 1429 681 139 1300 29 918 1213 1167 282 1353 1462 742 309 1319 1442 31 1196 313 989 544 273 627 208 753 1001 768 560 1497 960 379 1294 
1002 1455 205 1421 1524 27 740 763 993 444 138 1058 145 1536 847 442 274 855 909 383 610 1436 202 864 353 1257 219 1042 731 1569 1381 1469 1433 384 494 1250 92 19 954 312 613 75 1214 1189 494 768 1093 532 1248 523 1189 177 640 557 1576 510 709 987 473 174 552 902 604 1071 1415 991 415 1575 828 744 603 441 393 409 1017 951 532 1548 561 866 
793 599 344 725 132 604 244 699 838 853 713 450 1511 1088 1170 888 919 728 910 497 561 513 1327 338 1279 1400 649 44 133 1414 1576 1389 396 736 1420 127 1233 250 1466 1055 1220 124 514 736 884 1066 1077 913 44 1488 322 183 201 430 795 1579 152 1260 1493 27 49 190 182 504 783 462 591 279 1076 1132 605 454 530 1130 176 482 1110 422 99 1136 
258 438 1213 877 406 446 1256 949 499 805 1560 1032 1063 1220 742 1171 1422 1263 1106 648 927 874 716 155 1475 474 1079 350 1436 1565 59 1356 910 1296 612 232 813 419 1005 169 66 1469 1232 1256 149 709 298 471 641 1509 1335 661 1346 386 519 811 1133 439 91 1513 415 503 1310 1469 54 332 643 401 1298 28 465 920 751 1474 1476 343 1363 1485 651 1580 
1502 935 119 1489 1590 122 565 1486 539 1150 1018 922 1421 355 754 701 447 1424 474 299 709 693 169 966 460 273 244 328 1197 920 889 1570 1405 4 1225 393 1224 1171 915 1140 1586 963 1018 202 1026 1300 179 1418 763 895 719 769 1485 1300 882 1589 1185 581 150 803 1108 170 451 190 1175 145 746 529 1441 568 871 1566 1551 958 208 894 1457 1462 1105 242 
1305 769 1392 395 1399 1569 11 298 662 1314 750 82 455 472 559 566 1202 760 1003 510 1513 771 1384 610 1144 1277 467 1406 845 1120 437 597 148 528 1404 881 514 1237 1250 951 1492 873 60 549 0 1503 206 791 407 1443 1010 1030 732 1493 1242 1366 466 1510 840 1509 714 806 1108 81 228 508 1183 646 189 56 1023 437 905 1180 906 752 42 1481 539 1304 
880 1044 1439 847 1581 315 1131 109 718 669 1363 1578 233 1461 696 208 1579 179 292 137 225 142 453 964 658 1387 65 498 1382 1573 704 226 1147 855 357 754 1110 1159 1518 696 521 192 1554 438 194 86 491 870 430 1419 288 834 250 370 1028 495 8 308 1128 0 76 1128 684 652 502 1399 313 1220 992 32 7 1545 1396 834 763 1310 1430 1109 431 513 
1243 674 531 671 552 1420 1545 1438 363 652 632 987 1202 1508 1256 734 762 327 1367 1207 444 155 1322 1424 1442 1337 74 1029 271 208 1053 290 1092 578 1241 447 1136 6 412 1140 207 1263 1100 235 327 1451 667 1593 1271 639 1270 778 864 79 886 794 417 708 912 637 752 1354 1458 170 545 1431 1172 581 766 1553 697 650 845 703 1301 182 263 1254 1000 1194 
843 1143 1164 1576 824 491 15 1153 655 1202 1228 109 1364 134 193 1201 293 1248 154 633 1470 463 1164 1562 1270 1152 143 435 1189 733 336 917 173 408 273 1342 390 666 348 272 241 681 163 345 1058 1440 1592 684 1131 221 558 1219 1393 1235 823 1245 171 722 613 133 1323 818 381 1526 362 729 29 911 256 1516 1512 1070 650 1015 1272 1504 1113 1223 1235 1174 
90 441 794 1269 1031 1582 32 882 793 1018 1025 46 1209 724 397 364 335 183 599 59 1490 1228 622 1337 1433 1008 378 1326 447 872 957 569 1425 318 465 881 47 946 631 113 863 1400 271 1421 1384 1391 288 563 1181 476 132 26 1102 1477 923 508 1186 449 763 1465 968 594 1005 61 529 1358 649 468 1416 270 397 1132 386 1553 1217 757 1599 606 1553 895 
1580 1421 67 1326 1363 1078 14 311 1394 1195 369 1120 401 791 632 1153 1343 1537 1162 287 1150 561 25 1143 1437 1468 1596 779 924 737 487 1381 649 514 768 238 695 1116 1289 1041 1108 1183 321 314 1409 365 592 128 1128 1545 640 397 1418 891 1072 81 1561 1558 628 1510 408 1180 881 204 351 210 1566 862 165 1591 638 129 1286 42 428 773 230 1438 1390 740 
712 152 908 1033 1600 1055 354 1548 618 1093 988 454 398 1195 323 402 553 1228 23 606 1108 846 477 222 1207 1301 929 1225 1003 206 569 625 698 630 1128 1277 992 593 340 867 936 766 87 1144 599 939 1250 324 382 185 141 978 665 988 626 956 1058 1440 295 771 1119 619 989 422 1384 896 185 1499 134 367 84 1368 426 142 53 1219 529 29 294 1574 
1054 238 1359 1550 656 1050 332 904 835 20 1210 1317 1284 789 765 989 536 1281 686 1576 651 334 973 1590 222 999 976 592 755 1253 286 878 1335 1412 1099 838 392 1296 748 1353 685 1061 846 1315 493 857 39 373 563 209 967 169 605 614 1023 1394 886 942 1189 1002 767 1530 720 1396 447 271 984 922 839 1182 1140 995 257 254 430 389 1354 761 1295 811 
1409 1073 30 679 989 845 1476 1413 627 187 958 1229 129 782 819 804 941 142 49 1250 1327 589 1328 887 843 216 1540 167 151 500 1249 422 634 135 845 1247 1551 927 1023 324 240 216 996 85 1553 776 1338 1008 1519 1002 339 46 929 1010 1426 266 105 633 61 935 1283 148 1312 1326 1518 56 772 120 1133 324 1021 296 1470 1306 1510 1491 427 1247 75 383 
420 286 882 156 19 486 1202 433 706 770 1504 626 749 29 1021 27 247 1020 1456 43 725 632 1143 742 1359 145 1327 1364 1422 979 1562 799 858 1567 1536 469 1001 484 299 844 602 189 89 479 1341 818 1317 739 1283 890 1434 1276 898 327 222 908 463 1496 773 961 978 957 347 679 654 1598 395 1135 1228 49 1008 1089 599 342 432 1057 1080 194 509 187 
1297 882 142 612 1195 446 413 867 620 1502 419 860 1388 59 1505 530 415 1384 1231 1376 89 948 969 1461 639 877 221 78 1375 1442 1424 891 205 11 1161 1177 443 963 170 1277 1358 1276 578 18 672 452 226 981 1250 42 225 1092 1135 907 487 845 341 1237 327 1277 326 792 827 366 468 519 1136 1133 939 786 964 1094 800 443 1032 77 1473 236 1375 1472 
207 1507 661 741 8 403 26 1257 928 1172 950 127 1079 788 1238 1457 616 695 1228 1131 1504 275 839 192 465 879 685 411 1444 1523 1163 528 84 51 612 377 970 957 287 754 1042 1132 906 786 84 1227 964 1581 197 761 69 147 1034 1512 185 552 1425 436 364 1376 1327 1343 758 838 482 749 989 1177 299 938 164 1342 1501 1054 1011 1441 1097 1451 466 154 
1240 120 17 1358 227 739 1021 1531 960 1129 193 41 260 1017 1416 1349 1443 819 898 162 1321 1512 884 1600 1138 888 222 1228 628 267 796 1116 1360 1270 1206 421 809 963 1226 470 362 445 557 1325 1132 23 688 612 40 1318 1456 314 955 1065 868 1010 141 839 731 536 769 1191 678 218 1345 530 678 829 1498 1026 267 90 1399 590 52 113 268 1411 541 1456 
771 752 275 10 975 1276 394 300 1374 331 544 1194 750 441 53 1354 1269 1370 184 235 107 1249 286 264 1400 282 808 1369 841 293 1438 544 630 845 784 1348 962 498 1163 1411 1306 594 456 799 856 867 635 876 1292 1241 1549 664 1431 465 182 787 987 930 1569 30 1124 1143 1568 1058 991 718 1201 1302 450 658 891 276 440 406 936 244 739 585 402 984 
1001 578 390 393 629 934 1522 956 1575 1551 637 229 866 1069 1074 895 900 160 337 498 614 695 1502 457 1295 84 1375 298 589 474 392 870 717 205 1505 1069 678 333 376 220 362 1362 883 1410 835 1530 916 148 1083 1131 81 1164 102 307 25 430 10 1308 1456 502 1569 1002 626 126 14 234 867 1574 1317 1337 880 1238 1582 1595 441 123 767 658 296 805 
1095 175 1580 525 38 792 1578 1049 614 91 64 1442 6 809 170 147 110 1578 287 850 232 199 1097 951 1109 849 182 118 321 694 1059 139 1581 326 1265 162 25 1082 501 1191 971 1393 1120 1536 179 761 1115 1330 538 359 99 795 1073 198 36 351 274 953 186 242 602 1126 683 157 1491 755 822 1073 257 747 1079 857 223 391 377 1055 283 95 127 1501 
751 1199 463 951 676 740 669 640 666 265 1185 48 403 686 758 585 1404 1213 719 1494 1582 606 1197 204 409 837 1451 1324 1471 1155 638 1568 529 703 1144 1296 1530 154 1302 178 1454 98 1089 606 862 757 1546 140 1253 1437 57 1001 650 1084 968 910 606 1287 908 370 159 1371 848 1396 1419 163 1501 1496 123 860 1372 497 426 1131 855 1226 295 467 730 530 
440 1532 820 1480 684 845 729 292 1403 1549 680 439 1551 1139 882 612 1536 66 575 1392 830 210 1041 596 756 861 53 94 863 16 1543 534 981 1530 299 640 1111 278 1138 13 76 374 648 1579 1004 802 985 329 1320 458 1527 1365 97 638 978 1113 1057 771 1431 22 995 337 605 9 1073 129 1215 518 847 1522 1474 968 412 691 1258 446 1559 1064 841 645 
933 1260 872 234 923 976 535 684 1399 621 1525 504 969 1427 207 614 693 434 410 1348 869 906 1545 406 1319 139 1016 1437 171 527 1393 179 423 573 31 968 1223 229 81 207 1486 175 1148 1195 1591 365 594 1286 1204 1303 1356 1490 1582 402 503 815 1462 303 1327 1248 342 390 1267 402 121 774 862 1230 1245 1145 1397 313 210 1582 367 1556 389 635 996 1538 
561 1324 340 235 174 985 1163 1160 1050 832 1181 1027 1418 1403 1000 1392 1486 959 1550 1069 816 129 712 429 1418 62 740 400 475 895 84 1538 739 1042 473 397 584 358 874 936 409 1347 955 433 1197 942 798 972 625 875 667 1290 1329 306 789 293 1373 1174 1379 108 1048 57 946 839 1551 1484 1152 579 1516 1446 966 505 132 1014 714 1 411 1251 1178 1257 
1276 265 1273 213 1237 201 25 1240 489 889 855 1219 566 786 1190 873 455 316 811 315 906 1266 539 1357 432 597 5 42 323 1488 829 456 1203 924 519 1253 28 1109 1074 1007 1041 549 1208 724 258 632 464 1320 690 684 872 574 1398 609 758 746 236 703 1044 357 768 394 689 298 844 1159 1590 826 68 1251 464 421 1255 247 983 719 1428 1414 442 1296 
289 1441 524 623 1277 22 1247 1381 1545 657 1174 105 373 1356 1426 129 65 74 922 1493 1364 12 1354 471 532 879 804 344 1126 1460 464 672 1275 1445 1248 1370 1459 129 21 1033 530 404 489 1459 1263 1505 114 931 1474 1474 1050 659 1499 1286 1152 302 1544 184 313 201 284 847 101 507 937 606 1556 1016 881 57 293 1477 25 745 297 376 952 794 1375 1540 
1223 1531 1206 601 493 1229 1325 71 1182 92 1165 1095 186 422 1470 488 1214 537 223 1404 388 698 50 212 863 406 575 490 1331 166 1065 559 1012 14 1153 854 71 274 363 689 1210 1389 1513 1361 131 138 869 276 212 350 1021 962 1558 741 160 238 462 1163 923 467 973 305 462 27 526 763 362 583 362 204 1320 38 575 1370 794 413 556 1355 851 1564 
872 1445 1560 837 799 1558 1376 1366 21 752 851 847 1313 849 1100 685 1585 1483 214 1134 38 1150 363 1528 172 789 24 331 1033 297 804 1223 795 653 1015 796 1238 515 1238 405 47 23 1462 1377 1012 49 1049 545 444 405 1542 1239 641 1153 866 804 735 752 225 1325 1403 1085 243 663 1047 1593 72 1509 880 1492 448 1502 674 129 440 881 459 357 1448 1167 
1437 65 155 252 1355 1344 900 887 1351 1276 1241 1548 423 516 1587 1210 356 316 543 64 367 784 592 160 177 1159 575 506 753 293 596 1563 1257 1396 986 986 1509 548 218 820 850 572 991 394 748 52 868 1092 1535 1192 62 1175 1457 162 426 557 1139 722 905 965 574 1417 1457 1286 1243 1477 729 48 1157 282 15 324 1190 374 177 1433 1485 1214 1222 420 
1260 674 32 991 951 1310 175 419 172 226 1401 665 1200 220 1450 460 868 1106 936 184 817 1533 691 1463 238 418 1449 418 1138 1217 660 446 79 14 1522 869 884 1099 1226 234 1557 480 746 191 1453 653 119 75 487 115 984 1451 1321 859 252 474 1174 427 259 1058 1533 933 22 214 773 864 546 1104 849 1599 1005 748 1131 365 210 365 782 9 548 238 
598 910 116 511 657 568 1299 733 1445 933 1153 20 62 757 509 1043 824 670 1223 36 1139 481 1194 503 246 762 52 571 258 1512 959 651 862 1263 308 1030 209 1439 1028 1344 1418 728 300 520 841 357 744 532 348 875 1247 1246 1387 365 1032 760 1104 1405 739 1595 1434 785 579 465 1092 332 273 833 1508 1278 188 206 496 723 1558 1218 1038 127 827 162 
1129 660 543 76 47 1287 1100 1085 1440 277 379 515 836 847 1281 255 286 692 372 645 286 1402 240 144 382 187 12 1326 753 1351 81 850 1242 494 1501 124 1386 779 1105 231 145 1330 1392 1215 174 1434 1148 1366 1255 1276 126 281 557 787 1297 430 994 167 514 1510 977 86 518 112 211 760 1268 1322 100 1168 1346 522 567 40 1002 141 964 1191 1387 746 
249 1075 1064 1324 1048 814 710 534 1277 348 630 1121 220 527 237 980 199 250 937 677 931 644 1145 1237 325 97 1419 110 100 1507 1581 594 286 1452 1108 195 423 1038 974 1272 1530 1430 1569 29 1440 1035 625 1585 1084 670 732 1382 1525 1074 655 1239 776 653 30 1506 1424 643 994 1386 602 886 627 266 540 443 1589 860 175 934 475 781 1596 578 1177 290 
368 211 1130 991 758 1319 1332 1597 547 156 843 773 1120 424 1208 1181 599 1262 226 185 1344 469 155 220 919 323 897 499 16 317 551 715 685 418 1376 861 1389 1321 1459 1432 270 1490 846 608 1436 974 959 830 500 777 1278 267 40 991 760 345 871 926 490 1393 999 1102 184 363 348 620 425 984 844 1043 92 388 432 86 1431 1519 137 709 960 552 
1294 837 1253 1010 1509 181 992 1378 978 342 732 460 102 1128 1464 1019 234 1284 833 1521 496 1326 402 682 85 582 194 1553 382 1259 1265 141 210 658 1085 185 453 1170 507 487 932 947 905 263 787 569 217 876 894 1091 1014 425 491 570 873 1486 1448 118 524 1394 684 401 996 1101 19 707 29 1365 860 571 723 530 118 260 633 606 1450 1580 327 1289 
1335 1337 282 914 682 943 111 618 1100 1110 1454 1406 554 317 1453 109 1173 1114 1416 861 305 333 645 138 119 430 1005 1056 1122 1296 1519 1485 608 469 559 292 1402 740 9 1122 563 635 1133 963 1154 1314 1553 1468 1565 404 1364 515 852 1347 477 1109 1359 1389 433 1061 718 209 736 373 1043 225 294 948 1083 1460 254 411 1485 1110 1391 905 692 147 1100 100 
1545 53 1441 1430 112 1189 480 1363 1553 383 971 1245 210 1562 213 1171 867 589 365 1464 90 1060 325 21 880 1428 1429 1137 681 1108 1297 1512 952 1438 518 421 445 894 764 1076 499 116 1567 228 1553 1404 676 994 452 29 578 720 336 533 1184 1080 221 66 313 475 1180 867 742 1137 1442 451 652 85 845 656 941 1377 1075 201 803 1139 162 644 1429 102 
713 1057 1521 1426 1125 1481 1324 351 243 1558 205 1369 1461 562 21 1038 1581 714 141 179 1240 1220 453 1156 1304 1506 440 365 624 701 304 631 884 1315 542 430 274 492 212 292 224 1348 236 421 115 603 1382 876 78 1395 1140 909 456 665 1460 352 650 252 404 1005 1111 1056 227 266 1305 407 997 1145 845 1483 944 550 1501 1488 252 105 1037 614 422 662 
1592 696 96 648 657 582 717 678 1578 146 643 1458 348 1050 1210 616 1419 958 1570 1318 1354 146 648 868 1591 138 1268 588 642 303 1479 256 334 1379 166 977 957 1489 1597 1556 1530 664 1449 1342 1366 1068 487 404 1034 1015 1584 128 109 896 1446 1124 729 1443 1279 1125 348 861 95 1560 594 978 181 1087 1076 612 1362 903 1237 643 817 1587 820 1159 254 1138 
1375 340 1438 717 1034 807 553 449 1503 1019 1433 232 1227 1143 748 535 218 1108 554 781 689 1102 1214 144 1089 814 537 1509 381 1150 1590 737 1032 19 1458 516 299 477 1483 1463 1274 1468 1026 1227 1494 714 806 748 1213 1023 1449 457 430 442 343 699 194 222 457 1183 1241 136 1113 411 301 66 1198 1043 1094 1107 1260 1146 818 867 361 1423 652 1597 536 371 
822 871 106 128 256 202 1056 271 602 486 536 982 1179 605 874 1207 180 1466 438 591 610 1004 1313 762 1252 1192 1189 629 1354 451 1316 1550 1546 377 1151 86 972 446 265 1066 1009 66 872 176 1485 1095 759 1006 1494 484 222 849 1483 231 1298 1019 871 684 1353 241 70 895 1196 39 1548 604 536 897 1361 104 1301 1577 441 1178 1195 1086 1467 934 1336 883 
1388 58 565 1451 1033 454 446 1349 438 351 144 1156 45 1154 1246 682 903 144 593 737 218 445 926 956 260 1560 683 957 1273 1330 1544 1581 5 262 1272 1559 232 249 1532 267 130 1528 1167 378 312 818 507 423 835 115 901 1155 971 277 770 76 1424 1388 813 872 1103 1220 671 612 88 837 766 731 1297 110 773 1558 957 1396 415 394 406 403 1335 327 
633 287 1557 1396 832 1104 334 1097 675 722 383 228 1162 973 212 1130 1164 705 925 975 1475 561 1017 542 1128 319 924 1059 1143 472 1466 1196 947 1196 657 1433 1094 651 1417 372 652 696 1264 114 180 324 1073 1047 697 1237 719 103 656 844 1087 1526 1425 1525 1171 990 485 988 542 684 686 47 608 676 962 1380 341 419 143 21 941 213 1395 1112 564 1383 
913 856 1005 1200 281 932 23 64 127 1333 1079 1134 462 584 1514 1183 270 275 1010 436 454 738 94 709 718 304 158 272 873 1388 1490 508 126 815 88 654 1016 1577 841 106 1404 181 100 737 1300 220 249 251 1128 909 455 1304 823 73 172 870 299 1128 195 1089 1449 1032 410 69 317 953 1586 1414 1326 691 136 1457 1128 665 1374 518 765 130 221 1105 
1418 1340 900 198 361 234 678 201 1360 217 568 545 1565 230 508 331 1550 224 1546 1299 634 801 1571 1295 196 1021 564 1495 1068 1075 560 944 506 791 1186 965 1405 1587 941 727 69 455 1092 877 850 1127 1013 1576 631 110 147 867 563 1197 1473 251 232 1475 72 632 1546 221 619 1145 187 779 639 297 993 752 303 1341 1545 495 621 158 1017 68 1386 1079 
378 1271 157 172 893 21 1336 433 22 901 652 80 822 1460 670 563 1133 1065 1474 816 1042 572 98 769 963 1562 218 1284 932 968 758 729 1049 1418 818 791 544 1123 620 372 1274 1210 1252 1595 1481 515 12 540 421 1303 1139 580 1500 1096 1280 564 1278 1302 1356 1077 52 795 1361 1286 1359 562 920 654 395 1127 645 1510 1173 876 106 869 1325 542 1159 1590 
167 1148 1562 925 667 1020 1529 370 281 430 1077 187 1335 1181 502 567 682 1095 457 797 1349 874 1587 982 126 1045 213 757 409 936 1440 1313 217 952 163 760 401 253 639 1157 762 352 633 1193 914 1295 863 731 1560 487 979 1213 940 666 305 242 1458 569 253 538 867 654 129 626 99 332 62 1025 1490 433 1517 1110 217 606 620 357 334 1214 1438 1250 
907 1559 426 1024 1271 621 1379 1094 1341 892 270 846 1054 953 977 757 150 905 524 763 28 823 131 471 1573 1269 1284 1316 1322 83 210 1486 1304 1464 1129 65 911 572 991 667 409 1227 744 1063 573 710 1489 762 1341 1512 55 111 575 421 1499 1077 331 32 721 1528 1073 1564 908 1209 244 1135 860 938 187 1274 808 1283 586 738 244 1185 71 812 231 453 
610 1204 897 561 1138 1056 1090 1244 1011 1332 196 1396 1559 1287 1316 1599 975 1595 558 400 916 899 754 1471 1592 370 796 395 768 1084 1250 1470 293 1006 659 781 399 354 167 164 137 477 38 259 1559 46 483 928 98 975 1383 1273 899 914 1294 955 1506 888 1275 913 290 139 153 485 468 444 151 565 1144 101 1086 1105 1078 1518 231 400 851 1366 538 428 
678 395 460 1327 130 1573 1299 499 627 531 1344 704 400 1585 153 732 1452 860 530 188 1026 1292 153 1494 1182 32 1587 664 1442 64 1276 23 358 585 1509 974 239 1035 952 156 1441 952 186 695 1297 831 1376 1402 1474 351 1504 1064 1065 1396 834 528 763 385 474 501 35 229 947 1026 879 44 130 7 885 1458 481 1159 28 1414 283 1193 52 741 1361 220 
1517 1447 112 94 136 1236 1432 511 824 496 928 1218 328 940 774 788 26 1442 1208 409 984 560 658 148 75 1295 1495 31 40 562 1153 772 230 1423 50 1125 1197 971 567 484 1201 107 88 1193 701 315 1553 879 458 577 1590 768 149 1432 1457 1071 357 1523 561 955 1096 911 1546 367 1011 477 1567 169 852 142 304 1462 1457 1151 193 1510 1246 1402 865 728 
244 65 941 674 780 94 1225 1079 1596 1256 810 1485 1057 83 216 354 1137 354 573 771 401 354 641 659 819 1223 577 51 1596 1162 1503 296 1173 1057 1284 97 1310 1534 759 754 640 877 1223 1433 457 846 973 1402 773 137 1562 1150 796 1061 1295 640 357 1205 50 552 712 1036 193 635 725 107 690 805 618 1178 971 696 1261 1206 711 1006 188 996 1152 698 
764 1312 1548 181 1079 1071 302 10 1025 320 213 989 632 876 1596 837 469 900 43 319 1530 1439 646 301 1142 1473 578 657 655 764 891 43 915 640 885 758 991 129 1165 334 255 1043 864 69 768 506 1247 839 961 781 1599 258 1584 12 690 1534 564 1460 90 1310 241 23 447 1005 1146 1484 772 1198 1179 1509 1573 480 1079 1242 825 1552 1253 613 841 40 
719 387 826 570 750 884 1138 902 1529 98 1526 750 951 1430 280 1594 891 929 847 622 1323 1186 653 191 934 515 589 1523 773 935 650 232 175 995 410 1372 508 306 1031 1204 1077 1593 8 852 366 901 273 868 107 1520 160 1076 1025 292 573 280 333 906 729 512 18 925 1230 487 726 1194 210 717 195 1293 667 1238 1136 1058 540 997 1335 1211 1493 1366 
1203 1514 1275 157 563 303 1200 282 11 561 1537 1213 95 1280 419 1381 988 381 897 98 1280 994 1002 1578 537 972 580 1210 334 830 519 1523 1078 1165 858 884 90 1045 601 1113 462 709 960 1083 870 484 1520 1478 1319 724 46 497 1265 1480 1571 841 1202 1251 492 1391 86 238 822 404 1373 1585 482 397 1274 1186 185 1303 861 80 30 292 640 355 965 1418 
1462 1489 488 1113 1249 1335 677 1515 1594 253 528 1227 841 81 314 659 1074 1449 30 1361 963 409 1470 1391 1027 382 1573 55 1196 232 1594 267 224 1515 322 1414 769 1377 17 1402 921 141 756 638 786 1123 689 147 1144 692 309 978 386 478 1061 185 481 777 1416 1346 869 305 293 766 1209 825 373 822 497 1060 84 1203 1523 698 742 715 587 34 169 1218 
1098 244 533 432 268 74 514 474 1477 739 131 182 61 469 1488 231 238 258 425 842 1513 465 403 76 554 241 1483 947 1096 602 72 643 1375 49 721 465 453 1569 552 1015 1038 353 63 1099 692 939 958 1142 477 764 1376 78 77 1084 416 1557 1389 141 1119 405 655 906 1450 87 1530 892 827 726 375 1031 650 383 627 936 1114 202 1363 1044 1247 212 
844 1150 916 1022 1380 414 1398 962 608 343 789 1476 795 1575 598 275 1393 576 1307 317 130 1301 629 175 1573 610 1297 466 898 632 870 1553 735 103 1582 129 298 1402 1376 1220 1176 1012 298 598 186 780 704 795 392 964 485 700 1421 224 921 1434 916 777 69 1374 647 1192 1486 981 306 379 1332 148 1006 1195 802 65 1544 1289 174 779 1093 1080 58 1459 
496 1000 427 926 773 783 577 922 659 654 1202 833 747 796 1218 1527 1463 518 1189 1451 823 151 388 289 1230 1024 258 623 1172 907 963 1178 1472 858 581 1427 1552 154 783 681 386 1078 750 1005 1318 1086 426 472 1028 992 149 868 1127 500 1004 1181 1099 1231 320 1467 441 684 751 1415 921 869 781 1075 136 409 258 1200 1367 1565 968 748 1111 23 228 100 
1598 1498 1475 424 63 945 1416 1215 319 832 1583 1352 317 77 329 580 575 894 708 500 1129 737 101 528 523 628 21 213 1239 231 557 1228 210 97 538 1436 1269 865 1032 1600 480 258 435 785 42 1448 389 405 815 144 1349 975 1327 26 772 1133 423 1224 1344 1478 1219 1280 230 949 680 789 1490 17 198 488 1555 1466 1352 231 833 561 1338 674 52 267 
8 185 255 830 1397 1568 227 703 646 965 937 961 558 243 1074 552 1398 903 1358 337 1116 636 535 833 1127 985 514 716 572 1153 530 710 188 707 605 888 1282 654 917 215 153 1536 1434 377 415 81 1342 1205 1570 748 792 1468 102 116 606 696 1201 386 1419 396 62 1019 83 212 12 1298 1170 244 1080 717 1582 312 411 169 891 1093 14 1180 1225 606 
478 864 145 1544 1094 86 1358 338 1422 1280 189 1333 1161 5 173 548 1253 656 1084 765 886 1145 1494 173 1338 577 1179 1137 340 483 1289 414 1525 959 1364 301 533 308 365 1528 656 1138 88 603 493 1108 335 686 820 1568 438 94 1163 361 923 106 942 371 1091 40 8 1424 933 466 249 1037 1314 1477 933 939 1136 766 543 417 1128 565 811 1499 118 339 
641 1522 806 288 60 1576 1 77 1175 718 398 107 308 240 118 1154 406 426 1528 525 1226 1492 349 578 373 1577 1511 990 1545 1391 436 566 1235 694 785 356 1379 1211 914 1442 1565 1214 283 784 823 80 220 29 154 1042 827 304 274 588 9 1237 594 916 1480 155 16 320 1139 1550 1119 1070 274 1328 1348 141 525 103 430 928 286 1129 813 485 71 984 
565 125 551 483 934 1112 148 817 583 1440 1004 1129 103 746 833 70 1457 318 463 160 807 1544 786 1105 1376 843 583 1580 745 753 1012 629 1078 1529 517 501 201 1337 603 212 1496 880 1035 580 1299 1435 482 613 1542 1514 920 426 1452 103 809 1281 694 690 1128 429 1530 684 1050 133 1275 1129 701 276 8 1577 300 616 352 1295 917 1587 1468 160 788 1050 
1214 348 996 1459 950 514 339 81 322 93 291 898 700 1016 605 711 922 1279 305 1251 629 1052 1034 330 767 31 860 1513 128 109 1337 1264 969 687 418 748 123 1047 87 708 545 99 1418 111 1062 253 978 1570 604 1498 659 128 1050 158 1318 732 1473 947 31 1371 1371 1129 8 603 976 228 557 1098 1066 1052 1192 1079 477 367 982 1115 1517 1297 230 207 
858 102 135 1115 371 1380 164 189 818 1262 1061 1496 701 8 382 1043 429 65 612 251 641 1152 479 325 913 467 662 311 1530 57 804 630 1243 110 854 1104 1497 164 758 1416 121 249 240 800 913 1246 112 565 1156 1356 195 712 202 549 328 332 1547 1476 1356 558 976 17 1563 37 1247 1042 1025 187 838 1188 226 836 1095 26 818 332 1337 868 474 1436 
398 652 121 428 459 1063 732 1002 1073 439 112 745 62 528 1061 1547 268 423 384 1576 1075 36 813 1358 1171 642 89 1272 815 33 1381 300 1079 1540 1231 551 110 276 1388 93 1435 290 514 1327 305 837 279 724 1385 930 1129 945 559 626 849 1417 564 1300 945 1499 556 383 287 987 1172 1371 365 824 679 757 720 1160 1001 1417 1507 1435 1299 364 1209 1507 
1579 1370 289 821 465 1534 970 1456 1092 167 736 1188 402 113 878 1051 1598 255 981 1111 871 85 1333 50 569 283 1445 1418 400 32 1239 1089 438 759 927 54 952 743 892 555 640 1074 181 111 458 328 346 309 260 33 384 1237 1347 1542 814 276 114 315 1000 1143 240 1405 1178 447 1575 770 172 1479 580 576 1112 1384 103 80 207 967 747 998 940 358 
797 160 637 166 163 955 1508 1329 1587 662 449 936 388 370 706 665 1589 1583 1000 866 1078 1425 944 902 1326 639 360 1464 796 1237 889 548 777 987 204 1593 466 1000 1027 827 302 710 1543 544 1370 428 1502 1380 324 54 460 605 833 287 1598 1032 1281 344 1406 441 287 1265 1086 547 715 862 681 537 779 1466 727 1097 186 361 472 1160 1010 521 669 430 
342 159 958 764 1071 29 1436 580 10 1172 1531 1101 1587 1164 1061 497 1587 326 395 10 740 590 1021 414 793 1494 491 1101 1543 1345 209 855 1587 934 1066 594 836 1437 869 61 636 1037 1323 231 592 538 142 796 1496 442 1226 171 660 1193 368 820 1222 1045 1585 178 497 1155 1148 639 1029 47 1224 411 530 423 970 1084 1203 1374 804 1225 364 354 740 87 
874 159 1015 1040 531 430 1098 1082 728 742 1505 1481 824 289 1559 215 1411 1087 1493 553 277 569 1217 1039 579 784 1053 870 120 434 979 104 771 1296 207 108 1241 698 1305 586 638 482 1199 1080 246 1467 1303 819 850 219 1180 270 1171 206 8 470 997 855 1217 781 1169 784 938 1406 1436 513 365 1568 88 1326 318 408 1445 1282 225 708 630 707 1595 735 
595 1479 588 905 894 624 611 764 1335 343 604 255 1348 497 351 381 1286 689 1504 916 1453 1267 1142 72 425 648 79 1464 453 989 1250 677 107 1318 1167 39 549 1332 1278 953 555 46 385 805 737 1161 1064 1208 1454 630 1130 746 1534 171 1482 1020 1032 8 159 179 462 301 885 688 700 209 1108 1551 555 975 1061 32 418 1152 1585 1075 778 380 1491 1416 
195 1165 592 1390 1593 1035 1570 1517 687 1428 1232 836 79 238 1403 1111 738 1300 241 494 122 893 1417 141 670 692 171 274 1216 686 873 1236 838 148 924 1077 1159 1579 1298 1246 129 1370 1157 1309 1330 1061 1016 17 1148 230 310 979 1363 1565 1228 1118 1549 1570 632 551 828 1543 265 173 1566 404 851 116 415 1431 138 588 745 962 421 1551 81 1041 1542 811 
123 1274 1405 1224 163 1252 338 621 801 1457 622 227 1106 1406 2 780 1192 380 411 460 916 460 1502 976 976 714 1474 692 1569 665 919 1476 42 323 394 419 262 1514 227 1434 90 267 214 1131 486 1116 546 1110 286 1124 392 1112 490 214 453 1574 816 789 571 111 64 785 1536 770 1506 1418 828 754 1019 396 635 1522 116 81 757 969 908 861 320 899 
1459 1349 1064 92 659 674 1166 725 573 666 755 1387 930 40 516 138 73 512 699 1001 1346 1403 329 314 1085 1185 1032 1290 677 997 411 1581 145 510 76 769 823 213 1019 893 1193 1281 984 31 1316 70 700 617 384 1301 283 1596 1391 274 1105 726 1467 346 30 6 443 1160 857 1600 53 359 1027 1047 320 840 61 1544 689 148 952 1013 775 1188 1341 736 

# Time : 19200000 
781 275 48 953 1279 1512 969 428 639 1000 278 1401 892 348 1244 1357 406 301 1568 735 176 324 76 1006 354 856 929 209 19 440 910 27 1118 800 1180 544 405 423 1208 204 1436 690 664 525 443 382 204 303 86 922 1397 1463 4 1086 537 1148 1225 595 12 249 902 1186 538 788 603 1522 525 1233 372 280 759 284 936 810 370 752 643 307 863 1058 
937 590 394 50 393 694 1563 804 1293 773 1284 591 867 1235 750 1121 1529 312 1249 18 1077 468 486 1152 167 1455 435 454 1141 1157 613 1114 790 155 498 652 619 1028 277 903 311 772 164 526 883 294 1525 1185 1560 167 76 297 87 964 401 1428 1104 1166 1017 1079 719 106 1506 417 457 1139 225 1068 620 332 1001 343 231 844 1521 1400 229 143 1127 1445 
1 749 520 742 649 224 623 1071 462 1514 1249 961 1198 518 221 142 1536 1584 842 568 1491 541 213 473 1078 989 1465 113 1050 1584 146 1406 1342 1596 1479 305 248 70 316 548 233 1044 1505 760 1000 959 1092 964 916 315 1527 57 1179 389 906 226 1581 1066 1410 666 921 1569 1217 351 568 805 464 1250 207 222 768 248 748 306 1048 526 1439 934 1075 618 
1324 43 1396 1588 1467 941 1467 1132 470 1425 1116 1208 386 989 1216 1319 732 72 850 22 113 1436 639 545 1380 932 1540 823 402 1385 1274 1585 1192 152 1361 853 272 15 1600 523 1321 696 1382 1202 1333 41 1286 554 888 194 1062 1161 607 584 1106 1136 219 520 624 854 655 53 713 545 836 1132 771 449 653 412 235 579 376 1464 1047 734 1181 1372 1085 412 
1221 377 1512 843 905 471 810 647 164 698 648 243 915 1386 74 1399 53 462 1488 837 933 1525 1345 1440 1296 932 764 1531 818 1442 1497 1539 552 332 1426 853 1495 1293 1460 928 1423 1246 618 185 1375 211 731 249 147 1277 129 920 728 1164 548 785 134 1417 1035 784 803 578 1264 1281 251 451 192 837 699 1302 230 28 609 107 808 1499 414 307 231 1528 
113 480 1199 24 1362 459 1401 92 1403 172 1291 494 395 1535 1074 808 1225 1429 726 1216 264 911 897 461 1039 601 1139 108 1009 1302 150 658 509 1542 248 600 1269 1036 1433 326 153 978 1376 562 230 1331 260 1040 1556 1259 1247 309 1386 1485 971 284 95 709 1544 391 481 192 917 1345 1420 723 225 613 1540 1493 868 1147 1043 1389 140 1206 621 666 1249 776 
1022 847 1225 401 782 217 518 55 1399 383 210 1420 651 703 999 983 174 1083 762 1295 111 1092 1303 1552 1071 897 1411 40 820 1385 877 528 804 316 290 556 92 1361 176 1286 864 58 307 1174 817 1531 78 1321 1487 1071 737 724 614 551 121 439 550 623 896 695 1511 325 708 173 97 1524 695 1547 896 997 1121 32 653 833 1260 831 961 257 909 50 
529 554 1344 1115 36 1415 95 486 1220 657 58 884 1486 618 1197 99 1529 146 217 824 1281 1138 90 927 94 1043 1456 1071 692 1255 779 203 1433 370 578 1393 1230 187 361 1071 716 654 860 641 1243 1427 1218 934 563 472 1010 688 1578 1334 81 3 1125 1213 705 1443 1190 984 1307 380 1564 1525 210 585 66 1549 674 388 1508 648 508 19 276 449 1103 654 
659 970 399 1496 427 1085 1510 842 1563 473 472 17 1015 991 897 978 237 85 551 526 692 414 975 989 483 1123 1137 1081 1448 1304 163 928 1439 1515 63 388 793 1537 360 178 660 1465 659 1487 1252 1327 1112 908 279 834 772 1231 876 1521 1450 1023 722 441 1431 1070 943 102 549 1458 832 26 356 1069 578 112 1099 1193 286 163 1115 1013 1185 1166 365 464 
877 1119 714 1401 254 793 349 576 1129 988 578 348 307 233 1581 1494 1032 1323 558 291 1482 1535 1115 601 450 179 981 1400 205 246 44 520 483 1021 1376 805 492 402 683 292 128 1146 1428 676 242 318 575 657 81 1007 827 227 1275 1551 156 460 1064 963 847 1586 557 659 1107 1138 52 1251 1399 1250 792 1010 1325 1435 1376 933 791 1567 98 396 1304 1209 
737 183 825 1508 888 1064 385 1457 602 439 1106 949 163 450 374 337 941 1274 1438 604 502 240 971 417 1093 722 89 1051 147 1462 535 70 1177 201 529 1137 393 466 710 1310 1032 1503 1590 871 1277 367 1562 822 789 199 354 1212 1505 1456 170 1021 52 1319 750 507 524 737 323 1200 823 222 159 893 553 286 877 344 1465 1418 1455 1408 1378 1255 607 727 
270 118 1555 118 198 1244 369 257 904 1294 167 333 850 1193 456 1134 307 1123 143 474 454 574 98 1055 127 634 715 1317 941 623 86 566 338 1566 1200 1149 1257 1150 1125 923 1223 115 569 219 1003 1097 438 112 778 102 549 1102 940 1082 1203 1482 504 323 1434 530 92 1298 128 1550 1289 250 1157 1222 1119 450 1042 120 1263 1486 1272 1503 1552 99 92 158 
76 169 253 971 930 848 338 488 1502 1007 316 745 364 644 107 1267 304 1282 1330 740 107 1319 758 502 656 492 1434 120 1046 462 255 767 565 1230 1096 927 869 1230 972 1063 999 980 1297 768 630 1550 1450 471 924 66 1521 29 755 1557 240 539 854 931 783 586 852 1362 124 376 67 1110 694 495 1299 469 1001 228 578 263 144 1 715 487 549 957 
941 516 473 37 1502 811 1551 527 1575 1523 1108 975 811 121 1348 13 1579 945 914 185 1258 1248 416 48 746 1475 1145 502 33 510 1534 605 1054 659 4 370 51 1206 337 1122 964 619 129 979 317 1526 470 949 1492 1585 439 1344 1109 1175 59 1275 1569 1096 252 138 1468 370 1152 939 482 1015 655 1068 602 224 871 370 1030 1437 343 95 796 751 427 336 
176 672 289 476 969 838 251 1354 847 1543 600 381 830 995 381 1451 624 525 49 1577 638 174 109 994 373 156 204 1427 280 843 382 1101 1492 245 341 1229 8 680 69 1315 1221 1138 805 110 948 548 403 800 57 1095 1184 868 700 325 579 652 1293 1136 76 465 753 366 149 426 961 797 46 1534 1164 110 520 450 422 1353 1404 493 1037 1548 696 1462 
406 1576 131 1057 121 857 676 775 181 1127 704 1037 845 1534 1417 1117 753 329 1366 1294 1477 1377 1103 1303 769 690 656 1238 1346 1485 1597 845 156 402 42 61 1279 1445 1535 1268 469 1425 491 43 989 708 577 410 620 905 125 1378 2 632 1518 1052 151 1430 965 505 76 956 178 1064 1562 1395 265 164 1314 927 1145 1408 604 789 1184 19 542 832 1435 99 
1272 906 1530 156 1103 450 411 1566 1249 1413 746 46 304 719 591 1329 1571 43 1072 1598 568 593 1277 1363 686 1314 1000 684 1278 1522 795 23 738 189 161 426 717 268 489 526 1219 106 807 1021 1302 346 1537 51 1234 869 1413 1579 742 1230 708 121 1020 771 1065 829 1077 1107 1547 601 1307 530 1427 1558 284 1102 635 481 303 570 470 55 624 1177 496 35 
1581 670 508 1045 1223 1173 78 882 259 612 907 557 1532 617 52 1373 1187 1081 1451 933 942 858 1271 844 409 1149 54 1163 1354 610 617 1178 549 205 834 689 676 6 1596 920 30 781 830 88 1322 143 357 958 257 311 881 891 209 796 243 1291 764 607 240 843 445 1020 146 942 1515 496 1276 1030 0 1509 1447 921 1480 1214 1176 1463 491 1363 569 1202 
478 469 1478 181 491 1304 1314 1165 1448 535 2 930 3 749 1132 1574 278 967 1017 254 917 1498 700 992 85 949 523 1538 1459 951 1560 591 1134 67 21 1024 1011 821 1540 547 752 998 1398 290 1564 1431 1074 1189 849 1418 345 1551 847 9 1339 906 539 1503 523 914 73 167 813 163 824 863 715 573 502 340 736 1576 75 44 323 1047 1019 354 62 918 
613 394 43 699 1201 151 223 1197 1160 1508 925 585 678 1388 43 67 603 1375 685 822 888 789 1540 55 65 1159 528 352 1393 1216 802 1453 864 325 25 241 613 655 248 161 206 1152 421 733 216 930 909 366 691 130 1047 889 723 1079 300 620 1213 298 1072 485 27 485 1022 832 1212 1307 1440 651 804 264 451 280 118 1156 426 732 614 1247 119 558 
1592 375 1323 48 656 1014 585 1504 159 586 795 124 17 97 158 1572 323 1249 313 82 1451 943 1579 1457 1343 421 990 1488 489 781 708 709 428 997 1157 956 306 1300 154 396 901 996 597 55 84 375 825 726 400 298 1286 274 45 822 332 825 886 82 1156 1200 1216 1499 1180 1447 592 976 503 1483 696 672 347 1573 1191 1126 1191 266 1383 1062 352 1584 
1068 684 1483 881 23 131 800 1169 177 585 336 133 515 365 131 925 1188 840 1291 970 373 108 624 1085 420 701 1095 522 1275 614 1090 1600 1464 1067 331 105 370 1332 481 1509 803 1475 885 347 1427 85 1048 356 848 488 1184 697 1548 1189 58 326 789 1060 970 1184 1547 257 908 350 809 1435 1258 419 916 1247 1383 72 388 1299 1235 680 66 425 962 530 
1088 1464 996 1178 773 106 1501 377 820 1347 477 114 238 623 602 618 1227 588 753 1457 1131 899 1031 373 944 1224 217 1502 1502 565 333 526 261 656 1044 1126 634 242 993 1523 441 953 593 1180 1367 1260 1136 834 356 759 1033 948 494 122 1414 54 1006 896 1202 600 711 792 273 744 235 310 58 908 1305 947 376 1380 318 76 944 549 1165 815 1323 889 
712 315 1486 140 1395 1317 1584 651 547 107 545 515 1563 1571 87 506 725 1442 1269 992 739 1245 1474 1238 388 517 399 111 1084 1127 525 1207 1581 422 380 1401 791 1338 1394 1163 67 1423 873 1177 668 551 1178 1410 895 98 837 358 1228 586 522 360 925 80 1173 681 728 961 1243 1298 1381 1394 268 906 949 1290 1359 43 394 216 639 931 25 1527 1442 54 
461 1563 865 660 1015 763 542 1487 615 732 1206 1530 1369 1405 1177 620 36 901 1104 383 720 951 1509 527 891 1371 441 380 557 1532 817 1136 101 1084 936 359 1411 779 1475 1034 770 1488 70 1531 775 315 1209 552 8 649 1407 36 632 75 1052 1253 570 990 1137 659 556 1040 536 920 1119 165 284 1267 1105 672 863 1299 630 233 1359 666 949 1202 1150 175 
660 1287 353 1176 779 751 1034 1048 687 200 974 998 1297 1570 1253 1387 1090 1495 1244 920 21 1202 1035 729 1271 239 426 1304 1458 623 28 1531 1288 542 807 799 632 265 1348 1332 696 1370 709 1154 1391 1178 554 52 425 734 115 456 484 740 383 124 866 361 1178 695 1153 56 1503 933 1168 174 1524 471 771 1518 356 1095 1123 518 1220 679 1259 262 662 1578 
1284 1196 341 485 1483 1595 1592 1441 370 628 893 59 1530 436 719 1311 10 976 429 1372 911 719 936 1385 914 636 1173 760 240 959 1561 901 402 1251 45 971 1465 1123 1416 145 1081 427 1025 396 1413 1095 36 369 363 641 1401 1219 1165 192 512 343 1347 890 119 138 1317 1389 75 1053 660 1215 982 525 813 1111 854 492 448 187 1198 382 825 1454 1192 1340 
858 39 1559 1507 1182 717 1027 398 412 255 724 1237 631 1254 921 1415 740 539 518 725 321 272 1319 896 696 455 296 187 1265 641 756 1446 576 1141 416 344 1161 632 1534 299 496 301 915 120 864 1516 1329 515 294 138 1394 1185 83 593 1365 1091 276 66 626 331 217 1457 1151 92 934 1016 536 667 1413 950 181 1568 363 730 1234 832 997 22 1583 887 
635 1282 201 342 959 687 202 1281 94 1553 1530 1460 1356 206 789 453 1470 1378 726 646 444 1518 35 1217 484 4 106 197 536 370 891 65 1420 191 1547 773 998 167 1290 1484 1308 1177 688 1191 740 1004 1079 866 1363 268 27 1062 177 28 1198 1556 495 1369 994 45 662 795 1441 1294 400 295 426 326 1540 1399 69 1282 1514 93 733 203 116 120 619 503 
438 171 997 575 307 1169 431 737 724 851 618 504 1019 46 1238 369 201 16 629 1271 735 201 167 1148 1261 871 1511 1131 408 320 403 548 724 401 1351 574 291 43 566 342 1465 83 306 1518 303 1427 70 1090 849 1417 661 1279 33 276 1585 265 328 1085 500 623 1019 722 131 741 575 1438 9 811 953 408 707 496 627 1557 1519 1114 696 639 1320 846 
1375 4 1568 1198 331 191 1187 233 903 700 758 1237 947 433 1472 1194 730 455 51 752 540 1149 1065 1538 15 1562 1202 1035 719 960 1335 1541 1085 1584 1529 1273 623 250 560 431 626 1198 1345 815 1458 1454 1522 1276 903 1556 35 751 62 1283 1026 512 753 1466 795 1512 1090 1282 801 612 410 1528 539 387 475 526 647 1186 239 323 1526 352 82 984 1583 728 
857 245 1075 921 660 95 1213 836 346 1381 92 10 134 1511 207 819 939 672 942 630 489 1228 1395 721 1312 1229 1580 1115 1555 1561 248 1403 169 1034 1556 1530 975 1258 697 137 153 109 1119 59 780 313 900 1541 118 273 1085 809 571 786 120 69 585 41 794 64 1373 1539 850 590 1424 797 1451 580 1213 1584 1104 1012 1189 202 1283 1583 388 178 163 1324 
908 470 1343 634 526 757 1226 208 1000 499 905 175 584 1503 325 325 131 178 1084 327 1055 1442 981 666 413 982 1172 909 752 244 289 1552 794 1211 876 1387 388 439 168 1266 455 1537 161 854 609 832 483 874 1491 216 428 1050 317 1192 671 675 1356 1083 360 541 1019 1149 50 1114 441 386 1171 298 403 759 1099 994 1119 758 1469 942 552 0 395 1457 
1192 189 729 1411 461 121 1083 573 1377 1514 1197 607 510 101 932 1077 837 1113 1503 206 1440 405 1556 143 1143 45 209 1024 1414 1147 865 779 383 1375 768 355 1493 1477 1333 1473 1504 875 1255 12 263 1550 1183 1328 21 555 894 31 1490 1598 1013 755 1163 525 257 657 272 321 522 1363 840 878 728 1002 255 592 1022 1194 1321 965 515 168 284 1012 104 1530 
299 317 1291 264 1199 371 1286 1515 988 552 206 1555 688 17 1458 1124 549 1560 831 855 1187 1369 1128 718 748 665 290 354 838 504 1264 21 726 1455 457 519 1377 548 850 1135 1503 1592 1572 812 1391 621 932 569 671 1208 121 228 913 1418 912 635 475 804 52 524 333 1101 601 135 734 529 1454 826 1526 1542 464 98 993 1497 538 32 1443 1451 492 1236 
1495 142 93 1301 748 1443 689 560 1273 1351 1059 31 760 507 764 1223 1078 1362 228 463 1200 274 1306 37 69 1346 1197 104 400 200 1273 1223 1503 874 1057 1505 254 1231 1245 556 896 825 328 1234 1331 116 879 74 869 1435 1332 1157 480 1375 542 1536 262 1047 1501 891 407 248 1023 1127 350 686 409 84 114 66 550 1427 1012 511 656 708 646 394 314 1524 
829 452 436 710 737 934 974 874 586 375 1319 647 216 622 146 675 900 615 1338 1538 824 507 621 757 134 1357 266 558 488 851 199 417 57 1278 888 283 634 321 569 897 1356 1030 1557 419 560 1523 999 1152 52 710 310 882 1392 163 1126 1422 1144 1177 224 1370 354 1257 390 314 1070 1558 798 1259 1552 934 155 442 1442 250 1106 968 764 1466 370 313 
724 320 1300 903 1435 563 472 656 1238 1197 183 975 360 1090 643 1039 815 1486 180 484 1134 0 626 1410 1523 1204 52 1275 644 459 1381 513 1264 725 189 1547 856 747 1321 501 1349 1282 1174 972 1370 1413 622 82 945 568 1328 1438 318 724 743 344 1407 624 980 840 368 1105 1250 1102 1206 1529 564 1437 869 1422 473 421 581 785 389 1254 427 607 167 204 
600 241 211 1530 519 174 657 411 643 975 712 190 170 1017 1201 1402 233 1319 286 110 244 1240 1182 259 525 932 840 67 87 391 1207 828 559 751 1048 323 66 1510 424 254 1257 198 51 1527 62 70 967 1558 1456 1159 1017 5 1162 1065 1516 904 758 879 1071 92 1120 409 641 397 1381 723 1382 0 58 1463 481 548 1270 554 1299 183 513 1067 606 5 
162 1223 702 327 204 873 742 391 700 1597 250 313 66 1306 922 1370 1248 466 1291 236 962 1264 280 1379 1482 80 1352 672 1436 1046 156 707 135 1205 121 1106 607 1476 639 90 898 219 395 547 626 747 1436 978 1499 1144 1594 902 513 293 907 894 1455 469 1031 1263 1420 1532 1382 628 1369 494 204 1053 322 1141 944 423 1527 761 997 830 1061 818 1282 1013 
205 532 315 942 1508 286 971 777 950 249 863 339 178 65 262 1323 1518 1118 833 334 574 308 31 200 245 314 111 60 113 1420 1511 306 1299 309 299 147 674 55 1165 1220 610 415 114 1210 621 815 91 1276 459 336 1432 1176 953 1554 441 267 1047 217 1388 1113 514 483 16 604 1387 532 1144 1425 275 1229 689 143 687 1227 600 936 1113 1139 360 745 
1154 685 1168 184 926 723 4 220 1449 1172 879 166 1239 83 730 32 485 942 1527 882 983 220 1203 1231 1113 896 1515 1409 1026 1093 794 630 1084 630 568 1510 167 949 739 791 1289 1344 256 828 59 773 1393 1016 488 668 505 1371 1164 895 811 989 851 1284 759 475 1176 329 985 1351 1078 1122 1154 855 1488 1363 663 1421 230 0 533 160 1179 230 911 715 
1091 49 1235 1491 994 472 804 645 829 1211 451 929 1086 1546 913 700 1093 1022 860 1112 391 3 656 1505 877 46 1112 821 349 684 1086 874 727 917 1095 1231 982 987 1115 910 1555 419 951 149 851 1588 1353 1582 716 95 1257 993 486 789 1580 645 1294 1399 721 344 1494 1298 1083 154 1395 388 463 1483 1109 1358 1151 372 56 1236 1394 433 1252 1527 122 902 
1225 1477 1394 1465 1149 458 791 137 1312 1082 111 1316 1437 1333 1050 370 777 1460 76 302 754 46 1305 1084 951 226 485 1106 274 663 376 806 888 660 195 557 682 695 1230 504 757 1416 1374 73 481 47 525 703 563 67 1593 165 944 64 594 109 65 399 32 1311 84 737 1176 1299 929 44 1072 402 150 234 11 728 1448 11 432 797 48 676 1567 600 
179 1519 680 296 676 1203 1002 1357 361 162 825 1036 1036 1148 1002 533 1073 9 352 1468 479 182 17 1148 834 1419 25 988 656 1383 465 748 1353 520 179 1284 1344 93 1023 594 148 46 1416 13 366 963 907 839 1569 678 1321 1565 1557 1425 1007 953 497 1078 592 1518 684 1117 53 595 810 1191 681 34 1157 376 325 1488 1434 443 355 620 267 185 776 1385 
847 902 429 1299 1104 1006 120 1252 709 155 364 201 157 1440 909 290 1206 792 927 1179 747 1397 1584 4 1002 1369 375 604 103 1522 391 720 793 72 473 1146 1376 963 781 957 1045 1339 1325 1335 1522 727 40 1346 89 897 1573 1551 884 737 1259 1111 202 1097 968 720 56 1441 1272 336 144 1327 695 1378 871 1181 762 270 771 985 214 1038 891 932 1410 135 
622 952 730 771 366 921 211 963 585 1215 1221 1563 793 1436 788 1203 601 407 237 744 522 1525 1369 755 1163 1297 665 1028 57 565 498 53 55 855 904 125 521 309 1394 1013 1331 1104 1332 1009 554 659 485 1313 1030 346 1574 582 867 1200 943 1035 1522 947 398 594 1513 1393 452 82 1226 631 1428 712 1234 1373 623 1344 913 70 50 893 1363 1261 1309 826 
560 863 1284 1246 1218 69 170 642 433 17 1198 205 650 835 146 106 366 51 1379 302 758 699 867 770 829 557 1190 699 1314 1292 164 494 549 628 334 782 1207 955 1357 861 607 33 191 1238 707 181 1481 471 279 1273 247 1149 262 983 363 676 357 1313 782 238 142 811 4 170 547 381 653 976 1120 437 835 666 516 737 1535 167 380 780 1086 1088 
611 907 1056 807 920 466 1228 951 201 530 118 803 1061 1512 590 1280 962 63 1413 1319 153 1305 1281 899 845 364 93 14 1381 1235 793 89 1133 1537 1597 1329 127 691 412 1251 892 1273 854 1216 173 20 1462 501 751 1052 977 1244 1002 839 808 299 1594 278 203 1334 1457 703 218 449 947 461 985 987 418 1273 872 68 328 783 1337 1143 294 356 457 740 
518 439 1317 735 1338 212 109 444 289 1327 1100 609 1370 1045 480 1458 689 1574 1017 1410 1359 1519 40 829 31 244 884 486 282 984 1318 545 567 1385 807 0 1296 1517 398 735 1185 1528 534 452 370 1137 495 1151 227 1126 232 85 1525 770 1266 1194 1533 1397 379 750 1070 351 1458 885 774 1191 1233 1490 881 675 1074 822 1360 755 1189 1020 584 990 224 1159 
359 1032 542 1393 1546 1207 1470 379 352 1479 1370 1010 1585 1446 803 1062 149 1300 14 1349 1584 1422 774 783 648 942 807 16 405 1096 936 873 763 1449 1440 438 739 1173 94 732 1564 141 1040 1378 567 933 1335 1395 166 1469 1242 146 985 1509 1171 891 999 462 780 475 287 533 954 275 1267 1146 1363 305 859 1227 70 1363 139 1356 1503 745 620 1261 702 1340 
1109 547 525 470 237 1026 316 987 406 960 898 79 185 858 606 1450 194 1569 747 801 70 607 120 1446 801 1559 331 1530 657 1012 27 348 533 693 42 830 828 1082 588 1475 513 27 216 1533 998 1036 96 824 1429 560 1371 599 1344 67 1061 96 763 1114 873 247 1049 1388 1085 225 157 957 205 318 357 266 1598 756 341 1180 924 614 502 596 12 627 
411 674 772 646 1532 1168 424 1297 35 108 825 1144 843 256 478 456 989 1266 282 1218 1152 1421 545 442 175 1566 1345 1386 1002 855 267 308 1401 993 1545 1136 645 960 1151 993 677 781 1131 68 1383 1313 1458 4 922 733 239 511 562 732 463 1060 1133 579 516 940 479 543 1123 681 561 852 45 552 833 36 350 420 1456 1131 770 1079 285 1385 1578 1288 
406 867 342 625 1437 1104 483 462 1385 244 410 1151 207 1424 1502 1380 1542 565 918 298 1248 215 141 1211 1230 1232 638 671 1170 414 687 705 725 1014 995 1376 1131 763 277 444 950 567 1061 436 506 1433 484 455 948 796 786 1258 31 1146 993 783 1531 1109 737 1563 291 1121 518 279 1555 362 1379 899 776 981 3 587 1586 298 610 1110 384 379 1046 1312 
226 804 1402 771 255 552 1205 1105 1137 685 1600 532 281 815 27 778 1320 1128 885 1110 197 500 22 231 20 1389 1138 1438 456 632 984 916 837 213 1377 1463 668 1241 1594 1304 775 628 58 1265 918 1452 665 42 84 1201 559 751 806 1261 365 1412 722 6 923 1245 60 1477 428 685 1357 915 777 596 169 1374 1183 763 135 380 1082 1342 1355 1047 57 524 
925 1456 1168 1228 896 718 666 1105 873 751 1341 850 128 378 583 765 143 533 243 936 1572 222 376 677 270 994 1233 630 602 1288 1591 224 663 1516 1048 272 298 1146 1411 284 760 621 160 387 1101 1490 965 535 495 153 1219 248 127 1233 593 757 1212 1360 1431 224 665 1321 1146 260 898 1581 413 996 193 497 842 721 1060 1555 1345 1528 756 1015 1197 1055 
985 1554 752 823 1317 248 58 947 645 606 459 1420 1214 57 102 35 835 796 1336 541 912 854 1547 1219 1508 1469 178 1098 491 488 969 699 250 883 612 348 888 417 1365 134 1592 228 14 1318 399 1039 641 1201 1135 1050 1134 112 949 74 1089 731 834 720 749 150 698 1431 224 507 629 944 929 1519 760 1573 704 620 483 762 347 1569 805 903 1183 359 
1043 1018 1304 732 485 485 1459 454 1158 1378 22 1456 1311 1221 791 701 665 339 346 530 514 1202 125 96 226 754 870 844 1027 742 391 549 1505 486 838 1238 189 411 790 1236 686 463 526 920 1276 1563 345 956 1082 43 1135 383 30 1264 1362 705 1274 252 1388 115 1505 305 455 1069 895 1510 1393 185 46 1555 785 657 1449 814 1194 483 1150 921 586 890 
1297 1089 782 1211 1372 701 1287 1262 1491 626 1521 876 869 1310 1207 519 1448 1358 1111 1160 223 425 128 137 668 308 1110 1566 108 1552 925 762 436 439 1564 877 1165 764 401 1520 307 614 564 399 739 641 468 129 1570 1495 1002 404 1166 1170 451 1312 1451 1102 1103 1593 535 1355 6 395 1547 483 393 662 349 1049 1298 479 1140 564 358 83 732 560 1280 1382 
1303 1297 1214 500 1346 443 1434 1140 1417 1315 153 340 712 282 72 21 230 6 186 420 39 1451 1113 696 369 1339 477 606 1589 39 237 492 897 390 508 641 216 330 1239 802 1223 379 590 107 581 589 690 611 419 573 1163 1187 152 521 54 198 926 822 178 754 139 862 297 149 960 696 126 635 1081 913 595 852 1444 1036 1302 887 249 985 671 702 
637 914 1326 400 1594 37 947 304 790 1473 366 1350 77 188 97 750 728 630 339 1221 1233 806 262 849 307 291 297 863 508 1588 550 542 1381 433 558 245 93 1124 254 97 456 1031 818 345 844 767 833 1004 318 1496 439 1084 549 414 1403 1168 858 627 1181 765 1579 1209 432 771 1148 819 423 1600 733 343 1584 232 1354 1522 558 760 65 224 102 415 
773 1261 718 1354 407 40 1196 0 811 1553 147 1176 998 1053 185 499 979 831 993 798 947 12 368 55 447 1339 283 1571 43 865 919 997 1009 239 1375 732 901 170 814 758 1461 1336 1365 674 1128 222 466 257 131 691 408 740 590 818 612 1148 1211 441 472 637 748 176 228 1430 1235 228 965 1247 1291 439 410 191 1267 95 1156 658 581 415 466 388 
1082 374 1374 1090 105 1230 1064 799 847 1009 900 1491 110 811 651 755 1362 52 580 1570 433 39 1213 184 1599 189 16 962 306 1384 1080 1091 274 235 1470 552 19 471 730 115 1171 194 550 201 905 226 690 1227 1 66 992 1212 609 942 766 592 23 381 26 535 630 1050 302 1101 1178 373 171 1185 784 71 1322 687 707 631 438 561 290 21 783 563 
1389 174 1082 283 986 509 1304 525 704 1381 1541 374 640 245 1105 210 1086 184 229 742 224 689 391 688 443 673 683 632 131 360 1479 891 776 433 337 1234 1586 596 334 1523 650 406 1266 885 947 1358 552 520 479 348 469 551 294 1335 1534 793 1564 1361 1461 168 748 1345 88 1225 163 1469 1507 860 484 1110 9 146 296 1319 600 1416 168 608 290 754 
26 454 1562 129 81 719 1369 1049 148 308 497 1076 516 308 1006 1023 1429 912 1094 1166 694 1155 441 1493 601 501 1377 721 414 1001 1019 1594 655 1527 877 1322 1134 989 978 805 995 365 662 673 1548 1 367 412 1061 170 405 1402 1511 900 40 442 1099 1521 1421 249 1280 1101 687 836 1054 1228 923 652 1340 391 1148 1028 772 1052 1368 456 1094 1372 397 1555 
1497 93 1598 365 830 1271 106 279 863 338 1531 303 1012 1274 654 687 819 1147 226 903 1258 1323 1154 315 1097 56 483 1024 805 948 539 9 1529 1252 196 209 944 882 1456 1469 388 200 1228 348 1234 1067 985 1399 1338 1340 1309 666 457 54 176 519 981 932 836 1260 55 744 501 103 1015 975 428 904 917 8 1031 283 483 1221 896 512 842 536 477 624 
380 913 602 93 1303 1262 297 704 145 1432 226 1317 123 1187 289 549 1262 1444 1050 1529 790 561 1399 1591 601 531 1202 1118 328 1020 1446 284 502 538 914 183 1331 1598 1539 512 1011 976 906 639 1094 182 1195 1022 1569 1411 81 715 1566 528 1179 747 621 84 1561 182 65 1360 649 793 1470 288 1056 1383 844 186 384 142 575 1202 1107 374 1238 486 108 558 
336 615 954 469 1408 493 710 722 754 176 704 832 742 1408 1464 1000 455 896 952 452 1577 1300 739 1171 622 1389 757 790 171 827 369 471 608 289 1201 1271 802 202 1248 696 208 676 1177 1339 1272 1447 1475 80 589 189 131 969 15 1355 1540 280 735 220 884 84 1570 460 312 596 530 573 19 750 1517 505 845 1440 23 1283 317 441 1029 645 362 1211 
211 473 725 593 651 1357 313 1572 1556 911 244 1118 345 1315 785 1150 756 718 1533 531 906 616 1178 1578 1471 1381 357 75 112 1551 696 214 1462 1577 1348 1368 1000 1590 1130 1300 1465 153 20 1056 1571 1325 172 136 52 1144 940 359 1576 354 711 244 1426 39 48 1100 1309 1229 1361 135 1166 1117 541 1451 662 833 986 1049 1003 41 1445 1503 405 1183 628 899 
1133 1369 389 1575 901 13 1129 212 1089 841 368 985 1131 1561 663 354 723 444 1086 764 1077 1247 285 1491 432 68 1315 56 1367 521 665 296 1334 126 663 1166 287 1111 1483 1252 302 981 325 835 1283 1504 952 341 1233 468 459 824 586 417 1581 152 209 363 82 1198 150 1413 172 1073 178 806 994 398 1316 1423 1494 1457 631 350 635 314 87 798 1217 1105 
671 1044 316 1321 762 79 1338 1496 13 368 1185 1040 709 1038 426 1 633 876 714 656 1446 470 158 944 198 755 247 685 605 1597 1369 624 1542 1069 932 946 1324 856 669 241 1309 1288 1148 124 1164 1206 182 979 821 279 1097 962 597 1401 1192 1149 165 155 674 1257 555 805 201 197 810 729 1515 649 1301 246 1176 1284 598 147 844 682 1177 792 823 1217 
1281 686 332 1008 1115 43 108 1021 74 223 138 928 1310 789 607 869 1169 643 88 395 871 689 1593 289 849 817 872 332 692 1401 549 685 1349 339 281 1073 923 75 535 1221 1239 1477 255 980 495 342 302 314 1569 447 1209 1087 1547 1140 801 753 1378 1229 515 681 1599 1282 840 1386 870 287 827 1228 991 355 676 19 1489 85 1259 449 821 1107 322 1229 
256 815 167 1534 1487 1053 452 526 1190 1124 710 1165 1535 412 936 714 1574 1600 665 180 601 773 1020 1342 1554 494 60 945 1498 815 1186 670 1562 595 644 651 284 873 500 222 567 1119 1318 631 954 1303 653 776 386 1552 326 437 1052 828 146 1507 0 6 275 1040 1251 853 660 1479 167 652 900 1410 1308 1404 1223 970 119 1145 680 1289 988 1005 1187 1064 
10 690 486 1034 625 460 191 1136 537 543 161 1515 656 92 1342 312 1410 1597 57 1513 509 817 987 9 405 494 1359 612 692 1524 1091 1221 913 823 296 72 1358 91 337 109 1057 637 1434 46 717 1312 1375 416 1093 1311 280 434 282 76 509 1542 777 1067 110 1078 332 1056 97 54 1040 217 950 418 137 284 436 909 845 689 951 1104 217 1481 918 1170 
155 241 565 1515 366 532 1367 1060 333 773 437 842 1173 494 1134 348 1446 273 1427 760 364 488 345 862 699 1532 1595 484 1230 743 1006 718 772 906 215 1221 26 217 1044 1123 981 65 549 938 1453 393 1203 178 485 1433 1107 1589 1522 1469 709 1028 540 266 1344 1059 1366 702 690 1446 202 1305 1354 772 1192 333 1303 335 453 904 728 683 462 1112 281 1078 
1230 606 398 1110 1251 1290 737 206 1052 1416 851 1387 474 649 249 103 49 116 112 854 1484 1385 1018 45 669 518 3 766 14 205 766 888 241 617 800 1444 1393 1038 901 1192 813 1117 1293 746 645 452 1157 139 620 772 783 1117 484 744 122 947 240 1275 240 434 295 527 1276 1339 1354 1249 69 284 332 72 64 844 412 554 10 1198 364 44 1464 198 
64 1130 1563 904 1473 265 1151 262 411 269 931 638 110 518 173 713 363 110 1472 109 1549 1468 376 1572 486 681 877 678 1325 1435 173 1546 263 364 1467 1381 1339 1254 447 243 290 690 1302 23 331 614 1055 350 1326 299 919 333 104 1508 68 1056 1204 865 1131 1543 1136 1057 1123 906 431 709 876 726 531 855 1339 1273 701 1204 188 1544 277 530 482 833 
1467 953 1336 1203 1492 178 757 852 246 1376 1339 1538 1 943 294 359 133 679 1414 1053 1028 65 1064 865 282 492 317 816 1320 1411 945 635 258 1380 967 1524 247 712 134 622 731 1192 1236 1093 389 201 1262 620 1589 1263 200 940 1148 1578 46 702 1130 252 269 1447 1467 1592 1183 341 463 1600 1222 1197 589 1159 629 297 269 436 848 1255 694 926 201 618 
1312 208 1249 871 970 773 75 1283 390 1273 106 98 926 662 227 1589 608 907 364 856 180 87 1244 1440 328 927 1265 821 446 925 1003 1292 126 1133 51 983 1371 917 200 1096 233 30 396 1440 678 30 825 1237 128 1395 1127 656 364 1014 423 1098 101 1437 823 269 147 886 693 1345 361 242 1085 1076 1507 974 667 239 372 345 1042 359 1307 1110 175 845 
1356 439 694 1371 942 855 304 1028 1496 759 711 1013 912 545 284 738 556 333 568 1240 1459 1478 1233 646 990 1210 998 232 163 1199 1446 992 437 1315 380 1402 1492 192 1493 1473 1332 435 956 127 931 68 1420 324 1566 880 926 622 574 967 122 844 1240 501 1169 562 1182 784 362 1105 1201 19 1045 1599 405 1218 518 830 1101 143 1428 944 1266 232 1002 1090 

# Time : 25600000 
792 132 1079 578 1336 648 895 125 976 381 881 497 8 176 936 625 355 282 79 268 459 1110 1534 1192 14 697 1166 197 638 112 60 1360 1026 1515 538 1375 1449 170 801 1241 1396 1520 200 257 1121 96 543 442 716 302 1553 1590 139 928 716 308 1545 826 621 596 1342 1594 646 1057 631 681 1154 1036 921 1559 11 836 1580 415 913 1131 564 10 243 439 
132 1219 163 751 917 894 546 708 1105 1591 689 524 1565 803 633 288 336 543 223 505 1596 1017 517 539 1000 657 865 477 719 148 556 546 565 187 1503 1547 1575 1110 1481 471 766 1527 75 946 7 1054 680 903 198 6 1132 627 382 142 1125 1100 1483 569 865 1005 367 1398 618 499 524 1033 237 361 1161 491 775 694 422 504 840 898 629 1231 1052 1086 
290 1180 732 1110 1310 1083 322 1237 1011 1218 1313 710 473 1268 527 1364 1481 551 1171 342 446 1523 1450 1470 1214 632 1373 323 74 425 672 1313 214 1332 883 199 895 15 784 802 1075 1034 1077 352 1308 1146 97 869 724 485 896 1504 558 1410 748 117 446 1084 954 499 401 1368 500 1568 1002 1578 656 355 659 1563 1476 1341 180 455 1349 1250 1526 1041 801 1437 
363 57 750 1088 1258 546 474 1072 678 733 1326 786 808 1524 1186 912 507 1332 1391 1333 735 1548 1015 1230 514 790 1384 305 111 46 569 363 223 17 847 543 105 101 971 1363 1011 138 376 591 1246 1537 370 351 1201 1292 390 1191 1434 1076 1545 52 107 97 722 637 1280 710 426 126 1387 1050 791 386 157 210 307 354 100 419 481 1502 1250 140 1418 1069 
511 1401 754 1408 1476 1035 828 510 868 878 802 1394 1254 982 1153 632 1557 942 631 330 1242 444 1067 529 604 115 905 1224 765 1373 193 1297 1336 1010 708 698 764 1245 992 1050 693 203 466 1437 1347 1063 370 6 1097 1171 1025 393 1563 709 165 1062 221 53 870 313 1142 1088 787 156 950 1304 1580 692 751 1340 588 1512 91 366 420 1430 417 277 1168 579 
199 1548 210 337 791 1504 1456 1499 173 848 1076 251 1205 1350 915 394 1529 495 95 937 546 1094 1292 799 98 249 924 121 1476 928 1291 398 150 1430 768 237 1151 963 1504 962 805 1142 418 191 157 562 66 165 1300 1564 811 1170 603 581 1239 523 383 1408 738 754 757 1420 220 1403 326 1234 1257 525 1391 1500 53 751 515 178 1201 243 1095 1097 1208 1559 
1187 898 486 1421 1181 1341 1240 1509 1283 381 1310 1563 287 848 1489 758 1544 74 620 614 902 451 898 604 119 853 1023 323 187 230 1401 780 1045 1360 23 764 1062 1084 587 340 568 1520 186 1079 1020 755 926 2 438 662 797 16 698 1405 992 455 985 36 942 161 728 1389 59 1031 463 1208 505 1202 1222 1526 1475 1343 785 934 828 1361 1480 1486 1294 1121 
681 1327 854 836 1542 993 1148 524 132 418 1058 249 556 1238 1251 563 1386 789 933 306 650 1391 199 934 1420 232 672 2 1512 719 1176 77 1098 1432 800 620 949 63 1458 843 7 829 670 204 991 995 246 910 1490 1482 1330 867 1403 152 505 456 373 868 81 996 1187 925 1023 223 848 854 939 1538 251 1177 612 1496 1337 1267 571 806 1318 754 187 1161 
196 325 724 640 1157 99 1525 146 529 110 685 638 213 1137 691 888 458 133 918 567 1323 232 793 286 1051 44 307 1168 835 947 1403 1245 27 784 1488 675 1253 945 942 283 1121 350 581 1384 678 1151 951 554 407 235 441 1106 345 1533 1101 47 966 1323 135 714 1430 1114 1171 504 376 371 912 1005 1418 904 124 815 861 19 357 1242 1507 1318 1538 1052 
1327 255 1523 909 557 12 7 1532 581 300 465 107 892 1260 1187 1133 988 1416 1129 1210 1204 1538 171 529 1077 1514 779 1478 655 68 1564 538 1531 1029 1448 1111 661 1484 1312 1119 1003 97 908 1298 228 1494 879 883 1060 240 1067 336 276 55 991 394 1159 769 992 1020 1268 749 119 157 951 3 830 1403 641 292 1563 1375 884 1315 985 262 377 96 1475 791 
732 998 267 1568 393 1402 395 803 406 1495 201 218 723 1078 1366 85 1546 1172 1473 794 435 617 702 901 1526 825 536 1587 276 1109 544 773 172 282 164 733 950 59 530 1062 4 1250 407 1368 1382 1131 1474 236 1 1158 1480 1572 839 870 1045 89 759 715 6 1422 633 732 1176 542 1415 260 1012 321 905 1085 1302 1355 1224 475 0 159 1163 517 1400 1069 
1473 1155 675 246 524 1481 471 782 634 261 755 1081 1535 1404 1515 1427 982 492 376 1572 261 106 69 631 132 433 1073 737 280 1169 251 1502 1178 658 1321 197 873 760 1300 443 376 1533 892 1590 508 1080 453 802 1347 411 592 1419 774 1279 638 75 982 1465 1020 1302 743 721 85 1546 1016 675 825 1295 1439 784 671 1261 1551 855 1543 1469 932 1079 780 1075 
403 1341 707 1028 106 538 1486 1272 257 148 740 457 581 483 1506 550 539 1182 1393 1478 621 984 287 1451 996 770 89 847 1441 346 1327 903 1373 853 900 554 1377 978 1015 1036 736 1162 348 709 623 1294 182 769 988 834 1005 711 1196 1397 1090 1141 931 1161 1142 299 1283 334 1402 161 1292 313 834 60 1048 379 314 103 1235 880 1341 93 320 868 1325 1575 
1311 32 797 1223 939 1456 911 1549 1373 1137 1417 173 1397 85 514 1532 64 1269 1386 1040 770 1405 1178 687 230 541 90 498 389 44 275 677 89 1489 287 916 261 1227 89 728 1547 829 1397 1588 140 720 131 1299 540 1294 602 551 377 425 902 882 1220 572 278 173 417 926 522 102 226 1340 559 407 1400 1361 108 73 167 1425 461 537 452 1275 31 130 
1002 124 280 247 593 1518 1343 561 731 1291 909 1480 1279 336 592 840 1590 1026 179 1236 150 174 593 537 462 953 948 1549 895 1437 1083 1234 961 1455 20 1571 1393 373 525 309 49 302 849 1419 140 980 1073 1219 1584 892 413 610 370 852 622 1544 961 1389 588 947 1066 399 1256 980 1420 239 789 252 1189 1483 536 619 1178 966 1341 1360 1425 687 1196 725 
1233 295 148 224 1041 986 844 1025 212 332 1205 848 879 262 666 1516 606 1429 143 450 432 1286 533 371 1563 71 1336 408 19 58 326 1499 872 334 884 291 694 907 1080 325 1490 404 434 598 1130 545 1210 1139 505 867 100 564 7 765 1250 105 1274 500 728 364 40 825 1140 1299 1340 792 611 1330 1171 716 1128 797 1361 681 106 939 1496 186 139 397 
1598 1127 850 1443 1164 294 1386 1378 1368 859 1440 1034 953 609 762 819 1104 1111 52 733 1520 571 1276 1033 861 650 131 543 1467 1192 1263 1242 1473 1409 955 376 561 1354 1487 1191 775 1069 400 1256 876 186 1345 84 753 861 753 1350 347 239 1427 1323 1136 1367 1568 1058 1307 51 294 1024 238 1413 750 1230 757 897 1555 992 369 1154 1124 756 718 1594 1087 801 
1128 955 93 47 1141 968 1379 756 947 1118 990 1016 1378 168 227 15 556 940 1347 745 15 1539 1499 639 1096 1502 1593 725 1320 1234 962 18 1459 748 285 1355 759 1344 347 325 1124 549 403 1367 531 10 40 1253 159 545 939 534 885 593 610 742 406 1584 783 1478 89 388 953 901 515 493 112 1289 32 399 1323 960 1412 310 535 509 499 472 71 929 
155 626 984 1089 881 885 1146 235 20 1170 867 1349 1341 1020 880 1491 1169 521 1482 1077 474 421 1576 1567 737 532 1451 612 1596 543 449 885 835 488 1192 1282 654 119 748 1153 996 1198 620 1436 448 231 530 118 595 1329 358 70 1070 1584 979 412 1067 1433 34 1374 1594 567 1225 885 581 319 881 837 1095 499 1447 829 1505 1155 730 1167 1375 783 185 993 
1336 1201 1558 354 1177 588 1384 1178 48 73 430 1121 811 1129 161 900 417 1329 1082 1431 1455 1354 550 1303 546 109 107 995 1577 1402 452 9 1364 275 91 930 1446 268 525 1102 293 1233 1362 1357 446 1349 1008 851 744 574 146 93 254 1490 786 986 1164 1445 561 838 66 738 1469 127 908 452 161 1096 187 1255 390 1571 860 645 149 16 1124 864 82 249 
1432 398 1594 487 1263 924 789 508 1171 836 386 814 1477 1236 1542 999 226 1031 231 60 307 1168 1322 598 22 627 1332 1142 1213 253 1454 1421 980 6 60 1531 818 267 1287 621 1157 1032 519 452 488 962 1262 214 19 466 1186 695 1128 107 1353 605 1584 1588 128 1171 266 1046 213 558 149 1030 1243 1550 1053 1130 920 480 60 763 280 1452 1193 1144 856 702 
401 167 191 233 142 1476 663 524 834 1514 775 195 671 971 1133 1292 583 912 95 1534 26 523 106 320 1305 1036 1578 138 258 172 548 112 76 640 1214 713 1573 916 894 1259 1211 354 697 71 322 38 145 343 1411 1281 297 336 1393 1574 1096 874 662 346 626 1048 547 427 1340 438 882 665 428 1025 327 1474 576 1491 893 1337 663 546 1054 801 701 18 
278 803 1336 668 610 926 1166 332 1470 291 12 1056 1169 251 1032 1091 1219 95 1127 1494 369 1366 142 143 1205 1519 584 290 323 205 937 601 1003 1216 1533 1397 72 567 628 346 1544 515 71 1380 697 320 693 1176 10 5 1386 551 1101 1268 557 791 1388 0 287 603 1523 1490 530 1139 244 1417 837 985 596 1544 902 128 1357 1129 1481 1077 1542 236 171 1136 
646 1250 1480 1050 762 214 1030 1234 752 209 1372 1184 207 1250 309 1179 732 654 1112 623 149 116 914 1505 1392 1085 699 635 916 562 646 742 1058 663 355 779 1240 1126 436 468 731 86 618 622 982 879 283 793 364 794 220 301 390 325 270 317 183 717 540 619 263 1509 353 135 876 1308 848 693 1466 905 546 1106 194 1314 739 1091 1277 1075 1026 242 
1432 1197 910 224 1512 1231 424 1315 366 1250 651 1152 583 515 406 1522 950 501 1583 416 1060 298 601 1328 307 834 877 1511 1565 1082 1590 1366 1164 559 1525 866 1332 1120 1387 722 1543 1471 594 628 319 1425 65 337 1396 1417 595 1473 428 1237 1519 1073 354 197 1104 1323 1446 317 825 1481 497 323 584 300 1271 313 602 6 1017 1034 13 1257 144 563 162 213 
623 1409 714 1174 47 572 977 192 366 110 281 1289 1278 401 895 103 1398 539 1350 684 123 1414 111 240 1322 24 816 314 1460 1298 915 165 152 805 1410 328 1501 575 598 278 1053 471 374 111 958 1378 1449 939 1205 1004 798 1150 220 941 754 605 133 675 91 1101 785 1314 540 178 299 1346 1489 1452 314 511 1051 416 727 368 1297 141 544 1138 37 1164 
260 1577 254 433 1383 333 1555 26 949 1224 1279 331 791 152 931 1213 129 1333 460 1389 56 767 906 1402 145 1015 1245 400 235 915 653 1304 60 1266 754 122 1361 478 718 1458 124 93 91 1392 432 409 546 1397 123 1230 917 995 143 784 1585 1299 190 699 800 571 55 957 9 1158 525 556 935 539 1309 12 1055 427 281 986 798 1528 1528 1117 960 1469 
1266 1336 1500 12 24 1534 1441 1490 973 420 963 161 650 505 1469 1443 1164 790 596 874 171 1336 1374 78 328 226 431 21 1343 776 1277 1298 762 842 1435 586 836 478 937 292 1058 84 1359 148 1341 692 82 666 675 63 627 1355 666 924 940 1269 1273 823 1016 1254 33 83 626 1101 845 33 455 728 1078 135 861 1378 591 815 1091 835 375 46 777 1335 
1589 1554 463 784 158 232 1238 866 479 617 895 104 339 1522 781 372 948 388 1498 581 507 997 1210 995 1068 1191 920 524 317 1411 578 1475 809 440 149 352 921 559 357 862 1342 1340 891 58 1044 1168 89 200 906 1576 1205 101 470 1132 935 1107 462 1267 483 1475 1238 351 20 1015 491 842 936 184 357 666 92 1198 189 1554 790 495 450 1514 1532 1207 
1589 124 574 265 694 621 674 22 1192 527 714 84 372 1353 1127 71 346 753 1559 838 598 1123 351 1349 1093 1023 404 71 60 147 1036 1428 861 1270 979 526 112 689 476 978 1384 570 826 755 1026 1377 1434 1140 1037 390 356 422 266 597 568 641 867 1515 129 1042 326 594 439 1318 9 960 363 1449 591 971 156 1493 1529 457 86 871 556 1119 851 1458 
225 1249 963 590 128 662 272 1574 573 1163 1187 321 1015 588 178 533 1062 496 1145 1574 477 1302 1555 539 872 588 1140 239 84 1089 746 980 324 454 22 529 1306 770 595 489 996 1395 1160 602 741 1089 789 579 722 706 971 1376 251 236 893 1457 811 716 1006 1083 497 296 1144 852 1032 524 1144 1023 50 1027 1131 1026 146 1389 1260 1154 1182 774 1245 106 
407 679 951 1415 95 1322 612 168 828 589 909 510 797 758 851 655 1282 1159 1379 62 1483 261 987 269 917 63 322 156 1118 181 870 1407 1067 372 821 493 63 57 217 439 1540 992 654 367 1465 1408 1269 711 1595 41 211 1082 1478 837 213 104 1555 1045 1487 258 997 1429 580 253 1325 649 1035 417 1296 1084 591 41 1443 191 856 1303 1228 1076 1031 16 
213 1491 1523 493 1530 667 897 1007 196 34 1040 517 382 1346 1550 1029 1050 877 992 1307 765 865 274 780 1057 223 18 289 1100 1226 1484 1026 11 1328 808 769 493 227 777 616 941 904 940 531 367 249 1574 1148 1436 387 984 1419 814 267 134 264 700 809 520 1518 1449 991 779 1013 1192 981 621 992 1076 487 1389 1336 340 742 936 1108 138 1576 1008 454 
525 255 1347 121 373 94 998 57 1404 468 1115 890 846 1160 635 258 106 612 604 547 696 319 1343 1492 159 1464 1416 514 1075 128 211 1179 724 318 227 1473 1495 55 866 271 49 57 978 1478 1213 1478 183 1122 1142 262 135 857 1440 153 834 1265 1176 928 409 184 45 1316 74 278 1407 1059 1190 848 18 677 381 185 1088 492 1581 684 652 30 1006 1375 
980 849 1128 304 1518 305 754 74 693 1567 153 1401 566 792 1449 1200 1159 996 360 1520 395 677 1166 92 546 502 1459 1109 527 37 142 332 977 471 1577 675 510 854 731 1505 1172 328 1458 1538 1082 1185 836 1204 755 656 809 1477 8 1581 952 132 123 1406 560 18 889 964 1378 101 138 333 752 1208 1581 1333 1066 1447 40 455 1178 820 301 173 91 134 
1293 808 1574 447 1277 479 647 1348 899 654 860 1060 1430 768 1360 444 161 1035 223 1528 289 588 106 277 49 1283 1460 1343 1136 586 104 1122 828 150 646 812 112 539 277 1378 1008 606 187 726 1499 1041 9 1397 1121 479 920 705 185 828 94 96 1510 1230 379 537 881 1100 1289 511 1406 355 372 462 339 875 1054 1317 1294 1090 1027 888 186 1516 1029 117 
1053 748 1114 1308 640 16 1044 32 287 163 399 1291 1098 239 1080 321 437 537 1070 1080 751 279 110 602 1441 245 1223 163 361 1259 845 1433 1455 1154 406 679 855 1451 1249 536 514 1590 695 125 480 1340 763 1471 1480 462 2 805 271 1320 230 797 758 1245 783 239 1555 80 1548 310 22 531 1141 178 394 1156 1533 1450 240 223 1465 434 1443 938 1476 16 
20 292 55 356 1310 721 905 1348 54 671 886 1314 20 1122 1309 1181 405 601 300 1002 179 1175 317 343 1366 612 409 1408 311 473 593 1528 795 1350 1500 875 1537 575 1242 1525 1113 881 811 935 1541 12 1148 576 805 71 1331 1518 1239 865 1193 1275 868 567 1115 1542 372 1456 177 951 941 383 217 1307 1050 430 1250 248 895 1062 69 1510 951 835 232 788 
690 855 435 975 1489 946 246 813 194 1287 149 877 1085 1396 1472 1189 150 804 143 925 745 327 647 932 829 1157 564 1308 461 1563 912 281 1472 40 458 1453 162 410 214 501 106 443 1517 1409 143 1528 1213 1570 441 1190 1253 560 1349 56 9 1345 1008 500 721 1491 290 881 1206 842 331 178 882 175 80 24 566 855 618 1508 848 349 1058 334 174 221 
948 576 1239 1144 1237 1072 684 1093 851 138 1058 1020 1523 321 90 784 672 666 781 445 939 286 1181 754 107 150 616 1011 1084 769 718 992 1202 478 1594 433 970 903 546 1392 404 231 1039 144 849 697 618 407 1118 1110 1484 836 135 16 391 782 1420 1226 1453 1408 1054 499 397 828 1539 188 997 1089 79 505 1407 1387 1324 13 158 1377 1072 969 455 489 
824 403 995 1258 817 645 1003 1451 1326 974 413 1193 812 901 199 1353 1001 289 641 1383 839 680 1524 131 1574 1188 625 409 530 1424 240 825 301 950 1551 919 580 954 1396 75 1069 1039 1567 1037 271 973 343 781 1045 857 1042 60 1278 102 1582 1198 1033 1545 1450 1255 1490 726 1505 337 528 171 563 1443 481 600 725 281 1500 1446 1413 398 262 709 204 804 
326 716 1187 114 1278 659 872 659 1148 733 758 1293 581 1134 1208 1058 1566 1591 49 35 294 1462 1191 1106 945 613 617 307 265 1554 19 540 1430 337 1328 1183 980 320 476 433 658 1047 1074 870 542 482 1332 1600 75 1126 1540 1190 653 1237 779 483 1385 1457 1151 539 361 1552 1039 984 762 1403 1314 392 746 810 189 783 1172 328 1479 1389 294 1146 1368 763 
592 612 191 1398 759 846 656 1498 856 417 242 120 1416 1100 1389 369 379 703 1555 70 59 923 218 486 971 172 463 126 1009 1028 904 1012 111 30 437 1101 883 1152 189 966 538 1251 725 896 166 1461 257 763 732 1082 1094 417 1374 922 1311 16 252 263 890 360 1288 496 218 932 992 1225 736 1377 448 358 1450 325 1083 1511 1495 1452 629 327 1552 167 
1218 195 394 756 1281 864 1015 492 317 211 960 725 803 517 291 1053 966 448 448 82 199 385 1563 246 908 1365 357 1111 1299 1374 30 472 1456 1179 963 581 47 650 1516 681 308 1436 151 630 288 992 31 793 1406 656 559 1429 401 416 605 1394 579 747 152 1090 1491 379 1313 1170 29 1212 342 165 988 1586 694 797 237 1581 1575 462 772 586 696 467 
90 695 164 697 1434 82 387 934 722 387 1021 568 1577 246 1237 812 915 1293 574 645 1548 386 27 1526 522 723 883 341 1113 674 1198 853 1133 1284 304 463 1021 989 486 1151 766 840 683 337 1357 1446 1057 919 1350 408 1596 531 678 1273 1057 58 1196 905 929 403 485 490 721 752 91 156 306 1045 1403 1275 604 1108 211 191 244 979 1033 1374 1341 268 
526 20 367 1517 872 450 1549 574 142 740 641 31 204 645 484 117 784 43 487 622 1005 1136 1565 1255 925 911 1208 450 279 714 1522 785 980 688 879 497 1301 449 713 404 1309 986 574 280 703 844 959 532 95 1432 575 603 839 832 1600 319 297 8 1206 1266 206 426 812 105 1274 893 1302 1047 844 681 65 355 1117 717 1184 168 109 1395 1313 1220 
0 210 162 347 1201 492 833 1361 1568 1378 513 755 1535 1438 182 1244 583 668 1516 1022 452 132 326 1564 95 570 1316 664 136 1370 1193 1131 1373 1046 270 822 692 1501 1138 1012 1235 569 526 741 1021 594 1006 453 1225 102 765 1258 605 174 86 1006 399 473 1171 1424 290 900 331 419 765 74 1217 278 186 1562 629 101 141 1030 1080 1219 1139 600 505 426 
437 190 1194 959 156 1474 1209 912 547 858 59 1474 742 1234 372 250 1031 407 331 349 1369 641 656 1052 1162 116 59 1025 1471 1133 1009 1452 219 1301 192 1505 210 1242 1332 184 1375 1404 727 1358 1288 236 497 350 716 1518 1340 476 80 376 319 1411 427 1259 1502 363 753 726 1514 1299 269 931 1569 544 483 1280 119 53 1102 284 665 110 1364 978 814 867 
1589 358 1444 1564 1496 595 137 1572 301 74 1383 1041 73 1175 860 659 1221 1043 1115 391 1457 1421 1400 640 602 634 968 1048 1422 491 1071 133 390 248 166 1142 679 404 1564 1484 1310 1502 356 777 1025 1088 1368 428 1165 1069 272 1343 1381 503 1028 406 952 510 1332 416 1307 278 332 1343 984 1030 423 592 1501 276 303 244 485 153 733 1273 1566 887 1329 279 
32 515 421 946 815 181 357 333 574 1520 1309 178 1417 150 618 372 1027 1024 665 498 1442 382 1565 602 942 870 467 127 1497 267 905 236 800 776 44 703 723 1304 1020 409 1414 176 794 1152 227 252 402 1399 696 626 1550 1046 1048 1194 359 1116 149 1099 258 210 807 256 1385 1208 530 355 917 430 329 1157 1232 1031 1040 187 864 689 1102 408 226 1345 
502 1539 143 1135 671 124 207 606 1448 1184 527 296 14 669 636 1538 800 388 249 619 559 1488 294 785 1228 581 476 243 932 83 375 731 1464 940 332 303 1227 526 345 904 1438 773 334 274 327 623 1465 1483 664 968 1420 1256 1568 908 1165 171 1394 823 340 848 1166 73 1463 18 1420 814 833 1159 900 476 1296 42 880 677 631 327 829 99 1095 508 
174 1302 1588 1177 84 366 1117 1237 337 688 253 245 1029 855 96 1207 380 514 873 690 938 174 855 1487 1296 836 430 648 48 702 270 1203 505 957 859 1085 789 243 1349 1125 793 366 1083 1416 1501 892 90 725 517 1424 1237 187 1229 505 1469 1143 1157 318 1559 53 1236 1224 79 1275 1459 708 512 141 25 1103 356 1402 748 1377 1070 950 1209 653 241 1146 
726 697 1417 405 571 720 1376 812 262 1552 1205 248 827 449 150 988 1023 619 1004 48 523 125 613 627 128 152 114 1067 686 1171 352 68 189 355 534 955 352 348 1546 4 700 1421 1509 181 318 259 1072 680 106 634 1490 341 233 1335 665 477 393 1518 557 1435 1201 1524 332 1180 1358 201 101 1453 954 1561 357 670 536 1206 1058 338 211 826 1237 1451 
684 1562 290 460 1399 785 506 1208 1366 587 530 554 127 1222 910 392 840 662 1176 702 901 1562 1334 187 947 301 473 1057 490 869 1010 69 309 475 1359 312 564 1508 735 642 597 334 645 1572 491 949 1007 1409 71 1408 271 20 700 1430 823 1481 291 325 512 466 989 681 391 1017 1499 1212 157 392 436 1578 557 1335 1451 344 862 1273 1311 273 495 848 
1409 167 238 157 671 8 1244 489 989 523 415 605 89 1191 1023 1121 1478 532 949 1146 1140 717 864 824 742 722 615 1168 1388 230 56 1389 807 16 914 1031 317 1043 418 1427 481 881 1120 267 683 1054 151 1504 117 626 984 980 1174 716 125 323 1245 279 1089 1257 897 107 138 307 232 1325 1186 843 37 117 960 596 1498 291 249 454 1153 1466 1062 1023 
245 1000 784 1239 766 1132 288 1135 218 1512 193 670 954 654 298 974 44 1248 935 221 286 700 295 329 1518 793 1198 1536 935 140 41 244 1244 606 1267 1423 647 375 1403 1281 399 320 961 1567 141 963 1411 950 922 1434 3 1278 1500 1119 1264 639 962 762 131 790 551 1472 1409 1279 1534 312 1508 1386 1242 413 1145 213 1502 309 1353 1072 66 910 152 92 
1142 1484 64 1189 667 1371 786 1075 365 167 450 693 25 573 160 923 644 1314 1278 927 1083 272 1404 182 1128 909 998 508 162 1561 892 1433 1010 1038 818 1193 1491 1448 1270 1234 293 1001 885 315 942 1213 1020 144 580 242 1463 1398 933 757 1462 182 975 738 1155 675 688 358 1432 1172 793 1242 422 1020 701 963 1484 1398 1546 215 1280 891 1436 476 1589 63 
379 1176 1459 561 130 414 920 396 3 660 1043 1568 380 446 1529 308 231 10 557 1460 1340 922 954 206 1085 1429 1162 217 1196 932 797 742 6 331 1072 165 1515 1278 1379 478 142 1296 567 300 1178 819 606 24 55 12 1284 1214 625 173 822 1079 1397 71 324 1502 388 757 262 598 158 1001 343 225 421 112 1190 276 483 860 275 588 939 1120 1452 501 
695 942 1377 1282 949 200 1462 115 1497 870 101 372 808 626 1224 858 1101 1021 612 269 1580 60 965 1536 1026 825 550 1081 1520 1438 240 1540 1521 149 605 324 960 923 907 413 1141 1599 492 694 566 998 110 464 931 876 321 151 337 1173 345 673 1215 1553 792 76 20 848 1161 569 825 1106 1022 391 688 725 964 1512 1528 922 594 1479 829 1483 729 1420 
220 436 1299 1470 740 890 358 1064 1366 665 547 522 1396 651 355 1523 235 1237 1095 1517 60 179 653 4 58 433 1357 968 1563 569 1394 1102 835 332 1306 1023 898 1393 1573 447 1499 174 1194 798 804 1291 747 460 1151 1199 160 1050 48 1095 634 1005 1360 275 1382 276 75 777 702 561 158 815 659 752 734 491 1012 1276 365 390 330 739 477 1363 1092 781 
1316 625 102 1596 1217 576 917 1075 246 514 1070 931 437 1073 990 1146 344 1234 919 1178 496 422 12 252 793 591 452 243 133 458 971 1386 914 1168 1147 1117 462 32 1157 1281 588 1219 1178 1288 451 991 212 1019 364 353 205 741 524 1103 395 1600 1289 1066 686 975 173 189 1091 1092 473 748 882 1257 1163 889 1245 1509 202 1257 355 63 141 886 147 1173 
294 166 1163 337 808 469 452 97 629 650 202 1079 570 635 310 1164 186 1091 1390 1154 551 376 1503 447 921 935 1300 1597 601 1252 1021 1057 1260 709 134 18 268 613 767 575 1388 756 681 893 1571 843 606 1297 1336 1397 119 1045 1130 193 1122 14 17 9 352 457 1451 72 890 1238 1299 206 75 1015 389 595 347 1438 170 1331 163 691 987 1335 121 664 
453 1541 14 177 1188 1556 950 1117 105 1450 1066 872 905 476 575 939 314 57 547 307 384 1019 661 846 1042 962 638 795 434 818 136 1386 1509 161 1457 1424 1577 1162 959 1060 373 306 1072 1560 1544 200 771 769 1144 1366 855 1437 376 349 1330 628 1015 1206 1490 6 315 551 648 1071 1542 860 143 782 1456 378 1560 536 1066 514 985 1102 1409 270 966 1040 
794 1236 840 239 1315 1446 360 724 637 372 444 1572 1474 952 1426 813 645 1233 591 1381 1423 474 1134 739 1178 1500 1356 365 938 452 538 718 774 453 1417 488 882 948 1182 1141 33 1457 861 883 564 826 1148 1282 233 926 754 23 235 750 920 269 1056 1247 140 1109 320 105 174 151 1163 313 53 881 816 602 1377 1129 1302 707 29 1043 322 478 395 173 
67 1237 1305 1494 919 353 676 676 1197 247 3 871 612 1571 1453 383 1242 1295 1189 1298 1557 630 1257 775 33 570 581 166 793 516 457 959 402 957 197 497 1412 741 1600 997 1364 577 717 362 631 730 1484 1507 121 489 1233 1539 1508 488 943 1101 460 751 1014 291 1315 588 749 1042 1320 544 105 1225 83 300 307 847 1364 1237 796 801 63 1117 1520 365 
1172 63 1449 949 1198 1216 1490 1156 1496 169 1176 829 220 796 1117 761 492 1493 222 1488 955 998 967 1397 118 126 1050 1190 1044 683 1537 1173 267 1080 1296 850 144 1481 1066 978 8 423 1392 1585 1526 469 1202 65 1268 776 1050 1237 806 1545 976 1259 50 933 1452 31 401 899 1153 72 838 178 1050 74 715 1012 1494 817 1180 1407 438 543 1083 502 589 364 
170 1514 426 1138 1174 1189 1240 220 1343 712 997 817 579 1039 82 118 1457 263 166 753 205 187 1432 228 1346 119 1093 207 751 1246 1575 1211 475 682 757 761 690 551 1056 121 1109 65 545 1394 1441 1271 42 815 1117 618 725 1455 13 1095 201 442 1016 1200 956 540 412 1260 496 1323 734 1508 215 536 1131 1390 1338 22 1157 448 510 605 373 1106 1404 83 
860 968 302 1068 333 424 410 1208 1456 796 1539 1412 1329 1266 359 1518 1305 1390 1435 1032 368 1334 61 1561 744 201 1434 773 1470 824 476 419 1113 45 1111 7 168 50 262 820 10 1311 1305 201 213 505 1343 997 1052 765 994 77 1302 479 1094 819 802 614 1533 553 788 1224 920 1401 1050 671 800 131 1216 1559 1562 1211 320 1532 930 1249 365 522 1337 982 
744 1502 1293 1291 331 1594 926 321 335 171 97 1528 1406 897 801 0 1308 394 348 893 952 1558 717 505 1597 1233 1412 745 663 580 140 619 774 1221 448 79 359 547 618 138 70 966 274 314 184 997 1337 1533 999 154 1042 109 1450 504 832 1097 128 53 384 88 1031 532 224 84 351 519 379 921 427 987 228 323 499 829 1020 1264 278 1219 1422 1146 
1161 209 1332 329 98 7 71 614 1403 469 922 745 1399 541 1314 1167 1207 777 26 4 838 1254 1392 367 636 1141 202 65 1216 1401 1255 1296 546 561 212 781 55 897 221 567 796 1124 602 212 875 1517 1262 486 873 164 935 280 695 181 29 1378 920 805 556 1122 63 778 323 1529 213 666 236 183 717 519 1134 758 1438 800 1470 62 1479 471 1039 609 
1012 190 516 52 1503 899 667 403 1184 153 407 169 1440 216 559 1386 572 553 874 386 309 1382 934 1442 250 394 324 504 1210 1334 897 173 1240 413 569 217 14 731 872 406 1455 1208 1566 912 330 660 787 451 825 976 715 446 107 66 1108 1506 210 1452 1169 755 1112 1061 1334 1569 1520 265 743 1086 113 929 1214 1501 659 359 491 1368 807 796 641 211 
551 74 1290 130 143 708 541 843 1295 725 122 723 828 451 1506 1358 1369 469 914 78 1179 1046 608 443 476 893 213 1000 23 455 1209 137 105 319 1295 644 371 596 1539 421 679 694 1461 219 1150 706 1029 681 1569 418 373 446 1323 1345 1 633 1483 776 986 779 646 1020 368 1294 700 954 315 934 572 1206 892 898 840 1506 1252 1242 1085 465 384 238 
368 337 1474 1121 883 1442 1578 326 1054 844 1446 58 1550 989 1488 418 1468 130 1314 942 1506 1059 814 1589 1120 872 1357 1033 744 144 461 1518 641 1459 790 44 370 640 267 546 460 1413 1425 324 725 413 1569 1600 1343 762 797 310 242 1366 113 37 1299 109 550 425 952 858 662 1333 1300 1372 891 342 991 888 772 63 132 1497 1033 1003 177 721 1197 1253 
998 1130 731 811 1582 1131 150 1001 538 635 1165 727 399 1426 1497 1069 68 1227 1432 159 1346 193 559 588 136 83 699 1096 373 605 494 1574 757 150 586 71 533 48 950 627 78 483 83 1383 1313 0 81 494 968 1589 900 1388 1127 1103 1142 860 632 993 676 1522 1585 610 1433 765 1543 241 903 1259 761 245 742 1027 1166 336 1057 64 1584 313 891 828 
560 1232 1233 1323 10 638 283 471 1543 486 1011 210 262 1532 258 561 439 950 1489 1473 925 642 234 740 261 1585 262 796 411 136 1037 932 1453 1426 1517 1476 1485 1537 1305 879 711 560 1180 182 1347 157 641 1210 605 1104 319 952 460 1061 1021 236 848 921 126 512 1564 1568 1252 1186 328 525 425 351 1490 22 1293 1572 362 1136 850 1471 42 1525 940 863 
1098 1375 413 1298 1192 1352 287 1397 1389 379 1343 176 1111 81 642 909 1513 473 415 1381 337 637 1141 399 523 1540 1598 712 895 1236 1263 139 875 1006 87 1380 1046 78 113 840 379 1061 1041 878 233 1417 684 149 692 176 188 542 590 228 890 619 153 1586 1529 1047 384 86 261 659 760 1447 300 1527 619 1211 1400 34 140 559 57 1381 975 1572 1373 1018 
242 699 832 1519 1334 1500 1095 119 169 599 1438 107 706 455 1569 1460 1317 42 1063 651 930 1419 1366 54 1194 455 1300 716 129 376 538 1501 1537 1345 647 307 879 1545 396 1324 443 726 1541 25 1465 918 1167 152 1388 1457 506 132 334 1154 968 1071 769 150 1542 551 1296 1157 592 923 1587 1335 232 795 932 292 789 1264 197 467 51 507 1520 627 1043 178 
656 1032 1279 686 1577 1296 1332 507 539 1519 864 1256 463 1307 225 1304 1250 1208 580 1012 312 687 1405 1294 1226 139 398 920 957 610 944 454 519 772 547 1104 1378 1275 878 29 1490 949 376 1372 969 1266 404 537 699 421 1587 1358 340 750 809 1463 1264 161 1461 382 1365 18 182 926 280 1360 24 632 1126 807 76 1305 1540 39 1258 135 795 307 1402 1219 
404 698 1221 997 1375 286 1045 331 250 624 1578 603 767 1352 160 861 563 810 1129 138 1345 380 1474 777 1416 435 1377 905 530 360 1004 544 1093 903 362 1314 72 886 206 1374 1057 110 1493 180 1297 817 1162 1344 859 763 269 617 1374 471 1555 457 138 200 1059 708 306 1526 619 249 1171 1169 974 1 939 1169 1451 54 431 233 1577 169 877 917 1323 1156 
656 363 1157 272 1359 1416 1447 516 255 1331 334 1558 387 68 338 1216 609 1582 961 1200 1595 1406 1207 1329 41 1136 545 1234 386 1262 1598 777 868 864 583 964 692 1294 129 1495 242 114 16 311 1222 113 746 767 600 385 883 823 1108 685 266 219 433 464 161 568 872 303 1295 709 1440 674 162 1181 355 35 608 669 529 1235 1600 717 943 309 879 413 

# Time : 32000000 
530 964 959 359 285 1481 1309 1020 662 167 1316 698 840 1514 1492 942 1277 947 56 1023 143 304 822 660 947 503 306 858 1334 1265 1391 452 500 701 1582 1033 982 796 611 622 448 1335 1187 453 924 816 69 1095 518 482 1248 843 303 104 654 897 422 311 1389 1451 1340 64 175 1286 462 1127 355 305 679 720 267 1058 105 1548 304 1438 112 1227 927 584 
1250 653 1384 914 1555 1353 452 389 694 941 1592 145 589 342 446 1343 1599 118 1236 894 84 1462 1502 1164 916 1143 1087 411 71 176 1514 151 1590 329 873 984 1454 346 866 1089 954 1329 84 650 351 449 195 485 164 542 378 67 1035 343 1265 52 1488 495 1350 950 653 1580 49 1401 820 822 1416 1480 146 25 396 793 48 218 228 725 1344 69 1007 911 
1231 1532 239 832 382 1194 518 926 745 366 1035 552 328 501 98 1277 861 1369 674 655 27 652 1557 772 1109 370 1391 43 78 211 382 254 838 1557 1392 546 741 838 560 1201 440 273 29 757 322 862 529 1093 363 991 197 258 1542 366 458 448 362 860 1306 1321 311 290 436 1458 402 1365 1024 1108 64 684 1535 496 1137 20 767 616 105 1134 547 803 
316 1167 286 564 1278 82 1555 320 1473 1384 1059 593 1032 101 652 727 1566 1232 1066 1204 950 68 999 1464 1119 172 228 690 1250 1182 1549 1314 1413 1114 475 968 522 790 1123 1320 1533 955 881 201 925 600 1138 1041 672 1372 1124 1564 696 494 920 1449 1440 1134 1359 372 1313 910 385 47 1439 997 17 135 1109 436 1015 398 375 1085 776 96 718 1443 1369 664 
1308 918 1186 649 1248 1259 950 656 167 1225 413 1140 431 807 384 245 1376 693 189 568 1352 436 1160 992 700 174 1091 1118 472 274 58 1234 506 1274 790 1560 151 162 1251 299 944 1282 747 322 432 1567 1365 1131 1538 766 10 854 1140 1532 221 298 7 1114 672 209 1493 6 31 761 272 696 320 656 883 339 950 1593 942 1541 840 375 481 113 888 1075 
187 1030 1514 321 1253 32 222 528 43 212 641 1052 728 310 331 1422 1400 1528 554 1136 606 923 323 81 445 968 601 783 714 349 881 805 332 1175 555 839 1194 680 1290 341 505 1387 1321 1286 98 578 523 720 536 1294 88 1296 776 1553 1030 730 1002 466 953 1553 1010 1201 669 827 1477 43 596 937 1569 1050 30 1227 399 242 1187 443 767 1505 790 163 
1240 337 1331 392 892 1102 1332 93 834 985 813 640 1186 139 914 640 474 176 1083 1430 238 889 1551 946 538 228 303 635 251 175 1107 500 475 504 1591 916 390 367 576 316 726 26 1255 903 876 1034 228 936 1230 1347 363 1282 1340 862 1543 72 1397 625 396 422 615 47 716 140 1268 866 922 132 949 559 490 222 528 1089 232 840 489 836 1000 99 
1255 702 1308 1213 328 1282 509 246 932 1551 644 1046 1329 821 812 718 671 104 87 90 1572 477 1005 113 1311 1169 651 399 1242 645 987 3 777 271 1006 1484 344 755 1291 1074 1459 908 756 1409 1296 48 903 1247 493 726 216 71 656 721 802 1003 713 253 1519 480 1399 1114 688 255 1544 886 883 1423 1022 214 1254 128 1204 234 39 222 875 1112 43 1211 
878 925 1476 1547 1306 1241 697 515 1396 716 488 247 384 1208 1266 43 523 264 893 1531 811 1440 1356 1583 564 1396 1247 1320 687 525 496 833 588 1251 1136 836 286 1194 1426 1597 377 160 480 1284 159 317 475 1012 245 449 700 265 1255 858 1473 162 1165 267 1067 781 655 1226 19 316 752 1073 954 1130 1564 1535 1115 186 638 763 922 1306 433 625 1296 250 
1450 194 1289 383 778 645 1286 663 474 673 447 855 247 851 184 206 158 1476 103 560 145 751 1367 277 1521 776 510 67 565 1184 985 1152 465 1079 1494 1583 387 73 1329 687 752 1133 1566 342 1440 1264 312 281 750 561 670 268 655 1509 1559 361 1208 723 1395 1599 673 482 112 1560 151 170 1103 1359 951 428 903 1334 409 403 1415 1044 286 310 802 53 
544 1523 877 1045 372 445 1033 1162 226 599 1279 785 38 201 797 1123 1046 14 1343 919 650 306 1287 827 135 431 26 1359 1391 294 1368 736 1151 995 239 1036 244 1585 591 1499 303 1349 161 1378 1408 1221 711 1487 1419 822 708 1138 1376 724 1438 212 476 239 1537 36 43 1002 1132 634 1554 1308 1155 1553 976 1510 1577 364 435 1301 867 750 260 11 944 586 
128 903 788 300 1483 1190 216 1095 932 1541 179 1388 1320 719 1561 87 1407 167 713 253 1232 357 759 935 263 1099 1255 1178 854 703 756 1262 427 1197 1207 291 1147 427 972 425 751 525 1235 759 856 1542 1386 1575 336 763 934 422 1038 1219 738 369 599 1409 806 1484 1323 1523 82 320 568 1535 1176 818 255 1227 915 1489 752 891 1304 704 647 546 1320 1418 
655 1195 856 208 844 991 1226 572 145 1104 540 1518 1597 1096 729 1396 980 754 776 1256 348 563 415 304 644 1321 1460 853 599 366 536 527 1558 1135 174 1308 993 1296 1011 46 1413 612 1524 349 657 607 837 324 92 1271 512 973 1551 631 1036 531 1076 1497 1355 203 1157 780 1307 1259 1063 858 357 1493 188 396 50 644 1156 208 1266 18 1539 832 59 1515 
1227 150 1299 1200 8 588 370 1276 192 1491 984 1347 1470 71 1270 896 574 737 632 404 1376 135 769 1018 1381 14 1416 114 831 1332 385 999 626 1598 1392 978 1401 1306 527 1143 928 1153 1141 101 362 389 862 1416 916 416 1274 705 1189 489 1369 256 151 260 1046 924 764 875 1037 1456 846 1482 464 247 1398 1383 619 107 517 1496 1234 1549 67 708 143 445 
781 529 898 760 823 947 1406 948 867 1517 1264 221 649 1411 480 677 1575 1212 1011 633 248 97 720 1123 1437 410 660 1317 965 1320 1501 754 990 1073 237 757 1268 1303 1068 842 554 1432 35 371 1496 880 1375 409 459 1326 222 827 868 116 531 1022 965 1399 324 857 637 1583 434 184 613 529 365 1162 94 1340 1192 2 1377 637 1293 273 571 523 208 1115 
470 1078 1427 1277 610 160 851 161 276 706 611 548 645 739 850 1543 1566 1515 1192 109 607 18 1485 74 751 984 853 476 396 1427 1569 1439 426 260 580 1280 792 843 814 343 200 445 453 681 473 207 53 311 580 1472 1332 431 107 955 328 304 1046 1585 661 1516 534 74 111 1517 2 930 72 805 1066 134 887 1467 1079 734 1479 938 611 111 1308 1016 
739 1285 142 1336 1241 747 918 563 1578 30 933 1425 1521 1228 377 1454 179 649 1211 999 1259 843 1555 985 847 364 638 293 594 347 849 233 312 537 438 23 829 444 796 1477 1475 656 9 1439 619 17 1313 551 1088 34 188 1583 177 1512 555 1413 298 165 600 1498 254 293 2 1548 447 1220 921 1440 1090 404 550 644 62 895 974 975 453 1537 1119 1143 
1051 171 353 195 1280 624 948 1071 42 1041 1562 616 220 711 1540 950 2 879 492 1543 78 3 990 402 857 1011 891 1232 24 708 1548 489 1207 1310 546 196 1407 718 257 831 1599 469 459 349 1475 671 227 1157 841 73 1560 936 1176 1464 1454 1510 855 1537 415 698 890 1393 1277 914 1237 1237 163 298 15 830 141 76 1560 825 869 818 59 352 1029 1487 
1112 870 509 628 86 207 292 1259 1211 945 1441 295 1392 182 1264 1129 1225 991 1471 203 1214 1516 270 757 1029 1315 1583 1012 445 1445 923 1539 711 996 757 421 696 293 1452 353 34 237 665 607 395 837 988 1201 328 1102 1004 224 598 216 1362 1368 1096 451 221 1234 1455 518 1023 1404 777 1018 902 305 988 1413 1114 790 646 996 656 984 1327 1546 1055 99 
1302 70 1188 1221 434 986 524 1465 610 1216 1360 412 335 1019 930 101 948 1134 1041 666 588 1029 317 1450 1374 1302 1295 1001 1281 975 607 924 1072 1069 1382 482 450 121 279 580 1428 865 1244 1567 1039 508 1260 1380 579 158 767 405 432 460 361 1398 737 801 821 193 196 1021 47 530 1438 323 793 1102 1137 1044 1244 1586 1118 543 729 247 7 509 1229 1198 
843 1323 547 793 1343 588 966 1513 1227 1327 1135 400 313 291 337 476 13 1487 141 200 1487 692 1115 374 1362 1022 746 0 1224 385 969 695 746 7 210 1517 1206 955 336 397 141 1402 188 412 441 1339 934 619 208 328 1598 49 19 590 258 1548 1197 389 828 730 623 733 292 7 996 990 1299 1064 1449 345 803 1046 1316 589 746 1008 1254 654 881 904 
1348 344 667 746 1580 526 1414 1158 1281 496 136 679 759 49 402 129 1321 277 112 846 739 1068 1024 1187 1523 1418 1434 1089 1016 708 1115 1466 1159 68 483 1226 229 1190 945 1086 282 381 1532 95 648 1166 970 538 17 1258 195 1197 962 639 188 796 128 960 1576 625 1310 599 179 1182 1114 574 1201 726 1388 380 1496 21 1295 426 739 1412 1227 1490 1415 595 
768 407 554 249 825 664 247 902 180 745 752 61 830 606 1596 1332 661 356 760 506 941 110 130 807 83 1269 863 1416 1292 125 117 187 640 233 1149 1190 971 755 709 716 336 585 1141 420 741 387 1202 1039 847 1261 1130 284 147 417 1030 1309 1444 66 1576 38 583 466 1249 1569 1171 1040 551 787 501 1111 888 1446 940 495 1093 464 723 971 87 1480 
148 789 1220 942 990 824 317 1063 1161 445 735 481 360 763 408 405 793 1132 3 802 1165 826 420 1499 754 416 1137 702 972 21 637 1142 869 771 603 1039 795 618 1114 852 1159 191 807 201 613 1075 36 165 725 19 184 307 276 1439 662 815 884 189 762 1042 1118 164 784 1389 478 323 1260 1153 1070 1221 445 409 236 1584 247 1395 976 1343 1091 212 
1531 476 975 1494 271 821 1299 828 551 500 613 1566 1339 174 491 550 1568 1028 1586 1042 1046 582 298 156 746 373 841 229 377 494 1365 869 508 1384 986 408 227 195 695 790 1337 1551 1276 188 1274 593 956 201 210 483 937 1173 346 608 378 840 1169 800 543 290 681 1222 1220 781 1422 1438 221 817 573 1527 89 1600 18 1362 1151 1025 1033 351 134 1132 
854 1326 718 1173 1422 1005 761 1019 1535 1128 1096 1230 649 744 245 723 1115 1234 1493 1058 684 719 1095 1264 1371 311 404 252 944 891 1541 1415 944 355 902 107 380 1267 907 120 423 1518 314 1190 1243 374 1524 1274 1297 157 424 892 916 826 263 697 1153 992 644 1278 398 80 913 556 1424 1364 309 1193 761 1014 434 2 972 1001 247 1455 1569 1127 1005 507 
429 529 222 1469 1475 558 343 929 1440 1529 337 565 771 802 592 560 1055 1006 1157 653 415 393 743 1458 783 19 894 348 968 1357 1275 1393 89 720 1127 1380 338 1296 350 861 312 1217 492 1000 830 141 1545 768 1009 1088 699 829 762 568 930 105 319 519 604 363 1118 1523 223 1119 787 883 313 611 455 1358 1169 269 614 1369 1416 1398 1571 1502 1116 1332 
1051 1395 52 1275 260 900 377 800 163 54 227 1144 556 1183 281 738 1413 1562 1466 534 1286 1114 904 779 188 635 718 114 1282 1273 1506 1155 1284 1100 1175 95 1463 1341 279 704 1543 78 1295 792 1559 551 466 219 764 44 290 1262 425 96 220 1090 353 1528 554 1140 382 1441 1164 145 688 1145 132 327 898 655 1281 130 376 1459 633 795 1025 134 149 1394 
1527 1257 469 1123 294 713 651 472 89 553 910 167 1600 1579 647 1523 277 194 268 1096 721 1135 48 370 774 1261 1053 462 1124 1015 843 339 941 1598 807 114 539 993 1016 514 860 522 1430 995 426 0 1409 1253 744 1055 1287 1522 691 311 1529 66 1302 1437 1435 1433 721 572 1440 723 1359 1188 667 570 1200 1528 692 98 1557 1568 90 1058 1262 726 923 704 
553 264 351 157 1266 1094 490 1094 247 644 696 1428 1298 453 469 1354 1245 1458 905 1377 39 1253 1127 1277 1196 65 650 815 854 804 1187 131 137 1383 888 1285 574 441 254 421 1010 470 960 492 1589 821 664 1020 119 756 905 1099 1583 914 514 386 1172 1514 129 1367 702 46 935 1019 1448 1382 833 47 519 530 1479 1174 447 1438 295 575 1047 656 918 1307 
663 1337 856 476 960 410 1160 254 1553 948 82 310 291 255 1072 569 451 1214 862 905 568 1169 354 1081 1139 392 1531 1304 304 824 1445 1591 1011 245 1589 61 551 196 318 769 1111 1112 432 673 263 1579 538 40 812 846 249 342 1173 730 177 1462 1530 561 1002 1401 273 1561 1565 1388 1577 861 1201 1533 1374 1065 677 536 495 898 249 1594 295 1218 1360 1270 
665 1079 875 698 1146 79 1345 666 1582 393 47 1540 239 1333 474 492 1340 544 245 829 1081 1101 1463 134 900 31 468 348 1456 1247 354 1168 58 970 255 1257 1181 1074 146 1518 547 121 393 574 75 756 718 830 907 1497 616 347 416 697 1006 422 1576 188 1146 272 1017 271 335 793 1554 910 1220 728 1519 1108 831 1370 813 249 1144 118 166 130 1174 326 
1042 588 1096 549 732 1069 806 1106 1188 799 680 679 1233 1387 591 1214 1341 172 290 893 568 815 1221 399 492 1241 1377 1148 626 494 865 690 957 1581 625 1462 741 717 834 26 1351 943 921 658 795 102 892 471 1213 213 164 668 72 126 1493 1575 95 436 701 1038 801 1112 222 1163 1015 818 376 524 410 473 1019 292 994 1443 412 267 1456 145 558 370 
13 265 929 1368 31 213 1523 119 598 378 1215 1535 644 387 1280 815 76 919 518 72 12 982 937 1340 965 944 986 1211 1468 1199 171 1502 1383 1124 1598 1461 370 1290 297 840 78 569 805 823 309 222 91 402 1117 198 288 71 1322 190 1031 367 736 1087 1590 608 328 1448 406 443 826 865 1360 781 1475 513 1594 941 1025 1062 1037 64 974 1509 262 1565 
1000 421 796 1261 1255 1571 249 831 56 91 487 606 1027 302 1285 962 150 860 970 143 1251 312 706 624 1547 935 1546 1517 1338 518 1347 733 511 405 1174 1106 725 296 1511 101 554 692 1563 1153 676 1593 1060 981 748 106 1142 69 268 1371 1327 500 1298 1473 915 1421 31 1015 1215 1557 1170 1120 1265 1342 483 713 263 354 200 89 337 1170 177 1386 29 1187 
770 1077 1229 1307 831 1376 873 507 288 546 1399 905 245 1358 642 1504 1206 1401 580 772 417 1584 502 753 432 454 691 1472 169 1094 1383 71 555 79 209 1305 1014 33 702 919 539 298 1597 447 749 1347 1284 572 1003 835 1373 703 1457 3 1105 959 992 1572 1193 1366 1071 788 210 1175 187 346 1317 681 1487 269 1053 565 15 420 1322 1078 353 1072 1499 587 
1038 1247 587 811 502 525 391 1314 504 1098 1560 979 91 1062 901 1523 633 871 503 1455 874 391 614 403 300 149 563 791 794 993 445 411 1236 184 1496 114 71 618 73 24 73 367 221 1299 1207 972 1600 244 1516 613 1161 1486 1545 356 440 1112 276 1566 49 1356 383 410 1453 698 554 1425 334 484 132 503 1415 640 633 403 1323 1487 287 500 399 459 
1087 1487 582 49 708 226 129 887 372 1427 1265 405 1237 290 683 506 1236 12 538 102 1143 401 1453 127 1367 602 930 1156 79 530 1344 1505 81 1281 337 1413 1468 1546 429 768 1351 934 1504 17 610 535 643 1483 392 1407 827 1376 988 1106 1062 1351 988 1457 1585 205 112 787 1402 1082 1152 743 1073 1145 492 191 930 1053 525 1239 804 77 745 806 1052 1139 
1119 1418 1538 418 150 1060 1296 32 919 169 1202 1021 957 719 1569 352 1374 1519 77 1245 1175 1534 30 645 261 894 1357 1438 116 286 211 1302 220 324 1175 339 1161 297 1096 1178 1463 642 1090 408 1105 369 719 275 537 1307 237 217 565 1253 145 1279 337 1017 58 1098 1413 876 391 439 1010 833 1319 80 1146 682 472 1266 7 1485 84 92 590 464 1047 105 
1588 355 1480 833 934 1058 1219 1154 951 1181 257 558 760 1126 1180 1596 1020 8 350 719 915 940 829 1252 76 232 95 1305 1380 1120 1116 1018 657 267 981 291 307 496 1588 1449 1058 614 1558 1146 413 1542 1434 329 1564 285 260 1480 504 159 776 481 1300 232 405 233 128 286 60 1095 181 765 766 612 645 1304 512 1355 99 1400 1378 147 620 1399 203 788 
1437 1440 398 482 1162 1264 1211 152 786 434 201 313 1077 733 1155 242 1136 785 144 24 826 796 1147 368 1297 387 1059 1359 465 547 745 367 932 993 1486 316 1576 1245 1183 1401 393 22 225 806 1334 1358 1517 483 42 47 199 758 867 1387 1385 773 317 875 928 553 458 241 637 710 193 32 404 1310 718 154 361 1174 1012 722 1112 978 880 793 989 126 
1043 155 364 974 462 172 1589 335 33 910 1428 662 868 188 321 621 618 1302 1498 700 1324 1540 341 1390 11 1031 149 1575 1424 793 1315 1567 380 605 1025 749 887 1073 941 323 1498 1552 424 1181 1032 1345 577 1404 1456 241 1117 847 1330 386 1231 579 152 609 582 1351 526 686 224 1148 907 339 910 666 950 10 189 959 41 894 242 494 468 1591 1146 1098 
1528 1130 223 1444 1125 363 280 63 315 247 126 1245 1065 1113 107 251 1466 1584 629 899 1089 1390 352 1378 1301 941 1498 1424 1499 385 1479 1216 1298 1010 1354 287 123 1016 56 619 548 968 287 574 893 1366 17 727 929 728 618 688 1161 287 787 66 538 1110 945 662 687 1552 1227 1596 1143 119 1109 842 1280 1063 198 471 1584 594 1285 1389 453 903 736 844 
368 240 833 705 833 1409 985 1081 341 66 1512 670 386 433 746 209 1231 1414 1428 883 927 1158 1493 934 626 453 34 761 473 1500 772 226 864 965 274 1369 838 1105 498 1497 1204 1211 177 16 198 894 1510 322 972 863 377 808 1574 118 1593 157 191 330 739 841 66 593 670 845 933 695 1059 451 215 661 1012 235 1582 1190 60 1586 1085 154 303 722 
1009 1245 573 1348 1373 1376 785 1059 564 1373 1078 128 738 1396 1050 1292 443 362 1573 680 795 420 1097 493 870 1417 102 1390 157 531 470 360 383 917 1569 844 591 1069 115 813 624 63 848 60 223 1224 583 1578 170 488 1237 136 181 1592 803 563 225 1328 293 1475 1448 980 448 358 1059 1489 178 303 492 873 595 772 608 1317 1531 609 865 936 390 1508 
965 824 898 89 365 971 1490 517 243 835 461 73 143 37 1450 101 614 459 799 1011 427 439 427 1163 476 903 886 1465 604 915 1133 33 1029 422 524 717 1265 287 941 1178 1014 905 1442 862 670 1527 1246 1465 1011 410 800 1470 992 1388 272 252 1406 540 541 1556 208 1157 1107 845 1023 483 1158 152 1580 974 955 1532 9 1226 163 1193 590 258 1549 921 
1284 550 915 1046 489 455 1136 264 23 694 191 1251 578 201 95 173 1525 481 978 1255 746 43 1278 129 368 554 120 1523 1397 243 388 436 273 283 1124 396 40 9 319 1226 1136 1470 784 86 418 195 10 655 300 225 344 258 977 678 315 145 1059 935 1124 270 269 923 1279 1592 487 19 530 985 538 1066 720 760 415 305 876 1384 20 94 192 329 
769 85 286 227 181 1157 937 1015 935 946 1177 86 1036 437 1546 1292 1557 1230 1524 814 114 526 1026 557 77 52 538 494 970 1185 349 1556 460 234 985 1423 1272 1361 541 1365 1181 1267 1276 995 968 433 799 1590 1036 438 24 1480 969 449 866 1503 878 151 831 1590 653 259 1245 111 1512 1227 1440 956 224 1471 1600 648 1414 991 833 189 407 1584 822 829 
267 579 583 447 998 1575 132 1085 1157 519 290 955 312 1307 387 767 483 164 1120 1215 1170 176 1404 746 118 463 1237 1518 350 1044 20 705 160 1230 1538 1474 941 847 15 1580 1490 252 219 1520 363 353 139 777 900 825 521 121 1331 93 152 70 1585 229 766 954 1095 1140 333 244 1172 945 659 572 21 1089 156 539 1051 425 1267 440 715 506 214 843 
913 1562 583 160 973 606 756 853 935 1110 1375 1205 918 1460 1080 1152 175 88 648 414 540 333 1504 93 542 470 607 117 1305 162 1424 210 496 43 543 479 1599 128 1148 1026 422 336 246 775 58 273 227 508 508 1195 1313 568 761 374 208 68 1338 748 28 5 1427 594 286 292 179 197 1031 103 655 633 381 1172 1494 209 960 680 503 1008 135 1312 
1532 844 821 886 1170 1402 1197 1277 247 197 1479 857 794 1286 362 1328 697 990 1123 1264 1104 1398 1238 890 434 564 930 415 1545 1026 603 604 1574 379 327 243 1217 699 490 1332 532 1188 1004 247 321 1268 142 1062 145 325 418 713 1291 1157 331 454 758 350 465 139 499 757 326 1427 983 874 1029 1593 1056 1049 415 1478 561 1483 263 924 107 1051 19 338 
63 652 1475 648 1348 972 572 255 1359 890 1342 1518 1019 1298 1137 1532 814 581 417 1349 815 1199 388 1034 789 1507 610 881 280 84 312 70 867 419 1508 1396 72 54 1166 1458 73 893 768 1515 1290 763 1417 1252 84 744 1300 1519 25 1389 520 425 820 540 1311 127 222 1082 1341 191 989 270 1044 1383 1510 1283 1365 34 1144 683 350 1339 1467 1146 1288 339 
92 450 7 1512 1158 545 1072 1298 237 1288 370 1449 970 743 1286 1145 278 760 1269 1428 1578 1554 184 276 1438 548 1312 560 529 517 978 430 1247 266 1204 806 1217 1245 691 1253 893 1275 471 560 239 1208 1452 869 979 264 585 1593 667 529 1142 1234 817 650 61 1308 937 557 207 509 951 1014 669 466 1568 634 361 699 1426 128 1312 602 478 1066 1270 250 
59 678 572 724 1454 20 1465 668 1250 470 942 509 17 128 41 1120 134 1263 586 881 254 972 1279 667 1099 507 1288 283 765 965 568 1232 1468 1497 1142 1227 1551 1135 1260 723 270 1214 580 197 1230 1270 869 118 536 1496 323 1311 1011 787 318 1045 1030 1429 539 1065 1176 455 997 362 70 552 189 1433 335 310 133 165 640 62 1123 1233 289 1045 436 1204 
729 1161 1420 593 945 581 1165 364 1520 921 1102 1283 260 120 0 1320 1420 291 496 981 878 1099 263 1507 245 201 599 210 1340 14 96 784 1151 890 763 885 150 25 1025 87 1287 1342 875 1464 241 681 705 784 55 1212 630 319 972 1115 774 80 530 760 1231 1006 746 962 1240 484 1511 815 268 279 967 341 742 731 98 765 601 470 1068 842 850 350 
1213 1361 534 541 1024 1571 120 1417 126 714 1256 76 1148 583 553 937 1159 471 1554 758 77 1406 1315 477 1578 1266 1044 587 72 1381 1503 857 352 141 1388 1070 140 1128 438 764 732 740 955 346 316 449 414 697 151 92 1512 1541 342 1379 478 551 590 1140 312 822 433 1071 1474 1130 1279 517 1480 83 577 240 1337 1491 639 1189 1493 109 137 129 235 1049 
152 1413 1539 1594 489 419 1156 740 535 491 476 803 434 1166 373 1273 1260 845 89 290 467 1477 50 539 637 1026 737 523 218 1459 70 34 676 1441 1575 671 714 1181 1555 1566 1211 979 1266 261 1340 1149 662 506 610 1352 44 1092 857 162 97 1591 1284 281 223 1272 42 254 678 825 746 914 150 508 696 466 500 212 653 1104 1159 311 684 1024 537 515 
554 86 568 945 996 1010 619 1280 1166 129 1002 1466 1287 933 345 282 1330 200 172 1382 7 1505 656 1182 1563 215 229 53 711 633 699 1232 810 1012 598 802 1161 505 106 1013 866 973 946 1054 709 1269 615 721 162 828 1551 1412 548 304 146 974 1546 551 423 202 736 1448 1244 312 168 115 74 618 834 1589 1217 1331 1091 1053 353 546 1141 46 1559 653 
641 693 1090 1471 439 1393 124 1436 1163 628 844 1444 796 1082 1383 131 518 850 138 1394 919 485 1003 301 932 1038 237 558 1559 642 1169 213 732 332 1113 696 1570 1531 1514 128 1464 398 1282 575 1600 27 561 1065 905 327 1102 827 343 16 1282 1393 787 117 972 500 655 1444 116 1065 932 1370 993 1589 715 739 1471 1557 723 1102 517 1204 1447 1268 1320 1328 
42 424 1119 610 479 1176 1097 78 1017 524 966 1212 726 44 259 736 1351 834 387 290 735 728 1023 1302 1335 1120 957 64 1372 1247 595 1154 1217 473 1499 542 666 595 1554 711 1320 1117 1567 940 1481 317 1317 533 1424 1335 1115 744 1319 324 437 690 1542 311 1339 996 690 1066 1505 320 1326 1381 1182 861 49 698 667 253 871 899 242 893 1100 1147 253 861 
1393 1165 1243 933 1082 1551 850 1050 931 89 1591 803 1505 303 750 1424 585 1066 1480 432 261 1438 1338 819 369 841 1119 930 25 299 1499 409 1003 95 697 1414 106 825 1348 1274 1344 580 859 1293 1287 508 251 1060 829 785 1314 1113 1427 413 163 952 592 861 1579 944 105 1169 944 1549 1482 1125 1468 291 1336 270 1482 584 970 1131 758 1126 833 48 1054 455 
1296 312 124 908 890 1437 337 1379 794 1303 767 1127 476 676 1354 1223 378 1376 1383 1348 1418 1215 1039 622 814 494 1217 1340 1411 1415 1202 1483 1315 205 589 1240 627 668 392 480 1210 713 222 899 793 726 903 135 99 783 1582 572 1545 1340 1352 483 1087 71 1084 16 77 1305 1387 1336 265 1409 1253 457 323 1548 244 1386 397 1412 811 997 158 281 856 168 
841 1177 700 1101 640 889 912 1558 147 1353 669 489 141 209 1551 772 1528 1108 551 429 516 1279 1401 745 163 1022 947 1135 776 705 762 235 1379 350 201 109 874 136 209 772 1515 642 1480 1283 1058 1342 908 435 139 931 1494 964 1259 153 407 1037 578 313 1570 454 191 1574 38 1001 1125 1449 1160 360 710 953 85 694 523 298 253 864 712 1357 424 1155 
1332 696 272 1059 430 22 1542 806 271 291 642 978 615 253 1539 389 1383 744 1503 1305 1313 1320 588 1116 1471 1191 320 407 52 306 522 880 1338 1380 1230 364 736 1385 216 1064 1349 466 1268 907 575 579 127 1593 799 659 1461 237 662 1507 228 302 1199 1398 1136 285 1440 1361 558 265 921 472 637 895 273 462 1147 125 647 1448 541 296 621 452 733 657 
403 1286 1129 64 59 775 563 64 1046 658 206 1056 606 201 713 248 141 988 326 1257 1598 290 108 1521 67 1124 1542 135 537 186 296 1016 1093 994 1018 1279 360 593 1146 1414 1533 1565 451 786 937 1207 458 1179 68 147 1334 980 1533 1440 1155 1390 1076 727 703 1366 62 939 611 719 1055 959 281 1508 489 1482 1510 1583 1501 660 523 1077 589 405 1433 261 
1327 662 909 625 9 1581 1301 877 156 246 1122 1311 810 883 1000 1291 484 545 1565 391 63 1099 1332 181 1472 130 60 482 759 1273 1492 1510 473 455 771 662 1001 971 357 1551 1047 807 586 1552 765 1246 1421 607 561 18 527 802 308 85 270 357 1245 1534 519 652 1157 752 1174 466 26 819 1183 895 146 259 935 788 175 315 1378 275 391 321 342 1577 
1398 1056 651 895 1461 1315 883 1319 443 32 658 287 423 205 459 1143 1474 989 67 637 1451 359 1412 1450 1462 1022 885 1356 938 1357 308 585 1463 642 1300 1581 364 65 642 102 773 1227 1417 1554 754 11 476 820 170 622 1599 454 615 960 1292 987 528 480 290 549 97 312 531 2 995 1175 1200 842 1352 1098 1144 100 821 142 638 280 1147 250 8 1572 
424 1438 1005 578 893 73 1518 106 158 540 759 1218 926 216 878 1532 743 1190 1030 284 1387 453 1176 1277 1135 967 167 732 1474 1269 218 1015 693 1195 1075 1346 1185 1583 385 175 403 215 1348 1225 352 1157 431 194 605 1031 95 1286 293 21 1420 372 120 814 173 604 322 427 1007 384 781 1427 236 1505 1142 747 1035 1553 1308 890 585 79 284 707 485 924 
1496 253 1104 110 351 606 13 1535 953 693 1521 947 714 1378 299 690 770 312 803 785 214 453 565 1563 684 1180 218 319 794 302 0 422 447 986 445 1225 829 822 126 1552 1307 478 1122 798 96 996 60 1294 22 1230 1418 411 601 576 370 1017 464 184 763 162 915 1448 1150 1141 924 1376 468 801 133 1096 1585 1082 429 425 884 44 633 793 614 178 
1116 651 175 203 1098 325 499 527 1471 1159 1503 764 896 250 913 112 1110 1519 834 1015 1502 702 787 912 1584 1483 336 918 971 1219 843 693 889 1322 577 349 311 280 1006 275 553 488 584 326 1411 1061 286 524 921 817 742 1017 878 1456 892 529 587 1436 1326 673 214 821 1417 554 1383 783 1532 1488 1240 464 595 985 519 1347 685 889 960 872 106 921 
1213 987 342 340 1023 619 723 857 700 1333 1123 1179 1522 570 372 1315 889 1233 708 956 72 82 710 169 787 431 1061 1198 746 42 425 544 1143 70 1044 944 83 450 69 1517 372 809 1497 720 34 105 56 999 893 1217 572 524 50 860 541 1038 819 803 367 1307 1245 441 1219 1395 309 691 936 1149 1333 110 729 1020 185 695 697 367 1360 1210 919 844 
1002 1379 1159 1589 434 696 792 1198 572 15 1332 1008 244 309 1471 165 458 1405 1379 849 470 560 85 1584 679 606 1566 1517 344 1020 959 1249 1373 464 1551 470 722 479 446 602 1593 1371 1228 537 1215 162 1018 364 744 114 901 38 1138 872 1542 160 1332 888 1031 350 1406 1191 1385 1124 688 1041 332 1215 1130 584 969 1368 1072 587 711 269 1387 623 705 142 
947 796 1298 442 57 1578 755 974 1282 1591 703 50 877 1052 551 678 1295 1533 575 1528 1156 720 728 1276 37 791 1274 1396 723 10 402 1367 680 539 983 1056 277 1377 934 116 1368 690 871 1197 1575 196 879 805 138 843 379 1125 12 93 1252 1231 1295 1372 744 166 102 1177 1368 1382 889 987 1413 1061 508 1386 1244 1131 856 398 234 210 188 1270 1513 458 
1102 1051 1559 1372 677 69 119 836 834 1399 589 688 1205 1459 1311 781 653 1418 545 1531 664 715 1367 127 337 1498 357 1181 936 642 947 515 432 1077 902 105 1588 523 427 1307 182 1547 512 346 220 400 1477 260 1386 1217 451 509 6 1181 203 590 477 390 1053 1483 558 408 211 466 1027 271 245 652 1135 727 177 1180 1338 107 1485 894 935 1423 271 1427 
1532 1487 606 1377 728 931 583 1533 1329 267 1054 437 796 979 691 54 788 123 30 1393 847 960 410 599 1109 1576 1551 667 1365 1199 122 1267 581 788 1396 1284 1303 1293 709 1054 203 135 917 1418 1370 1499 807 384 1515 380 318 722 479 850 1483 1052 777 516 359 1491 1245 95 1465 981 4 752 247 678 392 1154 536 1212 1285 1350 776 192 1363 482 491 822 
1235 1008 1511 871 1275 1382 517 105 1236 752 354 1241 1423 831 996 1449 1062 1381 117 85 470 1426 1233 218 762 1444 512 831 1527 1433 1243 418 739 860 88 555 40 585 1093 365 825 298 1438 226 452 1342 1511 895 1495 1589 1066 691 1454 1266 129 1454 832 463 1518 1215 224 764 814 443 1347 461 66 1227 503 725 632 1233 1087 291 939 1521 505 234 930 1021 
1525 1215 1006 1007 1190 1440 55 751 1136 934 1015 1116 497 163 1579 1545 1103 695 581 1308 521 195 759 478 715 1100 1576 370 200 792 1534 935 1562 838 8 147 894 746 671 738 169 1184 858 794 1514 129 676 1529 706 1251 1480 141 1196 996 36 469 198 825 333 1017 750 448 1572 939 38 453 1002 954 494 1563 1396 191 35 829 1076 1540 591 1218 1390 1437 
1109 1574 159 1386 1021 90 553 684 244 398 171 1157 668 544 1309 822 1597 1067 1523 678 303 682 320 228 905 502 1561 1166 81 648 872 387 1204 155 45 1046 723 713 1039 1089 1275 1176 1573 904 1470 1025 1251 1343 1041 1358 1263 1163 368 494 459 881 574 1381 279 1529 14 1240 400 938 207 100 90 962 602 1057 1482 1585 1180 828 283 1108 1038 274 1132 593 
628 258 833 643 1446 382 1360 412 1005 188 1526 781 890 744 16 1359 1410 309 356 606 1462 9 146 691 1517 261 497 57 330 79 92 244 497 286 372 1459 743 220 454 40 714 261 1403 217 818 388 1524 444 125 1120 767 696 1512 456 300 243 88 1482 1166 1424 328 908 251 1522 1561 423 1578 835 292 409 236 112 1497 1345 447 431 1360 1340 959 352 
94 1165 1458 483 49 28 342 1004 1342 806 961 1330 1568 695 1233 1273 959 718 211 1468 1139 201 1008 316 656 458 783 743 1002 481 400 571 995 688 1242 564 422 273 1538 944 1548 729 434 527 133 936 1590 491 1026 23 167 10 449 1588 866 250 497 191 402 1421 214 1077 154 224 481 850 1131 50 362 1535 367 881 811 1082 994 1410 1492 141 1175 587 

# Time : 38400000 
423 218 141 852 246 166 783 1404 1228 126 429 142 1090 232 1115 1497 1493 712 717 1368 1550 1327 605 915 411 1138 1496 1097 729 268 154 110 1169 838 617 1401 1014 666 897 1373 838 1318 63 13 1278 1196 685 308 806 587 72 58 677 1148 245 749 436 1168 731 1362 723 458 1327 964 821 1563 1246 1345 275 303 933 99 1229 13 82 1399 720 596 365 528 
606 1484 571 711 872 60 1523 845 590 561 223 1488 530 51 963 927 392 1438 726 909 488 774 838 846 107 1428 394 1596 1000 447 1465 1188 920 1359 73 455 910 1100 1402 305 1175 1557 1238 502 1191 1136 1101 116 248 1547 647 997 30 620 437 930 947 1456 372 208 1301 1513 814 1172 327 99 1059 1071 869 192 878 1421 1385 746 902 1490 1302 1558 949 1039 
1064 355 345 1329 1520 554 1331 1243 762 536 197 63 53 1447 1184 828 638 736 1043 852 1341 397 290 1450 483 923 814 1188 1394 723 456 1021 1084 1209 962 1590 1290 1008 974 813 701 517 850 135 98 832 644 703 375 1136 872 1052 360 502 30 283 79 652 50 122 1563 895 1451 863 1092 454 65 1322 577 1155 186 250 1194 1188 251 810 1197 11 333 76 
91 1110 304 421 1387 1109 1047 708 462 249 434 1524 1270 1516 549 1189 663 488 330 329 1074 135 372 45 1589 1331 828 1243 185 556 414 1050 372 784 1012 11 794 1046 805 398 761 1039 394 1135 1560 1190 1473 900 1526 1386 598 1107 1151 1257 84 1536 604 1275 766 279 474 752 898 1352 1122 147 1286 570 749 278 75 823 1076 638 640 724 817 1359 1188 1289 
367 688 1347 296 1365 1025 523 515 532 1510 1585 501 1594 506 1308 899 691 58 886 1315 784 677 355 784 552 752 163 860 1143 1079 772 790 1296 1451 225 1477 1081 720 1524 521 889 286 679 725 394 7 1459 811 1132 763 283 1515 288 976 253 1249 770 686 1097 1458 538 945 1329 348 559 137 213 1279 680 1407 277 769 445 1350 1356 298 1248 361 614 299 
436 488 772 1055 1260 1008 698 1130 611 109 479 792 386 822 815 197 1539 1445 960 308 871 1112 641 1566 377 45 223 1033 1436 661 1057 1100 236 1495 1271 1286 1365 91 853 1094 1130 609 1379 542 748 863 305 1590 355 639 224 1394 680 722 1489 1507 1527 794 425 81 659 1509 1197 780 667 736 1556 451 967 948 1242 1281 1124 610 1530 817 1271 1096 1559 899 
249 503 178 1402 499 361 1057 1522 1426 1387 1492 212 1129 1023 291 627 108 1110 1335 1076 644 480 33 600 1080 371 203 42 787 136 1481 1463 1291 380 1048 1072 812 93 1152 465 1199 447 908 917 992 322 731 12 941 357 1222 219 883 1261 351 673 785 870 397 1453 324 1375 456 363 14 104 45 1185 50 507 617 233 802 744 326 1141 573 1393 812 1428 
1386 913 588 873 546 487 479 635 177 598 1552 909 436 1503 1365 810 538 719 1336 1475 1156 411 162 1364 1304 1183 679 59 960 431 244 624 802 796 17 603 152 579 1341 1539 691 237 1295 521 1186 730 1590 851 1210 1574 621 433 380 108 822 1549 1594 1297 1291 268 1082 1303 624 1308 679 514 93 363 352 784 656 1468 1404 713 741 1173 1004 1029 74 1381 
1249 1545 330 333 867 724 1352 227 851 567 1228 161 1591 1201 856 566 1539 447 559 1400 896 1252 401 994 367 814 1115 349 1453 567 1119 60 1320 1592 860 1254 1263 1231 605 28 92 530 517 1187 1585 1379 952 525 532 937 1101 1508 1359 510 701 571 1222 1483 1060 757 1199 461 44 210 186 600 835 878 1175 659 642 43 651 1488 1253 1127 1251 228 943 900 
478 203 372 637 1384 668 711 1242 142 745 1405 912 654 65 394 1539 425 591 568 1087 1171 1070 737 746 1553 44 1281 1460 392 623 641 1028 614 1274 1386 272 902 512 419 961 957 864 733 312 1332 849 241 335 238 568 950 422 664 618 574 239 1203 1171 867 1456 623 1162 563 1133 1070 54 1597 518 281 541 571 105 882 1257 871 281 1452 971 426 1253 
1367 94 492 1121 1584 239 1063 90 491 1080 385 1158 1157 192 163 681 922 624 224 137 860 487 1251 1504 1269 1290 429 124 3 869 393 144 1112 833 1052 236 1234 1099 718 1004 928 1569 1554 820 566 138 468 1293 1480 1292 1429 1120 1474 334 755 1356 1058 1471 495 919 376 438 1251 141 1566 1191 739 119 1374 322 291 757 497 1063 194 1190 320 1446 581 498 
328 778 1471 288 646 974 1592 417 1423 1437 357 1419 928 483 500 599 674 276 86 1075 431 896 205 1077 1558 1194 1124 1397 242 1337 802 1200 926 303 1570 746 1359 452 1089 1018 141 683 1401 1391 1242 250 1071 977 291 473 991 978 1469 1581 791 711 173 158 934 1410 428 768 541 628 1081 1410 979 426 782 937 424 1377 413 19 451 799 250 296 729 495 
783 509 229 133 670 1048 759 306 741 199 690 1260 1404 1555 889 919 491 883 1467 1149 30 724 801 1074 227 1030 665 1400 1486 985 377 963 446 1297 1346 673 34 444 168 282 784 816 1171 8 153 234 370 133 629 235 161 1091 624 1439 670 454 471 446 1174 620 98 1277 885 1596 1415 810 579 1422 958 137 496 750 49 937 308 1391 308 1281 1431 90 
492 558 90 1239 659 922 1264 1429 1549 1024 1368 243 948 1222 304 850 811 1357 754 876 170 1585 168 20 149 1067 104 1387 269 952 614 314 23 438 1464 266 1449 1471 941 871 1325 588 321 1424 29 144 1088 964 1215 409 186 431 1546 1349 869 818 1456 1222 636 1547 1079 454 1496 387 1345 560 156 593 1497 346 624 1287 990 510 196 269 911 706 1465 232 
208 821 1184 927 579 994 1577 168 1355 683 542 76 735 513 793 1129 1465 888 412 806 1487 1098 1234 203 241 473 1047 688 1333 224 1236 192 47 365 1569 1450 536 560 162 1095 1000 1327 870 834 931 1103 416 738 1072 283 1310 1109 370 442 1045 1217 399 1465 1111 414 650 769 734 370 156 199 72 869 573 1205 386 381 272 142 587 1051 161 1130 310 112 
64 783 1248 0 1213 1389 1599 114 1033 1578 977 164 1103 1492 515 1383 88 906 165 1279 1440 30 158 1459 482 131 844 726 208 229 1429 1089 905 1393 1290 725 468 868 577 1371 278 1492 480 987 867 1245 38 369 1493 183 744 768 1188 11 1158 1403 1577 110 527 742 842 1195 1180 785 638 1413 1336 1316 603 895 811 618 331 1419 97 1038 1149 969 515 254 
1526 23 937 1421 946 1253 231 1010 1355 1336 879 575 1083 557 1579 733 30 1536 466 106 981 999 1353 1566 844 1581 804 269 1285 1068 47 1321 845 1252 571 588 697 362 435 692 155 159 263 567 150 149 1484 226 767 1294 1124 897 682 1171 343 551 1045 1599 1240 170 1053 1439 1304 527 1567 281 972 920 95 1174 633 145 216 1035 784 1203 724 993 1574 201 
827 817 483 317 1270 1484 475 582 181 942 868 1539 146 1294 524 760 1211 752 642 172 688 807 35 164 196 1146 148 574 198 1174 1308 776 885 1364 767 500 470 595 483 744 1596 128 1350 693 1147 1454 1299 902 1304 636 1055 1537 117 532 526 240 860 66 1561 203 821 1269 736 371 1095 1062 668 900 661 324 379 1013 51 533 75 1039 644 463 404 1014 
212 84 702 1065 1051 617 1428 233 564 641 688 116 1415 628 1234 1189 975 443 1016 525 974 123 396 150 248 416 172 498 1361 697 460 1067 1242 893 257 534 154 811 280 577 1334 1391 391 256 695 1031 1455 228 400 1229 1019 738 1047 405 1035 107 1114 255 542 1454 732 1344 229 380 55 1302 1480 1483 49 381 999 835 1200 966 348 363 818 118 50 1402 
492 482 902 1384 159 1332 725 835 110 1264 1446 342 585 627 772 826 806 289 539 1188 1146 1085 1287 913 455 1253 1468 100 1115 774 942 32 725 1345 1539 532 1128 1551 1504 612 725 844 655 1479 1567 598 1325 350 1127 1007 1161 1024 52 772 770 404 1298 752 392 1178 665 889 1277 534 1439 199 568 140 430 122 526 1307 248 1339 820 1301 28 1332 350 535 
1315 615 335 909 966 732 112 973 1073 663 118 1583 910 619 651 156 1585 888 1163 166 823 116 1197 328 797 1492 1102 190 69 949 85 349 1176 1433 1117 1111 422 324 229 937 845 1100 1101 1505 1120 1585 141 960 1012 1209 113 1568 28 1560 153 643 742 760 1226 336 698 541 436 931 701 1344 1052 1133 1050 1090 1114 181 1193 381 204 189 526 302 531 1543 
1246 278 202 500 751 22 398 92 506 255 457 188 300 1388 1189 776 1115 254 698 1298 262 1325 1535 1361 987 120 1329 1326 298 868 428 1575 1360 1026 1500 786 178 1470 1083 73 1052 708 1498 818 469 319 944 482 241 557 1010 1373 721 360 554 805 31 867 772 1170 436 1245 1373 251 963 1111 1525 1008 567 1116 1021 1370 233 1335 1482 507 1322 1511 1143 725 
716 1550 650 1361 1083 140 637 859 1598 1590 502 850 371 337 1148 868 859 831 1073 344 1533 1454 270 1493 597 1534 1259 666 771 380 1308 1512 356 1021 127 550 1162 111 160 373 142 1151 189 28 1045 1196 1117 68 1021 845 441 1525 1468 1189 1323 1324 1154 802 1103 1255 1497 56 137 178 1054 1098 63 1070 412 799 728 1337 360 214 132 5 1150 416 769 1092 
1278 258 362 192 488 120 516 522 181 866 1536 1382 1352 117 668 1334 1096 1182 712 161 1220 1238 514 1284 1450 424 422 451 528 252 105 1201 255 1134 1492 1522 158 1235 407 759 217 796 1147 973 855 375 788 1286 213 1407 1476 1335 138 1273 1059 241 1325 1563 287 1537 506 589 666 989 1429 752 412 1198 280 1403 855 1143 1124 1050 732 1447 118 1033 228 1517 
1013 1544 187 1279 781 718 493 214 925 10 1383 49 1353 1583 1382 390 1000 409 1583 683 1315 1566 1304 1388 120 1476 36 1422 1078 857 220 572 365 1113 250 1316 1275 1450 327 852 1074 205 188 642 992 945 1523 62 794 901 647 91 836 1232 663 1459 929 652 112 1451 1014 1489 758 1534 685 330 1149 832 261 1227 1025 287 836 740 1016 914 324 240 710 1109 
1556 61 602 716 340 1018 1233 419 884 939 1067 244 78 1139 114 429 825 474 668 223 551 585 904 309 20 51 545 890 1383 1031 967 190 1402 367 570 637 650 202 981 1475 402 660 289 414 1521 1025 215 1027 254 521 1345 721 1236 1052 1434 833 1560 1267 552 1004 490 16 310 1485 798 107 1446 684 1325 1429 836 1417 969 486 69 768 447 327 780 403 
1114 93 773 600 1518 641 519 60 71 224 1201 161 1026 690 418 735 1407 94 179 1581 537 988 701 1421 543 212 17 1229 1464 377 416 1584 732 990 1231 1143 1325 970 1490 1548 1271 267 1474 234 211 329 1060 1296 935 46 971 1583 1080 989 925 903 201 1000 1295 1302 1340 1125 83 780 317 1042 1169 1598 482 746 141 948 697 1019 974 456 1208 353 1350 109 
640 135 1538 50 1009 373 1227 144 1040 778 1322 1283 1000 1291 1117 671 1127 1264 326 297 1440 832 419 576 1030 190 1356 1132 933 277 1510 1508 1273 510 505 1557 101 68 304 1333 1552 1006 457 338 128 1282 676 1064 1265 815 1087 462 1311 591 1319 1353 520 1354 1566 1337 1384 1596 702 1426 1170 791 423 867 394 76 1040 700 1 558 530 458 476 911 116 1271 
686 785 482 230 865 721 939 687 1151 1081 1105 219 562 14 108 597 1508 803 891 654 503 342 189 719 610 1430 1509 1228 273 880 201 1435 1400 1545 1278 604 446 401 990 348 1551 1232 245 1599 980 504 283 681 20 534 1168 893 1341 1454 461 587 1204 928 1393 1087 1306 1222 925 1260 272 988 469 1320 962 347 963 913 863 1159 603 1528 106 939 739 195 
1404 162 1090 1600 766 489 809 1351 327 235 232 577 741 1353 399 832 789 905 839 1512 368 1127 556 1021 1 591 577 231 671 957 5 1538 251 1057 1029 98 907 823 1299 1413 1433 409 648 32 1146 1391 364 1324 1031 1548 720 1409 657 569 217 900 1217 1199 1483 1512 1183 1294 544 131 1371 865 1084 380 1134 1537 1400 115 774 938 268 833 519 1506 556 554 
651 1071 927 43 1536 306 1046 494 946 1344 292 1004 268 1081 388 902 319 389 1364 697 282 692 429 205 239 1210 1382 1038 686 1016 841 1519 962 1 542 1268 41 1254 142 731 287 1427 663 990 130 1166 886 1110 276 218 62 81 71 359 1114 900 494 1556 1530 152 1408 1095 1554 43 1186 1551 509 416 1339 767 1187 946 1246 214 400 1323 677 428 1241 299 
137 832 460 721 249 151 418 1348 948 652 427 276 822 527 1223 622 219 177 1023 1231 289 1257 1499 851 451 1344 1403 1413 1469 1204 404 1067 603 1207 1252 1252 1053 1435 1465 1516 399 424 1578 569 1121 124 112 648 281 1470 761 1305 772 533 676 53 1247 726 14 853 410 917 1165 1436 723 246 82 710 632 1061 1279 1221 1166 1369 170 1040 206 948 203 362 
488 1526 534 1489 224 1130 137 653 943 1521 1328 429 295 410 1380 746 480 669 1011 1265 1561 914 113 337 470 887 1567 418 487 56 1549 925 1147 1143 1196 108 1110 967 164 43 1522 588 1040 846 1234 1371 729 869 494 597 607 301 1029 1178 886 291 897 1047 973 384 207 1041 1039 1173 1215 825 893 1524 365 443 1239 1600 382 36 908 395 251 1490 1083 1168 
139 101 466 744 941 1387 479 425 1401 891 1598 674 1193 1466 1573 1257 213 1068 65 1116 1311 629 516 388 236 886 294 1335 603 1217 381 644 1069 503 62 302 168 629 148 1370 820 1432 1370 765 16 1191 890 884 263 322 972 295 1216 1348 27 1599 1331 201 1290 814 1365 201 1188 898 338 692 728 404 1042 184 118 375 1088 244 420 1367 907 1290 991 1392 
968 16 745 79 795 297 1212 570 1511 164 1161 993 1417 766 851 1456 593 398 350 352 310 116 1600 325 1275 729 640 408 799 1564 27 571 39 921 237 1011 120 1369 233 1439 83 901 1514 640 635 1183 875 397 579 957 597 684 1049 560 362 631 1421 1357 1387 947 837 14 290 848 110 162 1274 1394 415 226 514 1532 655 974 556 755 524 1551 528 426 
1040 1031 103 1078 81 158 1418 803 1585 529 222 1432 924 665 756 807 947 1188 423 1185 703 1166 1323 1179 722 566 535 746 251 740 1278 832 817 1143 1045 1089 518 212 408 371 1047 456 1375 380 990 988 77 602 1213 187 464 810 1395 29 1319 257 77 1449 1367 53 786 960 206 330 1367 555 908 172 605 828 196 15 4 6 899 1585 586 744 325 466 
1079 1374 1395 1241 445 1336 1533 1340 470 295 1004 305 337 1270 928 1572 1031 339 1031 369 815 545 1257 469 1120 968 322 196 125 1080 676 9 1425 1112 1593 1266 99 1083 494 130 366 1355 1577 303 1063 246 748 390 111 1489 924 127 1527 1367 1523 65 1576 905 862 1111 273 1483 35 754 1582 786 1504 440 270 845 300 1418 1060 93 1391 1327 662 968 674 716 
124 1011 288 1295 1533 1137 831 271 732 1530 35 842 713 58 787 1532 311 533 1328 452 315 1398 1362 40 585 1302 523 251 1308 874 344 25 678 230 591 279 18 233 1420 87 1538 1047 1098 1168 523 400 330 659 1568 1478 304 1143 382 637 14 634 410 760 1373 636 1511 1212 204 485 769 290 1254 1080 1292 49 1009 206 1125 1570 92 199 710 147 3 1500 
522 157 521 1436 451 869 169 697 40 282 883 753 1379 223 951 144 1082 631 41 655 721 29 430 284 982 1196 1277 539 1282 927 809 1493 327 605 77 924 479 1124 1000 198 870 421 1370 1274 96 710 357 89 402 837 743 933 979 25 1524 493 1060 1406 872 659 824 1205 24 1056 1009 736 246 730 1254 128 74 1066 285 1438 354 16 756 813 756 1282 
0 1327 188 1114 1226 316 260 847 393 301 818 501 464 1568 1009 1509 1518 1523 1260 1590 842 1284 182 623 542 100 1506 113 398 235 1297 548 350 1352 321 796 1490 369 40 215 467 548 176 608 452 1471 1485 1220 124 483 393 1518 1156 1374 64 778 443 1293 1043 502 127 1267 442 1416 436 1481 1455 940 1026 502 713 1211 1181 193 348 393 1201 1587 190 1015 
261 1296 765 312 493 1062 1581 1532 1371 1245 950 621 390 353 701 666 238 806 954 574 1019 331 1290 215 1566 1112 548 38 568 214 103 248 126 1190 579 880 837 898 1138 1234 1073 444 526 425 1193 592 1032 912 1457 1327 605 432 139 363 1069 528 262 1572 1465 227 798 1355 1492 1080 970 1274 627 1056 1136 848 113 1348 871 1305 1174 1030 1174 1156 877 1259 
49 188 648 1098 1383 1038 266 1319 1432 341 264 82 1174 780 68 1301 133 759 1132 714 500 1073 77 207 63 682 146 1084 222 1381 1151 303 70 619 1101 351 1257 688 1596 465 1272 816 55 57 595 1440 377 496 352 26 464 1192 464 1305 327 609 493 291 5 1121 770 874 501 560 1178 648 1043 3 202 338 13 1265 1574 688 1545 785 384 29 1251 10 
536 956 401 1470 527 699 420 542 1535 509 116 771 1150 827 1384 222 1318 677 431 381 1089 865 1402 1483 122 915 1381 1186 717 1312 850 287 429 547 1591 1009 673 792 1418 1290 133 1300 638 1517 645 1 75 623 448 408 310 1522 1210 1398 1571 849 861 433 1413 1154 1361 1109 737 620 1392 266 1493 1080 1427 44 76 237 1187 476 354 1105 587 706 747 1285 
559 300 265 511 1245 64 611 378 582 1241 1008 64 181 789 1271 1417 1340 831 1030 819 1417 715 1539 41 1171 279 1271 119 1039 257 807 198 296 918 693 540 1337 1362 983 1006 1315 1342 604 726 1131 1025 1599 793 794 1330 24 1405 791 495 116 1321 926 1022 471 681 385 41 839 858 1543 513 273 4 734 333 462 124 1450 290 1204 1054 1543 984 639 1347 
1464 782 390 1437 1358 428 1439 1306 1412 572 680 696 1598 1468 366 1103 682 734 1515 1323 880 493 1311 1516 922 769 150 1573 418 839 430 461 1128 991 1161 204 196 986 734 561 1267 1176 768 830 1164 245 1009 643 308 90 270 1065 600 938 23 246 684 899 1596 1224 608 234 426 1427 262 810 723 206 1269 975 68 772 1576 1358 787 618 1129 825 3 238 
912 639 320 1490 1112 11 624 684 558 870 1503 399 1105 1583 1098 208 681 1426 560 1559 1434 526 923 462 914 55 415 311 433 889 1278 159 349 609 208 1021 151 47 178 850 713 643 432 53 636 620 1237 438 675 1330 1408 550 538 484 1348 893 46 431 1379 541 1600 1056 1457 1575 1529 323 1577 32 980 66 959 51 1022 1391 997 1338 632 1205 104 68 
415 1002 1414 1254 1015 538 1398 1298 1325 661 1320 1276 1511 1365 216 194 599 401 308 672 34 1507 1418 706 315 1481 1417 43 160 525 275 9 413 1139 1237 1056 1406 121 1203 614 1239 733 1419 683 875 346 1345 1101 412 469 424 1348 393 170 980 609 33 1533 332 440 17 263 160 1470 1277 994 805 265 962 495 533 966 1470 59 1258 1503 1283 1087 966 552 
537 472 207 1566 720 1282 73 1410 892 927 367 743 1104 1257 1221 1253 690 664 1011 1261 857 808 1398 410 639 167 1364 990 113 227 168 434 150 503 194 1180 18 336 1057 720 1452 1299 928 304 616 1025 1291 1453 1525 193 141 88 1286 983 1076 1063 1364 105 119 890 778 555 1100 61 989 1577 522 1090 1259 121 39 212 352 696 1125 1479 675 1196 1304 1391 
1357 763 1302 1540 413 642 563 1377 654 1460 167 1514 1445 1159 309 1583 1018 500 1126 140 261 704 568 229 1108 965 59 862 1312 356 525 1476 635 268 638 585 346 313 161 1259 1428 1537 397 1496 957 385 1344 700 1376 346 777 1106 379 326 342 792 93 242 964 1230 218 507 714 223 205 1351 690 233 1413 736 1069 651 882 30 753 1526 1141 518 611 758 
723 416 289 221 855 1307 1347 146 947 942 684 149 1061 1186 1300 41 210 1585 387 103 856 224 536 1410 187 1202 267 1232 206 1590 196 66 1283 1314 6 1273 1389 360 1291 165 708 692 1268 545 150 1494 1583 1129 1303 749 226 1004 1600 473 54 864 770 1483 137 68 221 399 331 451 151 666 1036 1431 1172 425 505 412 490 769 1524 426 110 1475 1443 1244 
300 1589 450 786 968 1576 958 1546 943 1220 1358 856 34 1089 1457 693 635 1108 929 1178 1481 1047 1038 1031 83 1496 1570 378 1570 334 627 169 55 678 775 355 320 1070 554 1342 692 1351 1208 1538 1312 1014 744 619 387 691 758 1276 461 984 418 136 1116 1366 1003 652 680 413 1597 46 768 197 344 684 619 873 482 281 263 739 1478 273 308 257 0 725 
1138 331 542 1319 1592 1062 543 729 1251 329 1142 566 1566 91 223 187 31 785 760 56 417 1566 1238 1337 1551 279 875 487 54 876 340 1342 102 35 35 1228 1215 456 868 460 2 1318 866 749 648 566 1015 1209 1534 270 1065 638 1574 825 585 886 1094 7 613 237 847 937 123 128 239 1292 1227 1340 1249 694 729 116 972 1359 82 1250 506 1014 904 1578 
1283 907 191 760 373 10 586 1140 79 1241 299 1101 775 208 1290 303 1153 618 197 501 266 62 575 508 1369 740 168 1008 1556 59 1409 125 624 1391 316 208 1587 694 225 637 795 1431 1423 960 692 455 1383 1573 824 333 117 326 162 861 451 1507 427 1527 281 199 186 678 1087 1040 1227 852 457 1455 1417 571 1386 171 1103 57 488 730 1071 243 158 1424 
653 617 834 808 74 598 926 1590 1325 1496 606 1595 1588 1564 1435 1114 155 113 379 1571 794 1165 391 1020 456 316 1284 828 1142 79 1335 142 936 484 797 487 1062 564 1370 1274 1311 671 296 907 1102 30 3 1589 211 322 1041 882 658 556 138 1042 1153 1148 959 1156 358 783 898 1307 230 1053 1481 1216 67 1454 390 683 1095 428 838 1495 1065 1113 189 827 
521 70 1309 366 1371 542 1032 1204 1159 1476 747 685 275 792 1495 259 946 494 1034 601 305 1100 1418 1316 1048 405 646 427 800 1204 1140 89 1095 74 4 1142 771 1391 897 1362 1278 930 117 356 1201 286 725 954 1581 940 703 664 1175 1024 484 1142 1216 852 1022 1567 643 234 1570 1067 709 1153 216 1087 1170 534 279 74 234 921 978 45 353 202 2 1148 
1512 732 1579 1500 1016 217 597 1088 1246 850 953 811 1486 324 1589 1594 1185 315 393 770 220 113 1506 162 294 898 880 524 1493 142 431 251 1084 1369 833 216 768 1243 1261 1279 597 68 934 1211 78 1035 575 545 872 1196 1221 408 287 1450 894 1288 706 1055 1497 1508 445 414 15 404 519 879 1117 883 341 776 584 1106 1188 66 458 615 1300 720 738 1142 
1445 1104 1104 1459 119 651 238 148 1214 79 1459 1530 1512 465 338 796 1173 1221 583 133 231 233 839 1078 639 1276 127 322 283 1070 762 949 352 1043 411 1219 509 1456 246 1000 831 1194 1449 607 125 199 739 1241 890 41 1508 589 688 772 1549 990 441 1205 1566 348 1141 344 1035 262 732 810 1440 638 750 710 1117 1309 175 1003 797 1387 1119 422 842 1445 
1405 679 722 1580 1450 781 754 1562 780 314 1472 697 797 1583 562 962 1234 421 1174 626 1041 136 180 38 287 249 454 505 30 1525 295 4 1272 1051 850 1161 1520 82 1078 1266 723 915 1149 433 1361 933 964 670 1162 921 869 1217 1059 717 713 722 1187 937 635 1285 473 1221 336 1503 182 1201 1438 48 1175 497 467 1172 1190 1573 52 545 599 1578 828 246 
896 272 1286 485 1308 1178 152 162 23 379 86 1204 370 1386 1063 1494 559 1219 1112 1186 485 188 940 1089 1410 1071 981 843 715 1457 174 871 151 1252 26 246 475 880 340 1112 142 1570 456 820 1274 1149 1089 12 193 349 544 1557 131 1259 1209 121 952 235 710 1551 1405 261 734 302 731 913 42 689 936 395 149 861 248 709 480 210 1073 721 1144 863 
1216 1437 879 1564 1436 515 58 51 1123 844 764 627 81 333 1541 350 1085 607 1557 1178 1551 484 185 1241 1020 1433 671 104 908 1252 787 121 342 938 568 871 912 796 558 329 241 226 246 385 1498 1405 463 1487 1135 165 128 908 371 456 889 680 1409 1087 1044 1558 1209 180 683 183 1339 900 1030 1367 1057 499 33 1139 685 1008 44 1428 379 486 766 1494 
43 1304 959 569 404 675 307 1078 1396 165 1059 1459 1044 199 1139 618 1416 780 376 1564 841 1554 1547 1295 589 438 450 502 771 1521 254 823 1253 1189 475 1148 268 1101 1263 1057 733 1228 297 1555 54 1373 395 69 189 413 85 193 704 1446 1006 675 1389 797 1393 1028 1541 1043 898 290 747 669 1094 783 699 350 214 721 579 843 904 1490 145 23 1103 754 
1047 197 1454 1055 1451 1485 373 504 332 1052 1026 1316 466 1448 922 199 1593 584 1466 1199 286 943 1154 1479 1512 766 1447 1177 724 951 1113 1578 382 501 10 55 712 385 335 427 255 784 753 767 861 58 163 798 157 239 1202 1163 910 756 663 475 35 626 858 454 18 884 114 533 1198 1536 1077 1354 869 925 889 1469 175 962 1224 1073 124 1312 26 1441 
620 507 1291 696 1017 925 586 1123 702 13 832 1324 297 953 902 680 1080 1309 1056 1459 1056 801 1481 60 133 1264 602 1100 1479 53 123 562 1337 2 840 590 228 795 1137 985 795 158 400 1078 804 229 529 1389 869 854 607 1552 1402 665 493 895 425 1377 641 1232 164 60 74 677 196 1332 639 556 246 1006 1067 934 1274 612 1390 1406 1238 317 1197 1015 
1587 899 1143 1410 614 338 476 20 1079 560 753 152 1253 185 1252 1327 1246 377 98 1336 1473 416 1147 1563 1299 179 1537 914 1317 1344 1483 1433 148 1453 1480 1509 1559 1229 444 321 248 355 1559 69 992 828 1436 909 1232 1016 1420 154 447 779 404 790 370 155 932 1195 1109 18 1315 42 1346 1385 1393 219 571 301 192 575 1214 703 861 1109 745 703 761 586 
1199 1053 494 644 1341 1208 1113 155 1000 121 408 1384 998 416 28 971 1576 1231 205 1211 1445 843 541 719 1150 1502 1212 294 258 1060 1040 455 1437 276 577 740 1212 794 333 733 163 266 1198 1429 298 422 62 1 515 903 1012 883 895 978 1235 321 1311 1130 229 474 1131 561 797 1226 1295 1267 1124 270 756 951 697 359 151 1449 493 968 1400 356 882 1090 
740 486 902 1325 1399 1037 830 1542 1185 564 1053 1509 1543 8 1346 325 566 1512 527 801 935 867 130 809 1526 1163 473 226 473 851 603 710 385 445 422 1009 219 38 604 1503 730 472 222 1375 78 91 421 1270 902 937 436 1003 130 802 1262 729 750 323 214 458 800 1416 1347 897 914 645 1161 92 980 79 528 1243 1526 563 885 1286 1017 1365 1112 1386 
997 1052 1256 601 1262 1531 348 1511 252 1047 908 613 1076 1095 113 497 274 198 1146 1197 1521 1156 167 1384 153 764 1062 800 34 373 979 147 601 162 802 181 1295 677 26 1415 156 535 84 1357 1247 1514 826 229 938 119 1281 1306 1133 127 1100 386 1103 120 1425 1487 37 1507 923 1400 314 1191 1162 1119 16 648 246 1116 606 1579 905 1429 1548 1156 519 846 
353 428 647 259 65 528 557 313 587 1212 718 1363 1231 897 488 1222 1201 835 1313 253 646 1382 1463 1224 56 1505 1007 835 1010 1130 981 625 491 1041 792 1160 1496 490 1147 858 673 1507 860 733 36 493 834 1202 436 221 1547 1402 308 1262 156 1362 850 823 1098 955 448 1246 842 345 761 456 782 1069 1021 1240 811 967 473 1385 1526 166 1064 329 93 990 
579 683 403 1598 1272 541 307 1534 54 1 198 1519 270 1561 181 465 37 1309 1600 543 237 1083 593 996 340 1236 503 1189 1116 1044 1210 569 287 673 1305 1308 1589 740 573 159 1363 1496 947 467 1359 122 1082 1496 544 533 1243 1394 1528 1578 903 438 900 1521 472 328 536 538 952 0 1504 273 288 260 892 596 633 1280 46 396 521 1286 372 782 1099 1320 
802 1063 297 672 320 1129 1093 331 134 1036 1377 668 1364 1196 94 1497 15 1473 152 45 1574 374 17 603 223 1249 225 348 1396 575 438 1073 418 506 52 425 792 999 1021 636 497 497 308 726 1489 164 1317 1093 961 363 1227 329 1047 746 1055 1161 487 835 438 832 260 1048 1581 582 1065 1372 19 1136 550 538 1116 1077 1530 548 579 1186 461 1374 1109 1413 
1402 494 15 219 1058 25 1427 896 1462 1377 637 1530 1448 365 134 1373 519 885 1519 1104 870 1368 905 1490 310 804 289 1507 1044 76 1167 430 321 156 813 1243 984 178 1479 1096 1002 1022 770 840 1365 102 450 293 179 354 138 298 1478 1596 950 528 613 512 1354 1301 1446 380 416 1226 243 1279 916 1168 682 931 100 1523 1285 695 1554 976 81 537 1310 381 
645 1102 128 41 1441 1473 313 359 313 1052 1020 723 645 548 1010 195 565 954 218 741 694 1166 1570 1368 780 892 887 398 548 1358 131 1276 229 749 1168 1023 834 1298 601 1405 1428 952 245 1581 944 163 843 735 327 181 1182 347 1311 1585 1485 1528 1455 59 1076 515 41 1330 673 1160 902 272 1218 1453 1408 1249 1403 803 448 1198 1224 1443 658 1086 1025 1289 
877 217 776 376 146 135 827 382 1129 1398 1449 820 737 532 1008 1557 1450 194 1503 27 622 1239 70 230 637 665 688 1001 871 50 1318 337 1415 127 1094 619 1073 475 1096 29 1404 110 1532 634 1317 1069 1016 1579 820 67 1226 428 329 472 27 443 504 410 865 359 296 606 150 1540 327 1454 781 863 632 1038 690 1123 665 44 1102 1072 1572 473 1258 288 
1010 920 1126 521 210 624 159 237 1339 1112 140 175 868 926 1199 720 1135 832 115 215 476 880 771 422 865 68 999 1250 169 1573 360 816 373 598 705 1563 722 341 590 155 1092 898 149 638 893 1420 315 594 1228 1220 1576 293 1199 100 738 1171 1289 1523 1266 735 117 857 4 178 208 1563 1309 1493 1291 901 727 258 778 640 967 1569 168 574 293 1450 
191 794 1080 741 677 1540 33 1251 181 731 38 946 634 439 847 236 919 374 336 876 951 1384 515 88 1285 747 1522 1104 599 339 183 948 1064 1089 721 877 1190 853 19 927 621 1167 1365 1471 890 1550 439 1324 227 248 232 181 866 1381 1377 849 650 741 1080 343 1397 1388 509 1158 1316 494 1218 924 10 300 48 665 238 1534 1529 632 1234 1138 882 825 
650 6 358 199 1038 1477 1462 747 317 473 1101 519 370 291 421 445 455 1576 411 1344 1041 479 585 271 1264 454 454 855 453 357 987 729 414 1554 102 1233 448 573 83 1107 1522 145 322 735 1298 1381 156 331 715 1267 798 1484 1566 82 374 1073 751 681 735 189 714 1359 1426 970 664 774 209 1547 307 1112 574 587 1271 562 525 1577 625 56 1145 418 
346 421 976 1533 1454 1418 1044 803 51 751 1337 140 1137 345 478 10 232 1513 924 1485 82 90 1171 1318 448 1060 427 1472 853 238 1357 1501 1386 362 1086 935 82 1096 1514 1567 592 38 1166 365 994 1349 405 256 336 239 284 414 749 1567 1595 886 250 795 553 258 322 867 206 776 247 822 680 939 961 532 1154 344 1109 821 569 1113 534 1455 788 262 
1007 43 1303 1547 1489 993 771 946 1517 88 877 209 394 773 521 156 1276 1015 1559 242 622 191 881 1189 1036 1148 1301 1496 1529 241 607 429 288 387 412 899 718 737 784 1230 613 351 791 1380 730 113 1454 944 369 1105 1 704 265 1322 575 80 501 1419 1221 618 52 127 501 1523 651 1184 866 980 914 353 150 855 913 1421 318 953 1278 851 1353 239 
473 1579 769 1334 1494 1503 620 21 1076 1310 503 1571 520 1128 505 926 1415 1392 1243 910 1183 1029 129 1288 481 936 930 354 90 863 1384 236 596 588 360 1548 387 1322 1146 959 553 965 427 440 357 506 1405 857 622 910 466 1584 1139 612 1021 969 1571 411 816 575 988 1252 1077 1450 145 161 1415 270 1052 902 695 71 516 297 1071 400 910 905 653 818 
1584 1355 581 1558 1052 689 392 1073 133 585 1452 735 382 680 638 1600 1397 948 115 495 407 1240 1430 1322 633 262 1035 771 1277 542 1577 817 1346 1426 511 476 394 76 393 884 776 629 1254 1423 1067 287 431 795 764 1227 1112 1059 686 773 956 862 250 924 1136 1590 1164 1544 291 1460 99 129 98 1533 1193 400 969 474 84 878 35 1092 930 270 1341 811 

# Time : 44800000 
1236 673 1347 269 1538 643 1040 1018 661 681 535 1444 1186 868 520 1017 856 1009 212 600 1573 150 1124 146 600 519 52 81 1208 231 587 457 1068 781 1424 769 743 418 1061 1158 1175 672 1389 1446 1588 1579 279 1190 185 452 65 1507 425 523 813 1444 1394 458 1493 710 1505 708 519 1499 396 351 1143 65 1322 846 182 1466 1319 416 96 1453 900 341 1116 1598 
91 1366 1525 569 494 247 729 657 976 1474 341 274 722 397 511 847 1074 1408 710 1303 1140 136 1396 811 507 11 201 493 992 1420 748 309 526 392 57 762 1359 573 1517 617 563 342 211 862 176 1082 868 1500 614 1542 10 238 174 1473 100 516 84 717 947 1587 481 1259 1223 1201 734 800 1038 843 1556 719 1457 395 867 1003 324 521 372 1001 1544 1491 
1053 567 569 162 776 698 1052 80 311 1239 857 148 551 740 1389 975 475 198 907 1309 2 1118 1132 213 763 898 1576 1586 164 1389 1189 116 553 1402 947 787 976 1353 167 904 1423 42 1133 960 1476 1339 809 216 1218 1014 645 1256 1186 720 1088 1023 1573 1587 1404 878 1414 661 1436 1013 333 857 1284 304 1225 1293 1132 1098 523 1371 212 175 961 1194 493 73 
243 133 212 724 1542 829 1256 1059 335 84 1293 576 511 501 722 881 833 396 499 591 1157 779 1482 136 260 398 350 57 450 318 708 109 1062 335 665 1295 1070 1072 1426 203 756 1386 1263 54 1413 1097 968 1047 930 1290 650 1080 1358 538 119 1474 1043 324 1000 847 1017 342 207 1123 951 344 1280 1434 1087 1064 1202 1345 738 1422 1439 483 1420 1032 1071 1356 
38 687 253 1109 1186 255 61 102 1090 529 881 1146 1458 1514 515 362 944 691 1294 53 946 95 287 1553 248 116 1082 194 1104 868 519 767 1038 864 523 474 1251 1044 1067 1047 1250 663 1271 881 764 1191 417 709 1043 1266 1420 931 294 413 161 768 841 1345 1390 1207 792 838 383 538 30 1058 1147 1361 541 690 1459 1116 990 1572 989 434 885 576 800 969 
843 1034 480 848 637 488 1572 985 741 1044 402 1045 1461 964 94 398 1052 1542 750 527 449 1140 419 1566 1453 1263 169 394 928 1281 316 257 610 736 1085 921 242 1357 1032 1404 777 1297 1106 1445 507 298 284 1523 704 1140 1593 337 1318 900 1030 280 869 444 443 1250 395 889 102 1069 243 882 1257 790 1138 396 1208 691 407 1058 1393 324 1070 396 874 1533 
625 1000 652 321 1115 60 1563 381 425 603 576 304 617 132 60 29 425 1019 133 1046 1400 154 1311 637 1139 589 632 1411 769 282 177 183 293 578 508 1557 705 1275 895 508 229 1198 1347 127 1400 163 97 1421 302 59 714 1178 1171 177 1344 733 332 432 1361 390 534 1075 1159 1323 634 21 475 858 102 1470 194 665 621 1040 401 812 881 830 1204 688 
691 1217 938 1053 811 1325 1299 560 421 183 1098 1579 1490 1282 1082 275 531 551 1008 1420 1376 809 752 1525 632 475 431 250 1160 1294 717 1269 1137 958 1268 1358 895 746 1173 1585 820 578 409 1040 1252 1456 847 1557 1541 874 744 734 796 1036 767 1123 1598 258 167 977 881 67 602 674 796 1551 1336 1075 35 1160 433 980 1513 1196 1149 325 87 1341 1399 131 
537 119 1277 430 93 1567 168 362 886 76 716 837 620 353 1355 6 1119 1097 432 632 527 1551 1269 69 1402 1128 458 1350 1138 423 879 226 385 919 748 1355 828 335 1563 857 1304 835 1391 155 1106 980 1492 544 771 1390 694 1309 1447 639 1296 1119 1524 1030 622 381 1560 1259 1393 582 1126 969 870 25 767 1081 956 1096 339 271 293 19 1261 1127 726 512 
1183 702 1359 944 1289 649 1001 1509 805 379 706 610 782 1209 1167 1031 1316 403 1087 486 265 817 1473 345 1350 102 1440 1401 1509 706 159 426 749 1544 919 562 1443 664 625 613 1317 1450 140 247 693 898 886 438 474 1572 1259 334 621 1176 597 435 592 952 363 288 1223 896 388 587 218 816 383 1398 252 328 1242 956 731 1403 991 1399 19 316 1232 966 
1528 214 661 874 548 555 692 955 1029 1533 925 176 888 1377 1325 996 1313 806 582 1290 875 958 835 876 896 344 1005 750 1018 439 922 208 1306 74 1041 1300 1291 393 779 116 21 1182 693 867 689 166 823 937 1372 396 1571 1474 653 387 1281 299 1015 114 168 676 1483 1348 1167 979 1126 853 1498 1541 380 1320 654 1358 268 786 1153 456 427 913 1079 659 
457 1581 1295 554 814 467 864 965 1446 158 155 1138 824 733 964 1032 356 329 1070 698 1218 1111 1018 1273 570 1105 899 278 803 167 1495 260 139 1496 509 1064 489 66 992 708 558 346 1150 575 478 1587 1490 1591 390 981 1539 740 1563 706 4 261 1555 336 1164 31 732 171 1115 722 658 1494 97 195 1236 484 713 5 512 43 892 528 1524 700 677 741 
955 1225 1266 390 1150 691 890 778 245 593 646 324 1581 301 615 865 1296 474 704 1559 53 1372 1284 482 989 124 1209 793 629 883 665 307 801 1183 160 1475 1363 310 489 1249 172 454 1025 410 807 639 959 1549 1213 1142 1232 995 644 917 246 1162 107 1293 1357 758 414 852 638 173 836 1174 580 593 1285 1164 704 1161 1259 139 1453 1544 3 263 1016 1225 
971 1378 1360 610 318 668 430 654 1533 1204 759 1241 431 1027 444 1399 431 125 1294 45 529 47 1586 1420 465 884 1080 1393 766 818 1019 1208 1175 926 133 483 186 781 1383 1011 109 1504 1034 1187 255 487 548 784 578 685 751 693 715 304 913 396 869 1237 136 1311 333 1221 1590 805 1282 445 519 658 142 1067 1105 439 857 381 339 765 744 1371 955 566 
456 103 192 1349 517 477 1103 1454 114 1445 437 497 1465 776 736 688 352 1162 282 738 965 1203 1457 1153 740 1587 520 1248 1500 891 1106 1115 625 230 1367 540 837 824 1225 266 195 1281 679 305 1229 1104 309 527 165 1357 116 59 1352 438 1492 1489 182 304 1600 27 1541 398 881 379 629 857 189 1117 702 912 1078 259 651 819 1250 128 256 1420 1231 496 
310 1021 260 1406 715 529 656 1386 1241 289 1545 1521 187 142 917 1076 1467 716 317 1413 681 1462 142 1009 810 1319 382 545 48 1138 359 1405 941 878 666 563 1502 1504 241 858 233 685 468 621 1168 164 272 1412 920 1075 1012 1380 1428 830 210 720 274 1261 1562 232 414 1165 508 1395 408 204 846 634 293 179 48 632 599 924 1323 179 152 1366 876 1381 
109 596 1331 786 1297 927 131 1057 1375 1573 392 724 313 1223 1270 953 564 1064 1207 1224 697 409 874 1567 1288 93 456 1584 737 851 1422 1440 182 1306 549 516 507 1257 1269 1397 1570 324 341 841 463 1432 83 644 521 1130 471 872 366 1184 18 949 1567 1276 1337 934 564 1595 516 983 31 1581 376 39 789 862 300 289 306 247 841 1292 171 259 1039 1425 
759 1436 537 1218 979 507 859 1194 1113 1217 804 562 394 283 312 1383 1282 1492 1095 1411 935 847 1083 422 303 1470 403 995 16 1568 333 1520 661 509 220 278 1468 188 1338 191 712 1434 16 217 686 902 1586 1013 1178 1247 814 130 989 533 96 350 1163 383 1583 226 1244 77 39 560 716 511 368 1263 1186 122 1512 188 239 554 820 1112 217 574 99 7 
669 319 371 291 1280 1397 455 966 309 1010 1423 460 983 77 1238 1495 353 1164 763 169 1226 390 92 314 1215 440 73 407 959 1282 1285 32 900 1156 606 1004 692 1593 1434 1189 1387 735 885 654 1343 30 287 294 1209 486 1237 29 573 1274 849 1067 150 615 908 22 241 1013 177 1335 430 1406 550 461 1348 1399 1506 1493 888 769 698 1566 933 733 1287 1114 
1407 1437 810 104 969 1279 1054 74 830 1144 1531 424 1366 809 231 379 813 791 756 1177 961 122 141 99 1497 718 552 665 1383 645 429 1205 775 1319 52 1199 1447 1214 1286 1527 634 1517 1452 458 1112 328 832 564 1291 698 508 1123 143 1036 1258 1408 591 512 1112 1480 1213 1008 801 237 825 211 185 648 968 198 1594 621 1075 287 636 1397 283 623 1540 127 
1545 1267 659 807 964 1161 1515 272 478 657 1563 850 1126 172 807 394 804 94 1185 75 663 438 492 506 247 238 1285 1559 892 59 1141 324 537 530 609 437 384 1437 1469 1439 848 1309 673 1003 1127 77 1111 64 1423 1025 1561 356 646 299 75 520 1490 849 824 127 60 1236 608 1209 563 1183 919 1414 517 133 1226 1085 1542 1547 297 528 786 1512 837 216 
586 771 855 469 805 909 1011 1215 77 926 976 431 664 587 62 1010 1172 1574 1154 848 1083 215 1425 980 66 987 369 1512 670 841 491 439 961 898 429 623 816 493 310 1584 696 1568 576 571 642 873 1069 1582 358 106 1329 616 144 1480 569 1070 370 933 147 407 20 360 787 99 1165 256 378 1085 1447 503 943 21 1161 607 1006 176 198 643 799 933 
1274 1555 489 1339 1354 1352 214 1011 1597 1332 1581 421 11 118 696 1229 1280 652 489 177 1371 776 1529 834 1250 280 828 1042 336 241 1308 1029 925 206 1439 119 63 1130 880 186 357 1387 234 1517 395 1153 840 178 16 265 439 856 266 1207 956 18 1537 709 25 1316 1031 223 5 1305 1135 781 43 29 481 516 1149 188 214 1459 1493 1546 613 517 1578 343 
1387 1293 549 95 329 509 371 481 1001 1207 285 41 13 913 381 425 1310 91 382 31 84 717 1056 1237 1403 1060 520 130 428 824 283 232 137 1490 1243 1292 366 1508 912 622 114 1430 250 1467 1304 472 91 651 294 526 1579 429 219 82 1285 787 347 1151 955 327 439 1578 1514 1313 1218 1079 899 33 891 1197 687 693 1413 1014 77 55 278 1377 1018 467 
1034 851 1363 705 1231 1109 466 1408 1260 458 1418 1205 106 1227 1293 729 507 288 15 1341 841 1147 34 27 53 687 667 729 79 1156 1582 58 978 1127 934 1158 920 198 1402 267 948 99 446 109 987 1503 513 317 634 495 702 885 1117 705 720 1166 391 457 83 958 458 307 1357 9 884 150 166 1221 603 24 84 600 931 305 466 80 993 1101 1456 837 
225 973 105 1146 553 909 170 1009 996 966 454 602 1566 707 963 923 976 1146 1146 809 223 1232 489 1247 1004 1198 1243 718 1298 425 1106 752 276 369 603 1239 880 1063 1108 1086 1162 999 575 178 1236 312 1535 745 451 1312 226 740 1105 203 898 1274 905 594 1282 1278 531 1300 324 1124 1042 480 46 671 1544 793 820 290 31 1494 1333 1524 725 1001 1013 651 
1095 1444 149 301 780 289 1557 410 558 324 1472 1521 1231 798 1244 122 334 643 949 445 1411 1225 420 1281 196 688 1083 1101 1598 1487 1191 40 1008 293 1175 1583 860 313 675 1255 1021 76 1018 281 1439 1001 635 766 287 1596 929 1572 159 1023 250 958 1440 834 988 80 1360 601 67 1532 498 302 59 1298 944 480 1370 795 1261 1088 1344 600 37 501 623 1215 
443 789 609 853 456 858 811 236 1411 140 795 1307 415 749 1127 1590 451 1454 583 1459 542 110 969 995 108 1556 292 1381 1065 1011 1120 543 117 1278 437 1594 70 629 725 589 1139 1089 820 644 853 1395 1093 880 1066 467 1593 1036 1419 173 692 1351 1457 1357 1032 810 79 349 550 1524 669 163 362 1301 1378 1031 758 779 777 1345 133 430 1077 396 499 203 
1012 153 1089 1456 1415 1188 605 1539 480 686 1355 1527 308 952 33 422 1595 130 1236 1336 1250 1426 249 712 564 1091 568 248 448 540 682 294 50 917 749 1395 553 1591 860 700 440 386 80 734 642 1538 1583 1388 1292 1378 731 135 806 1391 1527 1455 1545 1600 1494 1075 53 38 1362 552 1536 632 987 514 961 1081 957 324 788 946 1027 949 1364 870 1548 1079 
636 1510 310 422 938 990 1303 1275 638 446 1267 64 227 301 1065 1438 793 1554 992 782 1492 1264 71 420 1284 1480 1480 592 186 1097 1527 1166 192 713 13 656 1167 1054 1221 131 561 1017 528 1453 360 1381 525 947 86 1420 909 388 293 101 1206 141 199 1312 179 1267 1317 335 1349 756 1420 417 738 198 599 1478 957 975 1014 1344 1136 1580 1301 1389 1163 956 
204 1112 747 71 309 869 912 926 231 191 854 1048 332 1 1227 1446 1067 1193 1064 1525 1265 587 847 807 471 484 918 1249 1298 33 1523 1367 1557 809 598 1372 731 819 49 405 213 365 242 960 322 887 14 784 1030 665 1470 473 415 974 539 901 721 577 38 1225 1248 328 1450 338 1398 1191 35 68 379 657 650 462 142 1200 279 271 445 291 646 1482 
200 1544 1165 334 116 1323 1166 457 214 1273 512 410 1108 1425 616 888 745 271 264 204 1246 811 1004 1324 203 133 1586 1133 1378 1441 704 1453 1231 475 114 1230 690 544 365 302 852 50 275 386 467 61 160 861 418 847 1026 1 173 463 1540 52 937 136 1407 750 171 69 486 1170 1038 702 749 958 1069 1283 387 790 262 1143 1370 277 61 419 1 854 
1090 749 1060 375 631 935 858 1169 738 1208 144 210 431 335 1517 771 433 1489 1594 1280 1210 552 798 34 1528 1252 1108 1281 777 716 986 767 70 927 58 1369 174 259 824 697 646 1439 1235 118 312 260 483 826 1268 1051 1462 1194 216 673 1269 363 1545 506 783 862 241 858 1257 1101 873 1557 247 811 892 736 1007 772 827 1007 1178 128 535 542 1106 949 
1292 1038 1290 1206 1177 1119 1499 1397 567 365 1341 17 635 728 1327 1264 261 1508 125 1229 821 389 121 1002 833 184 942 1510 1404 617 1557 1022 1186 1490 476 158 237 289 12 1466 814 499 315 987 449 889 115 1017 371 261 187 267 1287 744 725 993 935 1157 461 215 1247 295 697 400 1582 304 1093 1071 635 1198 921 343 1560 766 514 365 969 228 1158 1391 
756 1504 1304 542 1372 1310 17 621 1075 553 285 1580 1060 1361 1079 1116 1530 1577 1483 1090 904 31 1190 759 1119 1064 441 612 1007 1129 436 737 362 957 1374 927 126 49 1119 160 204 498 406 901 1263 781 555 684 1456 319 92 1215 1543 1058 867 1505 885 204 662 1218 450 1159 756 749 126 426 1149 303 845 307 523 581 994 758 1362 1433 47 1064 1432 1258 
1239 1589 1278 1440 1201 158 9 1211 1130 1264 430 1428 1583 1299 794 302 1154 77 689 547 1552 733 665 513 123 722 746 1555 585 1074 1326 512 82 1305 1160 215 546 316 1075 456 835 214 419 483 98 354 205 605 899 575 631 1587 1239 215 422 939 473 192 13 1524 1451 1008 83 991 1483 173 645 700 829 498 553 285 525 589 1393 1071 1456 238 43 394 
252 80 1100 798 545 20 383 1105 145 844 1138 1552 407 900 1444 1394 767 192 454 1040 832 284 1171 864 1176 160 897 45 1020 964 1265 688 1029 1526 1466 640 176 874 1000 1235 1528 104 252 1044 1114 1218 1578 452 784 536 1177 144 593 144 1052 1148 526 1117 521 276 529 685 47 1128 1297 1556 1094 910 1283 1373 1015 1161 181 1573 1453 434 860 468 838 26 
1081 810 973 955 1448 1187 753 1364 988 859 973 496 1593 1163 350 460 1325 622 1442 1379 593 269 1013 670 1409 549 230 1077 882 1257 87 287 158 838 268 1202 767 889 254 1388 1421 563 1429 910 1301 439 1309 665 369 1382 606 779 714 1058 398 61 1404 1524 975 1568 939 1592 321 822 1004 871 789 119 1056 1554 797 792 1138 1436 981 1589 108 448 189 890 
235 204 775 1198 1549 1018 713 75 402 860 1374 1010 1207 671 104 1540 453 222 358 977 92 375 1366 1082 752 885 740 524 746 135 399 99 975 1254 730 1483 334 1197 196 598 1382 981 1302 535 84 1257 467 1599 363 914 1493 425 1172 1459 554 676 839 1004 1146 1457 1098 166 300 1484 153 982 1481 1193 269 362 381 1072 143 566 219 1555 656 973 601 526 
1161 506 505 143 94 615 1434 1085 1561 1222 1172 600 636 924 479 167 749 865 526 1298 258 1461 278 14 514 577 989 1252 1412 93 1509 707 1177 334 1069 1174 338 1120 811 1166 113 300 599 1229 1376 368 114 924 1413 1391 1281 1390 1165 1349 1374 431 1525 26 50 63 297 1177 1254 1369 718 263 1327 317 1063 1210 899 761 636 349 1292 1535 921 1282 1058 1579 
1436 1342 847 1278 1500 1226 1034 170 343 321 1319 1126 278 1348 1310 1394 1090 548 1385 970 314 841 329 1000 849 207 1269 32 501 1268 285 754 1328 1549 117 1569 1484 342 111 1269 771 514 983 630 324 169 1197 780 300 586 1598 1411 1007 903 1109 652 1595 851 1417 397 992 64 889 1469 494 895 554 289 762 550 1291 1117 354 1197 1304 303 1383 156 78 898 
1499 1313 47 655 164 127 1114 534 242 344 1040 559 890 138 125 1031 1449 1530 597 1457 747 667 491 1035 1346 60 1513 437 791 958 857 582 182 1582 1208 72 614 1374 508 825 1463 308 844 107 405 920 1278 942 350 1000 74 551 185 721 1329 1336 1393 1357 441 354 567 39 1479 782 249 719 1128 891 335 1132 1422 709 391 1539 408 994 435 35 885 1410 
1225 1041 1079 948 975 329 729 1459 187 1182 1382 707 1527 885 1288 1102 1257 1075 1225 193 158 155 846 1345 1551 1369 972 730 999 814 1262 868 1205 824 107 1450 807 129 733 40 1224 928 629 642 901 1254 246 761 1115 491 329 1006 833 696 1242 529 831 132 1457 254 142 54 99 1280 706 1189 1102 833 723 831 226 203 328 151 1243 441 652 185 784 1305 
409 1443 488 662 1421 1255 1384 1107 298 825 666 818 402 1551 1343 612 880 494 945 1259 205 1143 1324 1510 515 1185 753 1261 663 907 597 1249 409 1412 248 554 1486 1457 1193 564 762 68 898 95 1596 920 173 305 872 558 64 1084 245 645 66 1469 873 943 647 184 2 1419 1557 809 1077 1183 1503 1063 1344 1306 461 1469 1233 821 248 1385 1279 765 855 510 
985 326 1320 1186 588 1497 516 1484 143 1563 1589 892 31 907 1485 830 1483 532 783 593 391 63 1106 389 1541 848 1304 636 1171 1098 1219 790 381 1200 1408 695 95 640 793 736 1345 1252 774 794 501 901 1202 1376 1490 98 307 1064 1495 1549 1278 1335 255 457 1475 1368 121 723 202 1142 89 442 831 951 884 527 686 293 827 238 1445 234 714 606 1254 713 
1041 1068 195 488 461 1218 1475 1063 1483 520 182 1338 1352 294 821 796 527 744 132 239 656 972 715 561 1593 340 1225 329 19 212 95 544 985 1270 337 559 929 336 1348 1488 70 818 917 939 83 1528 1202 699 323 300 55 399 1589 166 899 42 431 1341 533 635 1468 391 43 423 1347 656 290 1362 187 1360 667 219 1546 995 690 579 1354 1220 1397 1240 
608 1342 1406 228 938 185 1193 67 208 172 684 1174 1008 1144 1128 1233 1260 905 497 903 699 533 219 210 1164 1469 498 311 1180 1338 941 1368 1527 317 1086 884 563 1522 1537 1026 41 1162 143 774 428 1297 121 374 115 637 203 629 198 586 738 27 482 1280 1169 1139 1099 378 1588 364 296 637 116 1133 156 719 1482 16 859 619 1003 326 1435 365 371 563 
700 1133 1121 1503 104 1514 1135 863 525 1245 913 1409 1287 1065 1506 941 1024 418 197 660 660 132 745 997 1108 5 951 733 1292 1264 410 358 1271 1072 1442 806 741 1338 406 131 518 239 145 493 1395 932 165 1280 229 643 227 195 638 1331 86 49 1412 313 473 105 1435 423 778 62 846 16 490 422 927 992 1426 1556 977 419 652 887 769 401 946 1449 
183 1496 790 1038 666 1138 660 876 98 20 851 233 444 358 352 393 747 1092 951 271 1313 610 1344 367 1144 1433 296 394 1095 542 1069 1452 1357 317 312 56 723 1296 1569 1509 699 1292 1132 1037 26 989 825 881 96 1167 786 1327 936 1063 583 698 202 1078 128 1208 878 460 286 594 319 977 1186 540 234 419 1493 144 1365 1222 79 845 716 1286 948 203 
96 1187 727 797 143 114 948 1243 956 1453 1085 156 1071 703 900 625 1539 944 776 335 781 1251 1577 861 450 630 1110 175 29 1021 130 1042 487 953 509 1435 70 1508 640 465 1525 1239 591 1175 324 1261 379 831 462 1189 1132 167 392 1056 522 1344 107 69 643 1466 7 524 105 1363 204 339 589 1134 166 1058 132 520 764 900 51 416 1116 660 558 1261 
1404 1537 840 1218 1079 942 215 998 1512 1590 786 98 1305 12 141 1263 482 516 363 1527 406 60 1396 208 623 739 1426 969 466 764 782 148 731 1243 249 1103 1386 1329 1018 414 1598 917 229 208 26 497 220 1354 1590 165 88 474 1162 1152 1053 773 284 1594 1185 1220 1425 789 673 1341 1053 1118 539 1282 330 1192 1171 612 1489 1179 1309 1107 1055 1015 1498 1526 
488 724 758 497 204 268 790 936 228 240 1353 246 371 449 75 519 558 955 838 466 559 1238 465 918 1583 1542 680 222 495 347 245 1046 913 1414 1540 695 1396 1035 711 542 1429 770 118 163 742 275 1221 1543 1405 1148 728 1375 137 540 923 908 411 240 91 1100 1110 1033 1157 495 449 756 465 950 602 955 1113 1202 38 1217 1165 1391 1204 570 730 625 
724 977 1472 1598 876 484 165 773 850 237 703 446 796 415 135 568 308 1399 372 705 309 1208 961 1128 1258 499 1377 1325 28 758 360 770 340 1268 346 855 716 1592 711 528 910 826 35 982 1092 127 802 777 790 513 962 130 837 1292 260 100 388 1565 1392 17 1324 893 706 1213 1440 859 292 479 1415 596 64 635 722 1081 437 1096 1277 541 1324 1366 
1413 1551 747 488 1309 150 1014 887 768 1392 1118 821 116 557 1128 357 1132 145 1480 1002 467 455 205 1176 406 400 1193 42 1197 752 930 1025 1266 1116 1273 1505 294 361 172 1400 367 1567 1109 1090 284 1373 1509 985 1229 569 1403 1175 901 898 591 1127 1090 62 1528 1120 607 966 235 1146 1031 1240 476 441 1462 416 688 581 1453 1349 1487 737 87 962 43 562 
479 292 285 1572 657 1592 1289 252 303 1372 172 1377 713 501 382 1570 1548 957 859 212 1100 659 346 493 324 419 1478 343 412 1267 1475 855 237 1246 1071 302 1396 209 1498 398 103 1387 1304 1428 455 1550 1370 94 223 1166 211 350 1038 1313 1342 987 777 1565 941 1561 499 373 880 1324 637 1069 1513 1597 848 109 222 1112 1480 1538 882 367 839 331 395 851 
480 4 593 284 735 414 275 1565 234 1503 843 610 1207 1252 272 1219 1055 187 638 950 183 823 1227 1078 1348 103 695 1470 1159 347 1400 578 1105 60 965 818 376 229 318 1403 1258 1223 875 549 1518 1181 841 809 1545 142 226 1279 465 1295 1484 171 929 1229 53 1342 1458 1420 1341 189 1429 1461 1138 52 573 853 371 1541 678 1012 90 144 420 1225 1292 432 
1501 865 602 453 1410 1442 867 902 507 778 1169 269 241 441 950 707 1081 1524 543 289 1412 956 294 1565 607 1117 684 776 335 696 903 1583 118 410 124 452 116 513 671 643 1281 1207 1447 464 270 864 262 1226 586 967 629 149 1058 402 66 459 586 1458 115 955 834 1441 12 1467 1335 817 556 1074 191 64 310 1180 1546 341 1255 553 265 1278 690 291 
1187 686 1186 1479 317 999 1523 1049 1212 73 505 1409 1106 1014 579 713 15 714 622 923 285 637 430 1316 1410 223 252 175 1378 656 482 927 601 171 451 559 194 407 331 534 1486 420 730 221 1188 1319 1303 34 1525 778 927 1307 677 288 864 600 193 1017 670 267 962 75 89 1145 325 480 140 986 1547 167 600 1037 266 161 432 421 106 372 1133 1481 
743 634 1301 872 474 699 1038 921 998 398 462 285 878 1129 130 749 36 303 133 1088 166 1268 738 74 435 586 446 79 1250 215 243 137 1417 705 460 707 269 1030 1432 722 412 1158 964 285 195 1055 35 852 215 1051 1455 908 982 542 187 1544 350 81 955 773 708 306 697 682 132 1592 489 452 138 1394 987 873 235 437 795 1357 342 873 1003 894 
688 1007 617 90 1034 991 961 1348 1573 965 499 201 1255 81 1537 836 211 1128 214 999 1517 296 640 1329 1116 263 177 814 620 1275 771 189 349 739 397 176 198 820 165 699 1388 1280 543 404 798 1205 487 932 1311 180 433 835 1259 1449 1360 1255 1244 563 508 595 1144 871 787 849 1564 1329 556 829 437 1406 1460 822 433 145 1069 1175 1470 932 1337 1095 
4 2 1492 289 872 1580 1254 827 1238 1099 1115 439 1093 1529 105 762 11 1093 868 652 313 263 895 232 653 76 1449 130 787 157 531 766 915 1173 253 558 753 1184 640 499 1014 46 1114 435 446 1041 444 1289 1408 798 745 671 1161 1566 922 850 579 329 175 357 1232 144 99 1526 345 1543 1026 753 1597 672 461 1207 942 63 1407 840 982 418 723 1242 
334 1032 902 635 1523 1329 1020 523 48 194 748 627 1419 580 999 1524 174 1364 1461 783 966 552 466 46 1439 1476 1518 805 1173 1406 1210 1076 639 70 130 540 870 1115 371 590 97 244 1076 1031 625 481 518 489 430 195 176 190 194 484 260 211 984 1204 1444 578 388 603 1294 1082 84 1008 530 163 1152 1428 960 1233 889 1001 1253 274 1467 148 1433 154 
136 774 1344 561 217 1107 377 1118 76 245 168 688 242 918 256 427 71 388 1392 49 432 12 556 24 1390 1003 205 56 493 1051 798 52 814 1475 198 1174 1315 1496 472 794 1186 282 46 764 890 1004 153 455 619 354 988 43 76 1111 717 1274 1313 1357 734 456 1231 1276 360 999 904 1515 327 1163 1372 244 1527 551 319 452 1500 989 1247 828 792 1496 
316 1286 1487 1379 996 82 451 1465 1313 28 834 1270 46 287 1194 193 988 325 120 1030 923 1199 164 366 214 304 1019 1564 533 1429 573 950 191 90 878 1434 1028 143 685 689 1484 557 236 1167 210 892 413 1412 272 1308 1126 1579 1112 48 1067 1559 253 476 354 737 277 492 678 354 566 1235 929 683 667 956 175 491 1554 1150 1496 720 206 611 909 1087 
213 1234 833 504 780 870 200 138 40 1381 47 866 1284 1393 1007 432 1104 1496 969 1050 585 120 1346 719 1421 156 1233 580 1383 356 756 752 310 22 911 1468 517 1047 947 86 580 1458 1227 742 42 1253 356 1268 1013 725 92 783 826 592 1399 154 196 887 1056 216 1518 196 228 60 1500 1407 554 252 67 1203 370 258 130 735 999 1122 1237 1114 261 84 
884 1332 262 76 382 1591 1579 1084 1083 149 340 1314 1165 672 809 350 824 625 458 949 183 329 1388 1432 1272 968 18 1115 488 435 1306 775 1095 1587 1278 109 410 740 1197 742 414 1510 597 628 1283 712 869 933 1591 1018 106 1598 1411 523 1330 1095 1259 1576 917 87 1328 153 1326 285 1493 857 1384 498 45 937 1417 715 1352 1464 737 298 1556 243 1401 759 
1581 1211 78 1084 1381 1076 475 149 1394 1417 1029 1370 54 1206 68 436 1036 1247 568 1434 918 1419 1253 675 312 1473 403 682 637 1508 1446 412 148 731 1173 942 459 1078 520 1275 1469 424 322 780 1099 1010 795 56 1401 680 1153 1031 1172 1450 1385 1189 697 1223 738 648 789 1349 1487 378 270 1484 681 1521 336 1591 723 400 272 861 1168 47 962 1305 769 665 
1112 1454 1160 46 1201 1434 1036 5 102 880 938 1425 532 1041 164 463 800 915 229 1363 390 69 440 1425 820 247 1372 97 1495 1483 480 942 305 1571 1205 1522 15 952 1171 198 957 549 236 522 1460 1334 762 195 47 1347 1329 1263 1204 536 1317 85 751 722 671 600 734 801 6 747 1473 1178 1167 1138 1341 465 508 314 1211 706 1549 381 1582 969 290 1567 
1237 283 723 1167 437 1136 1113 507 150 543 555 1381 1516 1223 1286 73 400 500 226 1291 617 303 1390 997 622 1406 317 153 865 1497 1337 848 1122 329 260 1288 1245 1328 1234 1123 526 298 1558 322 223 328 1524 823 1046 1435 1335 843 1445 1465 1486 1091 888 616 998 879 300 73 694 1108 1426 1019 447 660 482 279 510 1463 689 1331 1455 1049 1529 1104 950 1084 
862 1195 369 1494 556 305 734 17 1201 297 68 1127 699 262 1571 1259 197 706 1061 1347 1276 342 1201 463 711 1360 370 529 719 370 1337 584 737 1549 1464 880 1294 1174 1473 939 561 24 1135 478 651 257 1391 1538 460 539 537 707 1360 529 1374 1459 850 530 251 154 268 1085 224 999 933 1537 1599 1405 461 91 1526 1155 648 572 1022 1237 643 1088 926 795 
793 450 515 829 751 1353 747 290 1450 1001 1025 392 51 1014 1385 706 285 252 920 673 58 493 420 840 769 432 1587 860 521 184 346 1178 306 386 118 952 132 1308 1048 770 1069 992 321 239 1046 481 190 1536 2 263 164 660 341 1450 405 698 1167 677 233 657 200 1285 1385 1278 1592 1170 441 834 816 988 971 428 105 725 604 659 1301 1010 212 752 
672 1418 1126 853 685 627 326 1320 860 617 1110 81 1295 1490 539 223 775 1116 955 1225 628 128 1168 1135 1182 127 682 460 1369 1388 791 1434 972 1490 1022 253 726 1143 1266 997 1028 413 1421 1248 664 627 900 323 457 1495 1154 1544 1010 82 118 34 195 957 128 510 287 1309 948 1284 562 1232 858 29 619 134 156 908 1404 1538 1086 245 859 632 976 690 
1464 109 612 606 612 408 681 189 1210 1508 1100 1593 1252 1578 1227 684 1366 1322 247 1367 67 1411 79 1095 1024 568 200 46 395 805 264 985 836 923 4 477 662 409 1061 1164 951 1187 149 696 1201 459 1213 250 710 171 882 1315 1017 218 978 1285 1444 216 1486 172 542 258 1366 830 1520 409 492 1212 633 1072 966 975 640 1004 261 1386 795 830 848 83 
1418 1199 767 1138 1037 1198 1405 1136 1226 974 416 702 487 120 1245 1556 1376 76 511 342 325 856 1569 900 939 144 1112 1299 336 1439 1379 251 570 846 520 442 635 561 1505 1188 994 599 554 60 123 78 1459 125 1172 1315 956 1099 485 311 1065 609 367 881 705 1069 109 84 966 732 323 6 881 509 182 549 1088 1569 1202 1084 912 103 1560 1572 657 54 
189 984 36 979 1302 830 1227 961 1045 1206 991 522 679 1169 169 646 529 464 1276 652 1138 418 401 1508 474 768 322 609 20 1355 989 36 1055 975 93 1145 449 781 1549 373 329 1535 1161 744 9 307 682 168 1321 1345 1408 225 1124 489 806 1279 986 411 100 47 314 1080 45 1057 584 1210 532 982 795 618 532 635 211 953 1266 443 517 1537 980 1417 
433 767 1566 73 932 444 1064 281 123 823 1262 689 932 720 1476 1258 655 1171 141 1056 701 1309 429 1199 1313 692 954 851 103 447 1362 85 869 69 1323 1494 55 82 888 1486 1505 1007 1014 1349 954 1303 77 1015 1229 1297 757 143 1324 1354 280 1181 1389 435 173 619 1547 339 1548 914 1496 136 274 335 378 427 1069 1223 173 800 1242 850 485 1477 822 116 
1404 108 1472 1183 118 238 863 1044 1030 675 595 825 1427 665 1087 793 190 444 503 421 397 183 1430 1274 388 1454 946 973 1110 426 1103 1008 1453 894 1449 440 68 388 523 387 619 1376 1477 1493 273 1214 1596 1571 1304 514 1162 1121 1186 299 519 844 1471 540 554 652 225 828 1396 547 687 1526 1043 128 1325 126 795 77 733 704 264 1300 359 1414 1273 1466 
1073 1416 1524 531 809 300 582 1389 872 68 1281 1179 663 448 1071 919 1012 1287 997 505 1508 585 89 338 409 249 1104 259 1045 683 225 482 946 656 802 1403 23 869 963 1227 1311 858 1303 1360 1530 951 762 925 1186 1137 1028 796 637 1402 845 974 594 1319 1496 998 1400 845 1404 1334 1227 361 999 115 1218 940 896 966 834 229 499 489 1114 706 254 755 
124 681 1333 1070 1305 614 180 1363 946 314 81 307 1132 1027 1418 337 1590 1339 685 144 1476 796 787 1364 864 1594 1140 718 1231 17 534 639 1354 969 1587 138 769 127 949 935 341 258 1097 872 221 1228 97 313 1317 11 1336 1454 480 894 69 1286 1366 305 658 360 1361 812 487 1143 128 282 1367 290 936 651 130 163 1410 699 809 263 517 43 697 690 
1141 26 292 883 1574 359 211 135 1233 1087 230 537 1108 1421 1532 220 118 1338 754 872 1260 1093 672 576 123 504 10 731 1436 925 582 1546 322 1575 612 527 1323 4 815 516 803 895 605 889 682 1540 119 267 1349 230 329 228 1241 459 762 464 591 1564 1582 1293 403 1035 579 710 171 101 1070 276 956 1581 1056 1208 1498 836 845 356 1187 878 332 566 

# Time : 51200000 
985 944 32 286 250 788 46 1430 1493 1077 851 768 1591 1044 1074 412 1062 293 669 159 1184 1327 420 925 84 869 1034 203 501 1148 308 932 1473 1454 990 302 1181 1531 383 1546 1136 1237 1464 950 932 901 1501 1499 1095 1401 690 1473 1512 41 1072 186 1497 995 1132 87 856 1150 1176 4 715 81 1256 705 1594 1159 1531 1574 499 693 119 920 30 550 1033 303 
462 1236 509 2 1323 464 888 1403 775 677 1557 432 612 269 895 354 825 470 468 550 182 825 637 317 1088 51 637 566 814 1296 374 874 824 1242 31 1419 872 1296 851 1094 254 681 88 826 1166 456 428 940 473 1152 1344 1241 489 1088 1178 146 1036 348 1568 1586 812 1312 384 1542 1533 1039 939 1288 1477 997 637 1249 1456 948 626 829 405 1560 1456 1011 
400 1287 235 841 362 1002 481 646 1321 724 1263 1189 1107 674 909 844 787 1501 499 886 1395 1194 869 759 1319 1034 785 1408 1305 358 239 1470 21 893 375 915 1458 1586 1076 673 805 218 685 27 680 644 1591 741 305 1464 147 1209 804 1377 56 1049 34 1086 171 1149 172 681 1119 239 1456 1563 216 167 526 1513 693 699 533 1231 555 850 1543 1559 450 1396 
990 1479 283 647 234 1220 1116 910 782 884 1279 1146 315 635 1033 949 316 1549 1420 537 316 1177 1080 454 1450 160 1589 924 1595 1321 495 1523 973 775 80 784 783 652 823 348 1308 238 964 1302 613 416 1441 553 856 968 1351 504 564 886 254 1288 490 1599 590 450 585 111 604 741 1110 660 902 287 976 1251 659 730 989 618 548 1589 1296 1059 1215 137 
1031 468 439 223 628 1372 355 909 761 1529 397 106 1388 768 62 111 293 228 1174 619 1055 202 331 531 489 600 517 1588 1110 1251 719 697 387 857 192 693 88 1176 1406 967 583 1039 658 1321 87 1347 1251 895 873 911 1436 628 1304 240 220 1534 1319 498 830 1192 1308 493 898 28 110 870 1582 1111 1301 1060 913 736 404 363 457 655 1087 1264 441 299 
1004 5 1037 585 1581 718 487 1480 1459 356 1228 840 517 566 1565 630 652 902 1553 45 1337 370 420 1195 930 1175 1280 66 444 39 69 619 1495 748 122 1600 1352 816 753 1012 674 716 214 156 128 754 899 397 1375 1232 493 934 709 1039 1129 938 762 543 49 82 416 1438 456 960 561 158 499 834 72 681 612 558 112 366 731 81 944 1541 228 943 
1019 1200 70 1053 57 1009 1045 356 1124 320 1212 1238 1176 1221 383 271 416 1276 677 1208 964 768 292 204 1154 805 422 1213 989 791 961 927 354 453 1052 639 1310 353 1223 1302 1135 1493 518 588 357 1289 656 452 1308 444 209 191 738 636 1577 176 1559 1201 1021 362 51 1447 981 1457 1590 416 589 1478 610 1224 392 1260 676 55 609 627 1595 1113 228 1171 
575 801 289 1205 1052 128 1544 1149 527 1318 1222 1020 501 400 7 1178 696 236 1264 1003 589 871 1311 1460 1137 970 336 946 516 445 1487 964 1232 1179 1126 1031 269 1543 1004 1367 445 1480 313 1437 544 780 614 1064 1261 934 860 361 1306 1338 1127 221 183 183 547 654 1027 838 1386 612 757 1107 195 226 42 1530 638 191 719 1525 1132 690 298 357 1021 303 
318 1310 357 272 767 427 1028 629 287 85 1309 264 1470 139 496 312 757 609 292 1211 923 817 1472 52 81 1078 539 1124 338 705 1453 565 1201 828 338 233 487 434 550 473 1398 1312 914 1340 1398 1388 1596 332 290 511 905 1399 937 830 87 781 50 116 965 1554 800 995 401 1020 1264 934 1245 1417 1535 1583 531 500 160 656 534 1462 1039 1243 1217 1269 
938 233 406 810 185 96 178 334 971 1115 1326 663 1232 1390 1102 152 113 489 1235 1288 411 167 526 914 265 984 1505 1290 1028 990 1435 1332 980 1261 809 719 517 42 546 948 427 839 700 252 137 935 1471 821 505 11 1339 1570 709 763 1002 1244 574 1348 956 14 655 1364 1588 1489 135 1034 1544 81 1350 349 945 1161 6 440 120 1042 242 1539 54 647 
1358 214 857 1309 1440 812 1310 1125 588 1445 405 1459 922 98 328 1002 736 1007 65 298 205 288 1269 26 42 1176 289 631 10 584 1100 166 39 681 1573 5 943 306 675 382 367 768 1510 63 1443 349 786 657 691 257 1302 154 587 501 292 531 1273 780 300 363 530 1545 331 192 228 550 832 1376 1492 1392 421 85 1485 208 849 188 1182 992 671 655 
1447 1104 232 1475 1120 468 668 917 146 88 1096 1169 1327 1297 118 1491 560 1308 976 291 288 1239 834 381 295 1530 1367 417 486 990 75 53 583 185 1137 411 1297 1375 760 1307 689 383 281 947 697 504 535 1049 709 924 1382 282 1388 1193 1275 1186 957 65 471 612 737 219 1560 751 579 1539 1275 1243 579 217 1578 1551 125 1120 883 605 1032 564 159 10 
22 168 529 107 1470 265 935 908 419 266 730 144 593 900 15 1052 985 1454 155 1295 1109 1274 485 233 1010 569 497 183 154 603 140 1003 285 1414 918 1362 461 910 1055 139 1334 845 769 1596 1541 60 626 404 1172 1404 396 829 1327 240 1302 1519 176 669 43 1063 498 285 743 1439 371 627 821 996 1256 1250 647 1406 792 97 245 962 386 80 1315 917 
586 36 305 1023 714 499 1579 1364 29 705 1133 646 724 1588 902 674 1075 515 32 1249 1057 1477 1035 1463 1328 1057 491 1254 1549 246 1563 66 882 1598 1101 26 1351 856 397 94 917 235 1288 940 1589 556 398 223 183 1458 185 212 377 542 1382 1098 1091 290 1443 160 134 763 514 132 1189 789 134 1195 1591 1213 257 470 407 1082 1042 1313 1084 1433 1340 566 
296 187 93 1008 1409 1195 785 1418 779 239 1301 393 529 146 464 1170 1324 396 230 1217 1385 671 930 877 788 504 979 419 44 1555 1092 1594 806 141 361 596 502 1137 1462 1045 1588 1555 1168 1309 367 410 793 190 636 468 778 1428 435 1092 1168 1506 542 33 620 245 542 878 779 750 367 318 757 431 846 1232 745 1190 219 1063 266 361 733 751 236 14 
1548 321 643 131 1179 328 1533 1469 1139 1295 983 1538 316 1128 145 222 1313 324 439 11 836 1482 1023 935 491 561 712 485 660 725 523 1209 37 679 807 1343 738 1385 415 768 13 1418 555 643 708 125 950 789 36 653 1201 811 1476 988 1426 1508 631 1293 654 862 77 374 282 392 336 550 967 1265 1362 301 229 463 1056 386 1439 1312 461 986 727 797 
766 294 112 60 862 268 274 1566 291 1513 52 1051 1034 1342 940 589 224 1080 1239 1098 1229 369 365 1062 518 102 731 1519 205 479 826 648 488 1405 18 1106 1470 1057 330 870 614 233 248 1567 1093 351 379 1553 180 902 1370 1104 1538 1118 21 1534 982 911 489 1569 725 1129 1466 879 958 680 1082 617 1140 793 435 1522 843 966 1558 0 421 376 845 35 
543 1388 1544 691 912 432 1182 492 1423 460 366 77 1422 1333 380 1256 1225 181 1416 1293 460 551 1286 951 735 243 1031 1141 104 1448 407 976 86 186 439 644 718 469 1450 499 770 352 711 549 1595 583 306 1294 328 335 314 432 1517 862 572 1201 209 341 924 588 1527 1249 1508 1237 1487 206 1006 959 1533 600 651 184 549 1439 621 535 659 714 1356 1194 
712 1424 1276 650 1113 1480 1315 606 765 1584 1457 550 1064 423 1447 0 942 639 688 740 1394 719 977 235 81 139 526 1222 805 759 1521 995 858 41 1333 853 222 1335 81 416 1015 612 324 224 285 211 396 688 20 1009 1356 1364 772 213 838 981 962 1047 1205 685 656 1128 741 499 1501 975 1342 782 84 420 60 1266 25 35 77 912 248 1094 64 1301 
378 107 1031 802 439 510 119 1315 849 1073 325 832 504 3 667 1488 786 102 565 1129 174 371 1242 589 228 1306 386 231 1148 1299 585 1232 1233 1322 956 1015 777 904 881 483 764 515 1338 1539 1326 1512 516 741 878 875 768 291 688 1358 207 713 275 1076 1316 1204 1012 784 660 1177 38 335 1149 1215 607 961 1134 1494 1064 1122 1272 33 1056 1330 1492 907 
313 1147 1471 467 1313 714 410 506 370 375 342 75 99 83 1121 929 245 53 625 1217 546 1331 214 224 1270 932 493 1098 969 22 1551 1269 75 1023 1199 752 1448 1130 988 589 384 520 1474 458 543 1094 881 180 1577 341 230 648 1375 1030 71 628 6 1196 394 554 1302 332 547 671 372 1511 244 869 575 1264 1401 873 748 277 1403 997 84 340 1343 882 
751 1419 946 1290 1283 702 1509 495 417 1581 430 1038 1544 844 428 325 456 1317 487 622 998 553 913 136 1529 258 763 143 433 790 962 1518 319 1454 553 771 471 278 951 704 1029 1267 434 1358 768 1005 579 903 832 1425 770 718 357 1023 1325 532 147 678 31 513 477 1538 347 697 227 44 890 6 741 1058 1042 1568 628 762 1288 26 864 1137 453 1309 
938 1106 1370 956 496 1160 606 1519 559 661 396 1517 655 1086 220 337 1565 1424 1474 664 1592 1536 1117 702 805 1435 478 1209 911 74 998 962 290 1204 527 1569 219 1212 1055 1081 119 976 1243 609 216 187 1466 1360 1191 1357 437 1048 1191 1458 694 366 371 1539 28 718 1543 953 72 272 637 277 1514 1030 693 1401 326 435 1319 1015 123 396 1365 1503 1044 280 
1555 336 1136 211 105 967 1429 1384 341 231 455 1033 1213 964 1596 1442 440 846 743 830 1442 1333 559 1488 782 1556 577 116 1000 702 832 212 397 1466 1417 880 780 358 219 781 1484 773 1586 886 1464 1280 1263 913 1309 1447 1573 905 29 359 669 1172 22 54 504 1212 1195 1552 10 429 434 979 382 1151 1159 460 1061 1162 269 1105 1526 596 1211 384 1329 1191 
1149 1354 495 1124 1146 866 241 1500 508 1222 826 1251 1070 937 138 774 123 587 1115 200 109 669 149 1028 972 1103 680 153 1040 430 867 254 1343 1019 182 1581 1529 1020 1470 954 1570 1515 665 1408 1038 293 204 1320 635 935 1576 1382 467 1468 802 1274 500 481 248 1037 249 890 172 52 779 750 923 1296 25 1512 1078 1325 1074 447 849 189 407 1343 900 45 
1474 163 424 994 975 481 331 1580 534 326 150 564 1128 853 1222 215 1315 456 441 492 1080 1414 215 306 548 192 178 1313 540 535 1265 1136 945 1279 898 1396 450 14 173 735 220 397 1067 344 1595 850 1391 614 1249 128 115 1485 322 1070 1141 1516 1065 1507 1038 235 1182 115 827 909 1104 590 1376 750 1524 1014 1587 352 1001 1520 1467 1257 935 36 282 585 
175 620 569 1507 767 1393 1107 1243 829 194 504 1152 1576 794 1464 495 1318 1461 146 157 32 1530 618 279 1008 925 1162 625 79 730 1191 979 109 292 862 1083 747 964 866 1146 541 1384 194 444 1599 896 764 785 250 1416 1457 844 1388 252 693 415 1581 618 248 1587 1359 1142 694 1517 1117 596 745 592 1348 987 137 324 1430 11 963 682 1372 439 651 1374 
1082 147 1578 1170 278 398 350 746 291 161 427 142 195 653 78 1114 175 812 246 1373 1030 1444 1302 270 635 1103 629 1370 1437 16 1133 973 322 228 630 1569 84 1202 1026 1592 26 686 1037 1197 1112 605 683 1238 341 1156 1545 1055 191 1488 711 1396 311 882 1368 573 1163 511 66 901 1570 872 1107 1245 1493 1482 581 1566 1447 734 297 1396 479 934 855 1580 
1166 810 1096 759 1204 203 1324 1277 1102 190 391 1436 970 268 620 1333 805 365 38 482 1180 347 992 277 1067 714 358 683 600 636 1452 530 993 701 233 321 54 156 262 466 1454 1495 1377 898 277 1269 1395 1313 849 1487 645 752 1567 1467 150 1335 490 446 290 768 1258 572 577 863 874 1066 936 1052 635 354 1140 762 130 917 1313 1472 249 679 880 797 
90 764 92 530 346 248 1093 807 1488 722 524 406 854 1552 1446 1105 846 1488 705 635 802 308 1097 29 979 50 627 1216 1582 1147 835 513 60 1517 1093 759 223 1478 325 609 1317 1144 280 209 995 845 1015 550 1470 223 237 1416 492 654 1577 911 1141 1274 447 1562 410 387 452 1035 563 199 164 569 1166 751 188 1119 177 486 938 124 529 919 608 425 
669 615 805 790 1224 478 523 1042 1419 181 221 373 738 1551 873 141 488 970 1163 1496 1254 247 1511 1148 1427 553 1377 167 434 1484 44 95 1441 956 370 1239 1288 111 1079 772 87 857 479 1303 1355 1484 950 1582 1222 1103 1176 1439 1046 1149 678 1600 349 1436 1388 399 1112 936 1089 175 288 599 1120 1426 551 1568 705 1039 1577 935 277 786 1549 826 556 1259 
969 593 1136 788 598 143 592 1192 988 334 304 975 1215 287 944 1108 263 423 561 379 333 1401 457 577 1272 546 153 883 1232 1324 1325 1470 761 1158 873 1313 1132 881 648 1414 703 458 748 17 1480 665 1093 155 1172 334 655 703 706 1212 141 38 1557 1198 938 340 43 685 1098 1010 206 676 122 515 1117 1282 1070 1498 476 1535 1291 381 499 549 227 1042 
15 1545 976 735 1453 1029 1050 1413 1176 458 1386 815 298 99 720 1228 1298 1292 1221 637 587 486 1238 346 990 1167 741 401 31 1392 539 943 1431 1166 1473 660 659 978 563 44 1224 906 625 312 190 552 1497 1056 1342 1279 1099 920 1412 323 220 384 1070 590 1137 149 846 1201 147 391 718 179 1315 1070 802 689 97 575 1240 1502 1527 278 1105 1274 108 1520 
140 289 747 1023 1549 1059 349 1549 1597 1469 763 552 213 1050 1021 1136 1122 1543 893 886 1415 940 1297 1559 214 411 1410 1533 978 1164 1492 736 1380 1096 741 1556 1234 395 1262 713 831 410 1339 870 467 673 662 239 371 1541 1171 442 1514 87 720 337 831 119 552 337 1464 491 625 460 13 1035 1284 1244 241 980 532 633 35 107 1437 312 312 1196 1232 237 
193 466 1197 169 268 7 555 983 879 1555 821 737 903 240 296 1399 978 1430 490 471 189 1441 353 967 1378 352 1375 989 154 1215 538 13 1580 844 513 466 1194 316 281 628 814 730 1568 790 1545 1595 407 1328 1396 1566 1562 525 1543 1226 1538 1026 786 1318 921 1505 5 218 1526 684 405 534 1416 591 900 312 887 1015 1499 371 1038 914 454 483 876 955 
579 964 1128 49 135 256 1436 858 1062 13 1017 1417 596 1291 372 714 1444 986 108 21 1189 938 530 159 1544 1330 1252 1410 965 672 568 1239 553 1441 1000 1029 410 1564 1342 1429 1000 625 1012 1576 1488 972 438 1110 1251 224 766 1564 434 427 243 951 621 1203 21 1090 750 1075 589 1298 579 92 1446 1293 199 335 680 1038 944 948 265 1085 883 464 1237 1528 
1169 725 1513 130 520 776 202 493 498 423 1270 20 254 1136 789 869 581 143 558 616 441 708 1277 883 661 490 97 737 399 1148 393 321 714 1341 265 71 1033 199 1373 396 1232 1068 1449 430 873 1584 134 622 466 897 1586 445 188 1213 372 263 699 1073 1438 537 1544 828 123 510 679 472 954 1265 895 814 457 761 1296 38 487 669 1525 686 663 242 
579 561 1162 100 10 1269 666 956 1584 61 1234 869 620 840 1376 1565 1038 898 1286 333 199 126 284 72 720 863 136 180 252 1548 1253 1530 1303 1413 174 1226 1405 494 1049 164 384 17 151 716 924 937 1436 629 436 466 713 45 1385 887 1136 688 309 553 1098 728 913 1571 997 1571 1565 991 1053 1132 59 431 1136 626 182 384 555 513 1070 473 1178 829 
779 794 1236 1537 169 302 59 1064 551 774 1200 1362 218 1006 146 225 1360 783 367 514 4 337 1306 596 1224 610 1079 1267 646 930 871 997 1300 1560 919 934 1111 1415 1196 1507 1049 1090 1032 53 1365 813 1593 1349 627 688 187 1470 1130 1351 218 47 320 384 1160 1144 1548 792 842 324 808 1408 1210 335 1418 866 267 1580 1196 1516 396 1329 178 1064 982 317 
1258 318 811 1166 1132 1047 431 387 1405 1438 295 984 1317 522 1078 84 1358 100 1270 500 671 157 423 1585 1074 680 695 307 1382 1392 101 1412 449 44 560 1 1542 1200 281 1147 883 134 916 157 1274 1364 417 1122 1231 1581 614 718 508 671 1324 550 665 1384 1212 528 545 1403 898 556 832 1505 997 1359 1527 276 1526 539 358 163 154 578 199 19 335 36 
1064 259 1264 531 1231 77 891 289 1031 1441 377 1542 829 245 1198 1094 636 657 854 406 711 1321 1296 1150 116 574 7 1019 80 491 119 966 552 300 39 14 1544 1154 212 832 566 455 201 1371 191 715 873 317 1224 1399 856 1342 983 792 131 615 464 11 409 357 1309 680 1003 1019 650 81 1580 203 747 709 1314 1247 119 709 1307 1403 880 371 1541 1126 
888 769 292 1283 662 514 327 675 1293 43 80 856 535 105 324 499 102 1318 1352 122 26 249 619 669 376 902 13 1172 1328 1355 978 190 1054 829 479 481 1182 150 54 991 202 1322 317 685 809 1536 84 1395 853 1477 349 701 1317 407 957 1201 645 73 205 753 1081 36 283 1125 734 851 179 1276 870 964 1187 510 1190 671 953 1383 711 1214 889 1517 
376 916 1395 1443 1283 1184 634 1529 1217 1035 548 644 1168 880 1084 60 206 578 1332 153 490 656 159 932 387 1011 1218 812 727 1053 1408 899 452 983 411 1335 197 1439 1282 1108 636 430 681 936 1403 377 1349 12 557 205 883 661 838 1444 926 1 1238 279 1327 1412 1005 417 627 385 167 781 564 30 982 1287 1323 322 255 740 1555 842 1237 615 20 460 
357 1221 937 787 1452 1519 913 927 126 174 1351 129 1550 647 515 1344 1508 458 1600 927 285 983 1334 571 1116 11 435 82 487 1395 675 958 1543 818 23 1237 1035 522 222 1207 868 1323 1138 1381 1473 537 450 694 438 657 1577 739 1543 841 178 331 425 932 1391 162 470 871 339 30 1233 1361 882 113 1348 220 283 891 90 362 1442 370 258 603 517 1468 
1252 1539 440 478 835 940 1177 552 949 324 432 1567 1053 1339 1010 833 1267 227 164 1221 137 626 250 1229 200 1329 106 1274 208 1037 470 888 1453 1043 902 1195 647 924 344 1034 207 1525 982 931 445 586 1520 5 370 476 687 718 1564 1501 1571 810 669 1124 1562 162 232 305 1350 957 428 1050 1105 745 128 1138 1466 465 1304 1392 295 586 1132 291 854 1017 
125 586 853 994 368 1525 1080 61 147 952 982 832 915 477 648 681 1357 783 726 362 1379 1429 1086 1064 1596 394 1412 1508 92 208 29 580 965 1025 1307 71 888 734 1037 446 1170 420 1245 1310 231 1568 1530 547 277 969 359 1291 1064 953 1406 1548 103 184 1210 448 1503 153 1336 131 1523 559 594 669 1222 146 1402 269 1397 183 512 1544 48 1338 810 680 
916 460 1498 1388 32 1459 108 407 883 385 115 1543 1042 337 1128 1074 1165 1103 637 1282 156 1546 681 947 1440 872 1423 409 78 755 248 201 1241 207 651 634 318 300 28 1195 1098 9 720 1183 1320 647 1200 758 28 312 317 1346 933 1310 46 866 279 1577 958 592 181 591 1112 1177 986 429 710 667 966 1281 860 735 150 1563 1515 718 480 496 716 167 
125 163 755 183 1323 25 178 1429 793 1523 532 323 1395 1233 1007 675 833 106 742 345 1474 451 612 1424 1599 1234 1068 1576 1543 450 1272 808 452 546 648 380 1460 750 1218 1217 613 26 1309 1230 1057 406 814 547 262 48 521 1391 222 841 1335 1300 898 34 909 292 1354 1429 1374 846 727 166 615 1418 247 183 51 518 463 77 447 1101 1361 105 384 141 
310 681 872 1012 648 234 575 191 1573 266 963 1420 319 140 311 937 772 1263 807 1289 262 242 734 461 546 483 878 746 126 1048 1265 1194 1572 1183 1280 1063 1051 557 1463 619 844 648 936 705 166 772 1288 1195 821 191 28 972 1574 83 351 404 1219 1379 1525 413 937 1404 1469 183 752 1141 854 842 534 1419 500 1419 906 1006 341 825 339 548 989 1494 
645 1134 890 1333 121 408 1002 330 628 922 1407 1479 1145 70 925 1271 658 670 638 130 916 556 572 843 1406 191 257 317 976 230 1293 933 1524 359 987 424 771 142 1462 535 1433 1304 1083 656 622 939 38 427 6 1343 262 654 1057 1484 1526 321 1420 1378 1493 1306 190 311 214 690 216 367 1518 463 986 33 1119 189 491 167 1350 669 1405 1524 1565 299 
920 557 288 1533 352 1308 854 905 1043 572 1197 315 926 112 101 210 214 1536 809 826 1067 678 1521 1439 519 43 312 948 954 405 1263 422 1095 793 516 798 207 966 515 324 1514 46 79 1550 394 798 1167 96 979 1168 1428 1446 578 1178 278 363 1488 1399 45 290 51 541 1021 1293 489 668 1417 823 625 903 443 859 221 761 380 378 1584 815 118 3 
2 672 342 813 549 984 87 324 908 626 1136 653 654 582 69 1057 778 856 294 1207 1073 393 77 846 692 202 104 545 530 759 393 127 1396 210 167 899 1091 172 319 768 497 287 1150 1547 714 59 911 229 973 884 597 872 300 981 599 296 75 390 1361 161 1437 482 626 622 834 1224 680 1536 1350 829 538 658 1424 1361 1396 940 396 1414 432 1109 
404 1389 1405 1421 129 1150 1106 748 1518 334 1596 779 1418 233 1190 1525 1512 1000 14 11 1594 1330 1526 1216 1207 1494 146 313 1496 191 1228 1598 1104 1250 39 848 562 349 104 566 1151 649 1577 473 1533 1355 450 1063 1265 533 1353 670 135 1389 510 817 1405 1174 628 746 1398 388 944 374 670 199 1240 727 393 1565 1531 1326 605 892 1110 136 1433 1016 334 157 
95 936 901 1201 89 264 830 1301 554 393 749 1304 837 1127 928 21 171 1390 141 239 656 1026 89 1279 65 629 51 630 1464 5 1463 522 697 969 1055 1183 1375 1360 1009 414 1339 1423 167 1484 449 1588 38 1129 17 740 1435 322 1279 980 333 235 1470 971 1552 1508 68 371 1417 15 175 1092 1371 742 25 184 357 866 0 716 1362 1587 479 450 1551 1362 
1099 656 71 511 492 705 249 1199 263 1505 1176 453 1223 259 78 1249 512 607 1374 190 183 453 1046 870 805 1143 1002 526 1554 82 309 1434 903 955 202 340 776 424 226 135 358 516 1323 241 1392 570 425 1287 779 857 878 697 219 6 923 514 677 314 772 1305 1487 970 505 1547 1182 8 792 1286 921 36 1534 1553 158 330 1074 1449 804 1490 853 784 
617 362 842 1043 123 805 514 948 73 1518 337 75 1230 147 700 137 13 359 273 856 930 156 884 673 1337 58 1015 1409 991 251 1591 1543 1165 825 129 293 530 183 1415 1374 932 1165 544 533 611 19 909 1528 1433 1417 641 1009 68 41 933 181 1467 26 1490 1051 1147 481 575 933 380 1247 1544 968 1084 149 271 1562 1034 684 1112 1173 1576 580 1323 790 
59 1335 337 387 850 93 623 418 871 347 1543 1535 712 763 1404 221 827 143 1160 958 592 809 1169 1184 742 303 325 174 195 1029 1393 1247 163 1096 151 145 573 984 1499 332 1039 1 13 1121 560 1383 1388 148 885 1032 1125 1373 788 442 581 20 175 909 245 960 768 548 1185 805 137 268 58 161 966 1463 614 732 999 1138 1078 1577 847 682 344 1324 
1070 69 37 88 19 419 1483 561 168 100 147 232 144 500 674 1419 990 79 1569 1097 1035 0 1416 125 779 1463 142 22 792 1148 889 814 505 718 1179 916 1241 578 905 680 1414 844 900 457 141 1376 720 34 1495 1588 1579 473 1517 1189 164 719 1582 229 993 588 910 1007 632 324 1234 1168 794 1341 324 769 1076 1344 855 356 386 1073 620 1556 183 348 
1590 7 1294 734 916 654 615 1561 322 1362 895 1302 137 413 239 1124 724 1141 258 1492 390 1581 213 1508 642 537 1257 385 163 510 1203 718 1588 642 233 1240 217 573 667 602 1148 325 80 187 1152 1039 1173 18 1589 940 1148 1563 1133 1582 321 106 937 1377 1391 398 866 863 1565 1379 496 1029 113 1283 970 439 342 121 1391 75 1354 1002 730 789 411 1041 
729 50 94 913 378 973 159 330 499 1431 650 293 1307 936 19 1413 961 1006 1316 309 403 937 267 1026 51 794 716 504 554 47 511 22 1067 602 936 1259 1403 954 827 775 16 38 473 917 543 977 1459 778 1283 135 1004 1580 127 297 947 62 52 1106 1188 638 187 276 228 1467 419 386 1525 552 179 449 739 168 1582 386 205 48 322 1461 1390 1384 
1520 696 325 122 1329 467 447 21 798 678 853 771 770 465 319 1186 1255 1343 1568 1069 92 1454 538 249 454 486 1034 665 1160 123 1508 80 1010 178 1235 529 1567 1051 1163 185 316 1180 1040 364 318 822 274 188 796 958 1374 867 926 1116 655 1362 912 82 329 663 1309 53 1585 1193 700 1512 1399 1202 55 187 1575 390 815 773 324 852 1361 667 1321 506 
776 1516 620 1380 1570 118 1348 1413 677 74 934 1392 484 223 222 640 1113 803 421 1530 1145 531 24 1359 970 473 1028 505 442 1162 1086 596 1102 149 697 1081 1562 29 102 1539 907 587 216 507 89 326 82 1293 777 1185 855 839 623 757 1440 1083 797 193 248 1449 844 893 1038 593 1522 751 656 1187 647 680 556 59 874 1475 498 818 388 1336 431 1413 
1220 349 1245 1275 286 888 111 230 909 204 801 437 476 1189 1536 164 451 582 52 504 1348 1550 1524 918 469 850 800 13 682 387 1433 457 653 1558 797 835 1457 1087 1108 655 684 1509 565 1223 856 306 1492 1554 477 738 539 1519 375 1547 1331 788 1284 581 157 1058 999 864 116 433 901 1242 1101 240 1278 1 27 374 1251 555 1110 250 976 402 1527 988 
1064 1012 1383 1021 550 1101 1399 888 678 1033 336 827 415 974 412 424 1117 303 376 221 1591 83 1488 1336 734 1296 1256 468 880 48 1446 286 562 849 575 623 992 1548 684 1423 480 776 1023 830 1425 813 1214 376 381 551 18 1185 1560 761 697 766 1224 1418 84 854 751 352 271 1420 1373 287 443 435 1398 1160 53 827 531 1507 268 582 1222 1499 1582 1104 
598 1177 1447 1417 1271 211 1259 124 1150 209 909 1434 370 1526 1119 1389 663 6 1552 744 1470 1254 990 1524 129 525 1117 1490 984 1070 1527 1157 743 936 383 646 912 813 504 403 548 934 383 359 1304 736 264 357 323 428 740 1134 726 109 1391 976 1394 830 884 1070 1416 250 160 1239 933 507 890 614 1600 890 1472 726 1306 1430 481 914 43 1513 744 1478 
1249 999 366 679 423 1358 1523 1180 326 150 611 1296 652 1050 685 648 403 952 1027 538 750 164 726 20 1008 213 470 753 928 1129 979 111 697 781 1239 523 654 870 403 369 1081 397 225 375 320 466 1557 624 361 1185 292 1170 1037 271 230 532 1509 738 959 1004 638 621 1512 7 1152 900 1333 1284 1399 449 1128 372 683 680 1508 125 332 1402 984 597 
865 1180 1137 605 396 1025 832 1150 265 827 616 533 1279 932 357 1126 972 1326 1356 840 179 1539 1342 1117 235 444 1435 1186 81 661 75 370 869 555 38 1589 1124 313 391 1350 625 1208 300 972 534 141 18 1142 617 1488 512 150 694 1236 164 1541 799 1154 109 522 848 1393 1571 983 998 100 428 337 852 921 1485 1516 1565 826 1573 848 302 978 190 435 
1353 1589 918 631 1050 234 266 1433 821 455 1414 659 13 275 816 630 960 1488 661 433 435 1323 689 18 1550 325 1585 1339 578 633 405 1205 724 1535 1208 593 976 907 507 1198 400 1386 1379 681 673 536 146 30 287 1588 328 1403 888 283 117 1362 1459 356 458 260 396 341 226 1303 797 931 1321 529 562 157 1238 1551 361 105 1454 1160 1484 457 612 385 
1472 43 1140 1101 512 1415 1459 734 1194 911 1301 986 1372 6 1288 479 128 637 949 934 880 1198 1149 1422 531 468 864 241 53 160 263 498 425 1370 1072 1450 1207 384 1517 713 935 318 1588 1432 1596 89 483 1438 1413 299 995 981 1214 1301 1261 1405 1582 56 1051 364 1306 331 167 510 1331 1192 700 385 69 1121 994 318 444 242 1013 886 43 776 1131 272 
789 634 431 860 1498 1430 1125 1226 796 1176 7 930 760 943 392 668 1 34 585 197 605 1578 860 417 1590 575 279 1281 1394 1196 1313 428 1030 76 18 1208 1036 193 446 1360 1501 906 615 1090 629 1009 236 784 1195 1343 469 1548 339 1186 1243 196 937 779 323 1415 854 428 676 1089 1218 82 227 1205 350 928 1567 262 1542 1140 1510 102 104 1460 1486 985 
673 253 1388 1540 286 1582 97 542 167 965 855 1506 196 806 1340 728 1233 441 1169 934 601 235 1359 958 669 883 393 770 50 400 244 78 510 621 299 1327 198 80 518 1369 462 1004 146 199 1135 418 770 1117 207 1411 194 978 1318 1383 1371 290 491 1199 458 1249 1119 1303 953 1260 1451 557 941 87 997 650 591 822 362 1053 227 850 313 859 224 1425 
1475 544 1460 187 1041 1273 379 561 147 811 1193 1490 1456 785 195 1045 338 916 1184 900 418 180 725 958 997 1007 1580 1074 532 621 1379 457 390 805 1524 290 268 494 158 406 278 1124 1408 751 1593 1289 1408 1030 1046 303 696 468 490 1495 980 1405 1571 332 1161 59 530 171 1150 812 783 310 602 1474 977 701 658 1335 1130 496 585 1006 1300 411 741 1357 
1018 276 1153 1012 1498 370 1211 129 48 1470 1321 1440 846 1032 284 956 493 738 1367 166 145 1599 1138 198 405 601 1065 280 1137 170 994 1226 1428 534 823 1076 365 687 998 1064 656 180 1469 1303 578 1418 1529 1464 806 1261 235 1493 243 474 415 1545 345 1088 1319 34 973 1098 544 492 287 961 767 1066 88 169 503 1478 953 861 31 1285 641 1137 1449 773 
286 900 537 939 791 1417 1054 351 24 227 1471 1576 839 78 1120 49 25 1191 51 1212 1494 138 447 137 537 920 858 572 318 1420 1228 1061 601 1208 1386 819 752 219 452 1407 1070 1030 966 732 192 872 373 1125 1173 1085 58 51 608 1510 1404 716 1076 679 54 541 80 1062 118 908 628 165 764 640 963 80 1535 1263 1013 542 1208 954 97 2 586 968 
1428 1468 957 773 696 223 1313 254 403 1348 155 315 718 537 712 109 1095 1249 436 1475 357 1557 185 730 461 1104 1469 363 556 1010 1140 1481 935 30 1532 1388 1329 153 1227 899 1342 610 1531 1063 1577 197 640 233 888 945 339 617 1437 627 322 442 11 461 1469 448 1565 91 523 583 167 1583 1528 971 438 806 945 1172 1051 1409 1327 1407 1060 492 903 915 
964 414 1046 727 1595 379 1330 840 398 435 1040 941 954 116 803 132 1448 352 1042 602 1073 184 387 521 409 495 152 607 1475 1354 1410 1162 768 1530 59 494 571 1519 484 651 860 1567 1487 20 1111 990 158 772 399 349 794 16 142 231 928 884 931 1577 1388 509 988 421 474 595 1496 1302 455 526 1531 1494 833 1193 1269 639 162 439 197 698 376 912 
617 1473 375 761 666 480 860 1363 912 62 1200 131 1422 1106 1261 1171 819 373 331 456 570 491 1004 696 867 795 1095 120 822 593 1455 1573 383 272 340 937 1264 561 608 1091 1145 1075 936 1299 1457 462 1556 684 795 623 772 401 1419 449 174 800 506 8 199 1158 1475 952 1569 1126 945 243 1161 192 90 347 672 556 1468 130 1438 884 1230 1220 215 872 
898 1355 1539 878 1407 401 756 129 843 1144 1200 1530 432 1028 1352 421 1020 1527 1243 1264 789 1048 1255 167 1464 314 562 882 998 1558 1390 180 356 781 815 199 129 555 428 1112 140 1559 969 631 585 277 967 1052 284 1306 985 603 556 1392 1043 156 873 1062 715 385 653 5 732 242 1551 1588 1437 1591 214 439 1493 1102 1005 0 1479 1499 1040 547 310 1074 
250 133 793 356 553 1555 1254 571 1521 468 923 644 232 730 219 672 1049 565 1145 348 1394 673 736 1010 1127 807 932 13 1533 461 1269 390 858 1508 1110 1473 1208 591 1220 55 390 299 1304 568 104 1161 1247 748 442 1046 850 549 367 153 1220 550 1445 673 1599 741 452 109 1129 1199 575 1139 1467 839 818 835 189 408 728 555 481 1099 1267 591 789 895 
415 772 880 416 1235 1384 1563 1544 663 830 929 1388 764 1290 40 1457 1354 852 25 660 469 1532 1150 1324 1016 1477 473 496 453 228 650 337 794 146 858 1109 1144 1128 744 332 941 117 558 153 10 185 1315 1587 1244 141 655 2 1183 1355 1306 1168 662 1021 293 559 1548 726 67 1561 410 180 1056 94 1552 80 64 1331 286 855 1585 1405 710 732 1358 138 

# Time : 57600000 
536 1091 685 804 858 107 970 1287 1095 481 1416 1159 1495 210 1563 1165 322 1370 1014 665 483 58 1228 1016 173 835 1391 118 653 1032 930 1595 1156 985 763 923 776 1498 1107 1437 1381 956 1313 995 1511 579 221 997 1404 503 943 223 925 1449 1125 585 430 1342 281 847 1129 514 1337 1324 789 268 446 382 720 779 728 1323 232 772 912 653 1182 1462 1259 405 
298 1089 66 711 54 1413 40 1218 1151 1223 247 1319 1424 625 372 125 949 1267 496 1577 869 1550 54 165 1524 560 79 1120 1181 627 56 143 1395 722 891 712 1583 1323 607 305 631 980 1133 154 696 930 1465 931 328 1251 589 893 974 1163 430 58 1500 1386 1269 184 482 214 447 170 333 239 1599 876 250 94 286 410 787 1037 1397 100 629 802 1404 1323 
108 748 1405 1424 982 1116 1493 33 228 1171 159 1439 581 110 685 1352 945 649 327 760 209 1456 1132 798 45 1500 1190 323 820 1515 632 585 756 1455 256 886 39 1026 720 1210 499 284 205 120 466 1262 1531 578 919 1003 16 437 1412 955 847 618 494 389 647 904 405 1447 1476 524 358 1314 259 1348 462 751 916 109 980 1482 1172 954 1569 1532 1128 1362 
55 1356 59 1176 100 879 658 849 1312 1335 526 1277 1431 863 881 384 1429 1304 685 1141 345 1305 835 612 71 1585 390 144 1080 552 733 1422 380 1216 792 1102 1490 1276 833 417 1275 187 1443 81 278 1272 784 1063 1542 699 1514 1515 131 1173 419 699 1103 1403 1062 256 721 1332 1586 1432 951 402 1019 320 323 25 787 11 49 1224 72 324 297 72 68 401 
1206 1138 307 734 184 664 1592 1166 507 1498 1452 928 770 178 1533 352 1467 398 386 117 999 1170 534 366 108 953 326 980 461 381 1065 1307 917 1542 1564 1200 339 312 1321 418 1244 739 1173 1415 819 563 381 841 115 1374 249 71 733 810 1274 727 1521 486 333 1565 828 45 650 579 1232 1293 1546 766 734 1120 1396 103 114 480 979 847 781 241 1345 423 
409 1152 332 1440 1199 1468 1178 239 197 1412 817 749 1320 97 36 1274 1546 1157 266 93 203 740 569 542 1414 1321 1070 747 5 1330 894 734 438 1185 460 215 705 1307 1115 276 1596 917 1323 614 64 267 231 571 729 1536 1366 193 1573 1223 755 312 355 1187 146 1535 1217 1053 1022 145 413 1575 1536 1185 539 1113 943 1173 625 1305 929 1255 974 1082 283 357 
419 1024 515 433 437 6 947 108 1436 452 1359 802 1386 604 1242 1093 389 376 1285 1095 1090 1270 87 934 1141 310 938 1495 1436 1132 33 40 1566 260 197 756 1332 1309 1565 149 1026 751 761 906 1120 1299 1255 1091 1105 1078 1056 201 472 544 306 261 584 1513 831 837 467 1068 794 404 1434 63 843 786 1497 1553 1528 77 1573 1355 1267 1436 70 776 210 910 
85 728 248 1515 1118 701 704 133 1445 49 51 1270 943 1322 871 1263 55 762 427 1319 410 961 1202 99 675 1139 399 1257 267 544 706 536 1402 765 473 765 928 494 14 1365 15 468 65 416 498 573 1163 1056 1233 829 187 1585 1529 45 1094 52 1011 131 1337 786 1263 740 1322 484 1208 583 949 921 100 858 400 321 835 153 283 380 135 1564 582 764 
482 1245 527 1254 671 367 881 635 406 913 741 1476 79 808 181 999 1406 275 1386 1516 1500 723 1496 545 611 894 1398 1323 1211 1206 508 1074 1308 648 1462 779 257 786 739 1098 1294 64 1229 451 1451 150 198 596 103 305 14 504 85 1351 1008 1555 1329 453 1123 796 165 821 272 1181 670 30 1253 1122 603 1432 607 17 1402 1319 907 696 1329 203 407 805 
1174 243 874 1176 542 370 898 1298 1400 738 195 667 701 443 405 884 320 257 436 641 500 1360 1005 616 973 911 1489 1165 740 948 76 199 83 582 801 1219 1281 1160 343 541 1456 1498 1339 178 1016 551 540 568 579 1515 885 1095 246 506 633 1274 220 293 717 123 938 220 1161 1407 179 1478 442 113 512 1081 194 1326 1188 428 642 1445 507 79 1449 1346 
1151 255 1562 492 457 768 1149 1536 1466 672 158 338 1331 386 112 492 301 1396 1316 968 17 1405 1581 1174 1233 782 557 1212 1401 916 273 1383 1007 603 1468 17 1338 495 1536 492 370 360 1477 1206 705 1001 1047 807 905 1315 389 337 1069 1447 212 488 1010 847 606 25 494 261 647 180 84 1541 213 659 567 798 454 19 556 1289 126 534 717 1362 1015 735 
1413 866 265 497 1068 1393 1249 45 1509 158 141 996 739 607 1238 1559 1511 679 1090 810 708 1495 1149 1299 843 622 686 968 1337 969 253 1050 1240 58 278 497 139 378 798 1167 900 324 341 933 1525 39 648 285 345 60 686 700 1205 427 211 455 793 999 646 338 1363 1004 921 1049 239 1222 678 1091 135 842 617 1178 651 141 1573 1301 157 849 1217 888 
1405 509 873 841 1330 1264 675 1298 134 1370 876 1021 1123 293 650 1113 1288 1500 157 1578 1063 759 945 511 1026 936 909 1393 1166 1583 805 676 491 891 1199 49 1103 133 787 978 182 44 1523 165 1185 53 1535 219 1138 767 1363 1127 1524 1008 754 1159 690 669 370 1214 1530 204 302 154 1100 1564 1441 1040 1495 1065 26 658 1166 1501 373 656 851 335 631 124 
1242 978 1011 826 738 761 459 503 1151 370 457 1588 1238 1325 1099 484 1292 1451 850 580 490 512 1011 347 116 1008 99 1195 26 1176 980 1125 815 141 558 1503 284 852 1380 543 90 844 1599 382 858 1427 348 1337 841 357 80 135 77 1588 392 1502 48 40 1570 431 1118 859 1454 660 731 237 1324 294 402 1293 288 274 1385 787 352 622 83 391 1384 513 
30 649 1170 13 931 591 559 161 1041 1179 648 209 3 472 782 638 332 1037 147 1100 1487 213 1376 976 1414 957 1182 630 922 1319 1038 155 130 233 678 442 837 227 165 764 1010 1134 1114 999 871 518 1195 1241 491 1351 1474 1504 817 202 338 964 1096 641 635 406 155 76 932 454 899 318 1127 58 1214 697 1036 905 1389 275 879 1112 711 1172 1339 1486 
963 1525 911 546 838 1499 1025 515 81 1013 131 807 1478 1272 1144 714 1279 684 1013 234 17 350 757 1506 1475 552 501 363 1388 1351 1395 570 1112 1133 1080 1331 199 222 1254 875 758 875 86 278 1376 619 661 572 525 1249 140 458 1064 136 1042 844 158 438 1529 1320 562 1167 440 582 1044 789 809 388 277 725 966 1013 1509 1508 1523 714 238 1316 1466 387 
589 543 618 736 1574 493 926 83 1045 875 922 101 709 1314 1434 592 494 871 490 1435 60 1530 898 1014 1045 851 429 1511 1443 1008 960 614 1523 275 1285 780 805 1474 187 1246 541 1467 1271 1093 1270 39 1308 296 927 200 763 1522 798 891 1037 717 798 238 188 464 582 1040 50 749 673 200 438 732 690 1422 814 228 610 186 1461 468 83 1147 344 604 
777 452 158 936 1518 1068 1174 11 1126 40 328 754 1215 1208 340 1357 1539 338 1071 620 1277 627 1171 1361 1277 534 1059 1538 495 25 925 260 1309 540 1213 553 291 1585 984 1160 1291 962 396 1328 1336 953 354 764 295 618 822 1307 999 417 1155 88 652 1294 1273 1112 1474 721 59 1544 1325 389 622 895 1101 1351 1431 1476 181 1565 1105 1052 1454 396 9 534 
835 1335 125 864 108 1468 1328 744 882 17 252 591 1297 1294 539 1157 574 1232 48 858 282 1367 668 1133 28 1525 1344 856 496 1186 141 1565 1176 246 325 364 331 861 495 612 594 1164 1185 877 63 608 1201 581 627 1367 1217 1340 1446 1581 1560 871 1423 292 500 1416 528 954 1120 780 988 473 44 1314 245 1370 1184 1517 1429 1354 726 927 1524 113 1242 999 
221 349 604 315 94 554 805 433 1231 1353 945 1092 1478 1077 881 641 955 1128 699 162 180 1301 772 390 1167 1207 1310 387 712 1488 568 357 609 483 210 777 1416 1314 796 258 1467 548 1384 216 1056 71 595 1076 409 188 1088 1526 950 588 257 1370 1244 1320 70 379 1210 333 1107 1019 887 328 408 1461 122 1151 1121 1409 964 1144 1148 1017 1390 552 1559 1443 
1546 1278 931 238 700 797 1470 334 98 742 370 48 723 1453 1324 434 121 1 1353 1346 450 975 1158 1442 736 363 1557 1097 233 1393 433 414 1244 1302 1484 893 1173 212 235 1415 1213 1511 908 1561 921 1440 98 965 880 205 1110 1334 608 426 405 147 603 544 1138 416 110 880 1479 1081 337 1330 1297 1204 508 344 420 1557 1416 528 269 1130 20 1070 137 597 
974 416 699 1524 1128 648 1273 1205 895 777 1360 1245 838 901 174 635 185 663 363 1489 1502 642 265 1192 1197 946 1418 479 902 404 585 694 520 1549 1499 443 1409 471 1554 903 221 1156 1171 1123 651 199 751 1442 1208 1204 1040 340 1152 1317 1532 603 76 751 1514 363 1554 555 1183 594 718 1358 304 792 1028 1297 518 703 322 505 1553 148 1338 559 737 230 
108 105 891 1198 628 166 1179 664 423 931 385 436 941 542 707 1480 780 586 963 1565 625 192 189 376 97 848 254 1584 100 598 172 609 224 1012 1258 262 43 1293 1411 1232 1041 1159 306 680 68 671 540 1344 985 1268 382 205 408 1127 787 1491 1255 829 24 1428 306 779 1027 1574 360 732 431 173 671 464 945 354 121 126 1383 71 876 332 624 802 
1561 105 243 1426 289 767 558 683 188 1295 1546 848 1534 394 1275 501 589 413 1456 1476 1352 573 1024 749 1018 1065 650 1020 829 1255 282 491 1071 986 565 294 20 859 764 1528 413 1502 887 265 882 781 630 1205 312 35 227 548 991 569 890 610 874 338 84 249 719 390 505 1297 1158 225 860 592 398 877 1250 929 184 802 274 405 1309 1226 13 1345 
105 1188 544 392 1238 1201 962 31 612 191 346 1041 1353 831 667 974 1526 1244 233 1400 252 1270 660 197 241 380 637 1052 787 537 545 1420 681 910 979 1084 1250 1354 513 1068 280 484 174 1015 353 195 1422 889 1124 1219 209 1053 391 1142 249 1535 1265 203 651 1189 742 769 871 838 826 445 1065 283 1155 47 700 4 1199 1528 439 528 1146 306 360 1535 
653 1039 616 785 572 447 563 197 1280 1317 206 803 1594 560 87 144 307 652 1445 1022 479 129 80 641 464 1552 862 777 1572 1308 1294 266 300 92 257 759 894 1407 475 1340 1036 626 217 402 87 1514 803 537 1163 747 1539 27 290 1589 1407 675 121 1454 91 678 864 927 1174 45 1529 19 1548 620 1164 868 222 1263 107 562 837 192 265 385 470 961 
421 827 1008 677 500 594 387 715 1184 157 975 1549 510 1355 847 321 1497 203 1411 726 819 464 322 484 678 425 1101 59 19 108 1099 625 136 725 245 394 1119 238 421 896 804 567 526 1224 1508 525 652 51 805 1274 909 635 1196 87 61 347 1566 1480 260 1065 288 244 929 691 263 44 1233 650 102 514 193 874 1586 211 184 412 276 1285 137 1021 
1008 1239 1245 1336 1389 1420 1159 1197 1482 1016 169 503 944 1208 570 1259 910 562 1265 602 1285 647 53 646 1040 393 1511 843 471 170 1574 383 990 669 522 220 1425 380 37 761 9 1391 568 151 1118 1087 576 23 1384 1070 1517 544 679 309 786 1371 681 681 572 629 933 1303 38 1362 649 852 1133 195 826 291 169 1155 648 751 570 1211 1374 374 257 1474 
82 70 307 195 586 1397 318 209 1347 791 990 196 696 1368 224 208 1586 1236 619 503 81 731 641 940 1508 632 662 4 1546 916 568 1260 465 1069 450 756 847 104 1505 490 1127 969 1529 354 867 1226 545 221 808 1014 100 632 955 253 839 667 897 1397 323 1247 1434 876 43 470 443 1013 1487 909 1496 644 463 351 1558 322 154 1314 1309 253 531 1239 
986 185 851 1395 133 186 1086 1561 86 437 1500 602 931 1278 83 1020 80 166 889 1300 367 272 1122 954 414 507 1540 639 1343 1124 559 934 915 863 494 716 915 895 1018 382 1012 1472 956 1345 8 835 255 346 378 62 1036 1318 1294 675 1308 579 1345 1176 131 273 1200 490 165 626 226 1389 181 661 577 917 1055 842 1108 1537 1253 284 180 408 529 1067 
1382 1255 990 1452 831 1397 1207 26 111 208 968 243 479 391 73 582 432 1404 509 415 944 1568 356 626 259 1571 1242 974 1181 1530 838 1503 959 375 32 1268 1100 1457 656 630 1243 1215 795 715 766 274 971 1339 981 347 538 1028 481 545 1143 23 1598 454 229 1500 216 604 1595 2 94 1486 331 106 246 513 219 277 577 476 1583 1133 1054 1012 559 1000 
87 1387 1272 1413 264 56 1454 609 938 846 1513 221 729 373 1310 760 715 112 333 557 1354 926 754 1460 1238 472 21 20 1166 723 272 811 983 1272 1431 1144 5 973 626 1062 1069 842 722 1072 46 1157 295 445 1086 241 1545 807 389 103 131 480 1486 1000 171 1006 1575 1202 180 834 682 500 316 1460 660 625 1098 891 1348 749 1213 731 1143 206 232 707 
1426 206 34 218 70 443 276 1057 982 360 23 322 1580 256 560 318 1104 1460 1145 98 1349 1042 60 229 779 348 1450 538 1510 62 1405 148 1361 1374 864 248 908 86 743 29 151 757 692 357 501 477 826 785 1209 796 1392 1325 926 138 1598 1451 1169 856 871 267 49 1131 1125 382 18 1440 102 21 527 1057 764 748 1229 263 1284 288 771 869 997 1052 
1234 225 84 261 1326 711 1299 1391 394 136 267 1351 774 1188 1326 94 502 207 18 1532 1019 1049 1304 879 1543 68 1108 869 316 1272 935 312 731 63 1344 699 527 673 1279 826 527 1090 911 110 227 1441 867 1373 203 1253 1026 1501 1031 492 983 1074 1379 1323 1195 489 860 375 584 502 1351 174 207 851 298 613 1468 607 1354 561 580 1036 846 333 459 786 
1402 1379 595 1353 1209 1217 1249 799 1284 1190 1429 1034 48 668 561 1361 456 47 475 883 1288 926 1099 769 1349 521 1272 60 142 126 717 868 1339 918 1111 1094 1363 819 1112 595 1356 1142 513 743 1270 1308 589 149 333 285 594 543 670 622 1135 1280 48 245 287 1359 43 670 1141 1475 1312 1200 760 775 857 1459 1248 1381 1236 481 451 530 760 1542 694 1507 
723 567 1242 1262 973 1353 420 67 1232 1504 336 634 30 1514 270 291 1541 1176 1302 1280 1325 1377 1419 1036 986 1498 472 308 823 98 1329 590 319 745 902 1528 1255 485 1186 1121 1014 920 644 434 289 646 379 1329 608 439 485 1551 1164 708 1506 360 1096 1055 146 350 455 649 866 12 754 280 158 1327 768 244 761 1442 233 964 579 574 1078 1386 110 715 
255 763 221 830 764 1270 1380 944 1429 890 371 1012 1430 1509 1059 319 1249 1498 1447 136 46 683 1235 1014 747 1499 1223 774 823 989 1483 771 850 579 200 288 1094 705 309 1504 1062 40 45 1525 1012 1294 480 269 960 1358 1084 1164 533 1286 721 274 458 941 878 1268 175 1187 1131 988 769 739 1504 421 843 459 1058 1168 51 812 181 1568 534 279 235 737 
1237 802 891 403 1535 1370 1028 1123 1528 499 1561 1349 468 609 1306 1478 584 534 302 1513 636 601 993 528 481 34 896 1489 1158 1326 38 651 385 1077 466 323 828 485 440 1398 1409 145 883 1537 973 1234 488 462 1175 377 1120 626 1493 482 1455 434 595 844 702 803 1588 1278 779 92 841 372 61 1303 549 1076 326 224 1070 165 185 341 698 531 301 1450 
679 137 188 1104 1556 548 1094 65 1594 57 77 599 586 754 246 269 1494 601 1296 677 214 1286 938 1066 524 388 32 97 216 1343 1378 1182 624 635 401 708 1332 280 980 284 930 191 1263 508 1496 174 1338 1584 420 608 1588 112 766 261 709 1314 488 896 1433 119 1582 1020 1418 980 141 752 676 217 618 1344 185 613 412 169 229 1099 797 894 276 226 
39 1229 32 888 1239 159 350 158 1561 1057 127 559 9 1347 1342 1255 1349 846 867 37 25 268 932 625 280 1549 246 239 258 951 766 1251 294 1013 532 53 306 1307 686 960 1169 1342 1171 1163 1223 963 1475 777 161 1541 660 681 1195 483 238 667 1507 923 969 454 508 149 1564 954 1336 615 837 226 675 99 858 263 166 116 743 1288 1156 843 826 506 
426 158 1070 480 1597 1408 877 911 752 543 1289 865 930 655 102 419 289 1505 1114 805 49 1190 686 51 1298 963 1294 891 1085 1489 550 1035 821 1105 1511 1131 494 1046 104 1277 406 586 1340 1005 290 1264 158 1135 922 143 648 1142 1594 1097 303 326 1128 145 1064 947 215 521 262 1213 1531 171 602 248 662 1263 202 1205 1356 304 95 1015 701 1583 780 560 
682 1486 321 210 570 785 1006 1328 1339 813 279 1085 30 135 1144 1110 1122 1287 1561 1468 1092 147 899 998 951 1448 1449 891 1359 499 125 238 662 273 1171 927 1323 392 577 839 1045 1236 960 626 378 599 496 1126 1032 201 1446 71 1301 1051 653 643 1146 442 904 1214 1199 937 937 1218 260 1206 365 131 1176 572 880 927 667 376 793 218 125 580 756 1383 
899 255 71 786 568 1029 997 271 1317 434 1249 856 170 90 978 252 1242 466 1474 20 180 854 1206 707 446 324 315 1496 1100 1427 1232 1120 186 1343 1187 1251 1448 1401 1334 187 1343 382 358 87 94 722 196 777 245 628 499 274 1595 178 1562 1228 725 1015 1466 414 703 1217 572 1421 1281 1134 820 940 1038 1455 1546 287 1558 713 690 1319 1052 1000 831 1549 
1305 895 1244 902 903 1497 1426 217 277 702 1006 1363 1282 401 530 548 651 1447 709 1561 1540 1133 969 467 1576 1368 1113 1252 941 478 384 502 244 222 68 434 778 239 581 209 656 846 1020 1308 1119 244 1001 1071 77 1078 1361 1252 516 454 1005 396 1068 368 169 1303 626 1337 1496 836 1531 389 1254 849 953 17 1270 591 330 46 101 901 972 1163 155 1048 
969 804 458 425 1268 967 1034 501 1505 491 131 752 1060 1336 566 1412 412 1127 85 152 391 692 1462 227 118 34 17 538 1142 1020 45 48 33 82 1544 858 268 1542 297 1085 1385 1509 356 1408 947 281 694 121 327 1510 810 1174 546 679 1058 534 493 547 729 261 647 643 418 1273 1138 872 416 14 641 523 1540 108 1394 259 151 250 1334 576 1179 189 
1050 718 1434 265 1188 1226 1344 765 944 128 1564 374 1114 493 1161 752 943 608 907 356 559 837 74 1335 331 1179 461 184 644 350 156 1569 693 1116 97 1339 1396 1498 342 792 1016 225 1247 1030 1585 185 224 723 66 355 394 842 123 1493 1118 128 900 217 1066 1346 1190 1364 1010 106 1316 635 1240 216 291 1511 1130 1494 290 1031 764 788 627 1453 483 606 
128 544 900 1056 1059 1149 1107 432 878 448 93 976 208 1003 184 700 1293 926 891 751 1569 1586 911 1491 723 447 306 458 355 1309 702 1394 602 794 221 290 1113 1555 916 19 522 479 1401 399 870 978 592 516 408 647 1164 243 1427 1340 1497 83 116 605 944 1565 765 76 720 128 1129 1049 854 710 1551 1162 658 994 279 948 143 472 1036 392 478 1527 
1458 313 736 1498 1231 760 1174 830 346 1085 1345 938 1163 652 85 1033 296 1257 298 691 148 1198 1560 1127 546 1235 530 1477 921 520 1282 743 71 880 548 875 233 1232 107 561 682 1062 797 834 705 1360 1318 1572 106 575 418 989 1106 1237 760 930 298 493 378 980 1384 830 1559 385 484 824 1021 582 684 1194 989 587 1280 616 1561 959 1522 6 334 203 
1401 269 206 517 404 1203 553 361 151 1274 1419 1445 1495 1046 1016 1187 1351 91 483 1208 1092 1479 418 460 820 840 241 1403 800 816 349 295 920 1274 350 763 107 1469 1462 1087 925 305 1469 1267 415 921 325 728 991 1336 789 1482 821 136 1297 1284 394 877 556 1415 509 1534 162 1380 1294 472 1124 362 1417 1238 276 1574 277 1296 658 602 380 1018 371 1563 
35 174 620 688 1464 1462 1272 1404 903 146 157 81 1134 1316 934 914 1531 1180 1189 1170 956 3 1421 1578 800 31 62 52 585 762 78 1267 1086 1518 1296 329 378 362 68 984 1386 947 573 123 963 182 734 856 512 1498 258 44 241 300 64 688 234 1053 76 579 229 1207 329 437 763 1294 528 9 294 253 1413 1273 292 104 1186 352 1463 1470 1474 120 
1539 50 1207 686 1101 1432 816 1568 486 1522 1321 1066 1173 1189 95 1145 1314 844 1565 1600 1110 738 168 327 1499 751 1009 959 1402 538 1474 1317 411 867 1434 1282 1296 202 1070 1205 534 141 1533 1518 1475 31 1021 1184 657 341 143 1344 24 204 1462 461 1478 710 1016 644 993 21 617 1455 1513 1223 1371 755 1581 912 443 981 1572 1227 888 128 1064 695 1438 862 
1419 505 92 463 1511 406 1466 156 1528 191 1483 944 42 565 1327 1128 162 420 122 207 1546 221 455 705 995 1540 278 166 868 77 585 127 302 916 1395 1416 764 1231 790 791 22 1361 526 1038 555 384 1547 1295 1412 583 113 1440 530 1398 1032 581 76 972 318 1489 882 28 1167 871 1515 1075 665 1081 256 242 1357 802 424 142 360 578 643 768 1209 1166 
610 120 952 1415 323 1221 929 1137 1306 1456 713 1103 789 534 589 952 1517 1522 795 1293 1327 1172 1476 965 1337 626 1261 477 1071 1464 946 1014 366 174 658 1421 388 1229 1500 329 1104 1361 632 487 208 1564 216 524 486 1501 692 1063 1341 736 900 124 494 60 319 811 108 202 249 56 1359 928 1408 56 1052 885 92 980 358 978 36 565 1201 1004 1079 1121 
192 1523 606 1525 1599 1085 599 646 33 1364 1170 1416 775 418 1524 73 69 911 864 1374 1337 599 620 558 1528 1262 1301 557 139 1234 941 450 1391 454 469 1044 981 1262 483 612 460 805 248 556 1297 690 613 20 61 281 707 672 1143 311 12 950 1422 613 271 1010 84 885 315 319 1496 1408 1241 722 1476 1261 881 445 1097 1090 580 1068 178 1511 1555 1446 
41 1174 1528 1343 489 237 1058 701 1436 1328 1254 1247 969 122 611 438 1019 1058 314 711 1033 527 1170 1351 292 281 503 1552 1306 645 563 182 1368 1260 883 1165 1576 1135 889 690 33 1217 160 1415 518 10 1043 15 721 316 4 1353 179 831 607 144 9 95 329 998 1152 675 164 1410 927 563 8 1055 1206 134 768 1505 608 1188 1013 1081 151 1022 1233 309 
1365 177 860 386 665 356 1527 1546 1082 1062 1329 1009 424 756 1364 324 681 697 1326 1334 319 904 771 877 1250 1008 14 596 1159 188 132 916 909 1170 1352 468 519 1153 1118 722 1132 1209 948 1277 1109 329 20 622 1459 94 488 1014 790 1222 1197 277 1113 90 1305 127 251 528 994 287 570 716 356 521 403 1394 455 1135 1530 1168 256 189 283 1391 417 687 
1352 1049 238 97 753 1192 1510 835 1072 997 1447 1312 664 6 815 782 686 1176 96 411 204 1599 92 328 1252 763 936 152 1264 824 266 1086 344 630 637 514 321 345 564 695 673 1025 1540 518 1213 501 410 1363 603 931 847 689 447 739 671 1317 438 295 1264 1325 747 1173 730 1204 691 478 120 1277 910 58 1312 192 809 1445 1069 521 1489 679 1259 555 
1412 956 1429 1248 676 1248 302 937 1193 393 1008 1447 712 1434 1019 1345 41 824 938 720 8 682 338 354 538 987 1600 1545 1133 835 110 787 1222 1076 197 1293 1414 191 44 1101 149 574 757 362 1556 182 1277 64 232 1088 1118 993 944 1134 311 449 486 1423 859 313 347 1183 526 727 1129 89 796 570 1481 513 1436 25 186 679 1225 1047 85 1247 169 1010 
1483 369 1500 627 1162 659 159 1544 408 1558 1084 844 69 189 1425 1543 1563 381 117 347 356 1112 396 982 702 1495 1335 576 895 1362 899 1459 1148 709 1264 901 759 1105 448 1099 267 278 662 1057 1369 143 611 927 889 1416 27 59 806 704 333 1094 33 200 171 1499 1010 975 276 493 249 1294 1218 874 1111 202 1099 913 100 903 807 477 846 1557 1155 319 
62 999 1046 559 574 293 1443 219 1487 801 97 248 820 1082 1045 335 912 1184 1211 380 543 489 1252 5 276 385 441 23 88 914 676 225 400 1231 1407 374 338 904 1093 752 128 532 1183 1373 426 68 66 872 959 1493 196 1436 1445 801 949 0 1596 636 953 1104 912 722 789 698 144 196 1320 805 558 695 1201 895 911 1501 1378 1472 580 844 4 1166 
180 1100 1529 542 1569 98 227 939 908 962 789 740 329 194 205 20 372 485 158 530 1442 529 1068 92 926 1120 54 446 292 1536 13 603 1477 793 533 447 493 519 219 1382 567 870 1498 107 276 134 1008 963 1500 1117 972 119 1359 1502 500 377 56 869 204 1037 1238 352 37 531 90 1564 959 423 739 1134 699 1363 459 1421 607 514 132 968 576 677 
195 1088 912 1213 900 1079 1156 1584 790 298 1144 537 1365 947 863 140 65 602 438 1395 314 1353 1065 92 1540 1346 1357 1055 1008 198 351 218 932 828 114 234 782 800 903 886 1211 1117 1235 1444 1335 323 1380 996 202 1527 385 206 1147 519 143 427 1116 1431 807 643 1600 1354 1495 1052 1099 144 258 178 504 1210 491 90 1301 832 1268 811 580 1390 263 513 
1143 1260 1199 628 77 1239 663 1469 1156 469 1343 154 68 159 197 854 567 879 925 945 1445 566 1140 1543 519 1499 1338 62 253 268 514 1147 924 571 1 1256 932 875 685 363 1307 1235 663 291 630 606 681 128 645 753 516 207 11 495 1429 814 1465 968 168 1088 130 1 295 1281 545 647 158 91 905 1430 767 1006 207 1575 678 53 507 670 222 338 
1415 1343 565 1201 639 36 329 851 669 457 1588 1491 724 1400 572 234 862 1561 530 1140 474 1030 902 1439 238 1126 1044 262 893 1520 509 134 638 730 920 339 389 249 540 379 851 493 1274 337 186 1536 1584 832 91 377 1334 529 111 910 1009 360 1337 627 1382 1281 87 1349 230 979 1250 904 224 313 749 1396 597 254 1542 30 123 251 1506 1249 738 369 
1133 387 1586 168 814 451 1243 940 1176 81 545 1566 1058 1392 63 1079 805 826 734 1201 300 1230 602 714 579 350 1502 846 415 924 547 720 699 625 716 1508 88 1060 1152 564 1035 367 1463 842 47 148 1447 611 845 986 777 262 261 1154 841 676 343 1036 548 161 1317 560 282 960 475 1584 253 923 595 82 0 1494 153 69 1191 563 97 307 412 948 
228 217 169 257 1069 152 959 1187 1116 527 1560 1577 1296 1556 1362 1303 25 925 1201 1020 559 1514 441 712 439 1439 207 807 1331 173 1593 949 324 1306 1497 1282 1513 1144 58 569 368 650 142 1537 1079 952 1052 1559 1416 239 1350 62 1001 247 760 989 1044 1118 815 1450 396 155 624 1225 1319 1020 1525 73 173 55 216 601 136 1357 375 734 894 404 942 926 
539 361 288 306 623 777 1551 181 17 1330 191 1281 1355 371 444 870 1339 199 1128 943 1204 1390 330 1321 779 35 1205 1372 508 535 540 314 163 1583 912 998 381 1352 1000 20 1439 67 1462 1332 142 223 982 1420 215 305 1248 905 246 114 1127 847 4 1223 1346 1004 509 788 499 1344 382 1404 349 1292 292 985 617 1576 211 432 1013 148 1468 14 611 1286 
532 1217 409 399 1147 1505 1453 363 685 364 454 722 979 1161 1062 500 1085 1106 1261 312 651 1315 547 337 1357 631 815 1424 309 187 437 482 298 1190 1298 586 318 963 679 1366 434 325 233 1087 269 399 121 491 1149 1227 682 1581 74 728 98 554 260 1262 842 683 7 978 809 819 332 95 393 1242 1282 811 1184 1531 1318 898 1092 1200 1533 904 1442 931 
1555 1421 1525 1050 686 1119 1225 225 500 1257 178 944 1455 188 400 718 1104 823 456 1008 71 597 476 667 897 1560 1272 1455 509 753 524 1391 190 983 180 938 1146 184 1452 1236 1398 1229 963 180 1370 1380 1264 1358 196 926 560 1091 628 58 1242 837 684 470 1348 198 947 67 381 299 83 855 44 1480 872 967 133 819 1560 1483 332 824 976 153 1467 757 
1233 163 1510 939 468 633 1478 1528 946 630 1122 325 157 790 1350 889 288 386 1030 51 276 630 304 644 887 1022 347 181 168 366 290 1209 806 95 291 1382 754 785 1496 321 243 116 866 1279 137 526 1335 844 155 300 1114 163 1417 400 1561 964 233 1247 926 1566 482 1087 225 1403 1009 316 1083 523 1246 1021 1084 55 482 1036 1203 1313 682 998 1190 389 
730 1088 672 720 815 1117 546 1442 589 385 540 10 802 1048 712 664 967 1186 1321 746 194 531 1325 1373 229 160 1249 774 1257 204 638 1458 1184 577 546 1108 1600 716 855 606 1468 952 704 852 1599 1445 1468 745 781 1223 280 1130 721 1344 1569 71 1573 712 1137 420 186 104 1432 958 550 305 358 24 1296 55 438 52 660 858 1470 730 79 1055 915 822 
129 257 287 201 1541 1519 1041 853 772 1308 1406 1193 708 106 180 1567 1308 939 1193 140 785 605 1378 552 714 1136 130 1452 1194 867 1397 1411 231 1546 307 1571 1465 809 250 489 1459 1536 786 1200 517 1592 971 31 923 117 1475 332 646 284 1579 633 900 474 914 27 1290 1344 244 547 686 170 838 207 1233 1552 976 673 1207 163 856 1139 1528 1155 708 433 
1104 955 192 1149 1317 1521 284 172 1325 1307 1014 1221 1143 628 1166 1018 725 72 1234 619 604 1320 695 1175 761 49 1203 1274 225 1414 1538 988 119 1476 198 1115 1525 585 1145 1183 1548 243 1455 582 632 738 1247 119 833 1002 690 685 1021 787 1162 1338 654 339 893 1498 897 808 94 50 227 1597 1478 556 1244 929 554 138 1168 618 350 1304 132 1383 360 697 
873 430 686 1177 1136 1186 1037 294 306 617 962 1268 1095 102 68 1194 1350 239 1082 659 1071 1566 558 1032 542 108 53 287 552 127 122 323 155 410 537 534 515 1555 1482 133 544 1461 139 551 430 1485 891 1580 254 991 644 1008 759 977 462 462 467 667 714 1145 1488 1050 88 543 1441 1415 1416 859 435 196 99 229 934 867 496 225 1487 44 160 209 
744 1064 1557 600 203 1027 1404 1288 643 341 1305 524 401 542 677 376 1396 1092 536 460 664 701 1052 771 504 1061 950 1578 576 1167 786 111 734 302 893 259 927 1214 1416 405 1071 602 54 792 427 951 120 769 1364 649 325 269 1491 32 921 570 1519 1585 744 1305 703 823 58 80 556 486 1269 1306 137 619 467 815 1460 1073 478 1359 1200 342 94 809 
737 1404 1008 403 545 1348 820 582 50 91 1591 794 857 254 462 1566 1024 790 610 222 1054 120 234 218 270 1076 331 809 1392 1047 733 1268 1218 627 1282 1215 1293 151 1143 606 1302 390 609 1519 802 293 1073 911 1551 1436 887 384 767 641 273 1521 348 906 867 1032 1477 1071 1438 1079 1087 808 1578 208 1464 1294 341 923 972 151 766 505 443 360 1493 901 
513 706 387 60 817 1475 1204 981 1301 1109 1428 1444 1350 1414 790 609 459 105 118 806 278 80 519 1579 1059 686 115 22 556 1487 250 1528 1412 137 638 1291 1098 488 1183 1493 1274 1076 1596 1005 384 1532 1200 1541 1164 748 1002 19 502 694 1078 1038 1030 599 434 225 241 73 582 791 1574 900 628 1007 1577 329 1322 553 196 602 399 558 762 285 117 573 
1323 589 174 428 816 1410 59 303 449 930 467 93 1357 1506 1037 1112 1010 1086 996 1195 237 904 1301 597 452 463 1105 418 105 947 1549 615 958 440 886 172 1274 3 1269 737 494 1386 1312 235 1564 830 249 253 1457 1322 400 659 1213 529 1343 1549 496 700 1037 166 1153 641 834 948 939 1123 956 1051 1164 1457 1083 1344 472 590 1488 719 1412 518 724 737 
50 275 1143 1176 71 298 1006 190 1442 256 199 1114 382 257 717 666 420 87 1333 414 606 1282 1122 38 715 926 1167 1296 250 1183 120 85 802 359 684 954 425 566 697 581 1312 430 701 653 858 1204 767 1508 639 1298 263 415 1555 31 158 79 1429 501 586 1446 1066 339 214 1366 231 1335 1268 623 1427 1193 38 1147 1042 353 950 1561 74 1390 788 766 
230 195 878 931 282 1503 119 674 998 1203 214 1279 141 1382 1371 186 435 1249 1437 1317 1135 793 137 1043 1368 298 1344 1337 651 1579 1562 328 134 71 676 817 1086 81 49 352 1185 1427 848 417 770 960 423 168 667 1035 749 393 1373 81 145 411 1310 805 1280 1285 1562 529 1470 164 1552 1443 976 94 333 826 96 1566 619 653 804 1436 321 466 1121 662 

# Time : 64000000 
273 1463 634 1009 266 935 1024 724 1052 1451 1037 451 1253 1534 79 1098 103 1072 1575 575 307 16 540 1035 325 722 1138 566 919 1061 738 1063 877 1178 1371 757 679 1213 1435 873 1277 1145 782 995 786 311 1431 940 980 1008 1198 348 393 706 106 52 1399 1522 15 1273 806 980 100 799 863 1154 201 1158 1060 906 165 1143 261 811 791 1074 1288 531 551 385 
47 1578 1595 77 1588 1201 672 1182 1153 899 370 1356 1180 775 818 354 258 881 1593 929 1500 341 183 107 1443 67 1326 811 1496 1095 452 1301 693 782 257 513 670 952 998 1207 1057 28 1521 1061 555 1541 1159 914 460 745 1170 511 593 763 214 1131 714 20 327 1208 73 1407 657 1459 152 820 138 968 1265 783 302 1203 1370 927 1027 776 629 697 881 789 
6 1580 1318 134 756 122 426 1410 753 1251 757 1199 155 1316 599 700 1521 1509 709 1413 708 475 1183 320 779 471 1409 74 1570 117 871 1509 774 503 1554 691 563 1508 343 817 1402 614 571 663 1527 613 400 1169 1286 1252 1274 961 156 305 1086 230 1420 1088 1465 1302 794 259 932 379 87 503 769 1382 150 1177 29 552 365 1018 1187 24 229 1466 56 1348 
866 749 664 306 183 899 636 238 233 694 246 1058 1146 735 1419 489 451 1488 563 979 1202 1485 1379 1404 932 1211 681 1168 373 593 1104 976 276 850 1493 1155 889 487 72 791 1427 301 1307 845 148 836 695 1121 1186 1383 102 1256 1300 300 1600 1052 1510 873 263 1051 1587 1370 951 291 170 43 1520 796 706 763 1408 618 1098 63 315 69 1600 730 1554 1165 
1267 1004 32 405 130 162 937 462 1528 826 326 1083 1440 1536 927 1270 391 659 1515 1403 1565 871 593 979 1386 1582 193 1285 686 227 810 645 1002 1557 1281 230 50 830 855 999 917 738 832 542 451 734 1378 49 1261 1564 1047 1044 719 1150 888 1196 511 1590 570 1195 386 1381 988 1305 127 1125 867 841 1510 1494 1237 1110 665 561 1545 451 792 386 504 1031 
1555 16 790 1145 1525 900 71 337 792 805 520 344 1218 527 839 487 919 691 1584 679 1351 91 14 905 959 177 201 726 1075 851 612 129 623 1487 1151 1252 429 288 489 718 281 1567 1364 1097 1148 1458 1049 209 1377 957 357 1313 1518 641 1264 573 1451 914 16 1493 885 1538 182 1399 1350 601 553 1152 1345 683 1227 890 443 1252 246 1466 407 531 392 1034 
1151 956 1301 866 1484 1515 1138 1496 1011 1212 1215 1158 552 1051 1542 1223 740 1580 341 101 1327 538 1527 608 381 1360 1048 929 741 320 843 1306 1579 701 475 905 753 849 708 806 93 505 85 48 870 108 1590 1178 963 190 340 1598 333 1047 1096 26 696 604 1216 1522 1155 364 1592 410 34 1221 1337 1310 750 1454 1395 1019 1317 538 419 657 1144 1006 1271 533 
66 1177 1596 722 904 235 698 808 288 1435 275 1537 1046 1476 1272 1376 342 1442 1084 1002 515 1230 861 403 1299 1127 1156 167 1019 519 1043 193 311 464 595 258 433 333 222 186 953 488 226 1166 1258 617 1050 1100 125 310 1109 127 1022 534 67 482 314 1310 1267 98 168 787 659 232 1054 1325 15 1377 1175 432 996 656 132 259 220 1564 732 662 160 221 
964 71 188 1266 403 1075 397 1351 1411 316 789 508 579 1261 290 510 621 170 1180 762 873 1408 1116 808 1357 1024 1443 1590 647 1227 1101 602 357 1060 6 616 1455 860 443 31 888 219 382 860 1052 667 215 996 34 749 245 1017 150 852 44 285 86 908 70 707 604 793 787 508 1417 175 256 1431 1407 715 394 722 483 275 68 92 1240 1137 1281 680 
1098 196 1477 260 1379 1019 783 96 1267 616 1519 18 1329 1151 1379 603 1543 903 44 1474 562 1566 156 1297 787 1166 817 801 181 1391 775 1148 78 1323 305 838 148 626 738 1498 509 847 275 595 498 68 987 1140 893 394 387 1118 41 1559 991 191 1002 1138 828 485 562 876 1319 882 1536 734 940 1054 412 50 78 804 1397 790 1408 1269 1238 575 503 68 
304 940 481 1071 1344 486 62 1459 1464 365 1048 265 1064 974 940 289 1048 265 1580 1292 456 553 928 1413 167 1242 789 1549 606 13 1531 918 461 230 952 1260 1576 291 512 156 427 720 1077 1270 843 1338 9 909 431 997 460 1072 1410 104 1395 1341 296 1303 1547 1111 363 1354 837 1105 956 948 284 79 845 1146 894 434 238 108 880 590 983 820 681 850 
1193 29 575 991 333 1030 712 162 1124 576 1587 1258 658 662 1302 725 768 1241 1012 481 1480 1115 1326 226 1121 1402 1414 1232 826 122 992 1272 60 742 1246 1176 1223 1016 1367 1469 334 557 1406 642 476 897 839 455 1266 1352 1418 498 869 340 809 1302 484 1292 1414 1536 1177 260 259 85 43 1309 564 833 150 131 97 591 448 661 819 1348 1226 1594 680 1539 
211 1183 443 726 1407 459 141 367 836 336 472 496 1541 1347 136 494 451 604 1294 1067 1515 1367 1273 1417 1023 552 96 372 915 1000 599 1484 687 72 272 161 1151 892 615 1482 1482 377 1551 605 146 608 130 1573 1405 1583 208 819 1419 424 1343 396 1559 1451 278 1144 377 720 1071 116 77 1112 624 281 709 458 138 1424 703 1451 1407 299 1488 1220 1355 1504 
134 618 1416 674 374 1193 1138 352 15 1207 1057 1420 1512 1412 1416 366 255 1055 1293 854 96 287 101 1293 346 37 539 851 1175 327 1558 647 1111 1083 1094 878 1436 1131 1108 169 50 1242 924 1353 114 1523 386 213 220 214 92 1464 455 1486 1144 1449 942 1091 91 80 1301 1261 1127 536 659 1150 324 577 1001 900 487 1487 437 987 1008 1092 261 845 1273 514 
400 1418 1346 1063 890 1584 275 685 779 310 726 1063 45 17 1480 119 1292 1316 708 270 1322 860 341 1187 886 1313 1340 839 579 1294 1078 1202 391 398 146 1206 1322 1377 423 29 1369 50 1224 1341 661 136 551 688 1041 1379 145 1223 999 639 704 560 874 581 249 646 1123 1218 939 489 201 959 579 805 1407 792 1524 567 1576 781 1189 814 546 342 543 1265 
607 939 332 686 886 574 210 466 1069 593 995 1386 862 1230 1157 443 1220 21 401 1234 1591 976 268 782 149 1203 398 516 266 1096 631 525 306 1200 1444 958 626 1121 600 1087 1596 686 43 1317 496 1422 1434 657 803 527 933 163 1152 91 309 32 94 1423 109 65 1294 566 1164 1140 293 1194 870 375 106 1593 411 1154 1504 193 1371 824 365 131 395 115 
618 1388 1527 954 843 964 525 790 151 1223 517 352 1511 494 1052 628 243 398 1334 1035 799 1505 874 85 669 723 248 913 1122 522 520 1071 1498 475 435 1078 677 1302 1280 697 963 801 356 640 252 936 449 492 1450 1269 592 607 439 424 1600 1005 1489 556 333 508 1488 612 46 1419 1576 233 1069 373 290 532 1503 9 687 1369 176 682 354 300 419 1548 
252 558 1301 1294 92 990 1195 830 807 198 1078 677 829 1043 1500 326 673 266 290 940 826 1492 103 476 1023 742 1173 799 98 221 14 1208 309 411 667 448 429 148 440 348 721 669 977 371 288 666 1106 326 503 321 1183 360 697 1527 208 1072 443 1533 1239 153 1343 718 23 1468 394 455 1014 1576 1140 442 114 372 827 1293 348 156 784 1336 1003 68 
659 235 83 1528 614 1517 1261 1122 1178 1194 1537 1045 327 1284 337 1398 531 84 871 42 1375 1176 88 1127 992 65 1063 550 1327 410 1442 270 1455 1181 549 211 325 764 768 1062 449 1477 1460 1253 1212 295 455 709 142 576 47 627 639 343 58 990 96 1139 315 1095 682 1068 1112 1542 1093 423 1335 1506 689 1233 1168 1120 640 906 621 857 945 865 91 1180 
1031 1305 160 1181 1534 58 856 910 154 1457 1010 898 1137 907 1223 1163 39 339 134 130 1355 1090 1156 345 391 1466 158 642 490 1227 1247 1517 257 1459 1483 794 1165 1353 1103 1279 23 803 284 1099 954 1588 1213 654 1069 578 998 572 1438 44 730 1277 333 1136 984 998 385 1192 1164 848 1095 113 831 560 1485 105 1021 893 1531 871 1427 1423 1520 54 1495 1553 
601 1463 1575 1014 836 77 737 1261 1159 882 912 183 109 466 1202 396 1115 903 1532 1014 1475 1257 1326 1150 205 1145 755 993 1410 784 1495 721 1183 304 1387 82 1070 794 1155 285 1580 1092 1209 1594 1056 133 946 693 535 620 1497 557 1516 291 1154 353 793 1430 119 99 826 620 127 28 823 468 743 168 202 423 262 871 1217 1147 897 1295 1019 737 237 904 
1408 700 811 602 206 1434 368 503 833 468 1267 390 313 1008 1392 395 1181 571 533 584 1118 376 1572 496 951 1349 601 1228 319 1322 495 1189 78 1360 1026 220 474 906 75 1201 1313 1472 399 1507 1187 426 1124 999 1489 218 656 443 417 907 653 1547 1494 751 806 764 462 954 357 1101 1183 142 492 988 1548 1312 989 1091 560 78 428 287 250 749 105 50 
765 855 35 642 928 766 586 434 731 811 890 534 961 363 859 620 255 1517 204 1205 1471 36 165 1300 562 729 161 632 881 18 270 831 291 176 684 1491 186 1095 1600 545 1031 423 1276 832 129 1210 808 598 615 319 1107 654 1321 466 391 1401 1196 618 724 836 704 716 811 708 1022 733 519 555 1192 524 461 467 916 1085 940 301 175 651 587 1170 
444 23 1118 95 1087 1433 1512 443 918 927 1157 624 1323 1138 1141 1034 726 1596 1447 1386 1223 807 54 1082 544 626 971 1395 1257 278 567 624 1436 883 142 1140 1091 1157 1049 1406 867 2 530 714 1191 1577 12 644 901 409 325 1451 105 1128 1424 517 494 1347 358 39 1305 1250 994 955 63 330 792 59 260 2 764 1320 1123 0 875 33 512 531 727 1033 
1371 9 1485 458 209 1039 1195 1162 1379 1317 120 37 931 1510 1458 52 261 1301 982 806 44 910 1489 346 1225 757 835 272 1433 33 28 175 641 1519 411 1501 1524 335 1184 349 433 525 1006 1285 1229 464 747 452 1508 1172 1055 348 589 66 85 1485 15 1312 958 1362 1506 1558 524 988 230 800 1132 1390 641 151 983 1195 389 440 835 956 1083 1312 582 6 
1564 852 1041 1004 350 538 1417 1575 1465 20 592 411 1520 220 18 1440 533 920 406 735 648 575 518 1553 177 1471 1454 1125 163 1441 261 23 1104 63 1291 54 275 627 806 964 1002 481 741 1523 1204 1263 665 826 1536 188 1087 168 617 857 173 684 177 47 792 401 1120 603 112 751 500 181 1256 712 464 427 1441 612 1316 684 243 1164 1204 675 311 1028 
311 909 1445 725 1172 748 1385 353 1410 1328 268 1593 63 1458 978 82 1235 57 660 359 498 1129 605 277 1269 939 1441 107 1027 602 206 384 1273 779 1036 1081 594 1323 1138 459 219 1183 894 331 930 270 877 834 1149 602 674 88 778 1062 1403 931 89 789 795 429 1347 225 490 55 1316 135 493 289 956 595 537 554 1454 1591 51 693 181 173 48 597 
13 798 848 169 1437 8 970 723 95 259 940 314 1221 699 12 1139 618 235 1111 1412 101 861 1247 113 1231 431 1401 1106 347 250 595 391 688 1488 1133 1344 523 95 1194 969 927 1441 1095 413 215 1297 606 948 1416 514 547 1 767 594 1403 1316 1151 965 819 606 882 355 327 498 1538 635 1484 884 1087 674 738 1122 702 958 132 1059 321 226 954 531 
876 1310 442 537 533 588 1359 683 1237 920 819 1576 53 648 601 629 1183 966 549 1049 1212 1517 700 664 817 434 1502 1575 400 1036 1557 887 1151 1033 1004 1250 873 502 661 482 1085 20 1196 840 542 1261 1272 718 693 1497 721 960 1366 567 1542 634 674 906 625 374 618 371 26 91 37 307 1406 303 831 5 875 1403 606 1097 684 609 1076 8 1593 367 
1336 537 1319 1556 767 32 52 528 914 194 160 1094 958 1400 539 1594 1049 958 316 89 1218 728 1456 43 1445 745 1435 1051 320 1529 1548 594 403 692 1508 176 553 1436 437 844 1274 1164 739 436 1234 87 1333 964 536 1210 683 36 547 780 1474 80 622 1180 708 325 330 660 369 518 738 1413 1394 193 1264 592 674 801 1445 1454 1249 201 671 1278 276 135 
402 228 820 145 237 1471 1452 1127 940 1090 175 296 1334 1547 846 1307 1541 1512 1495 1405 443 456 280 1299 773 239 39 1200 1060 1302 1052 184 1371 955 692 787 1507 596 926 201 770 418 391 1399 13 1513 1233 245 1571 1115 864 601 135 1032 242 682 761 824 370 311 10 1061 2 266 184 960 906 1557 1232 1191 688 1289 482 118 51 1496 1030 1160 323 905 
1037 188 407 427 249 73 1043 416 478 911 850 1112 550 1139 434 1335 1356 632 327 84 251 661 1515 143 930 823 920 147 635 1309 1599 565 764 1280 1002 1173 225 1326 946 1054 847 765 612 1373 289 579 1176 592 1375 981 1345 8 688 1453 607 590 1081 1492 1366 533 824 599 1045 985 1292 1346 778 1368 131 660 792 634 929 361 216 1557 498 1073 1332 1009 
937 428 423 1555 1009 397 36 109 785 356 282 1413 867 890 1407 247 631 1288 473 86 656 295 1275 491 1368 874 711 1525 1123 397 1010 967 1313 990 1482 565 287 353 257 169 1437 547 695 234 718 3 1008 1135 476 1561 123 479 203 1563 1583 1290 12 675 312 511 403 1558 1098 553 838 530 707 1541 1379 27 112 308 600 394 1493 628 1151 232 484 1569 
677 44 643 260 764 633 729 266 693 1047 989 1317 1109 1128 74 1282 969 605 1036 1079 267 149 707 1006 981 672 750 518 461 264 134 394 1288 1164 745 1120 137 1258 1187 576 572 226 670 1194 731 224 187 1586 497 161 214 1194 1419 482 830 1403 1577 397 1022 748 1438 456 1319 374 1443 904 300 1577 1250 589 1474 91 571 70 691 348 1237 1101 1262 268 
1420 759 8 461 1122 99 1544 1218 1113 36 952 314 389 1065 50 1587 56 1475 1464 179 696 302 403 598 22 593 1338 78 1106 706 980 1060 634 568 1338 1483 82 1446 155 639 1276 1358 219 1136 348 469 221 1213 720 1034 1195 1353 563 141 1347 1089 1001 477 1469 609 1456 813 1091 1475 217 1536 9 1063 769 1522 525 199 796 325 780 13 606 56 1571 83 
549 480 1021 1349 1035 710 543 1470 1441 821 186 755 867 1441 932 921 1369 412 43 1501 1100 28 540 1535 729 560 627 674 1382 619 1213 1273 907 1403 946 483 1575 1153 1218 687 823 743 3 813 1474 515 1007 1150 68 506 620 454 541 1505 406 210 1389 1519 1327 494 1326 637 121 876 279 1071 754 1079 130 857 386 1580 674 563 1139 616 1508 1247 328 1161 
1589 503 453 210 369 763 40 605 1593 547 10 1149 637 313 630 1096 280 90 170 1048 1003 672 74 1483 1073 380 326 64 560 1118 1083 830 635 1404 691 1090 1369 1128 1392 1155 676 156 1292 261 841 177 200 2 1344 1496 295 1188 370 1490 396 1085 1463 1186 29 597 1487 189 131 1154 699 527 1290 727 171 570 676 1415 995 891 528 707 702 874 331 1162 
1229 75 363 1402 1325 788 262 35 421 835 1141 1587 902 1179 436 1548 1292 292 1071 1486 1325 172 1097 786 658 267 6 780 1571 482 208 1108 1226 796 1250 183 127 1208 359 638 1593 922 1043 1578 63 917 1557 524 993 171 832 1286 1442 1490 1104 1599 1268 342 1425 358 692 1351 1513 1240 1576 901 710 1485 102 1354 803 1543 781 1117 842 687 1598 937 522 671 
1044 258 1061 672 1448 1196 1479 321 226 1048 126 1335 1494 1421 1576 1529 848 503 1242 943 830 463 593 824 725 98 681 1170 484 1392 205 800 1212 104 1473 1151 948 1588 49 1529 1429 1121 741 571 807 827 50 333 1498 205 488 1595 1184 163 376 1365 557 201 964 1473 347 1388 1326 615 1550 1346 440 860 1077 605 463 1086 599 1136 641 952 751 428 536 317 
800 868 846 1183 289 267 1172 1076 688 1142 1485 648 1166 123 828 246 927 91 1262 1288 1400 1366 1085 576 165 1223 520 1007 131 183 104 1243 283 1386 1344 394 228 168 1376 909 295 759 1106 823 735 1075 1295 81 1597 813 1261 492 1108 431 1176 965 1517 88 373 1357 1484 537 39 500 321 854 830 1099 571 184 1104 1456 1459 1428 744 579 375 1508 103 248 
1077 962 1186 609 141 734 34 430 1334 770 549 591 1212 94 1431 1058 402 229 755 86 975 724 290 1172 668 763 416 257 1459 1418 228 486 446 1007 447 1051 775 482 801 1121 596 1041 1308 14 645 1122 1121 188 905 1574 1179 1318 83 1454 676 1306 437 1532 1417 1085 469 863 1496 1097 1335 1257 750 1566 239 1579 480 547 921 429 1405 744 840 31 1270 1167 
732 1462 191 1013 666 897 157 495 23 432 1060 151 4 860 476 131 1349 1479 1312 90 232 1310 1307 392 620 1218 936 1180 495 215 139 1409 635 943 191 639 1196 1585 69 925 1075 644 376 1038 622 787 1550 124 1123 1055 1469 205 53 935 523 1564 448 378 1210 302 1585 283 48 970 718 588 1206 182 816 1170 1087 347 974 434 1451 1299 29 1554 734 71 
1508 1562 1440 820 1448 420 797 248 1263 402 283 79 844 755 908 450 505 886 644 686 889 839 59 179 624 219 494 662 1302 756 1243 1300 641 1064 1210 226 1363 620 1422 58 132 1485 650 833 1072 1548 208 457 1069 505 444 546 774 866 131 175 224 185 376 1105 935 1555 755 1163 944 1149 1328 71 103 702 263 815 659 926 935 315 293 1546 76 529 
642 1103 386 318 625 711 203 29 939 544 1352 857 1593 667 203 406 1131 228 1549 1487 531 1585 77 115 1192 421 1065 922 1275 184 353 1111 251 211 143 931 904 1158 1079 1425 435 870 1429 764 1259 946 282 566 1247 925 1113 168 786 1444 519 893 1506 756 1515 1292 1359 885 593 99 821 1077 811 4 192 257 641 1281 722 1371 1296 787 884 155 499 1267 
496 1222 963 174 1531 818 1573 775 367 1250 922 651 146 568 508 513 147 371 602 1077 230 622 669 254 307 928 765 594 1569 201 1211 1567 635 149 449 995 127 1435 1025 1534 1544 1573 1341 994 442 4 1089 500 508 755 957 636 947 265 618 1117 1556 138 202 623 40 314 46 458 1258 164 1464 1491 1341 501 105 1274 1008 820 1366 117 1090 621 150 1430 
801 1471 1037 569 1584 1005 709 220 590 81 693 717 114 818 37 1225 944 65 1453 45 560 807 927 1334 857 1359 1458 793 678 604 244 863 830 1569 121 763 913 1428 102 826 1090 1126 505 865 1095 1019 352 1530 229 1394 223 743 183 1115 1519 401 789 1232 303 914 862 120 948 687 361 1444 401 344 760 135 764 1149 31 1586 899 143 522 984 844 355 
18 1200 508 300 1596 1467 974 1550 1026 574 1549 1383 849 370 1087 1126 916 487 406 1221 233 65 1312 1433 541 1367 539 1389 691 1076 1444 1226 214 112 384 815 939 597 1429 1115 419 267 1125 943 1357 861 272 246 769 464 943 1097 1303 492 1373 633 1256 1360 42 1308 1250 1424 1235 1194 999 578 1040 212 1429 1559 9 587 1236 1341 492 1153 262 388 238 1307 
963 1238 1163 1447 545 1492 250 1323 530 171 720 354 1540 1246 1505 283 440 548 559 641 1185 1060 187 844 443 978 1287 340 49 278 666 1448 736 954 899 1015 1417 1567 75 448 1119 1503 1230 531 792 724 27 528 1082 325 22 427 254 836 1325 1176 1140 856 716 1293 536 1104 1203 333 389 307 368 1426 119 699 1304 563 330 1003 1577 169 248 957 147 961 
409 1511 707 952 808 1477 260 364 897 415 101 155 477 1229 894 141 407 1548 1156 1433 994 1475 192 1180 275 435 760 1319 21 1308 138 1444 1000 665 1068 426 748 1549 538 1559 442 631 1113 525 920 616 1183 1551 534 807 199 610 254 315 1096 690 1260 721 292 473 1548 64 595 1329 1063 1518 11 1165 626 1259 433 1404 636 612 275 1368 1111 603 1253 137 
1500 272 1570 533 617 1406 1418 800 168 107 1163 1249 1194 654 852 1571 1247 153 284 1200 1038 1120 1574 904 872 1490 551 156 1087 748 707 1441 128 245 994 834 1223 1010 1483 1185 1241 1013 702 233 1001 1046 951 515 595 1460 1335 663 1474 1007 737 1448 1196 10 1360 28 1454 1374 715 1307 1075 1404 1038 711 923 103 689 963 1492 997 145 221 610 594 919 588 
896 868 451 1582 1243 910 784 1322 777 80 1254 86 160 35 1153 824 12 1526 982 72 1446 400 957 1049 289 141 1043 684 184 1083 1301 1160 183 869 90 754 465 1568 1221 1573 1189 92 854 384 604 64 405 1205 1555 1153 1183 840 543 343 1166 948 275 950 344 885 435 622 453 61 1587 1538 106 698 1006 471 1554 267 592 285 301 206 527 1512 248 607 
1060 1335 936 953 1106 134 165 331 1171 692 128 1339 1062 608 745 1574 912 49 344 1223 1400 939 1575 1200 455 313 468 915 1442 552 1052 1093 228 1328 1284 100 1579 618 261 845 467 136 299 760 70 816 982 43 908 641 617 1336 874 1319 1120 1089 822 367 762 620 346 311 640 880 361 351 1585 936 1295 1026 1580 937 1542 544 996 688 380 1600 1554 1272 
102 947 259 18 1477 1569 1256 1233 49 486 508 380 502 713 52 1091 55 389 42 1078 826 718 150 174 359 655 1064 469 166 1600 1568 1472 553 1566 724 1185 390 1292 1577 1385 307 782 929 1136 1577 813 143 1347 1503 296 943 169 1475 345 1009 223 172 258 1554 496 1126 554 738 483 1331 356 829 856 1192 721 799 1149 435 810 858 1344 122 1571 699 640 
579 252 1585 492 925 21 1308 35 1246 935 924 804 77 696 374 1089 210 366 897 95 308 875 1329 1265 886 402 1029 129 606 54 1257 1426 874 796 1490 199 620 1435 1489 1283 1435 89 1430 1003 308 1586 1136 545 304 28 200 323 764 1079 2 1321 1447 87 47 582 702 272 769 896 1362 132 936 1207 1430 42 1418 116 91 677 1033 1579 1354 2 259 1419 
142 453 83 690 1456 1046 426 1025 1137 101 852 830 41 1541 1394 1478 593 489 1478 721 1501 1541 878 1073 194 1187 1437 933 1088 620 176 1082 215 1177 1043 1552 777 354 1577 1322 917 1420 1344 1270 1227 858 1387 1496 1293 1096 304 1491 602 1168 521 322 191 1478 142 767 1114 896 882 313 280 526 907 91 1488 319 1540 1076 1400 1169 643 1337 102 1153 1314 1089 
152 1149 115 18 976 848 861 1405 292 165 1592 122 533 12 576 1360 1345 101 34 341 393 715 89 635 183 622 966 1231 1006 825 293 992 268 1503 451 1551 869 1481 211 185 581 1319 945 1530 827 1119 1181 499 724 730 1056 35 1178 1032 1 185 662 938 435 1313 60 581 374 497 824 639 734 273 653 1363 1291 101 1076 1481 531 1414 1244 357 800 1190 
692 692 680 1539 1202 1303 441 539 19 1331 589 79 702 667 946 824 921 980 1387 192 136 582 1346 881 405 364 23 1292 205 1516 929 243 1205 122 344 848 427 914 296 374 310 271 381 553 822 1422 500 1599 22 6 1433 984 528 265 1513 480 17 989 179 897 1419 1120 1281 1089 1484 1102 1385 771 379 1518 1504 1225 1148 950 1299 873 1026 209 1273 740 
383 1516 1111 109 791 1560 75 859 242 327 1458 444 1300 577 1379 300 646 640 192 107 1554 541 450 155 474 656 631 730 1576 1140 909 43 1545 1010 1372 1261 1381 146 1254 577 1561 174 567 1549 887 555 753 1220 812 1010 365 1409 780 1166 956 1471 198 1120 226 771 13 1512 466 1182 3 614 514 1454 1206 1494 1078 566 20 555 758 207 662 564 1152 1278 
1040 235 1 915 426 1093 292 385 1259 1431 800 215 34 896 1094 1510 902 680 559 651 657 897 845 1284 1060 1162 1131 315 1124 1438 542 830 1514 300 1024 1035 1460 798 612 991 1127 440 1535 710 52 28 677 884 1027 1337 1478 71 1420 981 588 299 81 1507 295 174 1093 1436 1566 1024 926 1054 608 964 1207 739 441 64 397 852 788 1466 77 1330 24 310 
35 1422 459 1477 274 352 1119 288 433 1163 1374 284 655 188 757 269 1148 439 1072 954 1270 1012 1309 157 578 1139 855 107 898 29 723 1319 1529 1588 376 475 451 1343 1469 1445 376 365 1394 719 462 745 797 828 1272 1173 528 1347 708 70 297 686 544 1504 9 908 1072 1223 994 1291 258 523 645 499 1481 1103 1103 603 572 1033 1191 1511 183 686 512 428 
843 773 709 518 647 324 721 1138 732 950 1528 69 658 386 421 446 1119 1143 1009 274 1227 822 1286 1061 1036 1192 1299 387 618 876 1473 597 1078 442 335 472 1326 1272 27 797 280 176 575 939 63 594 1008 344 643 1301 885 962 540 1384 1586 1368 523 1490 868 1354 151 575 1333 1425 1599 668 865 1579 204 1519 1337 1363 1407 1335 1331 1340 1280 6 348 357 
86 26 579 703 644 627 28 1281 28 1338 118 455 55 1074 1255 81 263 112 1210 1166 502 784 1076 84 997 802 497 1142 250 397 83 545 691 1313 765 1280 1202 970 1304 535 881 834 273 1467 508 1121 485 1189 925 1125 356 102 563 1405 1432 66 1229 1209 906 306 124 754 1418 392 1266 1420 427 1204 1382 349 1314 733 419 893 1191 974 1309 1031 1162 1173 
1359 491 444 1018 340 672 1323 1320 1518 303 570 840 820 1545 731 1085 281 1239 1578 1443 239 927 1039 1589 254 712 625 750 1472 546 561 1163 851 616 47 645 1284 866 94 869 1089 1502 619 774 662 1556 1437 787 63 1328 1461 204 460 347 666 522 846 1320 386 1373 816 1020 1040 714 832 843 1473 747 826 718 1026 155 1062 208 722 377 1589 1558 1327 105 
718 920 1458 388 1088 315 1373 1335 1328 1283 1359 442 1169 867 268 697 1205 1237 740 983 416 373 359 306 1421 1295 36 741 1097 1395 1093 565 702 65 138 1225 1439 1441 770 1006 1458 491 103 1072 926 1263 965 1447 445 59 1344 1541 336 103 1450 1027 23 951 954 992 1292 535 936 1031 1394 394 1294 898 732 1099 176 52 779 1476 509 808 304 1043 335 238 
171 873 1559 1554 1138 342 52 629 1191 1267 132 264 1234 755 512 1377 1275 102 1160 1596 765 176 458 1020 1380 1427 337 8 360 171 592 279 441 654 699 68 1484 99 856 58 542 558 1424 521 499 1513 1527 835 1376 365 596 1140 807 1210 76 133 993 21 222 33 874 776 472 117 16 1118 994 975 1416 1152 562 1424 1167 655 646 433 225 656 435 886 
1297 1367 650 125 738 306 85 800 510 1292 1290 41 1563 736 832 1512 1173 818 246 750 90 705 938 746 62 246 778 1397 354 1563 1388 1430 746 275 627 370 1089 1591 809 1213 604 1346 1430 175 399 1094 290 1581 245 1231 931 1451 1553 1233 653 889 1135 150 913 1331 1436 936 41 1146 1428 1318 1402 1445 982 1185 1 1030 1237 485 343 239 1299 1546 740 1266 
323 1308 928 1058 485 185 559 1211 538 956 413 232 1041 256 1531 834 789 226 1585 418 505 557 927 1149 735 741 1307 696 1426 746 1360 1210 1314 454 157 1468 1382 102 756 508 585 732 1483 1033 219 1484 965 207 305 1237 617 257 156 1448 112 129 366 879 665 1539 5 1278 588 547 1219 1335 880 1418 1052 443 591 1541 1124 542 78 500 686 1287 253 462 
666 1115 351 266 1041 68 1180 718 889 1383 386 307 661 325 1087 814 1091 1583 1381 380 335 138 704 1244 171 314 832 1312 596 322 706 948 7 206 217 700 940 909 1461 167 1191 149 931 263 1284 896 1464 1101 1570 1274 1336 949 1123 989 732 311 269 259 781 1137 382 1126 845 1382 299 1007 498 738 400 561 320 757 202 1157 563 690 1255 193 64 432 
346 152 411 263 803 770 696 297 21 987 1324 1445 878 1261 169 133 24 62 1567 92 503 691 1054 1505 507 1507 288 1338 1476 256 1133 586 1429 1137 337 852 1436 959 780 985 1508 1535 644 804 1166 430 1370 134 1499 763 379 1072 220 1457 847 498 1100 1000 615 825 456 850 111 1222 639 1264 977 1434 18 150 219 149 148 1475 314 507 1572 1052 1575 910 
110 286 1519 1297 2 974 1572 536 64 590 449 129 50 287 933 846 1476 1007 1302 1175 455 1380 161 1130 1200 1293 4 1156 1099 1029 129 1563 145 1338 1028 238 947 157 1116 1461 768 1591 1088 1303 505 1583 1350 1110 241 1016 1575 762 946 657 720 667 1418 107 196 453 957 1460 324 225 1004 1531 1085 195 141 1159 608 362 400 162 460 1262 1231 426 1203 1261 
820 831 979 477 1320 238 1463 214 970 1490 817 777 575 1588 1059 1141 1330 1198 1201 720 958 753 209 173 670 1461 1313 1536 887 370 1285 1502 1598 276 1174 1074 527 624 941 683 731 551 1193 1232 141 1056 889 775 59 1434 653 1387 935 810 635 739 1022 806 502 1446 1326 760 1309 1186 285 1379 664 845 1597 583 980 442 550 151 1584 16 1272 663 665 514 
746 294 1407 1034 1444 322 379 994 1295 538 516 294 1132 1367 982 1379 1044 638 40 493 85 1030 503 1557 633 517 648 924 1202 1244 106 407 297 190 737 588 216 246 1382 482 1106 1240 816 1422 1319 481 329 673 1339 1574 541 717 592 1002 1362 1306 169 1403 1282 1240 359 1143 1159 831 61 708 1094 818 0 571 470 60 4 1532 1464 454 676 1484 824 887 
146 501 1224 894 1355 782 1598 952 296 906 1328 407 93 78 406 1214 1383 1065 612 269 843 379 735 365 140 1347 1280 962 1082 29 1540 1118 117 568 1203 254 1274 224 990 336 1245 1266 569 596 724 1529 232 677 1367 34 975 906 1511 1026 1540 1187 938 296 1064 316 614 659 258 1017 337 1030 517 920 268 1205 1043 251 617 407 174 133 732 1190 239 499 
1460 1533 518 590 8 303 52 1275 845 331 176 413 852 1494 51 1210 539 299 1578 1598 42 1594 1118 450 208 751 893 73 1507 1141 466 1461 394 214 739 1188 1361 417 1084 188 727 988 503 13 1068 1016 1530 1172 600 724 1337 188 539 573 1262 1336 266 663 1217 648 535 1063 622 759 144 422 596 756 1124 1261 1231 602 532 1215 327 778 506 1360 905 525 
911 283 576 934 1491 37 883 1123 1584 1297 1393 1339 287 1058 613 320 787 143 740 1255 508 1054 661 1298 55 1443 376 339 776 844 1521 944 748 590 1304 130 331 769 286 596 53 1477 852 346 893 32 721 921 225 1064 344 517 204 850 695 410 690 1365 945 1519 142 266 468 1315 287 47 1161 519 902 1116 1420 1056 996 1586 415 866 194 70 724 812 
456 1439 847 1497 888 1017 466 1069 1347 350 648 657 575 1035 96 433 717 114 237 1419 1496 1118 1225 846 947 1473 1160 1382 102 224 1156 1034 525 632 858 731 712 1250 607 109 169 1126 809 1370 1158 914 917 661 1072 1580 589 598 1032 744 1569 1113 1187 336 1141 1306 1412 1109 1315 1517 89 963 523 628 164 1258 1227 255 798 2 484 691 408 56 1166 880 
1552 897 91 729 1393 1592 1283 626 1273 254 947 914 239 353 906 14 1364 957 906 41 455 1455 1492 17 904 240 1082 857 850 301 1171 208 1504 1113 281 951 804 466 205 192 634 1041 1358 702 502 306 1384 1408 750 482 1472 1588 1423 734 604 966 110 770 1179 1337 792 445 1161 1505 610 1344 555 1475 1009 588 419 1181 1425 777 32 348 700 1414 119 15 
1596 1320 898 798 831 1425 1251 222 1208 30 725 176 899 1181 1077 307 1284 24 153 858 341 1347 1366 1135 289 139 1424 965 450 1450 1230 443 190 1516 425 86 1086 1454 357 93 1058 423 984 339 573 1568 1523 768 1555 1071 984 88 218 648 958 251 178 57 82 137 257 1205 958 605 628 692 1351 852 1211 1600 289 719 504 1196 506 1443 1573 1226 677 1388 
885 583 1046 4 1446 1391 1515 229 1133 804 192 529 76 51 419 1584 617 187 500 1201 1363 819 777 1444 105 1036 1214 23 960 78 1205 1224 503 168 1040 1395 1463 851 1515 811 1185 1384 870 261 1381 984 1111 502 375 478 7 1141 891 1417 120 629 922 1417 1345 1216 1380 1228 80 1170 296 628 169 142 1007 14 558 1104 480 816 18 453 156 820 1416 679 
2 872 1066 1550 1589 450 43 40 1006 1321 882 95 953 1000 2 695 45 252 948 993 181 317 1546 1274 1017 561 737 1582 1470 1568 1368 431 17 704 11 507 450 1064 488 1013 1347 905 1304 939 919 565 109 680 915 646 544 1447 578 202 677 1535 520 330 822 198 578 748 226 1432 511 1378 29 520 612 1177 342 686 75 929 1515 310 879 311 868 765 

# Time : 70400000 
166 1066 1261 351 968 160 520 46 74 1100 45 1038 1044 164 535 1138 1060 518 503 1196 563 1580 1460 1163 140 1157 152 266 534 1538 493 848 267 153 173 564 559 84 1181 1228 104 1445 398 351 1311 1030 979 1464 480 112 1049 600 1147 1214 789 86 1172 739 946 966 750 1329 1077 36 27 118 530 493 1346 536 1478 206 254 242 152 421 620 1278 737 1444 
887 495 378 1165 454 874 3 1054 183 1031 28 920 611 1397 43 831 1412 260 131 1153 1571 43 663 376 393 74 220 986 956 409 1027 520 1325 131 307 22 461 252 474 679 66 233 186 16 690 445 1044 262 80 694 1545 1273 1313 769 62 38 1362 5 433 816 1379 896 772 1051 389 1217 542 1595 240 1116 701 555 682 405 1007 946 1195 788 821 1555 
1330 1553 752 795 727 509 601 1507 243 924 1002 257 763 813 711 616 725 1052 1147 520 499 446 211 649 481 447 931 604 1561 1278 1179 696 1310 527 1589 899 1468 906 898 155 882 1567 879 454 1365 1233 1312 888 57 172 1336 1074 690 87 254 1466 1481 906 1535 1403 1366 1302 235 909 1586 1081 911 1518 1072 804 1148 826 82 1270 395 793 604 1242 1231 172 
18 583 785 1458 1389 338 666 1371 1057 308 1096 508 68 1349 1140 837 1599 1465 1420 324 1108 970 1091 1423 986 1361 870 212 1588 1253 1127 1552 397 1008 1352 1048 1320 899 940 919 715 1164 161 1085 1156 1592 808 1124 927 1426 808 324 635 186 1485 881 394 638 1201 580 1425 824 622 1026 1453 1364 832 119 1318 1210 420 1438 262 554 915 1391 644 825 773 655 
1549 1582 255 411 1 1196 283 841 1540 901 1395 1174 218 613 389 976 398 480 329 1502 1163 440 1552 302 100 470 311 808 1441 133 517 468 77 254 657 1481 12 469 123 1436 459 983 840 1567 149 988 1103 1319 98 635 454 943 555 1523 563 1261 1127 420 935 21 1048 278 1431 1275 1470 59 658 1559 1045 461 937 658 216 1266 1265 841 1196 1544 1440 1022 
882 1336 1213 1435 1025 1115 498 514 536 92 965 885 869 1189 1514 115 969 1152 798 1535 993 13 528 10 1476 1175 1433 912 908 1544 694 344 149 396 1197 182 1198 1111 674 88 477 567 74 1466 1431 540 653 314 497 1321 84 214 931 776 1143 494 644 781 1550 1500 455 434 516 1475 710 1357 238 1391 498 241 71 1111 746 1138 83 881 587 834 597 25 
1367 152 886 55 16 664 839 225 682 1107 463 511 191 1584 1575 476 336 916 594 422 845 913 437 1388 129 787 1585 42 387 189 734 978 1108 239 601 228 744 1567 1103 1348 312 1199 1123 140 1242 508 1154 299 1162 877 541 602 840 863 630 889 1131 1223 816 1075 482 341 879 1099 605 485 1261 507 834 520 458 34 1232 153 395 941 1092 193 127 236 
51 280 707 1320 717 316 159 1145 709 1280 358 1020 362 1276 794 587 583 1023 1350 73 326 1357 1380 1298 731 659 1300 1102 604 107 724 478 604 1269 270 1326 753 1426 1190 155 538 936 402 735 1548 27 619 1281 519 379 520 672 93 142 1538 531 554 343 601 1437 209 1029 1459 921 560 1258 159 999 104 452 1209 960 1576 1181 29 369 1048 1123 622 1578 
674 1293 1140 380 1516 1458 1587 178 1530 195 1133 551 880 493 1207 819 981 531 1206 1506 111 1136 1154 226 651 1444 520 423 1588 1548 105 1122 695 752 274 1457 26 473 931 789 965 966 877 1250 937 461 800 898 898 687 1552 160 1372 704 121 279 836 346 335 756 220 1240 338 796 914 908 50 453 264 1205 18 93 1329 1242 291 859 422 47 588 534 
46 398 1137 1353 583 241 309 84 834 905 306 464 630 1140 367 1175 1593 1094 382 1600 684 754 659 1095 861 1105 325 713 374 1087 629 827 269 332 552 835 1095 596 1493 1186 417 1271 693 762 57 18 1495 1593 1494 624 127 679 1105 843 137 920 1513 1098 1250 359 48 877 1228 541 1376 1049 497 1301 1076 1562 170 726 1218 1206 307 1052 1186 1557 316 519 
265 123 1249 1336 54 275 188 1118 731 1278 239 33 165 808 521 439 1563 112 131 395 586 138 216 260 755 472 22 132 190 1063 437 166 916 1597 328 785 766 1007 1567 426 1236 688 1073 801 1112 1480 1239 788 1316 631 24 1138 269 539 418 238 1360 781 654 1422 804 149 1474 1260 1518 1438 455 1199 1147 1073 941 256 821 910 1571 367 169 1244 280 1549 
926 349 886 1025 180 1337 469 1093 644 540 231 1047 1358 1110 321 35 1166 1331 1588 729 169 739 538 1047 1185 34 765 711 597 1351 1033 243 1500 1336 338 1021 1188 840 1001 89 1092 981 4 1558 1059 677 376 542 591 1170 1044 286 758 1554 430 256 21 12 51 1471 992 32 1356 384 658 1479 322 424 1118 1174 267 628 586 771 230 31 1155 244 1365 235 
295 347 1185 325 933 1179 1183 90 1004 257 1408 1360 596 725 256 753 64 867 268 1578 779 1419 458 1220 643 1213 1503 978 82 1302 661 1472 1096 1523 203 1388 1360 900 1559 1478 553 756 1228 1538 1409 1272 80 1129 1382 798 34 1291 1036 193 35 361 967 865 372 369 153 1535 1303 1186 1482 1166 1080 78 610 188 1291 105 138 1532 737 71 157 1575 584 190 
864 1496 986 781 1530 847 1224 1446 1291 1049 51 1592 283 635 1108 488 1058 346 1231 653 91 856 157 104 1093 1582 921 495 887 369 296 218 590 848 1390 20 817 507 16 925 110 1196 1225 1433 712 571 27 109 398 146 1589 393 1169 142 1597 1401 1012 835 569 356 1375 475 1425 381 1270 1092 946 329 1516 268 839 1332 972 548 514 133 1330 711 123 71 
397 259 717 396 650 1004 722 1340 1262 821 297 1489 99 134 57 851 861 560 1525 772 12 327 1399 1 1211 378 668 21 1440 1554 270 1171 1402 740 1242 363 1539 487 1431 1478 1005 959 1146 17 1411 1355 1539 71 316 1282 372 345 904 873 900 1252 1583 880 791 655 49 771 1130 858 644 513 267 561 2 699 689 1425 1315 1152 181 342 979 648 807 1433 
740 1510 300 43 685 1443 346 304 1417 1540 595 142 1055 1570 1463 48 807 104 1553 451 1454 714 183 1005 207 1244 289 786 491 373 865 19 531 897 1478 98 591 1233 814 981 277 1161 931 133 523 979 1163 1328 1587 427 1227 91 426 1272 1589 909 394 112 19 476 1035 1486 720 1034 1419 138 1108 951 968 1172 571 1415 1516 75 1354 146 785 391 1365 1102 
524 260 167 20 1008 501 1310 54 520 1430 523 1165 1025 1178 489 1027 1292 621 546 1066 1013 550 526 73 284 347 1180 311 637 1402 743 481 1106 1318 495 1154 602 912 205 86 303 713 676 774 927 860 1467 1464 306 1136 48 1176 1070 1180 959 1299 1264 1593 794 1166 359 977 971 1419 315 147 241 1385 446 1579 849 1546 812 967 1453 245 1343 916 1534 297 
1181 1321 466 907 1493 198 65 829 1498 321 1518 139 417 1114 1385 1520 589 1556 1120 1227 1377 317 143 1447 1207 696 207 576 997 62 629 1327 1550 1405 231 81 8 624 1215 942 401 175 354 1138 229 1027 276 493 857 88 22 4 553 314 1496 1252 836 1525 172 1356 974 1310 1230 719 1478 1077 343 500 1529 1512 550 398 663 633 1448 695 803 1044 1497 1063 
201 337 264 1384 871 643 114 1183 943 1574 1102 20 539 783 1265 959 1242 803 831 154 1492 864 253 11 971 595 887 473 522 1169 34 290 169 1440 602 1008 540 1560 916 1288 558 222 1005 1151 504 10 502 1520 348 353 263 706 361 265 1168 467 1417 740 570 394 119 1473 1139 1477 877 820 880 95 182 655 1569 793 1251 1555 562 1206 877 1597 938 859 
695 689 162 313 414 816 1075 908 1274 1019 1068 50 264 43 113 618 934 1346 295 278 250 1259 823 27 1121 437 1062 60 301 796 1254 1360 1043 789 1536 694 598 278 1530 942 477 878 1391 1236 476 416 1326 1597 1092 1406 1420 565 967 681 115 1285 1394 970 745 63 1458 1522 731 366 1063 359 1045 878 337 1514 1494 580 183 416 1509 173 257 653 224 1173 
1261 1127 691 617 1197 1497 522 972 1117 1184 953 1527 1280 645 917 1457 1056 1470 779 629 212 1118 1458 1093 1574 123 337 1557 1438 1347 406 207 722 1275 733 644 1221 712 1535 324 421 159 429 943 1120 1583 1526 1254 755 1527 1272 1006 497 1382 289 1512 1133 100 1515 683 771 1086 1018 1199 1183 229 323 829 957 314 242 491 409 352 1233 1453 1334 13 1263 960 
106 1358 1167 181 1422 233 1287 3 1387 289 453 1259 756 534 1587 1079 1529 494 484 282 203 759 612 72 972 648 847 505 1217 1509 1100 297 642 1468 321 1096 1545 289 1184 475 1208 1215 790 310 384 1198 27 745 843 446 166 1132 933 602 1241 1524 173 286 306 1053 89 642 1037 518 326 1464 1323 155 118 561 67 907 129 893 1385 366 1125 222 99 726 
1080 1066 94 1538 442 1219 553 1100 611 1286 724 1012 475 304 1440 249 1248 568 1112 524 1224 1189 1187 1360 761 1339 161 825 1158 803 1285 490 1222 1243 910 1256 308 572 632 311 1132 441 1245 256 1298 1221 1280 93 457 193 1095 1096 138 1498 367 598 114 609 833 127 1130 1166 1230 1071 724 1305 35 226 550 120 531 1393 1101 437 1427 1121 1231 1592 398 175 
1205 203 1198 643 672 725 1006 521 230 1053 339 298 773 679 900 835 764 96 824 1571 579 426 587 102 407 1036 126 1451 1501 706 1127 970 1047 506 532 168 830 470 913 209 1266 1156 786 280 182 591 939 377 976 1141 926 52 811 1580 313 1118 250 743 1252 684 1432 974 1311 1569 1008 1071 1017 1361 147 1483 243 1461 1117 19 1366 587 1061 940 92 530 
679 1140 600 504 974 8 771 750 891 177 418 999 333 576 1077 274 1399 169 1469 437 363 1427 640 758 322 1007 393 1151 989 499 802 1223 541 860 1277 797 929 273 738 847 1537 211 280 453 1405 1164 1300 1553 1059 489 773 226 1315 1256 749 1247 566 1139 943 1516 282 928 144 231 9 363 256 1524 1335 1006 256 807 1126 756 701 1097 1502 1156 1297 1440 
862 1192 1102 838 405 276 492 449 152 1200 39 899 859 483 484 561 1591 1507 62 936 441 878 1239 1242 245 1432 248 1482 405 884 447 300 1003 1326 881 1433 1386 544 1475 1103 1279 1547 1496 125 103 399 1470 1445 163 954 124 738 557 291 1120 477 852 131 320 921 1397 1161 767 725 1283 865 1231 189 1210 782 1067 624 1037 863 314 630 694 1190 1489 1103 
1061 620 549 1152 1374 1242 1514 754 1525 970 1002 28 238 201 1040 1287 939 1396 1113 252 485 1134 1214 967 211 611 1091 1553 1195 1588 1006 1318 457 105 1479 662 218 938 766 1529 970 627 390 1535 1235 1048 533 984 892 843 651 283 782 254 478 1346 1077 996 1494 1051 1367 99 1376 78 1222 498 1292 504 275 1475 1566 1242 1590 1074 579 1270 378 770 1372 1391 
852 218 55 930 1321 1554 115 10 664 698 475 1197 1046 1368 1431 143 1155 753 640 1463 1166 1155 517 1566 832 1573 551 1520 1530 712 1227 540 1152 1462 847 546 106 86 1254 481 1521 1227 1034 1110 336 1526 275 305 527 910 1137 1056 651 1166 440 215 1335 1263 82 1020 86 287 1583 1290 922 785 1126 1192 393 1422 1590 1351 388 1431 1440 539 1519 748 395 644 
717 22 760 826 79 970 117 1324 353 502 498 73 570 188 1179 1103 1404 1166 488 1177 369 1394 1427 1287 1143 118 540 1323 431 1193 1004 1501 759 520 1224 457 264 272 1227 1491 6 717 770 1405 468 1090 1154 834 145 22 541 1435 1342 1117 1280 381 920 38 823 1315 445 1044 1384 935 965 946 40 902 106 365 1172 950 1430 959 1436 1067 702 1357 1313 991 
820 1177 1283 937 646 1353 60 1311 1593 493 733 590 920 941 1477 107 1433 370 1290 329 1517 588 1298 553 518 1053 1299 1460 129 1286 991 1387 234 72 1445 1020 643 463 822 829 1542 362 574 693 282 986 1393 821 627 485 1390 574 1379 344 727 217 928 487 1089 49 1524 365 436 596 296 127 1252 1207 219 51 453 453 1387 420 100 183 915 1083 974 940 
400 107 1075 1262 777 814 722 743 151 194 618 1029 1396 494 1344 1574 1582 961 877 278 833 681 1295 1373 656 1186 1235 142 1495 809 84 1328 256 150 203 741 436 1366 463 245 835 411 303 1424 1576 1277 474 1357 874 1176 908 176 1302 1056 1257 1340 547 1218 1294 58 485 651 1360 901 539 44 899 417 1292 1157 1504 476 596 267 1172 358 539 51 1292 1057 
196 45 219 827 1109 339 110 342 1005 1273 855 803 1497 872 1437 1346 757 394 318 282 402 1583 1156 600 6 394 115 1047 1297 511 1206 674 1392 1345 190 806 123 240 1199 1369 654 389 1503 1590 702 1336 639 960 389 764 8 1324 817 333 132 1277 452 1364 12 967 1335 821 403 292 613 1464 760 1026 848 62 829 726 135 170 1047 1501 368 472 389 262 
753 631 1108 938 437 1591 340 1085 1293 474 595 102 1037 1301 1351 1017 229 1493 1422 637 1101 1326 1474 833 913 748 66 766 285 1101 699 1507 1280 78 180 1466 1525 1560 270 497 551 1538 965 1592 411 991 307 143 123 949 1048 1309 962 663 714 960 358 964 752 1098 657 49 62 461 1281 1335 649 693 1249 955 1363 764 1134 817 147 408 578 797 1397 389 
1033 1260 557 1250 1496 458 1103 1174 287 1019 727 980 1595 983 1331 543 402 1218 716 1524 496 120 361 214 1313 1425 668 272 801 1077 1353 816 1436 18 488 868 1158 1508 490 1067 1369 968 183 1570 1039 926 850 301 298 890 1063 597 331 526 996 967 1567 1181 633 959 963 239 194 1096 1324 202 1262 1094 150 125 589 178 393 567 1173 477 946 301 1452 99 
366 42 815 88 685 91 1243 540 1192 113 1303 317 447 1536 1344 1394 907 130 1294 856 803 1463 539 1353 272 410 1593 1213 1519 1163 1204 226 1431 408 1469 723 964 353 633 1313 1162 1553 943 1231 420 41 1317 82 1559 640 1125 709 580 179 645 751 1596 1543 747 641 1250 148 1066 1227 555 548 1422 727 1415 1248 45 567 408 1240 66 445 1315 568 391 676 
1160 1266 383 1027 1227 717 12 260 236 1018 1351 459 1461 1283 1199 1505 1123 1463 918 485 609 1415 450 428 1410 567 246 1310 791 1595 1291 1221 1486 1202 1378 300 229 328 1051 1505 108 136 850 468 36 1384 567 1507 546 231 40 1533 888 828 1225 21 1030 820 997 1126 430 450 1127 1492 1199 720 1138 569 153 1326 1554 431 1306 1587 1299 153 1003 446 512 658 
633 1197 385 1270 471 1435 194 962 166 24 647 139 1371 955 1386 28 1126 85 800 751 1521 1336 586 412 463 502 235 1271 588 663 278 1253 1189 1489 1546 1397 897 284 987 1305 365 995 1159 580 338 1128 861 49 1069 827 1363 217 133 143 1188 231 271 156 1200 459 1201 189 131 630 285 994 1495 199 405 486 1454 732 275 25 10 76 811 89 1519 455 
1398 1560 671 320 336 1164 1489 209 547 480 234 456 50 739 716 1245 156 81 1421 1324 160 508 1329 942 1593 1051 455 211 500 829 1432 807 965 155 369 937 277 60 551 355 642 6 1453 906 557 1552 1469 445 1085 1565 164 84 1378 792 287 334 508 177 1348 283 1064 1495 1048 782 1485 1418 55 1517 233 1588 541 728 579 1090 981 952 1525 1319 148 1560 
1355 911 1320 1123 947 851 389 421 1187 810 1446 92 221 1207 702 4 1004 1079 333 484 448 1163 398 1210 1080 243 799 1588 639 99 533 1144 480 309 762 833 774 349 307 134 1284 694 1496 329 1203 1027 410 618 185 306 139 466 1585 403 714 315 379 399 410 971 1561 1538 1256 1148 562 520 785 1119 901 721 115 1394 1196 380 482 1491 1408 1418 1513 488 
1591 1239 104 1542 811 1154 379 929 1426 611 199 823 1223 1144 1105 19 593 484 83 486 536 1317 331 1558 13 821 619 384 1175 355 958 1015 457 1169 1524 980 31 316 782 1207 866 1565 807 816 540 30 1117 272 588 1353 140 1584 368 738 1130 782 17 603 694 1319 563 50 924 1564 983 466 393 968 617 1194 1464 624 1121 539 486 954 803 1114 215 170 
717 541 33 766 768 810 1003 430 152 1450 1600 1405 679 350 1513 345 1132 1167 1239 703 1117 1315 1496 1348 265 800 735 1595 1229 1056 717 1027 877 1521 1030 897 203 596 1195 141 1100 1222 1013 611 1001 129 5 876 281 427 970 599 633 1136 796 1005 1582 1472 1037 541 968 65 481 406 746 110 280 109 1077 1574 250 1066 237 995 451 963 4 6 647 351 
1256 501 1585 436 1057 1036 1449 847 444 1027 1388 304 359 1244 1039 380 1215 1404 799 176 816 674 668 86 949 316 1591 1516 185 392 1305 1282 159 1231 223 200 564 600 588 1128 1079 1118 648 1428 948 999 1395 396 1244 1357 1235 1437 1230 748 562 71 764 1391 220 115 871 182 769 1367 101 1514 496 204 313 317 552 232 370 1017 1427 936 165 1177 539 366 
809 323 174 789 1060 1391 362 823 1416 873 343 1399 743 577 1006 789 1538 1270 1127 1488 995 1544 876 460 1370 127 188 892 1427 726 89 203 804 789 323 710 1564 1360 1516 1045 891 1599 829 672 729 1332 469 66 120 89 418 1420 300 229 178 542 663 1520 819 1343 56 788 1536 1452 1247 24 60 453 577 234 1055 215 741 1290 1076 885 211 1225 1338 1372 
369 802 1200 1156 169 907 835 1588 557 193 583 707 1578 1498 1255 1415 1584 638 436 814 926 307 664 242 432 555 924 373 705 1260 1177 1198 540 1416 151 1342 1223 1070 1045 861 116 785 1329 970 697 152 149 21 779 1043 952 315 1378 88 125 860 1549 567 151 1454 169 1521 62 633 1559 1328 556 1216 1336 242 219 1591 65 732 785 1313 931 1217 899 963 
510 1487 829 563 855 1469 1100 29 1345 1390 867 816 375 549 112 213 1146 155 476 334 577 85 1363 1518 1171 1107 341 200 1479 409 1406 1509 1591 1249 1026 35 732 778 321 682 635 911 389 68 1025 203 397 294 1206 842 934 559 599 1569 349 953 137 328 76 1485 1195 847 333 662 1467 686 429 1520 1033 27 257 484 1548 529 143 1105 942 1047 756 1138 
651 1070 1254 1176 289 908 1328 197 632 928 697 440 1535 1295 865 273 917 32 872 231 81 1138 124 1125 185 216 426 1506 808 218 820 1329 1293 773 1284 158 1482 380 182 848 518 570 480 753 912 269 1222 947 82 599 1146 1096 15 1370 872 234 710 75 1449 1233 986 403 1250 639 205 1483 658 826 1298 506 1552 1410 25 593 736 911 644 906 598 14 
694 487 1505 476 274 1556 1181 315 1199 598 428 1073 355 552 654 1238 999 997 1179 1035 833 1174 501 935 1566 1336 1206 159 1099 527 540 1350 1207 564 918 201 1308 169 1482 436 153 211 644 120 450 236 499 172 402 1154 874 892 1381 874 784 1482 676 1137 751 1219 1549 799 1283 402 278 332 1102 1321 948 992 641 634 1519 305 135 909 1353 957 548 676 
1354 562 765 1120 1327 955 336 1546 346 378 1347 1161 69 1320 1499 690 88 961 956 624 411 1109 1557 769 287 602 1294 275 1133 100 591 1251 573 1078 1552 118 329 1003 522 336 431 1133 1341 1313 1133 168 37 143 1131 819 816 348 1493 1356 75 802 985 851 669 15 66 1077 371 804 1068 501 1594 1058 1089 425 1258 671 780 648 942 1355 1407 1542 104 1155 
1116 1584 672 237 1124 20 1124 986 510 1317 859 853 1439 664 1592 1484 598 772 801 1360 9 289 997 1522 1483 1522 750 1049 1339 425 25 1428 785 1128 517 700 753 796 795 329 851 866 1366 201 197 1148 1213 1250 706 788 683 818 312 917 313 1008 1002 1190 198 1192 641 1292 1218 1058 909 1509 1566 662 100 495 183 349 1050 11 1020 983 950 969 847 421 
539 863 61 1204 277 1262 1017 978 96 1329 1039 540 780 1018 828 799 113 109 736 529 345 178 901 111 1429 476 1242 401 1244 1280 1339 255 457 510 1081 556 1488 1202 578 1001 747 227 733 1420 602 1210 16 450 666 559 417 491 849 1163 858 613 531 1502 1236 1014 571 868 1072 1422 686 1302 746 135 666 814 197 1524 538 511 1269 1393 1278 67 499 412 
368 825 808 1295 1235 1254 232 1198 1360 724 1505 572 1446 37 1371 1056 747 1555 447 841 569 587 289 76 1208 1337 1412 787 1302 712 480 1537 1189 705 1417 1334 391 311 888 334 949 484 195 293 987 846 627 720 129 1458 1590 729 384 251 345 231 1590 1479 1048 147 529 1028 1504 639 1175 683 1122 235 192 872 61 296 1165 1093 969 429 598 1479 5 574 
109 376 961 818 677 917 165 321 784 1159 563 630 676 1013 1136 1423 634 879 24 225 2 995 1067 288 1389 871 1107 135 1437 305 235 53 1399 150 1145 671 1347 291 783 903 146 1051 1383 338 1532 465 1353 947 1393 1208 915 53 419 126 1223 802 1421 1045 297 504 351 606 332 105 1328 117 1505 549 621 774 1582 1533 1319 352 1286 1356 763 521 1245 1367 
635 504 1306 207 671 1387 344 35 1374 856 159 215 885 1431 1430 1090 738 676 1487 733 935 827 470 356 1051 557 1536 291 921 1301 308 1276 906 1236 949 1142 1133 586 1122 1114 535 148 450 134 622 441 988 1516 1021 1249 848 1344 647 1256 1595 1147 1243 139 172 1086 1172 339 979 109 717 1053 557 725 377 441 138 134 609 507 1413 620 938 203 166 18 
836 995 274 172 1326 1509 1031 471 466 59 404 1247 1264 1391 723 1511 1349 1104 1249 1361 1146 642 629 575 1561 1122 541 1150 1180 971 759 634 1074 903 432 389 597 1359 1379 1230 938 543 1386 439 331 96 309 380 676 719 269 896 1132 15 428 167 35 1370 997 432 1157 224 404 1017 908 996 430 1424 505 1137 19 740 641 973 1184 432 1292 983 221 644 
1496 1290 913 1050 972 225 806 1554 1094 382 1438 1482 1494 1250 1131 758 1362 1252 777 785 1141 874 985 962 243 1277 443 669 357 205 1010 1482 1133 671 111 1593 282 1075 947 763 84 1420 95 1177 1090 502 588 566 1468 1022 568 1504 404 1111 874 651 57 510 1111 714 1418 1460 674 565 132 258 947 100 80 696 1047 591 110 998 222 775 151 201 942 1003 
387 1267 1280 1451 1521 1153 371 1189 1330 24 179 1040 625 1377 284 31 737 762 1428 293 768 383 694 237 223 751 735 337 340 111 956 1480 256 516 995 1108 926 1290 915 190 375 1021 1510 1041 1531 614 743 632 279 1253 133 87 641 887 1537 77 1118 1313 1300 1237 1083 1259 504 158 1500 699 489 447 415 870 691 370 722 639 1433 1018 1079 780 531 645 
1044 353 609 54 1520 120 845 1070 775 988 1385 1122 818 460 1002 317 1262 46 261 50 569 1314 1096 333 615 1594 514 1077 17 1173 552 544 209 692 1136 967 112 1594 564 1017 1383 828 844 44 271 221 1051 1505 960 355 1389 1534 742 1007 611 1231 1214 729 214 564 606 892 960 636 104 654 81 996 979 371 73 29 1019 479 11 922 342 422 1213 4 
1596 1038 708 703 919 442 922 1461 1327 1482 913 868 1221 1497 640 952 153 1421 231 182 294 1207 1237 917 489 1130 180 708 5 119 250 977 48 625 923 246 1169 1124 1267 935 1305 284 977 767 1169 1086 556 808 931 625 685 145 377 798 776 295 724 1046 64 247 594 733 311 1348 367 951 255 997 1273 843 916 1030 392 85 414 1289 1383 671 381 114 
238 1533 173 561 1162 682 364 1278 1500 994 45 824 747 562 288 67 192 1263 293 991 1007 10 536 290 1199 1491 1565 24 488 87 1260 1544 341 131 1357 219 474 1182 1277 936 778 431 1490 889 1545 1147 1110 915 592 766 1042 16 380 22 173 671 1323 402 974 1246 673 15 398 1246 1250 864 1520 1224 1566 741 1059 906 613 62 363 901 351 399 223 909 
595 1122 1445 217 1080 31 897 256 1303 1107 1475 395 1379 1097 959 1378 880 39 1466 1221 73 1191 1135 480 1096 1490 1494 1592 669 358 1525 1411 845 815 611 904 1461 650 249 877 435 1262 671 689 1542 999 1279 581 836 1363 1519 794 1141 1511 908 1071 50 1382 1004 33 253 1091 29 338 854 155 1386 639 458 133 747 23 164 1156 245 517 1285 743 464 984 
552 356 214 1000 1545 704 495 956 756 718 1168 909 227 844 1175 302 1449 1278 1027 1432 354 1030 690 1515 1367 793 807 1217 1368 563 427 456 1329 1328 217 792 1600 878 349 175 538 287 423 1381 9 1559 1418 475 106 160 524 1099 1384 775 1411 1131 89 1542 765 1305 1487 528 1070 260 1338 1385 1305 925 804 756 1438 1170 1278 255 152 1520 493 656 1002 1192 
519 365 1597 902 403 1477 726 192 1208 242 1526 199 1023 772 719 1400 628 1173 1084 984 408 80 1556 1565 1411 72 358 1286 143 247 613 665 1532 571 26 604 243 443 921 807 390 1518 766 425 402 378 451 709 224 907 589 705 225 1512 1495 863 1216 1598 654 665 874 1305 348 1032 4 1059 430 446 290 597 1237 723 1398 267 1355 139 1425 40 67 1161 
493 1373 834 1381 906 584 640 613 977 1210 657 116 1522 1112 902 520 185 319 1393 317 1447 1202 982 1582 683 385 1594 1090 703 189 938 837 480 643 1271 1440 157 553 1203 1332 894 1096 338 1572 26 761 1500 829 1338 833 486 447 303 16 246 1110 1212 671 140 1304 709 524 575 939 87 160 31 968 1141 19 218 1559 192 656 41 1322 615 1238 1236 692 
1296 22 1455 342 26 113 1200 617 1168 1148 1374 849 288 1332 1391 1353 1285 319 1148 764 159 439 1463 1221 148 248 1295 1572 925 1133 1478 767 382 751 1332 771 601 501 139 1544 696 305 242 311 751 412 809 1283 792 1081 990 1596 80 1250 316 143 249 1484 608 174 474 947 215 272 1431 408 710 232 1235 533 196 1477 358 989 615 573 1381 1029 1598 992 
219 1529 1509 1135 958 1367 1432 54 796 1307 500 396 1248 524 130 904 57 269 1392 1420 173 329 1323 1244 1406 1492 194 779 1041 957 811 499 1168 238 1328 1585 590 120 235 1170 126 362 696 341 611 152 1571 188 800 898 1014 226 1516 1435 377 1589 1191 510 215 1262 154 418 77 1598 1067 649 687 450 916 1008 741 778 684 216 399 577 178 1138 1303 647 
1064 472 1506 1086 358 462 902 613 1318 190 1091 307 137 380 888 813 812 382 625 602 585 1403 1462 14 1468 866 10 1325 17 602 53 1045 501 725 1588 1569 222 630 375 1029 823 647 359 305 1049 96 358 369 1483 139 834 841 766 1493 666 523 730 125 1521 946 312 538 734 872 668 1059 739 592 1361 213 1600 292 850 509 312 179 1498 592 1242 1549 
359 939 927 1504 735 1479 1272 795 562 1166 785 704 105 1146 124 333 788 1173 1460 1011 457 181 397 1519 1510 183 329 672 174 641 1526 308 669 211 1593 1149 445 1544 1042 1234 1285 1192 559 202 1257 774 245 363 932 594 254 10 371 1499 997 1386 327 1537 1041 351 1162 737 38 480 1469 1541 821 44 1433 916 1533 1234 661 625 1313 1556 910 204 1598 570 
20 825 538 323 524 418 1232 109 369 918 1450 1466 1462 280 1374 475 374 275 482 221 1597 1339 547 768 105 484 1466 147 593 94 373 428 1432 970 169 1118 138 715 1252 1105 650 935 98 736 1017 424 632 42 1368 762 1595 268 1517 199 296 849 1135 291 1349 12 1492 713 730 222 794 1441 679 1338 1320 1289 1080 1085 739 1065 672 1138 716 333 570 1501 
1384 1042 696 169 1114 1170 1368 905 971 1238 686 1547 34 1449 811 870 1421 1592 137 917 16 1151 1513 1043 596 1045 1032 72 213 758 1405 675 455 541 815 377 491 180 752 108 196 49 208 204 1322 1508 238 992 583 525 319 693 251 1491 1231 741 791 326 644 1138 22 382 792 24 525 636 67 997 312 1535 1375 741 1083 344 992 706 437 1559 1158 949 
36 1385 1409 416 1248 1518 1310 298 1311 127 423 707 1222 1183 553 475 1479 459 438 585 701 750 222 652 1501 834 451 658 1306 67 958 101 945 1393 1222 311 602 956 987 802 1463 1346 1339 353 1409 337 1156 1171 493 554 60 536 1575 984 1381 1248 1343 1303 242 110 961 1230 371 1405 593 659 1550 665 1241 1279 417 926 1550 254 954 840 1150 288 37 1082 
319 835 118 813 231 261 1374 1255 381 1361 1421 214 321 932 1240 495 740 136 393 1477 307 800 1440 732 253 1396 1354 921 949 413 394 197 178 1029 942 688 728 322 622 1125 936 923 270 215 1519 653 959 151 1063 336 828 211 1238 854 425 151 399 164 1475 357 597 826 1131 958 282 368 623 559 424 1557 188 7 999 746 704 622 326 1016 377 594 
1448 866 224 121 57 510 1161 780 809 151 1217 597 824 611 429 615 1526 9 781 65 1485 1454 141 1235 576 853 980 174 992 335 905 140 117 922 1069 1410 411 822 183 745 941 597 674 416 253 1091 124 1488 1366 9 1530 1065 558 865 260 1032 1079 1018 978 494 510 679 1177 578 432 1198 1245 851 301 714 1098 711 1485 196 700 354 499 1536 33 101 
669 144 1399 618 1422 841 927 47 122 426 1107 537 12 780 136 1528 181 1003 734 1316 1160 386 269 42 1585 748 1502 1243 260 277 1367 134 1583 930 156 1338 500 995 1434 1081 684 229 138 1483 1379 637 410 1053 249 1233 882 360 1393 1438 920 1433 962 1231 391 840 1075 1376 1292 1275 887 599 404 856 1302 1197 1392 6 1112 40 268 653 208 1074 771 357 
106 1261 702 545 1589 335 551 419 675 147 212 1091 527 549 880 272 1474 1277 916 283 967 141 900 1096 1230 266 1072 269 1177 204 1030 1074 897 957 1571 1188 909 1060 733 868 497 1297 1056 111 1463 1084 313 941 193 518 1166 1517 552 509 1518 122 714 949 1258 513 386 228 208 786 729 1379 478 878 1592 625 939 211 1435 138 1349 607 1086 1262 901 815 
935 404 1426 1362 1561 175 280 1533 468 1327 202 360 1328 636 992 604 1191 1051 1378 664 521 901 903 120 693 544 559 387 35 639 218 1049 96 334 758 1281 1226 1505 1020 52 593 1039 1087 435 686 1213 303 264 774 591 1385 1300 265 461 1166 974 435 204 1583 506 1557 956 1118 494 425 989 95 1163 708 738 17 1281 564 754 1595 226 277 375 498 529 
766 1292 320 474 1183 753 1583 1332 154 398 1471 582 1459 1563 24 574 459 920 998 143 1404 939 277 1477 1083 32 674 1470 1 1089 362 1486 1075 940 1536 62 83 1357 1098 1107 1257 1143 144 635 904 1575 1278 175 826 861 708 1345 835 1375 477 592 299 1472 494 587 1586 1094 522 563 1232 672 689 1102 1055 1149 42 559 657 479 68 1218 697 244 1295 1437 
1541 1314 1374 1531 951 189 61 1513 1105 458 1121 565 118 694 783 68 65 1489 75 394 333 548 878 109 1454 400 831 1089 538 838 960 522 1043 616 37 142 800 592 852 227 642 419 1341 710 667 756 1130 1391 1062 515 1262 1031 1253 995 1340 896 1004 1324 315 753 1156 87 679 120 1140 681 146 605 406 1086 323 67 1257 559 287 493 1380 773 527 974 
490 1392 164 1464 1489 1192 884 1118 1004 1496 1267 441 705 1283 1269 1501 802 421 273 223 1587 396 1171 55 1216 64 1409 1051 757 746 484 1567 1240 1316 1013 70 81 95 24 666 1333 1524 461 1409 1001 1109 1236 412 915 1063 1332 164 710 1135 989 1294 608 1075 813 398 1083 87 126 876 1111 147 689 241 510 1360 214 919 1521 994 1153 395 1481 787 508 1228 
907 1132 1442 705 1511 364 69 753 1457 551 1573 99 980 224 552 1582 621 1290 371 1523 748 1383 822 1166 647 1444 1249 1269 106 1236 203 766 336 1185 723 1365 858 979 1106 60 1161 623 1558 1538 604 896 1140 573 1378 1045 683 1198 812 265 1190 271 462 29 1281 1093 43 4 28 1406 27 1545 49 1467 159 1233 227 854 974 1479 795 1275 244 465 395 227 
990 967 776 790 82 1298 528 1158 433 1300 58 1008 1106 321 459 369 1010 668 595 1314 242 6 1429 353 1517 1356 772 1078 250 288 1263 1054 1009 347 178 687 709 1017 828 1233 291 1245 1093 276 1177 192 1289 1091 549 125 673 254 593 188 47 295 627 691 1046 1046 582 196 1479 938 1211 71 614 955 1343 1258 995 72 993 1015 619 851 1109 435 653 375 

# Time : 76800000 
954 397 508 1074 1038 1528 143 280 1426 1002 803 753 890 1502 1508 1072 842 1312 626 1586 1547 969 384 1047 676 21 1188 706 544 1077 233 727 1507 337 944 867 1202 398 1258 943 1532 58 1259 537 421 594 166 1093 1034 467 1261 1406 1039 169 1119 1154 1013 1527 952 1354 957 634 164 531 680 301 636 800 411 1385 1147 1212 488 1286 1 1412 980 1553 200 196 
29 1240 1551 319 1062 259 419 32 513 581 47 418 666 366 543 736 1153 1050 1566 1197 1245 996 162 740 519 558 516 5 768 566 752 254 1464 1360 111 1073 737 1570 1484 1324 1515 1533 513 320 193 772 1337 279 188 721 530 831 624 184 275 131 201 565 1024 280 759 601 998 221 844 573 285 41 871 42 1270 943 1430 1453 988 981 1289 442 1400 827 
276 164 1358 832 1222 368 1330 628 1361 547 1371 1432 653 754 135 1373 903 971 269 1437 1087 584 454 1144 241 1014 22 712 710 667 254 245 473 669 191 131 1393 1068 50 167 285 247 627 185 1483 720 128 631 562 644 1171 1396 774 78 393 1471 180 932 1481 664 1104 1003 961 458 610 1477 115 1092 743 333 919 560 598 195 1507 112 629 59 1198 970 
35 1500 610 200 1054 272 1181 896 588 883 982 543 1278 154 1380 1516 401 200 296 758 1208 210 607 1523 862 811 659 725 801 760 1466 659 1 890 966 1175 1161 1248 1170 63 197 1071 266 1279 533 723 602 759 553 1285 1455 469 911 32 1068 1043 1565 1396 1116 208 1044 552 39 691 440 1217 856 406 11 1092 592 2 841 229 532 1133 1268 114 348 1009 
1414 1467 566 244 850 1425 1014 35 805 835 802 264 1029 1060 57 661 1397 168 709 920 1571 1254 577 238 1280 1083 738 282 314 725 81 837 504 851 885 898 1003 752 789 1482 560 1590 99 845 721 809 587 553 628 1231 517 763 1394 1309 883 1542 299 1078 154 47 962 1141 914 1305 181 564 240 935 1553 27 920 594 712 1344 440 292 834 1295 406 1464 
650 548 1406 642 221 781 166 1379 685 1068 26 706 545 691 325 686 1268 1165 1428 662 1440 924 588 473 644 884 1464 152 19 927 1319 910 855 1395 1248 459 361 593 204 1085 821 781 1544 1244 732 350 336 1338 1426 45 1186 1546 1574 11 1018 388 719 175 757 401 748 1505 1271 360 687 307 657 73 1457 66 882 185 526 310 59 847 880 996 1228 1419 
1203 574 455 1546 62 1122 52 544 431 627 686 460 492 1593 625 1233 182 69 1549 846 712 378 952 614 1264 665 747 209 835 1395 280 1365 338 149 1075 281 864 55 1173 701 458 294 439 1363 987 696 580 15 1548 396 1100 149 1333 1216 1517 751 1096 925 62 296 570 196 317 263 1204 660 659 1431 1233 1147 1251 236 334 306 555 63 1469 423 1437 1591 
1098 525 1595 1216 1435 894 973 434 363 1068 1443 1020 731 574 1495 201 1122 639 219 842 131 752 434 522 45 1057 1038 953 464 471 1205 1294 162 365 1517 1513 1126 1331 1054 431 1122 727 1152 53 632 223 648 181 353 208 1246 827 721 42 117 1445 796 873 1359 778 315 1330 723 570 439 191 40 77 481 553 271 96 1183 155 545 571 1267 313 967 1053 
303 1132 118 1543 994 1574 754 768 334 563 466 1109 10 946 1103 18 1125 690 1295 1490 99 614 1327 470 372 1089 440 601 183 617 767 661 683 1008 712 1302 601 1271 1240 334 709 182 1469 1095 782 1431 1094 734 1527 1080 1031 1529 794 1104 513 1009 1562 14 1250 979 624 1343 881 1143 696 1263 1300 364 1408 86 649 110 48 1103 852 1272 1344 1357 503 161 
1249 1411 1521 1368 1318 1030 634 101 310 521 618 654 597 1406 84 69 1502 1009 963 1006 1484 1367 199 625 1095 737 1232 577 1437 739 1412 55 519 444 1467 931 1283 277 1158 838 608 763 23 643 766 1355 415 478 1490 703 552 808 846 219 403 1190 769 384 921 45 1531 707 766 843 1390 357 560 239 546 569 155 286 442 204 157 1154 794 87 1132 193 
1358 959 301 885 409 419 49 1171 548 611 1524 710 1144 401 1273 1344 248 385 724 1263 382 2 577 478 1048 916 838 987 809 722 1453 432 1238 1450 1181 38 645 399 484 695 361 1246 572 1219 562 4 345 5 350 1456 1058 1484 618 272 1235 665 186 659 830 867 53 1162 947 982 957 1562 849 622 898 1545 245 1182 800 199 735 1574 1034 1478 1357 872 
1474 1553 993 727 1357 1375 31 879 647 1483 415 1393 248 237 361 1245 375 1270 933 337 794 243 650 276 116 473 1286 739 979 1285 114 861 744 1068 1202 1260 588 700 58 361 1015 671 1394 971 1270 418 424 323 1276 528 977 555 851 252 1119 200 489 578 1019 1200 634 1583 1357 1376 1383 248 88 1408 760 963 858 265 666 341 225 255 62 379 1028 395 
1553 363 267 398 400 1163 970 246 350 574 1102 1302 442 235 215 1075 30 1040 636 293 431 1292 290 1089 1426 538 1455 369 275 136 688 252 839 842 1002 1026 894 813 540 338 1071 1241 107 1274 349 207 1548 1175 645 299 92 679 775 628 191 1074 1059 1472 1332 202 592 816 123 1277 161 434 1291 1514 1173 475 1425 1123 1322 95 894 810 1456 751 1342 370 
676 735 286 93 497 583 1239 1150 705 1463 561 312 171 669 525 1478 545 1346 1204 1046 263 1339 911 1027 118 992 1235 987 1122 448 829 465 293 880 1050 889 1186 504 820 778 804 1058 840 225 622 868 1161 88 427 800 70 1489 1239 507 1571 454 244 1404 625 113 934 1 262 1426 495 1166 607 647 1053 1017 385 800 338 1129 708 47 1098 1179 1470 1181 
543 1365 1402 191 1348 624 818 1595 649 922 1454 1398 521 853 894 619 1434 1553 1388 1338 53 762 463 492 1020 110 199 597 1559 965 885 423 566 1313 1397 1336 725 855 1292 40 1149 1371 327 822 1409 311 326 742 34 1494 719 611 1385 774 337 794 769 1489 128 30 1176 367 907 1047 1405 1069 1224 827 655 310 761 838 1487 755 1521 1519 677 909 841 1199 
804 925 167 868 1591 1024 1216 1131 412 125 206 394 805 1103 724 650 61 1588 662 1473 103 117 292 897 808 1148 769 743 1049 1115 160 429 1527 467 383 589 51 35 662 1600 993 151 674 1252 226 479 695 109 352 1430 755 1321 864 403 329 1090 649 248 1333 238 411 167 1478 1509 1502 121 1407 512 781 1578 730 152 1019 1304 339 58 727 1032 547 499 
51 1346 720 657 789 1025 1475 483 698 115 534 1329 1042 1155 437 1245 1201 1532 66 1279 1071 329 793 1206 169 456 332 912 1122 1476 675 1149 865 1150 1074 1423 916 43 1559 1105 94 1034 116 684 1567 229 568 482 1169 429 1139 619 1238 673 75 888 830 287 470 558 839 1455 169 1173 1509 1345 1237 794 763 487 679 749 652 134 527 474 212 1307 865 64 
38 752 683 560 40 926 1408 263 51 692 264 1259 1558 1599 1319 1428 645 16 503 632 1036 542 696 180 463 1102 494 611 1564 1395 179 1468 462 585 848 867 1167 707 1405 1501 787 1124 360 148 536 12 1583 702 1507 867 602 840 366 842 1472 1564 1554 138 1531 707 889 424 241 122 806 1083 129 293 214 687 160 1388 371 369 507 342 866 278 234 258 
372 1026 1559 1090 1134 1103 117 211 1002 798 848 1104 982 50 522 874 1391 481 909 628 480 1582 169 5 674 562 940 1502 1113 552 765 1526 1186 982 1556 1289 864 517 577 184 165 349 496 1517 758 67 549 1349 1341 1063 348 943 1251 91 766 354 699 1090 767 691 326 950 835 331 867 1293 1190 918 817 555 863 699 1121 499 1234 1125 680 416 395 1350 
1328 78 1452 1246 1538 1266 361 1307 606 1308 987 1346 1149 1086 467 390 479 538 1229 849 561 246 961 1445 577 288 1427 823 6 204 1370 445 1341 105 1370 144 720 1043 1014 583 1305 307 1058 941 585 1034 808 570 224 259 286 883 365 661 784 25 908 1181 510 1065 811 952 792 724 191 1342 1576 1280 1557 1355 263 1495 395 984 308 1359 377 1085 480 349 
262 1520 1422 707 1489 366 1312 642 237 1135 1354 167 849 963 1412 878 254 279 1526 381 629 1599 90 447 971 1276 399 448 694 237 901 736 1226 938 933 1358 617 524 1511 584 714 568 1317 693 656 542 732 3 1308 449 324 242 893 985 367 16 1170 1292 825 769 853 1072 169 715 853 1358 1261 734 714 379 892 522 743 1469 157 285 669 538 135 97 
1121 654 1515 433 714 1387 631 1306 1172 334 345 627 1453 38 98 319 1410 747 805 915 350 545 695 840 1534 647 752 517 20 805 1211 846 1066 335 1271 1336 1551 1115 956 314 420 1563 1503 1344 420 606 1070 801 697 1563 1486 1241 1372 507 449 722 772 137 348 164 710 498 1225 541 1290 1048 610 1077 1155 1393 154 208 436 666 431 1538 832 425 1021 636 
1099 656 393 1246 92 1346 1522 98 1104 1362 1167 977 284 285 361 372 913 126 952 76 501 619 421 685 1433 1060 1484 387 768 899 510 1185 433 642 295 391 849 330 287 750 159 342 1034 551 1469 229 268 241 1006 286 753 1457 481 799 954 717 110 794 1017 1537 319 700 202 285 558 94 283 271 1359 1375 15 1517 1137 257 415 27 671 291 1406 607 
1039 1321 700 182 1046 438 483 275 921 886 1310 72 1321 1447 1147 1147 280 1001 450 254 135 1299 845 1039 1238 755 412 156 1590 81 437 1041 437 112 854 500 932 1464 1205 1277 1600 544 997 335 511 614 501 739 669 1403 588 611 194 728 79 1014 835 944 703 996 1377 440 829 826 667 1152 676 592 1520 1064 341 1206 1173 923 419 62 1281 1365 68 726 
984 1599 1339 901 457 581 785 167 1099 928 214 1214 939 129 1082 43 809 1404 209 1328 46 1567 1549 726 1594 126 1477 521 1481 1558 1538 346 618 573 341 287 719 936 686 538 975 97 1241 1247 1050 822 1310 1017 506 1208 251 1600 517 1359 693 437 911 1249 150 1479 837 1241 999 1338 834 848 246 535 107 515 1254 1067 212 956 1066 666 305 463 227 567 
320 1082 858 615 1250 360 624 359 304 109 213 1109 464 1509 488 764 1498 778 1100 1127 265 297 1380 682 766 556 81 679 731 15 463 330 1541 257 19 602 541 1007 535 963 763 1007 683 1594 1511 57 1309 672 1208 602 482 1599 918 1124 1285 1545 566 952 594 555 484 1357 1224 1283 1485 1031 631 515 617 1158 159 838 1429 445 281 352 1494 941 1208 631 
104 342 577 1043 1171 573 1439 80 576 617 930 127 1578 635 1407 1542 925 1047 218 1111 567 1380 497 1245 701 1150 843 1023 720 1365 1343 880 680 266 1508 328 825 1427 1472 268 235 298 211 812 573 1569 626 1434 404 213 270 1100 714 1272 1019 848 943 1246 1196 139 299 918 664 847 810 1475 1031 1355 1504 1380 1339 1543 557 1207 394 357 926 1548 208 796 
180 363 929 937 417 1048 1330 1061 1283 612 341 349 285 250 1162 912 965 1438 208 1280 1400 424 1138 1033 162 785 853 332 254 1266 316 1494 1403 1062 376 325 753 509 825 929 1361 367 1577 1061 870 613 1029 1348 497 177 1203 1100 497 1315 59 1074 933 599 674 1132 874 576 1018 364 928 1487 760 703 1113 107 1167 1447 44 1301 492 843 195 519 937 894 
1081 1008 1082 488 373 519 1150 266 372 700 674 284 216 532 493 1383 1401 1183 1444 735 204 545 1238 1230 1050 1237 1356 407 972 1578 972 1286 1155 1289 13 1582 648 719 1565 195 1146 1339 1040 103 1565 558 1032 380 863 1129 1239 1413 347 1068 1518 1301 22 95 1313 773 1196 761 457 1203 26 911 930 220 470 1539 1134 1100 1145 1056 499 189 1583 1182 286 1139 
296 279 987 1337 1464 784 482 33 897 40 1324 1451 1106 371 19 131 745 449 1442 845 271 540 617 1336 394 451 604 1482 1071 579 1573 1167 1372 365 152 524 692 569 281 1118 1452 468 401 138 508 1195 1155 219 1264 1002 522 618 1130 705 114 853 1588 464 263 1481 272 755 39 1532 715 1312 192 395 1092 332 1235 891 529 910 198 1174 909 303 1425 589 
1214 101 778 511 773 329 129 417 1016 918 894 1596 145 438 1270 1052 403 1543 764 1529 552 996 292 332 34 19 643 375 367 1588 1339 1282 950 768 667 851 1109 510 482 1313 472 74 953 1330 1204 231 955 716 931 1558 1472 1345 682 782 1045 863 61 1557 1263 1501 875 1124 261 420 181 1592 441 1277 1339 267 957 1145 1192 993 1357 1409 438 712 1071 1084 
1123 1142 1220 215 1168 526 586 1148 141 1259 1268 1498 1341 642 825 1155 926 1326 58 1242 1133 1088 1477 1044 1118 192 790 261 228 68 984 974 1471 23 67 318 1169 1197 537 1482 1197 1012 1171 313 1109 544 533 1368 1414 525 1233 1539 1491 1069 79 149 560 664 606 402 783 853 242 742 1430 77 251 1005 766 1241 1354 1589 1393 433 1489 858 828 232 17 851 
504 38 1112 139 1185 1262 1384 118 1062 1194 669 404 1568 331 431 1532 88 724 43 930 1526 835 347 348 871 622 1022 417 354 290 56 497 162 298 1310 851 752 603 677 535 1267 2 558 323 961 1460 1343 1006 759 1384 1155 550 657 94 983 1345 550 211 35 0 611 433 91 502 993 206 30 839 1097 1389 111 892 1033 553 1288 1260 11 1378 177 1327 
504 803 727 949 635 1078 296 1183 839 1221 218 1378 1356 431 1004 906 136 749 298 627 221 769 1159 307 167 749 404 279 1557 838 1458 864 1314 1022 927 1049 1311 1018 383 535 70 275 1287 1563 556 674 282 1204 1167 895 318 428 617 405 1195 1590 312 1522 56 1200 1297 370 186 1171 1070 1034 137 978 89 1261 440 1442 1098 80 551 1217 93 611 593 559 
806 733 314 1007 257 295 469 174 487 775 1437 1334 1520 1397 599 1145 453 770 175 399 705 1563 361 810 1468 1596 1392 347 1505 583 1336 1454 1058 475 888 126 757 720 729 692 354 593 998 736 1578 214 41 422 62 1403 1320 597 187 1002 828 627 898 412 703 1207 72 272 1315 1263 1339 801 68 1402 520 183 911 46 633 566 1261 997 323 1077 1041 555 
1236 364 799 208 1054 1183 618 1178 1149 1373 531 1400 76 1449 683 777 1539 143 1257 476 938 1349 314 572 587 671 892 735 1025 417 333 154 1555 153 162 1316 1470 1281 945 352 577 12 104 148 1046 1294 692 264 1402 97 1060 1353 238 455 633 447 1309 554 468 226 996 1320 274 1034 858 1238 1211 657 90 177 1571 501 797 617 252 350 346 521 1164 1373 
1304 885 992 1516 304 61 383 641 1534 38 560 25 475 282 420 1485 150 985 668 355 1290 650 899 551 391 1362 1240 713 333 420 994 382 33 883 962 567 779 197 290 1587 614 1105 1295 735 1549 251 692 20 389 1003 1196 1465 1374 1406 724 1357 1383 534 571 1414 318 164 490 1439 513 220 500 1081 1327 919 17 319 742 963 492 686 86 323 1077 1543 
420 816 949 196 22 1394 604 877 1230 981 1245 1034 940 1507 1509 399 1060 1022 602 1447 1308 1501 1534 135 1153 1094 787 639 1571 1277 1241 374 1414 954 1137 187 755 252 803 193 64 1228 425 1548 1091 1355 891 3 261 959 428 919 367 225 348 418 1003 1065 1198 118 1141 599 1158 145 484 1021 283 645 1450 650 346 398 265 829 14 1331 45 1053 364 810 
1559 1057 1341 774 463 519 1104 1044 701 1471 994 292 1147 644 880 819 660 1246 370 197 626 466 1014 476 715 494 886 266 356 1257 1247 762 74 1166 661 1229 1451 1422 695 331 255 587 860 1031 103 182 815 970 113 1242 608 1178 1115 230 753 1154 1169 422 1223 937 735 890 407 460 448 354 664 476 1013 749 84 580 674 312 1060 1379 1100 219 103 349 
1120 1168 851 75 457 949 1419 1496 1265 703 1320 1536 1342 434 264 431 857 923 810 187 805 221 848 795 1231 879 380 166 399 1409 170 115 313 660 832 1195 1079 1214 568 963 931 805 561 91 64 600 280 1185 573 986 1046 1194 927 827 1365 998 1137 88 803 714 1301 176 1259 80 442 930 759 374 224 743 754 1173 1497 479 1175 300 1404 877 1570 1139 
348 367 1547 1400 1398 406 797 758 235 1100 333 532 444 182 1092 1471 767 179 354 1340 99 351 1096 1462 191 503 1500 919 792 401 1366 1517 271 631 232 1515 334 764 977 1056 501 236 852 1038 1335 1281 675 849 242 893 911 536 917 244 830 1118 793 381 311 795 434 1192 512 1186 1021 588 536 1451 938 617 299 1103 863 473 522 736 1561 1580 1306 378 
289 1212 899 1105 555 711 463 322 1425 1429 1034 91 200 1284 1334 1021 1560 1088 3 209 533 471 1194 1114 712 483 829 989 1209 429 135 1079 381 973 1432 1148 405 1202 632 708 599 1213 848 478 506 606 414 1126 84 484 642 278 57 937 1264 1587 555 607 744 239 696 284 426 203 1025 208 225 302 934 860 1148 1523 724 724 1500 1318 1597 1004 298 1556 
33 940 831 186 902 1548 1139 943 1195 1351 811 1271 6 197 840 1217 38 31 138 1485 608 636 822 220 609 557 1553 1189 1463 1240 1301 1011 929 809 633 556 1530 1266 343 458 474 1289 1244 82 377 899 18 1376 329 869 328 84 849 1538 131 931 304 61 1239 796 947 1153 819 144 905 176 220 1017 1058 1532 1153 1576 968 1217 204 325 57 1163 174 906 
1059 209 809 241 390 1127 1473 1507 1515 878 723 951 701 1080 15 984 1162 269 979 1264 906 928 572 1299 986 982 1061 529 1263 404 580 1543 688 169 1124 1585 1562 946 451 1192 618 834 1469 663 1350 76 59 487 335 1559 800 670 679 1567 1574 80 914 195 330 649 1089 947 0 939 321 106 667 935 199 845 189 1476 1332 871 1339 566 200 1479 1144 555 
568 62 84 468 1340 1571 839 1 287 668 1288 457 145 91 200 1021 404 1453 1026 1199 871 326 794 409 758 872 80 464 1450 1526 1595 1493 765 81 1244 462 957 544 1247 1024 265 24 935 1307 1372 881 841 1482 119 1308 695 616 613 19 842 335 1175 1079 1321 709 623 1345 1203 1589 1309 1386 1575 910 1219 263 1383 157 661 1038 1472 1505 541 1090 727 1271 
583 729 498 200 689 1343 1214 354 612 507 1004 1299 723 1105 1131 1381 1082 1060 348 296 462 980 1304 1130 514 1461 114 288 1317 908 590 273 1010 292 238 711 1308 809 387 219 441 1547 463 1014 1020 68 404 935 192 1413 1250 106 300 275 412 761 742 988 363 153 398 124 1314 858 1145 253 982 137 498 359 833 192 951 868 547 395 1335 204 1283 630 
1258 580 410 607 288 1056 1558 1449 1204 1517 70 298 587 437 739 1414 968 198 1333 901 1259 370 470 1124 147 1411 263 1253 1300 78 1039 773 968 198 140 118 1319 1414 1589 46 1573 1132 380 147 867 722 548 749 1208 646 443 1392 25 1002 204 123 1078 1184 1328 1196 1248 691 520 582 532 522 503 109 1514 1308 247 311 1592 794 1320 1367 1229 192 1464 437 
408 1366 971 892 317 168 73 145 147 992 571 148 964 1151 1141 330 1525 38 912 110 1365 1279 154 1178 353 1105 305 1048 1157 1308 1544 906 1098 834 332 191 917 523 1350 257 1147 21 685 438 247 238 1323 781 978 862 1588 1046 57 857 792 663 911 795 933 994 447 826 1501 572 1252 1193 1213 290 85 984 1299 199 989 903 550 883 437 734 176 464 
597 1448 962 609 1402 1448 354 1157 839 970 269 863 633 81 1341 667 556 1097 618 1399 1535 1320 109 157 553 197 146 398 1082 616 1561 252 48 454 598 1274 1076 350 498 1197 743 1548 1335 855 178 285 996 1098 958 1170 1390 436 620 149 755 1011 697 442 1130 506 1203 485 214 1596 1457 515 889 1284 9 1061 795 1124 640 1006 1097 408 834 736 327 1562 
1599 144 1576 174 753 51 531 848 1174 986 323 1229 613 668 434 760 131 804 100 653 667 1336 127 963 600 1039 1197 861 1060 719 146 1427 1129 767 378 672 632 382 135 471 1232 305 1528 1507 628 379 332 505 396 676 357 1182 598 321 1076 1055 1405 980 78 1004 1291 971 279 69 1246 817 1315 248 618 774 255 1257 1003 945 1075 385 805 345 1057 341 
941 568 496 864 1346 1061 914 398 633 514 840 1103 1334 984 372 858 417 370 1290 1278 1105 79 1214 749 72 813 747 1391 349 208 177 393 318 1323 1296 986 1257 1260 1033 772 1272 1119 979 982 359 459 29 1084 93 208 933 145 1243 1385 964 1017 1270 959 736 1454 55 706 369 534 542 400 656 974 528 189 742 1241 1384 1421 577 144 597 207 696 718 
280 286 120 898 1192 343 10 1349 118 1142 287 1588 570 1490 1072 332 562 255 1516 233 928 990 1329 776 432 1485 927 704 509 1450 1562 770 900 1151 1567 1125 1123 153 905 1289 1018 177 1019 394 1189 435 60 461 261 1123 315 985 1081 768 1157 1324 968 728 1455 897 1394 1196 1069 1226 319 162 1558 534 238 1594 644 691 1018 527 1599 439 584 1518 357 944 
208 411 1119 1550 1413 745 1548 1251 1206 1121 1344 1028 1329 1376 364 1220 990 1589 687 686 1028 881 1466 210 700 286 1273 296 587 127 1543 917 713 810 1560 1071 310 232 94 1016 9 1282 641 1104 88 777 1215 127 1365 1334 315 89 506 32 173 1226 1424 721 581 1564 575 1156 834 72 825 101 1438 95 857 591 1462 46 743 1520 379 392 804 1008 893 488 
1341 1086 1579 1385 758 1471 1110 1557 961 897 1548 36 207 1223 1145 903 70 354 82 814 641 1194 1314 317 1328 1126 1499 1564 689 164 556 1479 1103 814 202 935 78 46 1057 639 34 435 1207 1491 935 974 623 1049 1281 679 50 431 355 1550 1468 130 14 393 1349 1301 349 1098 88 324 46 545 1383 590 11 81 275 61 945 1109 744 918 1120 38 265 174 
971 340 1156 180 1325 1456 326 37 1452 943 1406 1154 1087 1401 27 1158 139 32 476 1391 757 598 718 895 1454 1298 1386 63 233 707 316 600 654 1150 434 1276 1221 1470 1442 1219 89 890 1154 1104 98 182 501 1491 976 1105 1226 1545 209 53 798 777 589 1206 1166 1494 478 912 1236 723 957 348 458 1551 888 177 207 1277 586 1591 1200 1058 989 1188 653 1078 
647 1462 754 315 186 542 428 1241 439 381 420 360 692 882 830 1390 218 422 938 1054 160 207 982 705 330 992 945 1275 878 533 1474 11 737 1515 13 1320 1179 931 1494 1214 39 848 1463 601 381 1097 786 1258 1340 1250 1138 966 255 1443 708 514 326 115 672 868 1536 899 271 625 630 307 595 945 83 1380 433 652 411 1578 166 416 964 1553 767 1548 
1520 339 923 1434 1128 636 978 936 752 1426 1002 1190 237 49 892 74 91 638 123 793 694 848 1578 148 1508 1479 1491 748 515 484 1275 1214 1117 935 383 474 1264 513 1293 1455 391 1131 388 243 23 475 191 535 407 616 354 457 1164 1502 863 449 811 956 1113 453 1584 368 1220 984 38 142 535 275 930 650 1266 1088 401 1597 324 1129 289 653 162 1318 
1594 673 684 842 907 363 1286 482 1389 430 1377 253 1485 659 658 48 54 439 818 1575 330 1252 1244 176 832 1509 645 206 1035 1342 1063 100 1155 1049 788 1349 1166 632 799 1072 25 326 283 288 1254 303 32 1020 549 67 105 259 1557 83 1186 821 1409 1020 734 1046 951 1520 198 1365 367 23 411 314 170 1285 1289 541 767 318 820 12 1526 1544 1041 944 
887 155 1519 207 1304 1177 1408 1491 673 1037 195 200 1448 642 439 1084 651 205 749 1582 242 534 905 148 279 691 710 1063 374 825 323 1318 418 607 1586 7 356 982 429 902 1301 1323 89 773 914 1542 1487 826 780 311 1074 573 1391 1067 757 150 736 1259 1248 392 717 643 718 852 675 1590 543 790 79 296 1409 664 232 1590 165 1078 1256 1476 1040 193 
401 1030 158 1361 851 725 1255 53 6 1114 1100 1017 868 95 631 700 1569 1283 242 666 1235 624 1412 1353 1564 1431 424 544 692 1092 226 1092 1322 71 619 1430 465 355 614 1591 1494 1121 394 258 701 214 867 1512 311 1346 1062 612 137 143 977 960 334 1536 18 447 1599 1413 1143 1034 1137 1080 1479 479 1306 1013 1208 1567 644 1438 1173 1499 137 1010 488 940 
1498 56 99 1496 302 481 1531 1448 909 132 658 724 780 710 744 852 1092 598 1273 755 792 1477 1180 1004 708 1238 1503 262 336 353 1206 11 1478 723 1455 870 767 797 101 1453 276 1214 1180 708 874 25 1448 1572 1288 1448 644 886 1137 525 124 1393 1117 1239 100 498 494 80 864 164 250 1256 779 273 1452 1500 1579 227 1283 126 1575 945 79 435 1198 643 
990 237 244 351 1500 1113 1373 88 1127 305 1123 177 124 1573 1301 1494 663 311 790 288 643 343 1415 635 1365 367 1510 513 87 52 576 680 510 259 37 162 254 944 508 1003 577 995 969 818 243 1382 1507 1459 1059 331 751 995 1258 1557 1136 906 1457 1257 245 570 1295 703 612 1349 1375 246 638 1379 1505 596 1309 712 1450 1198 1591 813 1186 485 1417 105 
1452 419 179 1440 1328 841 1089 189 1181 1135 560 790 423 183 588 891 473 1503 1500 372 571 1259 91 614 1096 260 1491 1166 937 588 777 248 1029 1294 121 244 868 212 399 1130 42 153 1104 1186 1585 80 178 782 1406 1115 547 52 752 980 759 1354 763 332 52 663 843 696 863 1080 212 573 768 1207 1293 454 81 1366 472 1218 252 1120 820 1516 263 1192 
1517 1455 430 215 1273 586 1585 649 1316 1319 835 730 1254 1157 430 1014 675 225 43 976 1141 527 807 401 1564 714 710 1395 106 1429 1280 1194 573 1291 1049 1215 253 1384 236 798 1313 51 1548 1181 1448 1031 539 9 712 1332 1352 646 538 129 112 1222 716 704 1447 464 1083 1418 101 1406 1171 142 1175 904 1130 1186 284 589 208 1076 1088 835 933 1410 1451 945 
1431 1107 704 740 1503 266 1459 483 559 1287 596 275 218 1595 484 339 324 675 201 880 216 332 593 135 1020 1147 569 10 916 1475 107 719 686 342 1393 1358 892 1223 69 829 766 397 1399 711 1297 165 1083 1323 1268 1548 637 845 1048 845 1444 882 228 1445 1324 426 973 1392 1281 91 284 56 848 1103 511 1597 528 280 38 1482 297 1022 1026 502 1293 101 
387 6 785 726 71 1435 1088 1098 1115 712 563 179 369 1006 181 1437 1421 553 302 93 1493 1449 126 1115 1590 1051 1412 1310 1014 754 613 1436 936 1284 1135 1544 1020 283 314 744 1282 1183 1029 1424 316 538 1155 970 965 1050 394 239 445 471 1140 1255 983 1418 830 49 912 1105 313 503 559 708 0 684 689 897 1044 990 854 1263 701 443 1084 256 1113 210 
691 390 414 225 121 612 286 17 332 1296 893 1058 683 1558 1246 1289 403 1234 350 783 236 446 653 906 1192 1243 1554 825 265 941 1071 1537 332 1337 1206 359 1408 1286 1361 906 1410 412 1013 302 510 1426 948 840 37 1009 615 426 1297 882 1550 1514 1254 982 630 1156 616 1078 1201 81 703 1204 406 908 766 103 976 1594 177 904 265 106 427 1023 85 897 
154 517 629 14 1583 572 966 1143 1458 1109 142 800 1599 463 1155 308 1058 1368 567 1020 1089 1046 1226 1332 1574 969 1374 108 1410 1570 480 1035 649 1229 815 418 183 1143 900 1282 1198 1059 918 1259 190 1016 396 469 736 583 847 1167 634 629 616 289 1250 493 987 919 955 72 437 756 1425 1413 298 872 270 1251 1415 786 1274 1460 1319 151 582 1509 164 152 
663 931 1323 1528 1303 574 962 1452 1521 3 1183 529 415 1197 44 1499 1207 494 223 833 1336 269 264 1031 209 1305 1114 385 486 225 47 441 1494 1313 1398 882 1549 839 397 642 1240 291 1214 275 1284 28 1334 977 612 469 1261 1310 243 655 471 1259 597 1260 1579 868 1128 1134 142 608 1171 1561 1105 768 963 1374 952 872 1245 224 686 1258 262 1329 874 112 
1547 1583 1450 109 637 1122 1073 493 692 489 20 103 633 1484 692 205 99 286 1393 1530 666 49 1272 153 1575 1498 216 108 374 102 877 1362 385 486 266 935 824 846 475 1053 1435 940 928 1138 145 961 449 138 545 1172 490 1421 737 458 855 308 725 679 607 768 984 622 627 1336 1366 1021 1420 1338 729 1177 738 903 1485 24 1327 899 918 1287 57 244 
297 926 638 232 1279 1 1183 404 1258 1256 1065 530 403 1509 232 79 1586 987 543 1245 1120 198 816 272 1461 599 1015 975 684 1289 1201 672 737 1179 592 197 1343 245 723 1225 388 4 530 412 415 1355 1385 388 276 637 1123 121 1104 1046 6 1253 674 204 1299 604 1409 1100 163 894 236 478 525 970 793 304 368 1571 1306 1436 162 112 611 568 760 432 
1168 1545 198 734 1038 627 1253 886 500 113 843 378 1123 1394 1499 1214 1222 728 1338 608 367 1043 808 144 601 705 580 1178 1280 1277 701 317 817 1241 1014 120 1186 538 1336 1260 106 900 656 760 195 1126 1324 94 1068 380 169 1349 92 907 635 954 1014 500 557 1583 935 1571 460 1375 289 54 1144 152 249 440 431 794 966 114 288 1145 902 594 382 725 
329 594 867 293 242 114 22 720 515 415 839 671 1514 398 1212 1384 302 539 37 1097 1091 1036 875 1237 835 601 814 427 219 1210 1155 140 86 431 15 364 284 494 1278 888 155 1345 151 1599 1194 1141 1461 192 914 781 871 113 297 313 1096 98 566 617 1144 1258 247 303 523 69 1283 1314 1325 1081 1428 1151 270 1274 1117 687 1211 266 1437 381 721 6 
647 749 998 296 770 691 985 857 968 1491 935 46 1021 370 503 877 650 1239 1600 1125 1280 270 679 52 1284 1354 929 575 1374 34 347 70 89 366 1231 1343 606 839 730 767 387 1472 1217 103 1130 899 490 1047 1114 548 351 1430 1370 1274 949 1560 424 114 622 876 1052 1423 506 1503 76 316 768 1273 76 1402 623 574 1502 1128 640 349 191 1572 1364 550 
1102 854 1495 1133 1531 1514 682 177 942 1165 155 1309 1222 232 254 574 1426 1387 456 1151 531 870 672 770 1153 344 1034 708 154 512 419 893 846 1430 1070 26 668 573 507 1463 1332 158 1544 713 1076 902 328 1292 1184 101 940 1152 1374 763 1058 397 208 371 482 441 94 1447 8 1535 1388 794 1111 1025 1529 742 147 1433 542 1336 1492 658 1065 762 1136 735 
517 485 754 1291 1374 615 1058 414 1065 1553 1241 1062 796 39 192 1367 1292 1273 891 990 474 1417 583 623 1227 860 266 311 395 1428 1578 710 710 443 86 1188 1137 195 857 1491 1423 1379 1403 1587 286 1456 467 1565 944 755 637 797 1476 213 497 788 1307 678 1361 35 564 314 1477 370 677 1575 339 765 1061 928 715 870 1391 1453 144 964 779 1037 841 515 
1144 631 101 1186 650 114 1150 465 495 1291 572 54 1570 1067 917 1036 1577 1427 630 524 1577 1306 561 427 900 522 1264 1255 815 554 694 1432 502 1336 949 1038 228 338 348 589 497 811 753 1511 267 526 214 1444 1513 480 1293 733 330 1458 740 578 1459 254 167 572 1408 713 766 824 0 1383 557 738 1291 831 130 425 442 1092 128 769 826 44 33 1373 
970 1177 1563 1250 406 1501 1284 204 792 1391 393 84 1098 1537 996 571 302 1181 1542 462 1259 1596 1225 1422 1106 950 252 1392 1454 1163 242 1302 1497 242 993 763 894 980 772 1028 1337 138 1543 614 722 23 15 1541 1137 1160 1238 1106 1535 147 409 2 637 1327 932 2 737 869 1524 587 765 253 1406 1261 382 1597 130 1385 310 237 1537 628 233 343 1341 601 
1193 405 458 908 1029 590 1497 1437 732 628 505 88 1364 827 136 426 1153 852 706 138 2 1531 265 593 460 282 69 150 1298 1372 622 467 1147 308 607 1583 358 1072 1059 1031 952 917 803 496 455 472 1186 315 1268 1599 179 557 1295 814 485 663 1477 593 516 969 515 903 1510 1416 807 312 1250 1465 310 591 583 160 1382 608 1387 1586 1120 618 697 603 
1521 784 946 13 354 185 60 918 1250 162 510 1106 482 860 637 315 1321 525 381 367 746 1373 1425 664 989 60 51 577 457 511 155 1021 1055 1331 632 258 1412 657 635 772 1006 1050 1366 281 874 1173 1455 840 908 513 917 253 888 1279 1316 518 1566 976 1218 40 1433 983 814 1524 989 1591 1206 478 1047 1483 593 1090 1306 534 1427 1372 1184 1574 270 702 

# Time : 83200000 
969 923 547 870 583 793 71 238 744 639 1374 1256 1028 820 284 329 1021 904 72 762 206 431 1242 1040 1302 1029 1128 451 938 415 1394 389 1183 1427 1220 908 1414 1050 1282 1315 488 1465 365 550 200 1215 286 868 1095 598 231 573 122 736 680 1373 1529 253 175 158 1396 43 167 1055 1483 941 256 207 635 1180 1116 72 503 711 1176 967 727 564 1588 547 
1366 1157 271 913 1199 381 598 1526 508 674 1439 1525 420 281 1283 1465 786 777 1569 763 1419 338 620 1216 1387 427 1368 789 493 549 682 21 1056 871 958 865 525 1488 262 1089 530 383 727 1530 214 122 38 639 1531 754 1231 223 595 532 47 224 1537 1307 1141 1021 959 173 1042 702 488 813 1444 936 192 1169 1550 613 1187 389 210 1403 1172 592 266 165 
1526 682 323 1349 834 519 1271 883 62 539 418 753 262 886 370 113 734 45 657 524 113 813 639 1376 1513 550 1578 1351 898 253 819 635 1261 417 989 762 337 1182 1251 293 886 1119 1142 1014 285 985 388 371 1044 1125 1263 40 901 174 929 425 657 1157 871 1520 275 182 967 646 584 649 1071 1168 1503 93 756 853 310 1333 1487 1165 842 965 1540 152 
251 170 1319 1187 1101 89 955 162 539 1337 1216 106 1352 1046 254 658 1088 492 1019 134 939 86 1537 437 1351 411 334 683 1572 12 922 198 792 90 667 414 429 459 509 1256 964 740 1400 15 849 1096 949 660 364 904 1418 938 924 570 1266 1057 1301 58 1156 1101 1008 877 1592 234 671 444 304 1231 403 85 818 120 767 1038 800 452 740 168 762 1193 
953 425 958 96 322 933 1258 138 1225 666 550 1290 1527 1259 1093 537 178 1308 280 708 585 451 1362 79 1391 135 533 125 967 1517 1501 999 1253 626 738 1176 962 59 367 419 619 1414 1080 1463 158 1309 1067 678 1462 1484 471 370 1475 183 383 1446 966 1263 438 605 728 1394 1294 1414 994 328 92 1506 1326 976 760 341 207 529 1094 1484 166 819 873 1541 
1098 1166 191 325 185 905 1175 172 517 1039 459 340 285 1348 1274 908 1087 410 971 563 742 1167 1466 719 1032 1082 285 1109 733 1093 77 1317 717 1027 972 123 35 906 675 1067 1073 551 917 700 425 1082 1454 1485 732 1365 958 1358 889 793 504 781 1485 1478 301 989 1248 371 236 1398 414 330 1132 55 1015 1048 1589 1343 1113 395 496 442 393 782 354 1391 
1525 820 1485 157 137 1478 522 254 865 1401 119 34 139 1439 1051 1506 1231 1024 3 339 423 437 516 1092 546 1460 1028 326 186 1510 356 712 713 1489 829 1162 600 1053 1293 101 1402 904 897 1449 1144 963 409 272 1211 729 1117 430 561 1360 590 296 1010 1451 635 1108 1038 910 210 366 394 1219 285 18 984 604 190 1245 252 1016 145 1115 337 121 615 1577 
637 739 255 638 1019 1502 1588 385 769 497 521 1493 1190 515 1160 241 849 425 288 1015 91 1215 1597 709 345 371 1554 1324 1419 1319 926 707 4 314 1333 1219 193 1052 200 896 1098 500 881 174 1342 1526 502 549 592 1399 74 815 364 758 1324 1502 630 121 1086 118 81 775 675 611 568 249 1309 1059 729 1056 945 325 527 942 11 1051 745 1404 1392 1281 
1180 16 590 853 721 839 885 1148 782 1180 124 495 739 813 622 358 181 1523 618 110 1214 891 1067 361 491 1031 1234 1075 1598 1377 401 700 1557 1481 1344 486 725 77 1235 749 385 474 873 1433 218 552 1016 275 1170 933 809 404 1051 1587 891 959 326 1360 1230 1331 1236 861 1142 1339 406 554 35 1277 685 974 440 302 1068 594 1454 211 10 1176 1250 1580 
1142 777 69 1273 1283 11 406 891 518 995 931 1424 1087 672 640 1033 107 810 1287 156 1580 1336 479 372 220 510 306 180 1539 1296 1594 1369 815 540 243 1236 101 1323 221 1199 1358 797 1090 1457 1481 921 965 487 839 1216 27 1104 432 286 1278 1322 1128 1074 945 868 1056 829 384 611 1255 155 261 391 495 717 171 1108 791 1583 1074 562 290 244 1080 1038 
71 408 927 682 1532 186 297 1294 708 47 456 86 958 857 138 371 1371 192 334 39 1481 1591 1470 1598 1374 879 13 136 1531 140 905 1550 103 999 83 592 997 508 167 1424 226 1235 1014 746 1022 1424 1550 479 462 1402 630 1277 1083 885 435 901 263 1366 1185 1260 1513 56 573 1136 195 169 576 478 874 466 186 431 1005 1428 1581 1010 689 724 1152 59 
855 1545 434 559 1032 1503 698 1104 1113 1158 771 1217 1207 1419 690 938 1573 1272 473 131 1140 1128 784 988 502 1504 234 981 843 1090 1214 1108 408 909 1565 1313 695 1589 48 310 848 957 910 996 1597 787 948 305 1537 1428 86 637 146 588 360 1272 1095 514 748 1002 74 493 712 631 677 235 1 252 329 417 1391 851 968 1335 722 474 438 38 782 798 
1195 644 913 960 453 179 433 39 1482 604 1581 984 827 816 62 1160 667 4 1496 979 775 658 19 1463 842 1357 1099 420 1499 1396 54 890 709 1050 569 1531 1470 411 1060 1578 1492 838 532 1126 1285 533 17 949 849 716 1582 470 1066 1239 289 909 642 710 1038 1489 1403 655 764 1300 230 316 870 1164 890 1220 1052 1461 237 722 353 305 1195 300 1278 1238 
1349 973 1282 996 516 1524 1014 541 53 651 532 1224 843 99 1032 363 400 965 793 344 1259 512 345 248 1572 730 910 326 804 259 1521 1081 972 949 795 1366 1216 564 102 1247 42 1563 367 806 77 925 899 1173 643 237 1119 407 1516 154 82 502 1161 1162 348 248 1286 77 1192 583 1423 1513 901 432 1013 1388 1106 966 1037 637 1067 58 222 30 882 239 
1005 1333 117 768 1 292 718 1347 1003 1480 1538 819 73 675 1553 1022 490 1464 1435 924 63 10 471 304 522 964 421 1289 510 16 336 459 1471 1097 1085 505 1347 960 1396 310 1146 1364 710 446 807 842 1514 1529 557 72 318 1198 1015 838 62 600 1221 576 361 364 1559 1460 183 1018 611 175 747 25 631 1433 502 1221 395 1390 82 79 426 584 523 687 
17 355 86 513 725 1295 628 350 586 961 672 1508 530 788 1530 1369 1493 1129 102 1018 1064 732 1087 458 903 1012 740 490 595 843 1452 1166 1146 1581 797 426 1218 237 463 31 928 930 1183 710 888 1347 1578 51 736 825 125 1030 1188 161 1568 985 1362 994 789 751 729 1051 776 909 804 1478 1537 601 120 1388 63 1319 367 960 334 1103 739 1521 22 1193 
19 1587 1517 357 711 1210 494 1231 1178 1257 1492 1139 1103 410 1091 1381 23 1167 129 623 65 1364 335 509 766 535 599 517 795 183 1210 72 935 1014 1514 1220 188 1415 416 88 718 1408 561 269 53 1570 763 244 796 1157 296 862 193 1483 784 189 605 144 377 327 189 530 197 1564 1394 526 207 187 54 1560 1533 413 587 765 979 797 828 189 955 961 
451 287 408 921 516 450 1354 718 834 1194 185 1434 601 1464 1286 1378 1474 479 268 925 1376 55 985 1050 387 476 603 1165 238 374 109 1405 1380 1499 900 1266 426 600 502 667 156 1059 592 1086 1344 710 323 1136 830 517 1441 228 391 1262 672 189 481 213 88 916 1358 212 74 664 520 1073 1170 574 218 232 1205 1029 348 796 353 809 3 191 325 405 
1242 733 475 724 106 1502 724 1214 411 1208 72 224 332 1041 472 658 1183 576 1025 365 189 410 503 1449 1341 1077 918 1279 50 1464 1446 165 1465 464 691 723 1117 180 663 1368 32 863 1560 1333 294 329 1177 977 429 459 549 1487 236 13 1465 609 43 366 399 28 1570 474 595 1549 1300 368 65 1106 1059 596 1153 799 305 1281 792 1489 1262 1096 899 417 
755 51 1159 124 1435 21 283 862 893 604 1343 328 717 908 1060 618 1505 1075 1071 639 815 1303 691 1172 1269 749 983 1036 390 1083 620 234 1389 1219 1336 981 433 411 224 358 1400 990 441 1050 1038 405 638 1513 211 629 792 1303 968 818 1214 108 1378 540 515 318 1588 1560 170 710 1185 163 1123 542 963 802 68 532 1381 1195 1292 1312 1428 1338 1569 668 
1259 936 1062 710 1333 1329 1096 74 1160 450 1006 5 458 1455 93 37 1055 828 369 1335 1159 1145 29 523 1332 1002 1097 1395 1063 886 557 727 423 1325 657 1406 982 523 504 130 1279 1465 1404 705 643 1323 21 1234 649 1054 199 1395 1093 753 752 163 1436 673 1059 720 359 253 137 1571 776 998 967 164 1238 1312 195 1249 859 1312 53 857 1564 453 1114 528 
23 1452 233 431 230 819 841 1597 287 635 1219 1192 448 645 742 392 636 268 181 856 902 698 1416 1177 1122 1367 1182 1104 451 214 476 1312 1211 972 93 418 1439 1055 653 1243 166 1288 1257 126 844 542 596 1445 54 580 1078 1009 151 658 525 1447 907 1190 1196 751 1483 488 85 846 210 1136 1363 1001 1442 507 920 1183 280 425 1294 1272 391 87 844 107 
1382 943 753 1525 29 191 412 1196 1568 1146 1515 782 479 432 352 587 390 198 462 637 1122 867 591 305 1366 1228 708 354 1231 1319 89 524 1443 1051 358 1403 1144 162 1060 857 845 1094 1347 982 329 317 610 506 1276 345 997 1079 894 472 1312 1114 169 911 562 1029 1122 1142 1278 293 130 1072 254 617 1430 1079 506 395 1323 941 1104 445 813 828 1102 617 
1473 1009 1094 944 785 300 1154 995 490 930 967 405 972 1111 325 1283 1464 1240 713 1552 1548 1436 58 1571 711 1127 216 1073 601 1444 1225 423 1545 1521 1223 1222 650 1442 1545 287 355 192 40 1540 1584 48 1537 1246 1156 688 1410 1077 1539 446 1130 123 644 1263 1466 703 1370 1070 1263 1558 725 1521 968 272 1090 171 654 1033 630 1140 1158 1491 1094 1535 51 486 
1166 520 221 610 255 1529 279 71 1399 956 549 907 1078 229 1458 1575 358 1035 1042 784 540 1114 1587 1384 438 838 289 460 1431 638 1508 988 47 962 1427 990 1289 728 1315 1230 1259 702 54 251 1434 840 1500 161 904 1043 75 1292 97 1566 302 1399 441 1489 312 1327 48 1089 716 918 61 484 1537 1293 715 892 65 673 298 25 617 55 1554 1346 1122 794 
1100 1318 373 118 627 55 1152 1167 1096 91 1193 1258 1589 357 357 767 170 407 231 192 411 1423 405 423 1105 241 23 741 700 876 656 1441 1517 1391 905 578 1569 681 710 535 1502 870 750 22 977 623 867 1280 1474 1222 1387 1282 625 1590 814 874 84 477 844 1005 1317 1399 111 432 695 1449 141 1429 986 430 28 962 1389 1339 1260 1008 1058 268 1009 561 
1562 1380 651 425 494 187 93 1319 1546 1472 1577 679 444 299 1193 857 947 1328 1226 651 1092 395 980 107 1425 581 451 1228 1092 53 160 825 1385 498 883 1184 307 1115 1524 331 452 1106 1368 1269 528 1378 539 603 1322 1021 738 1354 153 17 960 289 92 1117 319 161 515 533 1170 809 1431 182 313 503 845 773 987 787 1572 530 178 1378 960 1463 1341 1107 
947 1270 1537 1095 217 1173 1194 1277 787 459 440 733 389 236 1249 107 318 336 1241 702 435 696 1442 330 987 868 816 620 588 1179 31 420 899 984 496 1579 566 636 61 884 1319 1220 1028 565 335 836 1589 725 610 1398 933 304 481 1179 987 447 1308 385 1508 1152 1419 1039 683 1203 971 938 322 12 1584 296 308 977 1041 752 1314 557 545 419 545 478 
888 1068 177 483 189 236 599 674 1183 965 1095 1040 1252 770 762 1490 757 1416 643 1581 309 902 284 687 173 1149 1483 1015 1489 1001 1481 1556 1016 1371 1163 275 709 643 1455 746 392 1435 509 1580 643 72 498 1265 981 652 549 1439 1335 1219 1023 1130 879 776 1338 1591 241 1309 452 741 1060 526 1296 404 1090 271 10 1440 1124 620 1103 720 535 340 1034 1473 
305 1237 916 943 1051 1206 769 305 1065 1564 1140 653 1198 1468 1124 969 1329 493 564 178 1473 684 1547 160 1542 724 1266 961 839 93 1217 632 476 1430 592 1414 425 829 900 887 131 1161 89 1429 242 638 616 140 153 265 706 615 705 589 500 901 390 1065 339 760 549 1079 1375 122 1017 582 1359 416 1095 145 626 1473 76 1473 353 364 1081 1087 380 570 
1112 12 1441 816 946 813 702 1094 65 324 198 364 1146 358 877 1249 945 840 943 384 991 728 1463 787 585 290 21 340 932 57 1074 1211 564 911 433 1568 54 7 571 1248 831 1281 402 893 1531 901 1588 1340 1095 1466 1399 975 323 1004 510 577 988 769 343 975 1424 520 1145 1098 1007 1427 1467 371 442 28 792 398 1178 1436 1096 1169 723 1119 936 923 
860 928 1095 90 749 1085 5 163 444 1263 485 642 1322 8 1437 646 150 206 1554 468 247 780 246 551 946 669 927 498 290 1298 658 1440 645 1103 1350 202 155 1111 1417 882 501 475 560 493 623 1581 1048 756 730 616 852 515 47 481 583 599 1279 454 433 457 450 402 564 770 268 1338 1094 1588 922 1233 1437 346 932 638 1423 1591 650 847 379 464 
953 1582 1487 773 781 52 1365 325 1296 1532 1287 443 1484 596 280 1405 1278 532 1541 73 741 1141 1028 137 148 56 1112 827 764 1510 777 916 1545 589 882 1096 354 644 601 795 396 1492 647 774 337 1316 1224 920 248 1224 1258 751 182 1531 856 560 556 1009 666 402 853 189 85 168 688 991 246 878 226 1330 85 1187 1223 740 1495 826 653 399 559 278 
468 639 595 663 1061 1138 532 1409 7 724 1272 357 1072 1164 1124 1594 454 1395 537 801 456 260 12 989 345 472 435 1475 110 1530 822 758 997 542 1213 1214 1221 549 709 1091 1504 73 1004 413 1438 792 1584 1000 595 1452 748 325 1266 866 1066 651 1403 1426 264 117 1497 703 1151 1138 71 1504 270 348 838 66 182 752 1054 154 1572 224 1091 9 1205 462 
692 1072 1582 856 1064 1507 946 1338 1031 1255 1400 1448 82 1175 1286 916 626 952 65 14 1358 1534 435 785 1002 1426 994 762 568 1562 1183 874 109 1027 149 773 225 601 334 1005 357 354 1035 649 111 696 1542 699 985 118 892 404 1147 504 1263 282 950 1132 592 1047 753 1440 1124 217 435 599 945 962 1049 444 299 354 1262 87 87 1400 1169 1408 1209 841 
1133 98 1271 1157 1169 916 1354 446 1082 354 161 760 1524 669 42 1410 4 865 770 1488 735 840 985 1083 1238 619 106 526 689 777 507 1100 714 281 476 510 1579 1027 231 1520 63 989 1066 819 1182 141 573 219 874 437 461 144 1134 1225 760 10 769 174 131 508 1152 394 244 1242 1214 994 1382 563 1177 1587 878 545 1596 48 406 1155 1108 1595 835 1413 
902 571 1356 893 763 836 1180 1459 1383 1568 261 197 572 1161 684 1409 1556 1194 1005 656 443 313 535 1206 1313 250 1139 555 1041 218 226 1463 1410 1386 157 313 830 1580 1190 980 1406 869 502 1391 1433 1583 30 537 328 618 594 459 1336 439 70 1324 1026 1087 799 402 119 1380 1075 798 1540 677 1321 1542 561 863 1407 1201 147 1492 701 623 631 677 1208 535 
831 386 645 265 890 76 1460 31 1116 1308 278 1020 1598 1392 542 1492 10 811 1015 1407 401 590 1397 759 429 991 1486 1580 1136 429 1372 1322 1287 501 1547 1011 628 646 897 349 269 984 972 1503 45 457 1586 444 1557 1390 1313 1501 228 828 349 1574 835 92 32 508 1143 818 1576 906 1327 766 640 375 186 1026 1161 1496 1114 1359 987 1354 1177 388 1577 1199 
945 849 599 1122 416 1459 791 1143 1557 1333 1086 1569 1090 523 394 145 1075 52 797 505 1443 975 465 302 59 833 1548 696 91 268 17 310 802 989 403 801 131 1279 1440 558 406 46 1001 1357 1212 878 809 1567 840 1357 596 823 1572 68 1518 10 1273 650 1505 403 1558 596 548 293 738 503 329 702 355 88 987 1530 343 375 893 660 918 352 1153 567 
363 22 814 1265 1577 619 247 1058 833 1401 594 528 581 423 510 446 1111 1389 305 856 74 1546 577 1559 1304 1038 226 464 885 359 1261 857 657 1190 601 1146 243 1320 1389 1530 821 78 1225 1239 13 148 551 644 1160 611 1372 1184 989 491 1248 372 119 1088 616 177 484 665 1465 1100 1196 782 1385 821 1222 862 997 1359 973 177 1342 1359 1480 405 535 1511 
104 38 851 484 1171 1393 1518 17 1163 381 1122 59 1367 900 487 903 404 595 1518 450 1129 110 53 796 1216 338 1048 1505 1040 1034 254 278 605 245 412 1440 1130 845 657 572 25 995 1336 1194 920 316 213 246 1156 1172 931 935 366 162 411 337 1199 135 737 1481 592 635 1267 684 1455 581 829 187 1397 897 208 321 720 1378 460 1046 213 1134 1423 570 
993 1172 1431 701 1422 1127 52 1313 250 872 638 1391 106 1142 677 620 1278 1081 124 520 1450 302 1192 1234 762 1432 824 1349 1092 681 746 754 845 586 727 1436 1562 653 208 641 1437 55 1471 1304 297 1308 1229 360 579 475 819 641 54 124 1200 332 884 1167 1527 288 672 435 718 407 95 628 1337 473 44 370 1301 1556 1529 179 888 701 895 794 1409 1100 
166 213 152 1198 1159 327 1180 1202 32 721 1404 192 138 186 231 1336 173 287 1326 588 728 1376 423 871 1041 1531 274 1025 348 1380 839 929 695 945 229 1055 434 483 984 414 557 524 1196 836 647 738 1055 587 1286 223 365 159 1239 1059 1328 1167 800 515 206 442 956 1537 551 1350 882 1291 465 156 1594 363 1117 1083 794 1470 846 1038 847 1526 323 1196 
639 197 400 869 1129 922 959 997 329 755 804 1035 370 1057 792 1229 523 1294 137 576 934 338 69 689 492 286 541 539 312 1585 639 859 644 952 297 1290 1170 1113 60 348 49 1181 514 1218 108 508 1515 840 415 401 624 607 405 1012 1513 564 967 394 615 1086 1564 765 259 689 758 1131 752 1373 1566 302 127 295 179 72 237 307 782 878 228 1560 
303 365 843 524 388 662 1037 884 1357 1299 1395 870 478 504 868 779 361 667 563 587 634 483 1315 504 1146 885 1349 1341 492 524 1218 655 60 1155 565 875 427 1343 200 217 1010 1252 626 828 1031 844 200 628 908 1322 1340 996 1263 104 1359 1418 1218 70 562 513 218 22 1145 635 161 333 1147 540 777 1024 133 226 1388 185 1285 482 1533 1313 602 541 
669 1287 723 577 198 163 623 784 444 1141 443 401 1274 1034 173 868 306 522 247 448 626 284 1091 51 1381 614 1309 450 591 1496 1162 959 1485 27 216 1028 1347 901 142 488 1382 32 718 117 1281 550 266 679 160 1175 1396 718 895 519 284 1352 1476 183 797 417 165 286 1297 671 33 1526 1147 1218 804 658 922 693 1508 242 388 176 918 65 264 1345 
717 1524 395 612 805 1205 666 720 858 736 1129 565 954 639 1274 928 1099 67 1537 363 401 552 668 1515 10 1223 1126 1360 1030 822 526 1237 94 1432 1274 1280 293 869 1229 705 1558 16 898 1157 667 35 1179 642 656 1596 1546 1530 1547 812 452 503 1366 725 236 75 1107 2 1314 757 690 950 526 579 965 503 1500 440 1050 47 1437 274 607 1061 875 356 
1424 93 912 1048 574 349 1527 1112 1051 540 671 1564 783 628 1599 875 1559 146 387 519 253 854 857 512 1531 977 231 752 207 614 1232 1146 396 1088 685 1277 976 1364 395 52 818 447 1454 103 1224 748 348 229 1110 1 1504 197 781 1470 933 173 947 1549 103 1209 795 430 1503 1479 1349 1277 698 929 232 847 148 669 1525 729 48 321 724 1160 330 308 
151 1046 502 810 1582 1308 664 527 806 539 1176 202 721 417 490 1039 514 1235 267 1490 228 1087 84 220 1256 769 1133 768 53 609 720 1085 4 1423 7 1051 116 1263 1136 1121 1579 268 1579 1424 943 447 1150 1189 927 1039 1378 882 834 1092 371 581 47 58 999 1253 229 1594 1047 1460 1488 296 1564 1106 715 349 411 1530 208 893 1096 525 1006 178 1164 318 
1475 792 513 778 343 698 609 1178 1092 1010 1155 257 529 1319 134 643 665 1283 843 735 1386 655 1372 677 684 661 874 53 1450 1164 1508 426 956 1598 353 1232 810 897 1430 1090 1059 16 1074 1400 1574 1239 417 687 195 1155 680 923 522 314 532 925 1103 903 150 659 1154 526 808 159 1064 1228 263 598 1104 81 57 831 570 303 158 109 729 1408 622 1096 
1177 1433 869 1210 823 146 1472 1361 1193 1231 845 1046 1308 381 1267 796 655 1592 1127 898 60 314 1165 1488 690 669 1005 1102 577 1585 1331 184 1217 104 1434 1272 734 1280 1019 594 1435 81 1490 435 676 458 113 797 1106 949 1150 582 478 1553 137 155 1539 1009 1094 506 723 27 877 1114 857 418 857 952 1469 929 999 1005 898 350 819 1520 198 192 1177 819 
1179 1002 1441 1567 92 119 168 1584 351 31 242 827 365 1130 1588 177 1220 1269 1303 1367 1164 271 824 1301 558 1479 1449 965 1558 1174 358 1076 29 280 94 797 1497 1035 944 1195 633 788 761 1384 1188 439 1285 837 158 822 641 263 1136 681 500 1570 1237 254 56 1422 677 544 115 1387 651 1149 1094 166 648 1055 615 99 1392 642 1252 73 1132 798 1415 496 
251 373 825 684 1029 1013 1301 401 275 91 240 536 725 1297 1027 1508 1263 31 664 686 408 1028 1129 1489 176 342 1256 227 818 810 1211 856 1476 1494 1379 1010 95 1077 1342 376 1003 90 636 1557 29 253 345 627 655 275 117 280 937 428 1385 178 398 289 899 278 855 233 292 1204 1006 1578 576 1160 637 1087 963 152 755 185 1418 1005 1415 789 414 1421 
1122 1123 172 314 1563 1147 1237 236 1105 127 687 135 839 1053 656 989 1542 1227 1414 840 671 986 645 1358 189 665 1136 33 1223 1562 1172 1113 123 1247 693 317 338 823 713 440 1478 294 833 116 421 893 1256 896 1561 156 1130 1421 1458 220 249 1039 427 1237 275 595 467 305 1577 743 71 221 605 221 44 320 1065 807 953 1050 1491 1306 1586 827 1577 301 
5 413 433 213 956 1227 727 771 1178 1170 946 822 837 724 876 166 334 1054 1300 1160 1532 607 1194 184 132 1134 91 817 846 880 731 1041 47 804 1571 356 1151 1114 761 373 1475 885 122 7 371 1452 1024 1050 891 1055 741 313 1246 768 1297 1204 1189 1409 145 140 869 1413 1425 522 556 179 940 1383 869 935 1155 1443 1524 734 304 130 780 1519 221 961 
865 1024 275 1146 316 1132 358 382 302 587 114 540 639 899 713 1517 1106 1209 407 968 203 301 1442 18 45 660 1389 1030 1242 530 654 53 110 475 1121 904 906 1408 1245 1001 977 507 87 388 1202 181 1180 517 369 289 1594 107 1144 828 867 910 346 240 1286 335 554 1597 269 462 928 1593 1202 1563 518 1092 148 1139 1113 529 746 959 774 1528 912 282 
1258 886 67 170 602 377 917 30 941 758 142 204 61 1305 272 821 1064 1159 745 487 1052 927 507 75 652 8 1352 292 1509 784 1352 378 1252 272 676 1435 262 1304 1573 628 441 753 38 303 1411 1232 836 726 975 1541 866 1244 1227 1412 264 1269 299 459 1527 774 929 1480 1071 703 477 1429 460 454 1037 648 670 138 1394 688 496 606 1077 430 390 1081 
611 592 795 1367 894 658 245 733 372 381 1491 1362 272 43 1370 827 1020 53 1389 692 335 1140 555 1095 1279 363 210 139 108 1575 664 1484 1548 469 1389 778 1538 418 785 896 619 798 69 299 1578 759 167 820 307 1263 750 1197 1298 907 685 258 1574 472 941 21 1245 772 845 324 132 273 758 511 1318 483 814 1575 56 32 813 1049 1330 766 316 1377 
1551 1597 1479 461 383 684 442 859 374 449 1120 1003 416 830 1282 330 895 532 1266 327 925 1267 1439 53 958 404 341 287 1266 1327 1214 1078 1279 843 929 346 1538 512 596 538 469 496 249 1276 1234 1526 306 876 922 1579 689 726 71 541 840 435 582 1243 910 469 66 420 684 1254 40 311 1089 1600 460 1342 1150 585 228 119 295 571 1141 1324 182 139 
1547 331 117 504 950 812 268 928 1593 207 1308 1119 1279 1169 953 933 905 557 1525 937 913 878 1434 310 22 615 1132 692 1520 809 1305 177 389 1566 1240 440 787 1154 1052 302 1240 642 349 552 1417 1454 1222 1553 1112 314 1551 988 333 813 592 42 37 1571 750 564 433 92 277 562 934 1159 983 579 1001 1456 587 242 611 1193 32 791 324 722 1401 1218 
72 947 1055 1486 3 789 208 703 32 221 610 940 649 285 1481 403 759 371 865 1536 828 61 692 1527 952 205 1085 1331 1556 871 372 173 926 1320 1078 631 437 1213 1052 753 890 504 415 911 42 510 65 732 741 173 11 415 1449 1233 687 280 348 15 1139 1349 769 996 411 1023 1214 1533 906 892 58 497 166 122 1060 1176 1374 878 1463 1401 934 1191 
734 1492 1053 260 545 379 1188 617 674 188 1358 336 16 535 950 404 1205 683 672 507 1517 150 1256 1567 265 1428 1439 852 209 1582 1189 35 93 1386 1488 651 225 1070 125 263 680 1302 617 125 282 509 1050 713 966 471 15 785 1394 1157 359 584 227 1111 1450 1570 1425 404 1151 361 734 767 1548 821 1353 947 108 749 864 175 934 996 633 455 397 1346 
481 796 459 962 340 1290 1359 22 1016 829 637 680 1377 815 36 1260 373 1123 1110 1464 70 88 407 1426 490 567 1506 1202 698 871 1221 739 120 841 1439 1557 1399 1043 1189 1267 819 1195 64 610 1461 1436 764 7 490 660 336 191 1435 960 354 486 862 321 115 1516 829 27 613 481 254 1216 684 1388 171 1574 1240 316 52 604 1531 1397 168 1491 34 1157 
633 1041 384 232 886 228 1493 529 1278 69 797 389 282 392 805 941 1316 449 1404 263 454 577 1417 432 468 305 990 212 976 207 160 1063 335 493 1440 986 44 460 987 1216 1431 860 640 1352 1357 215 517 288 470 1415 1583 926 1048 1158 893 664 498 306 619 441 1203 856 1106 949 887 756 1161 413 423 983 1436 51 1446 1300 1356 649 97 99 581 1307 
884 697 1186 1486 101 334 455 544 973 766 292 1578 260 739 1511 1245 1363 805 570 414 36 480 185 1531 646 329 567 878 814 773 1122 134 100 1556 307 1336 1411 1252 185 1487 558 649 489 151 1482 163 945 842 781 496 1384 1242 1297 1038 1326 267 428 1175 1125 728 208 634 878 341 1469 504 217 749 128 501 870 605 325 439 1445 1399 1447 244 1320 1326 
1381 1398 985 347 955 8 689 735 553 1530 1455 823 993 1149 1375 356 893 495 1495 1344 1554 1230 1594 1000 1437 511 925 1125 632 837 1524 1143 416 656 1347 243 1391 734 177 908 570 1423 1301 1262 1136 713 22 557 1154 330 90 726 660 815 811 286 1346 1165 728 469 426 1045 1332 322 1047 1369 1434 158 1234 927 727 272 1465 188 392 285 484 23 1405 884 
1393 1585 801 106 1179 1309 671 1216 145 21 192 161 419 923 711 1257 698 1363 1582 662 1442 673 61 431 185 1565 1336 245 680 253 618 888 752 1325 45 102 677 1213 1094 633 905 40 814 1110 72 1243 6 794 1342 1244 1381 1358 1318 677 838 66 1427 745 156 568 418 449 286 1348 97 23 448 947 477 649 951 339 524 610 209 1377 1221 894 736 349 
1332 906 376 1089 607 783 898 159 566 1009 303 637 1521 839 94 918 662 1081 601 281 870 1365 950 844 977 271 486 329 205 515 534 360 943 691 590 601 1474 1300 368 913 1395 320 0 545 997 523 325 1212 1086 169 1253 1531 1224 1488 453 846 941 895 631 1004 119 766 487 1591 368 309 638 1471 203 481 377 1325 1312 1482 912 59 1266 677 1311 345 
1405 1573 591 1116 749 954 139 336 102 411 41 1189 1528 476 327 933 1536 608 608 1542 1508 221 1209 1090 746 303 1074 726 1274 1491 994 1504 76 1407 894 938 1273 571 1453 1419 874 386 880 697 1020 1303 1444 4 304 1537 437 467 391 662 8 1504 1397 1381 1465 138 184 25 337 668 6 1592 1157 513 1296 1461 812 998 712 1016 580 1576 188 1437 1156 484 
93 425 1240 305 662 1193 798 789 412 1508 1593 544 90 1123 779 141 436 916 1015 685 967 1302 406 632 752 186 613 1312 1331 1171 1070 1384 385 755 547 527 77 62 173 1017 200 285 987 1365 810 78 770 357 448 1499 1392 1161 374 1316 651 681 1072 506 1136 131 950 835 781 923 1127 602 1 735 1263 679 1467 930 987 297 605 1523 135 986 1206 1535 
660 1067 1207 1114 784 913 841 813 961 936 1435 825 875 64 1338 528 876 764 1078 628 780 94 1474 1515 630 1159 504 844 599 39 1012 568 1214 1597 358 1569 725 207 722 1094 579 1454 724 325 1187 618 1171 581 1377 703 1366 456 950 877 390 1507 801 587 298 374 1004 126 1347 43 680 1384 1057 1567 57 70 430 244 1371 606 479 810 986 592 399 1460 
387 48 1491 1200 1521 1514 1248 714 474 272 1497 1046 1249 405 55 89 734 1288 31 891 319 208 371 206 758 1585 848 425 1049 384 386 1197 607 803 747 1373 387 789 1403 1577 190 975 445 1496 1503 1121 367 1225 1272 815 524 1447 1454 1514 415 1342 963 1030 686 1449 1430 768 1153 106 1045 849 354 358 1286 331 1331 682 517 110 620 1157 355 609 940 995 
650 1382 1551 593 1185 240 110 1327 1549 186 1200 211 184 13 1396 135 1296 1066 1412 1077 229 630 1068 549 149 1394 1537 242 1472 389 994 1054 896 1247 874 1041 1264 758 659 525 28 1387 856 213 1223 268 1460 202 510 1257 896 1250 912 1084 122 426 963 284 141 381 1585 215 633 161 1238 998 944 564 489 986 1283 472 961 599 919 1103 1429 156 1005 669 
627 1334 140 1137 1479 1285 1193 199 1028 1380 537 1597 1278 262 257 1219 1076 893 1422 200 1061 1118 207 816 710 503 163 1136 17 997 403 569 671 883 1028 64 944 308 1508 441 1016 1221 27 1334 347 238 126 857 607 1551 1092 403 1596 1497 753 58 1057 923 196 1066 263 1303 1568 938 88 763 501 1528 1436 1104 1278 189 203 82 377 790 597 597 1374 1282 
423 771 1132 1126 1408 387 779 462 1189 1404 511 1213 781 1582 868 1457 112 1113 755 1395 852 1123 1266 1586 299 842 1340 868 1405 511 659 291 771 549 1110 1107 709 121 250 1031 223 732 20 1594 1122 1362 31 193 1459 1074 418 483 1260 751 540 724 1500 324 898 128 615 973 598 1183 199 958 1189 778 1199 453 1586 1103 263 1065 210 1360 385 464 1115 1422 
1434 571 642 948 337 1132 2 1146 1310 555 89 1387 735 1240 855 1533 234 50 986 1466 1120 880 1178 81 54 99 1075 455 1105 948 728 1494 1391 201 1590 612 838 1522 1191 159 563 874 1137 526 407 1424 1028 565 796 1472 1336 1543 556 1343 5 685 1143 1530 820 1293 205 879 418 565 170 216 1065 1596 1051 823 1537 1232 226 932 236 97 1042 1105 402 293 
1248 463 1358 138 761 503 365 397 979 1030 86 481 1217 912 527 162 664 493 247 417 488 1320 225 814 1434 1174 71 390 98 351 24 758 678 982 983 368 493 58 1028 260 1544 460 621 378 562 1382 170 1056 1378 1080 896 1034 498 1053 712 1256 1483 1310 503 1446 1222 1465 845 630 478 1087 1234 535 254 1498 1546 570 437 1317 970 307 63 113 284 944 
1195 757 703 374 1130 991 744 718 1362 399 1234 204 838 1445 620 1129 851 1560 986 1310 696 463 75 627 984 745 1411 428 569 1138 1202 839 1539 891 0 878 26 1302 17 312 1511 1060 975 255 610 904 701 461 1054 1406 974 502 435 1263 773 1256 440 1520 1463 17 456 891 228 386 704 1040 1232 151 878 1136 429 271 256 120 68 451 473 478 1068 904 
53 1519 591 653 1315 780 154 476 493 329 1179 1589 552 1134 183 1021 1441 1198 580 742 949 109 1305 1256 84 1462 430 1216 746 784 587 1054 1439 1296 1260 1450 830 1125 1585 615 1585 13 1075 850 1126 1481 349 1160 412 453 1178 656 392 1390 574 138 1006 28 1425 436 1554 765 716 1085 811 1426 367 676 1580 1507 1055 517 190 1302 838 1295 745 630 214 1405 
575 880 1397 1368 806 16 606 572 1585 117 502 95 1442 378 668 568 647 1046 1314 949 432 1010 145 230 471 581 887 1417 3 1463 559 795 635 1108 267 622 56 1193 1293 1448 36 1290 654 1158 139 425 1136 537 528 1086 352 1085 1129 1121 662 69 1098 1285 103 282 693 656 1089 1230 772 401 1141 874 112 553 1316 1497 82 1445 1042 1476 1341 1209 1073 254 

# Time : 89600000 
1037 1561 473 522 300 669 1194 1574 64 80 952 279 244 72 732 1415 1548 850 1054 1252 1154 698 633 799 1216 1123 1594 216 1034 1008 609 1306 1596 1353 1421 1170 794 1563 717 860 945 1537 806 1387 234 201 1500 962 1456 964 710 1468 708 207 683 646 1470 1057 746 753 1350 496 863 1012 235 94 491 1205 568 335 75 799 416 311 1091 1559 646 921 256 1416 
0 546 253 1551 628 1063 1064 903 1592 777 577 1414 952 467 26 1253 1459 65 58 628 1506 1287 1233 1274 760 1330 1228 251 1357 444 824 261 791 1132 1588 274 167 1007 1533 647 525 252 7 1287 176 1303 1547 1575 633 1529 1460 704 1276 996 305 23 228 1133 1217 1097 292 226 964 523 1441 674 583 833 1434 1106 331 477 214 1364 1597 1565 1019 1147 973 210 
780 834 1064 1343 65 374 1305 1331 941 1404 851 707 544 1552 29 1413 1095 1545 1426 1432 1126 801 945 289 1542 496 1005 97 1218 1056 685 1299 696 897 344 1519 267 1354 306 288 319 1161 207 167 4 938 1133 808 299 600 1172 224 1562 963 425 1483 578 825 954 64 1238 282 323 442 1176 1310 764 502 324 217 125 371 1346 105 35 417 730 544 666 509 
100 158 1248 189 943 810 389 172 1098 839 1363 902 674 1426 1157 328 767 320 1268 711 739 854 1517 931 467 1512 1011 1404 1123 1311 1444 1342 423 181 347 130 259 1542 1414 466 1096 650 921 300 764 491 242 1331 929 458 91 327 56 186 1319 738 565 255 385 1233 1440 503 351 883 1035 449 1353 1319 145 971 1383 162 439 654 1111 1579 642 42 444 256 
1280 1195 517 595 292 1130 913 1476 1341 548 1245 521 1221 914 759 358 94 1086 250 1591 1035 746 1368 529 890 1007 1549 495 777 295 771 1446 858 828 873 1154 638 1231 514 972 1497 817 1592 1513 173 1027 1181 1300 1014 197 764 620 823 929 668 412 674 805 1446 474 144 36 38 1241 1338 1497 469 1486 627 655 846 119 184 693 1441 1058 398 1194 1466 141 
1300 12 1584 1410 133 1511 736 1139 698 1299 380 684 124 911 854 284 700 833 1435 593 138 1406 380 1284 824 1321 1451 945 1422 1090 572 555 305 42 587 301 164 817 181 572 153 1030 205 1521 768 646 510 1508 536 575 625 587 384 200 418 1083 1108 1530 243 359 1408 505 1525 1339 1307 736 1450 763 381 1477 1231 1234 342 502 558 572 1325 276 324 996 
556 199 1370 146 215 748 1433 374 239 295 1292 1506 1035 1375 1178 202 647 1359 1518 1191 1259 1537 41 1134 1550 1443 298 1247 935 765 655 1599 991 1366 1056 585 621 160 1424 458 1212 1042 826 1534 1166 1451 830 1539 1146 128 833 281 1312 1357 1172 174 192 1181 445 880 1390 305 910 1534 1422 185 207 776 335 1105 944 871 1031 141 1194 350 543 325 335 1148 
198 606 1048 702 1072 35 58 1430 503 624 930 1368 1 856 1158 837 369 1383 51 429 1175 389 1422 150 795 1130 460 903 536 1396 437 17 1419 484 455 1520 522 1274 1350 922 1161 664 831 870 104 1311 1472 368 54 988 909 165 988 908 944 1374 92 59 726 387 1101 1162 1015 1253 277 1437 306 695 746 39 1223 245 1419 1245 1323 1241 431 829 1498 834 
1058 1539 1532 896 921 916 166 608 1244 951 589 1409 1108 856 561 590 342 554 1447 1303 1511 1594 1277 457 1045 1563 322 980 603 1066 1386 965 505 1547 1464 803 1308 1582 1580 1023 1186 497 1530 237 1026 1421 703 1589 1524 736 411 1231 69 297 46 1502 1215 938 760 148 1351 117 35 755 658 234 383 1583 1590 738 1078 937 895 1574 937 432 757 1477 383 767 
1406 1315 18 1467 128 1032 1430 1588 1531 665 239 87 1306 35 4 519 435 797 494 1015 199 18 728 1035 711 1556 64 611 438 1337 390 102 1538 417 787 1380 612 1591 1103 157 557 1184 1161 805 214 471 696 1216 158 233 222 1317 303 302 324 700 1594 23 1582 1376 1565 1011 1295 1507 504 120 44 1210 517 767 1391 686 771 239 275 927 1330 24 1332 1374 
80 616 653 460 549 774 832 744 294 972 95 186 385 929 1070 302 1528 715 1318 773 954 1552 470 58 1277 1567 363 374 175 1023 1325 324 1306 958 159 137 1434 696 1536 148 1231 469 1241 1280 47 592 1140 499 621 319 677 38 274 276 974 80 816 840 987 1172 1337 600 97 961 1213 518 529 253 209 76 890 695 1327 829 531 763 586 789 1069 14 
1340 992 372 1356 1355 404 981 792 338 796 616 509 1338 85 12 514 1146 1571 421 791 416 231 558 189 1485 495 1436 232 730 773 725 1411 1296 190 849 307 624 1372 261 362 577 395 549 639 1518 1364 1010 1465 75 732 1139 1575 452 1457 828 1554 818 1342 390 906 837 1534 1219 1373 953 395 1522 1584 1106 1040 474 1301 1196 984 1088 1290 852 521 683 394 
827 1585 320 31 1339 1378 431 596 1117 843 1284 1327 26 543 41 69 319 703 1256 3 472 111 153 969 1545 199 1385 514 94 1447 1103 1476 1417 1397 749 177 180 984 1108 408 758 991 963 1084 1358 458 698 1509 377 810 753 645 1256 823 649 23 228 1493 749 177 274 418 255 750 86 652 88 731 857 1479 1116 1110 1206 865 289 1098 1016 920 914 963 
671 979 20 1374 1503 740 566 1240 127 64 96 303 972 115 606 574 958 487 679 777 1238 128 1382 429 1053 543 41 1047 1244 503 625 688 31 759 1100 990 158 809 1567 245 1472 1054 1341 1066 1119 98 1369 1552 1143 187 626 1278 67 522 919 1357 141 673 1069 1335 1410 155 1057 1281 557 1336 107 357 1246 324 980 973 310 889 496 1072 11 863 112 1487 
1375 272 394 318 527 1161 1339 1370 321 578 68 163 1564 557 415 760 1207 216 906 1416 1166 82 710 667 1045 1272 1066 981 440 511 453 736 387 775 808 939 1433 1079 452 707 360 350 82 38 611 228 452 1317 904 452 768 1002 1233 1171 1184 654 1251 1021 495 148 809 1280 786 1171 1233 358 1546 1144 1563 1356 281 858 703 717 590 1135 1517 655 891 1260 
700 680 701 129 114 1121 175 1016 104 166 401 1368 1145 770 1213 820 1051 44 82 820 1015 188 1424 766 795 109 469 221 287 1294 659 1231 1498 694 486 23 708 1169 934 859 649 105 89 159 815 161 561 1330 262 506 240 341 671 1416 642 543 119 736 572 1151 1008 296 1047 824 985 76 1359 1539 555 409 555 256 1233 498 756 1045 266 436 1313 1138 
787 42 1416 129 496 1387 219 290 343 774 1 1571 531 856 33 467 205 1349 1341 465 1076 514 1104 1219 676 1353 946 227 1319 1058 314 96 361 1450 153 1366 1287 939 433 1130 1008 371 619 353 1512 1089 795 592 354 140 855 184 694 473 1252 335 463 1136 72 1128 1138 1437 1200 485 526 326 862 583 933 1110 834 1072 1346 912 1436 622 1341 6 655 294 
1312 50 233 129 168 260 20 1203 512 510 1142 1177 1047 1124 46 1414 1476 479 1166 943 1453 476 1034 904 585 707 1054 910 881 644 660 926 1554 633 1362 541 1080 366 995 1471 415 710 1135 516 7 1377 1131 453 525 251 357 1480 1243 46 359 720 442 347 950 1146 861 8 988 1245 860 460 932 204 1462 220 534 1125 867 1124 1493 1222 1170 252 1216 1562 
180 201 81 1482 612 240 1105 421 557 1317 709 722 1065 1200 1489 328 742 129 1411 1217 978 1352 813 470 584 209 1071 803 327 47 517 831 1190 701 183 1096 1129 708 1061 8 916 836 1290 42 829 951 152 452 865 1437 1038 315 646 1269 464 899 319 563 586 412 1403 1313 518 304 284 356 1277 358 1044 445 520 355 1210 191 1577 427 201 1093 598 1461 
223 309 473 1134 1060 93 424 1088 868 1263 1015 1038 1421 41 114 1468 10 1260 800 1057 1494 850 1407 454 44 1442 842 1440 1134 836 825 279 1260 434 1419 1324 412 899 1177 1040 677 1157 253 52 409 612 773 170 1599 1371 485 947 269 962 1129 37 1556 499 216 860 454 728 1593 1417 41 461 1548 765 1205 935 379 9 345 209 220 951 764 330 1179 807 
1583 626 1376 424 1356 814 129 776 220 722 676 1325 51 1255 70 366 928 865 1600 927 1506 973 13 476 964 561 1216 982 277 1176 77 1221 314 1170 854 1547 1334 883 275 137 1414 1235 1309 1406 1054 106 1022 916 792 1253 1251 207 407 452 705 1534 1371 1223 226 1523 605 1453 822 577 64 1267 1412 1482 315 521 991 161 222 1284 705 493 1539 1306 1404 1491 
1342 588 656 720 571 224 293 786 766 893 553 415 124 1438 965 1083 1580 38 1167 926 1129 640 702 222 123 227 102 679 716 890 872 619 142 1543 613 427 264 883 537 1184 162 240 536 157 268 1453 567 1189 1433 1542 1259 466 1051 839 1035 208 701 1296 1181 1487 619 1046 1364 48 1238 1180 1411 172 707 767 1522 349 659 578 9 851 890 1404 872 1108 
100 214 1274 1264 644 747 107 1305 647 613 333 356 997 1126 10 981 858 1334 701 958 1582 600 344 255 617 1149 37 133 598 1208 778 1384 1523 408 92 1579 425 1039 701 1341 1041 885 1012 874 743 908 691 137 312 1157 1584 871 1145 33 1516 984 552 517 850 1498 829 1551 1514 1133 672 1111 697 1451 310 914 738 466 421 1127 211 1228 1367 940 246 617 
633 118 1499 1290 855 1290 404 522 789 378 425 867 941 273 778 957 761 280 716 499 469 124 1532 48 209 1352 1522 1431 1356 837 1585 882 1361 1341 1203 1259 1538 373 449 618 597 948 1579 179 1600 138 29 778 1177 347 1496 1206 729 833 1539 1309 1152 17 1557 1017 872 1373 868 126 812 1131 153 314 375 1584 275 166 141 777 520 482 1280 1559 101 271 
300 174 362 92 14 1347 742 1448 1150 1401 1520 837 1082 1301 746 1534 1024 1407 875 1000 297 1189 472 91 108 207 1495 120 1277 1109 343 787 246 1587 277 756 530 1131 798 744 1319 1406 888 1413 54 131 1057 1424 1320 1271 1410 497 686 1327 572 1169 1286 991 310 1048 880 567 958 943 55 1236 1155 1577 118 738 1077 1052 935 155 915 371 895 486 1239 992 
372 430 1087 182 874 38 835 1551 1358 1573 171 417 1329 687 1007 798 765 720 86 369 1508 312 1157 341 200 1327 323 1586 289 971 1523 307 626 1172 1490 807 1249 1070 175 532 1221 372 1260 1218 167 1172 346 575 496 1556 737 342 1297 1387 890 1216 1330 768 312 586 664 1015 795 1557 1552 1195 369 1598 949 316 929 1561 446 720 562 1564 1116 528 726 207 
1589 630 1370 71 331 1043 573 444 1464 336 11 235 35 1136 263 607 22 1051 2 980 1258 1361 493 1473 142 1134 1462 548 838 276 1324 175 364 1024 384 1279 279 1240 1536 1081 1588 1309 1557 764 1056 269 1365 94 1370 64 213 649 756 630 1011 1184 1522 932 1517 679 120 485 923 136 1528 423 814 742 202 421 1216 903 1249 541 198 1577 594 1142 940 113 
997 624 426 1475 31 588 231 1439 21 379 924 1057 1241 420 26 1031 527 836 1102 1583 1564 149 1392 80 1277 565 781 976 1076 955 647 306 21 1025 1362 171 1583 914 125 91 69 980 1097 457 1207 512 774 393 776 813 1145 993 841 308 1065 1067 1402 1157 1191 442 793 1558 90 703 288 429 995 1103 185 1455 1154 634 750 698 284 1219 439 949 194 883 
1488 345 991 336 1049 1341 1556 1449 626 1343 294 94 529 1249 91 114 573 917 926 1568 450 1580 104 965 603 1254 1334 689 650 199 270 1089 8 49 516 476 1363 854 1378 1153 783 1037 1534 1389 1010 455 536 445 740 830 457 440 530 645 597 1356 909 1124 1531 1293 1057 284 1423 1568 129 1054 903 372 247 1183 1085 70 611 1042 741 509 161 926 1422 775 
805 1420 31 534 1376 933 1058 1505 46 1266 613 61 1175 815 965 957 66 431 3 1204 490 1525 685 1006 1586 935 302 1124 484 435 249 144 1225 1010 301 1450 158 1298 749 158 436 1531 801 1475 170 501 195 1518 800 1415 450 1523 332 952 485 294 332 1420 1316 43 413 692 607 1554 1430 1491 1183 1084 1073 1217 1106 956 383 792 620 725 1134 604 1396 923 
1027 1339 71 1515 1393 720 634 1350 8 823 788 388 784 47 609 1589 373 333 1538 616 308 937 954 242 80 51 1431 1084 1515 390 1308 609 801 836 94 121 113 928 404 1165 1141 741 1519 1106 474 1065 780 298 1173 706 1422 1594 1247 547 1265 282 1371 209 473 415 904 1433 1221 381 1389 807 825 581 654 955 468 807 277 643 1168 953 393 561 839 837 
1225 1087 544 974 884 539 593 760 1590 1533 1062 1211 1318 1521 259 1236 18 1570 1037 188 936 182 1002 1295 1059 1472 935 1389 161 646 1217 58 168 1119 100 595 1169 1480 1459 1003 147 666 1480 1091 1104 411 1501 26 281 1444 881 874 109 115 1590 639 1537 617 1529 266 1020 189 722 664 786 734 1585 443 1427 634 310 379 512 905 1002 1596 1066 877 1174 952 
419 313 1117 209 1526 1325 558 1485 32 1490 595 1123 272 151 1211 1250 207 70 228 1351 418 1467 970 191 669 414 803 1475 513 1131 55 1189 893 1021 1203 710 1186 408 267 1427 443 1482 1064 576 1065 1063 1322 1397 1575 910 696 1462 132 809 881 1084 194 292 1511 931 35 230 1052 731 1556 302 869 1173 1415 1416 1558 1032 1119 1109 756 1298 262 1049 785 146 
422 1597 1508 74 736 18 341 125 530 393 346 210 82 634 968 1095 683 620 188 1561 103 353 598 840 1039 644 1333 1373 1371 816 403 833 1363 809 917 427 1083 878 1485 60 1418 1344 1277 1036 1394 1147 985 1357 1136 692 1139 292 946 1419 677 1454 868 1360 415 899 1502 1176 549 912 1010 258 1285 456 306 1238 1028 862 110 464 471 897 1463 201 139 1352 
1028 1037 1432 466 1111 101 888 1337 1022 956 520 397 728 531 919 1428 428 188 1339 671 673 369 442 1535 1012 1109 990 1494 508 1181 336 623 283 661 405 1214 644 352 856 1087 1009 899 1464 743 306 994 1145 417 538 1444 1597 222 1394 1123 99 155 1198 419 1297 126 695 648 618 746 795 789 1128 1259 828 1455 1344 85 937 384 1023 952 115 1076 594 1267 
1053 901 1124 1301 275 470 1262 469 371 81 836 80 1483 795 1 377 1505 318 703 17 855 1126 726 1461 927 1088 747 277 343 455 39 1512 832 1295 231 33 419 499 1055 1040 154 516 1422 1090 1282 1576 1352 1535 10 897 136 410 1277 923 1119 1196 36 1360 1201 1176 1358 1587 961 396 1389 483 788 1129 926 1068 953 102 735 1506 245 466 996 499 421 373 
968 877 1415 62 789 199 665 127 231 1103 1254 1428 1246 1036 656 1551 1483 664 629 357 580 395 651 121 1243 404 1377 1351 1074 1312 292 909 161 468 1570 659 388 1240 425 376 1167 1440 1142 1494 1124 1534 1052 1420 1360 136 391 1273 1397 712 315 383 1203 1432 321 1532 843 86 169 1469 176 1437 1308 466 18 1413 1584 978 611 796 773 373 289 421 1561 501 
986 492 1434 360 631 661 1480 711 675 63 942 534 146 811 788 140 1478 702 971 1213 1201 73 615 1267 192 1393 1332 596 150 1576 1395 1096 1167 142 1083 272 64 684 1353 324 1024 1451 1373 1394 73 505 654 728 220 446 1434 817 1315 1406 1504 845 1202 1436 717 1040 608 1168 1494 258 195 732 615 36 659 1083 754 1193 877 1294 1185 181 1197 1258 682 1372 
1336 802 6 851 1253 1124 997 888 1141 13 1013 446 1215 1402 1513 812 613 1128 28 1128 247 511 1329 706 173 1507 534 1269 1514 587 1454 231 708 293 1386 792 947 813 1412 1309 161 1137 1516 917 66 1380 561 1005 130 1450 1492 292 898 121 552 1250 1548 1266 1021 549 1148 1360 942 1235 402 1395 410 551 941 61 819 1127 675 1521 977 1444 1233 1442 1084 392 
904 495 147 784 243 1174 728 770 187 1208 26 674 1433 776 1565 1491 1497 790 1363 297 760 218 332 507 389 355 935 330 736 922 235 923 1068 1503 1568 980 896 157 1540 989 1062 1028 142 252 1096 76 1089 1260 702 109 1589 1500 433 971 906 314 386 1003 1273 1532 936 1506 289 215 1221 698 1334 1578 877 91 978 813 347 1590 1371 902 106 268 665 844 
1008 1567 947 715 112 1559 1492 936 791 284 966 997 590 1341 811 249 70 510 1216 1338 1008 69 147 956 1565 1173 808 584 370 1175 194 922 148 58 917 1445 899 552 186 955 1074 1060 899 825 931 563 27 993 1247 1358 1015 695 702 1255 386 1462 652 1001 1559 584 760 621 1393 833 1340 683 892 1496 1583 1512 719 1569 1055 1146 44 865 507 879 1124 1217 
1189 505 632 1131 571 438 625 605 567 689 334 292 737 837 781 1395 828 123 251 126 1468 757 1388 1104 1543 1122 559 1331 384 874 669 563 1160 537 15 84 1157 1111 1544 1225 223 774 1104 444 1176 519 61 77 1273 1456 385 173 785 911 1558 476 275 693 860 814 593 238 430 1380 283 252 1270 313 1585 574 597 434 729 809 46 343 440 318 1166 1589 
1182 1557 785 616 448 1413 56 432 532 1263 202 1483 428 651 806 1576 1286 78 1169 28 283 923 131 1450 221 1599 956 1573 542 711 1022 848 1208 1327 274 1446 1109 792 660 691 98 1554 1551 1576 197 295 1180 769 734 1104 1112 1232 558 1333 156 659 1595 551 674 837 504 755 112 102 1428 791 1471 1081 1186 856 531 591 583 59 124 65 867 623 29 1446 
1165 293 218 75 717 880 560 562 395 406 762 432 293 996 31 181 1584 1494 952 1060 165 741 1555 38 71 635 1068 815 450 17 264 1370 117 1165 1538 1211 348 99 268 1455 783 546 1202 1212 606 1420 901 1155 675 987 382 606 4 477 1075 633 1003 892 1080 1505 203 465 1016 1428 1191 1081 1103 133 1074 752 954 762 841 804 866 186 1426 132 19 316 
255 957 213 1057 1318 799 1289 894 1235 287 1439 920 793 1483 660 1109 232 170 1393 164 1040 849 628 477 457 811 941 226 740 734 557 133 644 655 105 1157 288 1049 195 1475 788 715 1035 202 203 733 1371 799 1075 313 978 1110 78 96 603 1450 1213 622 562 446 759 512 1292 705 332 1137 1139 920 895 823 860 573 1489 750 702 1006 1133 1012 676 162 
1068 50 1015 563 1343 227 54 982 1480 980 1006 287 607 305 254 554 1437 1585 762 136 1169 261 236 989 287 1588 1295 396 588 84 1466 1405 22 1484 496 439 1072 123 1017 1045 525 908 533 1031 1528 801 1137 201 212 366 346 74 1015 267 27 371 297 828 917 133 398 1378 1372 841 403 1239 713 928 1493 1048 488 763 1049 545 1119 150 695 895 1019 848 
195 1064 1091 1000 1070 1228 966 633 499 1289 1026 39 656 731 1141 1185 721 421 1374 274 1010 804 709 1043 353 813 56 630 0 669 727 1030 55 1250 336 129 498 344 351 917 563 1232 66 370 1274 1467 1112 969 1251 652 241 154 270 714 1501 528 1062 1368 718 1367 51 673 306 1342 215 401 1256 1075 849 1226 787 169 169 265 384 1188 820 30 1254 1510 
677 913 126 731 1065 533 592 1547 577 1091 212 987 311 1001 281 361 642 528 1236 397 1580 1194 1400 872 1090 468 1221 1505 821 535 424 628 1312 686 693 658 503 367 1248 448 27 1398 1259 289 1046 1115 912 793 713 742 974 25 419 670 64 48 777 976 1338 1251 286 6 925 990 5 1401 444 1522 733 42 469 1529 1398 727 472 1223 426 65 714 1241 
890 339 1498 1579 1112 366 107 1352 1519 1458 872 542 1202 366 313 1242 571 1573 162 1592 1493 434 1134 1328 1497 1139 375 1411 666 1216 247 240 1132 355 808 354 896 1465 1535 324 958 1538 1521 410 265 897 110 1370 1582 846 1503 1339 1113 1038 1122 1242 1441 961 1213 999 641 1 677 448 127 517 447 627 93 303 1293 836 1140 1384 843 725 292 740 365 865 
918 1408 935 500 824 1235 650 190 790 543 61 674 530 1467 318 1013 1167 667 1576 451 87 1145 1260 1537 1078 1342 605 185 1475 420 508 318 56 1577 1111 1461 1367 945 1443 1137 443 1350 1114 519 214 1583 461 1105 297 338 1269 703 826 654 1244 104 417 1190 27 1285 1089 910 24 1359 1330 452 1473 550 872 999 1009 689 87 1432 604 1312 784 29 87 1144 
1368 248 1156 217 1467 267 49 140 500 857 999 1163 430 535 1418 779 1242 1482 695 1142 1276 602 509 323 109 783 1437 113 1521 797 1448 7 1371 615 273 1318 470 1348 1324 917 1449 531 1095 1003 114 831 87 796 458 1392 1407 912 1158 116 1023 1247 469 282 1577 850 1003 1209 38 228 477 1469 1105 813 546 1099 648 1282 469 1311 1370 502 106 1197 235 167 
197 1448 1437 1371 1335 260 535 127 1484 952 182 1012 971 821 1505 408 943 963 927 1022 1598 1532 1266 960 247 1091 1211 506 1307 624 516 494 1175 1438 848 1251 1192 681 1024 627 697 119 187 1375 1403 1263 382 335 1278 73 1113 929 721 1093 638 1590 113 1081 1197 718 1055 760 1385 711 1175 279 1305 1534 563 85 1399 1288 1500 319 6 1474 1597 130 1389 487 
14 624 1346 1437 1383 236 506 1464 713 719 252 186 372 346 1283 134 128 594 644 1354 1134 1539 1255 871 1083 270 173 49 457 253 900 666 1109 266 658 1489 1368 887 44 365 988 569 501 1342 541 1456 528 840 1510 685 1155 294 139 848 873 113 228 92 1117 17 904 673 916 263 1064 335 515 1001 1194 811 133 319 243 153 1272 14 304 481 586 939 
113 438 56 1140 538 819 788 1455 31 289 414 926 551 748 739 1499 683 784 145 730 697 716 1065 230 1549 682 1193 1384 771 1548 1174 348 7 1116 1482 1181 1432 372 620 552 1430 1514 343 1204 422 1588 964 970 865 609 733 1352 248 1401 1456 457 550 873 1107 1247 1035 1139 1057 303 228 629 1533 1055 1315 815 379 895 881 438 330 745 780 900 487 510 
1216 522 1057 1380 900 640 1114 1422 1121 270 494 613 943 206 769 575 1292 1288 536 497 725 268 1128 477 1109 964 1046 761 306 1183 1351 926 1184 1385 1504 558 505 1090 1172 302 1222 1180 186 151 703 1267 735 1455 1595 742 761 734 74 483 1186 756 162 1466 1245 1353 1099 1228 1090 1092 1284 804 1198 1347 1024 464 307 403 522 360 118 1104 1536 1374 1325 1254 
1165 1086 606 56 913 1395 1379 403 274 904 998 893 1329 728 707 995 1275 1578 1439 836 2 123 429 1098 606 50 26 49 1318 182 472 58 475 1428 714 455 1409 119 406 913 254 1497 1305 878 809 1462 163 779 1143 808 486 626 908 420 1410 622 573 417 1106 1242 894 1087 428 1479 1353 384 486 326 138 606 15 1151 547 212 1540 933 1353 766 317 631 
843 1539 716 1104 1090 423 432 944 1048 440 1513 1315 1396 273 550 1368 745 750 540 361 1572 1520 266 366 1493 726 377 1120 710 1488 258 314 1079 1011 1143 501 1054 466 557 216 1559 21 134 1176 256 930 1423 1152 1374 633 1252 20 1025 144 1216 510 808 1551 165 639 791 161 674 1019 1585 151 269 656 1445 157 94 257 14 828 1409 103 429 1402 1107 1281 
720 939 201 516 524 700 1104 1175 1203 336 1241 996 703 370 1200 97 298 613 169 390 657 452 830 111 412 470 373 775 515 1466 776 335 1137 369 1386 1021 680 337 1538 1035 1184 942 1046 582 472 169 633 161 1329 369 824 858 108 348 461 115 506 227 181 1590 444 101 101 1097 900 359 877 1426 354 390 1394 1577 1018 504 903 1100 315 1524 1003 1391 
411 191 1133 1469 1006 43 1303 375 1110 880 1375 1521 1344 1187 753 1484 1118 460 973 1411 1254 479 1030 734 959 1220 409 93 330 1012 74 1204 1080 159 1247 1142 1031 459 1399 1245 988 170 516 1436 1146 1228 998 373 1469 1505 572 200 1180 1386 389 34 963 1284 751 567 1249 36 517 172 1249 1305 1419 927 1009 1127 455 536 1071 669 1540 147 337 74 423 1377 
1217 1012 714 14 1316 1378 424 1528 1426 132 694 1492 1151 47 676 1447 1310 789 640 1147 34 704 680 1130 701 217 1002 1243 1485 1033 1490 660 1173 1595 1063 826 1331 476 828 1444 744 864 590 1111 1094 415 112 1220 1435 441 837 255 1064 563 1569 79 1138 765 1356 583 1498 154 1347 215 1143 445 365 1146 921 873 309 882 1196 1110 1251 1450 861 1295 709 1410 
1112 1440 1445 1256 1466 756 830 1032 1507 484 224 1233 158 1013 627 25 963 64 1190 1341 524 660 1127 1127 426 1013 212 761 800 260 20 940 232 89 1036 378 314 406 1200 1505 622 1292 1291 168 727 564 656 1487 538 435 686 1346 525 120 231 543 55 428 1304 479 31 1205 63 1534 1200 769 641 1560 1059 985 159 1573 1409 648 1451 1160 1384 1508 495 262 
943 1022 390 463 101 1051 1576 1175 1275 1246 1395 631 319 1409 11 591 534 978 609 1547 1266 1522 1244 240 777 805 273 615 24 441 1139 604 1560 510 694 750 150 1597 821 885 965 563 661 52 511 1461 554 570 339 431 547 1447 42 417 1313 1570 72 854 1097 1477 88 1113 833 606 741 62 220 1560 1154 1376 325 570 1334 35 529 1598 201 1322 1575 1155 
549 1179 295 1331 820 1126 469 216 111 794 543 1504 1278 844 55 742 41 436 1170 1548 257 1421 1370 778 1576 1385 1313 1099 666 254 894 572 1011 608 885 649 261 1485 1444 1595 168 681 1585 310 1235 161 1428 739 1571 607 280 1556 1257 1075 374 1135 1169 902 525 114 926 518 1384 724 680 1255 226 333 15 672 1102 504 950 87 806 76 1579 791 243 998 
1274 1163 1592 496 817 1171 1519 541 122 1444 483 883 1175 1385 767 1178 353 1014 460 861 21 598 78 24 691 847 1312 1567 1047 1462 738 444 673 1076 65 1046 446 1129 1157 780 504 648 666 1252 701 357 1409 409 1267 956 185 827 1231 1054 1191 269 647 1590 954 7 34 576 774 997 1272 155 454 1136 147 1062 714 656 970 251 45 1356 1257 882 1477 1540 
1106 74 472 888 1051 1519 80 38 175 514 546 1368 152 442 773 416 775 1564 1154 350 1262 886 645 85 522 1391 657 1336 953 1245 316 1024 1406 1338 872 238 555 1280 88 1439 34 1437 171 144 473 1327 1080 157 850 1199 1116 402 910 580 1159 853 1179 280 808 1014 885 796 627 231 702 629 49 15 1153 899 259 683 1077 625 1279 1375 246 510 487 475 
353 865 552 535 793 842 825 802 330 177 1223 1229 1107 470 1556 111 872 717 670 85 1192 729 268 582 536 1069 585 423 958 513 824 208 506 650 851 876 1406 1479 502 944 642 1573 308 182 969 1124 117 520 1495 338 962 192 423 1560 869 729 1521 1095 443 475 230 1284 1106 1520 518 437 185 530 838 975 1286 1214 688 27 1570 1456 1015 118 206 640 
798 613 208 624 71 807 1386 1429 1131 930 1355 1290 133 706 1443 1442 709 353 342 96 782 1513 1176 1187 1384 293 211 295 1444 1480 1424 746 99 872 576 354 1490 677 276 342 1000 934 462 638 341 550 1010 1129 1013 450 715 1406 818 280 352 834 1018 411 1125 1457 1544 1405 1588 1232 223 175 189 576 1082 1574 858 1382 442 602 557 734 168 1506 695 852 
1092 1267 490 1554 1368 287 349 381 1042 615 730 578 24 213 771 301 1600 1156 1074 744 1198 1430 34 245 122 412 729 1159 1334 645 255 208 446 146 894 484 840 518 349 1468 78 514 646 1442 966 1167 121 419 767 869 1103 10 777 691 417 95 168 541 321 396 487 410 158 1070 1511 1090 474 1248 867 46 202 1257 1355 898 241 889 45 1381 731 931 
1249 1192 1293 739 1214 267 421 908 1313 105 743 1036 488 794 1092 208 157 1549 382 1515 137 1153 198 1262 720 139 246 183 651 1055 942 1131 255 140 64 643 1212 1042 353 997 200 806 565 547 413 306 419 298 779 1187 1381 522 376 829 1323 90 1351 168 1523 810 883 1381 421 241 71 518 1411 529 369 260 1481 1600 826 1209 1371 220 1317 239 791 982 
987 1462 149 430 3 382 564 747 867 1387 288 566 1173 397 1296 1178 1596 646 907 17 147 1465 148 1035 145 335 1427 1273 326 9 67 178 473 303 1498 177 186 921 321 408 265 137 340 742 621 464 1103 488 579 1494 1082 1379 161 1350 144 1223 1237 721 783 1390 605 1048 43 1091 681 1519 1267 1256 804 1477 436 433 809 695 955 950 1466 78 800 549 
1423 1211 711 878 1571 810 799 1347 317 277 1255 1011 1428 906 684 843 1368 28 457 654 1319 1463 1354 301 654 728 771 1252 987 1249 796 1456 675 1466 448 1439 1570 249 811 465 904 97 638 866 674 1203 300 301 325 1052 986 62 193 742 1080 97 589 620 567 527 1032 13 782 684 1448 1130 821 1435 174 1253 39 1201 1557 1146 1178 385 911 656 399 648 
507 1225 761 423 742 1032 1447 1407 478 567 678 1045 1124 281 149 517 871 1414 1342 678 915 1519 355 1293 768 214 580 1026 998 1137 519 1166 971 684 99 408 1503 166 1566 295 1038 1419 1210 847 297 1493 453 263 1565 236 838 76 93 547 1418 1281 1476 699 154 373 1051 642 1178 1161 1514 216 985 414 419 1330 754 275 1583 1490 1516 729 969 255 1249 886 
758 606 350 113 834 310 1069 581 611 1132 1481 259 703 1049 566 423 986 1303 749 688 480 572 1420 1456 286 1272 521 1481 1183 1109 88 1552 120 204 142 1579 383 1295 1481 304 967 450 686 1412 1351 319 429 867 907 719 338 664 544 1184 810 1116 1563 854 1287 1544 493 118 1100 545 24 1082 1527 432 759 220 1269 555 34 1271 1288 1475 1481 1519 1048 1092 
6 1579 297 1583 1368 1366 1084 866 1266 1197 1044 119 376 1261 1468 1013 803 1288 1028 1064 1423 1487 1204 447 1033 934 955 1345 1252 698 889 365 181 185 542 334 1538 396 744 1340 783 427 276 1321 1379 743 152 1300 492 532 843 1545 313 701 992 1216 707 28 869 1331 1360 1171 160 849 1246 786 770 554 878 1335 677 432 896 891 874 802 1223 1477 1129 675 
25 986 800 411 1402 1368 381 134 1248 1301 1127 841 13 192 383 1272 767 370 1052 527 1027 1307 115 1082 832 1139 1558 1366 1567 599 1313 1561 1260 520 690 1597 946 676 357 80 348 1225 1278 762 523 1070 994 255 1078 1178 1085 1116 1007 657 1030 1426 184 1543 299 613 1389 897 1329 1339 1130 586 1401 418 1513 877 1520 887 58 100 1290 799 1200 152 1040 1461 
641 385 1140 1252 1244 795 416 744 920 102 275 1119 1412 1149 200 803 1356 962 354 1198 241 214 682 1419 1575 616 677 1107 104 1366 1113 811 869 61 680 1324 1505 1193 179 1053 1147 464 918 1280 956 1445 1544 804 382 780 983 513 903 1230 1148 1498 49 1552 762 853 689 1596 1186 875 969 1380 1406 1237 750 704 465 851 486 253 1539 226 1372 113 1330 1246 
990 858 785 273 1222 1435 994 362 1553 1372 563 658 1598 49 1337 769 149 1023 236 954 272 1183 728 340 77 1035 401 182 863 1599 756 511 213 644 1315 890 794 1104 1429 27 1254 376 966 658 1168 578 656 1337 563 865 428 592 1082 43 1446 56 1222 1495 1524 256 1488 511 3 1508 1584 529 989 1151 833 285 720 17 208 468 1176 1480 1487 1371 1152 846
[truncated: 2,407,065 more chars]
