# Supplementary material for: Non-reciprocal multifarious self-organization
Source: Nat Nanotechnol. 2022 Dec 12;18(1):79–85. doi: 10.1038/s41565-022-01258-2 (PMC9879770; doi:10.1038/s41565-022-01258-2)
Supplement: Source Data Fig. 2 — Monte Carlo simulation output. [file 41565_2022_1258_MOESM2_ESM.zip › Source_Data_Fig2/c/log_SS_514_SP_514.txt]

Pattern size	40
System size	80
Number of patterns	4
Number of sequences	1
1 2 3 4
Starting pattern	1
Seed size	16
Chemical potential	0.000000
Specific bonding energy	3.000000
KbT	1.000000
Lambda	5.000000
RNG seed pattern	514
RNG seed simulation	514
Simulation time	640000000
Record time	6400000
Output folder	./Figure
