# Supplementary material for: Non-reciprocal multifarious self-organization
Source: Nat Nanotechnol. 2022 Dec 12;18(1):79–85. doi: 10.1038/s41565-022-01258-2 (PMC9879770; doi:10.1038/s41565-022-01258-2)
Supplement: Source Data Fig. 2 — Monte Carlo simulation output. [file 41565_2022_1258_MOESM2_ESM.zip › Source_Data_Fig2/c/Patterns_SS_514_SP_514.txt]

# Pattern 1 
1390 574 89 1052 1139 1528 93 4 1059 649 470 687 160 90 564 1324 1442 705 1094 563 1522 374 275 1285 490 1554 953 590 52 1275 769 1131 1068 1088 598 1418 749 655 928 1337 
790 166 823 142 634 202 1099 954 357 994 1194 359 1100 1226 668 813 1533 978 494 1272 1024 266 6 730 1254 232 85 611 438 141 1250 1463 842 1217 1368 1063 1128 437 836 1143 
1037 429 595 1412 492 500 1201 1452 1417 524 333 420 1413 961 923 644 283 967 164 569 1548 1039 579 964 656 443 183 1433 1579 179 1283 1221 1520 947 215 414 387 1376 1383 1007 
755 5 1499 587 1494 659 15 942 116 114 1210 1249 1 1256 712 571 1375 1432 1203 879 385 1563 145 940 1107 262 376 966 1309 1222 1197 804 299 285 800 18 604 594 1513 1141 
882 473 522 819 873 1487 645 489 767 691 958 886 1025 642 917 239 1124 1526 559 658 1523 912 1005 537 699 1114 1359 885 1286 629 944 225 1004 518 1327 1549 70 1215 1122 1371 
1566 1240 1472 1142 79 422 938 776 597 870 198 214 108 1306 1387 1542 1529 529 1465 1467 267 149 1058 1440 1302 1135 1171 1070 137 985 1508 192 872 576 1360 1048 1255 1011 1184 1134 
1590 181 731 38 1362 586 1183 646 322 1402 602 1147 504 407 797 835 110 351 606 276 706 162 1439 503 1243 910 39 1129 726 577 1043 1248 12 1584 309 475 1318 1224 920 378 
191 992 64 367 881 216 951 1415 697 335 1212 1045 1032 19 542 1276 461 1331 810 1116 840 1041 1229 75 896 1232 1228 983 1503 182 1547 154 960 410 991 72 272 902 106 313 
152 391 688 20 1355 1200 1479 1345 725 271 156 425 377 690 1546 383 589 677 144 593 1180 44 1408 1054 1505 303 95 280 298 1310 1351 1078 128 1339 161 770 1038 702 913 1206 
773 373 306 1031 1307 740 1495 1366 1474 194 922 1367 793 48 1333 1561 1572 1476 1341 774 1111 1514 337 1409 832 831 979 109 1305 127 1233 448 626 858 102 1177 1595 484 339 815 
304 975 344 1034 851 531 1589 899 743 168 427 933 761 1165 1344 244 1295 111 993 21 508 257 653 1026 442 581 47 1109 1574 926 1448 36 1290 573 1163 528 765 286 855 42 
1532 1445 1449 971 1245 233 1087 1492 248 122 230 1053 660 1515 1462 1105 843 379 605 342 652 98 1277 1431 1585 259 572 1169 934 1138 1446 251 284 779 1102 1567 1189 1009 578 1386 
1144 30 1506 289 1230 772 716 1568 287 1427 1157 67 1061 887 415 1253 1127 1047 1405 679 987 459 349 1457 1372 1291 1049 754 1551 81 49 381 1042 60 965 505 1148 764 1036 390 
350 545 1346 105 69 186 1064 341 1598 876 347 325 207 1525 937 1166 1057 424 1315 1085 243 1401 254 433 1489 1407 401 753 1001 491 103 1356 1012 932 1464 314 1211 384 737 1174 
1298 750 891 250 1190 1364 888 1281 686 806 173 822 1137 170 132 523 1265 539 1369 1416 544 1562 878 261 557 279 980 1304 837 558 1593 1550 386 80 172 1326 1363 580 783 1264 
897 613 782 570 394 76 245 692 416 229 1429 1069 827 916 1279 826 752 368 1297 165 741 717 148 551 1282 330 445 1216 628 315 1395 1072 1422 591 1381 1294 129 1213 1354 146 
567 1268 1280 211 795 1357 1235 1581 139 1017 1079 130 744 1530 556 915 514 550 316 159 426 397 863 1599 1015 1238 1028 226 956 816 929 498 423 29 1378 1491 1008 1002 1090 366 
1132 627 187 73 326 723 1119 57 327 1055 204 1112 396 1014 113 1231 509 1278 1500 319 1540 1146 724 637 1365 848 1161 1420 300 996 599 1521 188 796 787 1313 253 1050 1145 1022 
674 874 824 898 1391 976 1299 499 1267 1067 678 1195 365 1130 701 1436 925 1029 1330 24 972 1577 861 310 22 584 1392 163 1397 455 1437 171 1288 346 25 419 893 962 434 729 
463 1284 501 1594 1586 963 600 511 1175 814 228 1289 1399 86 1425 616 828 123 35 1153 1564 1106 1188 11 124 805 625 460 13 672 400 694 990 1428 1578 1103 133 449 1588 1156 
775 675 63 945 986 487 809 1451 719 1150 205 1349 1287 375 457 456 889 354 1241 431 1273 1348 1274 521 1185 1518 641 1060 1019 650 536 1096 440 1552 227 739 255 1257 636 1484 
857 700 174 525 399 648 1414 54 777 264 1576 157 553 684 1353 1461 689 1541 988 482 1208 762 1497 738 369 178 1321 1480 1459 246 135 393 1151 784 995 1159 742 224 1394 904 
193 175 968 270 9 1173 759 99 340 877 1223 1016 217 931 588 451 478 1092 583 1219 480 1524 736 1377 1389 117 237 136 1527 74 435 1125 252 1220 781 1596 821 510 16 894 
201 1456 1393 1292 1316 565 1167 1447 112 751 722 476 1035 1176 1512 681 630 900 1181 895 561 158 1000 1498 1475 513 56 274 1328 153 485 405 1205 546 512 1334 1421 249 454 1095 
997 1193 388 362 1544 234 1075 665 1460 669 540 734 240 1086 1172 334 356 829 850 1033 1317 1531 707 418 483 633 1247 1293 549 981 1152 1374 1191 51 901 671 643 444 1260 905 
247 238 623 880 1182 1443 1164 698 371 1477 260 302 59 213 1534 1246 543 618 1557 185 1117 854 575 939 682 515 903 1373 464 471 977 291 1133 100 1556 955 1225 909 450 258 
17 147 867 907 301 1450 1269 794 1236 481 190 1320 786 859 853 1162 1121 615 1434 3 370 432 268 862 670 780 486 446 290 1204 1046 582 1044 657 789 199 566 820 1502 1380 
184 763 1073 294 496 120 841 372 720 667 281 380 235 1470 265 621 1342 1501 1537 709 1314 760 1207 1329 530 118 1396 651 552 727 33 62 84 562 663 1271 1435 817 507 1006 
1199 704 121 1149 662 273 758 875 833 1482 695 936 1403 930 1123 1115 1555 1430 768 1600 318 46 458 1493 1473 223 1262 412 921 87 1441 23 1384 1003 1481 1478 538 1030 1234 150 
1338 785 1419 1056 639 1270 864 1516 1565 1263 811 685 221 610 402 305 14 673 453 506 868 474 807 849 307 1168 860 1592 1170 1261 417 1093 189 131 950 526 1545 502 871 970 
353 624 1453 708 1251 312 1535 757 1582 517 838 66 680 26 989 801 560 664 1539 948 728 969 946 1517 88 1352 884 477 1469 866 361 352 1308 943 608 242 71 614 101 68 
104 345 392 1202 1300 1398 236 495 799 1347 1490 1083 1511 908 952 1519 126 1468 1370 1158 949 1575 462 1209 180 1466 465 403 1335 53 1486 1062 612 269 2 632 1411 666 210 869 
1227 852 209 1496 439 1084 1350 241 825 1126 140 256 323 1077 466 1186 1573 1301 176 617 1178 278 332 554 10 619 441 798 34 83 622 37 398 718 31 277 28 200 288 1187 
447 1536 847 1080 1303 97 638 468 1179 601 197 890 846 756 654 1091 1504 1113 683 292 343 134 733 155 364 296 263 195 203 715 1385 918 331 1101 1543 78 467 1312 50 778 
713 647 1444 1406 974 1259 555 791 607 317 1458 640 311 395 1214 1597 212 520 1454 1485 27 1074 771 32 721 1013 222 338 635 1108 408 1558 45 1340 1571 711 1488 1196 65 328 
1379 1332 1239 865 472 58 1242 1559 892 348 469 1455 788 693 1382 519 1319 382 409 125 91 151 747 1237 620 1510 1404 493 710 714 592 282 883 1343 1311 1424 585 1065 1553 177 
998 1423 927 1027 1388 8 436 138 297 1583 914 1580 1591 119 533 845 1570 999 1361 428 802 421 1258 703 218 389 839 404 94 411 167 1507 812 1438 295 1104 982 360 676 1120 
973 497 41 1136 1020 1040 935 924 479 792 1010 355 1071 919 363 818 547 631 735 220 1509 548 293 696 208 1098 196 1296 534 541 43 92 1198 748 906 1154 406 911 61 488 
1560 413 1569 1089 746 320 568 1018 661 324 169 1155 527 834 808 452 40 1218 1322 1021 803 1358 219 82 984 844 107 1076 1400 115 1081 957 1426 206 1160 336 77 766 535 1082 
830 1483 231 1336 603 1066 96 358 143 1471 1140 1323 516 1410 1538 1118 1252 1244 732 55 609 596 745 856 1192 1266 1023 1325 7 1051 1587 941 430 329 308 1110 321 1097 959 532 


# Pattern 2 
918 1586 742 664 880 1233 1539 390 1571 43 1303 1547 1275 654 728 1481 122 973 685 266 963 76 890 1434 1036 1247 1341 1326 58 699 1098 63 1433 1067 1271 1496 1309 191 856 168 
1101 1492 1166 365 131 518 1237 321 226 771 938 933 1525 229 767 991 959 1348 1008 1392 38 1003 1019 1200 966 814 979 1023 1302 1374 143 1576 844 1521 468 1343 997 1273 806 932 
162 1471 1358 1448 1184 989 681 1087 781 719 784 1422 1083 1005 1283 84 854 155 1129 988 1043 740 486 1220 870 1598 712 824 1321 466 1069 159 1523 1286 1243 559 292 285 1442 615 
853 222 1485 1444 1555 713 1224 1119 1061 1136 537 881 146 785 453 1541 848 1344 1121 1104 1543 409 648 403 1477 1429 445 682 1372 508 1438 884 783 1527 761 1115 1497 557 1406 1398 
581 885 1046 951 1384 438 331 178 1078 590 402 1257 1075 431 1086 323 81 837 799 804 1168 604 1312 569 671 1208 73 1518 1474 510 1209 746 62 600 1397 85 152 1306 418 1559 
1009 588 392 107 1330 1568 216 1158 139 609 627 1296 25 200 642 656 92 1010 619 1205 660 98 701 1084 1298 476 354 1414 624 802 1403 1109 544 533 1279 1524 1030 1181 762 179 
1569 500 1390 634 1072 86 1274 1311 1294 121 1240 739 1456 846 95 1325 1435 960 1073 686 1308 1560 443 1239 992 572 843 735 753 136 180 1418 1281 204 1320 962 422 1316 1322 345 
1415 1050 670 536 1014 587 1236 1215 1125 332 692 1210 944 580 1511 941 381 1182 286 212 493 394 928 1593 1171 867 3 382 676 211 1565 612 40 496 865 1425 426 294 1596 380 
291 215 1221 1074 1289 471 1554 441 1230 1385 1331 1202 935 312 1307 478 473 415 706 495 956 70 230 574 550 1033 1544 721 417 1133 1260 741 934 1159 1323 72 1451 14 1 184 
546 756 718 895 1432 511 362 1573 523 1246 673 306 548 1361 104 1155 675 91 377 1114 129 733 875 487 919 650 307 1455 469 221 977 1248 449 161 561 855 1141 874 512 1564 
1454 564 240 825 1028 1437 1499 900 317 1270 658 530 1214 1222 1180 1137 1111 186 565 984 1128 665 1589 687 1183 529 1510 329 1293 1386 1561 964 421 1134 1093 532 1035 711 1099 538 
522 763 28 540 724 751 330 177 620 1157 653 519 872 1595 1017 1277 1506 10 640 809 1269 75 260 396 815 1117 349 1369 1467 1149 969 515 494 1213 1472 389 1065 516 255 457 
467 373 1016 9 668 1516 584 990 858 434 1502 238 541 860 902 499 352 840 241 1004 1079 132 137 276 1295 709 182 1201 147 1578 233 678 315 886 1027 926 754 1328 1259 433 
822 1238 1292 456 923 1231 1300 1465 256 1400 937 305 859 776 335 1427 114 758 998 940 666 302 1192 1299 1340 832 1097 968 198 957 791 450 1585 492 1212 1055 479 1127 1037 1022 
258 425 1370 813 347 130 398 641 151 743 71 458 655 74 1501 1018 364 460 916 1531 166 116 1345 1252 272 193 64 1424 328 1575 910 1490 1124 1146 57 219 369 281 1404 111 
576 571 160 637 1122 794 1165 1458 1032 688 474 595 1138 702 54 864 731 1278 1305 1487 1371 955 336 1057 792 1002 1532 603 257 77 1261 361 1244 1381 236 927 1039 644 651 1428 
662 1218 787 117 795 618 857 1388 514 247 1367 680 153 432 878 779 1339 1354 1249 1373 239 20 715 504 755 1163 1187 549 1143 725 19 862 250 1048 770 1139 1349 975 1566 1191 
310 820 717 816 442 113 501 734 397 698 462 1509 232 948 284 1520 777 69 911 32 888 407 1368 1463 491 1387 234 636 1452 1519 455 213 88 768 1475 105 793 190 800 913 
1241 707 128 594 319 371 1526 805 477 145 921 1426 39 1466 623 1282 1082 303 570 1095 790 1350 101 1327 798 545 691 945 243 1262 353 5 30 1175 555 1546 1144 82 337 1357 
1317 1153 567 1195 406 810 883 393 694 237 1203 1363 920 616 340 786 1258 1503 296 187 601 1206 842 716 1186 29 573 59 96 1235 1174 1597 583 703 1366 830 1227 887 930 452 
1393 1216 631 1515 1228 8 835 617 1110 1251 861 1457 1462 535 748 1353 1446 326 1265 677 89 974 828 94 554 430 873 410 1001 1407 1500 1336 253 150 1494 947 461 1469 120 826 
1029 427 1177 552 227 251 274 1314 6 747 1562 1380 1461 626 525 950 1570 811 11 982 912 47 196 325 270 526 100 1145 871 1197 1512 527 201 197 629 134 622 1096 1169 1338 
1059 481 1179 1391 542 482 649 684 652 925 21 679 807 401 1234 264 451 1013 295 539 290 1254 1600 138 1058 378 1537 996 1376 206 1319 638 293 1352 1535 324 374 797 628 334 
195 485 896 803 517 978 1423 693 1441 524 521 156 1066 339 765 506 414 697 282 1284 1135 218 359 351 1253 1189 475 106 1142 1151 1445 1056 1347 411 1041 849 1417 882 185 231 
850 1126 1285 1584 189 395 1379 300 558 1130 175 35 502 993 444 1447 592 1375 1540 866 1172 1579 1396 1288 1484 965 1185 1188 1021 404 1199 263 1383 780 1045 817 915 863 244 271 
1355 1504 149 1394 50 17 252 350 1411 1232 672 1076 363 267 1416 366 1542 55 696 967 480 898 1024 621 13 124 170 759 1217 1389 174 726 987 663 376 1572 338 796 1147 217 
1479 1090 630 1140 1170 507 288 1049 1267 1272 906 892 1413 440 125 949 316 1351 1040 1012 235 1100 714 1025 1290 133 1412 268 1081 586 727 1063 597 829 344 205 1421 1051 1409 551 
127 144 1156 775 16 971 358 44 1000 463 1105 1020 1335 1342 556 333 423 778 560 318 498 183 744 459 357 80 1548 447 1193 852 314 386 952 245 723 97 313 602 1077 939 
322 505 298 1556 1530 1534 563 1443 53 1529 922 745 1528 769 1334 608 907 1047 639 578 348 1070 983 31 287 429 1402 647 1176 1053 1304 1580 67 958 1301 275 497 1245 419 1377 
1223 970 1478 632 736 1420 1088 1173 730 599 674 738 1514 87 1483 428 2 278 808 1034 1044 1118 99 1113 833 489 1378 591 1581 123 903 646 301 1207 1310 789 1482 224 142 917 
1054 772 1263 1557 439 520 841 661 625 192 1439 483 24 1359 683 1563 894 34 704 1453 1408 700 115 279 752 954 905 320 1399 1162 110 36 356 613 297 953 327 879 262 1287 
819 606 1450 304 1333 1204 1517 851 1068 56 49 831 488 891 1599 454 1038 108 1552 399 424 254 141 83 593 1365 876 1315 42 37 839 93 611 610 22 209 929 1080 705 1324 
228 1493 868 1280 1194 372 1505 48 909 299 1346 1190 823 208 1507 308 1536 899 1551 1276 360 1291 901 1419 140 838 148 1508 343 981 4 261 1154 379 41 1553 383 1583 1332 722 
188 202 52 1436 1545 976 908 766 420 1148 405 12 1071 163 225 490 1226 577 464 943 223 172 1356 27 1229 1574 1468 1533 413 695 45 446 199 164 1103 79 845 1513 60 1266 
924 289 562 1337 1592 1329 657 90 1297 1150 68 999 368 985 269 1410 1116 435 370 210 585 710 667 1268 1064 708 33 384 280 568 889 589 543 119 732 1362 342 1430 774 78 
173 788 1550 171 472 1588 112 812 1489 669 436 596 169 503 1196 782 355 659 388 729 946 582 801 1112 1480 220 249 633 176 51 531 246 764 1062 1211 470 1405 986 1360 1026 
118 126 309 547 1591 61 1152 689 897 167 1464 1106 980 66 203 1198 1094 1031 103 248 1132 605 1549 1594 157 1491 994 1488 1476 1007 1107 821 575 341 1108 283 385 484 23 553 
1120 437 1052 1567 635 1219 1590 165 194 1364 690 1473 834 877 1250 904 1577 1102 579 375 1085 465 1006 18 1440 1401 566 1164 1395 1313 936 1522 391 750 135 737 1161 181 1178 273 
26 749 367 412 1242 645 773 1558 1460 1486 277 1459 528 914 259 1264 1587 614 931 448 869 1011 46 972 7 1382 102 1256 1015 1498 387 513 1318 643 1060 847 1167 1160 416 311 
598 158 400 818 214 1131 1538 15 1091 1092 995 1582 242 893 961 207 1495 1470 942 509 1431 408 265 836 346 1225 760 1089 1123 154 1042 827 534 1255 757 720 1449 607 109 65 


# Pattern 3 
101 1600 974 11 1381 896 405 1256 1494 964 619 1253 215 770 1179 659 54 927 1022 1248 448 358 1348 497 1315 1335 1018 371 1541 1124 864 545 48 370 512 1011 1597 787 1154 468 
476 1247 119 1550 631 1050 302 1068 1506 1202 1035 1486 163 856 1342 301 703 552 1417 1535 729 1020 1591 1172 328 1210 1197 910 1015 935 46 313 1096 1166 456 1448 1196 977 1502 1165 
560 450 69 584 1106 949 218 883 1393 901 492 387 961 1455 430 518 437 1245 520 355 1195 70 987 447 1504 1250 128 532 797 1521 1008 754 990 919 38 1507 1055 1038 36 907 
1404 1048 587 339 6 915 1000 1291 831 28 823 1076 112 613 304 158 1135 727 765 575 605 828 695 1003 1378 221 1530 887 1235 929 680 1384 1376 78 211 1128 458 176 85 781 
1110 445 1044 60 842 477 1109 1186 1255 436 826 556 399 1561 1399 621 1075 812 22 705 924 571 1443 183 1436 634 216 706 1319 810 1469 423 527 942 569 217 1122 1457 1151 555 
1463 1524 365 1568 1058 236 848 851 1387 789 243 367 185 271 1141 1085 374 1114 385 805 1263 439 1072 788 803 1108 431 252 400 187 93 113 1330 1061 1118 411 1125 1545 627 1080 
388 1004 503 14 1445 1544 50 973 598 251 1268 951 1360 1270 902 779 248 1365 137 1150 59 1505 642 978 1127 684 1533 1565 607 917 1323 506 1171 1497 790 79 1461 650 81 836 
976 535 170 540 852 675 230 890 1129 1098 884 73 167 20 622 562 1091 1238 593 1401 1380 794 837 985 71 1298 1092 946 936 184 1220 495 756 95 1213 1023 1318 200 1479 1087 
543 960 906 165 1426 42 469 1001 1236 484 303 959 359 270 173 470 1324 1570 1279 454 1212 1086 10 1539 700 1532 1588 814 537 1423 975 1424 891 90 1310 1503 325 480 1019 320 
699 533 1077 1040 1006 341 143 604 1374 1071 1534 796 801 334 292 708 1410 712 1434 1009 1045 1599 597 920 673 3 266 21 893 1531 818 354 988 626 738 737 632 75 1349 1341 
689 1102 1262 726 782 1406 1103 108 855 918 1249 541 1467 547 133 1088 23 228 486 1453 567 879 117 928 305 242 638 1218 195 511 1060 1146 1032 275 412 206 1465 1123 1498 254 
1084 1200 281 629 792 401 1089 1215 595 1542 352 15 175 690 1260 1537 1026 435 1475 1354 763 783 1390 1402 1474 833 561 1162 845 1252 1327 65 212 393 1477 1493 1449 939 479 746 
17 904 1575 238 407 429 459 1112 140 1157 564 911 850 1484 153 362 1558 299 1488 322 1523 1266 261 391 457 1415 1416 764 767 125 199 843 249 424 1119 327 546 474 1322 968 
1261 857 832 979 18 268 519 824 639 171 1205 309 235 392 27 219 1382 482 749 1187 1576 1586 1577 1296 877 124 671 57 510 1508 121 408 156 273 774 1134 820 778 76 397 
1116 651 1149 981 646 376 316 599 1219 462 409 1010 1344 859 1598 239 1168 844 1388 1430 755 1140 1158 525 914 1132 670 1364 515 1414 948 1243 1300 1160 1228 398 103 577 717 1027 
784 1437 116 1513 330 357 1308 1407 1501 1100 1427 630 606 1329 956 1126 1345 8 269 1389 465 846 493 554 696 82 725 589 258 44 438 461 1563 246 748 576 1546 289 1383 869 
1226 1594 360 697 581 1067 1408 724 953 1328 761 526 414 507 1177 410 971 356 1074 849 453 1216 840 379 870 467 61 1351 91 64 611 568 644 1156 616 77 585 452 1209 1536 
615 1307 274 7 1222 282 87 1144 198 1174 489 225 348 957 624 127 276 164 710 1551 628 762 74 751 428 1241 610 209 1214 625 750 56 938 1083 272 998 1053 1435 1025 1283 
1583 1352 321 685 1021 1485 1478 1005 1069 528 804 192 494 1046 652 1170 534 390 521 969 1030 686 1547 714 1136 909 1386 1079 780 822 373 1516 1336 1454 1495 1553 1450 574 1201 1164 
1311 190 1295 1372 1056 808 1185 565 892 413 1303 483 1420 324 1357 1033 999 415 1115 1510 284 735 1548 208 444 182 466 1557 311 214 33 1343 1107 432 1013 677 265 1273 247 418 
177 1159 191 1397 168 688 1041 1405 1525 900 487 679 491 1254 654 395 364 557 332 1589 1120 1299 861 132 1527 952 614 293 982 1422 62 222 899 490 1147 280 1549 573 66 155 
1206 1240 1188 937 1007 793 516 136 1528 106 1593 63 1458 1227 1499 1290 1203 1470 1 633 1483 989 1333 711 865 1518 1367 1432 471 278 39 854 736 1340 752 766 500 19 522 1574 
1288 1148 950 1395 1093 980 603 257 1421 1540 1368 905 1230 1064 558 661 1462 718 1081 913 126 1190 94 1063 498 306 1287 505 772 342 1130 991 220 600 1269 758 1590 835 1413 1425 
1433 4 922 636 596 1442 1490 508 149 263 1284 1246 791 1244 570 955 716 1065 1113 1139 420 181 1039 433 333 1051 1229 1297 210 162 180 1275 878 704 647 1073 881 1208 353 997 
1293 871 1375 741 1338 1320 350 1163 1175 12 941 623 731 940 866 279 1305 769 734 894 1231 331 1204 1012 204 645 1353 1569 315 72 903 821 186 224 965 260 1560 496 775 954 
43 743 152 1036 193 550 873 389 421 102 549 1258 288 1002 481 259 1391 702 488 1184 1224 256 1362 829 368 1438 340 641 1137 996 656 1099 838 296 1500 161 701 1052 1316 1392 
1579 1097 786 827 1396 264 744 1578 757 150 618 876 542 475 582 298 16 925 30 649 1411 194 1460 1302 707 29 396 297 1444 834 683 151 310 553 285 1580 1306 1412 1017 464 
513 947 381 830 37 1566 226 740 267 134 882 179 1259 262 1571 460 2 668 733 1271 1286 213 1153 986 403 759 120 872 1066 745 1312 676 1487 1191 139 768 588 966 84 114 
1194 1031 223 5 1121 1014 1370 1562 1211 1267 1105 1078 442 923 419 1584 1529 98 1554 1272 80 853 943 294 1207 1491 958 32 944 715 1024 319 563 885 1356 383 241 681 1559 874 
908 1471 203 1334 1309 1447 655 502 1520 1225 1439 1285 682 159 237 592 795 1361 1223 970 1281 1242 55 889 47 962 601 501 963 1104 620 1556 499 473 669 404 863 678 1369 1173 
160 1446 504 1143 1472 1332 1581 1350 693 25 35 427 26 811 739 674 898 886 538 580 1176 687 1552 1183 1519 1585 590 255 1138 1182 345 472 207 816 1379 478 142 49 31 867 
205 694 99 517 721 115 1192 377 416 1339 753 709 972 253 1265 1313 250 336 417 806 123 1193 1572 657 524 1394 1232 1233 1070 802 68 189 984 1418 1142 440 386 1419 1496 422 
1595 566 244 921 1049 1517 1452 612 1145 283 713 141 1573 1054 1317 1133 579 880 1095 1466 640 233 188 875 380 166 434 201 1237 290 1180 1189 1409 145 608 172 1459 660 815 88 
813 1359 583 1440 196 317 1042 1169 449 664 1592 777 667 800 231 443 451 539 9 1301 1028 862 514 1090 1059 335 86 441 138 1198 1347 897 245 723 916 109 637 934 559 722 
1468 130 1431 983 1346 107 97 307 1155 648 1043 384 658 1276 41 1264 895 1451 945 1199 720 1217 691 617 1289 728 742 34 1221 1280 1111 1161 993 40 314 111 52 425 760 455 
1234 509 847 1441 346 378 1082 100 858 692 1371 1564 1582 312 536 995 931 529 1400 147 24 926 773 1538 1277 698 343 1294 53 809 1567 92 530 394 318 798 1167 118 197 1403 
174 89 807 1251 329 1366 1456 286 202 1257 1492 1304 1314 1181 1337 663 1047 930 1429 67 178 1473 578 369 839 308 672 572 1016 169 13 406 586 548 131 1057 58 1331 1062 1037 
234 402 1511 1131 1543 1526 1587 326 1464 1101 1515 1355 602 1377 1325 323 1358 337 825 732 932 1522 888 363 1152 227 992 1282 1278 83 351 105 1274 1476 747 1373 287 1326 594 347 
154 463 1094 382 860 344 144 1480 1292 1117 841 232 653 240 122 426 609 135 666 665 912 635 291 1428 1239 523 730 51 1398 933 1555 785 146 157 531 551 1178 96 1509 485 
868 361 1363 819 662 349 544 994 45 1385 1489 446 643 300 229 776 295 771 1482 104 148 817 1514 366 799 967 338 1034 1596 277 375 1029 129 1321 1512 719 591 110 372 1481 


# Pattern 4 
1404 225 869 1217 1589 104 1254 660 902 107 138 1394 1196 618 114 288 1210 1192 1421 545 1180 971 986 95 857 63 778 177 1063 532 783 1582 1297 882 1257 1233 1207 1077 959 42 
1468 484 818 356 1352 264 82 320 251 617 405 850 1131 486 835 1313 849 11 836 808 1499 1214 376 1285 773 972 266 1071 200 673 1269 1304 503 943 1195 369 1270 1100 874 743 
587 1586 669 211 184 918 476 441 1169 422 1223 896 1561 1557 1022 253 1558 13 76 374 241 858 182 954 574 481 166 1142 1493 1532 259 811 1132 589 688 1333 388 517 1537 1162 
753 1457 360 1361 667 897 1120 84 997 1052 1461 237 1118 748 740 578 156 702 901 174 1150 1134 203 766 731 1335 279 71 1522 15 1236 160 1415 641 67 678 551 209 960 462 
540 611 1001 228 185 571 712 453 70 297 190 821 1563 361 1231 408 276 1438 456 454 585 277 379 87 1328 1183 685 672 1323 1138 52 409 236 852 684 1441 1431 366 1291 867 
996 7 1093 807 16 823 985 987 1103 654 1017 1485 458 133 787 1020 566 1479 414 1526 308 1593 873 1177 176 988 628 165 764 1510 310 1357 861 49 982 1324 786 956 1121 1300 
39 108 348 1141 527 413 307 271 192 693 935 1555 1081 601 135 917 1157 727 564 827 343 567 1283 751 125 1228 161 762 1139 604 1578 29 755 512 1156 555 317 445 1446 78 
1339 510 621 1379 1245 1334 126 1477 593 1159 446 1041 1213 979 1266 223 74 1546 221 349 1292 292 739 1148 782 838 437 231 1592 26 249 1087 1089 926 438 116 647 301 726 18 
703 595 1353 947 1403 1577 980 1576 1066 877 278 803 946 973 1405 689 1504 234 227 1206 630 1110 1203 1050 1038 910 1545 1463 610 770 68 304 644 518 463 704 898 489 1088 492 
682 965 274 855 1486 485 1106 1261 1127 1010 833 892 1124 640 921 881 865 1043 1287 1531 1514 1310 1534 1031 80 1556 586 1281 848 1146 213 1373 903 681 936 1598 162 439 191 1080 
381 1321 581 785 1536 1500 475 287 423 432 1588 541 1456 1506 1249 1194 1113 799 452 172 275 1329 267 1474 1327 1128 505 1547 1496 880 1391 199 1158 1072 332 793 450 167 526 362 
1591 813 250 1160 433 1130 411 1417 3 401 1368 523 1240 217 952 280 24 1419 884 570 750 482 298 779 1027 382 1151 1025 522 711 1222 1220 1435 350 17 603 1397 883 619 387 
1053 870 120 44 370 1290 650 61 1256 1186 856 560 1371 608 21 1191 270 875 588 905 1175 327 488 1566 1084 1165 1538 347 679 389 321 886 55 1094 645 478 1527 1410 1384 302 
27 1559 596 889 690 938 1005 367 318 757 1061 2 1238 854 655 730 930 383 281 1289 1079 1332 1573 775 1554 468 749 1247 824 1215 45 1046 1590 163 890 534 1277 1109 65 1484 
130 14 1343 561 37 1358 212 210 832 1490 1021 738 1413 1007 214 736 825 893 1341 1209 244 734 1295 1533 989 154 1199 741 173 671 372 345 627 1355 624 519 652 85 800 1190 
725 328 1251 629 121 1 240 412 1354 305 496 35 230 591 559 1488 77 746 1553 1372 1184 606 720 563 425 459 285 1481 471 1453 728 683 1036 235 1035 784 1232 494 451 1360 
8 951 99 1529 557 1347 296 1024 260 131 745 1202 970 1083 467 1155 817 752 1073 390 795 1579 1112 1219 1030 665 1133 28 920 339 533 1176 713 1467 470 1575 894 548 876 424 
1054 1058 999 51 1466 1525 772 417 1581 940 31 615 1070 1340 922 58 100 1115 1326 428 109 1337 1401 1515 10 20 1008 568 819 469 66 1427 1483 774 337 794 716 822 497 1382 
580 575 631 145 868 1092 1135 958 828 978 1517 1235 1014 887 1600 664 706 815 137 129 623 40 455 397 1418 847 444 1064 1208 420 1085 1076 612 460 322 1444 4 614 933 646 
1521 410 932 1503 1378 147 407 547 729 1411 122 962 261 1227 242 344 465 1272 333 1279 1512 837 309 1023 810 708 500 1319 1294 964 925 1201 860 1019 590 113 1568 906 1380 1451 
365 594 733 159 1544 1388 599 238 402 776 1338 495 1299 809 1445 1056 201 472 1407 179 831 651 239 1450 194 1187 400 542 1104 1012 714 656 1350 272 1469 1090 1282 957 761 373 
1111 202 592 1572 780 94 449 419 576 934 1015 353 195 1029 1013 550 1303 797 758 421 1259 1211 1230 577 1518 303 1425 1060 1491 218 804 554 354 699 966 552 642 928 765 1423 
991 324 329 851 1032 59 69 189 605 1174 1597 346 1583 1182 1596 141 878 1178 1472 546 502 1082 43 1375 1449 466 142 102 607 180 357 440 565 1454 169 1374 331 477 648 756 
1408 968 1505 215 1564 1047 1501 846 692 1351 418 1273 378 697 152 862 1163 56 1224 117 48 342 415 1342 140 582 57 205 1459 136 1116 643 1129 1049 600 1161 1248 539 1519 680 
916 899 1377 637 311 1065 530 760 1126 1492 573 790 1296 1119 60 1048 944 1345 1390 694 653 1055 33 670 1562 233 1400 340 742 391 1322 229 81 719 1569 1040 1516 75 1096 549 
1044 286 398 351 83 744 602 674 1264 98 1117 687 1108 525 556 1587 639 953 990 224 1091 9 1364 12 909 553 1105 498 352 1153 798 96 544 579 843 216 123 805 737 961 
355 754 872 657 54 88 427 294 1535 1074 724 186 431 1442 1595 983 814 1524 1543 1268 1059 319 295 812 1429 1549 796 1307 677 1422 219 1284 942 1004 1016 514 457 1440 937 1433 
1197 196 1320 1123 118 312 1314 1167 1166 334 977 1523 1000 1069 666 341 1476 955 1447 1308 1406 1315 149 434 326 710 171 1437 950 447 153 1439 998 768 1239 181 1507 1436 974 25 
284 1062 613 53 1349 1584 93 791 1385 1398 1298 506 429 1205 1570 293 919 908 22 1051 1585 649 1216 247 1057 148 915 1346 193 1599 1170 777 1416 436 364 1369 1011 359 144 1137 
535 50 853 1102 1122 695 1470 984 178 375 584 32 1311 127 226 509 1542 1099 1495 1243 110 183 717 1312 513 1034 6 923 907 1114 325 1412 1443 515 820 531 830 1424 1237 1393 
119 363 508 792 386 1432 1037 204 1039 273 1386 246 504 1330 1095 1003 1548 1325 1154 330 499 1125 1392 524 1551 313 1152 1006 1458 220 1402 1107 103 636 698 1009 609 501 139 771 
626 1075 175 967 747 632 1541 5 1171 146 511 1252 1086 1344 1242 245 394 658 1494 661 841 430 1250 879 1265 1136 945 635 38 521 976 1414 1028 659 1420 315 663 1571 1306 1212 
1574 993 306 927 1309 1288 490 1478 1366 128 686 538 529 222 30 380 520 788 262 732 404 1560 151 769 150 1430 1509 1067 384 207 722 1489 924 269 931 789 493 291 1482 844 
1204 700 206 891 426 1181 633 597 895 89 1278 888 283 963 170 416 254 255 1520 198 1464 491 949 1168 1188 911 562 385 969 47 1365 248 625 939 1193 1275 19 316 143 435 
314 616 816 620 252 558 1147 464 323 1359 1200 124 1502 1513 480 696 1462 1389 1530 268 1101 72 406 913 1395 675 1293 101 709 929 1143 1580 256 358 1286 289 1045 1260 208 914 
1144 371 1452 598 1149 105 134 1263 701 859 801 106 263 1565 1434 1140 781 1185 723 1594 1511 691 1367 1267 1376 662 1302 442 1226 1356 839 290 1471 1097 1455 188 300 1002 92 187 
537 528 668 866 1244 36 1567 840 399 1173 168 1540 1026 62 583 1550 1164 1508 676 474 981 46 1301 157 1465 1316 1305 1331 543 64 516 992 1225 834 767 806 1336 90 904 368 
1229 763 23 715 1318 448 1426 132 1448 1234 826 1409 1253 1362 164 1381 232 1475 885 871 197 1276 115 1497 479 395 1363 1399 73 1255 282 392 707 1396 257 759 1033 948 845 79 
111 536 1221 336 1241 299 1078 1218 1552 1473 403 995 1258 243 1018 1460 1383 1348 265 1370 1274 1280 34 1271 1189 634 483 393 158 155 41 638 900 1172 1539 338 705 377 1498 1528 
863 112 864 258 572 1480 1487 829 1317 507 1145 1098 335 622 1198 461 1262 91 487 941 1387 735 1179 396 1068 842 721 802 473 86 994 975 443 1246 97 1042 912 1428 569 718 
