# Supplementary material for: Non-reciprocal multifarious self-organization
Source: Nat Nanotechnol. 2022 Dec 12;18(1):79–85. doi: 10.1038/s41565-022-01258-2 (PMC9879770; doi:10.1038/s41565-022-01258-2)
Supplement: Source Data Fig. 2 — Monte Carlo simulation output. [file 41565_2022_1258_MOESM2_ESM.zip › Source_Data_Fig2/c/RECORD_SS_514_SP_514.txt]

0 -1 -1 -1 -1 -0.037975 0.040000 0.040000 0.000000 0.160000 0.000000 0.000000 0.000000 
64000 16 3 815 983 -0.060680 0.999688 0.999687 957.000000 0.039544 0.000156 0.000313 0.000000 
128000 48 19 165 1447 -0.070095 0.999844 0.999844 1491.000000 0.039381 0.000313 0.000156 0.000000 
192000 55 18 715 887 -0.071123 0.999531 0.999531 1717.000000 0.039537 0.000156 0.000469 0.000000 
256000 34 54 421 569 -0.073180 0.999844 0.999844 2004.000000 0.038912 0.000000 0.000313 0.000000 
320000 35 31 534 497 -0.073972 0.999531 0.999531 2254.000000 0.038137 0.000000 0.000156 0.000000 
384000 6 46 1272 107 -0.073497 0.999688 0.999687 2433.000000 0.037512 0.000313 0.000313 0.000000 
448000 75 58 977 430 -0.074763 0.999219 0.999219 2633.000000 0.037686 0.000313 0.000625 0.000313 
512000 41 23 264 528 -0.073339 0.999531 0.999531 2749.000000 0.036892 0.000156 0.000156 0.000156 
576000 4 68 1140 1 -0.073259 0.999375 0.999375 2976.000000 0.036111 0.000156 0.000313 0.000156 
640000 67 68 379 82 -0.071598 0.999375 0.999375 3114.000000 0.035178 0.000156 0.000000 0.000000 
704000 54 27 201 71 -0.069383 0.999688 0.999687 3265.000000 0.034386 0.000000 0.000000 0.000313 
768000 56 66 736 1435 -0.070253 0.999219 0.999219 3521.000000 0.034396 0.000469 0.000156 0.000156 
832000 46 71 877 600 -0.069383 0.999531 0.999531 3702.000000 0.034078 0.000000 0.000313 0.000000 
896000 52 71 951 950 -0.070332 0.999375 0.999375 3933.000000 0.033453 0.000313 0.000156 0.000000 
960000 73 78 1064 1205 -0.068829 0.999844 0.999844 4079.000000 0.032974 0.000000 0.000156 0.000000 
1024000 15 73 963 18 -0.069699 0.999375 0.999375 4315.000000 0.033448 0.000313 0.000000 0.000313 
1088000 63 5 145 1333 -0.073259 0.999844 0.999844 4650.000000 0.032812 0.000156 0.000156 0.000156 
1152000 47 34 265 1380 -0.070253 0.999531 0.999531 4752.000000 0.031729 0.000156 0.000156 0.000000 
1216000 11 21 799 87 -0.069858 0.999688 0.999687 4922.000000 0.030947 0.000000 0.000000 0.000000 
1280000 43 46 56 1594 -0.066218 0.999531 0.999531 4968.000000 0.030166 0.000000 0.000000 0.000000 
1344000 8 33 1104 1455 -0.063608 0.999375 0.999375 5094.000000 0.029232 0.000156 0.000469 0.000313 
1408000 8 60 968 597 -0.061392 0.999531 0.999531 5237.000000 0.028759 0.000000 0.000313 0.000000 
1472000 39 74 139 1368 -0.061788 0.999688 0.999687 5442.000000 0.027977 0.000156 0.000156 0.000000 
1536000 45 3 98 1524 -0.059652 0.999688 0.999687 5573.000000 0.027035 0.000156 0.000156 0.000000 
1600000 69 30 1322 1185 -0.057516 0.999844 0.999844 5664.000000 0.027035 0.000313 0.000156 0.000000 
1664000 34 33 170 1418 -0.061788 0.999375 0.999375 6038.000000 0.026266 0.000000 0.000000 0.000000 
1728000 21 51 1477 109 -0.062025 0.999375 0.999375 6241.000000 0.025016 0.000000 0.000000 0.000000 
1792000 20 15 1422 337 -0.059652 0.999219 0.999219 6358.000000 0.024863 0.000000 0.000156 0.000156 
1856000 16 54 1561 1565 -0.061867 0.999844 0.999844 6615.000000 0.024535 0.000313 0.000313 0.000000 
1920000 52 75 183 1287 -0.057516 0.999219 0.999219 6664.000000 0.023925 0.000156 0.000000 0.000000 
1984000 63 18 1227 1095 -0.057674 1.000000 1.000000 6896.000000 0.023594 0.000156 0.000156 0.000156 
2048000 66 40 638 879 -0.058861 0.999844 0.999844 7171.000000 0.023129 0.000469 0.000156 0.000156 
2112000 78 7 996 867 -0.060443 0.999844 0.999844 7416.000000 0.022816 0.000313 0.000156 0.000156 
2176000 63 67 760 1101 -0.055538 0.999219 0.999219 7445.000000 0.021573 0.000469 0.000000 0.000000 
2240000 15 56 838 1411 -0.054509 0.999844 0.999844 7624.000000 0.021250 0.000000 0.000156 0.000312 
2304000 22 61 138 1508 -0.053718 0.999219 0.999219 7745.000000 0.020482 0.000156 0.000156 0.000000 
2368000 55 50 589 678 -0.056329 0.999063 0.999062 8014.000000 0.019543 0.000156 0.000469 0.000156 
2432000 0 34 1595 1492 -0.054747 0.999688 0.999687 8179.000000 0.019065 0.000469 0.000000 0.000000 
2496000 75 59 1567 610 -0.054351 0.999375 0.999375 8381.000000 0.018136 0.000000 0.000000 0.000156 
2560000 34 4 1179 1412 -0.048892 0.999531 0.999531 8368.000000 0.016880 0.000000 0.000000 0.000000 
2624000 36 12 1095 673 -0.050316 0.999844 0.999844 8631.000000 0.016253 0.000000 0.000313 0.000000 
2688000 39 69 116 1152 -0.051108 0.999375 0.999375 8840.000000 0.015005 0.000000 0.000313 0.000000 
2752000 34 56 356 617 -0.051978 0.999375 0.999375 9040.000000 0.014851 0.000156 0.000000 0.000156 
2816000 57 60 823 1421 -0.051108 0.999531 0.999531 9198.000000 0.014379 0.000313 0.000000 0.000156 
2880000 38 3 315 776 -0.051266 0.999375 0.999375 9365.000000 0.013756 0.000000 0.000156 0.000156 
2944000 33 17 446 1444 -0.048022 0.999531 0.999531 9451.000000 0.013444 0.000000 0.000000 0.000000 
3008000 38 16 568 247 -0.048497 0.999531 0.999531 9607.000000 0.012973 0.000156 0.000000 0.000000 
3072000 68 68 1563 1286 -0.048576 0.999688 0.999687 9824.000000 0.011564 0.000313 0.000000 0.000000 
3136000 40 47 892 907 -0.047389 0.999219 0.999219 9967.000000 0.011255 0.000156 0.000469 0.000313 
3200000 28 64 7 1026 -0.050712 0.999531 0.999531 10317.000000 0.010628 0.000000 0.000156 0.000000 
3264000 58 65 1023 412 -0.048972 0.999844 0.999844 10473.000000 0.010937 0.000000 0.000625 0.000000 
3328000 27 19 328 1168 -0.045491 0.999375 0.999375 10577.000000 0.009691 0.000000 0.000000 0.000156 
3392000 17 3 518 606 -0.047706 0.999688 0.999687 10900.000000 0.009065 0.000156 0.000313 0.000625 
3456000 73 28 188 325 -0.048576 0.999531 0.999531 11118.000000 0.008909 0.000000 0.000156 0.000469 
3520000 30 28 461 783 -0.046915 0.999531 0.999531 11295.000000 0.008439 0.000000 0.000156 0.000000 
3584000 58 58 70 282 -0.049604 1.000000 1.000000 11612.000000 0.008437 0.000000 0.000469 0.000312 
3648000 7 63 1581 1047 -0.047547 0.999688 0.999687 11746.000000 0.008284 0.000000 0.000000 0.000000 
3712000 11 46 1531 1224 -0.045570 1.000000 1.000000 11913.000000 0.007031 0.000000 0.000312 0.000469 
3776000 70 42 1380 800 -0.043275 0.999531 0.999531 12051.000000 0.006565 0.000156 0.000625 0.000156 
3840000 42 10 323 228 -0.042484 0.999375 0.999375 12224.000000 0.006254 0.000313 0.000000 0.000156 
3904000 30 40 176 844 -0.042247 0.999219 0.999219 12476.000000 0.004847 0.000156 0.000156 0.000000 
3968000 62 3 279 1279 -0.044462 0.999688 0.999687 12671.000000 0.004688 0.000000 0.000156 0.000313 
4032000 51 73 1383 1387 -0.043196 0.999688 0.999687 12790.000000 0.004376 0.000156 0.000156 0.000156 
4096000 45 74 892 104 -0.046756 0.999219 0.999219 13102.000000 0.004221 0.000000 0.000313 0.000156 
4160000 43 38 863 300 -0.044620 0.999688 0.999687 13206.000000 0.004220 0.000469 0.000000 0.000156 
4224000 58 62 1363 217 -0.042405 0.999219 0.999219 13330.000000 0.003908 0.000625 0.000313 0.000000 
4288000 43 0 458 150 -0.041060 1.000000 1.000000 13529.000000 0.003437 0.000469 0.000156 0.000000 
4352000 64 17 1297 499 -0.043829 0.999219 0.999219 13822.000000 0.002658 0.000469 0.000156 0.000156 
4416000 31 58 673 705 -0.041772 0.999219 0.999219 13912.000000 0.002657 0.000000 0.000000 0.000469 
4480000 8 6 550 1003 -0.039953 0.999531 0.999531 14062.000000 0.002813 0.000000 0.000156 0.000000 
4544000 64 13 1226 375 -0.040585 0.999688 0.999687 14267.000000 0.002344 0.000000 0.000469 0.000000 
4608000 26 70 585 474 -0.038924 0.999531 0.999531 14330.000000 0.002188 0.000469 0.000156 0.000000 
4672000 32 34 1299 922 -0.040665 0.999688 0.999687 14604.000000 0.002032 0.000156 0.000156 0.000000 
4736000 69 73 898 86 -0.040902 0.999688 0.999687 14813.000000 0.001406 0.000156 0.000156 0.000000 
4800000 41 11 1257 745 -0.040823 0.999531 0.999531 15002.000000 0.000938 0.000313 0.000156 0.000000 
4864000 37 44 1584 778 -0.039794 0.999531 0.999531 15121.000000 0.000938 0.000000 0.000000 0.000000 
4928000 32 17 16 1432 -0.038687 0.999844 0.999844 15258.000000 0.000937 0.000000 0.000156 0.000156 
4992000 11 0 349 727 -0.037975 0.999688 0.999687 15436.000000 0.000156 0.000156 0.000313 0.000156 
5056000 24 23 1496 52 -0.035997 0.998906 0.998906 15521.000000 0.000000 0.000000 0.000625 0.000156 
5120000 33 47 1258 732 -0.038924 0.999688 0.999687 15809.000000 0.000000 0.000156 0.000000 0.000000 
5184000 27 69 118 741 -0.038608 0.999219 0.999219 16000.000000 0.000313 0.000156 0.000000 0.000156 
5248000 32 70 407 1431 -0.039557 1.000000 1.000000 16186.000000 0.000156 0.000000 0.000156 0.000469 
5312000 13 60 1349 170 -0.040902 0.999844 0.999844 16406.000000 0.000000 0.000313 0.000156 0.000000 
5376000 13 38 1343 1161 -0.041930 0.999219 0.999219 16640.000000 0.000313 0.000000 0.000000 0.000156 
5440000 45 56 355 1501 -0.040506 0.999375 0.999375 16774.000000 0.000156 0.000313 0.000000 0.000000 
5504000 35 79 352 1342 -0.038608 0.999531 0.999531 16870.000000 0.000156 0.000469 0.000000 0.000313 
5568000 4 68 1096 475 -0.038687 0.999688 0.999687 17055.000000 0.000000 0.000000 0.000000 0.000156 
5632000 11 47 1465 294 -0.040348 0.999688 0.999687 17306.000000 0.000156 0.000313 0.000000 0.000156 
5696000 53 29 1091 1035 -0.042959 0.999688 0.999687 17590.000000 0.000313 0.000156 0.000000 0.000156 
5760000 66 43 1158 566 -0.040665 0.998906 0.998906 17674.000000 0.000156 0.000000 0.000000 0.000000 
5824000 12 51 325 909 -0.040427 0.999688 0.999687 17839.000000 0.000313 0.000000 0.000000 0.000000 
5888000 46 77 519 251 -0.040823 0.999219 0.999219 18071.000000 0.000156 0.000156 0.000000 0.000000 
5952000 37 70 1099 1306 -0.040585 0.999688 0.999687 18203.000000 0.000313 0.000156 0.000469 0.000156 
6016000 57 17 210 410 -0.041297 0.999688 0.999687 18430.000000 0.000000 0.000469 0.000000 0.000000 
6080000 47 43 1272 369 -0.038370 0.999531 0.999531 18576.000000 0.000156 0.000156 0.000000 0.000000 
6144000 44 32 615 746 -0.039082 0.999375 0.999375 18780.000000 0.000000 0.000000 0.000000 0.000156 
6208000 71 22 1435 882 -0.038528 0.999688 0.999687 18947.000000 0.000000 0.000000 0.000000 0.000156 
6272000 38 20 1316 1503 -0.037975 0.999531 0.999531 19099.000000 0.000156 0.000000 0.000313 0.000156 
6336000 72 58 138 1401 -0.041614 0.999531 0.999531 19463.000000 0.000469 0.000000 0.000156 0.000313 
6400000 67 71 784 709 -0.041851 0.999688 0.999687 19685.000000 0.000000 0.000000 0.000156 0.000313 
6464000 4 66 899 1014 -0.041060 0.999375 0.999375 19827.000000 0.000000 0.000000 0.000156 0.000313 
6528000 8 8 842 471 -0.040190 0.999531 0.999531 19952.000000 0.000313 0.000000 0.000156 0.000000 
6592000 5 50 846 772 -0.039003 0.999844 0.999844 20077.000000 0.000000 0.000313 0.000000 0.000313 
6656000 55 12 1501 143 -0.040190 0.999375 0.999375 20355.000000 0.000000 0.000156 0.000313 0.000156 
6720000 14 51 1172 133 -0.039873 0.999531 0.999531 20500.000000 0.000000 0.000156 0.000156 0.000469 
6784000 14 21 1316 433 -0.039399 0.999531 0.999531 20687.000000 0.000000 0.000156 0.000313 0.000313 
6848000 42 9 489 787 -0.040744 0.999375 0.999375 20908.000000 0.000000 0.000313 0.000313 0.000000 
6912000 1 13 1516 1131 -0.042959 0.999375 0.999375 21140.000000 0.000156 0.000156 0.000313 0.000000 
6976000 25 7 1127 238 -0.038924 0.999688 0.999687 21247.000000 0.000313 0.000313 0.000313 0.000156 
7040000 70 72 325 1369 -0.040032 0.998906 0.998906 21475.000000 0.000156 0.000313 0.000156 0.000000 
7104000 68 74 184 1001 -0.040348 0.999063 0.999062 21657.000000 0.000313 0.000156 0.000000 0.000000 
7168000 73 31 706 1580 -0.039399 0.999063 0.999062 21848.000000 0.000000 0.000156 0.000313 0.000313 
7232000 39 43 1313 640 -0.044541 0.999688 0.999687 22218.000000 0.000469 0.000156 0.000156 0.000156 
7296000 25 0 27 1118 -0.040348 0.999531 0.999531 22242.000000 0.000313 0.000313 0.000000 0.000000 
7360000 42 39 1273 1333 -0.038291 0.999844 0.999844 22371.000000 0.000469 0.000313 0.000313 0.000000 
7424000 55 31 1498 219 -0.041535 0.999531 0.999531 22667.000000 0.000313 0.000156 0.000000 0.000156 
7488000 48 48 1142 1420 -0.039241 0.999531 0.999531 22796.000000 0.000000 0.000313 0.000313 0.000313 
7552000 5 21 741 1106 -0.039478 1.000000 1.000000 23021.000000 0.000156 0.000469 0.000000 0.000000 
7616000 79 72 149 298 -0.040981 0.999219 0.999219 23263.000000 0.000156 0.000156 0.000000 0.000000 
7680000 47 15 1124 46 -0.041060 0.999375 0.999375 23462.000000 0.000469 0.000000 0.000156 0.000782 
7744000 34 27 1380 1412 -0.042484 0.999531 0.999531 23718.000000 0.000156 0.000000 0.000000 0.000313 
7808000 12 37 200 1281 -0.039715 0.999844 0.999844 23817.000000 0.000156 0.000000 0.000156 0.000156 
7872000 30 0 1100 1271 -0.039478 0.999531 0.999531 23976.000000 0.000156 0.000000 0.000156 0.000000 
7936000 71 76 1209 835 -0.038845 0.999219 0.999219 24102.000000 0.000156 0.000000 0.000469 0.000156 
8000000 68 63 1551 1092 -0.041218 0.999063 0.999062 24350.000000 0.000000 0.000313 0.000156 0.000000 
8064000 28 68 574 752 -0.040427 0.999531 0.999531 24565.000000 0.000156 0.000156 0.000156 0.000000 
8128000 49 7 1181 382 -0.039636 0.998437 0.998437 24725.000000 0.000000 0.000156 0.000156 0.000000 
8192000 58 75 640 1554 -0.040506 0.999688 0.999687 24939.000000 0.000000 0.000156 0.000313 0.000156 
8256000 45 31 662 376 -0.042405 0.999531 0.999531 25227.000000 0.000156 0.000000 0.000313 0.000156 
8320000 58 19 133 1495 -0.040902 0.999375 0.999375 25358.000000 0.000000 0.000000 0.000313 0.000156 
8384000 24 55 88 1290 -0.040190 0.999219 0.999219 25537.000000 0.000000 0.000000 0.000313 0.000313 
8448000 53 52 796 309 -0.041851 1.000000 1.000000 25777.000000 0.000156 0.000000 0.000156 0.000156 
8512000 12 77 1456 317 -0.042405 0.999531 0.999531 26005.000000 0.000156 0.000156 0.000000 0.000156 
8576000 53 35 1138 1201 -0.042168 0.999063 0.999062 26167.000000 0.000156 0.000313 0.000000 0.000000 
8640000 22 26 542 1472 -0.039082 0.999531 0.999531 26239.000000 0.000000 0.000313 0.000000 0.000000 
8704000 61 0 1174 1061 -0.041930 0.999531 0.999531 26553.000000 0.000469 0.000469 0.000469 0.000313 
8768000 70 70 1380 271 -0.041851 0.999375 0.999375 26736.000000 0.000000 0.000156 0.000000 0.000156 
8832000 63 50 538 1195 -0.044225 0.998906 0.998906 27058.000000 0.000313 0.000000 0.000000 0.000156 
8896000 9 57 677 1568 -0.040902 0.999219 0.999219 27147.000000 0.000000 0.000000 0.000313 0.000000 
8960000 6 60 940 26 -0.042247 0.999688 0.999687 27401.000000 0.000000 0.000000 0.000156 0.000000 
9024000 5 33 527 988 -0.040823 0.999531 0.999531 27577.000000 0.000156 0.000156 0.000313 0.000156 
9088000 53 43 564 665 -0.040506 0.999531 0.999531 27757.000000 0.000156 0.000625 0.000000 0.000469 
9152000 9 65 242 962 -0.041297 0.999531 0.999531 27964.000000 0.000000 0.000156 0.000000 0.000313 
9216000 6 38 636 1535 -0.040032 0.999688 0.999687 28107.000000 0.000156 0.000469 0.000000 0.000156 
9280000 36 45 557 1540 -0.037500 0.999688 0.999687 28201.000000 0.000313 0.000000 0.000156 0.000156 
9344000 78 68 87 431 -0.041614 0.999688 0.999687 28545.000000 0.000156 0.000000 0.000469 0.000000 
9408000 75 79 396 1306 -0.042563 0.999375 0.999375 28761.000000 0.000000 0.000469 0.000156 0.000469 
9472000 12 58 1449 400 -0.040506 0.999688 0.999687 28838.000000 0.000000 0.000313 0.000156 0.000313 
9536000 27 21 1274 1198 -0.041456 0.999688 0.999687 29061.000000 0.000313 0.000000 0.000000 0.000156 
9600000 46 8 108 1185 -0.042247 0.999531 0.999531 29235.000000 0.000000 0.000000 0.000156 0.000156 
9664000 66 77 1119 1011 -0.042563 0.999844 0.999844 29410.000000 0.000156 0.000313 0.000313 0.000000 
9728000 73 4 832 914 -0.039636 0.999688 0.999687 29473.000000 0.000000 0.000313 0.000313 0.000156 
9792000 13 13 1380 920 -0.041614 1.000000 1.000000 29703.000000 0.000000 0.000000 0.000469 0.000000 
9856000 21 52 1271 163 -0.039557 0.998750 0.998750 29823.000000 0.000000 0.000156 0.000156 0.000313 
9920000 78 38 224 1191 -0.042089 0.999688 0.999687 30133.000000 0.000156 0.000156 0.000000 0.000000 
9984000 41 62 1151 560 -0.045332 0.999375 0.999375 30433.000000 0.000000 0.000000 0.000469 0.000469 
10048000 12 56 211 84 -0.045174 0.999531 0.999531 30628.000000 0.000313 0.000313 0.000000 0.000156 
10112000 37 19 372 1320 -0.043513 0.999531 0.999531 30739.000000 0.000000 0.000000 0.000469 0.000313 
10176000 41 53 1568 1586 -0.043038 0.999219 0.999219 30894.000000 0.000156 0.000000 0.000000 0.000313 
10240000 36 35 833 369 -0.042009 0.999219 0.999219 31052.000000 0.000156 0.000469 0.000000 0.000000 
10304000 42 37 360 158 -0.042801 0.999531 0.999531 31273.000000 0.000156 0.000156 0.000156 0.000313 
10368000 1 14 393 1348 -0.039478 0.999844 0.999844 31356.000000 0.000156 0.000156 0.000000 0.000156 
10432000 27 56 1444 1077 -0.041297 0.999531 0.999531 31619.000000 0.000313 0.000313 0.000156 0.000156 
10496000 62 36 375 447 -0.040823 0.999531 0.999531 31836.000000 0.000469 0.000156 0.000469 0.000000 
10560000 4 14 425 942 -0.042089 0.999219 0.999219 32089.000000 0.000156 0.000313 0.000000 0.000000 
10624000 28 79 1237 430 -0.041218 0.999375 0.999375 32277.000000 0.000156 0.000000 0.000469 0.000625 
10688000 10 5 502 1295 -0.041060 0.999375 0.999375 32481.000000 0.000313 0.000313 0.000000 0.000156 
10752000 37 18 1221 1362 -0.041930 0.999375 0.999375 32666.000000 0.000000 0.000000 0.000156 0.000000 
10816000 69 22 1453 41 -0.042722 0.999375 0.999375 32900.000000 0.000156 0.000000 0.000156 0.000313 
10880000 79 61 806 938 -0.040585 0.999531 0.999531 33006.000000 0.000000 0.000313 0.000156 0.000156 
10944000 75 49 171 1238 -0.042405 0.999219 0.999219 33241.000000 0.000000 0.000000 0.000000 0.000156 
11008000 53 3 560 1442 -0.042089 0.999531 0.999531 33470.000000 0.000156 0.000156 0.000000 0.000156 
11072000 43 70 659 457 -0.044462 0.999531 0.999531 33784.000000 0.000000 0.000156 0.000156 0.000000 
11136000 26 45 818 1430 -0.037104 0.999844 0.999844 33729.000000 0.000156 0.000000 0.000156 0.000313 
11200000 20 9 716 725 -0.039082 0.998906 0.998906 33983.000000 0.000156 0.000000 0.000156 0.000156 
11264000 56 1 136 305 -0.038370 0.999844 0.999844 34126.000000 0.000156 0.000469 0.000000 0.000156 
11328000 66 63 1512 250 -0.039715 0.999688 0.999687 34350.000000 0.000469 0.000156 0.000156 0.000000 
11392000 53 21 1310 354 -0.039399 0.999375 0.999375 34515.000000 0.000156 0.000000 0.000313 0.000000 
11456000 44 25 1444 185 -0.041851 0.999219 0.999219 34805.000000 0.000156 0.000156 0.000156 0.000469 
11520000 36 7 1288 800 -0.044462 0.999375 0.999375 35115.000000 0.000000 0.000469 0.000156 0.000156 
11584000 45 66 290 759 -0.043275 0.999688 0.999687 35311.000000 0.000000 0.000156 0.000313 0.000156 
11648000 0 3 263 1268 -0.040269 0.999219 0.999219 35411.000000 0.000000 0.000000 0.000625 0.000156 
11712000 40 20 1277 1067 -0.041456 0.999375 0.999375 35643.000000 0.000469 0.000156 0.000313 0.000000 
11776000 10 67 905 659 -0.041772 0.999063 0.999062 35887.000000 0.000313 0.000313 0.000156 0.000625 
11840000 6 0 426 733 -0.043592 0.999531 0.999531 36181.000000 0.000000 0.000156 0.000313 0.000156 
11904000 3 6 859 375 -0.042247 0.999688 0.999687 36324.000000 0.000156 0.000156 0.000313 0.000469 
11968000 65 54 13 668 -0.041693 0.999844 0.999844 36556.000000 0.000000 0.000000 0.000313 0.000000 
12032000 36 15 727 880 -0.042405 0.999375 0.999375 36738.000000 0.000156 0.000000 0.000469 0.000469 
12096000 52 62 1528 167 -0.041535 0.998750 0.998750 36878.000000 0.000313 0.000156 0.000000 0.000156 
12160000 9 3 1239 1263 -0.041456 0.999531 0.999531 37074.000000 0.000000 0.000000 0.000000 0.000000 
12224000 13 8 42 1379 -0.044066 1.000000 1.000000 37379.000000 0.000156 0.000000 0.000000 0.000312 
12288000 43 75 1485 1189 -0.045570 0.999688 0.999687 37621.000000 0.000156 0.000156 0.000156 0.000000 
12352000 49 13 76 87 -0.040744 0.999375 0.999375 37651.000000 0.000156 0.000000 0.000000 0.000313 
12416000 69 25 215 1240 -0.038924 0.999375 0.999375 37807.000000 0.000156 0.000313 0.000000 0.000156 
12480000 59 45 375 823 -0.040585 0.999688 0.999687 38035.000000 0.000156 0.000156 0.000156 0.000156 
12544000 16 9 1507 1174 -0.039953 0.998906 0.998906 38192.000000 0.000000 0.000000 0.000000 0.000000 
12608000 50 28 452 1361 -0.040585 0.999375 0.999375 38393.000000 0.000000 0.000156 0.000000 0.000156 
12672000 61 12 777 450 -0.042801 0.999063 0.999062 38654.000000 0.000156 0.000469 0.000156 0.000156 
12736000 32 70 1433 88 -0.041060 0.999531 0.999531 38749.000000 0.000000 0.000000 0.000469 0.000313 
12800000 57 49 1128 781 -0.040981 0.999688 0.999687 38898.000000 0.000313 0.000313 0.000156 0.000156 
12864000 55 9 437 881 -0.040744 0.999375 0.999375 39114.000000 0.000156 0.000156 0.000156 0.000000 
12928000 53 76 229 730 -0.043117 0.999219 0.999219 39428.000000 0.000000 0.000156 0.000000 0.000156 
12992000 49 62 916 582 -0.045253 0.999219 0.999219 39704.000000 0.000000 0.000156 0.000156 0.000156 
13056000 33 74 37 76 -0.040269 0.999219 0.999219 39723.000000 0.000000 0.000156 0.000313 0.000156 
13120000 14 43 1298 96 -0.040111 0.999063 0.999062 39956.000000 0.000000 0.000469 0.000000 0.000000 
13184000 69 55 674 1420 -0.043275 0.999688 0.999687 40241.000000 0.000000 0.000156 0.000469 0.000156 
13248000 8 62 604 947 -0.040111 0.999688 0.999687 40322.000000 0.000000 0.000000 0.000156 0.000156 
13312000 44 20 1098 57 -0.040348 1.000000 1.000000 40480.000000 0.000000 0.000156 0.000000 0.000312 
13376000 41 54 171 1128 -0.042563 0.998750 0.998750 40760.000000 0.000156 0.000156 0.000000 0.000156 
13440000 54 55 277 792 -0.041060 0.999688 0.999687 40900.000000 0.000000 0.000000 0.000000 0.000313 
13504000 34 20 856 183 -0.042642 0.999531 0.999531 41139.000000 0.000313 0.000000 0.000000 0.000000 
13568000 20 64 101 360 -0.037263 0.999688 0.999687 41142.000000 0.000000 0.000156 0.000156 0.000000 
13632000 74 47 824 1286 -0.040585 0.999531 0.999531 41436.000000 0.000469 0.000156 0.000625 0.000156 
13696000 27 25 852 1125 -0.040032 0.999688 0.999687 41580.000000 0.000156 0.000156 0.000156 0.000156 
13760000 50 61 118 491 -0.041297 0.999688 0.999687 41820.000000 0.000156 0.000313 0.000156 0.000156 
13824000 12 14 1287 921 -0.038845 0.999219 0.999219 41942.000000 0.000313 0.000000 0.000313 0.000313 
13888000 0 71 48 271 -0.040506 0.999375 0.999375 42190.000000 0.000156 0.000469 0.000313 0.000469 
13952000 1 54 1577 144 -0.040269 0.998906 0.998906 42373.000000 0.000000 0.000313 0.000000 0.000469 
14016000 13 31 266 261 -0.041218 0.999375 0.999375 42551.000000 0.000156 0.000000 0.000000 0.000000 
14080000 76 9 822 486 -0.043908 0.999063 0.999062 42800.000000 0.000000 0.000000 0.000000 0.000156 
14144000 42 0 604 218 -0.040269 0.999375 0.999375 42866.000000 0.000156 0.000156 0.000313 0.000000 
14208000 5 48 397 466 -0.044225 0.999219 0.999219 43200.000000 0.000156 0.000000 0.000156 0.000000 
14272000 69 48 81 4 -0.044699 0.999531 0.999531 43396.000000 0.000156 0.000156 0.000469 0.000156 
14336000 2 72 632 356 -0.040744 0.999531 0.999531 43444.000000 0.000156 0.000156 0.000313 0.000313 
14400000 4 57 1134 756 -0.041772 0.999063 0.999062 43655.000000 0.000000 0.000000 0.000000 0.000000 
14464000 34 36 221 863 -0.040032 0.999219 0.999219 43817.000000 0.000156 0.000313 0.000313 0.000313 
14528000 52 70 1559 831 -0.042247 0.999531 0.999531 44101.000000 0.000000 0.000313 0.000313 0.000000 
14592000 6 31 436 519 -0.043592 0.999219 0.999219 44322.000000 0.000625 0.000000 0.000156 0.000000 
14656000 29 44 989 1339 -0.043434 0.999375 0.999375 44495.000000 0.000156 0.000156 0.000156 0.000156 
14720000 65 74 802 531 -0.046440 0.999688 0.999687 44814.000000 0.000000 0.000156 0.000156 0.000000 
14784000 1 74 543 1050 -0.041772 0.999844 0.999844 44826.000000 0.000156 0.000156 0.000313 0.000000 
14848000 79 39 1177 1526 -0.040981 0.999531 0.999531 45047.000000 0.000313 0.000156 0.000000 0.000156 
14912000 75 36 339 677 -0.041139 0.999844 0.999844 45231.000000 0.000156 0.000156 0.000000 0.000000 
14976000 44 60 1196 1495 -0.042880 0.999219 0.999219 45452.000000 0.000000 0.000000 0.000000 0.000156 
15040000 7 76 1382 998 -0.041218 0.999375 0.999375 45615.000000 0.000156 0.000782 0.000313 0.000313 
15104000 22 42 303 1131 -0.040902 0.999531 0.999531 45799.000000 0.000313 0.000000 0.000156 0.000313 
15168000 67 39 687 1049 -0.039794 0.999375 0.999375 45943.000000 0.000156 0.000313 0.000625 0.000000 
15232000 59 8 807 591 -0.039161 0.999375 0.999375 46135.000000 0.000000 0.000313 0.000156 0.000156 
15296000 56 11 1163 1280 -0.038924 0.999531 0.999531 46297.000000 0.000156 0.000156 0.000156 0.000469 
15360000 65 75 1526 326 -0.039161 0.999219 0.999219 46489.000000 0.000156 0.000313 0.000156 0.000313 
15424000 28 19 395 333 -0.040032 0.999531 0.999531 46683.000000 0.000313 0.000625 0.000156 0.000625 
15488000 67 29 1544 234 -0.038687 0.999531 0.999531 46824.000000 0.000156 0.000000 0.000469 0.000156 
15552000 74 58 1435 187 -0.040190 0.999688 0.999687 47030.000000 0.000156 0.000469 0.000000 0.000156 
15616000 35 61 961 1487 -0.041297 0.999688 0.999687 47259.000000 0.000000 0.000313 0.000156 0.000156 
15680000 39 35 212 70 -0.040190 0.999688 0.999687 47459.000000 0.000313 0.000469 0.000000 0.000000 
15744000 35 59 761 926 -0.039399 0.999844 0.999844 47605.000000 0.000000 0.000312 0.000000 0.000000 
15808000 43 16 135 1451 -0.042959 0.998906 0.998906 47934.000000 0.000156 0.000626 0.000156 0.000000 
15872000 24 51 288 904 -0.042484 0.999531 0.999531 48126.000000 0.000156 0.000156 0.000000 0.000156 
15936000 3 32 1565 977 -0.040902 0.999219 0.999219 48247.000000 0.000000 0.000000 0.000156 0.000156 
16000000 45 15 881 1470 -0.038845 0.999531 0.999531 48340.000000 0.000156 0.000000 0.000156 0.000313 
16064000 74 77 779 858 -0.040902 0.999844 0.999844 48596.000000 0.000000 0.000625 0.000469 0.000156 
16128000 53 15 636 1052 -0.042880 0.999219 0.999219 48889.000000 0.000313 0.000313 0.000000 0.000156 
16192000 62 45 1135 1597 -0.040427 0.999375 0.999375 49002.000000 0.000313 0.000000 0.000000 0.000000 
16256000 19 64 1217 1100 -0.039082 0.999375 0.999375 49146.000000 0.000000 0.000000 0.000000 0.000313 
16320000 47 56 1249 962 -0.041218 0.999531 0.999531 49404.000000 0.000000 0.000469 0.000156 0.000000 
16384000 1 59 1135 109 -0.041297 0.999531 0.999531 49608.000000 0.000469 0.000156 0.000156 0.000156 
16448000 31 41 622 1505 -0.040744 1.000000 1.000000 49793.000000 0.000156 0.000156 0.000156 0.000156 
16512000 10 39 1561 459 -0.038687 0.999375 0.999375 49871.000000 0.000156 0.000313 0.000313 0.000000 
16576000 33 14 1306 1234 -0.040427 0.999219 0.999219 50134.000000 0.000156 0.000313 0.000000 0.000000 
16640000 61 2 1508 777 -0.037025 0.999844 0.999844 50186.000000 0.000156 0.000156 0.000156 0.000313 
16704000 0 64 529 381 -0.039715 0.998906 0.998906 50470.000000 0.000156 0.000156 0.000000 0.000156 
16768000 24 27 586 330 -0.040032 0.999531 0.999531 50706.000000 0.000156 0.000156 0.000313 0.000313 
16832000 40 12 950 886 -0.039478 0.999688 0.999687 50875.000000 0.000156 0.000313 0.000000 0.000156 
16896000 34 12 1077 1271 -0.043908 1.000000 1.000000 51190.000000 0.000469 0.000156 0.000156 0.000312 
16960000 6 59 1103 284 -0.044146 0.999219 0.999219 51408.000000 0.000156 0.000000 0.000000 0.000313 
17024000 76 66 64 846 -0.040902 0.999063 0.999062 51497.000000 0.000000 0.000156 0.000000 0.000000 
17088000 60 74 99 479 -0.042642 0.999375 0.999375 51788.000000 0.000313 0.000156 0.000000 0.000000 
17152000 13 10 753 115 -0.040190 0.998906 0.998906 51880.000000 0.000000 0.000156 0.000313 0.000000 
17216000 64 57 1466 997 -0.040111 0.999375 0.999375 52084.000000 0.000000 0.000625 0.000156 0.000156 
17280000 6 79 1002 185 -0.042326 0.999219 0.999219 52334.000000 0.000156 0.000156 0.000313 0.000000 
17344000 77 78 1211 646 -0.038845 0.999219 0.999219 52421.000000 0.000313 0.000156 0.000313 0.000156 
17408000 45 53 518 229 -0.040981 0.999531 0.999531 52649.000000 0.000625 0.000625 0.000000 0.000313 
17472000 75 64 172 394 -0.042722 1.000000 1.000000 52848.000000 0.000000 0.000000 0.000000 0.000156 
17536000 62 44 1294 681 -0.039953 0.999531 0.999531 52921.000000 0.000313 0.000156 0.000313 0.000156 
17600000 3 28 818 542 -0.042168 1.000000 1.000000 53195.000000 0.000156 0.000000 0.000000 0.000000 
17664000 63 69 5 1275 -0.042009 0.999531 0.999531 53360.000000 0.000000 0.000625 0.000000 0.000000 
17728000 62 40 1053 913 -0.039636 0.999375 0.999375 53516.000000 0.000000 0.000000 0.000156 0.000000 
17792000 17 54 205 1518 -0.040269 0.999063 0.999062 53781.000000 0.000156 0.000313 0.000156 0.000156 
17856000 33 22 900 281 -0.042722 0.999688 0.999687 54051.000000 0.000313 0.000313 0.000156 0.000469 
17920000 61 12 715 1033 -0.043750 0.999844 0.999844 54272.000000 0.000469 0.000313 0.000313 0.000313 
17984000 72 46 1093 1210 -0.045965 0.999063 0.999062 54564.000000 0.000156 0.000313 0.000313 0.000313 
18048000 27 68 422 1274 -0.042642 0.999375 0.999375 54637.000000 0.000156 0.000313 0.000156 0.000000 
18112000 77 27 338 1271 -0.040032 0.999531 0.999531 54741.000000 0.000000 0.000312 0.000000 0.000000 
18176000 49 67 1072 737 -0.044225 0.998906 0.998906 55068.000000 0.000156 0.000313 0.000000 0.000156 
18240000 74 15 913 809 -0.039794 0.999219 0.999219 55107.000000 0.000000 0.000000 0.000313 0.000313 
18304000 44 36 709 1002 -0.041535 0.999531 0.999531 55332.000000 0.000000 0.000156 0.000313 0.000000 
18368000 13 58 299 217 -0.040032 0.999063 0.999062 55485.000000 0.000156 0.000000 0.000156 0.000313 
18432000 13 21 129 103 -0.040665 0.999219 0.999219 55713.000000 0.000156 0.000156 0.000000 0.000000 
18496000 67 27 1032 210 -0.038528 0.999844 0.999844 55831.000000 0.000000 0.000156 0.000156 0.000313 
18560000 50 24 1314 965 -0.039953 0.999688 0.999687 56076.000000 0.000313 0.000000 0.000000 0.000000 
18624000 46 25 1187 78 -0.037579 0.999531 0.999531 56207.000000 0.000156 0.000000 0.000313 0.000000 
18688000 38 26 220 728 -0.038528 0.999688 0.999687 56437.000000 0.000156 0.000313 0.000156 0.000156 
18752000 65 30 1230 151 -0.037816 0.999063 0.999062 56635.000000 0.000000 0.000313 0.000000 0.000313 
18816000 78 20 847 125 -0.038608 0.999688 0.999687 56837.000000 0.000156 0.000313 0.000469 0.000000 
18880000 50 61 588 1421 -0.039873 0.999688 0.999687 57105.000000 0.000156 0.000000 0.000156 0.000156 
18944000 3 78 1014 1298 -0.042168 0.999063 0.999062 57378.000000 0.000313 0.000000 0.000156 0.000000 
19008000 49 58 358 1251 -0.041297 0.999375 0.999375 57560.000000 0.000313 0.000156 0.000000 0.000156 
19072000 2 17 1014 1472 -0.042326 0.999531 0.999531 57750.000000 0.000000 0.000313 0.000313 0.000000 
19136000 56 64 629 1549 -0.043513 0.999688 0.999687 57970.000000 0.000156 0.000313 0.000000 0.000000 
19200000 54 64 906 1357 -0.043434 0.998750 0.998750 58217.000000 0.000626 0.000156 0.000000 0.000469 
19264000 68 31 850 1095 -0.039794 0.999531 0.999531 58272.000000 0.000000 0.000000 0.000000 0.000313 
19328000 9 55 795 615 -0.043750 0.999375 0.999375 58581.000000 0.000156 0.000156 0.000000 0.000469 
19392000 32 5 115 165 -0.041535 0.999375 0.999375 58715.000000 0.000000 0.000000 0.000156 0.000313 
19456000 73 4 1203 1297 -0.041851 0.999844 0.999844 58868.000000 0.000469 0.000000 0.000469 0.000156 
19520000 10 37 556 268 -0.037658 0.999375 0.999375 58945.000000 0.000156 0.000156 0.000000 0.000156 
19584000 20 5 914 1366 -0.037896 0.999531 0.999531 59172.000000 0.000156 0.000000 0.000000 0.000156 
19648000 36 29 1198 306 -0.039241 0.999375 0.999375 59403.000000 0.000156 0.000156 0.000000 0.000156 
19712000 25 57 1217 29 -0.041297 0.999375 0.999375 59649.000000 0.000000 0.000000 0.000000 0.000000 
19776000 56 50 984 735 -0.042168 0.999375 0.999375 59874.000000 0.000313 0.000313 0.000000 0.000000 
19840000 5 71 74 1304 -0.038449 0.999531 0.999531 59879.000000 0.000156 0.000313 0.000156 0.000000 
19904000 37 39 788 1585 -0.043275 0.999375 0.999375 60256.000000 0.000156 0.000156 0.000000 0.000469 
19968000 38 51 993 672 -0.042880 0.999844 0.999844 60456.000000 0.000156 0.000000 0.000156 0.000469 
20032000 31 68 635 611 -0.040585 0.999531 0.999531 60611.000000 0.000156 0.000000 0.000156 0.000000 
20096000 15 1 786 632 -0.039715 0.999844 0.999844 60791.000000 0.000156 0.000000 0.000000 0.000313 
20160000 70 39 343 350 -0.041456 0.999844 0.999844 61048.000000 0.000156 0.000156 0.000313 0.000156 
20224000 77 14 1398 557 -0.041297 0.999063 0.999062 61235.000000 0.000000 0.000156 0.000156 0.000000 
20288000 74 79 800 367 -0.037658 0.999531 0.999531 61291.000000 0.000156 0.000156 0.000000 0.000469 
20352000 40 7 1115 1296 -0.042247 0.999219 0.999219 61639.000000 0.000469 0.000313 0.000156 0.000156 
20416000 40 7 1190 532 -0.043275 0.999844 0.999844 61867.000000 0.000000 0.000625 0.000469 0.000156 
20480000 50 9 145 177 -0.042247 0.999531 0.999531 62012.000000 0.000000 0.000156 0.000469 0.000000 
20544000 11 76 1455 277 -0.041218 0.999219 0.999219 62161.000000 0.000156 0.000156 0.000000 0.000156 
20608000 39 42 658 391 -0.042722 0.999531 0.999531 62428.000000 0.000156 0.000000 0.000156 0.000000 
20672000 71 16 111 1130 -0.041297 0.999688 0.999687 62570.000000 0.000000 0.000156 0.000000 0.000000 
20736000 61 69 795 374 -0.042247 0.999531 0.999531 62828.000000 0.000156 0.000156 0.000000 0.000000 
20800000 3 43 900 901 -0.040744 0.999219 0.999219 62974.000000 0.000625 0.000000 0.000000 0.000000 
20864000 41 77 1147 1323 -0.042089 0.999063 0.999062 63189.000000 0.000156 0.000156 0.000000 0.000625 
20928000 14 6 278 920 -0.042326 0.999688 0.999687 63407.000000 0.000313 0.000156 0.000156 0.000156 
20992000 54 26 325 1461 -0.042405 0.999375 0.999375 63601.000000 0.000156 0.000313 0.000156 0.000625 
21056000 57 71 681 638 -0.041377 0.999531 0.999531 63755.000000 0.000000 0.000000 0.000156 0.000000 
21120000 24 5 961 1284 -0.040823 0.999375 0.999375 63937.000000 0.000000 0.000156 0.000156 0.000000 
21184000 53 54 793 1247 -0.041139 0.999063 0.999062 64167.000000 0.000000 0.000000 0.000469 0.000313 
21248000 45 60 1395 1257 -0.040981 0.999375 0.999375 64367.000000 0.000000 0.000156 0.000156 0.000000 
21312000 42 24 109 305 -0.042009 0.999844 0.999844 64562.000000 0.000000 0.000000 0.000156 0.000000 
21376000 61 25 7 259 -0.040981 0.999531 0.999531 64710.000000 0.000156 0.000156 0.000000 0.000000 
21440000 60 25 494 677 -0.042247 0.999063 0.999062 64947.000000 0.000000 0.000000 0.000625 0.000000 
21504000 35 17 1554 693 -0.044383 0.999375 0.999375 65231.000000 0.000313 0.000469 0.000313 0.000313 
21568000 57 13 823 766 -0.041772 0.999531 0.999531 65301.000000 0.000156 0.000782 0.000313 0.000000 
21632000 43 67 277 737 -0.039794 0.999219 0.999219 65412.000000 0.000000 0.000313 0.000000 0.000156 
21696000 18 44 879 602 -0.042168 0.999375 0.999375 65706.000000 0.000156 0.000000 0.000156 0.000000 
21760000 46 73 964 673 -0.038370 0.999375 0.999375 65756.000000 0.000000 0.000313 0.000156 0.000156 
21824000 32 52 1183 194 -0.040427 0.999375 0.999375 66004.000000 0.000000 0.000156 0.000156 0.000313 
21888000 23 37 679 922 -0.040032 0.999688 0.999687 66182.000000 0.000000 0.000000 0.000156 0.000156 
21952000 48 48 283 1231 -0.041930 0.999531 0.999531 66410.000000 0.000156 0.000000 0.000000 0.000625 
22016000 2 19 883 1505 -0.042089 0.999375 0.999375 66648.000000 0.000156 0.000156 0.000000 0.000313 
22080000 46 70 1113 1377 -0.040111 0.999375 0.999375 66768.000000 0.000156 0.000000 0.000313 0.000156 
22144000 37 39 1018 353 -0.042405 0.999688 0.999687 67073.000000 0.000156 0.000313 0.000313 0.000313 
22208000 50 37 1371 1330 -0.041377 0.998906 0.998906 67246.000000 0.000469 0.000000 0.000156 0.000313 
22272000 8 74 1104 650 -0.039794 0.999531 0.999531 67383.000000 0.000313 0.000000 0.000313 0.000000 
22336000 18 79 288 952 -0.041614 0.999375 0.999375 67659.000000 0.000469 0.000156 0.000000 0.000156 
22400000 43 16 1174 616 -0.040665 0.999844 0.999844 67847.000000 0.000156 0.000000 0.000156 0.000156 
22464000 62 34 1223 1526 -0.041930 0.999531 0.999531 68069.000000 0.000000 0.000000 0.000312 0.000000 
22528000 27 32 710 1071 -0.041377 0.999531 0.999531 68274.000000 0.000156 0.000000 0.000313 0.000156 
22592000 33 39 1292 1383 -0.038924 0.999688 0.999687 68375.000000 0.000313 0.000156 0.000313 0.000156 
22656000 61 76 326 634 -0.038766 0.999844 0.999844 68598.000000 0.000000 0.000000 0.000156 0.000156 
22720000 7 43 600 24 -0.040427 1.000000 1.000000 68878.000000 0.000156 0.000312 0.000312 0.000469 
22784000 74 69 96 1449 -0.037342 0.999531 0.999531 68992.000000 0.000000 0.000156 0.000000 0.000156 
22848000 53 22 1019 1004 -0.040190 0.999375 0.999375 69261.000000 0.000000 0.000000 0.000000 0.000313 
22912000 0 20 1264 561 -0.038924 0.999063 0.999062 69417.000000 0.000156 0.000313 0.000313 0.000156 
22976000 31 74 840 949 -0.041851 0.999688 0.999687 69707.000000 0.000000 0.000156 0.000313 0.000313 
23040000 35 43 1329 1594 -0.040744 0.999531 0.999531 69838.000000 0.000000 0.000625 0.000000 0.000000 
23104000 40 66 901 1072 -0.039953 0.999531 0.999531 70012.000000 0.000000 0.000000 0.000000 0.000313 
23168000 58 65 614 700 -0.042009 0.999531 0.999531 70287.000000 0.000000 0.000000 0.000313 0.000000 
23232000 36 44 864 1599 -0.035997 0.999844 0.999844 70295.000000 0.000156 0.000000 0.000000 0.000313 
23296000 31 60 26 1250 -0.038528 0.999063 0.999062 70566.000000 0.000156 0.000000 0.000313 0.000469 
23360000 75 67 712 312 -0.040744 0.999844 0.999844 70818.000000 0.000000 0.000156 0.000000 0.000000 
23424000 64 7 1426 306 -0.042959 0.999688 0.999687 71068.000000 0.000156 0.000156 0.000000 0.000000 
23488000 64 43 125 1024 -0.043196 0.999219 0.999219 71304.000000 0.000000 0.000000 0.000156 0.000313 
23552000 73 70 1499 1367 -0.041218 0.999375 0.999375 71424.000000 0.000156 0.000313 0.000469 0.000313 
23616000 79 56 457 1367 -0.040427 0.999375 0.999375 71535.000000 0.000000 0.000156 0.000469 0.000156 
23680000 72 72 163 267 -0.043275 0.998750 0.998750 71845.000000 0.000000 0.000000 0.000156 0.000313 
23744000 31 29 1479 1272 -0.041377 0.999219 0.999219 71975.000000 0.000000 0.000156 0.000156 0.000156 
23808000 62 32 1149 1444 -0.041772 0.999063 0.999062 72158.000000 0.000000 0.000156 0.000156 0.000156 
23872000 43 47 704 16 -0.037896 0.999844 0.999844 72203.000000 0.000469 0.000156 0.000313 0.000000 
23936000 68 69 1265 1577 -0.041535 0.999375 0.999375 72535.000000 0.000313 0.000156 0.000156 0.000000 
24000000 43 26 1511 62 -0.040032 0.999688 0.999687 72681.000000 0.000156 0.000000 0.000156 0.000156 
24064000 45 30 994 1246 -0.042089 0.999375 0.999375 72972.000000 0.000000 0.000156 0.000156 0.000156 
24128000 79 35 819 1153 -0.040981 0.999063 0.999062 73154.000000 0.000782 0.000000 0.000000 0.000156 
24192000 51 47 663 51 -0.040190 0.999375 0.999375 73307.000000 0.000000 0.000000 0.000000 0.000313 
24256000 52 59 787 1040 -0.040585 0.998906 0.998906 73481.000000 0.000156 0.000156 0.000313 0.000156 
24320000 43 73 770 1114 -0.041535 0.999375 0.999375 73671.000000 0.000313 0.000000 0.000000 0.000000 
24384000 77 44 1001 1173 -0.045886 0.999688 0.999687 74019.000000 0.000000 0.000156 0.000156 0.000156 
24448000 62 2 1306 1367 -0.045016 0.999531 0.999531 74235.000000 0.000000 0.000156 0.000156 0.000000 
24512000 18 45 1401 1269 -0.046282 0.999844 0.999844 74453.000000 0.000313 0.000000 0.000156 0.000000 
24576000 71 75 1209 887 -0.042801 0.999219 0.999219 74535.000000 0.000313 0.000313 0.000469 0.000156 
24640000 22 43 1243 321 -0.041139 0.999844 0.999844 74684.000000 0.000000 0.000156 0.000313 0.000313 
24704000 12 1 660 1017 -0.042880 0.999531 0.999531 74945.000000 0.000000 0.000313 0.000156 0.000000 
24768000 59 23 1306 495 -0.043038 0.999219 0.999219 75197.000000 0.000156 0.000156 0.000000 0.000156 
24832000 25 20 681 191 -0.043275 0.999219 0.999219 75433.000000 0.000156 0.000156 0.000000 0.000156 
24896000 7 8 138 477 -0.042642 0.998906 0.998906 75595.000000 0.000313 0.000156 0.000156 0.000000 
24960000 14 15 1017 1092 -0.040585 0.999688 0.999687 75712.000000 0.000156 0.000156 0.000156 0.000156 
25024000 50 33 350 553 -0.040111 0.999219 0.999219 75904.000000 0.000000 0.000000 0.000156 0.000156 
25088000 20 5 243 12 -0.041297 0.999844 0.999844 76169.000000 0.000156 0.000000 0.000000 0.000000 
25152000 22 3 1028 695 -0.041614 0.999375 0.999375 76354.000000 0.000313 0.000313 0.000469 0.000000 
25216000 46 62 538 705 -0.042089 0.999531 0.999531 76587.000000 0.000469 0.000000 0.000000 0.000000 
25280000 17 53 293 1419 -0.042247 0.999375 0.999375 76762.000000 0.000469 0.000156 0.000156 0.000156 
25344000 3 50 637 1302 -0.037737 0.999688 0.999687 76787.000000 0.000156 0.000000 0.000000 0.000313 
25408000 17 72 1167 702 -0.038528 0.999219 0.999219 77028.000000 0.000000 0.000000 0.000000 0.000000 
25472000 23 46 961 1244 -0.040744 0.999844 0.999844 77268.000000 0.000000 0.000156 0.000000 0.000313 
25536000 15 64 132 647 -0.043750 0.999531 0.999531 77561.000000 0.000156 0.000000 0.000156 0.000156 
25600000 65 49 776 908 -0.042247 0.999219 0.999219 77682.000000 0.000000 0.000313 0.000000 0.000156 
25664000 62 18 124 1554 -0.040585 0.999688 0.999687 77869.000000 0.000000 0.000156 0.000156 0.000156 
25728000 60 50 956 566 -0.041456 0.999219 0.999219 78090.000000 0.000156 0.000156 0.000156 0.000000 
25792000 27 10 929 1588 -0.041693 0.999219 0.999219 78287.000000 0.000313 0.000000 0.000000 0.000313 
25856000 62 5 1427 1329 -0.041614 0.999531 0.999531 78485.000000 0.000313 0.000469 0.000156 0.000313 
25920000 35 7 1059 819 -0.042563 0.999844 0.999844 78705.000000 0.000156 0.000156 0.000156 0.000000 
25984000 31 41 827 989 -0.041456 0.999531 0.999531 78852.000000 0.000156 0.000156 0.000000 0.000313 
26048000 24 72 844 432 -0.043671 0.999219 0.999219 79109.000000 0.000000 0.000000 0.000156 0.000156 
26112000 73 39 1184 315 -0.042247 0.998594 0.998594 79243.000000 0.000000 0.000156 0.000469 0.000000 
26176000 10 51 302 258 -0.040427 0.999844 0.999844 79375.000000 0.000000 0.000313 0.000000 0.000000 
26240000 56 65 997 302 -0.040665 0.999688 0.999687 79545.000000 0.000156 0.000000 0.000156 0.000313 
26304000 76 56 73 530 -0.038845 0.999063 0.999062 79688.000000 0.000156 0.000156 0.000000 0.000156 
26368000 35 7 1331 1379 -0.042722 0.999219 0.999219 80003.000000 0.000313 0.000313 0.000313 0.000313 
26432000 4 70 1364 1181 -0.041930 0.998750 0.998750 80131.000000 0.000469 0.000000 0.000156 0.000156 
26496000 22 52 897 1381 -0.040665 0.999688 0.999687 80258.000000 0.000313 0.000156 0.000469 0.000469 
26560000 23 39 763 891 -0.040348 0.999531 0.999531 80442.000000 0.000000 0.000156 0.000156 0.000000 
26624000 66 76 951 1533 -0.042484 0.999844 0.999844 80685.000000 0.000313 0.000313 0.000156 0.000000 
26688000 5 57 1209 1562 -0.045174 0.999688 0.999687 80987.000000 0.000000 0.000156 0.000000 0.000000 
26752000 17 24 492 1599 -0.044699 0.999688 0.999687 81163.000000 0.000000 0.000313 0.000156 0.000000 
26816000 32 54 467 1182 -0.041218 0.998750 0.998750 81238.000000 0.000000 0.000156 0.000000 0.000313 
26880000 39 77 1029 1421 -0.040585 0.999219 0.999219 81387.000000 0.000000 0.000000 0.000000 0.000156 
26944000 42 6 82 880 -0.041535 0.999688 0.999687 81603.000000 0.000313 0.000000 0.000000 0.000156 
27008000 21 10 355 1416 -0.041377 0.999844 0.999844 81795.000000 0.000000 0.000156 0.000156 0.000312 
27072000 22 45 448 1490 -0.041456 0.999375 0.999375 82016.000000 0.000313 0.000000 0.000000 0.000156 
27136000 2 21 260 1061 -0.040348 0.999375 0.999375 82153.000000 0.000156 0.000000 0.000156 0.000156 
27200000 30 26 1483 542 -0.041456 0.999375 0.999375 82353.000000 0.000000 0.000156 0.000782 0.000156 
27264000 70 76 984 1214 -0.038687 0.999531 0.999531 82427.000000 0.000000 0.000000 0.000313 0.000156 
27328000 41 40 128 61 -0.038924 0.999844 0.999844 82598.000000 0.000313 0.000156 0.000156 0.000313 
27392000 51 66 566 242 -0.037421 0.999688 0.999687 82724.000000 0.000156 0.000469 0.000156 0.000156 
27456000 43 44 473 215 -0.039557 0.999688 0.999687 83027.000000 0.000156 0.000156 0.000156 0.000000 
27520000 59 25 934 1188 -0.040269 1.000000 1.000000 83243.000000 0.000156 0.000156 0.000000 0.000156 
27584000 21 45 1442 112 -0.043987 0.998906 0.998906 83563.000000 0.000000 0.000000 0.000000 0.000313 
27648000 67 23 942 1269 -0.040111 0.999375 0.999375 83621.000000 0.000000 0.000313 0.000000 0.000000 
27712000 60 30 756 1356 -0.039557 0.999688 0.999687 83780.000000 0.000000 0.000156 0.000000 0.000000 
27776000 57 20 990 466 -0.041851 0.999063 0.999062 83992.000000 0.000156 0.000156 0.000313 0.000156 
27840000 10 51 1429 1314 -0.040269 0.999844 0.999844 84155.000000 0.000000 0.000000 0.000313 0.000313 
27904000 76 44 821 1378 -0.041930 0.999375 0.999375 84410.000000 0.000000 0.000000 0.000313 0.000469 
27968000 41 63 877 1466 -0.043513 0.999531 0.999531 84650.000000 0.000000 0.000000 0.000156 0.000156 
28032000 15 0 932 916 -0.044699 0.999219 0.999219 84884.000000 0.000156 0.000000 0.000313 0.000469 
28096000 49 55 117 873 -0.041456 0.999688 0.999687 84967.000000 0.000156 0.000000 0.000156 0.000469 
28160000 19 52 1286 1122 -0.044778 0.999375 0.999375 85245.000000 0.000000 0.000313 0.000000 0.000469 
28224000 31 24 1398 1447 -0.041456 0.999531 0.999531 85371.000000 0.000000 0.000156 0.000156 0.000313 
28288000 68 2 903 1239 -0.041456 0.999219 0.999219 85555.000000 0.000156 0.000156 0.000000 0.000625 
28352000 49 44 774 337 -0.039636 0.999375 0.999375 85678.000000 0.000156 0.000313 0.000313 0.000156 
28416000 65 76 1240 1447 -0.037737 0.999531 0.999531 85770.000000 0.000313 0.000313 0.000313 0.000156 
28480000 65 20 978 767 -0.039241 0.999531 0.999531 85989.000000 0.000000 0.000313 0.000156 0.000156 
28544000 71 14 589 1327 -0.039794 0.999375 0.999375 86180.000000 0.000313 0.000781 0.000000 0.000313 
28608000 47 35 1527 1462 -0.041456 0.999688 0.999687 86446.000000 0.000625 0.000313 0.000000 0.000469 
28672000 2 60 1298 993 -0.042405 0.999844 0.999844 86669.000000 0.000000 0.000313 0.000156 0.000000 
28736000 28 71 1342 358 -0.042405 0.999531 0.999531 86857.000000 0.000156 0.000313 0.000000 0.000156 
28800000 40 46 888 695 -0.044620 0.999531 0.999531 87153.000000 0.000000 0.000000 0.000313 0.000313 
28864000 54 14 412 245 -0.044066 0.999688 0.999687 87333.000000 0.000156 0.000000 0.000156 0.000000 
28928000 77 27 399 809 -0.043987 0.999219 0.999219 87489.000000 0.000000 0.000156 0.000000 0.000469 
28992000 72 66 872 116 -0.041535 0.999688 0.999687 87609.000000 0.000000 0.000313 0.000000 0.000000 
29056000 77 33 615 1305 -0.040585 0.999375 0.999375 87780.000000 0.000156 0.000625 0.000000 0.000000 
29120000 38 56 1226 1508 -0.039399 0.999688 0.999687 87921.000000 0.000313 0.000156 0.000000 0.000313 
29184000 25 79 1084 3 -0.039794 0.999375 0.999375 88110.000000 0.000156 0.000000 0.000156 0.000313 
29248000 30 52 210 1099 -0.037025 0.999219 0.999219 88229.000000 0.000625 0.000469 0.000469 0.000156 
29312000 71 8 707 583 -0.039082 0.999531 0.999531 88482.000000 0.000156 0.000000 0.000000 0.000156 
29376000 14 51 171 1345 -0.038766 0.999844 0.999844 88650.000000 0.000312 0.000781 0.000312 0.000000 
29440000 37 1 53 205 -0.038845 0.999375 0.999375 88835.000000 0.000156 0.000156 0.000313 0.000156 
29504000 42 45 1430 533 -0.041456 0.999531 0.999531 89114.000000 0.000000 0.000156 0.000156 0.000156 
29568000 17 27 41 1240 -0.039873 0.999844 0.999844 89253.000000 0.000000 0.000313 0.000313 0.000000 
29632000 33 14 535 677 -0.042880 0.999531 0.999531 89529.000000 0.000156 0.000000 0.000313 0.000000 
29696000 76 19 1128 769 -0.041060 0.999063 0.999062 89645.000000 0.000000 0.000156 0.000156 0.000156 
29760000 78 69 587 19 -0.042009 0.999688 0.999687 89922.000000 0.000000 0.000313 0.000469 0.000313 
29824000 4 12 1020 289 -0.040585 0.999688 0.999687 90023.000000 0.000000 0.000313 0.000156 0.000000 
29888000 35 29 1359 11 -0.042009 0.999531 0.999531 90256.000000 0.000313 0.000313 0.000000 0.000156 
29952000 53 51 1239 1017 -0.039478 0.999375 0.999375 90373.000000 0.000000 0.000156 0.000313 0.000000 
30016000 16 24 868 842 -0.038924 0.999375 0.999375 90547.000000 0.000156 0.000000 0.000000 0.000313 
30080000 50 44 481 205 -0.040744 0.999219 0.999219 90805.000000 0.000000 0.000156 0.000000 0.000000 
30144000 11 39 1173 323 -0.041377 0.999531 0.999531 91041.000000 0.000000 0.000000 0.000313 0.000000 
30208000 23 1 89 985 -0.043592 0.999844 0.999844 91268.000000 0.000156 0.000000 0.000000 0.000156 
30272000 52 77 805 559 -0.039636 0.999688 0.999687 91346.000000 0.000156 0.000156 0.000000 0.000156 
30336000 22 11 38 374 -0.042326 0.999531 0.999531 91586.000000 0.000000 0.000000 0.000156 0.000000 
30400000 2 65 652 153 -0.041851 0.999219 0.999219 91776.000000 0.000156 0.000156 0.000625 0.000000 
30464000 63 3 526 897 -0.041297 0.999531 0.999531 91935.000000 0.000000 0.000156 0.000313 0.000000 
30528000 13 17 1529 1530 -0.038370 0.999531 0.999531 92044.000000 0.000156 0.000000 0.000000 0.000000 
30592000 12 60 1246 1006 -0.038845 1.000000 1.000000 92227.000000 0.000000 0.000312 0.000156 0.000156 
30656000 15 61 727 1410 -0.040744 0.999063 0.999062 92476.000000 0.000313 0.000313 0.000156 0.000156 
30720000 53 46 646 1224 -0.043117 0.999688 0.999687 92744.000000 0.000313 0.000000 0.000156 0.000000 
30784000 27 14 1575 827 -0.039320 0.999531 0.999531 92807.000000 0.000000 0.000313 0.000469 0.000000 
30848000 36 23 174 793 -0.041693 0.999531 0.999531 93070.000000 0.000000 0.000000 0.000156 0.000000 
30912000 63 63 838 864 -0.041377 0.999688 0.999687 93262.000000 0.000000 0.000000 0.000156 0.000156 
30976000 23 10 1475 424 -0.039161 0.999688 0.999687 93391.000000 0.000000 0.000156 0.000938 0.000156 
31040000 67 32 1341 616 -0.041456 0.999063 0.999062 93662.000000 0.000156 0.000156 0.000156 0.000313 
31104000 56 29 1545 415 -0.038845 0.999688 0.999687 93773.000000 0.000000 0.000000 0.000156 0.000156 
31168000 39 73 631 1044 -0.038212 0.999688 0.999687 93980.000000 0.000156 0.000313 0.000000 0.000156 
31232000 56 34 716 1378 -0.040032 0.999531 0.999531 94234.000000 0.000000 0.000156 0.000156 0.000000 
31296000 8 79 889 8 -0.043671 0.999375 0.999375 94583.000000 0.000156 0.000000 0.000469 0.000156 
31360000 25 22 1401 168 -0.042563 0.999531 0.999531 94739.000000 0.000000 0.000000 0.000000 0.000313 
31424000 46 71 765 238 -0.038370 0.999375 0.999375 94780.000000 0.000000 0.000156 0.000156 0.000156 
31488000 20 5 952 692 -0.040902 0.999375 0.999375 95055.000000 0.000156 0.000313 0.000000 0.000313 
31552000 69 79 512 208 -0.040665 0.999375 0.999375 95225.000000 0.000156 0.000000 0.000156 0.000156 
31616000 35 43 1045 845 -0.039636 0.999844 0.999844 95374.000000 0.000156 0.000000 0.000313 0.000000 
31680000 49 49 1151 907 -0.039478 0.998906 0.998906 95515.000000 0.000313 0.000000 0.000000 0.000000 
31744000 45 60 1326 973 -0.042247 0.998906 0.998906 95819.000000 0.000000 0.000000 0.000000 0.000156 
31808000 26 71 694 1493 -0.041060 0.999688 0.999687 95983.000000 0.000156 0.000000 0.000313 0.000781 
31872000 38 45 1268 282 -0.040111 1.000000 1.000000 96156.000000 0.000469 0.000312 0.000312 0.000000 
31936000 67 26 897 357 -0.039478 0.998750 0.998750 96310.000000 0.000000 0.000000 0.000000 0.000000 
32000000 66 64 995 130 -0.037579 0.999375 0.999375 96456.000000 0.000000 0.000000 0.000000 0.000156 
32064000 12 45 554 900 -0.043038 0.999531 0.999531 96792.000000 0.000313 0.000156 0.000469 0.000156 
32128000 23 20 1095 457 -0.042247 0.999844 0.999844 96960.000000 0.000000 0.000000 0.000000 0.000000 
32192000 67 31 446 282 -0.039478 0.999063 0.999062 97075.000000 0.000313 0.000000 0.000156 0.000313 
32256000 27 44 866 265 -0.039636 0.999688 0.999687 97260.000000 0.000000 0.000000 0.000000 0.000469 
32320000 39 32 1080 436 -0.041614 0.999844 0.999844 97511.000000 0.000156 0.000469 0.000313 0.000625 
32384000 21 36 251 503 -0.038449 0.999531 0.999531 97584.000000 0.000313 0.000156 0.000156 0.000781 
32448000 67 49 1206 758 -0.041456 0.999688 0.999687 97898.000000 0.000156 0.000313 0.000156 0.000313 
32512000 52 44 1537 305 -0.038291 0.997969 0.997969 98004.000000 0.000156 0.000156 0.000156 0.000000 
32576000 9 55 1529 265 -0.041456 0.999688 0.999687 98287.000000 0.000313 0.000000 0.000313 0.000000 
32640000 69 19 413 1377 -0.042405 0.999531 0.999531 98526.000000 0.000156 0.000000 0.000781 0.000000 
32704000 58 26 75 845 -0.042880 0.999688 0.999687 98732.000000 0.000156 0.000000 0.000469 0.000000 
32768000 4 79 695 180 -0.038924 0.999688 0.999687 98840.000000 0.000156 0.000000 0.000313 0.000313 
32832000 48 15 582 1168 -0.041377 0.998750 0.998750 99124.000000 0.000313 0.000313 0.000313 0.000313 
32896000 44 20 1387 1441 -0.040665 0.999844 0.999844 99348.000000 0.000469 0.000000 0.000000 0.000000 
32960000 41 3 1235 64 -0.042009 0.999531 0.999531 99581.000000 0.000313 0.000156 0.000156 0.000000 
33024000 68 52 588 1512 -0.041139 0.999531 0.999531 99772.000000 0.000000 0.000156 0.000000 0.000000 
33088000 75 66 106 1221 -0.040269 0.999375 0.999375 99904.000000 0.000313 0.000156 0.000000 0.000000 
33152000 61 19 928 362 -0.037896 0.999844 0.999844 100067.000000 0.000312 0.000000 0.000156 0.000156 
33216000 49 25 568 1321 -0.040823 1.000000 1.000000 100365.000000 0.000000 0.000469 0.000156 0.000156 
33280000 12 20 1127 234 -0.043354 0.999531 0.999531 100602.000000 0.000156 0.000000 0.000156 0.000000 
33344000 18 19 62 134 -0.041297 0.999375 0.999375 100752.000000 0.000156 0.000000 0.000156 0.000000 
33408000 59 9 1042 42 -0.042722 0.998906 0.998906 101019.000000 0.000156 0.000625 0.000000 0.000000 
33472000 30 29 1158 1169 -0.040585 0.999375 0.999375 101139.000000 0.000000 0.000469 0.000313 0.000000 
33536000 40 58 841 1158 -0.043275 0.999844 0.999844 101442.000000 0.000313 0.000469 0.000156 0.000156 
33600000 21 79 784 1208 -0.045570 0.999688 0.999687 101697.000000 0.000156 0.000156 0.000156 0.000000 
33664000 74 34 718 1573 -0.045965 0.999375 0.999375 101908.000000 0.000156 0.000156 0.000000 0.000156 
33728000 61 64 671 280 -0.043829 0.999531 0.999531 101994.000000 0.000000 0.000156 0.000000 0.000000 
33792000 44 65 870 792 -0.043592 0.999375 0.999375 102132.000000 0.000000 0.000156 0.000156 0.000156 
33856000 6 64 893 452 -0.041693 0.998750 0.998750 102257.000000 0.000156 0.000156 0.000000 0.000000 
33920000 65 13 765 739 -0.042009 0.999219 0.999219 102494.000000 0.000313 0.000000 0.000156 0.000000 
33984000 0 72 175 1577 -0.043908 0.999844 0.999844 102755.000000 0.000313 0.000000 0.000000 0.000156 
34048000 3 71 631 832 -0.042326 0.999531 0.999531 102927.000000 0.000000 0.000000 0.000000 0.000156 
34112000 43 49 1206 1310 -0.042880 0.999375 0.999375 103139.000000 0.000000 0.000313 0.000156 0.000313 
34176000 12 53 257 180 -0.039478 0.999219 0.999219 103229.000000 0.000000 0.000000 0.000000 0.000469 
34240000 20 15 1243 1560 -0.039636 0.999844 0.999844 103398.000000 0.000156 0.000313 0.000000 0.000313 
34304000 21 71 1374 758 -0.040981 0.998906 0.998906 103671.000000 0.000625 0.000156 0.000000 0.000000 
34368000 74 39 602 420 -0.043513 0.999375 0.999375 103893.000000 0.000156 0.000000 0.000000 0.000156 
34432000 47 33 1504 379 -0.043671 0.999688 0.999687 104125.000000 0.000000 0.000156 0.000313 0.000156 
34496000 18 7 987 1214 -0.039320 0.999219 0.999219 104145.000000 0.000000 0.000156 0.000000 0.000156 
34560000 64 65 1058 1267 -0.040032 0.999375 0.999375 104353.000000 0.000156 0.000000 0.000156 0.000156 
34624000 29 29 862 137 -0.040585 0.999219 0.999219 104567.000000 0.000000 0.000000 0.000000 0.000156 
34688000 17 60 692 624 -0.040902 0.999063 0.999062 104770.000000 0.000000 0.000156 0.000156 0.000469 
34752000 24 61 1190 1178 -0.041930 0.999063 0.999062 105055.000000 0.000000 0.000000 0.000156 0.000313 
34816000 23 76 774 225 -0.043671 0.999219 0.999219 105291.000000 0.000000 0.000469 0.000000 0.000313 
34880000 45 8 1245 438 -0.040032 0.999375 0.999375 105346.000000 0.000000 0.000156 0.000000 0.000156 
34944000 39 40 3 532 -0.041456 0.999531 0.999531 105591.000000 0.000000 0.000000 0.000000 0.000156 
35008000 51 35 22 488 -0.042168 0.999219 0.999219 105795.000000 0.000000 0.000000 0.000000 0.000313 
35072000 28 54 1189 1162 -0.041535 0.998750 0.998750 105971.000000 0.000156 0.000156 0.000000 0.000000 
35136000 24 31 1267 1321 -0.043434 0.999688 0.999687 106227.000000 0.000156 0.000000 0.000313 0.000313 
35200000 20 28 648 1072 -0.043196 0.999219 0.999219 106442.000000 0.000156 0.000156 0.000000 0.000156 
35264000 27 8 316 134 -0.039794 1.000000 1.000000 106482.000000 0.000000 0.000469 0.000156 0.000156 
35328000 51 19 1350 552 -0.042405 0.999844 0.999844 106774.000000 0.000156 0.000156 0.000000 0.000000 
35392000 38 52 257 1085 -0.040902 0.999375 0.999375 106902.000000 0.000000 0.000156 0.000000 0.000156 
35456000 37 74 888 652 -0.039082 0.999219 0.999219 107052.000000 0.000313 0.000000 0.000156 0.000156 
35520000 75 71 27 914 -0.040506 0.999063 0.999062 107300.000000 0.000156 0.000156 0.000000 0.000000 
35584000 42 43 1444 1105 -0.040506 0.999688 0.999687 107485.000000 0.000156 0.000000 0.000313 0.000156 
35648000 3 48 1133 728 -0.038845 0.999375 0.999375 107625.000000 0.000156 0.000156 0.000469 0.000156 
35712000 64 65 1423 287 -0.037342 0.999219 0.999219 107813.000000 0.000156 0.000000 0.000000 0.000156 
35776000 79 42 848 1501 -0.037579 0.999531 0.999531 108047.000000 0.000313 0.000000 0.000156 0.000156 
35840000 62 65 308 1158 -0.040506 0.999688 0.999687 108343.000000 0.000156 0.000313 0.000000 0.000156 
35904000 1 22 263 1325 -0.039241 0.999844 0.999844 108499.000000 0.000469 0.000000 0.000000 0.000156 
35968000 39 33 862 1283 -0.040190 0.999844 0.999844 108754.000000 0.000156 0.000156 0.000000 0.000313 
36032000 0 64 235 486 -0.038449 0.999219 0.999219 108924.000000 0.000156 0.000156 0.000000 0.000000 
36096000 0 67 491 1109 -0.039953 0.999688 0.999687 109185.000000 0.000000 0.000000 0.000313 0.000313 
36160000 62 26 262 1350 -0.040823 0.999219 0.999219 109422.000000 0.000000 0.000156 0.000000 0.000156 
36224000 33 18 225 1188 -0.043117 0.999688 0.999687 109717.000000 0.000313 0.000781 0.000000 0.000156 
36288000 63 30 1541 755 -0.041218 0.999844 0.999844 109848.000000 0.000312 0.000312 0.000156 0.000156 
36352000 34 57 182 242 -0.039873 0.999375 0.999375 110028.000000 0.000313 0.000000 0.000000 0.000313 
36416000 15 60 1265 399 -0.037579 0.999063 0.999062 110156.000000 0.000156 0.000000 0.000313 0.000156 
36480000 45 63 68 459 -0.039161 0.999219 0.999219 110427.000000 0.000156 0.000313 0.000000 0.000000 
36544000 68 15 1026 435 -0.040823 0.999375 0.999375 110691.000000 0.000156 0.000156 0.000000 0.000000 
36608000 10 7 1469 353 -0.042801 0.999531 0.999531 110931.000000 0.000000 0.000156 0.000000 0.000000 
36672000 67 53 159 712 -0.042326 0.998906 0.998906 111126.000000 0.000156 0.000156 0.000156 0.000313 
36736000 12 50 424 1126 -0.043671 1.000000 1.000000 111366.000000 0.000000 0.000000 0.000000 0.000000 
36800000 69 18 226 1177 -0.041456 0.999219 0.999219 111501.000000 0.000000 0.000156 0.000156 0.000156 
36864000 17 69 320 555 -0.040585 0.999688 0.999687 111674.000000 0.000156 0.000313 0.000313 0.000000 
36928000 33 78 261 616 -0.040744 0.999531 0.999531 111827.000000 0.000156 0.000156 0.000156 0.000000 
36992000 33 16 751 27 -0.039478 0.999688 0.999687 111938.000000 0.000156 0.000156 0.000469 0.000156 
37056000 31 55 1185 504 -0.040981 1.000000 1.000000 112176.000000 0.000156 0.000156 0.000156 0.000156 
37120000 30 67 790 109 -0.040981 0.999688 0.999687 112362.000000 0.000156 0.000156 0.000000 0.000156 
37184000 7 29 319 782 -0.040744 0.999219 0.999219 112557.000000 0.000156 0.000156 0.000469 0.000000 
37248000 41 14 1491 265 -0.043117 0.999844 0.999844 112826.000000 0.000156 0.000156 0.000469 0.000313 
37312000 1 76 447 876 -0.044304 0.999844 0.999844 113082.000000 0.000313 0.000000 0.000156 0.000625 
37376000 34 35 890 1199 -0.039873 0.999531 0.999531 113114.000000 0.000000 0.000156 0.000313 0.000156 
37440000 58 5 1030 613 -0.039399 0.999375 0.999375 113272.000000 0.000156 0.000156 0.000000 0.000000 
37504000 67 40 988 76 -0.042484 0.999375 0.999375 113580.000000 0.000000 0.000000 0.000000 0.000469 
37568000 74 45 879 1283 -0.041693 0.999844 0.999844 113715.000000 0.000000 0.000000 0.000000 0.000312 
37632000 3 68 695 306 -0.042405 0.999375 0.999375 113885.000000 0.000000 0.000000 0.000313 0.000156 
37696000 1 35 1597 1008 -0.043434 0.999375 0.999375 114124.000000 0.000000 0.000313 0.000000 0.000156 
37760000 36 28 36 455 -0.044146 0.999531 0.999531 114381.000000 0.000625 0.000000 0.000313 0.000313 
37824000 76 24 399 1587 -0.043196 0.999219 0.999219 114548.000000 0.000156 0.000156 0.000156 0.000156 
37888000 30 31 839 606 -0.040506 0.999375 0.999375 114649.000000 0.000313 0.000000 0.000313 0.000469 
37952000 42 59 1492 45 -0.040032 0.999844 0.999844 114830.000000 0.000000 0.000000 0.000156 0.000156 
38016000 4 53 798 1233 -0.040665 0.999688 0.999687 115060.000000 0.000156 0.000313 0.000000 0.000156 
38080000 38 38 433 1259 -0.038449 0.999844 0.999844 115179.000000 0.000000 0.000000 0.000313 0.000156 
38144000 70 24 1398 856 -0.038370 0.999375 0.999375 115371.000000 0.000313 0.000313 0.000156 0.000000 
38208000 45 69 986 285 -0.038449 0.999531 0.999531 115579.000000 0.000000 0.000156 0.000000 0.000000 
38272000 58 78 244 1099 -0.040269 0.999375 0.999375 115834.000000 0.000000 0.000000 0.000156 0.000156 
38336000 55 8 333 822 -0.039636 0.999844 0.999844 116020.000000 0.000156 0.000312 0.000000 0.000156 
38400000 14 44 338 931 -0.039399 0.999375 0.999375 116176.000000 0.000469 0.000156 0.000469 0.000000 
38464000 7 76 121 1273 -0.041535 0.999219 0.999219 116422.000000 0.000156 0.000156 0.000000 0.000000 
38528000 75 35 1233 1074 -0.041535 0.999844 0.999844 116579.000000 0.000156 0.000313 0.000156 0.000156 
38592000 8 64 156 557 -0.041377 0.999531 0.999531 116761.000000 0.000156 0.000000 0.000156 0.000000 
38656000 8 59 351 334 -0.039082 0.999375 0.999375 116856.000000 0.000313 0.000000 0.000156 0.000156 
38720000 3 37 869 1145 -0.040744 0.999063 0.999062 117128.000000 0.000000 0.000156 0.000000 0.000000 
38784000 32 39 1259 1543 -0.042326 0.999688 0.999687 117344.000000 0.000156 0.000000 0.000156 0.000156 
38848000 75 44 1337 278 -0.042089 1.000000 1.000000 117534.000000 0.000156 0.000469 0.000156 0.000000 
38912000 76 26 247 815 -0.038608 0.999375 0.999375 117576.000000 0.000000 0.000156 0.000000 0.000000 
38976000 51 55 1123 1129 -0.041218 0.998906 0.998906 117884.000000 0.000156 0.000156 0.000000 0.000156 
39040000 49 22 909 472 -0.041930 0.999688 0.999687 118102.000000 0.000156 0.000469 0.000156 0.000156 
39104000 53 54 1133 972 -0.043117 0.999844 0.999844 118327.000000 0.000156 0.000313 0.000156 0.000000 
39168000 37 65 960 374 -0.041772 0.999219 0.999219 118500.000000 0.000469 0.000156 0.000156 0.000156 
39232000 8 38 1214 545 -0.041456 0.999844 0.999844 118668.000000 0.000156 0.000156 0.000156 0.000000 
39296000 39 65 253 1285 -0.044462 0.999688 0.999687 118900.000000 0.000000 0.000469 0.000156 0.000000 
39360000 37 32 147 679 -0.042484 0.998906 0.998906 119047.000000 0.000000 0.000938 0.000156 0.000156 
39424000 51 9 77 865 -0.041218 0.999375 0.999375 119156.000000 0.000156 0.000156 0.000156 0.000000 
39488000 23 58 998 1055 -0.044304 0.999063 0.999062 119461.000000 0.000000 0.000156 0.000156 0.000000 
39552000 27 11 1285 663 -0.042089 0.999375 0.999375 119574.000000 0.000156 0.000312 0.000000 0.000000 
39616000 49 40 1203 1415 -0.038449 0.999375 0.999375 119633.000000 0.000313 0.000156 0.000000 0.000156 
39680000 35 48 332 880 -0.041535 0.999219 0.999219 119953.000000 0.000313 0.000000 0.000156 0.000000 
39744000 12 66 1215 990 -0.040981 0.999844 0.999844 120143.000000 0.000156 0.000000 0.000156 0.000312 
39808000 71 50 545 3 -0.043196 0.999063 0.999062 120459.000000 0.000156 0.000313 0.000313 0.000000 
39872000 52 66 260 1293 -0.042247 0.999375 0.999375 120641.000000 0.000156 0.000000 0.000156 0.000156 
39936000 24 3 1595 1092 -0.042959 0.999688 0.999687 120869.000000 0.000313 0.000313 0.000156 0.000156 
40000000 64 24 971 1183 -0.038924 0.999219 0.999219 120958.000000 0.000000 0.000156 0.000000 0.000156 
40064000 13 23 213 216 -0.041693 0.999063 0.999062 121277.000000 0.000313 0.000156 0.000156 0.000313 
40128000 56 0 195 889 -0.042959 0.998906 0.998906 121529.000000 0.000156 0.000156 0.000000 0.000156 
40192000 23 53 743 501 -0.042405 0.999844 0.999844 121710.000000 0.000000 0.000156 0.000000 0.000312 
40256000 50 41 274 952 -0.041139 0.999688 0.999687 121827.000000 0.000000 0.000000 0.000000 0.000156 
40320000 14 53 382 671 -0.039161 0.999375 0.999375 121968.000000 0.000000 0.000156 0.000156 0.000469 
40384000 22 73 556 80 -0.040111 0.999375 0.999375 122182.000000 0.000313 0.000000 0.000313 0.000000 
40448000 7 3 438 1472 -0.041060 0.999531 0.999531 122408.000000 0.000156 0.000313 0.000156 0.000313 
40512000 74 59 639 697 -0.040585 0.998906 0.998906 122586.000000 0.000469 0.000000 0.000156 0.000313 
40576000 28 63 1482 1272 -0.041377 0.999688 0.999687 122848.000000 0.000156 0.000156 0.000000 0.000469 
40640000 24 52 1384 738 -0.041693 0.999375 0.999375 123074.000000 0.000000 0.000156 0.000469 0.000000 
40704000 61 30 1558 1213 -0.041377 0.999688 0.999687 123250.000000 0.000000 0.000000 0.000156 0.000000 
40768000 5 13 316 775 -0.042168 0.999219 0.999219 123483.000000 0.000000 0.000000 0.000000 0.000000 
40832000 71 43 1121 1167 -0.045886 0.999844 0.999844 123779.000000 0.000000 0.000156 0.000469 0.000000 
40896000 21 44 288 621 -0.041456 0.999688 0.999687 123782.000000 0.000000 0.000156 0.000313 0.000000 
40960000 59 4 78 288 -0.044066 0.999219 0.999219 124099.000000 0.000000 0.000000 0.000000 0.000313 
41024000 75 5 1529 1217 -0.042326 0.999375 0.999375 124258.000000 0.000313 0.000156 0.000313 0.000000 
41088000 7 71 1528 1224 -0.042247 0.999688 0.999687 124450.000000 0.000156 0.000313 0.000156 0.000000 
41152000 27 69 1094 1482 -0.043275 0.999063 0.999062 124696.000000 0.000000 0.000000 0.000156 0.000156 
41216000 63 30 1428 473 -0.042168 0.999844 0.999844 124871.000000 0.000313 0.000000 0.000313 0.000469 
41280000 48 49 1254 1260 -0.042009 0.999531 0.999531 125087.000000 0.000000 0.000313 0.000000 0.000000 
41344000 61 19 2 547 -0.042089 0.999219 0.999219 125289.000000 0.000469 0.000156 0.000156 0.000000 
41408000 15 50 683 1254 -0.044225 0.999531 0.999531 125556.000000 0.000000 0.000156 0.000313 0.000000 
41472000 2 71 784 1261 -0.041851 0.999531 0.999531 125619.000000 0.000313 0.000156 0.000156 0.000000 
41536000 60 12 1404 1598 -0.041851 0.999531 0.999531 125815.000000 0.000782 0.000000 0.000156 0.000156 
41600000 64 1 266 1542 -0.039161 1.000000 1.000000 125912.000000 0.000469 0.000156 0.000000 0.000000 
41664000 19 1 896 127 -0.040665 0.999063 0.999062 126169.000000 0.000313 0.000156 0.000156 0.000000 
41728000 30 54 208 486 -0.041377 0.999844 0.999844 126385.000000 0.000000 0.000000 0.000156 0.000000 
41792000 53 50 249 727 -0.041772 0.999375 0.999375 126589.000000 0.000000 0.000000 0.000156 0.000156 
41856000 49 52 807 1564 -0.039873 0.999531 0.999531 126717.000000 0.000156 0.000000 0.000156 0.000156 
41920000 52 26 111 383 -0.041930 0.999531 0.999531 127003.000000 0.000313 0.000000 0.000000 0.000156 
41984000 47 49 1059 1501 -0.039161 0.998906 0.998906 127084.000000 0.000156 0.000313 0.000000 0.000313 
42048000 4 26 665 592 -0.037816 1.000000 1.000000 127274.000000 0.000000 0.000000 0.000000 0.000312 
42112000 21 69 316 452 -0.036946 0.999375 0.999375 127417.000000 0.000000 0.000000 0.000156 0.000156 
42176000 68 59 596 984 -0.040902 0.999688 0.999687 127708.000000 0.000000 0.000000 0.000000 0.000156 
42240000 76 50 1511 854 -0.041614 0.999688 0.999687 127920.000000 0.000313 0.000000 0.000000 0.000156 
42304000 32 43 1145 721 -0.042089 0.999844 0.999844 128126.000000 0.000000 0.000156 0.000313 0.000000 
42368000 40 0 1233 782 -0.040506 0.999688 0.999687 128309.000000 0.000156 0.000156 0.000000 0.000313 
42432000 48 1 1237 918 -0.041930 0.999531 0.999531 128553.000000 0.000000 0.000156 0.000000 0.000156 
42496000 0 9 467 1348 -0.037816 1.000000 1.000000 128607.000000 0.000156 0.000156 0.000000 0.000156 
42560000 36 59 1450 273 -0.039636 0.999375 0.999375 128842.000000 0.000000 0.000156 0.000156 0.000000 
42624000 63 4 154 675 -0.039794 0.999688 0.999687 128995.000000 0.000000 0.000156 0.000000 0.000000 
42688000 25 38 195 1528 -0.041297 0.999219 0.999219 129235.000000 0.000000 0.000782 0.000000 0.000156 
42752000 51 12 5 659 -0.041772 0.999844 0.999844 129441.000000 0.000156 0.000000 0.000156 0.000000 
42816000 48 11 51 464 -0.042563 0.999531 0.999531 129670.000000 0.000000 0.000313 0.000313 0.000000 
42880000 45 49 1248 202 -0.040348 0.999375 0.999375 129826.000000 0.000313 0.000000 0.000156 0.000000 
42944000 66 26 907 67 -0.042563 1.000000 1.000000 130101.000000 0.000312 0.000156 0.000000 0.000000 
43008000 30 57 924 1012 -0.042405 0.998750 0.998750 130272.000000 0.000313 0.000000 0.000156 0.000000 
43072000 65 22 1381 1532 -0.042722 0.999688 0.999687 130448.000000 0.000000 0.000000 0.000469 0.000313 
43136000 69 36 1114 473 -0.042405 0.999688 0.999687 130597.000000 0.000156 0.000156 0.000000 0.000156 
43200000 49 13 359 397 -0.041693 0.999063 0.999062 130791.000000 0.000156 0.000000 0.000156 0.000000 
43264000 55 21 1313 525 -0.042642 0.999688 0.999687 131076.000000 0.000312 0.000312 0.000312 0.000312 
43328000 76 17 620 54 -0.043513 1.000000 1.000000 131282.000000 0.000000 0.000156 0.000156 0.000000 
43392000 62 27 196 479 -0.043117 0.999375 0.999375 131474.000000 0.000000 0.000156 0.000313 0.000156 
43456000 12 15 1302 780 -0.039557 0.999688 0.999687 131539.000000 0.000000 0.000156 0.000000 0.000469 
43520000 14 12 934 712 -0.038687 0.999219 0.999219 131718.000000 0.000156 0.000156 0.000156 0.000469 
43584000 28 66 1087 744 -0.040665 0.999844 0.999844 131952.000000 0.000156 0.000156 0.000156 0.000000 
43648000 28 43 1109 1449 -0.039873 0.999844 0.999844 132111.000000 0.000000 0.000156 0.000000 0.000000 
43712000 49 32 326 153 -0.038924 0.999219 0.999219 132280.000000 0.000000 0.000313 0.000156 0.000156 
43776000 46 45 786 793 -0.041297 0.999844 0.999844 132540.000000 0.000156 0.000156 0.000000 0.000000 
43840000 33 31 248 508 -0.042009 0.999531 0.999531 132743.000000 0.000313 0.000156 0.000000 0.000000 
43904000 54 58 1344 679 -0.043275 0.999375 0.999375 132999.000000 0.000156 0.000000 0.000156 0.000156 
43968000 71 72 1443 1162 -0.043196 0.999844 0.999844 133192.000000 0.000000 0.000000 0.000781 0.000000 
44032000 71 45 614 968 -0.040348 0.999531 0.999531 133294.000000 0.000156 0.000000 0.000313 0.000000 
44096000 46 64 1083 1298 -0.041377 0.999219 0.999219 133539.000000 0.000156 0.000156 0.000469 0.000156 
44160000 39 55 519 677 -0.040744 0.999688 0.999687 133693.000000 0.000313 0.000156 0.000469 0.000000 
44224000 40 57 643 1527 -0.041693 0.999688 0.999687 133897.000000 0.000156 0.000000 0.000000 0.000156 
44288000 11 21 180 357 -0.040427 0.999375 0.999375 134027.000000 0.000000 0.000469 0.000156 0.000469 
44352000 75 53 1041 734 -0.041851 0.999219 0.999219 134284.000000 0.000000 0.000156 0.000313 0.000156 
44416000 46 26 982 552 -0.041377 1.000000 1.000000 134536.000000 0.000000 0.000000 0.000000 0.000312 
44480000 23 47 127 1437 -0.039715 0.999063 0.999062 134683.000000 0.000000 0.000469 0.000625 0.000000 
44544000 71 62 625 66 -0.041693 0.999219 0.999219 134956.000000 0.000000 0.000313 0.000000 0.000156 
44608000 20 47 1375 1216 -0.043196 0.999063 0.999062 135166.000000 0.000156 0.000156 0.000000 0.000313 
44672000 52 36 627 1375 -0.042326 0.999531 0.999531 135367.000000 0.000156 0.000313 0.000313 0.000000 
44736000 24 79 837 1374 -0.041930 0.999531 0.999531 135547.000000 0.000156 0.000156 0.000000 0.000000 
44800000 53 72 77 1453 -0.041930 1.000000 1.000000 135738.000000 0.000156 0.000000 0.000156 0.000156 
44864000 28 49 531 303 -0.040506 0.999219 0.999219 135866.000000 0.000156 0.000156 0.000156 0.000313 
44928000 20 71 65 991 -0.042563 0.999688 0.999687 136163.000000 0.000156 0.000625 0.000313 0.000313 
44992000 39 70 525 362 -0.043117 0.999688 0.999687 136352.000000 0.000000 0.000000 0.000156 0.000000 
45056000 37 35 1519 111 -0.040506 0.999063 0.999062 136476.000000 0.000156 0.000156 0.000000 0.000156 
45120000 60 7 1586 1351 -0.040427 0.999375 0.999375 136647.000000 0.000156 0.000000 0.000156 0.000000 
45184000 6 72 1147 917 -0.039636 0.999688 0.999687 136808.000000 0.000625 0.000156 0.000000 0.000000 
45248000 52 45 753 1089 -0.044620 0.999375 0.999375 137192.000000 0.000000 0.000000 0.000000 0.000469 
45312000 7 27 1358 841 -0.042168 0.999688 0.999687 137261.000000 0.000156 0.000000 0.000313 0.000469 
45376000 52 78 794 1201 -0.045570 1.000000 1.000000 137582.000000 0.000156 0.000312 0.000156 0.000156 
45440000 32 26 775 1090 -0.043354 0.999844 0.999844 137724.000000 0.000000 0.000156 0.000156 0.000000 
45504000 42 16 176 692 -0.041535 0.999844 0.999844 137872.000000 0.000156 0.000313 0.000156 0.000000 
45568000 79 9 1227 1483 -0.038608 0.999844 0.999844 137953.000000 0.000313 0.000313 0.000156 0.000156 
45632000 25 54 1031 577 -0.039161 0.998906 0.998906 138132.000000 0.000156 0.000000 0.000000 0.000000 
45696000 0 5 737 866 -0.039161 0.999375 0.999375 138292.000000 0.000000 0.000156 0.000000 0.000000 
45760000 46 2 1349 1213 -0.039003 0.999688 0.999687 138481.000000 0.000469 0.000156 0.000313 0.000313 
45824000 73 13 26 472 -0.041535 0.999063 0.999062 138757.000000 0.000313 0.000156 0.000000 0.000469 
45888000 59 48 43 1030 -0.040269 0.999375 0.999375 138901.000000 0.000000 0.000156 0.000469 0.000313 
45952000 56 70 879 1091 -0.042484 0.999531 0.999531 139190.000000 0.000000 0.000000 0.000469 0.000156 
46016000 73 10 355 708 -0.040506 0.999063 0.999062 139312.000000 0.000000 0.000000 0.000156 0.000000 
46080000 33 44 392 312 -0.039241 0.999375 0.999375 139502.000000 0.000156 0.000156 0.000000 0.000156 
46144000 16 19 322 1401 -0.042009 0.999844 0.999844 139803.000000 0.000313 0.000313 0.000000 0.000156 
46208000 24 22 70 1361 -0.040823 0.999219 0.999219 139979.000000 0.000156 0.000000 0.000313 0.000156 
46272000 8 66 554 219 -0.043592 0.999375 0.999375 140232.000000 0.000000 0.000000 0.000469 0.000000 
46336000 64 58 942 704 -0.043513 0.999688 0.999687 140450.000000 0.000313 0.000000 0.000156 0.000156 
46400000 65 42 1127 643 -0.040506 0.999688 0.999687 140552.000000 0.000156 0.000000 0.000156 0.000000 
46464000 47 29 1292 265 -0.040506 0.999375 0.999375 140776.000000 0.000156 0.000000 0.000000 0.000000 
46528000 17 9 1305 873 -0.040823 0.999375 0.999375 141027.000000 0.000156 0.000313 0.000313 0.000000 
46592000 5 76 888 887 -0.041139 0.999844 0.999844 141200.000000 0.000156 0.000000 0.000156 0.000156 
46656000 34 29 370 480 -0.041614 0.999375 0.999375 141410.000000 0.000000 0.000156 0.000313 0.000000 
46720000 68 27 758 1565 -0.041377 0.999844 0.999844 141597.000000 0.000156 0.000000 0.000156 0.000156 
46784000 8 24 1258 510 -0.044699 0.999375 0.999375 141958.000000 0.000000 0.000156 0.000156 0.000156 
46848000 38 38 992 1303 -0.040665 0.999375 0.999375 142005.000000 0.000156 0.000313 0.000156 0.000000 
46912000 45 30 969 167 -0.040585 0.999219 0.999219 142199.000000 0.000000 0.000000 0.000000 0.000156 
46976000 63 64 332 936 -0.042484 0.999531 0.999531 142483.000000 0.000000 0.000000 0.000000 0.000000 
47040000 15 6 747 918 -0.040506 0.999375 0.999375 142593.000000 0.000000 0.000156 0.000313 0.000313 
47104000 48 12 112 1544 -0.042642 0.999844 0.999844 142867.000000 0.000000 0.000156 0.000156 0.000156 
47168000 39 58 384 557 -0.043038 0.999219 0.999219 143081.000000 0.000313 0.000000 0.000156 0.000156 
47232000 60 59 717 585 -0.040744 0.999531 0.999531 143262.000000 0.000000 0.000000 0.000156 0.000000 
47296000 2 38 466 1437 -0.038687 0.999531 0.999531 143376.000000 0.000000 0.000000 0.000313 0.000313 
47360000 39 38 1048 977 -0.041297 0.999844 0.999844 143663.000000 0.000000 0.000156 0.000156 0.000156 
47424000 0 30 1149 1317 -0.041851 0.999063 0.999062 143833.000000 0.000000 0.000000 0.000156 0.000156 
47488000 68 3 1041 471 -0.041535 0.999375 0.999375 143977.000000 0.000156 0.000156 0.000000 0.000000 
47552000 41 16 155 1243 -0.044225 0.999844 0.999844 144307.000000 0.000156 0.000000 0.000000 0.000156 
47616000 74 61 744 1 -0.042880 1.000000 1.000000 144436.000000 0.000000 0.000156 0.000156 0.000000 
47680000 66 59 330 187 -0.041535 0.999844 0.999844 144555.000000 0.000156 0.000000 0.000312 0.000156 
47744000 9 36 780 462 -0.041535 0.999531 0.999531 144768.000000 0.000469 0.000156 0.000000 0.000000 
47808000 62 61 848 381 -0.040032 0.999688 0.999687 144891.000000 0.000156 0.000000 0.000156 0.000313 
47872000 46 63 1140 1222 -0.040665 1.000000 1.000000 145105.000000 0.000156 0.000156 0.000625 0.000000 
47936000 51 9 618 774 -0.042563 0.999844 0.999844 145397.000000 0.000156 0.000000 0.000156 0.000313 
48000000 30 46 1461 1376 -0.041377 0.999531 0.999531 145541.000000 0.000313 0.000313 0.000000 0.000156 
48064000 73 49 1451 203 -0.042959 0.998906 0.998906 145792.000000 0.000000 0.000000 0.000313 0.000156 
48128000 45 78 1299 997 -0.040823 0.999219 0.999219 145899.000000 0.000156 0.000156 0.000000 0.000000 
48192000 43 45 1542 392 -0.040269 0.999844 0.999844 146075.000000 0.000312 0.000156 0.000156 0.000156 
48256000 76 6 774 608 -0.039399 0.999531 0.999531 146269.000000 0.000313 0.000156 0.000156 0.000469 
48320000 8 6 1188 1479 -0.037579 0.999375 0.999375 146394.000000 0.000156 0.000156 0.000000 0.000156 
48384000 32 2 1540 612 -0.040585 0.999219 0.999219 146705.000000 0.000313 0.000156 0.000000 0.000000 
48448000 63 7 1554 436 -0.039873 0.999688 0.999687 146852.000000 0.000000 0.000156 0.000469 0.000469 
48512000 8 2 139 309 -0.040744 0.999375 0.999375 147041.000000 0.000156 0.000000 0.000469 0.000313 
48576000 42 21 1339 622 -0.040665 0.999844 0.999844 147219.000000 0.000000 0.000000 0.000156 0.000000 
48640000 75 72 919 1590 -0.038291 0.999375 0.999375 147291.000000 0.000469 0.000000 0.000000 0.000000 
48704000 58 5 1322 698 -0.037816 0.999219 0.999219 147437.000000 0.000000 0.000000 0.000156 0.000000 
48768000 25 55 504 931 -0.039399 0.999688 0.999687 147646.000000 0.000000 0.000156 0.000000 0.000000 
48832000 17 24 1041 672 -0.038133 0.999219 0.999219 147778.000000 0.000156 0.000000 0.000156 0.000313 
48896000 32 8 656 125 -0.042326 0.999688 0.999687 148101.000000 0.000313 0.000000 0.000000 0.000313 
48960000 38 74 434 379 -0.039953 0.998906 0.998906 148189.000000 0.000313 0.000156 0.000156 0.000469 
49024000 54 13 879 624 -0.045253 0.999375 0.999375 148560.000000 0.000313 0.000000 0.000000 0.000156 
49088000 1 61 262 599 -0.042801 0.999063 0.999062 148651.000000 0.000313 0.000000 0.000156 0.000156 
49152000 72 77 931 1410 -0.041456 0.999688 0.999687 148832.000000 0.000313 0.000156 0.000156 0.000000 
49216000 44 57 261 686 -0.041218 0.999844 0.999844 149048.000000 0.000156 0.000156 0.000156 0.000156 
49280000 56 67 261 608 -0.042642 0.999375 0.999375 149284.000000 0.000313 0.000156 0.000000 0.000313 
49344000 12 71 1193 473 -0.042722 0.999375 0.999375 149453.000000 0.000313 0.000313 0.000000 0.000313 
49408000 56 58 1156 496 -0.039636 0.999844 0.999844 149522.000000 0.000000 0.000000 0.000156 0.000469 
49472000 65 9 1256 68 -0.034652 0.999844 0.999844 149549.000000 0.000156 0.000000 0.000156 0.000000 
49536000 3 45 1000 1384 -0.038845 0.999688 0.999687 149915.000000 0.000313 0.000313 0.000000 0.000469 
49600000 15 12 298 425 -0.039478 0.998906 0.998906 150113.000000 0.000469 0.000000 0.000469 0.000156 
49664000 27 3 854 877 -0.040823 0.999531 0.999531 150326.000000 0.000000 0.000000 0.000469 0.000156 
49728000 76 78 577 309 -0.040190 0.999844 0.999844 150512.000000 0.000156 0.000156 0.000313 0.000000 
49792000 57 8 1019 982 -0.042405 0.999688 0.999687 150803.000000 0.000000 0.000313 0.000000 0.000000 
49856000 42 29 219 844 -0.044146 0.999219 0.999219 151068.000000 0.000156 0.000000 0.000000 0.000313 
49920000 68 19 1478 968 -0.039953 0.999844 0.999844 151085.000000 0.000156 0.000000 0.000156 0.000156 
49984000 50 13 888 1239 -0.042484 0.999531 0.999531 151395.000000 0.000313 0.000000 0.000156 0.000000 
50048000 60 12 870 749 -0.041297 0.999375 0.999375 151565.000000 0.000156 0.000625 0.000156 0.000000 
50112000 0 61 145 985 -0.039241 0.999531 0.999531 151689.000000 0.000156 0.000000 0.000156 0.000000 
50176000 59 1 724 1184 -0.040348 0.999688 0.999687 151948.000000 0.000000 0.000156 0.000156 0.000156 
50240000 74 20 1415 303 -0.041377 0.999531 0.999531 152172.000000 0.000156 0.000156 0.000000 0.000156 
50304000 41 3 910 1165 -0.041456 0.999219 0.999219 152369.000000 0.000313 0.000000 0.000156 0.000313 
50368000 78 65 998 390 -0.041693 0.999219 0.999219 152557.000000 0.000313 0.000313 0.000313 0.000156 
50432000 25 54 1527 1534 -0.043038 0.999531 0.999531 152782.000000 0.000313 0.000156 0.000000 0.000000 
50496000 59 76 402 105 -0.043750 0.998906 0.998906 153004.000000 0.000156 0.000000 0.000000 0.000000 
50560000 30 5 550 1204 -0.039636 0.999063 0.999062 153072.000000 0.000156 0.000313 0.000156 0.000000 
50624000 43 11 499 1027 -0.042247 0.999531 0.999531 153337.000000 0.000000 0.000156 0.000000 0.000000 
50688000 36 31 344 1570 -0.044066 0.999375 0.999375 153606.000000 0.000000 0.000000 0.000156 0.000000 
50752000 43 58 552 141 -0.042563 0.999688 0.999687 153732.000000 0.000156 0.000156 0.000469 0.000000 
50816000 62 58 800 193 -0.044937 0.999375 0.999375 153990.000000 0.000000 0.000313 0.000000 0.000313 
50880000 47 15 679 1481 -0.045491 0.999063 0.999062 154208.000000 0.000000 0.000156 0.000313 0.000156 
50944000 13 41 1358 728 -0.041930 0.999688 0.999687 154283.000000 0.000469 0.000000 0.000000 0.000156 
51008000 60 52 1167 689 -0.040902 0.999688 0.999687 154423.000000 0.000313 0.000313 0.000000 0.000313 
51072000 5 51 604 960 -0.038212 0.999219 0.999219 154550.000000 0.000000 0.000000 0.000000 0.000156 
51136000 24 30 556 1166 -0.039636 0.999375 0.999375 154783.000000 0.000156 0.000000 0.000156 0.000313 
51200000 45 41 303 420 -0.039873 0.999219 0.999219 155018.000000 0.000469 0.000313 0.000000 0.000000 
51264000 32 42 1308 624 -0.039161 0.999375 0.999375 155161.000000 0.000469 0.000000 0.000156 0.000313 
51328000 5 22 906 554 -0.040506 0.999375 0.999375 155440.000000 0.000156 0.000156 0.000313 0.000156 
51392000 57 54 281 1076 -0.040269 0.999375 0.999375 155661.000000 0.000000 0.000000 0.000000 0.000313 
51456000 28 29 1108 1326 -0.041377 0.999531 0.999531 155939.000000 0.000000 0.000156 0.000156 0.000313 
51520000 23 15 635 765 -0.043513 0.998437 0.998437 156197.000000 0.000000 0.000000 0.000000 0.000313 
51584000 14 25 1123 4 -0.043354 0.999688 0.999687 156402.000000 0.000156 0.000156 0.000000 0.000313 
51648000 48 38 647 1359 -0.046519 0.999375 0.999375 156720.000000 0.000156 0.000313 0.000000 0.000000 
51712000 79 6 782 784 -0.043671 0.999531 0.999531 156848.000000 0.000156 0.000000 0.000313 0.000000 
51776000 6 17 1435 864 -0.039478 0.999063 0.999062 156919.000000 0.000156 0.000000 0.000000 0.000156 
51840000 15 30 41 1182 -0.042009 0.998906 0.998906 157169.000000 0.000156 0.000156 0.000000 0.000156 
51904000 59 43 1117 1353 -0.045095 0.999375 0.999375 157489.000000 0.000000 0.000156 0.000469 0.000156 
51968000 13 62 825 1371 -0.046361 0.999219 0.999219 157755.000000 0.000000 0.000000 0.000313 0.000156 
52032000 4 71 1077 38 -0.045491 0.999375 0.999375 157898.000000 0.000313 0.000313 0.000000 0.000000 
52096000 16 8 997 1002 -0.042326 0.998906 0.998906 157983.000000 0.000469 0.000313 0.000313 0.000000 
52160000 55 14 309 1176 -0.040032 0.999375 0.999375 158120.000000 0.000313 0.000156 0.000000 0.000156 
52224000 9 51 788 289 -0.042563 0.999531 0.999531 158414.000000 0.000469 0.000156 0.000156 0.000000 
52288000 23 6 214 233 -0.041139 0.999219 0.999219 158544.000000 0.000156 0.000313 0.000000 0.000000 
52352000 29 68 1481 820 -0.042326 0.999531 0.999531 158815.000000 0.000313 0.000000 0.000000 0.000156 
52416000 15 11 106 37 -0.043513 0.999844 0.999844 159049.000000 0.000156 0.000156 0.000156 0.000000 
52480000 76 3 310 369 -0.041456 0.999531 0.999531 159180.000000 0.000156 0.000156 0.000000 0.000313 
52544000 71 29 1525 148 -0.042722 1.000000 1.000000 159465.000000 0.000000 0.000000 0.000312 0.000000 
52608000 3 79 1257 1279 -0.038766 0.999219 0.999219 159487.000000 0.000313 0.000000 0.000156 0.000000 
52672000 32 17 44 246 -0.043987 0.999844 0.999844 159863.000000 0.000156 0.000156 0.000000 0.000000 
52736000 19 59 778 1091 -0.042722 0.999531 0.999531 160036.000000 0.000000 0.000000 0.000000 0.000000 
52800000 15 65 1390 253 -0.040348 0.999531 0.999531 160154.000000 0.000000 0.000000 0.000313 0.000000 
52864000 51 5 1343 995 -0.039399 0.999219 0.999219 160351.000000 0.000313 0.000000 0.000000 0.000000 
52928000 74 16 18 1505 -0.039161 0.999375 0.999375 160587.000000 0.000000 0.000313 0.000000 0.000156 
52992000 27 67 514 292 -0.040585 0.999688 0.999687 160819.000000 0.000313 0.000000 0.000313 0.000156 
53056000 41 16 229 1218 -0.041139 0.999375 0.999375 161062.000000 0.000156 0.000000 0.000156 0.000313 
53120000 29 58 436 1208 -0.039320 0.998906 0.998906 161193.000000 0.000313 0.000469 0.000313 0.000156 
53184000 11 41 44 1378 -0.043275 0.999531 0.999531 161532.000000 0.000156 0.000469 0.000313 0.000156 
53248000 66 58 1199 188 -0.036946 0.999688 0.999687 161511.000000 0.000000 0.000000 0.000469 0.000625 
53312000 4 32 1316 193 -0.040427 0.999219 0.999219 161776.000000 0.000469 0.000000 0.000469 0.000000 
53376000 54 3 313 397 -0.044304 0.999219 0.999219 162082.000000 0.000000 0.000469 0.000156 0.000156 
53440000 23 56 1267 667 -0.041139 0.999219 0.999219 162133.000000 0.000156 0.000156 0.000000 0.000469 
53504000 33 28 1577 455 -0.038528 0.999531 0.999531 162245.000000 0.000469 0.000000 0.000000 0.000313 
53568000 44 60 636 0 -0.039478 0.999375 0.999375 162473.000000 0.000156 0.000000 0.000000 0.000469 
53632000 5 59 620 214 -0.041614 0.999063 0.999062 162761.000000 0.000156 0.000000 0.000156 0.000156 
53696000 26 39 411 1336 -0.040427 0.999688 0.999687 162934.000000 0.000313 0.000000 0.000000 0.000000 
53760000 69 70 712 818 -0.037500 0.999688 0.999687 162997.000000 0.000000 0.000000 0.000156 0.000000 
53824000 67 5 888 1263 -0.044225 0.999531 0.999531 163393.000000 0.000156 0.000156 0.000156 0.000000 
53888000 6 79 379 184 -0.042089 0.999531 0.999531 163503.000000 0.000000 0.000000 0.000313 0.000000 
53952000 11 77 460 909 -0.043275 0.999375 0.999375 163715.000000 0.000313 0.000313 0.000156 0.000156 
54016000 42 17 1369 255 -0.042168 0.999688 0.999687 163884.000000 0.000000 0.000156 0.000000 0.000156 
54080000 38 17 632 1377 -0.040981 0.999844 0.999844 163971.000000 0.000000 0.000156 0.000156 0.000312 
54144000 68 43 1577 1218 -0.040823 0.999688 0.999687 164209.000000 0.000313 0.000156 0.000000 0.000000 
54208000 60 17 1412 195 -0.039557 0.999219 0.999219 164387.000000 0.000469 0.000782 0.000000 0.000000 
54272000 6 5 1086 787 -0.039478 0.999688 0.999687 164577.000000 0.000625 0.000000 0.000000 0.000000 
54336000 57 8 1482 171 -0.038370 0.998594 0.998594 164738.000000 0.000156 0.000156 0.000000 0.000000 
54400000 22 58 717 609 -0.039794 0.999531 0.999531 164978.000000 0.000313 0.000000 0.000000 0.000469 
54464000 68 27 885 59 -0.042959 0.999063 0.999062 165302.000000 0.000469 0.000000 0.000313 0.000000 
54528000 36 16 1517 988 -0.039003 0.999063 0.999062 165359.000000 0.000469 0.000000 0.000000 0.000156 
54592000 65 46 1114 1405 -0.039953 0.999375 0.999375 165577.000000 0.000313 0.000156 0.000000 0.000156 
54656000 62 41 7 904 -0.041535 0.998437 0.998437 165837.000000 0.000000 0.000000 0.000313 0.000313 
54720000 23 40 812 1560 -0.039794 0.999375 0.999375 165976.000000 0.000000 0.000156 0.000000 0.000313 
54784000 61 20 828 223 -0.041060 0.999688 0.999687 166249.000000 0.000313 0.000156 0.000000 0.000156 
54848000 2 28 1142 535 -0.039478 0.999375 0.999375 166372.000000 0.000000 0.000313 0.000313 0.000156 
54912000 69 67 911 1548 -0.037737 0.999688 0.999687 166508.000000 0.000313 0.000313 0.000000 0.000313 
54976000 25 35 1394 1268 -0.041218 1.000000 1.000000 166865.000000 0.000156 0.000312 0.000000 0.000312 
55040000 65 28 1429 115 -0.041614 0.999531 0.999531 167087.000000 0.000156 0.000313 0.000000 0.000156 
55104000 3 79 1375 1599 -0.039873 0.999531 0.999531 167197.000000 0.000469 0.000156 0.000156 0.000156 
55168000 61 45 1113 422 -0.039873 0.999375 0.999375 167386.000000 0.000000 0.000156 0.000156 0.000156 
55232000 62 32 25 588 -0.041297 0.999375 0.999375 167583.000000 0.000000 0.000156 0.000000 0.000000 
55296000 8 62 1499 772 -0.044146 0.999219 0.999219 167877.000000 0.000469 0.000000 0.000156 0.000000 
55360000 55 23 677 1180 -0.041456 0.999531 0.999531 167957.000000 0.000156 0.000469 0.000156 0.000156 
55424000 59 9 285 1077 -0.038608 0.999531 0.999531 168048.000000 0.000000 0.000000 0.000000 0.000313 
55488000 34 14 860 959 -0.042642 0.999688 0.999687 168415.000000 0.000156 0.000000 0.000000 0.000156 
55552000 72 78 336 1026 -0.043513 0.999688 0.999687 168652.000000 0.000156 0.000000 0.000156 0.000156 
55616000 70 60 1057 1468 -0.042405 0.999531 0.999531 168839.000000 0.000469 0.000000 0.000156 0.000313 
55680000 26 35 1425 902 -0.041851 0.999531 0.999531 169044.000000 0.000000 0.000469 0.000000 0.000156 
55744000 11 9 679 528 -0.042247 0.999375 0.999375 169253.000000 0.000000 0.000000 0.000000 0.000625 
55808000 27 36 135 512 -0.043354 0.999531 0.999531 169490.000000 0.000469 0.000156 0.000469 0.000156 
55872000 49 21 1158 1282 -0.044225 0.999844 0.999844 169719.000000 0.000000 0.000156 0.000000 0.000156 
55936000 25 7 121 1288 -0.045728 0.999063 0.999062 169972.000000 0.000156 0.000156 0.000000 0.000000 
56000000 35 56 1454 1223 -0.040823 0.999844 0.999844 169966.000000 0.000313 0.000000 0.000313 0.000156 
56064000 79 42 822 1497 -0.037975 0.999219 0.999219 170052.000000 0.000156 0.000156 0.000313 0.000000 
56128000 15 75 973 712 -0.039320 0.999531 0.999531 170290.000000 0.000156 0.000156 0.000000 0.000000 
56192000 68 9 89 320 -0.040032 0.999688 0.999687 170526.000000 0.000156 0.000000 0.000000 0.000313 
56256000 46 42 59 509 -0.040348 0.999375 0.999375 170803.000000 0.000000 0.000000 0.000156 0.000156 
56320000 42 34 1183 671 -0.042722 0.999375 0.999375 171112.000000 0.000000 0.000156 0.000156 0.000156 
56384000 52 28 1198 99 -0.043829 0.999688 0.999687 171360.000000 0.000313 0.000156 0.000469 0.000000 
56448000 75 63 1589 656 -0.041060 0.999375 0.999375 171478.000000 0.000313 0.000000 0.000156 0.000000 
56512000 47 52 44 661 -0.040111 0.999531 0.999531 171592.000000 0.000469 0.000000 0.000313 0.000000 
56576000 64 43 161 1329 -0.040032 0.999531 0.999531 171752.000000 0.000156 0.000313 0.000000 0.000000 
56640000 65 73 613 1577 -0.040427 0.999844 0.999844 171960.000000 0.000000 0.000156 0.000156 0.000312 
56704000 25 28 31 567 -0.041535 0.999531 0.999531 172217.000000 0.000156 0.000000 0.000313 0.000156 
56768000 36 79 105 1451 -0.038608 0.998594 0.998594 172282.000000 0.000156 0.000000 0.000156 0.000000 
56832000 76 24 1389 502 -0.040348 0.999375 0.999375 172522.000000 0.000156 0.000000 0.000156 0.000000 
56896000 21 79 1438 70 -0.039241 0.999375 0.999375 172696.000000 0.000000 0.000000 0.000156 0.000000 
56960000 79 75 1267 1112 -0.039636 1.000000 1.000000 172921.000000 0.000000 0.000156 0.000312 0.000156 
57024000 20 74 1201 698 -0.043275 0.999531 0.999531 173269.000000 0.000156 0.000156 0.000000 0.000156 
57088000 7 0 1554 986 -0.043117 0.999531 0.999531 173477.000000 0.000000 0.000000 0.000313 0.000156 
57152000 7 46 1002 1436 -0.042168 0.999219 0.999219 173659.000000 0.000156 0.000000 0.000156 0.000000 
57216000 18 54 658 1506 -0.043117 0.999219 0.999219 173859.000000 0.000000 0.000156 0.000156 0.000156 
57280000 5 17 1520 1070 -0.044383 0.999531 0.999531 174071.000000 0.000156 0.000313 0.000313 0.000313 
57344000 12 53 237 1534 -0.040744 0.999688 0.999687 174151.000000 0.000000 0.000313 0.000000 0.000000 
57408000 9 76 91 135 -0.043196 0.999531 0.999531 174412.000000 0.000000 0.000469 0.000156 0.000156 
57472000 60 5 1545 744 -0.042801 0.999219 0.999219 174599.000000 0.000625 0.000000 0.000469 0.000156 
57536000 24 18 1331 386 -0.041060 0.999688 0.999687 174698.000000 0.000156 0.000000 0.000156 0.000156 
57600000 76 54 1539 1078 -0.040032 0.999688 0.999687 174822.000000 0.000000 0.000313 0.000156 0.000313 
57664000 57 45 291 1536 -0.043829 0.999219 0.999219 175154.000000 0.000469 0.000313 0.000156 0.000156 
57728000 62 23 420 634 -0.044462 0.999531 0.999531 175360.000000 0.000000 0.000000 0.000156 0.000313 
57792000 45 49 400 886 -0.039241 0.999375 0.999375 175342.000000 0.000000 0.000313 0.000313 0.000313 
57856000 19 67 1109 920 -0.042168 0.998750 0.998750 175636.000000 0.000156 0.000156 0.000156 0.000156 
57920000 77 59 343 1496 -0.042168 0.999375 0.999375 175875.000000 0.000156 0.000000 0.000000 0.000156 
57984000 0 20 665 1494 -0.042009 0.999063 0.999062 176066.000000 0.000156 0.000156 0.000156 0.000000 
58048000 68 51 1504 494 -0.042959 0.999844 0.999844 176253.000000 0.000156 0.000000 0.000156 0.000156 
58112000 42 29 1142 1288 -0.042405 0.999844 0.999844 176417.000000 0.000156 0.000156 0.000156 0.000313 
58176000 42 20 777 231 -0.043354 0.999063 0.999062 176646.000000 0.000156 0.000000 0.000313 0.000000 
58240000 23 73 738 433 -0.041456 0.999375 0.999375 176805.000000 0.000156 0.000000 0.000313 0.000156 
58304000 49 37 1086 485 -0.043434 0.999531 0.999531 177093.000000 0.000313 0.000156 0.000469 0.000313 
58368000 21 22 1241 1183 -0.040032 0.998594 0.998594 177163.000000 0.000156 0.000156 0.000000 0.000313 
58432000 59 61 327 1455 -0.040190 0.999844 0.999844 177352.000000 0.000156 0.000313 0.000000 0.000313 
58496000 66 52 1458 294 -0.040111 0.999531 0.999531 177522.000000 0.000000 0.000313 0.000156 0.000156 
58560000 22 62 960 712 -0.041614 0.999531 0.999531 177786.000000 0.000156 0.000156 0.000313 0.000000 
58624000 49 57 453 1245 -0.041218 0.999063 0.999062 177940.000000 0.000156 0.000000 0.000156 0.000000 
58688000 19 45 242 959 -0.043671 0.999219 0.999219 178195.000000 0.000313 0.000000 0.000156 0.000000 
58752000 1 3 129 442 -0.039715 0.999531 0.999531 178224.000000 0.000156 0.000000 0.000000 0.000156 
58816000 70 76 232 916 -0.039794 0.999844 0.999844 178410.000000 0.000156 0.000156 0.000312 0.000156 
58880000 4 60 42 1189 -0.040269 0.999531 0.999531 178680.000000 0.000313 0.000000 0.000156 0.000000 
58944000 76 25 693 1331 -0.038370 0.999063 0.999062 178817.000000 0.000156 0.000000 0.000000 0.000313 
59008000 72 72 977 819 -0.044383 0.999531 0.999531 179214.000000 0.000000 0.000000 0.000156 0.000156 
59072000 3 70 458 1007 -0.038370 0.999219 0.999219 179225.000000 0.000156 0.000313 0.000156 0.000313 
59136000 18 32 1271 306 -0.040506 0.999375 0.999375 179519.000000 0.000313 0.000156 0.000313 0.000313 
59200000 22 46 1468 1096 -0.041377 0.999531 0.999531 179738.000000 0.000156 0.000469 0.000156 0.000156 
59264000 48 11 1010 1077 -0.038924 0.999375 0.999375 179813.000000 0.000313 0.000156 0.000156 0.000469 
59328000 7 22 910 96 -0.041851 0.999063 0.999062 180095.000000 0.000313 0.000313 0.000000 0.000000 
59392000 37 12 1167 816 -0.040032 0.999375 0.999375 180261.000000 0.000156 0.000156 0.000000 0.000156 
59456000 50 53 319 523 -0.040902 0.999375 0.999375 180510.000000 0.000000 0.000156 0.000156 0.000000 
59520000 76 71 109 135 -0.044225 0.999375 0.999375 180845.000000 0.000469 0.000156 0.000313 0.000156 
59584000 5 12 373 31 -0.041456 0.999688 0.999687 180901.000000 0.000156 0.000313 0.000000 0.000313 
59648000 44 19 803 161 -0.041060 0.999531 0.999531 181078.000000 0.000000 0.000000 0.000000 0.000000 
59712000 73 62 1358 968 -0.039794 0.999531 0.999531 181216.000000 0.000000 0.000156 0.000000 0.000469 
59776000 28 29 460 544 -0.039873 0.999531 0.999531 181351.000000 0.000000 0.000156 0.000156 0.000156 
59840000 42 6 1103 506 -0.041772 0.999219 0.999219 181638.000000 0.000000 0.000156 0.000156 0.000000 
59904000 15 78 193 456 -0.041377 0.999844 0.999844 181875.000000 0.000000 0.000000 0.000000 0.000000 
59968000 2 66 351 1036 -0.043671 0.999219 0.999219 182185.000000 0.000156 0.000000 0.000156 0.000156 
60032000 56 4 771 891 -0.043354 0.999688 0.999687 182378.000000 0.000156 0.000313 0.000000 0.000000 
60096000 42 36 94 1144 -0.042801 1.000000 1.000000 182590.000000 0.000469 0.000000 0.000156 0.000312 
60160000 9 5 501 1243 -0.043987 0.999688 0.999687 182872.000000 0.000469 0.000156 0.000000 0.000156 
60224000 22 51 549 1487 -0.043592 0.999688 0.999687 183046.000000 0.000156 0.000000 0.000000 0.000469 
60288000 41 38 1396 1358 -0.042405 0.999219 0.999219 183210.000000 0.000000 0.000156 0.000000 0.000313 
60352000 30 12 671 703 -0.042642 0.999531 0.999531 183423.000000 0.000000 0.000156 0.000000 0.000000 
60416000 54 58 626 1537 -0.043908 0.999844 0.999844 183661.000000 0.000313 0.000313 0.000000 0.000000 
60480000 56 28 1482 239 -0.042959 0.999063 0.999062 183889.000000 0.000000 0.000156 0.000000 0.000469 
60544000 70 4 672 1384 -0.040981 0.998906 0.998906 183981.000000 0.000156 0.000000 0.000156 0.000156 
60608000 7 7 1253 497 -0.042168 0.999688 0.999687 184241.000000 0.000156 0.000156 0.000156 0.000156 
60672000 15 5 1545 484 -0.039478 0.999844 0.999844 184339.000000 0.000000 0.000313 0.000469 0.000000 
60736000 24 45 1312 593 -0.040348 0.999688 0.999687 184543.000000 0.000313 0.000313 0.000156 0.000156 
60800000 64 24 790 945 -0.043354 0.999531 0.999531 184858.000000 0.000000 0.000000 0.000313 0.000156 
60864000 24 18 447 1038 -0.040427 0.999844 0.999844 184926.000000 0.000312 0.000312 0.000000 0.000156 
60928000 45 68 628 1142 -0.040902 0.998906 0.998906 185104.000000 0.000469 0.000000 0.000000 0.000156 
60992000 23 70 1589 517 -0.044462 0.999688 0.999687 185424.000000 0.000156 0.000156 0.000313 0.000313 
61056000 46 4 1303 327 -0.044699 0.999531 0.999531 185637.000000 0.000313 0.000156 0.000313 0.000313 
61120000 29 2 521 882 -0.040902 0.999531 0.999531 185726.000000 0.000000 0.000156 0.000000 0.000000 
61184000 25 53 89 84 -0.038845 0.999531 0.999531 185818.000000 0.000156 0.000156 0.000313 0.000000 
61248000 71 52 821 397 -0.041377 0.999531 0.999531 186078.000000 0.000156 0.000156 0.000313 0.000000 
61312000 55 40 262 1306 -0.041614 0.998906 0.998906 186295.000000 0.000000 0.000156 0.000000 0.000313 
61376000 60 44 493 586 -0.041377 0.999531 0.999531 186516.000000 0.000000 0.000000 0.000000 0.000156 
61440000 79 6 1000 1110 -0.039003 0.999688 0.999687 186606.000000 0.000313 0.000469 0.000156 0.000000 
61504000 60 23 1134 376 -0.037658 0.999688 0.999687 186751.000000 0.000156 0.000313 0.000156 0.000156 
61568000 47 54 384 84 -0.038212 0.999844 0.999844 186954.000000 0.000156 0.000000 0.000000 0.000469 
61632000 40 5 105 1305 -0.041060 0.999063 0.999062 187289.000000 0.000156 0.000000 0.000156 0.000156 
61696000 49 26 1133 943 -0.043434 0.999375 0.999375 187576.000000 0.000156 0.000156 0.000156 0.000156 
61760000 66 54 913 272 -0.039873 0.999063 0.999062 187604.000000 0.000313 0.000156 0.000313 0.000000 
61824000 79 37 428 458 -0.041139 0.999375 0.999375 187857.000000 0.000000 0.000000 0.000156 0.000156 
61888000 33 41 1571 723 -0.039873 0.999063 0.999062 187995.000000 0.000000 0.000156 0.000000 0.000156 
61952000 5 21 396 90 -0.044383 0.999531 0.999531 188340.000000 0.000156 0.000313 0.000313 0.000156 
62016000 59 45 932 1450 -0.041456 0.999844 0.999844 188415.000000 0.000313 0.000000 0.000156 0.000313 
62080000 52 22 312 1552 -0.039953 0.999375 0.999375 188535.000000 0.000469 0.000000 0.000156 0.000156 
62144000 45 41 1367 1232 -0.042168 0.999688 0.999687 188801.000000 0.000156 0.000313 0.000156 0.000156 
62208000 20 77 629 666 -0.040981 0.999063 0.999062 188925.000000 0.000156 0.000156 0.000313 0.000000 
62272000 60 28 1322 822 -0.041693 0.999063 0.999062 189160.000000 0.000156 0.000313 0.000000 0.000156 
62336000 11 25 698 740 -0.040902 0.999219 0.999219 189325.000000 0.000000 0.000000 0.000000 0.000313 
62400000 26 23 528 187 -0.039873 0.999063 0.999062 189492.000000 0.000156 0.000156 0.000156 0.000156 
62464000 29 40 848 117 -0.038924 0.999375 0.999375 189661.000000 0.000000 0.000156 0.000000 0.000313 
62528000 40 24 1123 126 -0.041772 0.999531 0.999531 189930.000000 0.000313 0.000156 0.000000 0.000313 
62592000 73 76 1299 427 -0.039241 0.999688 0.999687 190057.000000 0.000313 0.000156 0.000313 0.000156 
62656000 49 72 1271 241 -0.042722 0.999219 0.999219 190336.000000 0.000000 0.000156 0.000313 0.000313 
62720000 20 6 336 87 -0.039320 0.999063 0.999062 190426.000000 0.000313 0.000000 0.000469 0.000313 
62784000 20 64 115 60 -0.040902 0.999219 0.999219 190658.000000 0.000313 0.000000 0.000313 0.000000 
62848000 66 42 176 1557 -0.041772 0.999219 0.999219 190850.000000 0.000156 0.000313 0.000156 0.000000 
62912000 13 1 1437 972 -0.042405 0.999219 0.999219 191085.000000 0.000000 0.000625 0.000156 0.000156 
62976000 64 28 313 81 -0.041139 0.999063 0.999062 191220.000000 0.000000 0.000313 0.000156 0.000156 
63040000 12 19 559 1368 -0.041535 0.999375 0.999375 191425.000000 0.000156 0.000156 0.000469 0.000156 
63104000 61 33 123 75 -0.040823 1.000000 1.000000 191557.000000 0.000156 0.000156 0.000312 0.000000 
63168000 6 55 1449 644 -0.042405 0.999531 0.999531 191842.000000 0.000000 0.000000 0.000156 0.000313 
63232000 25 64 858 1180 -0.040348 0.999688 0.999687 191957.000000 0.000156 0.000000 0.000313 0.000469 
63296000 10 62 986 411 -0.040823 0.998750 0.998750 192157.000000 0.000156 0.000156 0.000156 0.000156 
63360000 35 46 1138 1418 -0.039320 0.999375 0.999375 192274.000000 0.000000 0.000156 0.000313 0.000156 
63424000 51 0 1302 1483 -0.040111 0.999531 0.999531 192512.000000 0.000156 0.000156 0.000313 0.000313 
63488000 60 35 1146 973 -0.041693 0.999844 0.999844 192754.000000 0.000000 0.000000 0.000000 0.000000 
63552000 1 22 157 562 -0.040427 0.999063 0.999062 192941.000000 0.000313 0.000313 0.000156 0.000000 
63616000 15 28 1159 1576 -0.040902 0.999063 0.999062 193154.000000 0.000156 0.000000 0.000000 0.000000 
63680000 3 26 1269 245 -0.042009 0.999531 0.999531 193448.000000 0.000156 0.000313 0.000156 0.000313 
63744000 6 33 706 1223 -0.039478 0.999531 0.999531 193583.000000 0.000313 0.000000 0.000313 0.000000 
63808000 1 73 1538 660 -0.040190 0.999219 0.999219 193813.000000 0.000000 0.000156 0.000625 0.000313 
63872000 58 9 188 186 -0.041851 0.999531 0.999531 194009.000000 0.000000 0.000000 0.000000 0.000156 
63936000 20 72 754 1351 -0.040902 0.999531 0.999531 194148.000000 0.000156 0.000000 0.000156 0.000156 
64000000 10 56 104 296 -0.041297 0.999688 0.999687 194346.000000 0.000000 0.000156 0.000156 0.000000 
64064000 3 40 702 578 -0.040506 0.999531 0.999531 194531.000000 0.000000 0.000000 0.000156 0.000313 
64128000 51 73 660 60 -0.039873 0.999375 0.999375 194728.000000 0.000313 0.000000 0.000000 0.000313 
64192000 52 52 1549 63 -0.039557 0.999688 0.999687 194878.000000 0.000156 0.000000 0.000000 0.000313 
64256000 19 38 224 877 -0.042405 0.999688 0.999687 195159.000000 0.000156 0.000000 0.000156 0.000313 
64320000 75 71 297 1585 -0.045570 0.999375 0.999375 195418.000000 0.000156 0.000156 0.000156 0.000000 
64384000 30 58 104 795 -0.043434 0.999375 0.999375 195549.000000 0.000000 0.000469 0.000000 0.000000 
64448000 1 75 662 164 -0.040585 0.998750 0.998750 195630.000000 0.000313 0.000156 0.000000 0.000000 
64512000 18 8 76 558 -0.038845 0.999844 0.999844 195801.000000 0.000469 0.000156 0.000156 0.000156 
64576000 66 54 381 795 -0.040585 0.999688 0.999687 196073.000000 0.000156 0.000000 0.000313 0.000156 
64640000 31 40 1282 88 -0.039636 0.999375 0.999375 196209.000000 0.000469 0.000156 0.000313 0.000000 
64704000 44 78 1323 250 -0.037342 0.999375 0.999375 196285.000000 0.000156 0.000000 0.000313 0.000156 
64768000 33 36 945 1356 -0.040111 0.999375 0.999375 196594.000000 0.000469 0.000000 0.000156 0.000313 
64832000 66 60 337 1082 -0.039636 0.999063 0.999062 196735.000000 0.000000 0.000156 0.000156 0.000156 
64896000 66 33 1094 1025 -0.040665 0.999531 0.999531 196979.000000 0.000000 0.000156 0.000313 0.000000 
64960000 38 34 1099 458 -0.041772 0.999531 0.999531 197173.000000 0.000156 0.000000 0.000156 0.000156 
65024000 75 24 442 600 -0.040111 0.999219 0.999219 197273.000000 0.000000 0.000000 0.000313 0.000313 
65088000 30 42 511 1008 -0.041377 0.999375 0.999375 197520.000000 0.000313 0.000000 0.000156 0.000000 
65152000 10 50 1231 1277 -0.040348 0.999219 0.999219 197687.000000 0.000000 0.000313 0.000000 0.000000 
65216000 43 10 1078 724 -0.041772 0.999063 0.999062 197941.000000 0.000000 0.000156 0.000156 0.000156 
65280000 36 34 1422 959 -0.039399 0.999219 0.999219 198110.000000 0.000156 0.000000 0.000313 0.000000 
65344000 6 5 1102 844 -0.039320 0.999844 0.999844 198314.000000 0.000000 0.000000 0.000156 0.000156 
65408000 63 0 1573 1280 -0.041851 0.999688 0.999687 198575.000000 0.000313 0.000156 0.000156 0.000156 
65472000 44 39 119 462 -0.041456 0.999219 0.999219 198727.000000 0.000156 0.000000 0.000000 0.000000 
65536000 22 28 1383 1560 -0.036709 0.999688 0.999687 198734.000000 0.000000 0.000156 0.000000 0.000469 
65600000 4 33 1366 448 -0.041614 0.999063 0.999062 199105.000000 0.000156 0.000156 0.000156 0.000156 
65664000 16 72 111 457 -0.042722 0.999531 0.999531 199383.000000 0.000469 0.000000 0.000000 0.000313 
65728000 33 13 547 1208 -0.043117 0.998750 0.998750 199640.000000 0.000469 0.000313 0.000000 0.000156 
65792000 13 44 319 27 -0.043829 0.999375 0.999375 199947.000000 0.000156 0.000469 0.000000 0.000313 
65856000 45 40 199 304 -0.040823 0.999844 0.999844 200075.000000 0.000156 0.000156 0.000000 0.000000 
65920000 29 48 1191 275 -0.042009 0.999375 0.999375 200302.000000 0.000000 0.000000 0.000313 0.000000 
65984000 40 75 170 575 -0.040823 0.999219 0.999219 200512.000000 0.000469 0.000000 0.000156 0.000000 
66048000 37 71 1557 506 -0.041851 0.999219 0.999219 200726.000000 0.000000 0.000000 0.000000 0.000000 
66112000 72 42 1591 857 -0.041060 0.999844 0.999844 200890.000000 0.000156 0.000156 0.000156 0.000313 
66176000 33 70 1015 1452 -0.037658 0.999063 0.999062 200956.000000 0.000156 0.000156 0.000313 0.000000 
66240000 38 35 803 1399 -0.041377 0.999219 0.999219 201275.000000 0.000625 0.000469 0.000000 0.000000 
66304000 49 36 222 1333 -0.042642 0.999219 0.999219 201517.000000 0.000156 0.000156 0.000313 0.000000 
66368000 53 12 1598 444 -0.042563 0.999375 0.999375 201723.000000 0.000000 0.000000 0.000156 0.000156 
66432000 14 72 613 1025 -0.039003 0.999688 0.999687 201808.000000 0.000313 0.000000 0.000313 0.000156 
66496000 13 22 1248 494 -0.039715 1.000000 1.000000 202035.000000 0.000000 0.000469 0.000156 0.000156 
66560000 78 39 290 416 -0.037263 0.999688 0.999687 202151.000000 0.000000 0.000000 0.000313 0.000156 
66624000 45 30 1292 871 -0.041772 0.999219 0.999219 202510.000000 0.000156 0.000469 0.000000 0.000313 
66688000 58 78 639 1400 -0.043038 0.998906 0.998906 202755.000000 0.000000 0.000156 0.000156 0.000000 
66752000 36 47 1331 723 -0.041772 0.999375 0.999375 202918.000000 0.000000 0.000000 0.000313 0.000313 
66816000 21 64 306 1336 -0.040744 0.999219 0.999219 203047.000000 0.000000 0.000156 0.000625 0.000156 
66880000 33 0 275 1545 -0.042089 0.999375 0.999375 203244.000000 0.000156 0.000000 0.000000 0.000000 
66944000 77 58 1481 808 -0.042563 0.999063 0.999062 203468.000000 0.000313 0.000000 0.000000 0.000000 
67008000 14 1 808 11 -0.041930 1.000000 1.000000 203626.000000 0.000156 0.000469 0.000469 0.000000 
67072000 52 79 982 1448 -0.039003 0.999531 0.999531 203688.000000 0.000000 0.000469 0.000156 0.000313 
67136000 64 2 32 1584 -0.039873 0.999844 0.999844 203882.000000 0.000156 0.000156 0.000156 0.000156 
67200000 69 49 11 766 -0.038449 0.999844 0.999844 204013.000000 0.000000 0.000000 0.000313 0.000000 
67264000 54 49 281 657 -0.039636 0.999219 0.999219 204194.000000 0.000156 0.000156 0.000000 0.000000 
67328000 15 34 1373 1395 -0.042247 0.999531 0.999531 204461.000000 0.000156 0.000313 0.000313 0.000156 
67392000 4 26 54 1290 -0.040665 0.999688 0.999687 204655.000000 0.000313 0.000000 0.000156 0.000156 
67456000 39 22 258 1506 -0.040981 0.999531 0.999531 204837.000000 0.000000 0.000156 0.000000 0.000000 
67520000 45 74 209 1334 -0.039953 0.999688 0.999687 204947.000000 0.000000 0.000000 0.000156 0.000469 
67584000 31 59 524 21 -0.037658 0.999063 0.999062 205035.000000 0.000000 0.000000 0.000156 0.000469 
67648000 6 8 610 1207 -0.041851 0.999844 0.999844 205353.000000 0.000312 0.000312 0.000000 0.000156 
67712000 11 11 644 1334 -0.044462 0.999219 0.999219 205679.000000 0.000000 0.000313 0.000000 0.000156 
67776000 73 58 1078 485 -0.043275 0.999688 0.999687 205837.000000 0.000469 0.000000 0.000313 0.000000 
67840000 71 35 1401 1444 -0.045570 0.999375 0.999375 206107.000000 0.000469 0.000000 0.000782 0.000000 
67904000 60 62 228 1366 -0.041772 0.999688 0.999687 206142.000000 0.000000 0.000156 0.000313 0.000156 
67968000 22 71 301 1320 -0.043038 0.999531 0.999531 206360.000000 0.000625 0.000469 0.000156 0.000000 
68032000 70 2 116 949 -0.045649 0.999531 0.999531 206644.000000 0.000313 0.000313 0.000000 0.000156 
68096000 79 49 715 518 -0.041139 0.998906 0.998906 206722.000000 0.000000 0.000000 0.000000 0.000313 
68160000 29 40 1331 1219 -0.042642 0.999844 0.999844 206961.000000 0.000000 0.000000 0.000156 0.000156 
68224000 30 73 1180 513 -0.039794 0.999375 0.999375 207065.000000 0.000000 0.000000 0.000000 0.000000 
68288000 3 77 829 729 -0.038133 0.999219 0.999219 207155.000000 0.000469 0.000000 0.000156 0.000000 
68352000 47 17 390 1576 -0.042089 0.999063 0.999062 207471.000000 0.000156 0.000156 0.000469 0.000000 
68416000 12 48 388 1427 -0.041218 0.999219 0.999219 207641.000000 0.000469 0.000313 0.000000 0.000156 
68480000 12 59 1286 1288 -0.039636 1.000000 1.000000 207739.000000 0.000000 0.000312 0.000000 0.000156 
68544000 51 60 149 1077 -0.042880 0.999219 0.999219 208094.000000 0.000156 0.000156 0.000000 0.000000 
68608000 73 36 704 76 -0.042959 0.998906 0.998906 208295.000000 0.000313 0.000000 0.000156 0.000313 
68672000 51 70 1151 1218 -0.040427 0.999063 0.999062 208390.000000 0.000000 0.000469 0.000156 0.000000 
68736000 50 24 589 775 -0.039873 0.999219 0.999219 208551.000000 0.000469 0.000156 0.000000 0.000156 
68800000 26 62 524 792 -0.042484 0.999531 0.999531 208856.000000 0.000156 0.000156 0.000156 0.000000 
68864000 14 62 907 1550 -0.042563 0.999688 0.999687 209051.000000 0.000313 0.000156 0.000000 0.000000 
68928000 68 13 785 1525 -0.042168 0.999688 0.999687 209218.000000 0.000000 0.000000 0.000469 0.000156 
68992000 39 55 1117 891 -0.038608 0.999375 0.999375 209259.000000 0.000156 0.000156 0.000313 0.000313 
69056000 4 20 609 1175 -0.038924 0.999375 0.999375 209481.000000 0.000313 0.000156 0.000000 0.000625 
69120000 3 55 190 434 -0.041535 0.999688 0.999687 209781.000000 0.000156 0.000000 0.000000 0.000000 
69184000 64 78 1547 402 -0.039320 0.999531 0.999531 209909.000000 0.000000 0.000000 0.000000 0.000156 
69248000 75 48 447 759 -0.041535 0.999063 0.999062 210187.000000 0.000156 0.000313 0.000469 0.000000 
69312000 12 57 320 1170 -0.044858 0.999531 0.999531 210515.000000 0.000156 0.000156 0.000000 0.000156 
69376000 21 11 899 735 -0.042801 0.999531 0.999531 210632.000000 0.000156 0.000156 0.000313 0.000156 
69440000 71 18 1296 222 -0.041693 0.999531 0.999531 210772.000000 0.000000 0.000156 0.000000 0.000156 
69504000 31 59 1526 1446 -0.038924 0.999063 0.999062 210873.000000 0.000313 0.000313 0.000469 0.000000 
69568000 68 17 1340 671 -0.039715 0.999844 0.999844 211089.000000 0.000312 0.000156 0.000156 0.000000 
69632000 51 19 1032 1058 -0.036313 0.999844 0.999844 211174.000000 0.000312 0.000000 0.000156 0.000000 
69696000 1 27 1381 630 -0.039478 0.999375 0.999375 211508.000000 0.000000 0.000156 0.000156 0.000156 
69760000 15 64 680 919 -0.041060 0.999219 0.999219 211739.000000 0.000156 0.000000 0.000156 0.000000 
69824000 39 37 207 1349 -0.042801 0.999531 0.999531 211981.000000 0.000156 0.000156 0.000000 0.000000 
69888000 38 48 409 103 -0.039636 0.999688 0.999687 212032.000000 0.000156 0.000313 0.000000 0.000313 
69952000 40 69 415 321 -0.041535 0.999844 0.999844 212300.000000 0.000156 0.000156 0.000156 0.000313 
70016000 59 13 161 912 -0.041139 0.999219 0.999219 212506.000000 0.000156 0.000469 0.000000 0.000000 
70080000 34 75 206 1560 -0.039794 0.999375 0.999375 212616.000000 0.000000 0.000000 0.000313 0.000156 
70144000 28 62 245 1203 -0.040665 0.999688 0.999687 212816.000000 0.000000 0.000000 0.000156 0.000000 
70208000 42 74 410 197 -0.039636 0.999688 0.999687 212963.000000 0.000156 0.000156 0.000156 0.000000 
70272000 14 28 1041 345 -0.036867 1.000000 1.000000 213004.000000 0.000000 0.000156 0.000156 0.000312 
70336000 53 7 436 607 -0.040665 0.999063 0.999062 213310.000000 0.000156 0.000000 0.000469 0.000000 
70400000 6 7 418 225 -0.043592 1.000000 1.000000 213621.000000 0.000312 0.000000 0.000156 0.000156 
70464000 11 51 286 1033 -0.040111 0.999688 0.999687 213647.000000 0.000000 0.000625 0.000156 0.000000 
70528000 29 48 1457 315 -0.041772 0.999531 0.999531 213876.000000 0.000000 0.000000 0.000000 0.000313 
70592000 24 14 1299 1342 -0.044146 0.999688 0.999687 214146.000000 0.000156 0.000156 0.000156 0.000469 
70656000 56 61 1513 660 -0.041377 0.999688 0.999687 214280.000000 0.000156 0.000156 0.000000 0.000313 
70720000 66 37 1385 288 -0.042168 0.999531 0.999531 214477.000000 0.000313 0.000000 0.000156 0.000156 
70784000 59 37 1548 767 -0.041614 0.999063 0.999062 214626.000000 0.000000 0.000000 0.000000 0.000000 
70848000 14 67 730 1035 -0.039873 0.999531 0.999531 214779.000000 0.000000 0.000469 0.000313 0.000625 
70912000 60 21 990 460 -0.040032 0.999219 0.999219 215004.000000 0.000000 0.000000 0.000000 0.000156 
70976000 74 74 1437 163 -0.040902 0.999531 0.999531 215218.000000 0.000156 0.000000 0.000000 0.000000 
71040000 3 24 418 646 -0.042009 0.999063 0.999062 215473.000000 0.000000 0.000156 0.000000 0.000000 
71104000 62 48 1283 682 -0.042880 0.999688 0.999687 215732.000000 0.000469 0.000313 0.000469 0.000313 
71168000 24 46 570 1293 -0.042009 0.999219 0.999219 215882.000000 0.000156 0.000156 0.000313 0.000156 
71232000 57 2 1490 351 -0.042563 1.000000 1.000000 216081.000000 0.000469 0.000000 0.000156 0.000000 
71296000 16 44 1051 43 -0.043196 0.999531 0.999531 216288.000000 0.000156 0.000313 0.000156 0.000156 
71360000 9 17 346 548 -0.043513 0.999688 0.999687 216480.000000 0.000000 0.000000 0.000313 0.000156 
71424000 48 39 844 658 -0.038687 0.999531 0.999531 216491.000000 0.000000 0.000000 0.000156 0.000313 
71488000 12 9 1400 692 -0.037184 0.999375 0.999375 216646.000000 0.000000 0.000000 0.000000 0.000313 
71552000 16 60 1442 363 -0.041060 0.999219 0.999219 216965.000000 0.000469 0.000156 0.000313 0.000156 
71616000 66 64 179 145 -0.040744 0.999219 0.999219 217148.000000 0.000000 0.000156 0.000313 0.000313 
71680000 35 45 1454 698 -0.042089 0.999375 0.999375 217368.000000 0.000000 0.000000 0.000313 0.000625 
71744000 2 16 48 363 -0.038845 0.999688 0.999687 217394.000000 0.000000 0.000469 0.000313 0.000000 
71808000 21 26 987 565 -0.040348 0.999688 0.999687 217622.000000 0.000000 0.000313 0.000469 0.000000 
71872000 30 40 233 1516 -0.042009 0.999844 0.999844 217910.000000 0.000000 0.000000 0.000156 0.000000 
71936000 8 17 272 238 -0.042009 0.999844 0.999844 218069.000000 0.000156 0.000000 0.000000 0.000313 
72000000 29 58 1378 390 -0.042801 0.999531 0.999531 218273.000000 0.000313 0.000625 0.000156 0.000000 
72064000 24 26 769 621 -0.040506 0.999219 0.999219 218381.000000 0.000156 0.000000 0.000000 0.000000 
72128000 16 0 552 777 -0.041772 0.999688 0.999687 218653.000000 0.000312 0.000000 0.000000 0.000156 
72192000 5 2 656 164 -0.041930 0.999531 0.999531 218831.000000 0.000000 0.000000 0.000000 0.000156 
72256000 76 9 395 903 -0.045411 0.999688 0.999687 219157.000000 0.000156 0.000156 0.000469 0.000312 
72320000 68 68 919 1350 -0.043275 0.999531 0.999531 219273.000000 0.000000 0.000000 0.000313 0.000156 
72384000 52 1 891 352 -0.042642 0.999531 0.999531 219437.000000 0.000156 0.000156 0.000000 0.000000 
72448000 28 12 57 123 -0.041535 0.999688 0.999687 219605.000000 0.000000 0.000000 0.000156 0.000000 
72512000 10 50 623 484 -0.043750 0.999531 0.999531 219882.000000 0.000469 0.000313 0.000313 0.000156 
72576000 16 35 1142 1370 -0.040111 0.999844 0.999844 219918.000000 0.000469 0.000156 0.000156 0.000313 
72640000 55 40 1104 778 -0.041377 0.999688 0.999687 220128.000000 0.000156 0.000313 0.000000 0.000156 
72704000 28 4 936 339 -0.041060 0.999219 0.999219 220322.000000 0.000000 0.000313 0.000000 0.000313 
72768000 21 20 1341 472 -0.040981 0.998906 0.998906 220506.000000 0.000313 0.000313 0.000469 0.000156 
72832000 73 17 1010 1562 -0.037816 0.999375 0.999375 220582.000000 0.000156 0.000156 0.000156 0.000000 
72896000 19 24 1250 1467 -0.040348 0.999531 0.999531 220842.000000 0.000469 0.000469 0.000156 0.000000 
72960000 60 51 1439 1218 -0.043117 0.999688 0.999687 221119.000000 0.000156 0.000000 0.000156 0.000156 
73024000 37 41 39 971 -0.041930 0.999531 0.999531 221283.000000 0.000781 0.000000 0.000156 0.000156 
73088000 12 53 975 1385 -0.044066 0.999219 0.999219 221523.000000 0.000156 0.000156 0.000156 0.000000 
73152000 15 59 1254 60 -0.041851 0.999688 0.999687 221645.000000 0.000313 0.000156 0.000156 0.000000 
73216000 16 1 1199 629 -0.040665 0.998906 0.998906 221830.000000 0.000313 0.000469 0.000156 0.000000 
73280000 51 32 144 825 -0.040269 0.999375 0.999375 222046.000000 0.000156 0.000313 0.000156 0.000156 
73344000 28 51 1303 88 -0.036788 0.999531 0.999531 222083.000000 0.000156 0.000156 0.000000 0.000156 
73408000 18 74 270 166 -0.040585 0.999375 0.999375 222397.000000 0.000469 0.000156 0.000000 0.000000 
73472000 19 71 414 192 -0.039161 0.999375 0.999375 222539.000000 0.000156 0.000000 0.000313 0.000156 
73536000 72 34 329 602 -0.040823 0.999531 0.999531 222761.000000 0.000156 0.000000 0.000000 0.000156 
73600000 40 66 1366 1236 -0.040981 0.999375 0.999375 222913.000000 0.000000 0.000156 0.000000 0.000313 
73664000 0 3 545 111 -0.041139 0.999531 0.999531 223120.000000 0.000156 0.000156 0.000313 0.000000 
73728000 8 42 1191 415 -0.043671 0.999375 0.999375 223369.000000 0.000000 0.000313 0.000156 0.000156 
73792000 44 79 832 686 -0.041851 0.999688 0.999687 223544.000000 0.000000 0.000156 0.000312 0.000156 
73856000 63 66 977 160 -0.039794 0.999375 0.999375 223647.000000 0.000000 0.000000 0.000469 0.000000 
73920000 76 44 1301 568 -0.037579 0.999688 0.999687 223776.000000 0.000000 0.000313 0.000000 0.000156 
73984000 39 57 282 792 -0.041377 0.999844 0.999844 224096.000000 0.000313 0.000469 0.000156 0.000156 
74048000 46 60 902 1492 -0.038133 0.999063 0.999062 224138.000000 0.000313 0.000000 0.000000 0.000156 
74112000 9 50 464 637 -0.041297 0.999219 0.999219 224393.000000 0.000000 0.000000 0.000000 0.000313 
74176000 70 78 973 636 -0.038212 0.999844 0.999844 224438.000000 0.000156 0.000000 0.000156 0.000469 
74240000 48 1 236 866 -0.038133 0.999688 0.999687 224617.000000 0.000156 0.000000 0.000156 0.000156 
74304000 4 16 901 140 -0.040190 0.999219 0.999219 224856.000000 0.000156 0.000156 0.000000 0.000156 
74368000 39 58 934 407 -0.041456 0.999688 0.999687 225077.000000 0.000156 0.000000 0.000156 0.000156 
74432000 68 69 313 392 -0.039953 0.999531 0.999531 225253.000000 0.000000 0.000156 0.000156 0.000000 
74496000 28 4 1207 399 -0.040585 0.999844 0.999844 225473.000000 0.000156 0.000156 0.000156 0.000156 
74560000 18 20 599 1225 -0.039953 0.999375 0.999375 225657.000000 0.000000 0.000156 0.000000 0.000000 
74624000 77 79 1498 1425 -0.042722 0.999688 0.999687 225940.000000 0.000313 0.000000 0.000000 0.000313 
74688000 14 56 1196 103 -0.041614 0.998594 0.998594 226087.000000 0.000000 0.000156 0.000469 0.000156 
74752000 46 3 1105 218 -0.041535 0.999063 0.999062 226221.000000 0.000156 0.000000 0.000156 0.000000 
74816000 15 75 624 426 -0.042801 0.999219 0.999219 226468.000000 0.000000 0.000156 0.000000 0.000000 
74880000 12 10 558 135 -0.043592 0.999375 0.999375 226719.000000 0.000156 0.000156 0.000000 0.000156 
74944000 44 43 1106 624 -0.040585 0.999688 0.999687 226815.000000 0.000000 0.000313 0.000156 0.000000 
75008000 65 56 1175 1579 -0.041535 0.999531 0.999531 227064.000000 0.000156 0.000156 0.000156 0.000000 
75072000 50 66 986 12 -0.043987 0.999375 0.999375 227322.000000 0.000000 0.000469 0.000000 0.000625 
75136000 48 68 785 490 -0.041930 0.998906 0.998906 227462.000000 0.000000 0.000000 0.000000 0.000000 
75200000 20 1 1163 272 -0.041772 0.999688 0.999687 227669.000000 0.000000 0.000000 0.000313 0.000469 
75264000 30 29 96 713 -0.041851 0.999063 0.999062 227874.000000 0.000000 0.000000 0.000313 0.000156 
75328000 66 73 685 9 -0.041456 0.999688 0.999687 228014.000000 0.000156 0.000156 0.000156 0.000000 
75392000 18 65 1491 496 -0.042009 0.999375 0.999375 228181.000000 0.000469 0.000000 0.000000 0.000000 
75456000 5 5 888 42 -0.040506 0.999531 0.999531 228312.000000 0.000156 0.000000 0.000000 0.000469 
75520000 66 40 1202 799 -0.037737 0.999531 0.999531 228420.000000 0.000000 0.000000 0.000156 0.000156 
75584000 75 63 409 463 -0.036313 0.999219 0.999219 228574.000000 0.000156 0.000156 0.000000 0.000000 
75648000 53 76 1337 198 -0.037184 0.999688 0.999687 228799.000000 0.000469 0.000000 0.000156 0.000156 
75712000 41 48 504 900 -0.040032 0.999063 0.999062 229106.000000 0.000156 0.000000 0.000156 0.000313 
75776000 8 64 1356 869 -0.042009 0.999375 0.999375 229394.000000 0.000000 0.000156 0.000469 0.000156 
75840000 41 43 1361 1237 -0.042326 0.999531 0.999531 229625.000000 0.000156 0.000469 0.000313 0.000000 
75904000 27 46 1357 565 -0.042801 0.999219 0.999219 229871.000000 0.000469 0.000313 0.000000 0.000000 
75968000 7 29 1480 1380 -0.040506 0.999688 0.999687 229998.000000 0.000313 0.000000 0.000000 0.000000 
76032000 77 1 879 1394 -0.041139 0.999219 0.999219 230210.000000 0.000000 0.000469 0.000000 0.000156 
76096000 58 6 109 21 -0.040902 0.999688 0.999687 230358.000000 0.000156 0.000000 0.000313 0.000156 
76160000 5 30 1406 1388 -0.041772 0.999531 0.999531 230592.000000 0.000156 0.000000 0.000469 0.000000 
76224000 69 77 1573 1232 -0.040427 0.999219 0.999219 230764.000000 0.000156 0.000000 0.000000 0.000313 
76288000 18 16 75 747 -0.038608 0.999531 0.999531 230886.000000 0.000000 0.000000 0.000156 0.000156 
76352000 11 59 40 1271 -0.040348 0.999688 0.999687 231111.000000 0.000000 0.000000 0.000156 0.000000 
76416000 76 29 657 606 -0.043513 0.999219 0.999219 231383.000000 0.000000 0.000156 0.000313 0.000000 
76480000 62 4 143 1259 -0.041772 0.999844 0.999844 231546.000000 0.000000 0.000156 0.000000 0.000625 
76544000 18 12 1218 1410 -0.042484 0.999531 0.999531 231736.000000 0.000156 0.000000 0.000000 0.000156 
76608000 9 61 715 416 -0.040823 0.999688 0.999687 231878.000000 0.000469 0.000000 0.000000 0.000000 
76672000 23 19 436 771 -0.040902 0.999219 0.999219 232099.000000 0.000313 0.000156 0.000156 0.000000 
76736000 31 12 1258 1472 -0.039715 0.999844 0.999844 232222.000000 0.000000 0.000156 0.000000 0.000000 
76800000 4 8 1197 805 -0.040506 0.999375 0.999375 232425.000000 0.000000 0.000156 0.000000 0.000000 
76864000 20 33 819 661 -0.043671 0.999219 0.999219 232724.000000 0.000156 0.000000 0.000625 0.000000 
76928000 29 38 175 954 -0.039082 0.999063 0.999062 232727.000000 0.000000 0.000156 0.000000 0.000156 
76992000 78 6 1210 741 -0.040032 0.999688 0.999687 232945.000000 0.000000 0.000156 0.000313 0.000000 
77056000 63 62 464 763 -0.042247 0.999688 0.999687 233187.000000 0.000156 0.000625 0.000156 0.000313 
77120000 4 74 1017 1277 -0.041535 0.999375 0.999375 233342.000000 0.000156 0.000156 0.000000 0.000000 
77184000 41 21 1576 480 -0.040981 0.999531 0.999531 233562.000000 0.000156 0.000156 0.000000 0.000313 
77248000 72 30 1163 665 -0.040744 0.999219 0.999219 233718.000000 0.000000 0.000156 0.000313 0.000156 
77312000 40 65 726 43 -0.042959 0.999375 0.999375 234029.000000 0.000313 0.000000 0.000000 0.000313 
77376000 26 68 672 839 -0.041218 0.999688 0.999687 234124.000000 0.000313 0.000156 0.000313 0.000313 
77440000 30 48 747 1317 -0.038766 0.999688 0.999687 234205.000000 0.000000 0.000469 0.000313 0.000313 
77504000 2 76 800 495 -0.038449 0.999375 0.999375 234368.000000 0.000156 0.000000 0.000000 0.000625 
77568000 11 69 853 598 -0.038291 0.999531 0.999531 234573.000000 0.000156 0.000156 0.000313 0.000000 
77632000 72 71 1242 1383 -0.037263 0.999375 0.999375 234749.000000 0.000000 0.000000 0.000000 0.000156 
77696000 79 29 350 352 -0.041218 0.999375 0.999375 235097.000000 0.000000 0.000000 0.000313 0.000156 
77760000 0 4 677 1551 -0.041851 0.999531 0.999531 235362.000000 0.000469 0.000000 0.000313 0.000000 
77824000 5 77 141 859 -0.041851 0.999531 0.999531 235589.000000 0.000156 0.000000 0.000156 0.000156 
77888000 1 77 1474 444 -0.041139 0.999688 0.999687 235760.000000 0.000313 0.000156 0.000000 0.000000 
77952000 4 36 906 879 -0.040506 0.999375 0.999375 235969.000000 0.000313 0.000000 0.000313 0.000156 
78016000 6 20 1447 882 -0.038291 0.999844 0.999844 236121.000000 0.000000 0.000000 0.000156 0.000000 
78080000 78 54 833 462 -0.041456 0.999531 0.999531 236427.000000 0.000156 0.000156 0.000313 0.000313 
78144000 59 13 532 5 -0.041456 0.999844 0.999844 236627.000000 0.000000 0.000313 0.000313 0.000000 
78208000 75 68 826 1112 -0.042168 0.999688 0.999687 236856.000000 0.000156 0.000000 0.000313 0.000156 
78272000 43 23 1363 218 -0.044699 0.999219 0.999219 237117.000000 0.000000 0.000313 0.000000 0.000156 
78336000 23 50 1052 1275 -0.044541 0.999219 0.999219 237333.000000 0.000156 0.000000 0.000000 0.000000 
78400000 23 6 614 1007 -0.043592 0.998906 0.998906 237482.000000 0.000469 0.000313 0.000156 0.000000 
78464000 66 17 1415 125 -0.043829 0.999844 0.999844 237693.000000 0.000000 0.000000 0.000000 0.000313 
78528000 4 50 987 45 -0.043275 0.999688 0.999687 237877.000000 0.000000 0.000000 0.000313 0.000156 
78592000 56 50 54 951 -0.043354 0.999531 0.999531 238047.000000 0.000000 0.000313 0.000000 0.000156 
78656000 37 11 1593 608 -0.044541 0.999531 0.999531 238286.000000 0.000156 0.000156 0.000000 0.000156 
78720000 65 18 677 437 -0.043750 0.999688 0.999687 238441.000000 0.000625 0.000312 0.000000 0.000156 
78784000 19 45 510 1014 -0.040190 0.999688 0.999687 238477.000000 0.000313 0.000000 0.000000 0.000000 
78848000 51 70 954 190 -0.040032 0.999844 0.999844 238693.000000 0.000156 0.000000 0.000000 0.000313 
78912000 77 14 525 489 -0.038133 0.999531 0.999531 238785.000000 0.000313 0.000156 0.000469 0.000313 
78976000 79 72 166 519 -0.038924 0.999844 0.999844 238996.000000 0.000469 0.000156 0.000156 0.000313 
79040000 45 44 1445 865 -0.038370 0.999844 0.999844 239208.000000 0.000156 0.000313 0.000156 0.000313 
79104000 20 76 1445 66 -0.040032 0.999844 0.999844 239442.000000 0.000156 0.000000 0.000313 0.000000 
79168000 14 69 1080 641 -0.037896 0.999063 0.999062 239543.000000 0.000313 0.000313 0.000000 0.000156 
79232000 32 45 960 174 -0.040111 0.999531 0.999531 239767.000000 0.000625 0.000156 0.000000 0.000313 
79296000 21 26 98 915 -0.039320 0.999531 0.999531 239929.000000 0.000000 0.000000 0.000000 0.000156 
79360000 28 55 842 1354 -0.043196 0.999688 0.999687 240335.000000 0.000156 0.000156 0.000156 0.000156 
79424000 51 0 957 179 -0.041930 0.999375 0.999375 240492.000000 0.000313 0.000000 0.000156 0.000313 
79488000 26 53 309 236 -0.042722 0.999375 0.999375 240704.000000 0.000313 0.000156 0.000156 0.000313 
79552000 66 73 1287 586 -0.040269 0.999375 0.999375 240775.000000 0.000469 0.000156 0.000156 0.000000 
79616000 0 20 384 579 -0.044778 0.999844 0.999844 241129.000000 0.000312 0.000469 0.000000 0.000469 
79680000 35 18 619 252 -0.042247 0.999063 0.999062 241201.000000 0.000156 0.000000 0.000000 0.000313 
79744000 5 63 484 177 -0.039636 0.999531 0.999531 241334.000000 0.000000 0.000313 0.000313 0.000000 
79808000 20 72 818 983 -0.042484 0.999531 0.999531 241626.000000 0.000000 0.000156 0.000000 0.000156 
79872000 2 0 418 831 -0.044541 0.999531 0.999531 241886.000000 0.000000 0.000313 0.000156 0.000313 
79936000 5 41 663 1459 -0.042009 0.999531 0.999531 242001.000000 0.000156 0.000156 0.000156 0.000469 
80000000 48 32 1469 517 -0.042722 0.999844 0.999844 242195.000000 0.000313 0.000156 0.000000 0.000156 
80064000 70 17 1359 1306 -0.041456 0.999688 0.999687 242368.000000 0.000156 0.000000 0.000313 0.000000 
80128000 59 63 74 551 -0.040744 0.999219 0.999219 242553.000000 0.000156 0.000156 0.000156 0.000313 
80192000 38 32 23 1230 -0.041456 0.999531 0.999531 242782.000000 0.000000 0.000313 0.000313 0.000000 
80256000 62 22 250 932 -0.040348 0.999844 0.999844 242938.000000 0.000313 0.000000 0.000000 0.000156 
80320000 18 6 1262 36 -0.039478 0.999375 0.999375 243082.000000 0.000000 0.000313 0.000156 0.000000 
80384000 38 39 1017 825 -0.039953 0.999688 0.999687 243300.000000 0.000156 0.000469 0.000156 0.000000 
80448000 66 6 95 1189 -0.041139 0.999063 0.999062 243526.000000 0.000313 0.000156 0.000000 0.000156 
80512000 28 52 795 929 -0.043750 0.999531 0.999531 243798.000000 0.000313 0.000000 0.000000 0.000156 
80576000 57 61 341 1547 -0.040506 0.999688 0.999687 243895.000000 0.000000 0.000156 0.000000 0.000000 
80640000 61 11 1530 843 -0.041693 0.999688 0.999687 244105.000000 0.000156 0.000156 0.000000 0.000000 
80704000 5 18 844 1357 -0.043196 0.999688 0.999687 244336.000000 0.000000 0.000000 0.000000 0.000156 
80768000 67 70 507 480 -0.043592 0.999375 0.999375 244531.000000 0.000000 0.000000 0.000000 0.000000 
80832000 79 27 225 1073 -0.041772 0.999375 0.999375 244616.000000 0.000313 0.000156 0.000156 0.000156 
80896000 14 59 1344 95 -0.040585 0.999688 0.999687 244751.000000 0.000156 0.000469 0.000000 0.000000 
80960000 26 33 1403 620 -0.039003 0.999375 0.999375 244847.000000 0.000156 0.000156 0.000000 0.000000 
81024000 58 64 1347 542 -0.041535 1.000000 1.000000 245150.000000 0.000156 0.000000 0.000156 0.000000 
81088000 64 21 949 384 -0.040585 0.999219 0.999219 245288.000000 0.000156 0.000000 0.000156 0.000313 
81152000 66 21 1351 218 -0.042326 0.999844 0.999844 245541.000000 0.000000 0.000156 0.000156 0.000156 
81216000 6 23 756 1321 -0.038924 0.999219 0.999219 245637.000000 0.000313 0.000469 0.000156 0.000156 
81280000 73 77 1056 661 -0.039557 0.999531 0.999531 245835.000000 0.000156 0.000469 0.000000 0.000156 
81344000 77 8 542 94 -0.040902 0.999063 0.999062 246057.000000 0.000469 0.000156 0.000469 0.000156 
81408000 57 78 410 576 -0.038608 0.999375 0.999375 246183.000000 0.000000 0.000156 0.000000 0.000156 
81472000 21 56 354 1363 -0.038291 0.999531 0.999531 246303.000000 0.000000 0.000000 0.000156 0.000156 
81536000 76 46 142 1412 -0.040111 0.999375 0.999375 246561.000000 0.000156 0.000000 0.000313 0.000469 
81600000 76 21 677 1481 -0.044541 0.999688 0.999687 246911.000000 0.000156 0.000313 0.000313 0.000156 
81664000 46 6 655 1543 -0.043117 0.999688 0.999687 247076.000000 0.000000 0.000000 0.000156 0.000000 
81728000 53 45 1341 557 -0.040981 0.999375 0.999375 247182.000000 0.000000 0.000000 0.000000 0.000313 
81792000 73 10 1162 454 -0.042009 0.999219 0.999219 247402.000000 0.000156 0.000000 0.000313 0.000156 
81856000 77 42 787 1098 -0.043987 0.999219 0.999219 247653.000000 0.000156 0.000313 0.000313 0.000156 
81920000 45 5 189 1510 -0.041297 0.999219 0.999219 247774.000000 0.000156 0.000313 0.000313 0.000469 
81984000 73 49 1388 667 -0.041614 0.999375 0.999375 247982.000000 0.000000 0.000469 0.000156 0.000313 
82048000 35 29 1531 24 -0.042801 0.999531 0.999531 248274.000000 0.000156 0.000156 0.000313 0.000313 
82112000 23 24 175 1036 -0.041930 1.000000 1.000000 248416.000000 0.000312 0.000156 0.000156 0.000000 
82176000 65 78 740 397 -0.040269 0.999219 0.999219 248533.000000 0.000156 0.000000 0.000000 0.000156 
82240000 57 45 888 523 -0.041218 0.999375 0.999375 248801.000000 0.000156 0.000000 0.000156 0.000000 
82304000 0 17 551 1093 -0.040585 0.999688 0.999687 248982.000000 0.000625 0.000312 0.000000 0.000156 
82368000 53 68 531 886 -0.041535 0.999063 0.999062 249221.000000 0.000156 0.000313 0.000156 0.000156 
82432000 69 64 291 1005 -0.038845 0.999375 0.999375 249317.000000 0.000313 0.000000 0.000469 0.000000 
82496000 75 33 1045 274 -0.037896 0.999375 0.999375 249455.000000 0.000000 0.000156 0.000156 0.000156 
82560000 24 34 804 445 -0.040427 0.999531 0.999531 249706.000000 0.000156 0.000156 0.000000 0.000156 
82624000 61 68 1227 898 -0.037500 0.999531 0.999531 249768.000000 0.000000 0.000156 0.000000 0.000156 
82688000 48 29 1455 828 -0.039399 0.999375 0.999375 249998.000000 0.000156 0.000000 0.000000 0.000000 
82752000 54 12 1061 1254 -0.041377 0.999219 0.999219 250272.000000 0.000000 0.000156 0.000156 0.000313 
82816000 6 40 972 839 -0.040506 0.999844 0.999844 250416.000000 0.000156 0.000000 0.000156 0.000000 
82880000 78 59 1277 35 -0.040823 0.999844 0.999844 250625.000000 0.000469 0.000312 0.000469 0.000000 
82944000 40 61 769 100 -0.040902 0.999531 0.999531 250815.000000 0.000625 0.000469 0.000156 0.000313 
83008000 32 71 1530 1123 -0.041535 0.999063 0.999062 251039.000000 0.000000 0.000156 0.000156 0.000000 
83072000 28 11 994 1357 -0.040585 0.999375 0.999375 251206.000000 0.000313 0.000156 0.000156 0.000000 
83136000 75 31 758 1065 -0.044699 0.999688 0.999687 251553.000000 0.000156 0.000000 0.000000 0.000156 
83200000 58 38 1572 596 -0.042959 0.999688 0.999687 251762.000000 0.000313 0.000469 0.000000 0.000156 
83264000 71 30 325 469 -0.044541 0.998750 0.998750 252028.000000 0.000000 0.000156 0.000156 0.000313 
83328000 13 29 677 944 -0.042089 0.999219 0.999219 252079.000000 0.000625 0.000156 0.000156 0.000313 
83392000 23 66 1142 573 -0.041139 0.999688 0.999687 252241.000000 0.000469 0.000000 0.000156 0.000000 
83456000 54 38 287 1572 -0.038845 0.999688 0.999687 252341.000000 0.000000 0.000156 0.000313 0.000000 
83520000 74 46 1341 1568 -0.040032 0.999688 0.999687 252519.000000 0.000156 0.000000 0.000000 0.000156 
83584000 18 72 634 290 -0.041614 0.999531 0.999531 252762.000000 0.000156 0.000000 0.000000 0.000156 
83648000 76 5 871 1159 -0.040665 0.999531 0.999531 252935.000000 0.000000 0.000313 0.000313 0.000000 
83712000 5 11 152 720 -0.038608 0.999063 0.999062 253095.000000 0.000313 0.000156 0.000000 0.000156 
83776000 29 30 127 603 -0.039003 0.999688 0.999687 253294.000000 0.000000 0.000156 0.000000 0.000156 
83840000 25 54 1558 622 -0.043117 0.999531 0.999531 253662.000000 0.000156 0.000313 0.000000 0.000313 
83904000 50 66 1236 769 -0.040665 0.998906 0.998906 253748.000000 0.000000 0.000000 0.000469 0.000000 
83968000 12 30 1491 583 -0.043513 0.999688 0.999687 254041.000000 0.000156 0.000000 0.000313 0.000313 
84032000 22 55 964 1561 -0.041614 0.999844 0.999844 254155.000000 0.000312 0.000156 0.000000 0.000000 
84096000 14 29 1022 765 -0.039003 0.999531 0.999531 254251.000000 0.000156 0.000000 0.000000 0.000156 
84160000 62 1 708 240 -0.038608 0.999375 0.999375 254378.000000 0.000938 0.000156 0.000000 0.000156 
84224000 31 46 473 1340 -0.040585 0.999531 0.999531 254670.000000 0.000000 0.000312 0.000156 0.000000 
84288000 54 64 487 1275 -0.039794 0.999688 0.999687 254854.000000 0.000000 0.000313 0.000000 0.000000 
84352000 59 68 1257 1139 -0.041060 1.000000 1.000000 255172.000000 0.000312 0.000000 0.000000 0.000000 
84416000 5 24 89 412 -0.038054 0.999531 0.999531 255291.000000 0.000313 0.000000 0.000313 0.000313 
84480000 37 64 955 453 -0.043196 0.999219 0.999219 255641.000000 0.000156 0.000000 0.000156 0.000156 
84544000 73 56 1015 812 -0.041060 0.999688 0.999687 255777.000000 0.000000 0.000313 0.000313 0.000156 
84608000 30 18 60 1090 -0.040032 0.999531 0.999531 255927.000000 0.000156 0.000156 0.000000 0.000313 
84672000 21 19 483 685 -0.040744 0.999688 0.999687 256124.000000 0.000156 0.000313 0.000156 0.000313 
84736000 71 45 1391 1015 -0.042326 0.999375 0.999375 256349.000000 0.000313 0.000156 0.000000 0.000156 
84800000 75 52 577 472 -0.040269 0.999531 0.999531 256450.000000 0.000000 0.000313 0.000000 0.000000 
84864000 29 79 277 1104 -0.037816 0.999531 0.999531 256509.000000 0.000313 0.000156 0.000156 0.000000 
84928000 31 75 321 868 -0.039320 0.999531 0.999531 256743.000000 0.000782 0.000000 0.000313 0.000156 
84992000 3 27 1245 871 -0.039003 0.999844 0.999844 256873.000000 0.000000 0.000000 0.000000 0.000312 
85056000 28 73 1107 898 -0.042009 0.999219 0.999219 257160.000000 0.000156 0.000000 0.000000 0.000469 
85120000 1 69 279 152 -0.042484 0.999531 0.999531 257381.000000 0.000000 0.000156 0.000156 0.000156 
85184000 12 8 1203 949 -0.044462 0.999531 0.999531 257689.000000 0.000313 0.000313 0.000000 0.000000 
85248000 59 76 1373 917 -0.043117 0.999375 0.999375 257886.000000 0.000156 0.000000 0.000156 0.000000 
85312000 5 41 1089 925 -0.040823 0.999688 0.999687 257981.000000 0.000000 0.000156 0.000469 0.000313 
85376000 76 15 431 999 -0.041297 0.999844 0.999844 258155.000000 0.000156 0.000312 0.000156 0.000156 
85440000 8 37 1170 485 -0.041693 0.999219 0.999219 258355.000000 0.000156 0.000156 0.000000 0.000313 
85504000 49 54 43 811 -0.040823 0.999688 0.999687 258523.000000 0.000313 0.000156 0.000469 0.000469 
85568000 2 71 1489 307 -0.039478 0.999219 0.999219 258646.000000 0.000156 0.000313 0.000000 0.000156 
85632000 14 6 702 566 -0.043908 0.999531 0.999531 259020.000000 0.000156 0.000156 0.000000 0.000313 
85696000 64 19 327 1268 -0.039636 0.999531 0.999531 259030.000000 0.000000 0.000469 0.000156 0.000000 
85760000 71 75 392 932 -0.040902 0.999688 0.999687 259263.000000 0.000156 0.000156 0.000000 0.000000 
85824000 48 45 570 750 -0.043987 0.999063 0.999062 259515.000000 0.000000 0.000469 0.000000 0.000156 
85888000 12 74 170 281 -0.044383 0.999375 0.999375 259742.000000 0.000156 0.000156 0.000156 0.000000 
85952000 18 33 276 730 -0.043513 0.999375 0.999375 259898.000000 0.000313 0.000156 0.000156 0.000156 
86016000 16 56 403 672 -0.039873 0.999531 0.999531 259943.000000 0.000156 0.000000 0.000156 0.000000 
86080000 42 18 1067 1468 -0.040348 0.999375 0.999375 260215.000000 0.000000 0.000156 0.000156 0.000000 
86144000 48 1 730 911 -0.040823 0.999375 0.999375 260446.000000 0.000000 0.000000 0.000156 0.000313 
86208000 9 63 57 216 -0.041139 0.998750 0.998750 260642.000000 0.000156 0.000313 0.000000 0.000000 
86272000 1 41 1234 1042 -0.044383 0.999531 0.999531 260909.000000 0.000313 0.000000 0.000156 0.000156 
86336000 16 57 1235 936 -0.041297 0.999844 0.999844 260964.000000 0.000156 0.000000 0.000469 0.000313 
86400000 57 64 1338 148 -0.043038 0.999375 0.999375 261257.000000 0.000313 0.000000 0.000156 0.000156 
86464000 44 78 195 1551 -0.039161 0.999844 0.999844 261316.000000 0.000156 0.000000 0.000156 0.000313 
86528000 14 74 718 369 -0.040190 0.999531 0.999531 261580.000000 0.000000 0.000156 0.000000 0.000000 
86592000 25 73 894 1421 -0.041456 0.999063 0.999062 261847.000000 0.000313 0.000000 0.000000 0.000156 
86656000 42 55 29 1023 -0.039161 0.999688 0.999687 261916.000000 0.000156 0.000000 0.000313 0.000000 
86720000 77 42 251 455 -0.042168 0.999531 0.999531 262165.000000 0.000000 0.000156 0.000000 0.000469 
86784000 65 35 437 400 -0.041456 0.999688 0.999687 262359.000000 0.000000 0.000156 0.000156 0.000000 
86848000 32 32 699 1555 -0.039320 0.999375 0.999375 262475.000000 0.000313 0.000000 0.000156 0.000000 
86912000 65 71 989 165 -0.041456 0.999688 0.999687 262738.000000 0.000000 0.000000 0.000000 0.000156 
86976000 77 67 419 190 -0.043038 0.999531 0.999531 263014.000000 0.000000 0.000156 0.000313 0.000000 
87040000 13 39 678 364 -0.045649 0.999531 0.999531 263356.000000 0.000000 0.000000 0.000000 0.000000 
87104000 59 0 1263 639 -0.043987 0.999375 0.999375 263478.000000 0.000000 0.000469 0.000000 0.000000 
87168000 28 2 1475 338 -0.044066 0.999531 0.999531 263679.000000 0.000000 0.000313 0.000156 0.000469 
87232000 21 39 1101 667 -0.042642 0.999688 0.999687 263852.000000 0.000313 0.000156 0.000313 0.000156 
87296000 33 3 1580 1561 -0.039715 0.999219 0.999219 263993.000000 0.000156 0.000000 0.000156 0.000000 
87360000 78 4 1146 630 -0.042405 0.999531 0.999531 264253.000000 0.000000 0.000000 0.000156 0.000156 
87424000 68 63 1436 592 -0.041930 0.999688 0.999687 264393.000000 0.000156 0.000156 0.000313 0.000469 
87488000 20 51 95 184 -0.041060 1.000000 1.000000 264546.000000 0.000000 0.000000 0.000000 0.000156 
87552000 2 77 811 705 -0.038054 0.999375 0.999375 264655.000000 0.000156 0.000156 0.000313 0.000000 
87616000 75 9 264 850 -0.039241 0.999375 0.999375 264897.000000 0.000156 0.000156 0.000313 0.000000 
87680000 55 62 275 449 -0.040032 0.999531 0.999531 265093.000000 0.000000 0.000000 0.000000 0.000000 
87744000 8 6 1527 1506 -0.041772 0.999219 0.999219 265361.000000 0.000000 0.000000 0.000000 0.000156 
87808000 75 14 188 1441 -0.039320 0.999531 0.999531 265482.000000 0.000000 0.000156 0.000156 0.000313 
87872000 40 17 31 531 -0.042642 0.999688 0.999687 265785.000000 0.000000 0.000156 0.000000 0.000000 
87936000 4 17 1461 773 -0.040665 0.999219 0.999219 265902.000000 0.000469 0.000000 0.000156 0.000313 
88000000 57 69 187 1497 -0.039082 0.999688 0.999687 266020.000000 0.000469 0.000000 0.000313 0.000000 
88064000 4 7 1351 135 -0.039873 0.999375 0.999375 266265.000000 0.000313 0.000000 0.000000 0.000625 
88128000 48 50 1345 258 -0.041297 0.999531 0.999531 266512.000000 0.000313 0.000000 0.000156 0.000156 
88192000 35 48 1497 492 -0.038687 0.999531 0.999531 266618.000000 0.000313 0.000156 0.000156 0.000313 
88256000 7 50 677 44 -0.040427 0.999063 0.999062 266918.000000 0.000000 0.000156 0.000000 0.000000 
88320000 0 72 1180 187 -0.040823 0.999844 0.999844 267169.000000 0.000000 0.000313 0.000156 0.000156 
88384000 18 53 1261 1587 -0.040981 0.999531 0.999531 267333.000000 0.000000 0.000000 0.000156 0.000000 
88448000 75 23 884 1570 -0.039320 0.999688 0.999687 267452.000000 0.000000 0.000469 0.000156 0.000156 
88512000 57 71 706 1184 -0.039082 0.999688 0.999687 267644.000000 0.000156 0.000156 0.000313 0.000000 
88576000 10 77 754 241 -0.040348 0.999688 0.999687 267843.000000 0.000000 0.000313 0.000469 0.000313 
88640000 70 72 1552 1567 -0.044146 0.999531 0.999531 268172.000000 0.000000 0.000313 0.000313 0.000000 
88704000 53 79 1388 1426 -0.039082 0.999688 0.999687 268138.000000 0.000156 0.000156 0.000625 0.000156 
88768000 46 5 1358 988 -0.039794 0.999219 0.999219 268369.000000 0.000156 0.000156 0.000000 0.000156 
88832000 17 69 232 1040 -0.042009 0.999688 0.999687 268644.000000 0.000000 0.000313 0.000000 0.000156 
88896000 38 14 297 1378 -0.041772 0.999688 0.999687 268802.000000 0.000000 0.000469 0.000000 0.000625 
88960000 61 72 202 989 -0.043908 1.000000 1.000000 269098.000000 0.000000 0.000312 0.000156 0.000156 
89024000 62 52 769 716 -0.043038 0.999688 0.999687 269293.000000 0.000313 0.000000 0.000000 0.000313 
89088000 60 53 1458 882 -0.039636 0.999063 0.999062 269386.000000 0.000156 0.000156 0.000156 0.000156 
89152000 79 57 307 292 -0.038608 0.999844 0.999844 269491.000000 0.000000 0.000000 0.000156 0.000000 
89216000 48 40 1506 349 -0.039953 0.999531 0.999531 269758.000000 0.000000 0.000000 0.000000 0.000000 
89280000 23 71 1587 1178 -0.040902 0.999844 0.999844 270014.000000 0.000313 0.000156 0.000313 0.000000 
89344000 71 77 1401 1026 -0.042801 0.999375 0.999375 270286.000000 0.000313 0.000313 0.000000 0.000156 
89408000 75 68 1410 1351 -0.040585 0.999688 0.999687 270425.000000 0.000469 0.000156 0.000000 0.000156 
89472000 2 32 1485 369 -0.040111 0.999375 0.999375 270614.000000 0.000625 0.000156 0.000000 0.000313 
89536000 14 7 677 718 -0.039715 0.999375 0.999375 270788.000000 0.000156 0.000000 0.000156 0.000313 
89600000 3 27 349 1404 -0.039161 0.999688 0.999687 270958.000000 0.000156 0.000000 0.000156 0.000156 
89664000 55 75 852 1486 -0.040427 0.999531 0.999531 271181.000000 0.000000 0.000000 0.000000 0.000156 
89728000 0 14 452 1006 -0.040032 0.999688 0.999687 271331.000000 0.000156 0.000156 0.000000 0.000156 
89792000 25 3 1038 533 -0.039557 0.999375 0.999375 271470.000000 0.000000 0.000000 0.000156 0.000156 
89856000 64 2 1527 203 -0.039953 0.999063 0.999062 271695.000000 0.000156 0.000000 0.000313 0.000000 
89920000 69 52 1594 654 -0.040585 0.999688 0.999687 271889.000000 0.000156 0.000313 0.000000 0.000156 
89984000 9 57 1318 216 -0.041377 0.999531 0.999531 272121.000000 0.000000 0.000000 0.000156 0.000000 
90048000 3 46 1090 33 -0.041535 0.999375 0.999375 272323.000000 0.000000 0.000000 0.000000 0.000156 
90112000 42 47 1310 243 -0.041693 0.999375 0.999375 272512.000000 0.000000 0.000000 0.000156 0.000156 
90176000 14 5 621 543 -0.040744 0.999688 0.999687 272654.000000 0.000156 0.000000 0.000313 0.000156 
90240000 59 38 1242 1438 -0.044304 0.999688 0.999687 272947.000000 0.000000 0.000156 0.000156 0.000000 
90304000 76 45 573 66 -0.041614 0.999531 0.999531 273060.000000 0.000156 0.000000 0.000156 0.000000 
90368000 22 75 96 1290 -0.041218 0.999375 0.999375 273214.000000 0.000313 0.000313 0.000000 0.000156 
90432000 46 8 334 1236 -0.039399 1.000000 1.000000 273333.000000 0.000156 0.000000 0.000000 0.000000 
90496000 40 43 797 204 -0.039161 0.999531 0.999531 273539.000000 0.000000 0.000000 0.000000 0.000313 
90560000 20 23 998 394 -0.041693 0.998750 0.998750 273814.000000 0.000156 0.000000 0.000000 0.000469 
90624000 29 75 764 1098 -0.041297 1.000000 1.000000 273975.000000 0.000312 0.000000 0.000156 0.000000 
90688000 0 15 692 632 -0.042405 0.999688 0.999687 274234.000000 0.000000 0.000000 0.000000 0.000000 
90752000 43 44 1008 254 -0.043592 0.999844 0.999844 274458.000000 0.000156 0.000312 0.000312 0.000156 
90816000 42 14 32 515 -0.042247 0.999219 0.999219 274582.000000 0.000156 0.000156 0.000000 0.000000 
90880000 37 50 738 689 -0.040506 0.999375 0.999375 274723.000000 0.000156 0.000000 0.000156 0.000000 
90944000 6 58 1079 512 -0.040981 0.999844 0.999844 274950.000000 0.000156 0.000156 0.000156 0.000000 
91008000 24 39 354 542 -0.044462 0.999219 0.999219 275249.000000 0.000000 0.000156 0.000313 0.000000 
91072000 4 50 724 378 -0.044937 0.999531 0.999531 275503.000000 0.000000 0.000156 0.000156 0.000000 
91136000 73 79 24 1131 -0.043434 0.999688 0.999687 275607.000000 0.000000 0.000313 0.000313 0.000000 
91200000 50 48 853 1376 -0.039794 0.998594 0.998594 275674.000000 0.000156 0.000000 0.000000 0.000000 
91264000 22 33 1253 1277 -0.039953 0.999531 0.999531 275863.000000 0.000000 0.000000 0.000313 0.000156 
91328000 48 74 1596 407 -0.042089 0.999531 0.999531 276103.000000 0.000000 0.000000 0.000156 0.000313 
91392000 29 68 1301 58 -0.041535 0.999688 0.999687 276231.000000 0.000313 0.000313 0.000000 0.000313 
91456000 48 20 1021 797 -0.041218 0.999844 0.999844 276403.000000 0.000156 0.000156 0.000313 0.000313 
91520000 38 41 334 1143 -0.040585 1.000000 1.000000 276585.000000 0.000312 0.000156 0.000312 0.000000 
91584000 37 18 1309 28 -0.041377 0.998906 0.998906 276768.000000 0.000000 0.000000 0.000156 0.000469 
91648000 62 26 453 275 -0.041614 0.999219 0.999219 276920.000000 0.000000 0.000156 0.000000 0.000313 
91712000 44 45 1599 1143 -0.041060 0.999531 0.999531 277094.000000 0.000156 0.000156 0.000000 0.000156 
91776000 3 17 687 32 -0.043275 0.999531 0.999531 277339.000000 0.000000 0.000156 0.000313 0.000000 
91840000 49 53 942 396 -0.041456 0.999063 0.999062 277450.000000 0.000313 0.000313 0.000156 0.000156 
91904000 44 8 517 934 -0.041377 0.999531 0.999531 277654.000000 0.000000 0.000000 0.000469 0.000156 
91968000 32 33 138 648 -0.040823 0.999375 0.999375 277815.000000 0.000000 0.000313 0.000156 0.000000 
92032000 65 63 268 524 -0.039557 0.999219 0.999219 277979.000000 0.000156 0.000156 0.000156 0.000156 
92096000 17 64 840 63 -0.041456 0.999844 0.999844 278254.000000 0.000313 0.000156 0.000156 0.000156 
92160000 11 26 275 1143 -0.042563 0.999063 0.999062 278464.000000 0.000469 0.000000 0.000626 0.000313 
92224000 30 51 915 1288 -0.041060 0.999844 0.999844 278600.000000 0.000625 0.000156 0.000469 0.000000 
92288000 72 16 1536 1098 -0.042801 0.999844 0.999844 278848.000000 0.000312 0.000469 0.000156 0.000156 
92352000 34 43 841 1072 -0.039873 0.999531 0.999531 278923.000000 0.000156 0.000156 0.000000 0.000313 
92416000 35 43 1158 1355 -0.041930 0.999844 0.999844 279195.000000 0.000000 0.000156 0.000156 0.000313 
92480000 9 30 37 292 -0.042405 0.999688 0.999687 279432.000000 0.000000 0.000313 0.000313 0.000469 
92544000 64 63 865 1519 -0.040269 0.999063 0.999062 279552.000000 0.000313 0.000313 0.000000 0.000156 
92608000 49 12 158 741 -0.039320 0.999688 0.999687 279707.000000 0.000313 0.000156 0.000000 0.000000 
92672000 18 67 1206 1547 -0.039399 0.999375 0.999375 279895.000000 0.000156 0.000000 0.000156 0.000000 
92736000 57 17 847 388 -0.040665 0.999531 0.999531 280149.000000 0.000156 0.000313 0.000000 0.000000 
92800000 6 69 1159 879 -0.044146 0.999219 0.999219 280500.000000 0.000000 0.000469 0.000000 0.000313 
92864000 54 54 558 406 -0.041535 0.999844 0.999844 280658.000000 0.000000 0.000313 0.000000 0.000313 
92928000 28 54 194 1548 -0.039636 0.999063 0.999062 280800.000000 0.000156 0.000469 0.000156 0.000000 
92992000 45 62 1487 1312 -0.040032 0.999688 0.999687 281038.000000 0.000625 0.000313 0.000469 0.000000 
93056000 4 57 999 1317 -0.041139 0.999688 0.999687 281293.000000 0.000000 0.000000 0.000156 0.000313 
93120000 45 3 525 451 -0.040665 0.999844 0.999844 281500.000000 0.000000 0.000000 0.000313 0.000000 
93184000 78 36 1220 1433 -0.043354 0.999375 0.999375 281761.000000 0.000156 0.000313 0.000156 0.000000 
93248000 40 38 1426 1409 -0.039320 0.999844 0.999844 281749.000000 0.000000 0.000156 0.000313 0.000000 
93312000 62 60 1069 864 -0.039715 0.999688 0.999687 281965.000000 0.000313 0.000469 0.000156 0.000000 
93376000 75 46 1094 870 -0.040823 0.998906 0.998906 282172.000000 0.000156 0.000469 0.000156 0.000000 
93440000 43 8 1344 158 -0.043354 0.999688 0.999687 282449.000000 0.000000 0.000156 0.000000 0.000156 
93504000 54 28 769 969 -0.037658 0.999375 0.999375 282432.000000 0.000156 0.000313 0.000313 0.000000 
93568000 15 62 1432 511 -0.038449 0.999688 0.999687 282665.000000 0.000156 0.000313 0.000000 0.000313 
93632000 37 43 1485 392 -0.039873 0.999688 0.999687 282856.000000 0.000469 0.000000 0.000000 0.000313 
93696000 24 63 142 1437 -0.045095 0.999375 0.999375 283239.000000 0.000313 0.000313 0.000000 0.000156 
93760000 7 42 102 14 -0.044699 0.999375 0.999375 283443.000000 0.000313 0.000313 0.000313 0.000156 
93824000 5 62 28 1576 -0.045965 0.999531 0.999531 283643.000000 0.000156 0.000000 0.000469 0.000156 
93888000 29 34 647 80 -0.042247 0.999063 0.999062 283679.000000 0.000313 0.000156 0.000469 0.000313 
93952000 29 75 1402 1312 -0.043592 0.999844 0.999844 283943.000000 0.000156 0.000156 0.000313 0.000000 
94016000 53 77 284 5 -0.043750 0.999844 0.999844 284131.000000 0.000000 0.000000 0.000156 0.000156 
94080000 27 19 489 397 -0.042801 0.999844 0.999844 284292.000000 0.000156 0.000000 0.000156 0.000000 
94144000 44 41 991 1031 -0.043354 0.998750 0.998750 284516.000000 0.000000 0.000156 0.000000 0.000156 
94208000 19 61 584 1279 -0.044383 0.999531 0.999531 284759.000000 0.000000 0.000156 0.000156 0.000000 
94272000 72 27 64 935 -0.041218 0.999375 0.999375 284846.000000 0.000000 0.000469 0.000000 0.000000 
94336000 25 73 1102 1532 -0.038687 0.999531 0.999531 284956.000000 0.000313 0.000000 0.000156 0.000313 
94400000 71 37 159 1168 -0.041297 0.999844 0.999844 285210.000000 0.000000 0.000156 0.000156 0.000156 
94464000 3 54 1230 1599 -0.040744 0.999688 0.999687 285393.000000 0.000000 0.000156 0.000469 0.000156 
94528000 14 47 1041 48 -0.040111 0.999531 0.999531 285518.000000 0.000000 0.000156 0.000469 0.000156 
94592000 53 54 1361 712 -0.041930 0.999219 0.999219 285763.000000 0.000469 0.000156 0.000313 0.000000 
94656000 25 56 1150 1075 -0.040981 0.999375 0.999375 285951.000000 0.000156 0.000313 0.000000 0.000156 
94720000 20 68 778 294 -0.039794 0.999219 0.999219 286093.000000 0.000156 0.000000 0.000000 0.000000 
94784000 73 12 1494 684 -0.041456 1.000000 1.000000 286357.000000 0.000156 0.000156 0.000000 0.000469 
94848000 17 78 72 503 -0.041218 0.999844 0.999844 286545.000000 0.000000 0.000000 0.000313 0.000000 
94912000 56 9 1034 901 -0.041060 0.999375 0.999375 286723.000000 0.000156 0.000313 0.000000 0.000156 
94976000 35 23 35 1032 -0.039873 0.999531 0.999531 286886.000000 0.000156 0.000469 0.000313 0.000156 
95040000 43 30 1152 1142 -0.040032 0.999688 0.999687 287027.000000 0.000000 0.000000 0.000156 0.000156 
95104000 54 29 238 1232 -0.039715 0.999688 0.999687 287180.000000 0.000156 0.000156 0.000156 0.000156 
95168000 15 28 947 131 -0.041377 0.999219 0.999219 287451.000000 0.000469 0.000000 0.000000 0.000156 
95232000 21 15 1174 1334 -0.040269 0.999844 0.999844 287613.000000 0.000000 0.000000 0.000000 0.000000 
95296000 64 30 526 1155 -0.039320 0.999219 0.999219 287738.000000 0.000313 0.000000 0.000313 0.000000 
95360000 77 4 720 1085 -0.042247 0.999531 0.999531 288017.000000 0.000156 0.000156 0.000156 0.000000 
95424000 54 54 445 529 -0.042484 0.999844 0.999844 288230.000000 0.000000 0.000313 0.000469 0.000156 
95488000 4 13 32 588 -0.042089 0.999219 0.999219 288472.000000 0.000156 0.000313 0.000313 0.000313 
95552000 64 40 674 146 -0.041377 0.999219 0.999219 288680.000000 0.000313 0.000000 0.000000 0.000000 
95616000 59 21 1225 388 -0.042405 0.999531 0.999531 288902.000000 0.000156 0.000156 0.000000 0.000000 
95680000 63 10 1330 848 -0.040902 0.999063 0.999062 289006.000000 0.000000 0.000000 0.000000 0.000156 
95744000 21 3 1009 974 -0.039873 0.999688 0.999687 289178.000000 0.000000 0.000000 0.000000 0.000000 
95808000 74 65 1400 573 -0.037896 0.999844 0.999844 289281.000000 0.000000 0.000313 0.000156 0.000156 
95872000 27 3 1128 1435 -0.041060 0.999531 0.999531 289607.000000 0.000000 0.000000 0.000000 0.000313 
95936000 3 10 1364 1196 -0.040190 0.999219 0.999219 289783.000000 0.000000 0.000313 0.000156 0.000000 
96000000 58 77 1436 1113 -0.039557 1.000000 1.000000 289973.000000 0.000312 0.000156 0.000000 0.000156 
96064000 26 1 870 760 -0.041772 0.999531 0.999531 290192.000000 0.000313 0.000156 0.000000 0.000000 
96128000 27 21 1033 51 -0.041060 0.999375 0.999375 290348.000000 0.000000 0.000625 0.000000 0.000000 
96192000 34 78 493 1548 -0.043434 0.999219 0.999219 290611.000000 0.000156 0.000156 0.000156 0.000000 
96256000 64 10 627 901 -0.040744 0.999531 0.999531 290699.000000 0.000313 0.000000 0.000156 0.000000 
96320000 32 70 300 67 -0.040506 0.999844 0.999844 290863.000000 0.000156 0.000312 0.000156 0.000156 
96384000 21 46 943 1392 -0.040269 0.999219 0.999219 291052.000000 0.000625 0.000000 0.000156 0.000000 
96448000 46 34 100 1148 -0.039241 0.999375 0.999375 291235.000000 0.000156 0.000313 0.000313 0.000156 
96512000 54 77 528 396 -0.040427 0.999531 0.999531 291471.000000 0.000313 0.000156 0.000156 0.000313 
96576000 17 19 599 872 -0.043513 0.999531 0.999531 291745.000000 0.000469 0.000000 0.000313 0.000156 
96640000 3 29 1283 518 -0.038133 0.999844 0.999844 291726.000000 0.000156 0.000000 0.000156 0.000156 
96704000 63 31 1245 589 -0.039399 0.999531 0.999531 291943.000000 0.000000 0.000156 0.000000 0.000313 
96768000 55 16 124 933 -0.042009 0.999688 0.999687 292257.000000 0.000000 0.000156 0.000000 0.000156 
96832000 4 64 389 295 -0.043513 0.999844 0.999844 292514.000000 0.000000 0.000156 0.000156 0.000156 
96896000 65 59 391 939 -0.040744 0.999219 0.999219 292611.000000 0.000000 0.000000 0.000313 0.000000 
96960000 66 3 1131 706 -0.041060 0.999063 0.999062 292807.000000 0.000625 0.000156 0.000313 0.000000 
97024000 14 67 988 1300 -0.041693 0.999531 0.999531 293039.000000 0.000313 0.000000 0.000469 0.000313 
97088000 33 31 817 630 -0.042009 0.999531 0.999531 293224.000000 0.000000 0.000156 0.000625 0.000156 
97152000 27 70 687 1361 -0.041772 0.999219 0.999219 293398.000000 0.000000 0.000313 0.000000 0.000156 
97216000 54 15 643 1296 -0.041139 0.999375 0.999375 293584.000000 0.000313 0.000313 0.000000 0.000000 
97280000 78 12 399 415 -0.044146 0.999844 0.999844 293899.000000 0.000313 0.000000 0.000156 0.000313 
97344000 78 2 1174 775 -0.043434 0.999531 0.999531 294040.000000 0.000156 0.000156 0.000156 0.000000 
97408000 31 66 1054 1470 -0.042563 0.999844 0.999844 294186.000000 0.000156 0.000156 0.000156 0.000156 
97472000 36 9 765 1579 -0.040348 0.999531 0.999531 294320.000000 0.000313 0.000469 0.000156 0.000313 
97536000 54 33 505 528 -0.042247 0.999844 0.999844 294598.000000 0.000000 0.000000 0.000156 0.000000 
97600000 52 70 282 191 -0.040744 0.999375 0.999375 294722.000000 0.000156 0.000313 0.000000 0.000000 
97664000 44 78 1034 518 -0.040665 0.999375 0.999375 294898.000000 0.000000 0.000000 0.000000 0.000313 
97728000 77 24 1487 493 -0.040190 0.999844 0.999844 295104.000000 0.000156 0.000156 0.000156 0.000313 
97792000 54 50 1046 407 -0.042247 0.998906 0.998906 295349.000000 0.000156 0.000000 0.000469 0.000313 
97856000 43 6 580 1231 -0.042484 0.999844 0.999844 295578.000000 0.000156 0.000156 0.000469 0.000313 
97920000 43 11 167 280 -0.040744 0.999219 0.999219 295733.000000 0.000156 0.000156 0.000000 0.000469 
97984000 52 2 435 716 -0.043275 0.999688 0.999687 295974.000000 0.000156 0.000000 0.000313 0.000469 
98048000 74 7 1600 1273 -0.043750 0.999844 0.999844 296192.000000 0.000000 0.000000 0.000469 0.000469 
98112000 8 13 342 469 -0.041377 0.999063 0.999062 296258.000000 0.000156 0.000000 0.000156 0.000313 
98176000 65 22 212 1459 -0.042563 0.999531 0.999531 296486.000000 0.000625 0.000000 0.000469 0.000156 
98240000 65 4 885 995 -0.040111 0.999531 0.999531 296589.000000 0.000000 0.000313 0.000156 0.000000 
98304000 79 46 1022 42 -0.041218 0.999531 0.999531 296826.000000 0.000000 0.000156 0.000156 0.000000 
98368000 5 32 643 864 -0.040032 0.999375 0.999375 296963.000000 0.000313 0.000000 0.000156 0.000000 
98432000 64 65 698 130 -0.039557 0.999531 0.999531 297163.000000 0.000313 0.000156 0.000469 0.000000 
98496000 30 47 96 288 -0.038687 0.999688 0.999687 297355.000000 0.000469 0.000000 0.000156 0.000156 
98560000 65 30 741 995 -0.037500 0.999844 0.999844 297489.000000 0.000156 0.000312 0.000312 0.000000 
98624000 27 38 1600 301 -0.037658 0.999531 0.999531 297686.000000 0.000156 0.000156 0.000156 0.000313 
98688000 18 37 213 390 -0.037579 0.999688 0.999687 297849.000000 0.000156 0.000156 0.000000 0.000000 
98752000 5 40 1316 964 -0.037500 0.999375 0.999375 298044.000000 0.000313 0.000000 0.000000 0.000156 
98816000 13 22 1049 1016 -0.041930 0.999688 0.999687 298444.000000 0.000313 0.000000 0.000313 0.000469 
98880000 8 76 1502 1190 -0.043513 0.999688 0.999687 298650.000000 0.000156 0.000000 0.000313 0.000313 
98944000 31 41 618 616 -0.042801 0.999063 0.999062 298802.000000 0.000156 0.000156 0.000156 0.000156 
99008000 65 78 1387 1473 -0.042009 0.998906 0.998906 298946.000000 0.000156 0.000313 0.000313 0.000156 
99072000 61 50 969 1391 -0.041297 1.000000 1.000000 299084.000000 0.000000 0.000156 0.000469 0.000000 
99136000 3 33 890 358 -0.042801 1.000000 1.000000 299345.000000 0.000312 0.000156 0.000156 0.000000 
99200000 76 60 1062 781 -0.043196 0.999844 0.999844 299560.000000 0.000156 0.000312 0.000156 0.000469 
99264000 23 50 273 958 -0.042642 0.998750 0.998750 299716.000000 0.000000 0.000000 0.000156 0.000156 
99328000 14 53 1071 223 -0.038924 0.999219 0.999219 299775.000000 0.000000 0.000313 0.000782 0.000000 
99392000 40 74 184 1026 -0.041851 0.999844 0.999844 300055.000000 0.000469 0.000156 0.000156 0.000313 
99456000 28 36 1550 1211 -0.041377 0.998750 0.998750 300189.000000 0.000156 0.000313 0.000000 0.000000 
99520000 78 26 948 883 -0.040902 0.999844 0.999844 300347.000000 0.000312 0.000156 0.000000 0.000000 
99584000 61 53 1039 646 -0.040981 0.999844 0.999844 300569.000000 0.000000 0.000156 0.000000 0.000000 
99648000 32 78 419 164 -0.042484 0.999219 0.999219 300794.000000 0.000313 0.000313 0.000156 0.000000 
99712000 20 42 535 410 -0.041060 0.999219 0.999219 300940.000000 0.000000 0.000156 0.000000 0.000156 
99776000 40 29 13 637 -0.041139 0.998750 0.998750 301125.000000 0.000156 0.000000 0.000313 0.000000 
99840000 16 15 960 209 -0.042168 0.999219 0.999219 301409.000000 0.000156 0.000000 0.000000 0.000313 
99904000 7 72 544 451 -0.042089 0.999688 0.999687 301639.000000 0.000156 0.000156 0.000312 0.000312 
99968000 23 11 820 1121 -0.043434 0.999219 0.999219 301879.000000 0.000000 0.000156 0.000156 0.000156 
100032000 44 22 1009 1233 -0.044937 0.998906 0.998906 302161.000000 0.000469 0.000156 0.000156 0.000313 
100096000 75 27 452 306 -0.043750 0.999531 0.999531 302360.000000 0.000000 0.000000 0.000469 0.000000 
100160000 37 76 405 606 -0.039557 0.999844 0.999844 302422.000000 0.000313 0.000156 0.000156 0.000156 
100224000 11 30 49 950 -0.039082 0.999531 0.999531 302576.000000 0.000156 0.000000 0.000313 0.000156 
100288000 26 79 249 414 -0.039003 0.999531 0.999531 302781.000000 0.000000 0.000000 0.000000 0.000469 
100352000 16 17 574 856 -0.039636 0.999375 0.999375 302973.000000 0.000156 0.000000 0.000000 0.000000 
100416000 33 58 1445 812 -0.037658 0.999844 0.999844 303097.000000 0.000000 0.000156 0.000313 0.000000 
100480000 32 24 349 373 -0.040190 0.999375 0.999375 303344.000000 0.000156 0.000156 0.000156 0.000156 
100544000 10 8 982 271 -0.041377 0.999531 0.999531 303583.000000 0.000000 0.000156 0.000156 0.000000 
100608000 50 31 1497 249 -0.040427 0.999375 0.999375 303742.000000 0.000000 0.000156 0.000156 0.000156 
100672000 6 69 1050 244 -0.041535 0.999531 0.999531 303964.000000 0.000156 0.000000 0.000313 0.000000 
100736000 17 38 1464 442 -0.040190 0.999531 0.999531 304098.000000 0.000000 0.000469 0.000313 0.000156 
100800000 77 66 740 484 -0.040269 0.999688 0.999687 304314.000000 0.000156 0.000156 0.000313 0.000156 
100864000 0 36 3 577 -0.040269 0.999063 0.999062 304521.000000 0.000313 0.000000 0.000000 0.000156 
100928000 36 44 873 922 -0.041851 0.999688 0.999687 304782.000000 0.000313 0.000313 0.000156 0.000000 
100992000 2 4 1482 978 -0.038687 0.999375 0.999375 304841.000000 0.000313 0.000000 0.000156 0.000000 
101056000 75 54 202 653 -0.041377 0.999063 0.999062 305144.000000 0.000000 0.000156 0.000156 0.000156 
101120000 21 34 1271 974 -0.042722 0.999531 0.999531 305361.000000 0.000000 0.000000 0.000000 0.000469 
101184000 15 61 179 775 -0.038766 0.999375 0.999375 305437.000000 0.000156 0.000000 0.000156 0.000000 
101248000 20 14 891 61 -0.038845 1.000000 1.000000 305616.000000 0.000156 0.000312 0.000156 0.000156 
101312000 39 43 1012 1079 -0.040823 0.998594 0.998594 305899.000000 0.000000 0.000156 0.000156 0.000156 
101376000 50 30 292 1546 -0.037737 0.999375 0.999375 305953.000000 0.000000 0.000000 0.000313 0.000000 
101440000 74 23 1049 29 -0.039953 0.999688 0.999687 306196.000000 0.000156 0.000000 0.000469 0.000000 
101504000 53 11 83 731 -0.042009 0.999219 0.999219 306452.000000 0.000000 0.000313 0.000156 0.000000 
101568000 63 77 1425 1178 -0.039794 0.999688 0.999687 306592.000000 0.000156 0.000000 0.000000 0.000313 
101632000 37 11 1300 1325 -0.041456 0.999688 0.999687 306788.000000 0.000000 0.000313 0.000156 0.000000 
101696000 8 5 427 280 -0.042484 0.999063 0.999062 306985.000000 0.000156 0.000156 0.000156 0.000156 
101760000 59 43 1277 880 -0.041139 0.999375 0.999375 307158.000000 0.000156 0.000000 0.000313 0.000313 
101824000 38 52 558 349 -0.039873 0.999688 0.999687 307281.000000 0.000313 0.000156 0.000156 0.000000 
101888000 9 20 1160 644 -0.041614 0.999688 0.999687 307526.000000 0.000469 0.000000 0.000156 0.000313 
101952000 42 77 561 505 -0.042009 0.999688 0.999687 307770.000000 0.000156 0.000000 0.000156 0.000000 
102016000 71 15 877 682 -0.039320 0.999063 0.999062 307872.000000 0.000313 0.000156 0.000000 0.000156 
102080000 55 79 1401 245 -0.036313 0.999531 0.999531 307890.000000 0.000000 0.000313 0.000156 0.000156 
102144000 66 3 542 1580 -0.039478 0.999688 0.999687 308186.000000 0.000000 0.000156 0.000313 0.000000 
102208000 72 45 1498 1518 -0.039953 0.999375 0.999375 308414.000000 0.000313 0.000000 0.000156 0.000156 
102272000 55 18 1297 214 -0.040585 0.999531 0.999531 308599.000000 0.000000 0.000000 0.000313 0.000938 
102336000 54 13 537 1550 -0.041060 0.999688 0.999687 308803.000000 0.000156 0.000000 0.000312 0.000469 
102400000 57 68 1006 1345 -0.038924 0.998906 0.998906 308904.000000 0.000156 0.000156 0.000000 0.000156 
102464000 51 57 263 881 -0.040190 0.999219 0.999219 309184.000000 0.000156 0.000000 0.000000 0.000000 
102528000 47 34 1297 1162 -0.039636 0.999063 0.999062 309336.000000 0.000782 0.000313 0.000156 0.000156 
102592000 54 42 636 183 -0.041930 0.999063 0.999062 309679.000000 0.000156 0.000000 0.000156 0.000000 
102656000 31 72 608 598 -0.040506 0.999375 0.999375 309822.000000 0.000156 0.000313 0.000000 0.000156 
102720000 53 53 411 105 -0.042801 0.998906 0.998906 310100.000000 0.000000 0.000156 0.000156 0.000000 
102784000 79 39 294 333 -0.044304 0.999844 0.999844 310377.000000 0.000156 0.000000 0.000156 0.000000 
102848000 67 73 239 1069 -0.041930 0.999219 0.999219 310518.000000 0.000000 0.000000 0.000000 0.000000 
102912000 2 60 133 1323 -0.040269 0.999844 0.999844 310650.000000 0.000156 0.000156 0.000469 0.000156 
102976000 65 55 559 40 -0.040665 1.000000 1.000000 310824.000000 0.000000 0.000000 0.000000 0.000000 
103040000 70 5 1278 1145 -0.040032 0.999219 0.999219 310977.000000 0.000000 0.000000 0.000313 0.000156 
103104000 60 24 1551 348 -0.040981 0.999688 0.999687 311227.000000 0.000156 0.000000 0.000625 0.000156 
103168000 59 26 919 866 -0.041772 0.999375 0.999375 311476.000000 0.000313 0.000313 0.000313 0.000000 
103232000 75 21 1290 1211 -0.042405 0.999375 0.999375 311723.000000 0.000000 0.000000 0.000000 0.000000 
103296000 52 73 630 1196 -0.042880 0.999375 0.999375 311888.000000 0.000156 0.000156 0.000156 0.000156 
103360000 54 46 311 145 -0.039636 0.999063 0.999062 311974.000000 0.000000 0.000313 0.000000 0.000313 
103424000 20 51 1430 129 -0.038845 0.998906 0.998906 312136.000000 0.000000 0.000000 0.000156 0.000000 
103488000 35 26 1505 129 -0.040348 0.999688 0.999687 312379.000000 0.000000 0.000313 0.000000 0.000156 
103552000 3 18 1163 9 -0.042089 0.999688 0.999687 312654.000000 0.000156 0.000156 0.000156 0.000625 
103616000 77 36 28 778 -0.040902 0.999688 0.999687 312766.000000 0.000156 0.000000 0.000156 0.000000 
103680000 37 27 232 931 -0.041218 1.000000 1.000000 312944.000000 0.000000 0.000156 0.000312 0.000156 
103744000 70 26 845 1146 -0.042326 0.999531 0.999531 313169.000000 0.000000 0.000156 0.000156 0.000313 
103808000 42 46 20 609 -0.040506 0.999375 0.999375 313304.000000 0.000000 0.000000 0.000156 0.000156 
103872000 74 40 269 1564 -0.043196 0.999375 0.999375 313569.000000 0.000156 0.000156 0.000156 0.000156 
103936000 74 65 987 317 -0.040902 0.999688 0.999687 313695.000000 0.000469 0.000469 0.000000 0.000313 
104000000 0 56 660 105 -0.040902 0.999688 0.999687 313936.000000 0.000000 0.000625 0.000000 0.000156 
104064000 59 54 781 163 -0.039636 0.999219 0.999219 314077.000000 0.000000 0.000313 0.000313 0.000156 
104128000 52 69 508 758 -0.040348 0.999844 0.999844 314303.000000 0.000000 0.000469 0.000156 0.000000 
104192000 70 26 325 493 -0.040032 0.999219 0.999219 314486.000000 0.000000 0.000156 0.000000 0.000156 
104256000 3 37 678 738 -0.038845 0.999219 0.999219 314598.000000 0.000000 0.000000 0.000156 0.000000 
104320000 44 55 1350 875 -0.040585 0.999844 0.999844 314849.000000 0.000156 0.000000 0.000156 0.000000 
104384000 44 20 1181 31 -0.041772 0.999844 0.999844 315064.000000 0.000156 0.000000 0.000000 0.000313 
104448000 18 28 134 548 -0.040032 0.999375 0.999375 315153.000000 0.000156 0.000000 0.000000 0.000156 
104512000 3 72 1530 1395 -0.041930 0.999688 0.999687 315387.000000 0.000156 0.000000 0.000156 0.000313 
104576000 71 74 1255 69 -0.043671 0.999219 0.999219 315644.000000 0.000000 0.000313 0.000000 0.000313 
104640000 26 16 1482 643 -0.040111 0.999219 0.999219 315701.000000 0.000156 0.000000 0.000156 0.000313 
104704000 37 65 1474 156 -0.041693 0.999531 0.999531 315969.000000 0.000000 0.000156 0.000469 0.000000 
104768000 77 68 976 608 -0.040744 0.998594 0.998594 316141.000000 0.000000 0.000156 0.000313 0.000000 
104832000 54 29 1343 1093 -0.042326 0.999063 0.999062 316401.000000 0.000313 0.000000 0.000156 0.000156 
104896000 23 38 1547 1192 -0.042089 0.999219 0.999219 316560.000000 0.000313 0.000000 0.000156 0.000156 
104960000 25 2 898 1316 -0.039636 0.999375 0.999375 316664.000000 0.000000 0.000156 0.000313 0.000313 
105024000 66 8 103 778 -0.040744 0.999063 0.999062 316944.000000 0.000000 0.000000 0.000156 0.000313 
105088000 45 8 847 322 -0.041535 0.999844 0.999844 317147.000000 0.000000 0.000156 0.000156 0.000000 
105152000 36 28 847 310 -0.040665 0.999531 0.999531 317288.000000 0.000000 0.000000 0.000000 0.000156 
105216000 32 65 209 967 -0.041060 0.999531 0.999531 317484.000000 0.000156 0.000000 0.000000 0.000000 
105280000 21 8 1008 816 -0.042642 0.999844 0.999844 317691.000000 0.000000 0.000000 0.000000 0.000156 
105344000 77 11 728 601 -0.041060 0.999219 0.999219 317829.000000 0.000469 0.000000 0.000156 0.000156 
105408000 24 68 1375 843 -0.040111 0.999844 0.999844 318000.000000 0.000312 0.000000 0.000312 0.000156 
105472000 5 71 1 469 -0.037025 0.999063 0.999062 318088.000000 0.000156 0.000156 0.000000 0.000000 
105536000 31 68 832 447 -0.040823 0.999531 0.999531 318395.000000 0.000156 0.000156 0.000313 0.000000 
105600000 26 25 887 175 -0.040981 0.999688 0.999687 318588.000000 0.000000 0.000313 0.000156 0.000000 
105664000 37 46 1315 1039 -0.040190 0.999688 0.999687 318746.000000 0.000313 0.000156 0.000156 0.000156 
105728000 75 19 1197 1158 -0.040506 0.999844 0.999844 318944.000000 0.000156 0.000625 0.000156 0.000000 
105792000 75 1 1266 1038 -0.040585 0.999688 0.999687 319172.000000 0.000313 0.000156 0.000156 0.000313 
105856000 17 13 1045 1271 -0.042563 0.999688 0.999687 319480.000000 0.000156 0.000156 0.000156 0.000469 
105920000 58 54 1107 463 -0.039715 0.999531 0.999531 319570.000000 0.000156 0.000000 0.000000 0.000156 
105984000 20 53 4 18 -0.041060 0.999219 0.999219 319831.000000 0.000156 0.000156 0.000313 0.000000 
106048000 37 8 942 999 -0.044858 0.999531 0.999531 320152.000000 0.000000 0.000313 0.000625 0.000000 
106112000 15 39 830 418 -0.042009 1.000000 1.000000 320220.000000 0.000156 0.000312 0.000312 0.000000 
106176000 56 35 1102 709 -0.039161 0.999531 0.999531 320284.000000 0.000313 0.000313 0.000313 0.000156 
106240000 76 45 212 1181 -0.039241 0.998750 0.998750 320491.000000 0.000000 0.000000 0.000000 0.000156 
106304000 6 60 991 437 -0.042326 0.999844 0.999844 320841.000000 0.000156 0.000000 0.000156 0.000156 
106368000 17 46 1127 1069 -0.040427 0.998906 0.998906 320983.000000 0.000000 0.000156 0.000156 0.000000 
106432000 12 7 1228 1579 -0.041297 0.999688 0.999687 321211.000000 0.000156 0.000156 0.000000 0.000156 
106496000 10 48 674 1083 -0.039399 0.999844 0.999844 321313.000000 0.000000 0.000156 0.000313 0.000000 
106560000 18 28 198 730 -0.041930 0.999219 0.999219 321572.000000 0.000313 0.000000 0.000000 0.000000 
106624000 73 54 883 312 -0.042089 0.999844 0.999844 321758.000000 0.000156 0.000000 0.000156 0.000156 
106688000 71 52 466 765 -0.039399 0.999531 0.999531 321853.000000 0.000000 0.000000 0.000313 0.000469 
106752000 20 2 44 79 -0.040032 0.999375 0.999375 322053.000000 0.000000 0.000313 0.000156 0.000156 
106816000 57 50 337 1519 -0.038054 0.999531 0.999531 322163.000000 0.000313 0.000000 0.000000 0.000313 
106880000 21 22 43 417 -0.041297 0.999688 0.999687 322524.000000 0.000156 0.000000 0.000000 0.000156 
106944000 22 68 458 710 -0.042405 0.999844 0.999844 322787.000000 0.000156 0.000313 0.000313 0.000469 
107008000 65 10 1157 92 -0.041218 0.999688 0.999687 322955.000000 0.000156 0.000156 0.000156 0.000156 
107072000 53 60 857 285 -0.044620 0.999531 0.999531 323263.000000 0.000313 0.000000 0.000000 0.000000 
107136000 39 79 887 968 -0.044383 0.999844 0.999844 323457.000000 0.000313 0.000000 0.000000 0.000313 
107200000 38 43 485 1386 -0.042405 0.999375 0.999375 323608.000000 0.000156 0.000000 0.000156 0.000313 
107264000 42 63 623 1091 -0.042563 0.999219 0.999219 323794.000000 0.000000 0.000000 0.000156 0.000156 
107328000 0 78 88 657 -0.043908 0.999688 0.999687 324038.000000 0.000156 0.000156 0.000313 0.000313 
107392000 57 71 685 405 -0.041614 0.999688 0.999687 324162.000000 0.000000 0.000000 0.000000 0.000000 
107456000 40 74 1335 16 -0.043434 0.999688 0.999687 324406.000000 0.000000 0.000000 0.000000 0.000313 
107520000 38 48 1317 1456 -0.041377 0.999375 0.999375 324566.000000 0.000000 0.000000 0.000000 0.000156 
107584000 72 77 787 599 -0.040823 0.999219 0.999219 324757.000000 0.000156 0.000156 0.000000 0.000000 
107648000 70 16 635 1136 -0.039715 0.999688 0.999687 324952.000000 0.000000 0.000312 0.000312 0.000312 
107712000 12 9 1475 997 -0.038449 0.998906 0.998906 325081.000000 0.000156 0.000156 0.000000 0.000156 
107776000 20 31 1474 603 -0.039794 0.998906 0.998906 325291.000000 0.000313 0.000000 0.000156 0.000000 
107840000 21 37 1345 573 -0.039082 0.999375 0.999375 325405.000000 0.000469 0.000469 0.000156 0.000313 
107904000 73 52 1191 893 -0.042642 0.999688 0.999687 325709.000000 0.000625 0.000000 0.000469 0.000000 
107968000 31 42 1462 537 -0.042168 0.999375 0.999375 325881.000000 0.000313 0.000156 0.000156 0.000469 
108032000 7 72 287 849 -0.043038 0.999531 0.999531 326096.000000 0.000469 0.000000 0.000156 0.000000 
108096000 52 10 839 1585 -0.040585 0.999531 0.999531 326213.000000 0.000469 0.000469 0.000000 0.000000 
108160000 4 71 92 1289 -0.039399 0.999531 0.999531 326337.000000 0.000313 0.000156 0.000469 0.000156 
108224000 27 36 1598 595 -0.043671 0.999844 0.999844 326675.000000 0.000312 0.000156 0.000000 0.000625 
108288000 36 55 1081 1234 -0.043671 0.999375 0.999375 326813.000000 0.000156 0.000625 0.000000 0.000625 
108352000 6 30 921 411 -0.039953 0.999531 0.999531 326892.000000 0.000156 0.000000 0.000156 0.000469 
108416000 54 64 611 1132 -0.040032 0.999375 0.999375 327066.000000 0.000000 0.000000 0.000156 0.000156 
108480000 44 33 482 1383 -0.041139 0.999688 0.999687 327267.000000 0.000156 0.000156 0.000156 0.000156 
108544000 9 75 584 312 -0.041377 0.999688 0.999687 327499.000000 0.000313 0.000000 0.000156 0.000625 
108608000 53 50 1367 1438 -0.038133 0.999688 0.999687 327596.000000 0.000313 0.000000 0.000156 0.000469 
108672000 2 67 514 413 -0.037658 0.999531 0.999531 327736.000000 0.000469 0.000313 0.000156 0.000313 
108736000 1 5 515 631 -0.040744 0.999688 0.999687 328034.000000 0.000000 0.000313 0.000000 0.000469 
108800000 79 66 243 728 -0.040585 0.999844 0.999844 328225.000000 0.000156 0.000156 0.000313 0.000313 
108864000 64 71 1175 653 -0.039636 0.999375 0.999375 328330.000000 0.000156 0.000156 0.000156 0.000313 
108928000 29 3 1110 986 -0.039873 0.999375 0.999375 328559.000000 0.000469 0.000156 0.000156 0.000156 
108992000 38 76 56 1298 -0.037975 0.999375 0.999375 328685.000000 0.000000 0.000469 0.000156 0.000000 
109056000 37 2 1231 1449 -0.040190 0.999531 0.999531 328952.000000 0.000000 0.000469 0.000156 0.000156 
109120000 71 28 432 1100 -0.039241 0.998906 0.998906 329131.000000 0.000156 0.000000 0.000156 0.000313 
109184000 54 51 969 1257 -0.041930 0.999375 0.999375 329407.000000 0.000000 0.000000 0.000000 0.000156 
109248000 6 30 1514 1340 -0.039320 0.999063 0.999062 329507.000000 0.000156 0.000156 0.000156 0.000000 
109312000 2 66 1328 700 -0.037896 0.998906 0.998906 329669.000000 0.000313 0.000156 0.000000 0.000156 
109376000 58 36 1545 1115 -0.041456 0.999531 0.999531 329989.000000 0.000000 0.000000 0.000000 0.000000 
109440000 53 17 51 188 -0.043038 0.999375 0.999375 330238.000000 0.000156 0.000000 0.000313 0.000000 
109504000 63 70 1521 1536 -0.041851 0.999844 0.999844 330393.000000 0.000000 0.000156 0.000000 0.000313 
109568000 53 25 871 119 -0.038528 0.999688 0.999687 330477.000000 0.000000 0.000000 0.000000 0.000000 
109632000 43 34 264 182 -0.038528 0.999531 0.999531 330666.000000 0.000156 0.000000 0.000156 0.000156 
109696000 24 16 1146 893 -0.039794 0.999375 0.999375 330914.000000 0.000313 0.000313 0.000313 0.000313 
109760000 24 14 505 1222 -0.041060 0.999531 0.999531 331141.000000 0.000156 0.000156 0.000313 0.000000 
109824000 56 46 387 844 -0.039557 0.999375 0.999375 331296.000000 0.000469 0.000000 0.000313 0.000000 
109888000 76 44 905 674 -0.041377 0.999531 0.999531 331579.000000 0.000313 0.000000 0.000469 0.000313 
109952000 13 12 1199 1418 -0.042247 0.999375 0.999375 331810.000000 0.000000 0.000156 0.000313 0.000313 
110016000 46 15 201 1380 -0.042563 1.000000 1.000000 332025.000000 0.000000 0.000000 0.000469 0.000156 
110080000 63 66 1459 1364 -0.044383 0.999844 0.999844 332312.000000 0.000156 0.000000 0.000781 0.000313 
110144000 20 19 1556 1423 -0.042089 0.999375 0.999375 332414.000000 0.000156 0.000313 0.000625 0.000000 
110208000 4 15 337 1379 -0.042405 0.999531 0.999531 332641.000000 0.000313 0.000000 0.000625 0.000000 
110272000 67 18 509 18 -0.041535 0.999219 0.999219 332787.000000 0.000313 0.000313 0.000313 0.000156 
110336000 17 48 814 788 -0.041772 0.999219 0.999219 332993.000000 0.000000 0.000313 0.000625 0.000000 
110400000 16 45 1074 1034 -0.039715 0.999844 0.999844 333096.000000 0.000000 0.000156 0.000156 0.000156 
110464000 60 24 618 405 -0.038370 0.999375 0.999375 333228.000000 0.000782 0.000625 0.000313 0.000156 
110528000 29 15 990 21 -0.040348 0.999844 0.999844 333477.000000 0.000469 0.000313 0.000313 0.000469 
110592000 74 44 1040 184 -0.040823 0.999375 0.999375 333654.000000 0.000625 0.000156 0.000313 0.000000 
110656000 64 77 158 685 -0.041377 0.999219 0.999219 333873.000000 0.000000 0.000313 0.000156 0.000156 
110720000 18 13 391 969 -0.042089 0.999375 0.999375 334099.000000 0.000000 0.000313 0.000000 0.000156 
110784000 38 4 50 788 -0.042009 0.999531 0.999531 334307.000000 0.000313 0.000469 0.000000 0.000000 
110848000 67 76 1072 1584 -0.037896 0.999219 0.999219 334337.000000 0.000156 0.000313 0.000156 0.000000 
110912000 41 78 318 1097 -0.040111 0.999531 0.999531 334621.000000 0.000156 0.000000 0.000000 0.000156 
110976000 46 37 741 400 -0.041377 0.999375 0.999375 334866.000000 0.000469 0.000156 0.000156 0.000000 
111040000 64 65 664 1530 -0.040032 1.000000 1.000000 335015.000000 0.000156 0.000156 0.000000 0.000312 
111104000 22 16 211 443 -0.039873 0.999219 0.999219 335201.000000 0.000000 0.000000 0.000156 0.000156 
111168000 57 56 197 753 -0.041139 0.999531 0.999531 335463.000000 0.000000 0.000000 0.000156 0.000000 
111232000 48 15 344 1354 -0.039557 0.999531 0.999531 335603.000000 0.000313 0.000000 0.000313 0.000313 
111296000 67 6 185 1571 -0.041535 0.999531 0.999531 335814.000000 0.000000 0.000000 0.000000 0.000000 
111360000 7 28 1403 1477 -0.039082 0.999531 0.999531 335891.000000 0.000313 0.000156 0.000156 0.000156 
111424000 4 42 468 120 -0.039557 1.000000 1.000000 336116.000000 0.000000 0.000156 0.000156 0.000000 
111488000 17 60 1359 599 -0.040585 0.999688 0.999687 336337.000000 0.000156 0.000313 0.000156 0.000313 
111552000 55 23 219 309 -0.041772 0.999531 0.999531 336610.000000 0.000000 0.000000 0.000000 0.000156 
111616000 52 39 1570 368 -0.043038 0.999688 0.999687 336886.000000 0.000000 0.000156 0.000469 0.000000 
111680000 33 43 739 1444 -0.041139 0.999063 0.999062 336991.000000 0.000000 0.000313 0.000156 0.000156 
111744000 28 51 927 696 -0.039636 0.999688 0.999687 337142.000000 0.000000 0.000313 0.000313 0.000156 
111808000 75 20 278 1243 -0.040744 0.999531 0.999531 337368.000000 0.000000 0.000000 0.000313 0.000000 
111872000 14 0 365 1250 -0.041139 0.999219 0.999219 337581.000000 0.000156 0.000156 0.000156 0.000156 
111936000 49 50 503 1195 -0.043354 0.999531 0.999531 337826.000000 0.000000 0.000156 0.000000 0.000000 
112000000 79 54 429 1118 -0.043908 0.999531 0.999531 338042.000000 0.000000 0.000156 0.000000 0.000000 
112064000 74 6 45 1086 -0.040585 0.999531 0.999531 338138.000000 0.000000 0.000000 0.000156 0.000000 
112128000 8 46 871 1197 -0.042326 0.998906 0.998906 338367.000000 0.000000 0.000156 0.000156 0.000000 
112192000 68 14 986 356 -0.042959 0.999375 0.999375 338583.000000 0.000000 0.000313 0.000156 0.000000 
112256000 59 75 294 1564 -0.044699 0.999219 0.999219 338882.000000 0.000000 0.000000 0.000000 0.000000 
112320000 39 45 221 570 -0.045411 1.000000 1.000000 339092.000000 0.000156 0.000156 0.000156 0.000000 
112384000 24 69 1468 15 -0.044304 0.999375 0.999375 339280.000000 0.000000 0.000000 0.000000 0.000156 
112448000 42 48 1540 437 -0.042168 0.999844 0.999844 339403.000000 0.000156 0.000000 0.000000 0.000156 
112512000 71 38 1315 1204 -0.039478 0.999531 0.999531 339535.000000 0.000156 0.000156 0.000000 0.000000 
112576000 61 71 606 679 -0.039953 0.999531 0.999531 339749.000000 0.000000 0.000000 0.000000 0.000000 
112640000 44 20 715 421 -0.042484 0.999219 0.999219 340064.000000 0.000156 0.000000 0.000156 0.000156 
112704000 0 45 337 1263 -0.041614 0.999688 0.999687 340197.000000 0.000156 0.000000 0.000156 0.000156 
112768000 37 29 280 1031 -0.037421 0.999375 0.999375 340234.000000 0.000156 0.000313 0.000156 0.000156 
112832000 33 4 839 109 -0.038528 0.999219 0.999219 340481.000000 0.000156 0.000000 0.000156 0.000000 
112896000 72 48 1250 447 -0.038924 0.999688 0.999687 340674.000000 0.000312 0.000000 0.000000 0.000000 
112960000 48 58 371 730 -0.039794 0.999063 0.999062 340935.000000 0.000000 0.000313 0.000313 0.000000 
113024000 49 74 638 1361 -0.039557 0.999688 0.999687 341107.000000 0.000000 0.000156 0.000469 0.000000 
113088000 37 37 1224 192 -0.041614 0.999219 0.999219 341348.000000 0.000156 0.000156 0.000156 0.000000 
113152000 2 5 705 1286 -0.043671 1.000000 1.000000 341587.000000 0.000156 0.000156 0.000781 0.000312 
113216000 57 24 219 84 -0.040190 0.999375 0.999375 341665.000000 0.000000 0.000000 0.000000 0.000000 
113280000 3 52 1376 636 -0.039161 0.999844 0.999844 341811.000000 0.000156 0.000156 0.000313 0.000000 
113344000 12 9 436 727 -0.039241 0.998437 0.998437 342023.000000 0.000000 0.000156 0.000156 0.000313 
113408000 17 48 240 1340 -0.039873 0.999063 0.999062 342227.000000 0.000000 0.000156 0.000156 0.000000 
113472000 37 18 78 397 -0.041218 0.999063 0.999062 342465.000000 0.000156 0.000000 0.000156 0.000000 
113536000 65 67 209 182 -0.042484 0.999375 0.999375 342693.000000 0.000000 0.000156 0.000000 0.000156 
113600000 52 59 918 1156 -0.039794 0.999375 0.999375 342816.000000 0.000156 0.000156 0.000156 0.000000 
113664000 44 49 964 1146 -0.041930 0.999688 0.999687 343057.000000 0.000156 0.000469 0.000000 0.000156 
113728000 8 43 1560 944 -0.041297 0.999688 0.999687 343216.000000 0.000313 0.000000 0.000000 0.000000 
113792000 76 2 619 190 -0.043671 0.999688 0.999687 343513.000000 0.000156 0.000313 0.000000 0.000156 
113856000 53 72 364 727 -0.041693 0.999688 0.999687 343584.000000 0.000000 0.000000 0.000000 0.000156 
113920000 50 55 1132 1576 -0.042642 0.999844 0.999844 343844.000000 0.000000 0.000156 0.000000 0.000469 
113984000 8 38 537 778 -0.041614 0.999219 0.999219 343989.000000 0.000156 0.000469 0.000000 0.000313 
114048000 31 58 945 1062 -0.043434 0.999531 0.999531 344297.000000 0.000156 0.000469 0.000156 0.000000 
114112000 10 50 1024 926 -0.045491 0.999531 0.999531 344571.000000 0.000000 0.000000 0.000000 0.000625 
114176000 61 27 561 406 -0.044225 0.999844 0.999844 344729.000000 0.000312 0.000000 0.000000 0.000000 
114240000 3 27 1486 746 -0.040665 0.999375 0.999375 344773.000000 0.000313 0.000000 0.000625 0.000000 
114304000 64 40 1438 1445 -0.041139 0.999531 0.999531 344986.000000 0.000156 0.000156 0.000313 0.000313 
114368000 58 35 1215 64 -0.041930 0.999219 0.999219 345207.000000 0.000469 0.000000 0.000156 0.000156 
114432000 53 62 572 565 -0.041693 0.999688 0.999687 345372.000000 0.000469 0.000156 0.000000 0.000469 
114496000 28 49 103 220 -0.040981 0.998750 0.998750 345522.000000 0.000469 0.000156 0.000156 0.000000 
114560000 17 4 374 144 -0.041930 0.999375 0.999375 345741.000000 0.000000 0.000156 0.000156 0.000000 
114624000 67 45 545 434 -0.042405 0.999531 0.999531 345957.000000 0.000313 0.000156 0.000156 0.000313 
114688000 67 11 601 432 -0.040190 0.999375 0.999375 346067.000000 0.000000 0.000313 0.000000 0.000156 
114752000 42 70 1542 1197 -0.042484 0.999844 0.999844 346309.000000 0.000000 0.000000 0.000156 0.000313 
114816000 12 62 1595 67 -0.040269 0.999688 0.999687 346398.000000 0.000156 0.000313 0.000156 0.000000 
114880000 2 27 309 1573 -0.040348 0.999063 0.999062 346580.000000 0.000156 0.000156 0.000156 0.000000 
114944000 67 42 776 1089 -0.042089 0.999688 0.999687 346857.000000 0.000000 0.000469 0.000000 0.000313 
115008000 22 45 1009 1163 -0.041614 0.999688 0.999687 347051.000000 0.000000 0.000000 0.000000 0.000156 
115072000 58 36 919 1369 -0.039794 0.999844 0.999844 347210.000000 0.000000 0.000000 0.000312 0.000156 
115136000 14 60 481 1080 -0.039320 0.999531 0.999531 347406.000000 0.000156 0.000156 0.000000 0.000000 
115200000 22 11 1107 1252 -0.039478 0.999219 0.999219 347609.000000 0.000000 0.000000 0.000000 0.000313 
115264000 61 37 20 569 -0.041456 0.999219 0.999219 347862.000000 0.000156 0.000156 0.000000 0.000000 
115328000 6 14 985 651 -0.040032 0.999531 0.999531 347993.000000 0.000156 0.000156 0.000156 0.000156 
115392000 42 35 464 1194 -0.042326 0.999844 0.999844 348276.000000 0.000000 0.000156 0.000313 0.000156 
115456000 1 28 983 1207 -0.043434 0.999219 0.999219 348503.000000 0.000156 0.000000 0.000156 0.000156 
115520000 24 59 726 788 -0.041693 0.999063 0.999062 348651.000000 0.000313 0.000156 0.000156 0.000000 
115584000 59 51 1091 958 -0.042959 0.999063 0.999062 348876.000000 0.000156 0.000156 0.000156 0.000000 
115648000 9 35 594 808 -0.040744 0.999063 0.999062 348964.000000 0.000000 0.000313 0.000313 0.000156 
115712000 40 9 124 992 -0.041535 0.999531 0.999531 349135.000000 0.000156 0.000313 0.000156 0.000000 
115776000 11 24 207 21 -0.043671 0.999688 0.999687 349434.000000 0.000156 0.000156 0.000000 0.000156 
115840000 7 43 1339 1469 -0.043354 0.999688 0.999687 349642.000000 0.000469 0.000000 0.000000 0.000156 
115904000 1 44 1018 1226 -0.041377 0.999219 0.999219 349797.000000 0.000313 0.000000 0.000156 0.000000 
115968000 73 54 555 125 -0.040190 0.999844 0.999844 349964.000000 0.000156 0.000469 0.000469 0.000156 
116032000 77 73 167 1047 -0.040744 1.000000 1.000000 350196.000000 0.000312 0.000156 0.000000 0.000000 
116096000 76 13 1390 1440 -0.038687 0.999219 0.999219 350289.000000 0.000156 0.000313 0.000156 0.000156 
116160000 21 79 46 163 -0.039478 1.000000 1.000000 350528.000000 0.000000 0.000156 0.000469 0.000156 
116224000 35 28 706 1398 -0.042009 0.999688 0.999687 350772.000000 0.000156 0.000156 0.000156 0.000156 
116288000 64 11 1143 654 -0.038291 0.999219 0.999219 350781.000000 0.000000 0.000000 0.000000 0.000469 
116352000 71 6 1547 336 -0.037816 0.999219 0.999219 350942.000000 0.000000 0.000000 0.000000 0.000000 
116416000 16 9 1001 1450 -0.037025 0.999531 0.999531 351088.000000 0.000156 0.000000 0.000156 0.000000 
116480000 78 13 374 1108 -0.040190 1.000000 1.000000 351366.000000 0.000156 0.000312 0.000312 0.000156 
116544000 39 47 335 711 -0.035918 0.999531 0.999531 351360.000000 0.000625 0.000625 0.000156 0.000625 
116608000 30 44 109 621 -0.036392 0.999219 0.999219 351573.000000 0.000156 0.000156 0.000782 0.000313 
116672000 79 21 1588 1410 -0.039320 0.999375 0.999375 351862.000000 0.000000 0.000313 0.000313 0.000156 
116736000 61 77 12 1301 -0.042326 0.999375 0.999375 352177.000000 0.000000 0.000156 0.000313 0.000156 
116800000 1 31 1 394 -0.040190 0.999688 0.999687 352270.000000 0.000313 0.000156 0.000156 0.000000 
116864000 50 21 395 531 -0.041060 1.000000 1.000000 352449.000000 0.000312 0.000000 0.000312 0.000156 
116928000 0 29 1426 1286 -0.040190 0.999063 0.999062 352623.000000 0.000000 0.000000 0.000000 0.000156 
116992000 6 79 505 1094 -0.041218 0.999531 0.999531 352855.000000 0.000156 0.000469 0.000000 0.000156 
117056000 75 3 1153 389 -0.040269 0.999063 0.999062 353050.000000 0.000469 0.000156 0.000000 0.000156 
117120000 1 71 599 1369 -0.042247 0.999219 0.999219 353322.000000 0.000313 0.000000 0.000156 0.000000 
117184000 12 20 42 752 -0.040269 0.999531 0.999531 353445.000000 0.000625 0.000000 0.000000 0.000156 
117248000 39 46 162 1277 -0.039715 0.999688 0.999687 353591.000000 0.000000 0.000156 0.000156 0.000156 
117312000 31 12 1080 623 -0.040111 0.999219 0.999219 353806.000000 0.000000 0.000156 0.000000 0.000156 
117376000 2 1 1065 801 -0.043671 0.999375 0.999375 354103.000000 0.000156 0.000313 0.000000 0.000469 
117440000 4 77 609 741 -0.039873 0.999219 0.999219 354159.000000 0.000156 0.000000 0.000469 0.000313 
117504000 27 74 984 410 -0.040585 0.999219 0.999219 354362.000000 0.000313 0.000156 0.000000 0.000313 
117568000 37 41 982 41 -0.040032 0.999688 0.999687 354521.000000 0.000000 0.000000 0.000469 0.000156 
117632000 59 30 795 503 -0.039320 0.999219 0.999219 354653.000000 0.000000 0.000313 0.000156 0.000000 
117696000 63 60 204 1426 -0.040981 0.999063 0.999062 354888.000000 0.000000 0.000000 0.000469 0.000000 
117760000 40 60 1095 429 -0.039715 1.000000 1.000000 355042.000000 0.000000 0.000469 0.000312 0.000156 
117824000 1 69 1105 620 -0.041614 0.999688 0.999687 355258.000000 0.000156 0.000156 0.000313 0.000156 
117888000 52 79 291 1452 -0.041535 0.999375 0.999375 355449.000000 0.000156 0.000000 0.000313 0.000313 
117952000 74 48 130 70 -0.040981 0.999219 0.999219 355652.000000 0.000156 0.000156 0.000000 0.000156 
118016000 73 43 734 1506 -0.038212 0.999688 0.999687 355741.000000 0.000156 0.000313 0.000000 0.000000 
118080000 28 39 276 393 -0.039161 0.999844 0.999844 355967.000000 0.000156 0.000156 0.000156 0.000156 
118144000 32 67 730 1040 -0.044146 0.999688 0.999687 356335.000000 0.000000 0.000156 0.000156 0.000156 
118208000 0 68 1003 1013 -0.043513 0.999844 0.999844 356516.000000 0.000156 0.000625 0.000156 0.000156 
118272000 46 20 343 1345 -0.044066 0.999219 0.999219 356761.000000 0.000156 0.000000 0.000000 0.000156 
118336000 30 66 114 1558 -0.042880 0.999063 0.999062 356956.000000 0.000000 0.000000 0.000156 0.000313 
118400000 61 68 725 435 -0.039794 0.999375 0.999375 356969.000000 0.000000 0.000000 0.000313 0.000000 
118464000 49 66 373 1129 -0.040190 0.999531 0.999531 357140.000000 0.000000 0.000156 0.000313 0.000313 
118528000 33 2 919 1033 -0.041456 0.999219 0.999219 357364.000000 0.000156 0.000156 0.000313 0.000156 
118592000 1 55 986 978 -0.041614 0.999375 0.999375 357531.000000 0.000313 0.000156 0.000156 0.000313 
118656000 45 21 1549 395 -0.042247 0.999063 0.999062 357779.000000 0.000000 0.000000 0.000156 0.000156 
118720000 54 69 1574 346 -0.044304 0.999844 0.999844 358034.000000 0.000000 0.000313 0.000313 0.000469 
118784000 41 43 565 1153 -0.045411 0.999688 0.999687 358219.000000 0.000156 0.000469 0.000000 0.000156 
118848000 39 74 805 1015 -0.042168 0.998906 0.998906 358305.000000 0.000156 0.000156 0.000000 0.000000 
118912000 21 78 168 1343 -0.040823 0.999531 0.999531 358433.000000 0.000625 0.000000 0.000000 0.000313 
118976000 65 25 1014 73 -0.040269 0.999688 0.999687 358579.000000 0.000156 0.000469 0.000156 0.000000 
119040000 66 5 935 1346 -0.041456 0.999844 0.999844 358804.000000 0.000156 0.000000 0.000156 0.000000 
119104000 75 68 337 8 -0.038449 0.999219 0.999219 358859.000000 0.000000 0.000313 0.000313 0.000156 
119168000 17 33 484 1397 -0.038924 0.999688 0.999687 359083.000000 0.000000 0.000000 0.000000 0.000000 
119232000 58 73 1348 1350 -0.040111 0.999531 0.999531 359298.000000 0.000000 0.000156 0.000000 0.000781 
119296000 37 27 1114 1116 -0.042009 0.999531 0.999531 359583.000000 0.000313 0.000000 0.000000 0.000313 
119360000 28 18 46 1168 -0.040269 0.999219 0.999219 359695.000000 0.000000 0.000000 0.000000 0.000156 
119424000 49 51 478 1389 -0.041693 1.000000 1.000000 359982.000000 0.000156 0.000000 0.000156 0.000000 
119488000 19 65 85 874 -0.042642 0.998906 0.998906 360194.000000 0.000000 0.000156 0.000156 0.000469 
119552000 19 62 1115 608 -0.041377 0.999219 0.999219 360377.000000 0.000469 0.000000 0.000000 0.000313 
119616000 79 38 1469 248 -0.039478 0.999375 0.999375 360519.000000 0.000313 0.000000 0.000156 0.000625 
119680000 19 12 344 1072 -0.044304 0.999375 0.999375 360846.000000 0.000000 0.000313 0.000156 0.000313 
119744000 72 63 104 269 -0.043038 0.999844 0.999844 360989.000000 0.000000 0.000000 0.000000 0.000312 
119808000 78 38 1410 600 -0.040269 0.999375 0.999375 361069.000000 0.000313 0.000000 0.000156 0.000313 
119872000 20 54 1313 696 -0.037975 0.998750 0.998750 361167.000000 0.000156 0.000156 0.000156 0.000000 
119936000 78 69 1092 1119 -0.040902 0.999531 0.999531 361490.000000 0.000313 0.000313 0.000313 0.000156 
120000000 26 7 488 472 -0.039794 0.999219 0.999219 361595.000000 0.000000 0.000000 0.000000 0.000156 
120064000 27 23 845 149 -0.039794 0.999063 0.999062 361788.000000 0.000313 0.000000 0.000156 0.000469 
120128000 35 78 810 807 -0.041693 0.999219 0.999219 362059.000000 0.000000 0.000000 0.000156 0.000156 
120192000 37 54 63 1275 -0.045016 0.999844 0.999844 362353.000000 0.000000 0.000313 0.000313 0.000313 
120256000 30 35 1103 1297 -0.043117 0.999531 0.999531 362504.000000 0.000000 0.000000 0.000156 0.000000 
120320000 16 60 649 9 -0.039873 0.999688 0.999687 362602.000000 0.000000 0.000312 0.000000 0.000156 
120384000 6 1 1320 125 -0.041139 0.999375 0.999375 362844.000000 0.000156 0.000313 0.000313 0.000000 
120448000 77 61 308 1320 -0.042089 0.999688 0.999687 363095.000000 0.000625 0.000156 0.000000 0.000156 
120512000 0 64 780 766 -0.040823 0.999531 0.999531 363251.000000 0.000000 0.000000 0.000313 0.000000 
120576000 35 72 1534 906 -0.037421 0.999219 0.999219 363312.000000 0.000000 0.000313 0.000156 0.000156 
120640000 73 5 1010 589 -0.042801 1.000000 1.000000 363701.000000 0.000000 0.000156 0.000000 0.000156 
120704000 56 53 1294 744 -0.040665 0.999063 0.999062 363791.000000 0.000000 0.000313 0.000156 0.000000 
120768000 33 23 124 586 -0.039557 0.999688 0.999687 363951.000000 0.000313 0.000156 0.000156 0.000156 
120832000 7 36 1172 571 -0.040348 0.999688 0.999687 364187.000000 0.000156 0.000000 0.000000 0.000313 
120896000 52 3 936 1327 -0.040348 0.999219 0.999219 364404.000000 0.000313 0.000156 0.000469 0.000156 
120960000 74 64 61 842 -0.039557 0.999531 0.999531 364553.000000 0.000000 0.000000 0.000156 0.000156 
121024000 53 64 370 35 -0.038608 0.999063 0.999062 364676.000000 0.000469 0.000156 0.000000 0.000156 
121088000 35 58 693 1241 -0.040111 0.999531 0.999531 364898.000000 0.000000 0.000000 0.000469 0.000000 
121152000 72 52 1575 555 -0.039320 0.999688 0.999687 365043.000000 0.000000 0.000156 0.000000 0.000469 
121216000 17 6 299 1499 -0.041456 0.999375 0.999375 365311.000000 0.000313 0.000156 0.000469 0.000313 
121280000 76 5 1473 209 -0.042168 1.000000 1.000000 365529.000000 0.000469 0.000156 0.000000 0.000156 
121344000 69 30 329 1288 -0.041139 0.999375 0.999375 365665.000000 0.000000 0.000156 0.000156 0.000313 
121408000 44 62 1332 1577 -0.040902 0.999531 0.999531 365825.000000 0.000000 0.000313 0.000000 0.000000 
121472000 45 14 1469 851 -0.037104 0.999375 0.999375 365884.000000 0.000000 0.000156 0.000000 0.000000 
121536000 59 15 800 89 -0.037896 0.999688 0.999687 366111.000000 0.000156 0.000000 0.000156 0.000000 
121600000 5 66 141 1240 -0.038370 0.999844 0.999844 366294.000000 0.000000 0.000469 0.000156 0.000313 
121664000 53 13 333 6 -0.040190 0.999688 0.999687 366545.000000 0.000000 0.000313 0.000000 0.000000 
121728000 42 21 230 1167 -0.040269 0.999688 0.999687 366751.000000 0.000000 0.000156 0.000313 0.000000 
121792000 2 79 109 132 -0.040902 0.999688 0.999687 366946.000000 0.000000 0.000313 0.000469 0.000156 
121856000 71 14 941 359 -0.040190 0.999219 0.999219 367130.000000 0.000000 0.000156 0.000000 0.000000 
121920000 10 70 678 737 -0.040981 0.999688 0.999687 367333.000000 0.000156 0.000156 0.000000 0.000000 
121984000 32 63 923 643 -0.041851 0.999688 0.999687 367536.000000 0.000000 0.000156 0.000000 0.000156 
122048000 11 4 755 221 -0.042722 0.999844 0.999844 367743.000000 0.000156 0.000313 0.000156 0.000156 
122112000 23 40 1373 1127 -0.040427 0.999375 0.999375 367856.000000 0.000156 0.000000 0.000000 0.000313 
122176000 42 77 833 1101 -0.043434 0.999063 0.999062 368188.000000 0.000625 0.000313 0.000000 0.000000 
122240000 47 28 571 657 -0.041535 0.999688 0.999687 368292.000000 0.000156 0.000156 0.000312 0.000312 
122304000 47 42 645 728 -0.039873 0.999375 0.999375 368423.000000 0.000313 0.000000 0.000156 0.000469 
122368000 65 15 897 1057 -0.040348 0.999531 0.999531 368624.000000 0.000000 0.000469 0.000156 0.000469 
122432000 61 20 1032 278 -0.039161 0.999688 0.999687 368750.000000 0.000313 0.000000 0.000000 0.000000 
122496000 46 79 491 684 -0.044858 0.999531 0.999531 369168.000000 0.000000 0.000313 0.000156 0.000313 
122560000 19 13 1250 1313 -0.042089 0.999063 0.999062 369265.000000 0.000000 0.000000 0.000000 0.000313 
122624000 36 29 346 295 -0.043354 0.999219 0.999219 369536.000000 0.000156 0.000156 0.000313 0.000313 
122688000 11 50 799 772 -0.046756 0.999531 0.999531 369899.000000 0.000000 0.000156 0.000313 0.000156 
122752000 17 6 1053 1594 -0.042880 0.999375 0.999375 369962.000000 0.000000 0.000469 0.000156 0.000000 
122816000 2 9 1098 417 -0.043513 1.000000 1.000000 370203.000000 0.000000 0.000000 0.000312 0.000000 
122880000 61 13 1535 1524 -0.039320 0.999375 0.999375 370288.000000 0.000156 0.000000 0.000156 0.000156 
122944000 27 79 1241 381 -0.043354 0.999219 0.999219 370640.000000 0.000000 0.000156 0.000000 0.000000 
123008000 46 47 766 1056 -0.041218 0.999063 0.999062 370818.000000 0.000156 0.000625 0.000000 0.000313 
123072000 39 32 114 1357 -0.042801 0.999063 0.999062 371052.000000 0.000000 0.000782 0.000156 0.000156 
123136000 17 63 1313 1193 -0.042405 0.999219 0.999219 371222.000000 0.000000 0.000313 0.000156 0.000156 
123200000 50 5 167 119 -0.042880 0.999531 0.999531 371441.000000 0.000156 0.000313 0.000156 0.000000 
123264000 66 37 524 1376 -0.040190 0.999531 0.999531 371543.000000 0.000000 0.000000 0.000313 0.000469 
123328000 67 22 893 933 -0.038528 0.999531 0.999531 371647.000000 0.000156 0.000156 0.000000 0.000156 
123392000 60 68 586 602 -0.040190 0.999375 0.999375 371891.000000 0.000313 0.000156 0.000156 0.000313 
123456000 9 44 1557 490 -0.039161 0.999531 0.999531 372033.000000 0.000313 0.000000 0.000156 0.000000 
123520000 2 34 93 1407 -0.040348 0.999531 0.999531 372332.000000 0.000156 0.000000 0.000156 0.000000 
123584000 43 31 194 1588 -0.038766 0.998906 0.998906 372408.000000 0.000156 0.000156 0.000000 0.000156 
123648000 50 62 422 767 -0.039241 0.999844 0.999844 372668.000000 0.000000 0.000156 0.000000 0.000312 
123712000 7 25 1349 357 -0.041377 0.998906 0.998906 372966.000000 0.000000 0.000156 0.000156 0.000156 
123776000 17 2 1271 439 -0.042009 0.999688 0.999687 373178.000000 0.000000 0.000313 0.000156 0.000781 
123840000 16 7 1377 864 -0.041297 0.999375 0.999375 373309.000000 0.000000 0.000000 0.000313 0.000313 
123904000 23 39 325 821 -0.039715 0.999375 0.999375 373415.000000 0.000000 0.000000 0.000313 0.000000 
123968000 49 10 536 1592 -0.039399 0.999688 0.999687 373577.000000 0.000156 0.000000 0.000156 0.000000 
124032000 3 3 81 628 -0.041772 0.999375 0.999375 373818.000000 0.000000 0.000156 0.000313 0.000156 
124096000 71 1 640 1580 -0.040981 0.999844 0.999844 374008.000000 0.000312 0.000156 0.000000 0.000000 
124160000 58 46 1237 426 -0.042801 0.999688 0.999687 374221.000000 0.000156 0.000313 0.000000 0.000469 
124224000 36 35 374 1489 -0.040902 0.999531 0.999531 374326.000000 0.000000 0.000000 0.000000 0.000156 
124288000 42 44 1454 1027 -0.043908 0.999531 0.999531 374631.000000 0.000469 0.000156 0.000469 0.000313 
124352000 68 7 208 328 -0.041377 0.999063 0.999062 374736.000000 0.000000 0.000000 0.000000 0.000313 
124416000 24 30 110 1578 -0.041060 0.999688 0.999687 374973.000000 0.000000 0.000312 0.000156 0.000156 
124480000 46 27 1000 896 -0.040665 0.999219 0.999219 375129.000000 0.000000 0.000625 0.000313 0.000156 
124544000 33 11 1523 1317 -0.040585 0.999375 0.999375 375330.000000 0.000000 0.000156 0.000156 0.000156 
124608000 62 37 878 567 -0.040269 0.999063 0.999062 375515.000000 0.000469 0.000000 0.000156 0.000469 
124672000 12 69 1519 971 -0.042563 0.999531 0.999531 375781.000000 0.000313 0.000156 0.000313 0.000000 
124736000 20 29 929 1585 -0.041851 0.999531 0.999531 375938.000000 0.000313 0.000000 0.000313 0.000000 
124800000 23 20 615 179 -0.037658 0.999531 0.999531 375983.000000 0.000000 0.000000 0.000156 0.000469 
124864000 34 29 778 922 -0.039241 0.999063 0.999062 376204.000000 0.000156 0.000000 0.000313 0.000313 
124928000 55 0 1147 770 -0.040269 1.000000 1.000000 376417.000000 0.000312 0.000469 0.000469 0.000156 
124992000 71 62 1529 1530 -0.039082 0.999531 0.999531 376585.000000 0.000156 0.000313 0.000156 0.000469 
125056000 20 72 451 592 -0.038845 0.999844 0.999844 376761.000000 0.000312 0.000000 0.000312 0.000625 
125120000 47 71 596 73 -0.042405 0.999375 0.999375 377123.000000 0.000156 0.000313 0.000156 0.000156 
125184000 48 32 16 1043 -0.041060 0.999688 0.999687 377260.000000 0.000313 0.000313 0.000000 0.000000 
125248000 64 42 22 380 -0.040032 0.999375 0.999375 377371.000000 0.000313 0.000000 0.000000 0.000000 
125312000 26 28 363 873 -0.039715 0.999375 0.999375 377541.000000 0.000156 0.000313 0.000313 0.000000 
125376000 57 71 1286 1498 -0.040032 0.999844 0.999844 377765.000000 0.000156 0.000312 0.000156 0.000312 
125440000 49 38 754 589 -0.041614 0.999844 0.999844 377977.000000 0.000000 0.000313 0.000313 0.000156 
125504000 77 59 371 333 -0.040111 0.998750 0.998750 378134.000000 0.000156 0.000000 0.000313 0.000000 
125568000 11 50 73 6 -0.042484 0.999844 0.999844 378456.000000 0.000469 0.000000 0.000000 0.000156 
125632000 64 31 641 308 -0.041456 0.999531 0.999531 378602.000000 0.000313 0.000156 0.000000 0.000000 
125696000 74 68 555 1452 -0.040506 0.999375 0.999375 378723.000000 0.000000 0.000000 0.000156 0.000000 
125760000 50 22 1239 549 -0.042247 0.999375 0.999375 378982.000000 0.000156 0.000469 0.000000 0.000156 
125824000 3 38 430 258 -0.038133 0.998750 0.998750 379006.000000 0.000313 0.000313 0.000000 0.000000 
125888000 37 50 1413 0 -0.037104 0.999063 0.999062 379116.000000 0.000469 0.000625 0.000313 0.000156 
125952000 75 6 1572 400 -0.038212 0.999219 0.999219 379313.000000 0.000156 0.000156 0.000156 0.000313 
126016000 76 9 7 620 -0.039557 0.999375 0.999375 379533.000000 0.000156 0.000000 0.000156 0.000313 
126080000 11 22 1211 176 -0.038687 0.999688 0.999687 379658.000000 0.000156 0.000156 0.000313 0.000625 
126144000 7 1 432 1332 -0.038291 0.998906 0.998906 379801.000000 0.000782 0.000000 0.000313 0.000313 
126208000 55 78 257 456 -0.042247 0.999688 0.999687 380111.000000 0.000000 0.000313 0.000156 0.000156 
126272000 18 67 810 1398 -0.042168 0.999063 0.999062 380290.000000 0.000313 0.000156 0.000313 0.000156 
126336000 69 59 1086 234 -0.039794 0.999375 0.999375 380377.000000 0.000625 0.000000 0.000156 0.000156 
126400000 0 27 1167 275 -0.042168 0.999844 0.999844 380637.000000 0.000469 0.000000 0.000156 0.000000 
126464000 59 28 776 566 -0.039003 0.999375 0.999375 380705.000000 0.000156 0.000156 0.000313 0.000469 
126528000 29 1 1010 896 -0.038054 0.999688 0.999687 380862.000000 0.000313 0.000156 0.000156 0.000156 
126592000 51 2 1329 211 -0.041297 0.998906 0.998906 381170.000000 0.000469 0.000156 0.000000 0.000156 
126656000 21 25 1570 244 -0.041614 0.999531 0.999531 381374.000000 0.000156 0.000156 0.000000 0.000313 
126720000 40 26 118 599 -0.038845 1.000000 1.000000 381441.000000 0.000000 0.000156 0.000156 0.000156 
126784000 1 7 1576 989 -0.040111 0.999063 0.999062 381662.000000 0.000313 0.000000 0.000156 0.000000 
126848000 58 19 762 1099 -0.038608 0.999375 0.999375 381800.000000 0.000156 0.000156 0.000156 0.000000 
126912000 54 63 1559 926 -0.043038 0.998750 0.998750 382160.000000 0.000625 0.000156 0.000156 0.000156 
126976000 56 9 754 104 -0.043671 0.999531 0.999531 382360.000000 0.000469 0.000156 0.000000 0.000000 
127040000 79 17 820 1287 -0.039320 0.999375 0.999375 382426.000000 0.000313 0.000469 0.000156 0.000313 
127104000 13 60 698 988 -0.041060 0.999688 0.999687 382674.000000 0.000469 0.000000 0.000000 0.000000 
127168000 11 12 493 815 -0.042247 0.999688 0.999687 382908.000000 0.000000 0.000625 0.000000 0.000313 
127232000 59 16 1289 924 -0.038212 0.999375 0.999375 382985.000000 0.000000 0.000625 0.000156 0.000000 
127296000 59 43 929 1099 -0.041456 0.999219 0.999219 383286.000000 0.000156 0.000313 0.000000 0.000156 
127360000 21 22 66 452 -0.041535 0.999688 0.999687 383515.000000 0.000000 0.000000 0.000156 0.000156 
127424000 34 23 969 940 -0.044066 0.999688 0.999687 383792.000000 0.000000 0.000000 0.000000 0.000000 
127488000 18 67 391 909 -0.042484 0.999688 0.999687 383983.000000 0.000000 0.000313 0.000000 0.000156 
127552000 64 55 270 1554 -0.042484 0.999531 0.999531 384192.000000 0.000000 0.000000 0.000313 0.000313 
127616000 66 70 460 1272 -0.040190 0.999844 0.999844 384279.000000 0.000000 0.000156 0.000156 0.000156 
127680000 26 31 1559 548 -0.040665 0.999375 0.999375 384522.000000 0.000000 0.000469 0.000156 0.000313 
127744000 51 16 284 255 -0.040427 0.999531 0.999531 384693.000000 0.000156 0.000000 0.000469 0.000156 
127808000 13 0 1044 308 -0.041297 0.998906 0.998906 384963.000000 0.000156 0.000156 0.000313 0.000156 
127872000 76 25 517 546 -0.040744 0.999688 0.999687 385147.000000 0.000469 0.000156 0.000000 0.000469 
127936000 37 23 935 289 -0.042959 0.999219 0.999219 385426.000000 0.000156 0.000156 0.000000 0.000156 
128000000 55 44 557 1001 -0.043592 0.999531 0.999531 385662.000000 0.000000 0.000000 0.000313 0.000469 
128064000 37 25 1172 1067 -0.042484 0.999531 0.999531 385779.000000 0.000156 0.000156 0.000156 0.000000 
128128000 67 75 588 431 -0.040506 0.999063 0.999062 385907.000000 0.000469 0.000313 0.000000 0.000469 
128192000 12 57 822 1509 -0.043513 0.999063 0.999062 386173.000000 0.000156 0.000469 0.000156 0.000156 
128256000 58 38 91 1166 -0.040032 0.998437 0.998437 386217.000000 0.000313 0.000000 0.000000 0.000000 
128320000 69 57 1514 1248 -0.041772 0.999531 0.999531 386467.000000 0.000000 0.000000 0.000000 0.000000 
128384000 70 74 785 1265 -0.038924 0.999688 0.999687 386583.000000 0.000313 0.000313 0.000313 0.000000 
128448000 19 44 114 930 -0.040348 0.998281 0.998281 386790.000000 0.000000 0.000000 0.000626 0.000000 
128512000 10 37 632 265 -0.038687 0.999531 0.999531 386979.000000 0.000156 0.000000 0.000313 0.000000 
128576000 1 4 1593 1320 -0.040427 0.999531 0.999531 387245.000000 0.000625 0.000000 0.000156 0.000156 
128640000 51 25 317 111 -0.041535 0.999063 0.999062 387454.000000 0.000469 0.000000 0.000626 0.000156 
128704000 61 24 1240 122 -0.043196 0.999688 0.999687 387695.000000 0.000625 0.000313 0.000156 0.000156 
128768000 18 45 814 66 -0.045332 0.999688 0.999687 387948.000000 0.000938 0.000000 0.000000 0.000156 
128832000 41 17 747 542 -0.044304 0.999219 0.999219 388111.000000 0.000156 0.000156 0.000000 0.000156 
128896000 71 27 875 212 -0.043987 0.999219 0.999219 388296.000000 0.000156 0.000156 0.000313 0.000156 
128960000 7 47 964 1347 -0.042405 0.999063 0.999062 388425.000000 0.000000 0.000000 0.000313 0.000156 
129024000 72 23 1361 144 -0.040032 0.999844 0.999844 388565.000000 0.000156 0.000313 0.000000 0.000156 
129088000 9 76 751 595 -0.040902 0.999375 0.999375 388785.000000 0.000000 0.000000 0.000313 0.000313 
129152000 65 66 433 1079 -0.039636 0.999375 0.999375 388944.000000 0.000000 0.000000 0.000156 0.000000 
129216000 63 57 1148 293 -0.040665 0.999688 0.999687 389202.000000 0.000156 0.000000 0.000156 0.000000 
129280000 30 71 1371 79 -0.042959 0.999219 0.999219 389429.000000 0.000000 0.000156 0.000156 0.000469 
129344000 72 25 999 1057 -0.040269 0.999531 0.999531 389582.000000 0.000000 0.000000 0.000156 0.000156 
129408000 53 32 724 194 -0.039161 0.999688 0.999687 389752.000000 0.000156 0.000000 0.000313 0.000000 
129472000 19 42 1167 672 -0.040902 0.999219 0.999219 390007.000000 0.000313 0.000000 0.000313 0.000000 
129536000 14 19 1204 36 -0.039636 0.999531 0.999531 390141.000000 0.000000 0.000000 0.000156 0.000000 
129600000 71 74 228 672 -0.037104 0.999688 0.999687 390219.000000 0.000313 0.000000 0.000313 0.000000 
129664000 62 56 432 499 -0.040348 0.998437 0.998437 390492.000000 0.000000 0.000469 0.000000 0.000156 
129728000 33 65 170 1097 -0.041060 0.999844 0.999844 390707.000000 0.000000 0.000000 0.000156 0.000156 
129792000 66 74 1327 231 -0.040427 0.999531 0.999531 390860.000000 0.000000 0.000313 0.000000 0.000313 
129856000 32 71 1075 1504 -0.040111 0.999375 0.999375 391049.000000 0.000313 0.000313 0.000313 0.000000 
129920000 29 57 274 380 -0.043117 0.999531 0.999531 391312.000000 0.000156 0.000000 0.000000 0.000000 
129984000 50 15 1049 195 -0.042247 0.999688 0.999687 391495.000000 0.000156 0.000000 0.000000 0.000469 
130048000 20 44 516 1242 -0.039873 0.999688 0.999687 391603.000000 0.000469 0.000000 0.000313 0.000625 
130112000 44 40 1455 302 -0.038924 0.999063 0.999062 391766.000000 0.000625 0.000000 0.000000 0.000156 
130176000 75 47 1385 752 -0.041218 0.999531 0.999531 392020.000000 0.000156 0.000156 0.000313 0.000000 
130240000 44 29 683 1069 -0.041218 0.999844 0.999844 392199.000000 0.000156 0.000156 0.000313 0.000313 
130304000 34 11 485 814 -0.041218 0.999219 0.999219 392397.000000 0.000156 0.000313 0.000156 0.000156 
130368000 69 58 153 468 -0.041772 0.999531 0.999531 392569.000000 0.000313 0.000313 0.000313 0.000156 
130432000 53 9 620 488 -0.041772 0.999688 0.999687 392743.000000 0.000000 0.000156 0.000469 0.000313 
130496000 75 27 1276 203 -0.043038 0.999219 0.999219 392995.000000 0.000625 0.000000 0.000313 0.000000 
130560000 11 57 1355 641 -0.044146 0.999531 0.999531 393256.000000 0.000156 0.000156 0.000469 0.000313 
130624000 30 0 375 965 -0.041139 0.999375 0.999375 393373.000000 0.000156 0.000000 0.000000 0.000313 
130688000 56 19 1529 1391 -0.041377 0.999531 0.999531 393614.000000 0.000313 0.000156 0.000313 0.000313 
130752000 13 1 942 1344 -0.041139 0.999844 0.999844 393799.000000 0.000000 0.000000 0.000000 0.000000 
130816000 6 78 198 1132 -0.037579 0.999531 0.999531 393851.000000 0.000156 0.000313 0.000156 0.000000 
130880000 8 15 155 407 -0.040902 0.999375 0.999375 394165.000000 0.000156 0.000156 0.000000 0.000000 
130944000 27 4 962 1503 -0.039715 0.999219 0.999219 394323.000000 0.000313 0.000156 0.000000 0.000156 
131008000 71 75 104 9 -0.041535 0.999375 0.999375 394558.000000 0.000156 0.000313 0.000156 0.000156 
131072000 2 13 1230 734 -0.041930 0.999375 0.999375 394746.000000 0.000313 0.000000 0.000156 0.000000 
131136000 0 59 668 927 -0.039320 0.999063 0.999062 394816.000000 0.000313 0.000156 0.000313 0.000156 
131200000 36 38 52 435 -0.042168 0.999219 0.999219 395086.000000 0.000156 0.000000 0.000000 0.000469 
131264000 32 78 779 132 -0.044146 0.999844 0.999844 395346.000000 0.000000 0.000156 0.000000 0.000156 
131328000 4 60 373 251 -0.041772 0.999531 0.999531 395447.000000 0.000000 0.000313 0.000313 0.000156 
131392000 11 26 272 924 -0.042247 0.999688 0.999687 395645.000000 0.000156 0.000156 0.000156 0.000000 
131456000 52 0 927 655 -0.041614 0.999219 0.999219 395815.000000 0.000156 0.000313 0.000000 0.000000 
131520000 78 71 1020 125 -0.041218 0.999844 0.999844 395977.000000 0.000000 0.000469 0.000156 0.000156 
131584000 77 59 354 24 -0.045016 0.999375 0.999375 396312.000000 0.000000 0.000156 0.000156 0.000313 
131648000 32 6 1484 281 -0.044066 0.999688 0.999687 396438.000000 0.000313 0.000313 0.000156 0.000000 
131712000 33 28 1250 978 -0.042563 0.999531 0.999531 396580.000000 0.000000 0.000000 0.000156 0.000000 
131776000 17 47 762 596 -0.045016 0.999688 0.999687 396844.000000 0.000000 0.000313 0.000000 0.000156 
131840000 41 21 719 1017 -0.042247 0.999375 0.999375 396902.000000 0.000000 0.000000 0.000000 0.000156 
131904000 74 27 68 1107 -0.041139 0.999375 0.999375 397102.000000 0.000156 0.000000 0.000313 0.000156 
131968000 16 56 38 281 -0.037421 0.999531 0.999531 397232.000000 0.000156 0.000000 0.000156 0.000000 
132032000 61 31 1034 627 -0.036472 0.999375 0.999375 397385.000000 0.000313 0.000313 0.000469 0.000156 
132096000 52 2 1515 1583 -0.039241 0.999219 0.999219 397682.000000 0.000000 0.000000 0.000000 0.000156 
132160000 25 26 1293 513 -0.042722 0.999688 0.999687 397969.000000 0.000313 0.000625 0.000000 0.000000 
132224000 20 44 495 603 -0.039715 0.999531 0.999531 398011.000000 0.000469 0.000156 0.000156 0.000469 
132288000 25 79 354 1585 -0.040823 0.999688 0.999687 398224.000000 0.000000 0.000156 0.000156 0.000000 
132352000 13 72 1116 356 -0.042168 0.999531 0.999531 398461.000000 0.000000 0.000000 0.000156 0.000000 
132416000 49 33 312 1313 -0.042168 0.999531 0.999531 398686.000000 0.000469 0.000000 0.000000 0.000000 
132480000 9 56 1479 978 -0.042722 0.999688 0.999687 398912.000000 0.000156 0.000000 0.000156 0.000000 
132544000 32 79 1137 1487 -0.042880 0.999531 0.999531 399108.000000 0.000156 0.000000 0.000625 0.000156 
132608000 50 30 141 66 -0.041772 0.998750 0.998750 399286.000000 0.000000 0.000313 0.000156 0.000156 
132672000 12 1 1150 1158 -0.039794 0.999531 0.999531 399408.000000 0.000313 0.000000 0.000000 0.000156 
132736000 47 45 913 1524 -0.042089 0.999688 0.999687 399686.000000 0.000313 0.000156 0.000469 0.000000 
132800000 3 61 256 1396 -0.041614 0.999531 0.999531 399874.000000 0.000156 0.000313 0.000156 0.000156 
132864000 10 45 761 90 -0.042168 0.999688 0.999687 400068.000000 0.000000 0.000156 0.000000 0.000156 
132928000 63 47 1217 1386 -0.041060 0.999688 0.999687 400182.000000 0.000156 0.000000 0.000000 0.000000 
132992000 67 24 1071 568 -0.042563 0.999531 0.999531 400391.000000 0.000000 0.000000 0.000000 0.000313 
133056000 67 14 23 1574 -0.040032 0.999531 0.999531 400480.000000 0.000156 0.000000 0.000000 0.000469 
133120000 47 40 791 920 -0.038133 0.999688 0.999687 400572.000000 0.000156 0.000156 0.000469 0.000156 
133184000 75 49 515 1461 -0.038687 0.999531 0.999531 400817.000000 0.000782 0.000000 0.000000 0.000000 
133248000 15 46 1422 1279 -0.041456 0.999688 0.999687 401081.000000 0.000000 0.000156 0.000156 0.000000 
133312000 6 63 1445 1486 -0.042247 0.998906 0.998906 401326.000000 0.000000 0.000156 0.000000 0.000469 
133376000 14 34 1349 1439 -0.040427 0.999219 0.999219 401491.000000 0.000156 0.000156 0.000469 0.000000 
133440000 67 60 191 1435 -0.042563 0.999688 0.999687 401761.000000 0.000156 0.000156 0.000313 0.000156 
133504000 11 62 105 1345 -0.043196 0.999531 0.999531 401996.000000 0.000156 0.000156 0.000313 0.000156 
133568000 19 15 229 851 -0.042642 0.999688 0.999687 402212.000000 0.000156 0.000156 0.000156 0.000000 
133632000 70 62 77 774 -0.044146 0.999375 0.999375 402428.000000 0.000469 0.000781 0.000313 0.000156 
133696000 74 76 481 1114 -0.043671 0.999844 0.999844 402593.000000 0.000469 0.000312 0.000000 0.000312 
133760000 22 1 1501 632 -0.041614 0.999688 0.999687 402712.000000 0.000000 0.000156 0.000469 0.000313 
133824000 55 8 135 30 -0.042326 0.999375 0.999375 402947.000000 0.000313 0.000313 0.000000 0.000000 
133888000 8 60 1013 412 -0.039161 0.999219 0.999219 403033.000000 0.000313 0.000469 0.000313 0.000000 
133952000 44 0 420 1359 -0.040585 0.999688 0.999687 403280.000000 0.000000 0.000312 0.000156 0.000156 
134016000 38 50 555 202 -0.041930 0.999375 0.999375 403527.000000 0.000156 0.000313 0.000156 0.000156 
134080000 62 76 455 1583 -0.040427 0.999531 0.999531 403667.000000 0.000313 0.000156 0.000313 0.000000 
134144000 25 57 713 1345 -0.039399 0.999375 0.999375 403778.000000 0.000156 0.000469 0.000156 0.000000 
134208000 76 23 187 965 -0.039953 0.999219 0.999219 403979.000000 0.000000 0.000000 0.000156 0.000313 
134272000 23 22 283 1098 -0.037737 0.999844 0.999844 404036.000000 0.000156 0.000000 0.000000 0.000313 
134336000 57 58 800 1414 -0.041456 0.999375 0.999375 404320.000000 0.000000 0.000156 0.000000 0.000156 
134400000 53 32 1366 1014 -0.041535 0.999688 0.999687 404495.000000 0.000156 0.000156 0.000000 0.000313 
134464000 75 57 1103 936 -0.041851 0.999844 0.999844 404713.000000 0.000625 0.000156 0.000000 0.000156 
134528000 75 68 189 577 -0.038924 0.999219 0.999219 404771.000000 0.000469 0.000156 0.000000 0.000156 
134592000 71 69 1464 1450 -0.039241 0.999219 0.999219 404947.000000 0.000156 0.000313 0.000313 0.000156 
134656000 78 61 951 1167 -0.038528 0.999219 0.999219 405125.000000 0.000156 0.000156 0.000000 0.000313 
134720000 36 63 1294 1588 -0.037342 0.998906 0.998906 405256.000000 0.000469 0.000000 0.000313 0.000782 
134784000 67 42 299 707 -0.041614 0.999688 0.999687 405565.000000 0.000000 0.000000 0.000156 0.000156 
134848000 6 75 211 656 -0.043117 0.999375 0.999375 405839.000000 0.000000 0.000313 0.000156 0.000156 
134912000 35 37 744 1380 -0.038924 0.999375 0.999375 405881.000000 0.000313 0.000000 0.000000 0.000000 
134976000 46 14 126 625 -0.040190 0.999219 0.999219 406140.000000 0.000000 0.000156 0.000156 0.000313 
135040000 46 75 1360 31 -0.039241 0.999531 0.999531 406312.000000 0.000156 0.000000 0.000156 0.000000 
135104000 57 78 859 1041 -0.037184 0.998906 0.998906 406421.000000 0.000313 0.000000 0.000000 0.000313 
135168000 6 73 459 86 -0.039478 0.999531 0.999531 406651.000000 0.000000 0.000313 0.000000 0.000000 
135232000 48 48 1436 366 -0.040190 0.998906 0.998906 406867.000000 0.000000 0.000156 0.000000 0.000000 
135296000 40 79 1010 721 -0.038766 0.999375 0.999375 407025.000000 0.000156 0.000000 0.000000 0.000313 
135360000 18 16 251 1248 -0.039557 0.999844 0.999844 407244.000000 0.000156 0.000156 0.000000 0.000156 
135424000 15 69 1163 203 -0.041297 0.999688 0.999687 407517.000000 0.000156 0.000000 0.000156 0.000469 
135488000 70 51 1457 365 -0.040585 0.999531 0.999531 407744.000000 0.000156 0.000000 0.000000 0.000469 
135552000 5 72 780 391 -0.038924 0.999531 0.999531 407862.000000 0.000156 0.000156 0.000313 0.000000 
135616000 68 8 888 326 -0.039478 0.999531 0.999531 408083.000000 0.000313 0.000000 0.000156 0.000313 
135680000 4 15 393 1445 -0.038687 0.999531 0.999531 408225.000000 0.000156 0.000156 0.000000 0.000000 
135744000 1 41 1239 333 -0.039557 0.999688 0.999687 408478.000000 0.000313 0.000000 0.000000 0.000000 
135808000 77 7 320 723 -0.039320 0.999531 0.999531 408676.000000 0.000000 0.000156 0.000000 0.000000 
135872000 62 33 480 46 -0.039715 0.999688 0.999687 408880.000000 0.000156 0.000000 0.000156 0.000156 
135936000 58 11 997 1378 -0.037896 0.999688 0.999687 409005.000000 0.000000 0.000156 0.000000 0.000313 
136000000 58 4 363 406 -0.037975 0.999688 0.999687 409211.000000 0.000156 0.000313 0.000156 0.000313 
136064000 5 79 1084 389 -0.043117 0.999531 0.999531 409601.000000 0.000313 0.000625 0.000000 0.000313 
136128000 14 29 1171 1552 -0.039636 0.999531 0.999531 409681.000000 0.000156 0.000156 0.000156 0.000156 
136192000 38 46 1303 1150 -0.040585 0.999375 0.999375 409932.000000 0.000000 0.000469 0.000156 0.000000 
136256000 16 53 238 1377 -0.044620 0.999375 0.999375 410287.000000 0.000000 0.000156 0.000313 0.000156 
136320000 41 62 451 717 -0.044462 0.999531 0.999531 410462.000000 0.000313 0.000156 0.000000 0.000156 
136384000 7 28 317 917 -0.042801 0.999531 0.999531 410581.000000 0.000000 0.000313 0.000000 0.000000 
136448000 60 57 1440 337 -0.042880 0.999844 0.999844 410833.000000 0.000156 0.000156 0.000469 0.000000 
136512000 67 44 872 1437 -0.039241 0.999219 0.999219 410874.000000 0.000313 0.000156 0.000156 0.000313 
136576000 38 5 969 715 -0.038608 0.999375 0.999375 411039.000000 0.000000 0.000000 0.000156 0.000000 
136640000 39 71 109 1320 -0.039478 0.999531 0.999531 411261.000000 0.000000 0.000156 0.000313 0.000000 
136704000 35 52 130 1019 -0.038054 0.999688 0.999687 411429.000000 0.000000 0.000156 0.000000 0.000000 
136768000 9 4 957 60 -0.038845 0.999688 0.999687 411624.000000 0.000313 0.000313 0.000156 0.000000 
136832000 62 17 672 330 -0.038608 0.999688 0.999687 411840.000000 0.000156 0.000000 0.000313 0.000469 
136896000 26 28 461 604 -0.039953 0.999375 0.999375 412049.000000 0.000000 0.000156 0.000156 0.000000 
136960000 44 72 519 1376 -0.041930 0.999531 0.999531 412277.000000 0.000313 0.000000 0.000625 0.000313 
137024000 76 54 879 222 -0.039953 0.999063 0.999062 412369.000000 0.000156 0.000313 0.000313 0.000000 
137088000 72 7 1428 1177 -0.040427 0.999531 0.999531 412537.000000 0.000000 0.000156 0.000000 0.000000 
137152000 9 21 1460 1184 -0.041377 0.999844 0.999844 412762.000000 0.000000 0.000156 0.000469 0.000000 
137216000 73 48 1525 1593 -0.041377 0.999375 0.999375 412951.000000 0.000156 0.000469 0.000156 0.000156 
137280000 43 72 1508 1244 -0.040744 1.000000 1.000000 413145.000000 0.000156 0.000000 0.000312 0.000156 
137344000 43 59 1033 969 -0.039241 0.999844 0.999844 413283.000000 0.000000 0.000156 0.000156 0.000313 
137408000 74 63 182 496 -0.039478 0.999688 0.999687 413465.000000 0.000000 0.000000 0.000313 0.000156 
137472000 25 37 1053 1178 -0.042009 0.999688 0.999687 413741.000000 0.000156 0.000313 0.000313 0.000000 
137536000 52 59 1571 338 -0.040823 0.999063 0.999062 413840.000000 0.000000 0.000000 0.000000 0.000625 
137600000 58 72 1536 926 -0.042880 0.999531 0.999531 414126.000000 0.000000 0.000469 0.000000 0.000625 
137664000 48 42 1466 103 -0.044858 0.999063 0.999062 414401.000000 0.000156 0.000000 0.000000 0.000000 
137728000 14 67 201 803 -0.042642 0.999375 0.999375 414556.000000 0.000000 0.000156 0.000313 0.000000 
137792000 22 63 1041 1125 -0.042484 0.998906 0.998906 414751.000000 0.000313 0.000156 0.000313 0.000156 
137856000 41 73 506 69 -0.041851 0.999219 0.999219 414930.000000 0.000469 0.000000 0.000625 0.000313 
137920000 52 40 384 373 -0.042247 0.999375 0.999375 415123.000000 0.000313 0.000000 0.000156 0.000000 
137984000 11 41 788 1185 -0.041772 0.999219 0.999219 415296.000000 0.000313 0.000000 0.000000 0.000156 
138048000 23 27 213 850 -0.039715 0.999531 0.999531 415419.000000 0.000156 0.000156 0.000000 0.000156 
138112000 32 18 1064 361 -0.041139 0.998906 0.998906 415689.000000 0.000000 0.000313 0.000469 0.000469 
138176000 51 36 927 298 -0.042089 0.999531 0.999531 415906.000000 0.000000 0.000000 0.000000 0.000156 
138240000 6 66 755 1573 -0.041693 1.000000 1.000000 416127.000000 0.000156 0.000312 0.000000 0.000000 
138304000 60 17 771 1168 -0.040269 0.999375 0.999375 416231.000000 0.000313 0.000313 0.000156 0.000000 
138368000 32 42 779 1505 -0.040506 0.999688 0.999687 416388.000000 0.000000 0.000156 0.000000 0.000156 
138432000 75 40 655 1376 -0.038133 0.999531 0.999531 416471.000000 0.000156 0.000156 0.000000 0.000469 
138496000 33 64 631 1383 -0.039873 0.999063 0.999062 416734.000000 0.000156 0.000000 0.000000 0.000313 
138560000 21 76 104 1085 -0.039953 0.999688 0.999687 416949.000000 0.000000 0.000000 0.000000 0.000469 
138624000 35 29 1401 134 -0.040032 1.000000 1.000000 417147.000000 0.000000 0.000156 0.000156 0.000000 
138688000 0 45 1467 846 -0.039241 0.999844 0.999844 417323.000000 0.000156 0.000000 0.000000 0.000313 
138752000 13 32 735 456 -0.042405 0.999063 0.999062 417628.000000 0.000156 0.000000 0.000000 0.000782 
138816000 0 47 1400 222 -0.045095 0.999844 0.999844 417964.000000 0.000156 0.000156 0.000000 0.000000 
138880000 47 4 1184 1185 -0.043513 0.999844 0.999844 418131.000000 0.000313 0.000313 0.000000 0.000000 
138944000 24 56 443 537 -0.042959 0.999844 0.999844 418296.000000 0.000156 0.000156 0.000156 0.000000 
139008000 55 11 1323 213 -0.042326 0.999688 0.999687 418471.000000 0.000156 0.000000 0.000156 0.000000 
139072000 75 14 306 1352 -0.041060 0.999219 0.999219 418637.000000 0.000000 0.000313 0.000000 0.000313 
139136000 7 50 124 275 -0.040427 0.999531 0.999531 418831.000000 0.000625 0.000000 0.000000 0.000000 
139200000 22 50 629 290 -0.040111 0.999219 0.999219 419029.000000 0.000156 0.000156 0.000000 0.000000 
139264000 10 55 845 1090 -0.042326 0.999688 0.999687 419289.000000 0.000156 0.000156 0.000156 0.000469 
139328000 2 6 1198 1050 -0.041535 0.999531 0.999531 419455.000000 0.000469 0.000000 0.000156 0.000156 
139392000 64 73 62 830 -0.042247 0.999688 0.999687 419721.000000 0.000313 0.000000 0.000000 0.000156 
139456000 44 1 514 1118 -0.042168 0.999531 0.999531 419920.000000 0.000000 0.000156 0.000156 0.000156 
139520000 53 41 230 1547 -0.041377 0.998906 0.998906 420118.000000 0.000156 0.000313 0.000156 0.000156 
139584000 78 1 823 88 -0.043987 0.999531 0.999531 420355.000000 0.000156 0.000313 0.000000 0.000000 
139648000 56 12 886 853 -0.042089 0.999219 0.999219 420488.000000 0.000000 0.000156 0.000000 0.000000 
139712000 76 69 250 370 -0.042168 0.999531 0.999531 420674.000000 0.000000 0.000156 0.000000 0.000313 
139776000 55 58 316 428 -0.040427 0.999063 0.999062 420803.000000 0.000313 0.000156 0.000156 0.000156 
139840000 62 32 1101 421 -0.040111 0.999844 0.999844 420969.000000 0.000156 0.000000 0.000000 0.000313 
139904000 67 45 1494 1173 -0.039082 0.999219 0.999219 421156.000000 0.000313 0.000000 0.000156 0.000000 
139968000 68 76 1513 1594 -0.042168 0.999375 0.999375 421519.000000 0.000156 0.000000 0.000000 0.000156 
140032000 66 21 898 764 -0.040348 0.999063 0.999062 421654.000000 0.000313 0.000156 0.000156 0.000156 
140096000 59 65 1449 925 -0.042168 1.000000 1.000000 421914.000000 0.000156 0.000000 0.000156 0.000156 
140160000 6 14 372 1071 -0.042801 0.999688 0.999687 422112.000000 0.000000 0.000000 0.000156 0.000313 
140224000 25 31 583 1042 -0.039953 0.999063 0.999062 422198.000000 0.000156 0.000156 0.000000 0.000000 
140288000 37 70 481 1425 -0.040585 0.999375 0.999375 422464.000000 0.000000 0.000000 0.000000 0.000469 
140352000 54 45 268 95 -0.041851 0.999688 0.999687 422677.000000 0.000156 0.000000 0.000469 0.000781 
140416000 78 12 1263 1416 -0.041851 0.999375 0.999375 422906.000000 0.000000 0.000313 0.000469 0.000156 
140480000 17 13 502 46 -0.040348 0.999531 0.999531 423072.000000 0.000313 0.000000 0.000156 0.000156 
140544000 62 29 1027 1538 -0.041218 0.999375 0.999375 423273.000000 0.000313 0.000313 0.000469 0.000000 
140608000 39 54 749 1176 -0.039241 0.999531 0.999531 423391.000000 0.000313 0.000313 0.000000 0.000000 
140672000 76 69 1407 929 -0.041218 0.999531 0.999531 423673.000000 0.000156 0.000313 0.000000 0.000156 
140736000 10 3 247 1105 -0.047073 0.999844 0.999844 424056.000000 0.000156 0.000469 0.000156 0.000156 
140800000 73 9 1488 1595 -0.043038 0.999063 0.999062 424144.000000 0.000000 0.000000 0.000156 0.000156 
140864000 64 42 1037 1494 -0.042405 0.999375 0.999375 424285.000000 0.000156 0.000469 0.000313 0.000000 
140928000 44 5 118 35 -0.041377 0.999375 0.999375 424479.000000 0.000000 0.000000 0.000000 0.000156 
140992000 11 66 956 803 -0.041218 0.999531 0.999531 424664.000000 0.000469 0.000000 0.000469 0.000313 
141056000 71 20 924 1468 -0.039082 0.999844 0.999844 424782.000000 0.000000 0.000000 0.000313 0.000469 
141120000 62 55 809 1579 -0.039241 0.999375 0.999375 424990.000000 0.000156 0.000313 0.000313 0.000000 
141184000 38 15 655 166 -0.041139 0.999531 0.999531 425283.000000 0.000469 0.000000 0.000156 0.000000 
141248000 66 63 1512 263 -0.039241 0.999375 0.999375 425405.000000 0.000000 0.000000 0.000156 0.000313 
141312000 68 67 818 1039 -0.041377 0.999375 0.999375 425687.000000 0.000156 0.000000 0.000156 0.000156 
141376000 66 40 378 1077 -0.038608 0.999844 0.999844 425793.000000 0.000000 0.000000 0.000313 0.000313 
141440000 72 32 984 1566 -0.039636 0.999531 0.999531 426059.000000 0.000156 0.000156 0.000156 0.000156 
141504000 72 38 1250 1573 -0.039953 0.999531 0.999531 426263.000000 0.000000 0.000000 0.000156 0.000156 
141568000 79 40 654 957 -0.043434 0.999063 0.999062 426601.000000 0.000156 0.000000 0.000313 0.000313 
141632000 4 61 1099 593 -0.043196 0.999219 0.999219 426773.000000 0.000000 0.000156 0.000313 0.000000 
141696000 57 9 810 1101 -0.040665 0.999844 0.999844 426850.000000 0.000313 0.000000 0.000156 0.000781 
141760000 78 25 1425 468 -0.041930 0.999531 0.999531 427097.000000 0.000156 0.000313 0.000156 0.000156 
141824000 40 9 949 1351 -0.041772 0.999219 0.999219 427241.000000 0.000000 0.000000 0.000000 0.000000 
141888000 18 18 883 1572 -0.043275 0.999219 0.999219 427494.000000 0.000156 0.000156 0.000625 0.000156 
141952000 61 8 568 115 -0.040902 0.999844 0.999844 427607.000000 0.000156 0.000000 0.000000 0.000156 
142016000 51 5 617 444 -0.041139 0.999688 0.999687 427787.000000 0.000000 0.000313 0.000156 0.000000 
142080000 40 57 1305 834 -0.042880 0.999844 0.999844 427995.000000 0.000000 0.000000 0.000000 0.000156 
142144000 16 54 328 876 -0.041535 1.000000 1.000000 428132.000000 0.000312 0.000000 0.000312 0.000156 
142208000 21 15 298 204 -0.041060 0.999219 0.999219 428348.000000 0.000000 0.000156 0.000000 0.000156 
142272000 79 31 1544 353 -0.041930 0.999844 0.999844 428542.000000 0.000000 0.000313 0.000156 0.000313 
142336000 18 19 279 113 -0.041772 0.999219 0.999219 428773.000000 0.000000 0.000156 0.000156 0.000156 
142400000 18 74 643 1442 -0.044541 0.999375 0.999375 429004.000000 0.000156 0.000000 0.000625 0.000313 
142464000 3 9 905 52 -0.039557 0.999375 0.999375 429023.000000 0.000000 0.000313 0.000000 0.000313 
142528000 49 36 751 1517 -0.039161 0.999688 0.999687 429198.000000 0.000156 0.000156 0.000000 0.000156 
142592000 53 41 543 773 -0.042009 0.999531 0.999531 429476.000000 0.000156 0.000156 0.000000 0.000000 
142656000 67 22 806 416 -0.041693 0.999844 0.999844 429659.000000 0.000313 0.000156 0.000469 0.000000 
142720000 66 38 79 633 -0.041693 0.999375 0.999375 429843.000000 0.000313 0.000313 0.000000 0.000000 
142784000 42 45 1188 438 -0.041377 0.999063 0.999062 430020.000000 0.000156 0.000000 0.000313 0.000156 
142848000 7 8 321 445 -0.039953 0.999688 0.999687 430137.000000 0.000000 0.000313 0.000156 0.000156 
142912000 68 28 269 532 -0.043434 0.999375 0.999375 430438.000000 0.000000 0.000313 0.000156 0.000000 
142976000 14 39 501 270 -0.044778 0.999531 0.999531 430676.000000 0.000000 0.000156 0.000313 0.000000 
143040000 4 29 1181 1334 -0.045570 0.999063 0.999062 430946.000000 0.000000 0.000156 0.000313 0.000156 
143104000 11 75 1188 1295 -0.041851 0.999844 0.999844 431032.000000 0.000000 0.000000 0.000000 0.000313 
143168000 63 9 1532 398 -0.042484 0.999219 0.999219 431249.000000 0.000156 0.000156 0.000156 0.000000 
143232000 6 54 1278 2 -0.041218 0.999219 0.999219 431358.000000 0.000156 0.000156 0.000000 0.000313 
143296000 10 5 1251 1226 -0.041614 0.999531 0.999531 431533.000000 0.000156 0.000469 0.000000 0.000156 
143360000 71 51 1014 564 -0.036076 0.999844 0.999844 431573.000000 0.000000 0.000000 0.000156 0.000156 
143424000 50 1 1330 1498 -0.039794 0.999219 0.999219 431915.000000 0.000313 0.000000 0.000000 0.000000 
143488000 17 74 714 1205 -0.042168 0.999688 0.999687 432186.000000 0.000469 0.000000 0.000156 0.000313 
143552000 63 58 666 504 -0.040902 0.999531 0.999531 432300.000000 0.000313 0.000313 0.000000 0.000313 
143616000 74 25 1485 577 -0.041297 0.999688 0.999687 432505.000000 0.000156 0.000156 0.000156 0.000469 
143680000 33 55 1085 1510 -0.041297 0.999375 0.999375 432698.000000 0.000156 0.000000 0.000156 0.000156 
143744000 43 51 136 77 -0.040032 0.999844 0.999844 432894.000000 0.000156 0.000156 0.000000 0.000156 
143808000 33 69 412 872 -0.040506 0.999531 0.999531 433110.000000 0.000156 0.000313 0.000156 0.000156 
143872000 65 61 700 200 -0.039794 0.999688 0.999687 433253.000000 0.000156 0.000156 0.000469 0.000156 
143936000 18 69 1455 1322 -0.039873 0.999844 0.999844 433446.000000 0.000000 0.000000 0.000156 0.000000 
144000000 33 10 1520 89 -0.039082 0.999375 0.999375 433599.000000 0.000313 0.000000 0.000000 0.000000 
144064000 76 51 1097 894 -0.042168 0.999844 0.999844 433917.000000 0.000156 0.000000 0.000156 0.000000 
144128000 22 45 9 77 -0.040427 0.999531 0.999531 434044.000000 0.000156 0.000000 0.000000 0.000313 
144192000 26 44 1514 399 -0.039399 0.999688 0.999687 434227.000000 0.000000 0.000156 0.000156 0.000781 
144256000 14 35 42 1142 -0.037975 0.999531 0.999531 434351.000000 0.000156 0.000000 0.000000 0.000000 
144320000 1 70 395 653 -0.038449 0.999375 0.999375 434568.000000 0.000469 0.000000 0.000313 0.000313 
144384000 68 0 519 860 -0.041614 0.999688 0.999687 434875.000000 0.000000 0.000313 0.000000 0.000000 
144448000 70 25 219 702 -0.043829 0.999531 0.999531 435150.000000 0.000469 0.000156 0.000000 0.000469 
144512000 56 31 952 901 -0.041456 0.999375 0.999375 435271.000000 0.000156 0.000000 0.000000 0.000156 
144576000 2 78 244 1293 -0.038370 0.999531 0.999531 435334.000000 0.000000 0.000000 0.000000 0.000469 
144640000 75 40 604 606 -0.041535 0.999688 0.999687 435601.000000 0.000313 0.000000 0.000156 0.000313 
144704000 60 25 342 1543 -0.043987 0.999531 0.999531 435898.000000 0.000313 0.000156 0.000313 0.000000 
144768000 51 0 567 1307 -0.042563 0.999219 0.999219 435996.000000 0.000000 0.000000 0.000313 0.000000 
144832000 68 74 418 643 -0.041139 0.999844 0.999844 436188.000000 0.000000 0.000156 0.000000 0.000313 
144896000 24 1 1141 160 -0.042326 0.999531 0.999531 436418.000000 0.000000 0.000000 0.000156 0.000156 
144960000 10 40 1060 1088 -0.040269 0.998906 0.998906 436541.000000 0.000000 0.000156 0.000156 0.000000 
145024000 62 64 407 1465 -0.043196 0.999688 0.999687 436865.000000 0.000313 0.000313 0.000000 0.000156 
145088000 10 8 709 895 -0.039953 0.999375 0.999375 436945.000000 0.000313 0.000313 0.000000 0.000156 
145152000 63 50 992 1106 -0.042168 0.999531 0.999531 437216.000000 0.000156 0.000000 0.000313 0.000000 
145216000 60 31 1368 1509 -0.042089 0.999688 0.999687 437443.000000 0.000469 0.000000 0.000000 0.000313 
145280000 26 12 674 582 -0.042484 0.999844 0.999844 437639.000000 0.000156 0.000156 0.000156 0.000156 
145344000 44 36 191 737 -0.041218 0.999688 0.999687 437817.000000 0.000156 0.000000 0.000313 0.000156 
145408000 18 15 273 633 -0.043434 0.999688 0.999687 438066.000000 0.000469 0.000313 0.000000 0.000469 
145472000 59 18 310 1072 -0.042484 0.998906 0.998906 438267.000000 0.000313 0.000156 0.000000 0.000313 
145536000 20 58 601 1357 -0.041139 0.999375 0.999375 438450.000000 0.000156 0.000312 0.000000 0.000156 
145600000 65 4 251 1246 -0.040665 0.999063 0.999062 438568.000000 0.000000 0.000469 0.000000 0.000156 
145664000 65 8 872 327 -0.044146 0.999531 0.999531 438878.000000 0.000156 0.000156 0.000156 0.000000 
145728000 24 47 129 1501 -0.043671 0.999219 0.999219 439037.000000 0.000000 0.000313 0.000000 0.000156 
145792000 66 25 888 1207 -0.041930 0.999531 0.999531 439190.000000 0.000469 0.000000 0.000000 0.000000 
145856000 56 47 152 1220 -0.038766 0.998906 0.998906 439221.000000 0.000156 0.000000 0.000156 0.000156 
145920000 39 36 1221 215 -0.040269 0.999375 0.999375 439485.000000 0.000313 0.000156 0.000156 0.000156 
145984000 58 35 1273 1475 -0.042959 0.999375 0.999375 439738.000000 0.000313 0.000313 0.000156 0.000000 
146048000 17 52 543 1307 -0.040744 0.999688 0.999687 439879.000000 0.000313 0.000625 0.000156 0.000000 
146112000 45 9 800 296 -0.039873 0.999688 0.999687 440004.000000 0.000156 0.000000 0.000000 0.000156 
146176000 40 62 209 246 -0.040427 0.999219 0.999219 440197.000000 0.000313 0.000000 0.000156 0.000000 
146240000 32 58 720 1234 -0.042484 0.999531 0.999531 440498.000000 0.000156 0.000313 0.000000 0.000000 
146304000 58 63 1307 1255 -0.039241 0.999063 0.999062 440564.000000 0.000156 0.000156 0.000000 0.000469 
146368000 10 74 1195 639 -0.039241 0.999844 0.999844 440792.000000 0.000000 0.000469 0.000469 0.000469 
146432000 64 18 1028 152 -0.039873 0.999844 0.999844 441021.000000 0.000000 0.000313 0.000469 0.000156 
146496000 28 49 1535 1226 -0.041297 0.999219 0.999219 441269.000000 0.000000 0.000313 0.000000 0.000156 
146560000 43 63 265 1436 -0.045807 0.999375 0.999375 441622.000000 0.000156 0.000156 0.000156 0.000156 
146624000 60 35 1082 417 -0.042880 0.999219 0.999219 441760.000000 0.000000 0.000156 0.000313 0.000156 
146688000 33 25 137 525 -0.042642 0.999688 0.999687 441958.000000 0.000156 0.000469 0.000000 0.000000 
146752000 9 37 473 1073 -0.040427 0.999688 0.999687 442111.000000 0.000156 0.000469 0.000156 0.000156 
146816000 30 60 610 296 -0.041614 0.999375 0.999375 442324.000000 0.000156 0.000469 0.000156 0.000000 
146880000 50 36 506 1548 -0.037737 0.998906 0.998906 442370.000000 0.000313 0.000313 0.000313 0.000469 
146944000 23 53 1383 1110 -0.041218 0.999219 0.999219 442744.000000 0.000156 0.000000 0.000313 0.000313 
147008000 49 53 135 1444 -0.041218 0.999219 0.999219 442921.000000 0.000000 0.000000 0.000000 0.000000 
147072000 55 23 662 402 -0.040111 0.999219 0.999219 443073.000000 0.000000 0.000313 0.000156 0.000156 
147136000 39 73 1133 710 -0.040902 0.999219 0.999219 443320.000000 0.000156 0.000156 0.000000 0.000000 
147200000 50 40 981 227 -0.042959 0.999844 0.999844 443555.000000 0.000000 0.000156 0.000156 0.000000 
147264000 50 59 141 940 -0.043908 0.999844 0.999844 443783.000000 0.000000 0.000156 0.000000 0.000156 
147328000 12 45 151 39 -0.043434 0.999688 0.999687 443983.000000 0.000000 0.000000 0.000156 0.000000 
147392000 10 59 423 340 -0.039636 0.999688 0.999687 443985.000000 0.000156 0.000313 0.000156 0.000000 
147456000 43 74 853 1353 -0.041377 0.999375 0.999375 444243.000000 0.000156 0.000000 0.000156 0.000156 
147520000 44 26 477 319 -0.043038 0.999375 0.999375 444534.000000 0.000469 0.000313 0.000000 0.000000 
147584000 55 57 46 1550 -0.042801 0.999844 0.999844 444727.000000 0.000313 0.000625 0.000000 0.000313 
147648000 14 61 77 185 -0.042484 0.999688 0.999687 444924.000000 0.000000 0.000000 0.000313 0.000313 
147712000 30 21 1365 372 -0.041456 0.999063 0.999062 445075.000000 0.000000 0.000156 0.000000 0.000625 
147776000 76 20 898 1387 -0.041614 1.000000 1.000000 445249.000000 0.000156 0.000000 0.000469 0.000000 
147840000 0 56 1487 340 -0.041218 0.999844 0.999844 445407.000000 0.000312 0.000156 0.000312 0.000000 
147904000 41 60 541 221 -0.040348 0.999219 0.999219 445570.000000 0.000000 0.000156 0.000469 0.000156 
147968000 38 5 1595 1513 -0.040665 0.999688 0.999687 445776.000000 0.000313 0.000000 0.000000 0.000000 
148032000 60 40 1544 1317 -0.040506 0.999375 0.999375 445979.000000 0.000469 0.000156 0.000000 0.000000 
148096000 10 7 515 796 -0.043592 0.999531 0.999531 446320.000000 0.000156 0.000000 0.000000 0.000625 
148160000 15 24 214 79 -0.043829 0.999219 0.999219 446512.000000 0.000000 0.000156 0.000000 0.000000 
148224000 29 23 1257 81 -0.044778 0.999063 0.999062 446719.000000 0.000313 0.000156 0.000000 0.000313 
148288000 37 72 1170 353 -0.043038 0.999844 0.999844 446862.000000 0.000313 0.000000 0.000156 0.000000 
148352000 73 77 811 205 -0.043434 0.999219 0.999219 447085.000000 0.000469 0.000313 0.000156 0.000313 
148416000 73 74 664 243 -0.042484 0.999375 0.999375 447252.000000 0.000313 0.000313 0.000000 0.000313 
148480000 11 33 949 1439 -0.042959 0.999688 0.999687 447476.000000 0.000469 0.000000 0.000313 0.000469 
148544000 62 71 397 1478 -0.042563 0.999688 0.999687 447663.000000 0.000000 0.000000 0.000156 0.000000 
148608000 23 66 822 1142 -0.043275 0.999531 0.999531 447901.000000 0.000469 0.000000 0.000313 0.000000 
148672000 1 68 418 887 -0.043987 0.999531 0.999531 448107.000000 0.000469 0.000000 0.000313 0.000313 
148736000 61 36 820 1188 -0.040744 0.999219 0.999219 448206.000000 0.000156 0.000156 0.000156 0.000156 
148800000 33 65 869 93 -0.042326 0.999688 0.999687 448439.000000 0.000313 0.000156 0.000000 0.000156 
148864000 13 48 827 589 -0.042168 0.999531 0.999531 448660.000000 0.000000 0.000000 0.000000 0.000156 
148928000 47 31 414 750 -0.039953 0.999219 0.999219 448775.000000 0.000000 0.000156 0.000156 0.000156 
148992000 12 45 841 906 -0.041614 0.999688 0.999687 449017.000000 0.000000 0.000156 0.000156 0.000156 
149056000 73 30 94 1583 -0.042405 0.998594 0.998594 449206.000000 0.000469 0.000000 0.000313 0.000156 
149120000 23 78 1344 433 -0.042247 0.999688 0.999687 449389.000000 0.000000 0.000000 0.000000 0.000313 
149184000 9 60 77 579 -0.039873 0.999844 0.999844 449497.000000 0.000313 0.000156 0.000156 0.000000 
149248000 2 19 81 1414 -0.043117 0.999219 0.999219 449803.000000 0.000000 0.000313 0.000156 0.000156 
149312000 44 79 1041 1477 -0.041297 1.000000 1.000000 449952.000000 0.000156 0.000156 0.000312 0.000469 
149376000 46 18 360 235 -0.038291 0.999375 0.999375 450028.000000 0.000156 0.000469 0.000000 0.000156 
149440000 1 53 1026 1420 -0.039794 0.999531 0.999531 450240.000000 0.000000 0.000000 0.000000 0.000000 
149504000 28 70 1278 237 -0.042326 0.999375 0.999375 450521.000000 0.000156 0.000000 0.000000 0.000156 
149568000 12 43 919 1386 -0.040427 0.999375 0.999375 450675.000000 0.000313 0.000313 0.000000 0.000156 
149632000 58 3 105 992 -0.041772 0.999531 0.999531 450917.000000 0.000000 0.000000 0.000469 0.000156 
149696000 61 38 665 208 -0.040506 0.999688 0.999687 451072.000000 0.000000 0.000156 0.000000 0.000156 
149760000 41 57 297 253 -0.041930 0.999844 0.999844 451334.000000 0.000156 0.000156 0.000625 0.000156 
149824000 23 16 433 258 -0.037579 0.999219 0.999219 451359.000000 0.000000 0.000156 0.000156 0.000782 
149888000 42 63 75 1372 -0.038924 0.998750 0.998750 451586.000000 0.000313 0.000156 0.000156 0.000000 
149952000 15 0 1448 451 -0.037896 0.999375 0.999375 451712.000000 0.000156 0.000156 0.000000 0.000156 
150016000 76 68 253 1496 -0.039003 0.999844 0.999844 451904.000000 0.000156 0.000313 0.000156 0.000000 
150080000 12 55 637 781 -0.042168 0.999219 0.999219 452235.000000 0.000156 0.000000 0.000313 0.000156 
150144000 62 42 701 131 -0.043117 0.999844 0.999844 452472.000000 0.000000 0.000000 0.000156 0.000000 
150208000 30 4 88 791 -0.044462 0.999375 0.999375 452754.000000 0.000000 0.000469 0.000156 0.000156 
150272000 22 5 1180 838 -0.044778 0.998594 0.998594 452971.000000 0.000313 0.000156 0.000156 0.000000 
150336000 15 40 845 592 -0.041456 0.998750 0.998750 453099.000000 0.000000 0.000156 0.000156 0.000156 
150400000 79 53 1541 175 -0.039399 0.999531 0.999531 453252.000000 0.000313 0.000313 0.000156 0.000313 
150464000 17 12 1443 454 -0.039241 0.998906 0.998906 453422.000000 0.000156 0.000156 0.000156 0.000000 
150528000 76 15 642 720 -0.038766 0.999063 0.999062 453587.000000 0.000313 0.000000 0.000313 0.000313 
150592000 39 73 1425 295 -0.040111 0.999688 0.999687 453841.000000 0.000156 0.000156 0.000313 0.000000 
150656000 65 78 76 1354 -0.036551 0.998906 0.998906 453891.000000 0.000000 0.000313 0.000156 0.000156 
150720000 67 63 607 444 -0.039241 0.999688 0.999687 454188.000000 0.000156 0.000313 0.000000 0.000156 
150784000 73 54 1585 958 -0.041535 0.998906 0.998906 454469.000000 0.000313 0.000156 0.000156 0.000313 
150848000 52 18 770 456 -0.040348 0.999844 0.999844 454611.000000 0.000625 0.000000 0.000000 0.000000 
150912000 63 53 940 323 -0.040744 0.998906 0.998906 454813.000000 0.000156 0.000469 0.000156 0.000156 
150976000 68 9 1588 1302 -0.040111 0.999531 0.999531 455006.000000 0.000000 0.000000 0.000000 0.000156 
151040000 60 65 204 1386 -0.040744 0.998750 0.998750 455204.000000 0.000000 0.000000 0.000156 0.000469 
151104000 58 71 1118 1185 -0.042247 0.999531 0.999531 455444.000000 0.000156 0.000156 0.000781 0.000000 
151168000 78 22 938 410 -0.039636 0.999531 0.999531 455560.000000 0.000156 0.000156 0.000625 0.000313 
151232000 0 42 1238 536 -0.041060 0.998906 0.998906 455791.000000 0.000000 0.000313 0.000625 0.000156 
151296000 54 18 857 1467 -0.040190 0.999375 0.999375 455971.000000 0.000156 0.000156 0.000000 0.000000 
151360000 30 26 56 442 -0.042247 0.999063 0.999062 456214.000000 0.000000 0.000313 0.000156 0.000313 
151424000 24 76 898 1096 -0.038924 0.999375 0.999375 456264.000000 0.000000 0.000000 0.000469 0.000000 
151488000 43 31 696 688 -0.039399 0.999844 0.999844 456492.000000 0.000000 0.000156 0.000156 0.000000 
151552000 70 12 86 35 -0.040744 0.998906 0.998906 456691.000000 0.000000 0.000313 0.000313 0.000156 
151616000 28 57 816 604 -0.042089 0.998906 0.998906 456933.000000 0.000156 0.000000 0.000000 0.000313 
151680000 57 79 184 1307 -0.041456 0.999688 0.999687 457119.000000 0.000156 0.000313 0.000156 0.000156 
151744000 77 11 1587 1566 -0.043750 0.999531 0.999531 457436.000000 0.000156 0.000156 0.000313 0.000000 
151808000 63 55 302 886 -0.039399 0.999219 0.999219 457460.000000 0.000000 0.000469 0.000000 0.000000 
151872000 54 43 363 1072 -0.041930 0.999688 0.999687 457726.000000 0.000156 0.000313 0.000000 0.000000 
151936000 47 27 413 513 -0.040032 0.999375 0.999375 457856.000000 0.000000 0.000469 0.000313 0.000156 
152000000 26 62 1365 1416 -0.038687 0.998906 0.998906 457990.000000 0.000313 0.000156 0.000313 0.000156 
152064000 64 39 1332 290 -0.041772 0.999219 0.999219 458285.000000 0.000313 0.000469 0.000000 0.000469 
152128000 53 36 592 1342 -0.043592 0.999688 0.999687 458544.000000 0.000469 0.000156 0.000000 0.000313 
152192000 0 8 1015 841 -0.039794 0.998750 0.998750 458570.000000 0.000156 0.000000 0.000156 0.000313 
152256000 40 52 1595 981 -0.042880 0.999219 0.999219 458851.000000 0.000313 0.000156 0.000000 0.000000 
152320000 27 76 189 940 -0.039715 0.999219 0.999219 458942.000000 0.000625 0.000156 0.000469 0.000313 
152384000 19 5 1486 320 -0.040032 0.999844 0.999844 459150.000000 0.000313 0.000156 0.000000 0.000156 
152448000 1 64 1592 1036 -0.038608 0.999219 0.999219 459277.000000 0.000156 0.000000 0.000156 0.000156 
152512000 77 12 1092 716 -0.043196 0.999688 0.999687 459605.000000 0.000156 0.000156 0.000000 0.000000 
152576000 53 2 1096 653 -0.041930 0.999063 0.999062 459741.000000 0.000000 0.000469 0.000000 0.000313 
152640000 43 77 1196 839 -0.043671 0.999844 0.999844 459962.000000 0.000156 0.000312 0.000000 0.000312 
152704000 79 34 70 2 -0.041297 1.000000 1.000000 460086.000000 0.000156 0.000156 0.000312 0.000000 
152768000 58 25 701 662 -0.043117 0.999844 0.999844 460317.000000 0.000469 0.000156 0.000313 0.000156 
152832000 1 1 684 1016 -0.042722 0.999688 0.999687 460497.000000 0.000625 0.000000 0.000000 0.000156 
152896000 75 58 1234 234 -0.040585 0.999844 0.999844 460629.000000 0.000156 0.000156 0.000469 0.000000 
152960000 48 69 966 734 -0.042484 0.999688 0.999687 460904.000000 0.000313 0.000313 0.000156 0.000000 
153024000 40 26 1160 1000 -0.042484 0.999531 0.999531 461125.000000 0.000156 0.000000 0.000000 0.000000 
153088000 67 34 645 1493 -0.038845 0.999688 0.999687 461220.000000 0.000313 0.000000 0.000156 0.000156 
153152000 78 69 1177 1444 -0.041930 1.000000 1.000000 461527.000000 0.000156 0.000156 0.000000 0.000156 
153216000 57 64 1398 366 -0.041060 1.000000 1.000000 461740.000000 0.000000 0.000000 0.000156 0.000000 
153280000 64 56 298 1280 -0.039715 0.999219 0.999219 461884.000000 0.000000 0.000000 0.000156 0.000156 
153344000 60 52 565 88 -0.038054 0.999531 0.999531 462051.000000 0.000000 0.000000 0.000156 0.000469 
153408000 75 65 1053 187 -0.041060 0.999219 0.999219 462345.000000 0.000156 0.000156 0.000000 0.000313 
153472000 18 34 2 852 -0.041060 0.999531 0.999531 462543.000000 0.000000 0.000000 0.000156 0.000313 
153536000 79 76 472 844 -0.043908 0.999219 0.999219 462845.000000 0.000000 0.000469 0.000313 0.000469 
153600000 16 13 815 1512 -0.042959 0.999531 0.999531 463066.000000 0.000469 0.000000 0.000000 0.000313 
153664000 52 32 400 246 -0.041693 0.999688 0.999687 463234.000000 0.000469 0.000156 0.000156 0.000469 
153728000 68 16 714 931 -0.039478 0.999063 0.999062 463322.000000 0.000469 0.000469 0.000469 0.000156 
153792000 49 0 541 1249 -0.041535 0.999375 0.999375 463627.000000 0.000313 0.000469 0.000156 0.000469 
153856000 21 46 574 827 -0.041614 0.999531 0.999531 463810.000000 0.000313 0.000156 0.000313 0.000000 
153920000 8 44 1122 136 -0.039953 0.999219 0.999219 463959.000000 0.000156 0.000000 0.000469 0.000156 
153984000 57 53 237 456 -0.042642 0.999063 0.999062 464235.000000 0.000156 0.000000 0.000156 0.000000 
154048000 52 40 805 152 -0.041139 0.999688 0.999687 464384.000000 0.000313 0.000313 0.000156 0.000000 
154112000 70 44 1205 4 -0.040190 0.999844 0.999844 464592.000000 0.000000 0.000313 0.000000 0.000625 
154176000 50 10 1504 1151 -0.040190 0.999531 0.999531 464774.000000 0.000313 0.000156 0.000000 0.000313 
154240000 76 62 802 248 -0.043829 0.999375 0.999375 465061.000000 0.000156 0.000000 0.000000 0.000000 
154304000 17 46 68 733 -0.044620 0.999688 0.999687 465285.000000 0.000000 0.000000 0.000156 0.000156 
154368000 78 46 656 603 -0.042722 0.999219 0.999219 465396.000000 0.000000 0.000156 0.000000 0.000000 
154432000 7 25 383 590 -0.042247 0.999219 0.999219 465612.000000 0.000313 0.000469 0.000313 0.000156 
154496000 10 77 1165 443 -0.044699 0.999375 0.999375 465900.000000 0.000156 0.000313 0.000156 0.000469 
154560000 3 54 1334 1164 -0.041614 0.999375 0.999375 465960.000000 0.000000 0.000469 0.000000 0.000000 
154624000 21 48 924 293 -0.040902 1.000000 1.000000 466109.000000 0.000312 0.000000 0.000312 0.000000 
154688000 26 34 437 672 -0.040665 0.998906 0.998906 466318.000000 0.000000 0.000156 0.000313 0.000156 
154752000 38 30 1374 134 -0.040190 0.999688 0.999687 466495.000000 0.000000 0.000156 0.000469 0.000313 
154816000 62 36 1008 293 -0.042959 0.999844 0.999844 466814.000000 0.000000 0.000000 0.000469 0.000156 
154880000 41 18 1226 1156 -0.044937 0.999531 0.999531 467116.000000 0.000156 0.000156 0.000156 0.000000 
154944000 0 4 230 356 -0.041772 0.999531 0.999531 467220.000000 0.000000 0.000000 0.000000 0.000000 
155008000 20 30 779 152 -0.045570 0.999375 0.999375 467549.000000 0.000000 0.000000 0.000000 0.000156 
155072000 29 71 1410 546 -0.042405 0.999844 0.999844 467612.000000 0.000156 0.000312 0.000000 0.000000 
155136000 47 1 304 693 -0.040823 0.999375 0.999375 467747.000000 0.000000 0.000156 0.000000 0.000313 
155200000 73 67 417 1076 -0.040506 0.999219 0.999219 467947.000000 0.000000 0.000313 0.000000 0.000156 
155264000 52 74 911 1076 -0.041377 0.999219 0.999219 468190.000000 0.000313 0.000000 0.000156 0.000156 
155328000 15 73 640 196 -0.039953 0.999844 0.999844 468339.000000 0.000000 0.000000 0.000156 0.000156 
155392000 23 14 1140 1504 -0.041297 0.999844 0.999844 468582.000000 0.000313 0.000469 0.000000 0.000156 
155456000 26 38 250 202 -0.040506 0.999375 0.999375 468777.000000 0.000313 0.000313 0.000469 0.000156 
155520000 14 53 790 1106 -0.037816 0.999375 0.999375 468845.000000 0.000313 0.000313 0.000000 0.000313 
155584000 51 36 1412 1082 -0.038608 0.999375 0.999375 469006.000000 0.000313 0.000156 0.000313 0.000000 
155648000 7 43 1373 1001 -0.039873 0.999844 0.999844 469290.000000 0.000312 0.000000 0.000469 0.000000 
155712000 43 52 41 187 -0.040348 0.999531 0.999531 469482.000000 0.000156 0.000156 0.000156 0.000000 
155776000 67 52 1195 458 -0.042801 0.999844 0.999844 469802.000000 0.000156 0.000000 0.000313 0.000313 
155840000 63 56 847 754 -0.041693 0.998750 0.998750 469940.000000 0.000469 0.000000 0.000156 0.000000 
155904000 58 7 1455 1272 -0.041377 0.999375 0.999375 470127.000000 0.000000 0.000000 0.000156 0.000156 
155968000 63 41 1582 359 -0.040269 0.999844 0.999844 470289.000000 0.000313 0.000313 0.000000 0.000469 
156032000 34 58 737 843 -0.037737 0.999063 0.999062 470391.000000 0.000000 0.000313 0.000625 0.000156 
156096000 6 64 560 489 -0.037104 0.999219 0.999219 470578.000000 0.000000 0.000469 0.000156 0.000156 
156160000 48 60 1249 287 -0.039715 0.999844 0.999844 470866.000000 0.000313 0.000156 0.000313 0.000156 
156224000 64 36 125 156 -0.041377 0.999219 0.999219 471109.000000 0.000000 0.000313 0.000156 0.000156 
156288000 64 59 40 1569 -0.039399 0.999375 0.999375 471248.000000 0.000156 0.000000 0.000156 0.000156 
156352000 70 22 554 1298 -0.039557 0.999688 0.999687 471436.000000 0.000312 0.000000 0.000000 0.000000 
156416000 15 14 565 428 -0.039161 0.999844 0.999844 471627.000000 0.000000 0.000156 0.000000 0.000313 
156480000 57 44 1145 315 -0.038370 0.999531 0.999531 471789.000000 0.000469 0.000000 0.000000 0.000313 
156544000 26 37 1446 689 -0.039003 0.999219 0.999219 471999.000000 0.000000 0.000000 0.000000 0.000313 
156608000 58 48 300 1139 -0.039794 0.999375 0.999375 472205.000000 0.000156 0.000156 0.000156 0.000156 
156672000 22 14 1023 912 -0.041614 0.998594 0.998594 472473.000000 0.000156 0.000626 0.000469 0.000156 
156736000 31 39 33 531 -0.042405 0.999531 0.999531 472697.000000 0.000469 0.000469 0.000000 0.000000 
156800000 61 8 1178 105 -0.041851 0.999531 0.999531 472862.000000 0.000156 0.000313 0.000156 0.000156 
156864000 6 61 252 308 -0.037658 0.999688 0.999687 472923.000000 0.000156 0.000000 0.000000 0.000000 
156928000 5 61 290 1463 -0.037104 0.999844 0.999844 473069.000000 0.000312 0.000312 0.000000 0.000000 
156992000 33 59 93 583 -0.038687 0.999219 0.999219 473335.000000 0.000000 0.000156 0.000156 0.000156 
157056000 26 1 565 369 -0.040111 0.999375 0.999375 473548.000000 0.000313 0.000000 0.000156 0.000313 
157120000 29 23 763 18 -0.037658 0.999219 0.999219 473637.000000 0.000000 0.000313 0.000156 0.000469 
157184000 49 35 1587 1385 -0.040506 0.999063 0.999062 473900.000000 0.000313 0.000156 0.000000 0.000156 
157248000 49 64 473 1437 -0.039557 0.999219 0.999219 474013.000000 0.000156 0.000313 0.000000 0.000313 
157312000 67 62 1073 389 -0.040902 0.999688 0.999687 474226.000000 0.000000 0.000156 0.000156 0.000625 
157376000 36 63 1343 220 -0.038924 0.999531 0.999531 474337.000000 0.000000 0.000156 0.000156 0.000156 
157440000 6 43 1444 794 -0.040427 0.999375 0.999375 474581.000000 0.000000 0.000000 0.000000 0.000000 
157504000 31 23 1410 308 -0.041218 0.999375 0.999375 474782.000000 0.000156 0.000312 0.000000 0.000156 
157568000 38 18 577 1436 -0.040032 1.000000 1.000000 474974.000000 0.000000 0.000156 0.000000 0.000312 
157632000 68 20 1284 1186 -0.042168 0.999531 0.999531 475245.000000 0.000000 0.000469 0.000156 0.000000 
157696000 32 24 784 1192 -0.042405 0.999219 0.999219 475408.000000 0.000000 0.000156 0.000469 0.000000 
157760000 50 74 570 1236 -0.040823 0.999375 0.999375 475542.000000 0.000313 0.000156 0.000313 0.000000 
157824000 43 47 532 826 -0.040269 0.999375 0.999375 475667.000000 0.000156 0.000156 0.000156 0.000313 
157888000 21 64 1363 89 -0.039320 0.999688 0.999687 475829.000000 0.000156 0.000313 0.000469 0.000156 
157952000 14 16 771 1423 -0.039953 0.999219 0.999219 476046.000000 0.000156 0.000156 0.000156 0.000156 
158016000 69 39 1532 809 -0.041772 0.998906 0.998906 476309.000000 0.000156 0.000313 0.000156 0.000156 
158080000 43 37 749 1220 -0.040981 0.999531 0.999531 476464.000000 0.000000 0.000156 0.000156 0.000000 
158144000 30 24 320 227 -0.041930 0.999063 0.999062 476672.000000 0.000000 0.000626 0.000156 0.000156 
158208000 32 53 123 910 -0.043750 0.999688 0.999687 476888.000000 0.000625 0.000000 0.000469 0.000000 
158272000 23 12 1195 322 -0.044066 0.999219 0.999219 477090.000000 0.000000 0.000000 0.000000 0.000000 
158336000 43 71 594 370 -0.041297 0.999219 0.999219 477221.000000 0.000313 0.000156 0.000156 0.000156 
158400000 70 22 1587 1430 -0.041772 0.999531 0.999531 477428.000000 0.000156 0.000156 0.000313 0.000313 
158464000 34 37 1437 69 -0.041851 0.999219 0.999219 477632.000000 0.000782 0.000000 0.000313 0.000313 
158528000 25 10 1068 1549 -0.040585 0.999375 0.999375 477790.000000 0.000156 0.000000 0.000156 0.000156 
158592000 66 28 1332 1558 -0.041139 0.999844 0.999844 478012.000000 0.000000 0.000156 0.000156 0.000312 
158656000 50 40 592 452 -0.040190 0.999375 0.999375 478154.000000 0.000000 0.000000 0.000313 0.000156 
158720000 16 54 1469 758 -0.041060 0.998750 0.998750 478394.000000 0.000000 0.000313 0.000000 0.000000 
158784000 77 43 1064 521 -0.042247 0.999375 0.999375 478637.000000 0.000156 0.000000 0.000156 0.000782 
158848000 40 36 678 636 -0.041456 0.999844 0.999844 478818.000000 0.000313 0.000000 0.000313 0.000313 
158912000 2 63 1357 427 -0.039557 0.999375 0.999375 478972.000000 0.000000 0.000313 0.000000 0.000313 
158976000 48 10 537 1573 -0.039082 0.999063 0.999062 479178.000000 0.000156 0.000000 0.000469 0.000000 
159040000 33 47 936 1535 -0.039003 0.999688 0.999687 479403.000000 0.000156 0.000313 0.000000 0.000156 
159104000 38 19 495 1040 -0.040032 0.999375 0.999375 479620.000000 0.000156 0.000469 0.000000 0.000000 
159168000 47 33 1006 389 -0.037342 0.999688 0.999687 479731.000000 0.000156 0.000000 0.000156 0.000156 
159232000 51 5 1465 336 -0.041930 0.999844 0.999844 480072.000000 0.000156 0.000313 0.000469 0.000156 
159296000 63 25 232 1257 -0.040981 0.999219 0.999219 480246.000000 0.000156 0.000156 0.000469 0.000000 
159360000 29 12 1248 1268 -0.039636 0.999219 0.999219 480368.000000 0.000313 0.000000 0.000313 0.000313 
159424000 57 15 246 1261 -0.041060 0.999219 0.999219 480605.000000 0.000625 0.000156 0.000313 0.000156 
159488000 43 42 457 1138 -0.040427 0.999844 0.999844 480782.000000 0.000000 0.000000 0.000156 0.000469 
159552000 58 11 263 742 -0.038449 0.999219 0.999219 480929.000000 0.000156 0.000313 0.000000 0.000313 
159616000 16 12 784 1117 -0.040665 0.999219 0.999219 481174.000000 0.000156 0.000000 0.000156 0.000313 
159680000 4 52 1181 1454 -0.041693 0.998906 0.998906 481417.000000 0.000156 0.000625 0.000156 0.000156 
159744000 72 7 1043 92 -0.039873 0.999531 0.999531 481527.000000 0.000156 0.000000 0.000313 0.000313 
159808000 6 12 207 726 -0.042642 0.999531 0.999531 481826.000000 0.000156 0.000000 0.000313 0.000000 
159872000 15 59 1148 950 -0.042009 0.999531 0.999531 482013.000000 0.000156 0.000313 0.000000 0.000000 
159936000 61 31 734 836 -0.042484 0.999531 0.999531 482220.000000 0.000313 0.000000 0.000156 0.000313 
160000000 56 39 1265 1003 -0.042009 0.999688 0.999687 482375.000000 0.000469 0.000156 0.000000 0.000313 
160064000 26 72 977 299 -0.043908 0.999688 0.999687 482659.000000 0.000000 0.000156 0.000156 0.000156 
160128000 76 31 1117 171 -0.039953 0.999219 0.999219 482708.000000 0.000000 0.000000 0.000469 0.000156 
160192000 46 48 1336 249 -0.040665 0.999688 0.999687 482904.000000 0.000312 0.000312 0.000625 0.000781 
160256000 13 0 518 1574 -0.041297 0.999531 0.999531 483146.000000 0.000000 0.000313 0.000000 0.000156 
160320000 39 20 936 209 -0.040585 0.998750 0.998750 483355.000000 0.000000 0.000000 0.000156 0.000000 
160384000 6 71 1077 304 -0.042326 0.999531 0.999531 483625.000000 0.000156 0.000000 0.000313 0.000156 
160448000 56 7 493 1203 -0.039241 1.000000 1.000000 483673.000000 0.000156 0.000000 0.000156 0.000000 
160512000 39 75 497 201 -0.039953 0.999688 0.999687 483885.000000 0.000156 0.000156 0.000313 0.000156 
160576000 10 52 1136 712 -0.039557 0.999844 0.999844 484014.000000 0.000156 0.000156 0.000000 0.000313 
160640000 22 2 1546 1273 -0.039636 0.999375 0.999375 484256.000000 0.000313 0.000313 0.000156 0.000156 
160704000 2 12 772 993 -0.043117 0.999531 0.999531 484556.000000 0.000000 0.000000 0.000156 0.000156 
160768000 43 38 1575 935 -0.040665 0.999375 0.999375 484603.000000 0.000000 0.000313 0.000469 0.000000 
160832000 73 15 547 1215 -0.042089 0.999375 0.999375 484806.000000 0.000625 0.000000 0.000000 0.000782 
160896000 26 25 893 770 -0.038212 0.999844 0.999844 484865.000000 0.000156 0.000156 0.000156 0.000156 
160960000 76 5 1177 1304 -0.040744 0.999063 0.999062 485120.000000 0.000000 0.000156 0.000156 0.000000 
161024000 4 22 273 276 -0.039715 0.999375 0.999375 485251.000000 0.000156 0.000156 0.000156 0.000000 
161088000 54 79 1004 1496 -0.041218 0.999688 0.999687 485483.000000 0.000313 0.000000 0.000313 0.000000 
161152000 72 14 1256 550 -0.042405 0.999219 0.999219 485717.000000 0.000156 0.000313 0.000156 0.000156 
161216000 32 40 1161 1207 -0.043038 0.999063 0.999062 485949.000000 0.000156 0.000156 0.000000 0.000156 
161280000 49 37 1132 500 -0.041297 0.999219 0.999219 486096.000000 0.000000 0.000000 0.000000 0.000000 
161344000 64 43 1228 1360 -0.042642 0.999844 0.999844 486311.000000 0.000000 0.000313 0.000156 0.000156 
161408000 46 54 957 588 -0.037263 0.999844 0.999844 486293.000000 0.000000 0.000156 0.000000 0.000625 
161472000 8 50 510 259 -0.038924 0.999531 0.999531 486548.000000 0.000156 0.000625 0.000000 0.000000 
161536000 44 14 418 420 -0.036392 0.999531 0.999531 486617.000000 0.000156 0.000313 0.000156 0.000000 
161600000 30 4 1566 1214 -0.037579 0.999688 0.999687 486838.000000 0.000000 0.000156 0.000469 0.000000 
161664000 57 58 739 380 -0.040981 0.999531 0.999531 487145.000000 0.000000 0.000000 0.000000 0.000156 
161728000 66 35 204 736 -0.040190 0.999531 0.999531 487316.000000 0.000313 0.000156 0.000313 0.000000 
161792000 72 33 725 486 -0.044225 0.999531 0.999531 487640.000000 0.000000 0.000000 0.000000 0.000000 
161856000 19 33 1519 1073 -0.040902 0.999844 0.999844 487735.000000 0.000156 0.000156 0.000313 0.000313 
161920000 32 59 410 23 -0.039478 0.999375 0.999375 487867.000000 0.000000 0.000313 0.000156 0.000156 
161984000 76 71 603 504 -0.041377 0.999219 0.999219 488146.000000 0.000000 0.000782 0.000156 0.000156 
162048000 60 70 850 50 -0.039953 0.999688 0.999687 488283.000000 0.000156 0.000469 0.000156 0.000313 
162112000 11 51 1549 1044 -0.040744 0.999219 0.999219 488497.000000 0.000313 0.000156 0.000000 0.000156 
162176000 6 52 612 1476 -0.037025 0.999219 0.999219 488548.000000 0.000156 0.000156 0.000000 0.000156 
162240000 0 10 1315 1498 -0.041851 0.999531 0.999531 488896.000000 0.000000 0.000000 0.000313 0.000156 
162304000 38 50 1409 39 -0.041060 0.998906 0.998906 489070.000000 0.000000 0.000313 0.000313 0.000156 
162368000 39 18 517 1387 -0.042405 0.999219 0.999219 489292.000000 0.000000 0.000156 0.000156 0.000156 
162432000 28 62 317 605 -0.043513 0.999531 0.999531 489511.000000 0.000156 0.000156 0.000313 0.000156 
162496000 22 43 900 755 -0.042880 0.999219 0.999219 489695.000000 0.000000 0.000469 0.000156 0.000469 
162560000 7 35 329 462 -0.042563 0.999688 0.999687 489899.000000 0.000156 0.000156 0.000156 0.000000 
162624000 5 29 1149 1299 -0.040506 0.999375 0.999375 489993.000000 0.000000 0.000313 0.000625 0.000313 
162688000 39 70 1187 1308 -0.041139 0.999531 0.999531 490181.000000 0.000000 0.000313 0.000313 0.000313 
162752000 70 61 870 907 -0.044066 1.000000 1.000000 490480.000000 0.000469 0.000000 0.000000 0.000312 
162816000 22 77 1410 1591 -0.043513 0.999375 0.999375 490683.000000 0.000156 0.000313 0.000469 0.000000 
162880000 69 55 1489 902 -0.039715 0.999531 0.999531 490730.000000 0.000000 0.000156 0.000469 0.000000 
162944000 62 67 998 1256 -0.041851 0.999063 0.999062 491039.000000 0.000313 0.000000 0.000782 0.000156 
163008000 0 7 351 1236 -0.041930 0.999531 0.999531 491256.000000 0.000000 0.000000 0.000156 0.000000 
163072000 76 50 1204 1034 -0.041377 0.999531 0.999531 491415.000000 0.000156 0.000156 0.000000 0.000313 
163136000 54 24 931 1333 -0.039241 0.999375 0.999375 491552.000000 0.000313 0.000000 0.000156 0.000313 
163200000 34 4 1549 1011 -0.040665 0.999688 0.999687 491802.000000 0.000156 0.000000 0.000156 0.000313 
163264000 68 71 989 829 -0.043117 0.999531 0.999531 492117.000000 0.000313 0.000313 0.000156 0.000313 
163328000 68 41 156 221 -0.038212 0.999375 0.999375 492153.000000 0.000156 0.000000 0.000469 0.000156 
163392000 27 70 520 216 -0.040427 0.999063 0.999062 492396.000000 0.000313 0.000156 0.000469 0.000156 
163456000 26 13 303 1056 -0.039241 0.999219 0.999219 492514.000000 0.000000 0.000000 0.000000 0.000156 
163520000 27 14 613 97 -0.039161 1.000000 1.000000 492696.000000 0.000000 0.000156 0.000000 0.000000 
163584000 0 7 725 1583 -0.037579 0.999688 0.999687 492834.000000 0.000156 0.000000 0.000000 0.000000 
163648000 4 13 807 354 -0.038845 0.999531 0.999531 493083.000000 0.000000 0.000000 0.000000 0.000000 
163712000 26 53 23 1414 -0.041377 0.999219 0.999219 493368.000000 0.000000 0.000000 0.000000 0.000000 
163776000 49 54 327 1293 -0.046282 0.999375 0.999375 493799.000000 0.000156 0.000156 0.000000 0.000156 
163840000 63 60 256 947 -0.046440 0.999375 0.999375 494060.000000 0.000156 0.000000 0.000156 0.000469 
163904000 18 5 756 591 -0.041060 0.999688 0.999687 494083.000000 0.000000 0.000156 0.000313 0.000313 
163968000 58 77 362 324 -0.042009 0.999844 0.999844 494269.000000 0.000000 0.000156 0.000000 0.000000 
164032000 15 44 553 542 -0.041851 0.999219 0.999219 494423.000000 0.000313 0.000156 0.000156 0.000313 
164096000 16 38 1202 255 -0.041377 0.999375 0.999375 494613.000000 0.000000 0.000000 0.000313 0.000156 
164160000 20 52 1353 1284 -0.040190 0.999531 0.999531 494777.000000 0.000156 0.000000 0.000000 0.000000 
164224000 14 21 898 150 -0.038291 0.999219 0.999219 494913.000000 0.000156 0.000000 0.000000 0.000156 
164288000 5 10 298 30 -0.043908 0.999063 0.999062 495316.000000 0.000156 0.000156 0.000000 0.000000 
164352000 68 48 307 909 -0.043592 0.999375 0.999375 495536.000000 0.000000 0.000000 0.000156 0.000156 
164416000 21 23 1081 346 -0.040823 0.999688 0.999687 495626.000000 0.000000 0.000156 0.000156 0.000313 
164480000 48 28 424 292 -0.041139 0.999531 0.999531 495838.000000 0.000156 0.000000 0.000156 0.000156 
164544000 39 53 651 821 -0.042247 0.999531 0.999531 496055.000000 0.000000 0.000469 0.000156 0.000156 
164608000 79 70 758 319 -0.041139 0.999688 0.999687 496233.000000 0.000313 0.000313 0.000156 0.000000 
164672000 12 24 315 1494 -0.043117 0.999219 0.999219 496501.000000 0.000156 0.000156 0.000156 0.000313 
164736000 76 79 1334 355 -0.041930 0.999531 0.999531 496646.000000 0.000000 0.000313 0.000000 0.000156 
164800000 32 16 503 1249 -0.039636 0.999531 0.999531 496770.000000 0.000313 0.000000 0.000000 0.000156 
164864000 0 36 737 79 -0.040506 0.998906 0.998906 497010.000000 0.000469 0.000000 0.000000 0.000156 
164928000 35 25 382 243 -0.041139 0.999531 0.999531 497236.000000 0.000000 0.000000 0.000000 0.000156 
164992000 29 12 1164 425 -0.043908 0.999844 0.999844 497524.000000 0.000156 0.000313 0.000156 0.000156 
165056000 16 26 1245 1204 -0.042563 0.999844 0.999844 497691.000000 0.000000 0.000000 0.000156 0.000156 
165120000 17 74 1269 256 -0.040902 0.999688 0.999687 497845.000000 0.000156 0.000156 0.000000 0.000156 
165184000 50 34 1497 1284 -0.039399 0.999688 0.999687 497985.000000 0.000313 0.000000 0.000000 0.000156 
165248000 33 39 850 370 -0.041930 0.999219 0.999219 498253.000000 0.000156 0.000000 0.000469 0.000000 
165312000 62 34 1044 919 -0.041930 0.999844 0.999844 498444.000000 0.000469 0.000000 0.000469 0.000313 
165376000 44 17 308 805 -0.039794 0.999531 0.999531 498551.000000 0.000469 0.000156 0.000000 0.000313 
165440000 4 5 1337 40 -0.043592 0.999531 0.999531 498850.000000 0.000156 0.000000 0.000156 0.000156 
165504000 6 49 527 443 -0.042959 0.999375 0.999375 499063.000000 0.000313 0.000000 0.000000 0.000000 
165568000 44 31 739 349 -0.042642 0.999063 0.999062 499205.000000 0.000313 0.000156 0.000313 0.000000 
165632000 30 34 1505 10 -0.042959 0.999531 0.999531 499402.000000 0.000313 0.000000 0.000156 0.000000 
165696000 76 24 567 1147 -0.038845 0.999375 0.999375 499404.000000 0.000156 0.000313 0.000469 0.000000 
165760000 48 42 1185 1213 -0.038054 0.999531 0.999531 499587.000000 0.000000 0.000156 0.000469 0.000156 
165824000 33 62 812 1327 -0.040981 0.999844 0.999844 499865.000000 0.000156 0.000156 0.000000 0.000156 
165888000 62 26 1084 945 -0.040190 0.998594 0.998594 500032.000000 0.000000 0.000000 0.000156 0.000156 
165952000 20 49 78 668 -0.041218 0.999375 0.999375 500262.000000 0.000156 0.000000 0.000313 0.000000 
166016000 1 59 257 1578 -0.041377 0.999844 0.999844 500447.000000 0.000156 0.000000 0.000313 0.000313 
166080000 35 41 1285 952 -0.042326 0.999531 0.999531 500690.000000 0.000313 0.000156 0.000469 0.000000 
166144000 33 30 478 311 -0.042642 0.999844 0.999844 500858.000000 0.000313 0.000000 0.000469 0.000156 
166208000 41 45 815 1215 -0.043038 0.999688 0.999687 501034.000000 0.000156 0.000156 0.000313 0.000156 
166272000 63 11 651 751 -0.041693 0.999063 0.999062 501174.000000 0.000000 0.000156 0.000625 0.000156 
166336000 65 35 66 1200 -0.042484 0.999688 0.999687 501420.000000 0.000156 0.000313 0.000000 0.000156 
166400000 52 27 1390 717 -0.040585 1.000000 1.000000 501551.000000 0.000312 0.000000 0.000000 0.000156 
166464000 19 56 516 523 -0.042089 0.999219 0.999219 501767.000000 0.000469 0.000156 0.000156 0.000156 
166528000 66 46 866 730 -0.040585 0.999063 0.999062 501921.000000 0.000469 0.000000 0.000156 0.000313 
166592000 12 20 1548 632 -0.040585 0.999531 0.999531 502115.000000 0.000156 0.000156 0.000156 0.000000 
166656000 16 69 215 670 -0.040032 0.999531 0.999531 502267.000000 0.000156 0.000156 0.000156 0.000156 
166720000 61 41 1555 519 -0.042563 0.999219 0.999219 502551.000000 0.000156 0.000000 0.000469 0.000000 
166784000 70 71 95 82 -0.039636 0.999219 0.999219 502646.000000 0.000156 0.000313 0.000000 0.000000 
166848000 38 57 79 1318 -0.041614 0.999219 0.999219 502908.000000 0.000000 0.000469 0.000156 0.000000 
166912000 17 0 1503 186 -0.039715 0.999531 0.999531 503025.000000 0.000000 0.000313 0.000156 0.000000 
166976000 47 63 193 1076 -0.041851 0.999531 0.999531 503246.000000 0.000313 0.000313 0.000156 0.000000 
167040000 0 50 670 849 -0.042484 0.999219 0.999219 503471.000000 0.000000 0.000313 0.000156 0.000469 
167104000 5 19 519 742 -0.042326 1.000000 1.000000 503676.000000 0.000000 0.000000 0.000156 0.000156 
167168000 61 4 1390 450 -0.043038 0.999688 0.999687 503880.000000 0.000313 0.000000 0.000000 0.000000 
167232000 26 22 1309 1276 -0.040111 1.000000 1.000000 504019.000000 0.000000 0.000312 0.000000 0.000156 
167296000 17 47 1189 178 -0.042642 0.999688 0.999687 504322.000000 0.000156 0.000000 0.000469 0.000000 
167360000 23 18 867 607 -0.040111 0.999844 0.999844 504445.000000 0.000156 0.000156 0.000000 0.000000 
167424000 22 52 338 189 -0.042326 0.999063 0.999062 504699.000000 0.000156 0.000000 0.000156 0.000000 
167488000 74 35 39 1464 -0.043434 0.999688 0.999687 504932.000000 0.000156 0.000312 0.000000 0.000000 
167552000 50 52 487 359 -0.043513 0.999063 0.999062 505134.000000 0.000313 0.000313 0.000156 0.000156 
167616000 16 1 626 1066 -0.040823 0.999844 0.999844 505209.000000 0.000000 0.000000 0.000156 0.000000 
167680000 22 30 136 717 -0.038291 0.999219 0.999219 505320.000000 0.000156 0.000156 0.000000 0.000000 
167744000 13 17 52 1044 -0.037975 0.999688 0.999687 505521.000000 0.000156 0.000000 0.000313 0.000156 
167808000 29 14 1331 645 -0.041772 0.999688 0.999687 505878.000000 0.000000 0.000156 0.000156 0.000156 
167872000 53 37 1224 1034 -0.041377 0.999063 0.999062 506050.000000 0.000000 0.000313 0.000156 0.000000 
167936000 20 73 396 695 -0.041297 0.999219 0.999219 506270.000000 0.000000 0.000156 0.000156 0.000000 
168000000 41 49 672 582 -0.039082 0.999375 0.999375 506358.000000 0.000156 0.000313 0.000156 0.000156 
168064000 10 42 325 1500 -0.039873 0.999531 0.999531 506573.000000 0.000000 0.000313 0.000000 0.000313 
168128000 55 3 1424 885 -0.037342 0.999688 0.999687 506631.000000 0.000000 0.000156 0.000156 0.000156 
168192000 61 45 292 483 -0.037421 0.999531 0.999531 506832.000000 0.000156 0.000000 0.000156 0.000156 
168256000 12 19 364 1260 -0.043829 0.999375 0.999375 507233.000000 0.000156 0.000000 0.000000 0.000000 
168320000 27 1 355 1060 -0.043275 0.999844 0.999844 507396.000000 0.000000 0.000156 0.000312 0.000156 
168384000 38 66 341 1138 -0.042959 0.999219 0.999219 507532.000000 0.000156 0.000313 0.000000 0.000156 
168448000 45 7 1430 116 -0.041930 0.999688 0.999687 507689.000000 0.000000 0.000000 0.000000 0.000313 
168512000 69 59 970 917 -0.043196 0.999375 0.999375 507952.000000 0.000000 0.000313 0.000469 0.000000 
168576000 6 27 437 163 -0.041139 0.999375 0.999375 508023.000000 0.000156 0.000000 0.000156 0.000313 
168640000 66 55 152 422 -0.041139 0.999531 0.999531 508222.000000 0.000000 0.000313 0.000000 0.000313 
168704000 65 17 747 943 -0.039241 0.999219 0.999219 508327.000000 0.000000 0.000000 0.000156 0.000000 
168768000 36 16 1425 1507 -0.040032 0.999375 0.999375 508559.000000 0.000000 0.000000 0.000313 0.000000 
168832000 67 74 1375 1466 -0.040981 0.999531 0.999531 508773.000000 0.000156 0.000156 0.000000 0.000156 
168896000 54 4 701 1480 -0.039320 0.999688 0.999687 508887.000000 0.000625 0.000156 0.000000 0.000000 
168960000 4 54 227 405 -0.039873 0.999844 0.999844 509095.000000 0.000313 0.000156 0.000000 0.000000 
169024000 32 56 1368 996 -0.039241 0.999844 0.999844 509246.000000 0.000156 0.000312 0.000312 0.000156 
169088000 18 9 1363 1338 -0.040506 0.999688 0.999687 509471.000000 0.000313 0.000313 0.000156 0.000156 
169152000 51 46 981 567 -0.040348 0.999531 0.999531 509641.000000 0.000000 0.000313 0.000313 0.000156 
169216000 8 76 794 1101 -0.040585 0.999688 0.999687 509860.000000 0.000469 0.000000 0.000156 0.000000 
169280000 65 7 21 1087 -0.043117 0.999375 0.999375 510109.000000 0.000313 0.000000 0.000156 0.000000 
169344000 12 76 1176 1202 -0.040981 0.999063 0.999062 510226.000000 0.000156 0.000000 0.000156 0.000469 
169408000 33 40 1296 892 -0.042405 0.999531 0.999531 510496.000000 0.000156 0.000313 0.000313 0.000469 
169472000 4 18 328 207 -0.040427 0.999531 0.999531 510620.000000 0.000156 0.000156 0.000156 0.000625 
169536000 34 70 810 1063 -0.040823 0.999219 0.999219 510859.000000 0.000000 0.000313 0.000313 0.000469 
169600000 34 52 1074 862 -0.039636 0.999219 0.999219 511040.000000 0.000000 0.000469 0.000000 0.000313 
169664000 36 71 84 1133 -0.038766 0.999531 0.999531 511203.000000 0.000000 0.000313 0.000313 0.000313 
169728000 67 59 584 590 -0.039082 0.999375 0.999375 511361.000000 0.000313 0.000313 0.000000 0.000000 
169792000 65 79 1233 862 -0.038528 0.999844 0.999844 511545.000000 0.000313 0.000313 0.000469 0.000156 
169856000 65 23 589 717 -0.041297 0.999219 0.999219 511844.000000 0.000000 0.000000 0.000156 0.000000 
169920000 37 60 1372 1478 -0.040032 0.999375 0.999375 512016.000000 0.000000 0.000469 0.000156 0.000000 
169984000 32 55 504 212 -0.039478 0.999375 0.999375 512190.000000 0.000156 0.000313 0.000156 0.000156 
170048000 78 51 1196 1441 -0.039953 0.998750 0.998750 512375.000000 0.000313 0.000313 0.000156 0.000000 
170112000 71 2 108 1220 -0.041218 0.999219 0.999219 512611.000000 0.000469 0.000156 0.000156 0.000313 
170176000 61 4 318 1530 -0.040190 0.999844 0.999844 512744.000000 0.000000 0.000312 0.000000 0.000312 
170240000 15 57 1198 56 -0.042801 0.999531 0.999531 513007.000000 0.000156 0.000156 0.000000 0.000156 
170304000 38 2 1121 241 -0.039399 0.999688 0.999687 513114.000000 0.000000 0.000000 0.000469 0.000000 
170368000 21 66 787 1445 -0.042009 0.998906 0.998906 513339.000000 0.000000 0.000000 0.000000 0.000156 
170432000 20 70 491 1245 -0.042089 0.999063 0.999062 513516.000000 0.000156 0.000000 0.000156 0.000156 
170496000 47 38 524 1040 -0.041377 0.999688 0.999687 513701.000000 0.000000 0.000000 0.000156 0.000156 
170560000 70 22 196 861 -0.041377 0.999688 0.999687 513907.000000 0.000156 0.000313 0.000156 0.000313 
170624000 30 72 1265 416 -0.039320 0.999688 0.999687 514026.000000 0.000156 0.000156 0.000156 0.000469 
170688000 34 76 800 1275 -0.041851 0.999688 0.999687 514318.000000 0.000000 0.000000 0.000156 0.000156 
170752000 30 8 900 1599 -0.043671 0.999531 0.999531 514566.000000 0.000156 0.000156 0.000156 0.000313 
170816000 71 53 411 701 -0.043671 0.999219 0.999219 514788.000000 0.000156 0.000156 0.000156 0.000156 
170880000 24 18 241 522 -0.043196 0.999531 0.999531 514998.000000 0.000156 0.000156 0.000156 0.000469 
170944000 0 79 300 138 -0.043987 0.999531 0.999531 515224.000000 0.000000 0.000313 0.000156 0.000156 
171008000 12 73 281 391 -0.041693 0.999844 0.999844 515316.000000 0.000000 0.000000 0.000156 0.000000 
171072000 22 21 682 549 -0.036867 0.999375 0.999375 515375.000000 0.000156 0.000000 0.000000 0.000469 
171136000 1 3 196 305 -0.040981 0.999844 0.999844 515720.000000 0.000156 0.000313 0.000469 0.000625 
171200000 43 28 1470 714 -0.041456 0.998594 0.998594 515970.000000 0.000156 0.000000 0.000313 0.000156 
171264000 8 15 107 1190 -0.040744 0.999375 0.999375 516112.000000 0.000313 0.000313 0.000000 0.000313 
171328000 13 51 143 1152 -0.043750 0.999219 0.999219 516399.000000 0.000313 0.000156 0.000156 0.000313 
171392000 71 60 667 195 -0.042168 0.999375 0.999375 516516.000000 0.000000 0.000000 0.000000 0.000000 
171456000 70 2 258 1034 -0.039320 0.999844 0.999844 516606.000000 0.000156 0.000313 0.000000 0.000156 
171520000 31 79 1446 555 -0.038687 0.999688 0.999687 516754.000000 0.000156 0.000000 0.000156 0.000156 
171584000 4 16 207 485 -0.039161 0.999375 0.999375 516957.000000 0.000469 0.000000 0.000156 0.000313 
171648000 26 44 315 765 -0.039636 0.999531 0.999531 517166.000000 0.000313 0.000313 0.000000 0.000156 
171712000 63 23 868 1225 -0.043038 1.000000 1.000000 517459.000000 0.000312 0.000000 0.000156 0.000000 
171776000 13 45 291 792 -0.042959 0.999688 0.999687 517625.000000 0.000156 0.000000 0.000156 0.000000 
171840000 10 38 852 643 -0.038291 0.999688 0.999687 517658.000000 0.000156 0.000000 0.000156 0.000156 
171904000 17 30 412 762 -0.039003 0.999531 0.999531 517857.000000 0.000156 0.000156 0.000000 0.000000 
171968000 18 60 51 351 -0.038528 0.999375 0.999375 518055.000000 0.000000 0.000313 0.000469 0.000000 
172032000 52 5 329 636 -0.038291 0.998906 0.998906 518212.000000 0.000156 0.000469 0.000469 0.000156 
172096000 29 21 66 1335 -0.042484 0.999531 0.999531 518530.000000 0.000156 0.000313 0.000000 0.000156 
172160000 68 73 809 325 -0.041456 0.999375 0.999375 518692.000000 0.000000 0.000000 0.000156 0.000469 
172224000 51 6 1246 425 -0.043750 0.999688 0.999687 519001.000000 0.000000 0.000000 0.000156 0.000156 
172288000 26 62 579 990 -0.042801 0.999688 0.999687 519153.000000 0.000000 0.000000 0.000156 0.000156 
172352000 2 30 382 1034 -0.041851 0.999531 0.999531 519305.000000 0.000469 0.000000 0.000000 0.000469 
172416000 75 52 348 604 -0.041218 0.999375 0.999375 519459.000000 0.000156 0.000313 0.000313 0.000000 
172480000 42 12 58 453 -0.041456 0.999375 0.999375 519678.000000 0.000313 0.000156 0.000156 0.000000 
172544000 58 23 1116 1435 -0.041614 0.999531 0.999531 519889.000000 0.000469 0.000156 0.000000 0.000000 
172608000 54 74 933 1468 -0.041139 0.999688 0.999687 520086.000000 0.000156 0.000156 0.000156 0.000156 
172672000 53 77 866 1146 -0.041930 0.999375 0.999375 520332.000000 0.000313 0.000000 0.000000 0.000156 
172736000 38 68 1171 1297 -0.041377 0.999063 0.999062 520516.000000 0.000000 0.000000 0.000156 0.000313 
172800000 27 38 1530 964 -0.038687 0.999219 0.999219 520654.000000 0.000313 0.000000 0.000156 0.000313 
172864000 51 0 866 735 -0.040111 0.999219 0.999219 520885.000000 0.000000 0.000156 0.000000 0.000156 
172928000 21 69 378 329 -0.037500 0.999219 0.999219 520990.000000 0.000000 0.000000 0.000313 0.000156 
172992000 38 35 1317 530 -0.039003 0.998906 0.998906 521202.000000 0.000000 0.000156 0.000156 0.000469 
173056000 24 63 989 28 -0.040585 0.999375 0.999375 521462.000000 0.000156 0.000156 0.000156 0.000156 
173120000 65 4 1043 133 -0.042801 0.999063 0.999062 521714.000000 0.000000 0.000156 0.000156 0.000000 
173184000 9 51 1549 765 -0.040665 1.000000 1.000000 521839.000000 0.000000 0.000000 0.000312 0.000156 
173248000 18 5 907 869 -0.041060 0.999375 0.999375 522049.000000 0.000000 0.000156 0.000469 0.000156 
173312000 18 18 454 1165 -0.042959 0.999688 0.999687 522349.000000 0.000156 0.000156 0.000000 0.000000 
173376000 58 26 1351 673 -0.041377 0.999531 0.999531 522434.000000 0.000000 0.000156 0.000000 0.000156 
173440000 34 35 852 1220 -0.041851 0.999531 0.999531 522668.000000 0.000000 0.000000 0.000469 0.000000 
173504000 16 76 80 539 -0.040823 0.999219 0.999219 522840.000000 0.000000 0.000000 0.000000 0.000000 
173568000 37 14 1576 711 -0.037737 0.999688 0.999687 522938.000000 0.000000 0.000000 0.000156 0.000313 
173632000 26 31 1448 428 -0.042009 0.999219 0.999219 523282.000000 0.000156 0.000156 0.000313 0.000000 
173696000 0 73 1284 1470 -0.041377 0.999531 0.999531 523455.000000 0.000000 0.000313 0.000000 0.000000 
173760000 61 46 832 903 -0.039082 0.999844 0.999844 523590.000000 0.000000 0.000156 0.000000 0.000000 
173824000 26 36 1210 753 -0.038212 0.999375 0.999375 523772.000000 0.000000 0.000000 0.000156 0.000469 
173888000 30 13 429 146 -0.039003 0.999688 0.999687 524005.000000 0.000156 0.000156 0.000156 0.000312 
173952000 41 4 866 1250 -0.038687 0.999375 0.999375 524152.000000 0.000000 0.000313 0.000156 0.000156 
174016000 75 10 666 1599 -0.039082 0.999063 0.999062 524389.000000 0.000156 0.000469 0.000156 0.000000 
174080000 36 48 93 985 -0.039873 0.999844 0.999844 524580.000000 0.000000 0.000469 0.000000 0.000000 
174144000 41 55 1378 145 -0.038608 0.999688 0.999687 524714.000000 0.000156 0.000156 0.000156 0.000313 
174208000 59 5 967 118 -0.039399 0.999063 0.999062 524948.000000 0.000156 0.000000 0.000156 0.000156 
174272000 35 79 1384 1128 -0.038766 0.999219 0.999219 525094.000000 0.000000 0.000156 0.000313 0.000000 
174336000 38 64 852 1122 -0.040190 0.999375 0.999375 525305.000000 0.000313 0.000313 0.000469 0.000313 
174400000 75 64 982 968 -0.041218 0.999375 0.999375 525554.000000 0.000156 0.000156 0.000000 0.000000 
174464000 67 46 702 1091 -0.039161 0.999531 0.999531 525633.000000 0.000000 0.000000 0.000000 0.000313 
174528000 16 14 511 35 -0.036788 0.999844 0.999844 525713.000000 0.000156 0.000469 0.000156 0.000000 
174592000 50 55 1430 316 -0.039794 0.998906 0.998906 525994.000000 0.000156 0.000000 0.000782 0.000000 
174656000 39 41 765 618 -0.043275 0.999063 0.999062 526281.000000 0.000313 0.000000 0.000313 0.000000 
174720000 10 66 397 556 -0.040348 0.999219 0.999219 526400.000000 0.000000 0.000156 0.000000 0.000156 
174784000 78 75 214 584 -0.039794 0.999375 0.999375 526561.000000 0.000313 0.000156 0.000000 0.000156 
174848000 13 56 984 343 -0.038449 0.999688 0.999687 526672.000000 0.000000 0.000469 0.000000 0.000156 
174912000 49 27 648 1441 -0.040902 0.999531 0.999531 526959.000000 0.000000 0.000469 0.000312 0.000625 
174976000 65 60 523 1464 -0.040744 0.999375 0.999375 527103.000000 0.000313 0.000156 0.000156 0.000156 
175040000 53 37 1240 732 -0.040348 0.999531 0.999531 527247.000000 0.000313 0.000000 0.000313 0.000156 
175104000 62 42 620 1487 -0.042089 0.999688 0.999687 527536.000000 0.000000 0.000313 0.000000 0.000156 
175168000 44 13 1436 1116 -0.038449 0.998906 0.998906 527589.000000 0.000469 0.000000 0.000156 0.000000 
175232000 77 73 613 610 -0.042880 0.999844 0.999844 527973.000000 0.000469 0.000000 0.000156 0.000312 
175296000 59 10 325 1367 -0.043434 0.999531 0.999531 528196.000000 0.000313 0.000000 0.000313 0.000469 
175360000 73 57 909 774 -0.039873 0.998750 0.998750 528292.000000 0.000000 0.000000 0.000000 0.000469 
175424000 65 8 140 722 -0.038133 0.999219 0.999219 528430.000000 0.000000 0.000000 0.000156 0.000313 
175488000 5 20 928 1286 -0.040190 0.999688 0.999687 528667.000000 0.000313 0.000469 0.000156 0.000000 
175552000 37 40 121 1277 -0.039636 0.999375 0.999375 528857.000000 0.000625 0.000313 0.000156 0.000156 
175616000 42 61 94 222 -0.042168 0.999375 0.999375 529145.000000 0.000156 0.000469 0.000156 0.000000 
175680000 6 62 1375 628 -0.040032 0.999688 0.999687 529266.000000 0.000313 0.000000 0.000156 0.000000 
175744000 19 46 1379 429 -0.039794 0.999063 0.999062 529474.000000 0.000000 0.000469 0.000000 0.000156 
175808000 79 54 68 1296 -0.040981 0.999688 0.999687 529686.000000 0.000156 0.000469 0.000156 0.000469 
175872000 69 72 5 1452 -0.042642 0.999063 0.999062 529928.000000 0.000000 0.000469 0.000313 0.000000 
175936000 66 78 1492 748 -0.041218 0.999375 0.999375 530100.000000 0.000156 0.000156 0.000000 0.000156 
176000000 70 3 609 1032 -0.040823 0.999375 0.999375 530268.000000 0.000156 0.000313 0.000000 0.000156 
176064000 26 19 154 782 -0.038054 0.998906 0.998906 530324.000000 0.000313 0.000156 0.000938 0.000000 
176128000 74 66 1007 792 -0.038845 0.998906 0.998906 530512.000000 0.000000 0.000156 0.000000 0.000000 
176192000 17 72 529 385 -0.041297 0.999844 0.999844 530772.000000 0.000313 0.000469 0.000156 0.000000 
176256000 67 60 334 817 -0.039953 0.999531 0.999531 530895.000000 0.000000 0.000156 0.000000 0.000000 
176320000 4 55 805 277 -0.039557 0.999219 0.999219 531079.000000 0.000156 0.000000 0.000156 0.000156 
176384000 46 10 1152 35 -0.041535 0.999688 0.999687 531300.000000 0.000000 0.000156 0.000313 0.000469 
176448000 59 1 1106 1160 -0.038133 0.999688 0.999687 531386.000000 0.000000 0.000469 0.000313 0.000156 
176512000 79 53 181 1280 -0.040348 0.999688 0.999687 531637.000000 0.000000 0.000000 0.000000 0.000000 
176576000 10 42 770 1132 -0.042168 0.999531 0.999531 531900.000000 0.000156 0.000156 0.000469 0.000313 
176640000 51 26 535 1360 -0.041693 0.999375 0.999375 532069.000000 0.000156 0.000000 0.000000 0.000156 
176704000 19 58 785 1018 -0.039953 0.999844 0.999844 532204.000000 0.000156 0.000000 0.000156 0.000000 
176768000 54 56 976 414 -0.040744 0.999688 0.999687 532443.000000 0.000156 0.000000 0.000156 0.000313 
176832000 7 36 857 897 -0.041851 0.999531 0.999531 532655.000000 0.000313 0.000156 0.000000 0.000156 
176896000 46 68 1290 391 -0.042959 0.999688 0.999687 532862.000000 0.000000 0.000156 0.000000 0.000781 
176960000 33 15 438 758 -0.041693 0.999375 0.999375 533001.000000 0.000000 0.000000 0.000313 0.000469 
177024000 76 68 1321 317 -0.042405 0.999531 0.999531 533196.000000 0.000000 0.000156 0.000000 0.000156 
177088000 43 56 1461 765 -0.041377 0.999219 0.999219 533383.000000 0.000156 0.000313 0.000156 0.000000 
177152000 4 13 457 332 -0.042168 0.999531 0.999531 533593.000000 0.000313 0.000000 0.000313 0.000000 
177216000 26 29 1477 291 -0.043117 0.999688 0.999687 533833.000000 0.000313 0.000000 0.000313 0.000000 
177280000 58 9 698 46 -0.041614 0.999219 0.999219 533945.000000 0.000156 0.000156 0.000000 0.000313 
177344000 28 72 1017 452 -0.041060 0.999531 0.999531 534117.000000 0.000469 0.000000 0.000000 0.000000 
177408000 40 24 794 812 -0.039794 0.999531 0.999531 534259.000000 0.000156 0.000625 0.000313 0.000156 
177472000 48 16 693 1425 -0.043196 0.999219 0.999219 534552.000000 0.000469 0.000000 0.000000 0.000313 
177536000 39 45 1572 560 -0.041297 0.999531 0.999531 534746.000000 0.000156 0.000000 0.000156 0.000000 
177600000 33 8 32 1171 -0.041139 0.999375 0.999375 534927.000000 0.000000 0.000469 0.000000 0.000156 
177664000 78 9 69 1298 -0.042326 0.999688 0.999687 535190.000000 0.000313 0.000156 0.000156 0.000156 
177728000 60 32 1135 1275 -0.042642 0.999688 0.999687 535408.000000 0.000000 0.000313 0.000156 0.000156 
177792000 6 65 1599 1416 -0.039003 0.999531 0.999531 535511.000000 0.000000 0.000156 0.000313 0.000000 
177856000 45 43 150 426 -0.037896 0.999531 0.999531 535708.000000 0.000156 0.000156 0.000000 0.000156 
177920000 12 30 873 656 -0.040269 0.999219 0.999219 535948.000000 0.000000 0.000313 0.000156 0.000469 
177984000 31 44 1342 1283 -0.041297 0.999531 0.999531 536164.000000 0.000156 0.000156 0.000000 0.000313 
178048000 5 65 891 672 -0.042168 1.000000 1.000000 536409.000000 0.000000 0.000312 0.000625 0.000469 
178112000 37 6 47 1464 -0.041139 0.999375 0.999375 536606.000000 0.000000 0.000000 0.000313 0.000313 
178176000 56 25 805 308 -0.038608 0.999688 0.999687 536707.000000 0.000000 0.000000 0.000156 0.000156 
178240000 33 41 243 269 -0.040744 0.999688 0.999687 536932.000000 0.000000 0.000000 0.000313 0.000156 
178304000 71 17 1387 1512 -0.040111 0.999375 0.999375 537111.000000 0.000156 0.000156 0.000000 0.000156 
178368000 20 70 996 857 -0.038370 0.999688 0.999687 537213.000000 0.000313 0.000313 0.000313 0.000000 
178432000 44 11 937 1140 -0.039320 0.999844 0.999844 537471.000000 0.000156 0.000000 0.000313 0.000000 
178496000 57 9 1159 763 -0.041851 0.999531 0.999531 537740.000000 0.000000 0.000156 0.000156 0.000156 
178560000 6 0 513 228 -0.044699 0.999531 0.999531 538024.000000 0.000000 0.000156 0.000156 0.000313 
178624000 8 31 88 1436 -0.043592 0.999531 0.999531 538155.000000 0.000000 0.000000 0.000469 0.000313 
178688000 40 15 978 404 -0.038924 0.999844 0.999844 538193.000000 0.000000 0.000156 0.000000 0.000000 
178752000 54 24 1153 255 -0.041377 0.999531 0.999531 538462.000000 0.000000 0.000156 0.000000 0.000313 
178816000 55 71 1109 814 -0.040269 0.999063 0.999062 538584.000000 0.000313 0.000000 0.000000 0.000156 
178880000 55 67 493 490 -0.041693 0.999219 0.999219 538841.000000 0.000156 0.000313 0.000000 0.000313 
178944000 11 2 801 278 -0.039636 0.999844 0.999844 538934.000000 0.000313 0.000313 0.000000 0.000156 
179008000 18 7 1586 117 -0.040744 0.999375 0.999375 539155.000000 0.000000 0.000156 0.000000 0.000313 
179072000 52 36 666 282 -0.041851 0.999531 0.999531 539418.000000 0.000313 0.000000 0.000000 0.000156 
179136000 68 14 1035 534 -0.038370 0.999375 0.999375 539503.000000 0.000000 0.000313 0.000156 0.000000 
179200000 27 53 1572 1576 -0.040348 0.999375 0.999375 539812.000000 0.000156 0.000156 0.000625 0.000000 
179264000 24 49 1224 1579 -0.039953 0.999688 0.999687 539979.000000 0.000156 0.000000 0.000156 0.000000 
179328000 10 56 258 1219 -0.041139 0.999531 0.999531 540212.000000 0.000156 0.000625 0.000000 0.000469 
179392000 36 14 1153 1477 -0.042326 0.999219 0.999219 540488.000000 0.000000 0.000313 0.000000 0.000469 
179456000 32 7 1397 658 -0.040585 0.999219 0.999219 540554.000000 0.000625 0.000625 0.000156 0.000000 
179520000 36 76 700 231 -0.042801 0.998906 0.998906 540839.000000 0.000313 0.000625 0.000000 0.000156 
179584000 66 54 1365 1256 -0.039715 0.999688 0.999687 540926.000000 0.000313 0.000156 0.000000 0.000156 
179648000 41 78 1395 1126 -0.038845 0.999219 0.999219 541118.000000 0.000156 0.000000 0.000000 0.000156 
179712000 66 68 784 2 -0.036867 0.999844 0.999844 541214.000000 0.000313 0.000000 0.000000 0.000156 
179776000 78 47 907 417 -0.038449 0.999063 0.999062 541444.000000 0.000000 0.000000 0.000156 0.000000 
179840000 1 24 935 572 -0.042484 0.999063 0.999062 541777.000000 0.000156 0.000000 0.000156 0.000000 
179904000 58 79 252 1192 -0.041535 0.999219 0.999219 541941.000000 0.000156 0.000313 0.000156 0.000156 
179968000 79 60 294 1536 -0.042563 0.999063 0.999062 542139.000000 0.000625 0.000313 0.000469 0.000000 
180032000 28 36 1258 1003 -0.043117 0.999219 0.999219 542390.000000 0.000313 0.000000 0.000000 0.000313 
180096000 52 52 1369 256 -0.040744 0.998750 0.998750 542510.000000 0.000000 0.000313 0.000000 0.000782 
180160000 31 54 1315 878 -0.042563 0.999375 0.999375 542752.000000 0.000469 0.000156 0.000782 0.000000 
180224000 36 66 190 1024 -0.040823 0.999063 0.999062 542890.000000 0.000000 0.000313 0.000469 0.000313 
180288000 22 66 32 1312 -0.041060 0.999844 0.999844 543046.000000 0.000156 0.000156 0.000313 0.000156 
180352000 3 77 1431 356 -0.044146 1.000000 1.000000 543354.000000 0.000000 0.000312 0.000312 0.000000 
180416000 19 17 1203 764 -0.043513 0.999531 0.999531 543527.000000 0.000000 0.000156 0.000313 0.000000 
180480000 44 49 321 1285 -0.039557 0.999219 0.999219 543539.000000 0.000625 0.000156 0.000156 0.000000 
180544000 8 78 1315 626 -0.040981 0.999688 0.999687 543796.000000 0.000469 0.000000 0.000156 0.000000 
180608000 58 9 1144 20 -0.040744 0.999844 0.999844 544021.000000 0.000781 0.000000 0.000156 0.000000 
180672000 44 71 640 1557 -0.040269 0.999531 0.999531 544216.000000 0.000313 0.000000 0.000000 0.000313 
180736000 1 50 966 1372 -0.041772 0.999688 0.999687 544480.000000 0.000000 0.000469 0.000156 0.000000 
180800000 34 68 774 922 -0.039715 0.999375 0.999375 544632.000000 0.000156 0.000000 0.000156 0.000000 
180864000 4 38 1311 196 -0.039794 0.999375 0.999375 544856.000000 0.000156 0.000000 0.000156 0.000000 
180928000 60 39 570 241 -0.040665 0.999531 0.999531 545068.000000 0.000000 0.000000 0.000313 0.000313 
180992000 53 43 286 642 -0.038924 0.999531 0.999531 545215.000000 0.000156 0.000313 0.000156 0.000781 
181056000 60 63 1428 1105 -0.040585 0.999531 0.999531 545477.000000 0.000000 0.000000 0.000313 0.000313 
181120000 38 17 156 340 -0.039715 0.999219 0.999219 545643.000000 0.000469 0.000156 0.000313 0.000469 
181184000 8 46 577 1463 -0.042168 0.999063 0.999062 545893.000000 0.000156 0.000000 0.000156 0.000313 
181248000 28 12 481 161 -0.041297 0.999063 0.999062 546086.000000 0.000000 0.000000 0.000469 0.000156 
181312000 28 64 1558 1541 -0.041060 0.999688 0.999687 546289.000000 0.000313 0.000313 0.000156 0.000156 
181376000 23 13 1497 301 -0.044304 0.999531 0.999531 546589.000000 0.000156 0.000000 0.000000 0.000156 
181440000 71 9 0 1598 -0.042722 0.999375 0.999375 546730.000000 0.000469 0.000000 0.000625 0.000000 
181504000 21 64 573 695 -0.040981 0.999688 0.999687 546867.000000 0.000000 0.000156 0.000156 0.000000 
181568000 67 3 810 4 -0.040190 0.999375 0.999375 546998.000000 0.000313 0.000156 0.000156 0.000469 
181632000 49 23 1525 673 -0.042405 0.999844 0.999844 547298.000000 0.000000 0.000156 0.000000 0.000156 
181696000 68 71 1313 998 -0.043987 0.999375 0.999375 547548.000000 0.000313 0.000156 0.000156 0.000000 
181760000 25 12 1247 1408 -0.040744 1.000000 1.000000 547604.000000 0.000156 0.000156 0.000156 0.000156 
181824000 25 29 1265 1413 -0.037975 0.999375 0.999375 547661.000000 0.000000 0.000156 0.000156 0.000156 
181888000 66 2 995 174 -0.039082 0.999375 0.999375 547879.000000 0.000000 0.000000 0.000313 0.000313 
181952000 25 12 1328 71 -0.040348 0.999063 0.999062 548087.000000 0.000156 0.000000 0.000313 0.000469 
182016000 3 67 1102 1431 -0.040823 0.999375 0.999375 548270.000000 0.000000 0.000313 0.000469 0.000000 
182080000 51 49 8 1385 -0.040665 0.999531 0.999531 548445.000000 0.000156 0.000313 0.000313 0.000156 
182144000 5 56 248 582 -0.041693 0.999688 0.999687 548684.000000 0.000156 0.000000 0.000156 0.000625 
182208000 2 24 1164 100 -0.041456 0.999375 0.999375 548844.000000 0.000000 0.000313 0.000156 0.000313 
182272000 53 31 1040 597 -0.040823 0.999688 0.999687 549074.000000 0.000156 0.000156 0.000313 0.000625 
182336000 34 12 1440 1215 -0.039478 0.999063 0.999062 549211.000000 0.000313 0.000156 0.000313 0.000156 
182400000 10 27 1172 800 -0.038054 0.999688 0.999687 549312.000000 0.000000 0.000156 0.000625 0.000938 
182464000 78 22 1041 1361 -0.040348 0.999375 0.999375 549567.000000 0.000469 0.000313 0.000000 0.000000 
182528000 51 64 345 158 -0.040823 1.000000 1.000000 549806.000000 0.000156 0.000312 0.000000 0.000156 
182592000 1 1 866 851 -0.038766 0.998906 0.998906 549897.000000 0.000469 0.000156 0.000156 0.000156 
182656000 78 36 219 1410 -0.041060 0.999375 0.999375 550169.000000 0.000000 0.000156 0.000000 0.000000 
182720000 66 9 920 878 -0.042089 0.999375 0.999375 550411.000000 0.000156 0.000000 0.000156 0.000625 
182784000 26 52 3 1016 -0.040190 0.999531 0.999531 550510.000000 0.000469 0.000625 0.000156 0.000156 
182848000 40 41 321 356 -0.041614 0.999844 0.999844 550761.000000 0.000000 0.000000 0.000156 0.000156 
182912000 44 18 1173 1477 -0.037816 0.999531 0.999531 550805.000000 0.000000 0.000156 0.000313 0.000313 
182976000 39 79 1233 871 -0.042089 0.999531 0.999531 551110.000000 0.000469 0.000000 0.000469 0.000000 
183040000 7 2 38 187 -0.041060 0.999375 0.999375 551253.000000 0.000156 0.000156 0.000000 0.000000 
183104000 3 7 444 435 -0.043908 0.999531 0.999531 551547.000000 0.000000 0.000156 0.000156 0.000000 
183168000 16 17 1316 1415 -0.045965 0.999531 0.999531 551855.000000 0.000156 0.000156 0.000000 0.000000 
183232000 9 45 553 682 -0.046835 0.999531 0.999531 552101.000000 0.000156 0.000469 0.000156 0.000469 
183296000 46 38 731 727 -0.043434 0.999375 0.999375 552153.000000 0.000156 0.000000 0.000000 0.000156 
183360000 18 27 56 890 -0.042484 0.999688 0.999687 552339.000000 0.000313 0.000000 0.000156 0.000156 
183424000 39 40 1387 1497 -0.040190 0.999375 0.999375 552500.000000 0.000313 0.000156 0.000156 0.000156 
183488000 53 54 1011 632 -0.037579 0.999375 0.999375 552594.000000 0.000156 0.000156 0.000156 0.000156 
183552000 20 15 46 1322 -0.042722 0.999531 0.999531 552989.000000 0.000000 0.000156 0.000000 0.000000 
183616000 43 47 1394 1371 -0.043434 0.999688 0.999687 553218.000000 0.000156 0.000156 0.000156 0.000000 
183680000 12 1 393 814 -0.042642 0.999688 0.999687 553383.000000 0.000000 0.000156 0.000313 0.000469 
183744000 39 6 1377 669 -0.039241 0.999375 0.999375 553453.000000 0.000156 0.000000 0.000313 0.000313 
183808000 9 59 1455 628 -0.040427 0.999219 0.999219 553704.000000 0.000000 0.000000 0.000469 0.000156 
183872000 52 52 1263 1319 -0.041456 0.998906 0.998906 553963.000000 0.000000 0.000000 0.000000 0.000156 
183936000 10 15 272 197 -0.042009 0.999688 0.999687 554192.000000 0.000312 0.000156 0.000156 0.000000 
184000000 13 6 1306 337 -0.046044 0.999688 0.999687 554541.000000 0.000000 0.000000 0.000000 0.000156 
184064000 16 47 1035 269 -0.041772 0.999844 0.999844 554588.000000 0.000156 0.000312 0.000156 0.000625 
184128000 39 43 1036 1108 -0.041060 0.998750 0.998750 554736.000000 0.000313 0.000469 0.000156 0.000156 
184192000 50 62 1581 1093 -0.040111 0.999688 0.999687 554898.000000 0.000156 0.000313 0.000000 0.000000 
184256000 54 16 491 702 -0.041693 0.999688 0.999687 555158.000000 0.000156 0.000156 0.000000 0.000313 
184320000 28 41 1470 702 -0.043196 0.999219 0.999219 555402.000000 0.000000 0.000000 0.000000 0.000000 
184384000 0 22 1102 827 -0.041456 0.999531 0.999531 555544.000000 0.000313 0.000000 0.000156 0.000156 
184448000 18 50 1063 167 -0.040190 0.999219 0.999219 555712.000000 0.000156 0.000156 0.000156 0.000000 
184512000 69 49 171 119 -0.039241 0.998437 0.998437 555870.000000 0.000469 0.000156 0.000313 0.000313 
184576000 48 54 214 1125 -0.040744 0.999688 0.999687 556091.000000 0.000469 0.000156 0.000469 0.000000 
184640000 31 6 20 536 -0.037975 0.999219 0.999219 556160.000000 0.000000 0.000000 0.000000 0.000000 
184704000 11 19 1579 844 -0.042563 0.998906 0.998906 556547.000000 0.000000 0.000000 0.000313 0.000000 
184768000 29 33 300 848 -0.040032 0.999844 0.999844 556659.000000 0.000000 0.000156 0.000000 0.000156 
184832000 60 14 1314 288 -0.040427 0.999063 0.999062 556894.000000 0.000000 0.000469 0.000156 0.000156 
184896000 2 67 368 1376 -0.038924 0.999375 0.999375 557023.000000 0.000000 0.000156 0.000313 0.000000 
184960000 8 68 208 1271 -0.039161 0.999531 0.999531 557274.000000 0.000000 0.000625 0.000156 0.000000 
185024000 25 55 702 320 -0.041060 0.999219 0.999219 557554.000000 0.000156 0.000156 0.000469 0.000469 
185088000 24 73 1502 763 -0.041377 0.999375 0.999375 557781.000000 0.000156 0.000156 0.000000 0.000156 
185152000 8 74 939 1481 -0.040269 0.999688 0.999687 557939.000000 0.000156 0.000156 0.000000 0.000625 
185216000 46 26 1516 1184 -0.039241 0.999063 0.999062 558070.000000 0.000156 0.000000 0.000156 0.000156 
185280000 47 4 36 1585 -0.037184 0.999844 0.999844 558195.000000 0.000313 0.000000 0.000156 0.000000 
185344000 55 3 1092 1270 -0.038608 0.999844 0.999844 558465.000000 0.000156 0.000000 0.000156 0.000313 
185408000 10 12 138 247 -0.041218 0.999375 0.999375 558729.000000 0.000156 0.000000 0.000000 0.000000 
185472000 73 75 947 1370 -0.039794 0.999688 0.999687 558881.000000 0.000469 0.000156 0.000000 0.000313 
185536000 10 44 632 1072 -0.042801 0.999688 0.999687 559169.000000 0.000313 0.000313 0.000313 0.000313 
185600000 65 66 1436 190 -0.038766 0.999063 0.999062 559207.000000 0.000313 0.000156 0.000156 0.000156 
185664000 21 40 1117 1468 -0.039715 0.999219 0.999219 559412.000000 0.000313 0.000313 0.000000 0.000156 
185728000 54 70 208 304 -0.040427 0.999531 0.999531 559632.000000 0.000313 0.000000 0.000156 0.000156 
185792000 77 36 1389 796 -0.038133 0.999531 0.999531 559710.000000 0.000313 0.000156 0.000156 0.000313 
185856000 39 67 1567 1278 -0.039241 0.999219 0.999219 559979.000000 0.000313 0.000000 0.000000 0.000156 
185920000 17 43 1521 741 -0.040348 0.999219 0.999219 560204.000000 0.000469 0.000156 0.000000 0.000156 
185984000 40 23 588 1041 -0.040744 0.999219 0.999219 560393.000000 0.000156 0.000000 0.000469 0.000000 
186048000 37 26 723 728 -0.039636 0.998906 0.998906 560532.000000 0.000156 0.000156 0.000156 0.000000 
186112000 47 51 1468 1007 -0.041060 0.999531 0.999531 560782.000000 0.000000 0.000000 0.000781 0.000000 
186176000 57 73 1330 1165 -0.039241 0.999531 0.999531 560900.000000 0.000000 0.000469 0.000313 0.000156 
186240000 35 39 1131 95 -0.039399 0.999375 0.999375 561111.000000 0.000156 0.000156 0.000313 0.000313 
186304000 0 68 106 575 -0.038528 0.999844 0.999844 561239.000000 0.000313 0.000313 0.000000 0.000000 
186368000 17 7 269 1391 -0.040190 0.999844 0.999844 561529.000000 0.000469 0.000156 0.000156 0.000625 
186432000 35 26 1587 501 -0.040981 0.999375 0.999375 561720.000000 0.000313 0.000156 0.000156 0.000000 
186496000 65 22 1591 1285 -0.041377 0.999063 0.999062 561909.000000 0.000000 0.000000 0.000000 0.000156 
186560000 6 76 1537 309 -0.039399 0.999688 0.999687 562008.000000 0.000000 0.000156 0.000313 0.000469 
186624000 32 77 723 822 -0.039715 0.999063 0.999062 562194.000000 0.000000 0.000000 0.000000 0.000156 
186688000 23 8 329 176 -0.042168 0.998906 0.998906 562448.000000 0.000000 0.000156 0.000156 0.000000 
186752000 25 76 927 1234 -0.040981 0.999531 0.999531 562599.000000 0.000313 0.000156 0.000000 0.000156 
186816000 26 16 292 519 -0.040111 0.999531 0.999531 562801.000000 0.000000 0.000156 0.000000 0.000313 
186880000 32 44 1176 938 -0.038687 0.999531 0.999531 562918.000000 0.000313 0.000000 0.000000 0.000313 
186944000 13 73 867 1598 -0.039161 0.999688 0.999687 563113.000000 0.000000 0.000313 0.000156 0.000000 
187008000 76 50 1084 8 -0.037658 0.999063 0.999062 563338.000000 0.000156 0.000313 0.000156 0.000156 
187072000 47 26 669 707 -0.040269 0.999375 0.999375 563603.000000 0.000156 0.000625 0.000156 0.000000 
187136000 33 38 114 1274 -0.041772 0.998750 0.998750 563829.000000 0.000156 0.000469 0.000313 0.000156 
187200000 75 3 49 1296 -0.040032 0.999844 0.999844 563940.000000 0.000469 0.000156 0.000312 0.000156 
187264000 38 74 1560 988 -0.040665 0.999531 0.999531 564178.000000 0.000313 0.000000 0.000000 0.000156 
187328000 10 25 556 1244 -0.041139 0.999375 0.999375 564398.000000 0.000156 0.000313 0.000156 0.000156 
187392000 18 13 819 717 -0.040665 0.999531 0.999531 564563.000000 0.000156 0.000313 0.000156 0.000156 
187456000 2 35 1476 424 -0.039320 0.999375 0.999375 564767.000000 0.000156 0.000469 0.000313 0.000000 
187520000 51 34 669 607 -0.041377 0.999063 0.999062 565038.000000 0.000156 0.000000 0.000000 0.000000 
187584000 13 49 649 1312 -0.045174 0.999375 0.999375 565392.000000 0.000313 0.000156 0.000000 0.000156 
187648000 57 39 1343 1466 -0.042642 0.999063 0.999062 565530.000000 0.000000 0.000000 0.000469 0.000469 
187712000 17 38 1356 809 -0.044146 0.999844 0.999844 565769.000000 0.000000 0.000000 0.000000 0.000156 
187776000 41 19 265 62 -0.044146 0.999531 0.999531 565985.000000 0.000000 0.000156 0.000156 0.000000 
187840000 54 76 754 528 -0.041930 0.999063 0.999062 566117.000000 0.000156 0.000000 0.000000 0.000156 
187904000 62 21 1238 1592 -0.041297 0.999688 0.999687 566289.000000 0.000156 0.000469 0.000156 0.000000 
187968000 51 7 1555 1421 -0.040190 0.999375 0.999375 566483.000000 0.000156 0.000156 0.000156 0.000000 
188032000 67 23 1400 1245 -0.042326 0.999375 0.999375 566770.000000 0.000156 0.000000 0.000000 0.000469 
188096000 77 48 920 128 -0.044225 0.999219 0.999219 567024.000000 0.000156 0.000625 0.000156 0.000000 
188160000 62 33 254 1148 -0.042959 0.999063 0.999062 567196.000000 0.000000 0.000000 0.000156 0.000000 
188224000 30 54 1442 397 -0.042326 0.999531 0.999531 567379.000000 0.000313 0.000156 0.000313 0.000000 
188288000 32 17 844 1550 -0.039082 1.000000 1.000000 567470.000000 0.000156 0.000156 0.000156 0.000156 
188352000 56 65 979 832 -0.040427 0.999219 0.999219 567706.000000 0.000313 0.000000 0.000156 0.000000 
188416000 69 59 1216 1218 -0.042168 0.999531 0.999531 567971.000000 0.000313 0.000156 0.000313 0.000156 
188480000 68 0 1585 278 -0.041297 0.999375 0.999375 568159.000000 0.000000 0.000000 0.000313 0.000156 
188544000 40 35 13 703 -0.042642 0.998750 0.998750 568432.000000 0.000156 0.000313 0.000313 0.000156 
188608000 33 26 319 941 -0.040585 0.999844 0.999844 568555.000000 0.000156 0.000000 0.000000 0.000312 
188672000 73 5 849 877 -0.042880 0.999688 0.999687 568845.000000 0.000313 0.000000 0.000156 0.000156 
188736000 74 75 261 1571 -0.042405 0.999219 0.999219 569074.000000 0.000625 0.000313 0.000156 0.000000 
188800000 43 58 200 827 -0.042801 0.999844 0.999844 569262.000000 0.000313 0.000000 0.000000 0.000156 
188864000 1 19 1083 390 -0.041693 0.999688 0.999687 569416.000000 0.000156 0.000313 0.000156 0.000156 
188928000 36 30 521 742 -0.041851 0.999375 0.999375 569644.000000 0.000156 0.000000 0.000469 0.000000 
188992000 79 19 479 373 -0.042642 0.999531 0.999531 569863.000000 0.000000 0.000156 0.000156 0.000000 
189056000 11 12 1122 156 -0.040506 0.999219 0.999219 569970.000000 0.000156 0.000313 0.000313 0.000156 
189120000 71 34 439 77 -0.043196 0.999844 0.999844 570262.000000 0.000156 0.000000 0.000625 0.000000 
189184000 2 2 1507 738 -0.042247 0.999531 0.999531 570438.000000 0.000000 0.000000 0.000625 0.000000 
189248000 29 41 1439 494 -0.041456 0.999531 0.999531 570588.000000 0.000000 0.000000 0.000000 0.000156 
189312000 22 28 621 177 -0.038924 0.998750 0.998750 570683.000000 0.000000 0.000000 0.000000 0.000000 
189376000 17 36 1092 796 -0.042247 0.999531 0.999531 570989.000000 0.000156 0.000156 0.000156 0.000625 
189440000 4 19 337 1588 -0.039953 0.998906 0.998906 571115.000000 0.000000 0.000156 0.000156 0.000000 
189504000 0 39 510 139 -0.039320 0.999844 0.999844 571261.000000 0.000000 0.000000 0.000000 0.000156 
189568000 64 40 335 1080 -0.040981 1.000000 1.000000 571513.000000 0.000156 0.000469 0.000000 0.000000 
189632000 78 44 326 1532 -0.041060 0.999375 0.999375 571691.000000 0.000000 0.000469 0.000000 0.000000 
189696000 52 65 433 220 -0.038133 0.999688 0.999687 571782.000000 0.000000 0.000156 0.000000 0.000469 
189760000 28 41 839 605 -0.041535 0.999531 0.999531 572088.000000 0.000000 0.000156 0.000000 0.000313 
189824000 63 73 149 701 -0.043117 0.999063 0.999062 572343.000000 0.000156 0.000000 0.000156 0.000313 
189888000 32 61 979 246 -0.041614 0.999219 0.999219 572471.000000 0.000000 0.000313 0.000000 0.000156 
189952000 37 48 1007 136 -0.041060 0.999063 0.999062 572651.000000 0.000156 0.000156 0.000000 0.000000 
190016000 67 56 1178 649 -0.042484 0.999531 0.999531 572876.000000 0.000313 0.000156 0.000156 0.000156 
190080000 68 57 965 1103 -0.041772 0.999531 0.999531 573091.000000 0.000000 0.000000 0.000313 0.000000 
190144000 66 49 1401 838 -0.038449 0.999844 0.999844 573197.000000 0.000000 0.000156 0.000156 0.000000 
190208000 15 23 1518 1096 -0.040111 0.999688 0.999687 573383.000000 0.000156 0.000000 0.000156 0.000156 
190272000 75 17 113 735 -0.041535 0.999375 0.999375 573640.000000 0.000156 0.000000 0.000156 0.000156 
190336000 37 39 1409 472 -0.038687 0.999688 0.999687 573731.000000 0.000000 0.000156 0.000000 0.000156 
190400000 78 2 1014 596 -0.039161 0.998906 0.998906 573928.000000 0.000000 0.000156 0.000313 0.000313 
190464000 26 50 267 1282 -0.041377 0.999219 0.999219 574220.000000 0.000156 0.000313 0.000313 0.000313 
190528000 36 74 1429 1179 -0.039953 0.999375 0.999375 574377.000000 0.000000 0.000469 0.000313 0.000469 
190592000 19 52 327 950 -0.038845 0.999688 0.999687 574512.000000 0.000156 0.000156 0.000000 0.000156 
190656000 47 62 509 289 -0.041772 0.999375 0.999375 574833.000000 0.000000 0.000000 0.000313 0.000000 
190720000 70 65 1388 1411 -0.040427 0.999063 0.999062 574954.000000 0.000313 0.000000 0.000000 0.000156 
190784000 38 41 738 1158 -0.041139 0.999688 0.999687 575119.000000 0.000156 0.000156 0.000000 0.000000 
190848000 6 37 613 1158 -0.039082 0.999375 0.999375 575232.000000 0.000000 0.000000 0.000156 0.000313 
190912000 44 46 1012 474 -0.038370 0.999063 0.999062 575395.000000 0.000156 0.000000 0.000000 0.000000 
190976000 9 61 780 56 -0.039953 0.999219 0.999219 575632.000000 0.000156 0.000000 0.000000 0.000156 
191040000 41 27 582 1360 -0.042247 0.999375 0.999375 575905.000000 0.000156 0.000156 0.000000 0.000156 
191104000 79 57 1289 160 -0.041377 0.999531 0.999531 576075.000000 0.000156 0.000313 0.000156 0.000469 
191168000 9 29 734 668 -0.040348 1.000000 1.000000 576255.000000 0.000312 0.000156 0.000000 0.000156 
191232000 24 59 750 560 -0.039399 0.999844 0.999844 576432.000000 0.000156 0.000000 0.000000 0.000156 
191296000 74 64 1042 225 -0.040744 0.999688 0.999687 576681.000000 0.000000 0.000313 0.000156 0.000000 
191360000 53 79 421 604 -0.041377 0.999063 0.999062 576891.000000 0.000156 0.000313 0.000156 0.000469 
191424000 51 42 311 935 -0.039873 0.998594 0.998594 577075.000000 0.000000 0.000156 0.000156 0.000156 
191488000 76 39 625 1429 -0.039399 0.999531 0.999531 577247.000000 0.000313 0.000156 0.000313 0.000469 
191552000 6 52 1073 1488 -0.041377 0.998906 0.998906 577523.000000 0.000000 0.000156 0.000000 0.000156 
191616000 43 41 1115 1521 -0.040032 0.999219 0.999219 577669.000000 0.000625 0.000000 0.000000 0.000156 
191680000 26 5 97 1127 -0.040269 0.999844 0.999844 577834.000000 0.000000 0.000156 0.000156 0.000156 
191744000 53 57 914 1202 -0.041693 0.999531 0.999531 578069.000000 0.000313 0.000313 0.000000 0.000000 
191808000 66 34 310 1339 -0.039715 0.999688 0.999687 578158.000000 0.000000 0.000156 0.000156 0.000156 
191872000 50 29 393 685 -0.039636 0.999063 0.999062 578337.000000 0.000156 0.000156 0.000625 0.000156 
191936000 74 40 967 885 -0.042484 0.999219 0.999219 578610.000000 0.000000 0.000313 0.000156 0.000000 
192000000 37 9 500 164 -0.039953 0.999844 0.999844 578691.000000 0.000000 0.000156 0.000156 0.000000 
192064000 58 26 1180 982 -0.041693 0.999688 0.999687 578938.000000 0.000000 0.000156 0.000156 0.000313 
192128000 32 17 846 128 -0.040190 1.000000 1.000000 579044.000000 0.000469 0.000156 0.000312 0.000000 
192192000 54 28 850 859 -0.039873 0.999219 0.999219 579216.000000 0.000000 0.000156 0.000156 0.000156 
192256000 22 0 892 1575 -0.040744 0.999375 0.999375 579477.000000 0.000000 0.000000 0.000156 0.000000 
192320000 43 45 478 1567 -0.040348 0.999844 0.999844 579666.000000 0.000000 0.000312 0.000312 0.000000 
192384000 52 36 1278 1175 -0.039478 0.999219 0.999219 579844.000000 0.000156 0.000156 0.000156 0.000625 
192448000 41 2 1005 819 -0.040981 0.999531 0.999531 580099.000000 0.000156 0.000000 0.000156 0.000156 
192512000 36 5 726 648 -0.037737 0.999531 0.999531 580181.000000 0.000000 0.000313 0.000156 0.000000 
192576000 41 68 1354 602 -0.042484 0.999844 0.999844 580529.000000 0.000000 0.000156 0.000000 0.000000 
192640000 28 23 1017 753 -0.041456 0.999844 0.999844 580713.000000 0.000156 0.000000 0.000156 0.000313 
192704000 33 4 552 690 -0.040665 0.999688 0.999687 580875.000000 0.000625 0.000156 0.000000 0.000000 
192768000 5 42 1130 194 -0.041772 0.999688 0.999687 581147.000000 0.000313 0.000000 0.000156 0.000469 
192832000 0 28 1131 702 -0.043592 0.998750 0.998750 581383.000000 0.000000 0.000313 0.000000 0.000156 
192896000 64 13 1095 1530 -0.041535 0.999844 0.999844 581502.000000 0.000000 0.000000 0.000000 0.000156 
192960000 52 79 1399 1488 -0.042959 0.999219 0.999219 581704.000000 0.000156 0.000313 0.000000 0.000156 
193024000 39 52 560 540 -0.042642 0.999375 0.999375 581887.000000 0.000000 0.000156 0.000156 0.000313 
193088000 8 8 355 939 -0.041060 0.999531 0.999531 582007.000000 0.000156 0.000000 0.000156 0.000313 
193152000 63 78 608 694 -0.041060 0.999219 0.999219 582227.000000 0.000469 0.000313 0.000625 0.000000 
193216000 75 31 1528 205 -0.042563 0.999688 0.999687 582460.000000 0.000313 0.000156 0.000469 0.000156 
193280000 33 65 257 1244 -0.040032 0.999219 0.999219 582538.000000 0.000156 0.000000 0.000625 0.000000 
193344000 57 24 1229 1259 -0.040665 0.999844 0.999844 582788.000000 0.000156 0.000000 0.000469 0.000313 
193408000 8 72 645 1583 -0.043196 0.999375 0.999375 583057.000000 0.000156 0.000313 0.000156 0.000000 
193472000 54 25 120 1298 -0.039320 0.999375 0.999375 583115.000000 0.000000 0.000000 0.000156 0.000156 
193536000 27 40 131 719 -0.039953 0.999375 0.999375 583329.000000 0.000156 0.000313 0.000313 0.000156 
193600000 61 72 869 564 -0.041377 0.999688 0.999687 583576.000000 0.000156 0.000000 0.000469 0.000156 
193664000 25 64 464 1517 -0.040981 0.999063 0.999062 583759.000000 0.000000 0.000313 0.000156 0.000156 
193728000 48 35 964 86 -0.040506 0.999063 0.999062 583968.000000 0.000156 0.000469 0.000156 0.000313 
193792000 3 45 650 1020 -0.044304 0.999375 0.999375 584330.000000 0.000000 0.000000 0.000469 0.000313 
193856000 37 5 946 1518 -0.038449 0.999531 0.999531 584322.000000 0.000000 0.000313 0.000625 0.000000 
193920000 49 63 505 537 -0.037737 0.999375 0.999375 584486.000000 0.000000 0.000000 0.000156 0.000156 
193984000 15 16 76 666 -0.039794 0.999375 0.999375 584771.000000 0.000000 0.000000 0.000000 0.000781 
194048000 36 15 517 1377 -0.041060 0.999375 0.999375 585026.000000 0.000156 0.000156 0.000000 0.000156 
194112000 2 16 1386 327 -0.039161 0.998750 0.998750 585161.000000 0.000156 0.000626 0.000469 0.000156 
194176000 25 8 1376 209 -0.040348 0.999375 0.999375 585392.000000 0.000000 0.000469 0.000156 0.000000 
194240000 39 18 851 1352 -0.040190 0.999375 0.999375 585566.000000 0.000156 0.000625 0.000000 0.000313 
194304000 57 65 1253 690 -0.038845 0.999219 0.999219 585786.000000 0.000156 0.000625 0.000313 0.000156 
194368000 15 49 173 1094 -0.039399 0.998906 0.998906 585979.000000 0.000156 0.000313 0.000156 0.000156 
194432000 34 43 961 94 -0.042484 0.999688 0.999687 586292.000000 0.000156 0.000156 0.000156 0.000000 
194496000 47 56 1586 908 -0.042563 1.000000 1.000000 586462.000000 0.000156 0.000156 0.000312 0.000469 
194560000 1 31 553 123 -0.040427 0.999844 0.999844 586603.000000 0.000156 0.000156 0.000156 0.000156 
194624000 37 59 1471 173 -0.038766 0.999688 0.999687 586762.000000 0.000000 0.000156 0.000000 0.000156 
194688000 25 71 286 677 -0.041060 0.999531 0.999531 587017.000000 0.000313 0.000156 0.000000 0.000313 
194752000 28 61 784 1026 -0.040111 0.999531 0.999531 587192.000000 0.000313 0.000000 0.000313 0.000000 
194816000 48 73 242 3 -0.040744 1.000000 1.000000 587445.000000 0.000156 0.000625 0.000000 0.000156 
194880000 45 8 434 460 -0.041139 0.999531 0.999531 587666.000000 0.000313 0.000000 0.000000 0.000156 
194944000 34 51 208 352 -0.040981 0.999375 0.999375 587883.000000 0.000156 0.000156 0.000156 0.000156 
195008000 27 70 31 1591 -0.041060 0.999375 0.999375 588081.000000 0.000156 0.000313 0.000156 0.000156 
195072000 63 2 1410 32 -0.042247 0.999531 0.999531 588306.000000 0.000156 0.000000 0.000156 0.000000 
195136000 9 46 433 1547 -0.041614 0.999375 0.999375 588470.000000 0.000156 0.000000 0.000000 0.000156 
195200000 26 4 1479 1069 -0.041930 0.999531 0.999531 588694.000000 0.000000 0.000000 0.000313 0.000156 
195264000 67 18 1461 734 -0.040269 0.999375 0.999375 588783.000000 0.000000 0.000000 0.000156 0.000000 
195328000 55 55 1510 1032 -0.042009 0.999531 0.999531 589058.000000 0.000156 0.000156 0.000156 0.000000 
195392000 59 9 942 1089 -0.040902 0.999063 0.999062 589167.000000 0.000156 0.000000 0.000156 0.000156 
195456000 59 55 1391 1041 -0.039873 0.999531 0.999531 589332.000000 0.000000 0.000156 0.000156 0.000000 
195520000 54 70 514 1454 -0.040744 0.999688 0.999687 589541.000000 0.000313 0.000000 0.000156 0.000000 
195584000 1 54 1372 1130 -0.041693 0.999844 0.999844 589776.000000 0.000000 0.000313 0.000156 0.000156 
195648000 7 58 675 383 -0.042326 0.999375 0.999375 589994.000000 0.000000 0.000000 0.000000 0.000469 
195712000 76 6 179 1397 -0.041693 0.999219 0.999219 590162.000000 0.000000 0.000469 0.000000 0.000156 
195776000 66 10 147 41 -0.041377 0.999531 0.999531 590367.000000 0.000000 0.000156 0.000625 0.000313 
195840000 63 61 66 301 -0.042326 0.998750 0.998750 590596.000000 0.000000 0.000156 0.000313 0.000000 
195904000 6 29 1225 1501 -0.041139 0.999688 0.999687 590740.000000 0.000469 0.000156 0.000000 0.000000 
195968000 0 40 379 597 -0.043750 0.999063 0.999062 591000.000000 0.000469 0.000000 0.000313 0.000156 
196032000 33 59 685 112 -0.042168 0.999375 0.999375 591178.000000 0.000156 0.000000 0.000156 0.000000 
196096000 31 42 1278 174 -0.040111 0.999688 0.999687 591302.000000 0.000000 0.000000 0.000000 0.000000 
196160000 24 72 1322 878 -0.039478 0.999375 0.999375 591498.000000 0.000000 0.000313 0.000156 0.000000 
196224000 10 70 326 189 -0.040506 0.999219 0.999219 591675.000000 0.000000 0.000156 0.000000 0.000000 
196288000 28 22 1573 244 -0.042722 0.999375 0.999375 591957.000000 0.000000 0.000313 0.000000 0.000156 
196352000 55 48 828 502 -0.041060 0.999531 0.999531 592073.000000 0.000156 0.000313 0.000313 0.000000 
196416000 44 21 194 684 -0.042168 0.999688 0.999687 592282.000000 0.000000 0.000156 0.000313 0.000313 
196480000 28 13 80 1026 -0.041060 0.999219 0.999219 592426.000000 0.000469 0.000000 0.000156 0.000469 
196544000 0 46 869 1252 -0.040823 0.999375 0.999375 592564.000000 0.000000 0.000313 0.000313 0.000000 
196608000 63 20 1100 535 -0.037025 0.999375 0.999375 592669.000000 0.000156 0.000000 0.000000 0.000313 
196672000 26 22 1534 50 -0.040506 0.999219 0.999219 592979.000000 0.000469 0.000313 0.000000 0.000313 
196736000 61 69 1382 69 -0.041930 0.999531 0.999531 593220.000000 0.000469 0.000000 0.000000 0.000000 
196800000 1 76 893 359 -0.041377 0.999531 0.999531 593370.000000 0.000313 0.000313 0.000156 0.000000 
196864000 75 6 1214 348 -0.042959 0.999375 0.999375 593571.000000 0.000000 0.000000 0.000000 0.000469 
196928000 21 60 504 641 -0.044699 0.999688 0.999687 593832.000000 0.000156 0.000000 0.000000 0.000156 
196992000 32 56 1327 965 -0.043117 0.999531 0.999531 594014.000000 0.000000 0.000156 0.000000 0.000156 
197056000 56 16 971 629 -0.046756 0.999375 0.999375 594365.000000 0.000000 0.000156 0.000156 0.000000 
197120000 57 12 513 1059 -0.040981 0.999375 0.999375 594360.000000 0.000469 0.000156 0.000156 0.000156 
197184000 17 28 338 889 -0.038608 0.999688 0.999687 594447.000000 0.000469 0.000781 0.000313 0.000313 
197248000 62 20 379 1479 -0.040665 0.999375 0.999375 594707.000000 0.000469 0.000469 0.000156 0.000156 
197312000 70 49 1093 1348 -0.040585 0.999063 0.999062 594859.000000 0.000156 0.000625 0.000156 0.000000 
197376000 1 59 172 1175 -0.042168 0.999375 0.999375 595121.000000 0.000156 0.000156 0.000156 0.000000 
197440000 78 30 966 1109 -0.039399 0.999844 0.999844 595234.000000 0.000313 0.000000 0.000000 0.000000 
197504000 17 74 1328 1229 -0.042959 0.999375 0.999375 595533.000000 0.000156 0.000156 0.000156 0.000156 
197568000 6 73 793 1311 -0.041930 0.999844 0.999844 595687.000000 0.000156 0.000156 0.000156 0.000000 
197632000 37 31 924 651 -0.041851 0.999375 0.999375 595886.000000 0.000000 0.000313 0.000469 0.000313 
197696000 26 58 1260 1203 -0.044225 0.999219 0.999219 596145.000000 0.000313 0.000000 0.000156 0.000156 
197760000 11 67 930 1488 -0.044383 0.999531 0.999531 596333.000000 0.000000 0.000156 0.000469 0.000156 
197824000 27 0 1090 1053 -0.039557 0.999219 0.999219 596392.000000 0.000000 0.000000 0.000156 0.000000 
197888000 34 36 964 631 -0.039241 0.999844 0.999844 596599.000000 0.000156 0.000156 0.000313 0.000000 
197952000 33 43 419 698 -0.037896 0.999375 0.999375 596748.000000 0.000156 0.000000 0.000313 0.000156 
198016000 63 79 949 1252 -0.040823 0.999688 0.999687 597006.000000 0.000000 0.000156 0.000313 0.000000 
198080000 5 7 276 804 -0.039557 0.999531 0.999531 597131.000000 0.000156 0.000000 0.000000 0.000156 
198144000 24 32 142 193 -0.040190 0.999219 0.999219 597350.000000 0.000156 0.000000 0.000313 0.000156 
198208000 31 62 1239 545 -0.040665 0.999844 0.999844 597553.000000 0.000469 0.000313 0.000000 0.000156 
198272000 61 58 405 47 -0.040823 0.999531 0.999531 597764.000000 0.000313 0.000000 0.000156 0.000313 
198336000 27 5 1458 551 -0.043513 0.999844 0.999844 598037.000000 0.000000 0.000313 0.000313 0.000156 
198400000 35 56 916 561 -0.038133 0.999063 0.999062 598053.000000 0.000156 0.000000 0.000000 0.000313 
198464000 63 38 1308 269 -0.039794 0.999375 0.999375 598283.000000 0.000156 0.000156 0.000000 0.000156 
198528000 74 76 746 326 -0.039557 0.999219 0.999219 598465.000000 0.000000 0.000469 0.000156 0.000156 
198592000 16 26 395 447 -0.038528 0.999531 0.999531 598659.000000 0.000313 0.000313 0.000156 0.000156 
198656000 74 7 313 15 -0.040032 0.999531 0.999531 598931.000000 0.000000 0.000156 0.000156 0.000000 
198720000 13 63 36 512 -0.041060 0.999063 0.999062 599137.000000 0.000000 0.000000 0.000313 0.000000 
198784000 26 17 56 422 -0.042247 0.999219 0.999219 599372.000000 0.000156 0.000156 0.000156 0.000156 
198848000 32 4 1245 104 -0.041614 0.999531 0.999531 599519.000000 0.000156 0.000000 0.000625 0.000156 
198912000 36 12 1443 1581 -0.037896 0.999375 0.999375 599566.000000 0.000313 0.000000 0.000156 0.000156 
198976000 9 72 651 94 -0.041930 0.998906 0.998906 599918.000000 0.000313 0.000156 0.000156 0.000156 
199040000 32 12 673 464 -0.039478 0.999219 0.999219 600027.000000 0.000313 0.000156 0.000313 0.000313 
199104000 22 52 524 746 -0.040190 0.999375 0.999375 600214.000000 0.000000 0.000156 0.000156 0.000000 
199168000 61 33 1262 1109 -0.040585 0.999375 0.999375 600391.000000 0.000156 0.000313 0.000313 0.000000 
199232000 38 58 1373 1026 -0.042089 0.999531 0.999531 600643.000000 0.000156 0.000000 0.000000 0.000000 
199296000 1 14 1584 1126 -0.042484 0.999531 0.999531 600889.000000 0.000000 0.000000 0.000156 0.000156 
199360000 8 59 508 60 -0.042326 0.999531 0.999531 601072.000000 0.000000 0.000000 0.000313 0.000313 
199424000 6 50 1178 113 -0.041851 0.998906 0.998906 601280.000000 0.000313 0.000000 0.000313 0.000000 
199488000 0 46 1041 64 -0.045728 0.999531 0.999531 601586.000000 0.000156 0.000000 0.000000 0.000000 
199552000 70 32 1532 731 -0.045253 0.999375 0.999375 601774.000000 0.000000 0.000156 0.000156 0.000000 
199616000 13 20 1494 1300 -0.043908 0.999688 0.999687 601953.000000 0.000156 0.000469 0.000000 0.000000 
199680000 25 29 1427 619 -0.042642 0.999063 0.999062 602148.000000 0.000156 0.000000 0.000000 0.000000 
199744000 50 77 1243 1406 -0.037421 0.999531 0.999531 602180.000000 0.000000 0.000156 0.000156 0.000156 
199808000 50 39 757 1239 -0.037737 0.999531 0.999531 602384.000000 0.000000 0.000156 0.000000 0.000000 
199872000 38 36 353 503 -0.041614 0.999375 0.999375 602714.000000 0.000156 0.000000 0.000156 0.000000 
199936000 79 62 1375 767 -0.042089 0.999844 0.999844 602920.000000 0.000000 0.000156 0.000312 0.000000 
200000000 9 8 1393 400 -0.039478 0.999844 0.999844 603021.000000 0.000000 0.000313 0.000156 0.000156 
200064000 6 31 378 247 -0.042326 0.999219 0.999219 603323.000000 0.000000 0.000000 0.000313 0.000156 
200128000 77 21 675 1514 -0.042089 0.999844 0.999844 603515.000000 0.000000 0.000000 0.000156 0.000000 
200192000 66 73 284 1280 -0.043275 0.999531 0.999531 603709.000000 0.000000 0.000313 0.000625 0.000469 
200256000 78 45 1248 537 -0.041772 0.999688 0.999687 603870.000000 0.000000 0.000625 0.000000 0.000313 
200320000 30 57 186 18 -0.040032 1.000000 1.000000 604009.000000 0.000156 0.000156 0.000156 0.000000 
200384000 51 22 1428 1459 -0.041614 0.999688 0.999687 604257.000000 0.000000 0.000000 0.000313 0.000156 
200448000 38 72 1348 1209 -0.043671 0.999531 0.999531 604520.000000 0.000000 0.000156 0.000000 0.000000 
200512000 75 30 1423 630 -0.045253 0.999844 0.999844 604786.000000 0.000312 0.000156 0.000156 0.000469 
200576000 35 39 86 292 -0.044383 1.000000 1.000000 604930.000000 0.000312 0.000312 0.000156 0.000312 
200640000 40 77 151 584 -0.042089 0.999375 0.999375 605058.000000 0.000469 0.000156 0.000000 0.000469 
200704000 43 1 1344 651 -0.041297 0.999688 0.999687 605264.000000 0.000000 0.000156 0.000156 0.000469 
200768000 47 3 597 292 -0.039161 0.999688 0.999687 605383.000000 0.000156 0.000000 0.000313 0.000156 
200832000 32 20 120 758 -0.040348 0.999531 0.999531 605609.000000 0.000313 0.000313 0.000000 0.000313 
200896000 4 30 1026 1054 -0.040902 0.999688 0.999687 605814.000000 0.000313 0.000000 0.000156 0.000000 
200960000 28 74 785 887 -0.041377 0.998906 0.998906 606022.000000 0.000313 0.000469 0.000156 0.000156 
201024000 34 24 304 72 -0.040427 0.999219 0.999219 606182.000000 0.000000 0.000156 0.000156 0.000156 
201088000 72 28 921 904 -0.042484 0.999688 0.999687 606456.000000 0.000313 0.000000 0.000313 0.000313 
201152000 22 4 767 894 -0.039953 0.999375 0.999375 606583.000000 0.000469 0.000000 0.000000 0.000782 
201216000 47 46 953 835 -0.040032 0.999531 0.999531 606821.000000 0.000469 0.000156 0.000000 0.000469 
201280000 47 58 481 736 -0.042959 0.999375 0.999375 607157.000000 0.000313 0.000000 0.000000 0.000000 
201344000 35 6 770 1152 -0.040665 0.999531 0.999531 607290.000000 0.000156 0.000000 0.000000 0.000000 
201408000 43 19 633 544 -0.041772 0.999219 0.999219 607523.000000 0.000156 0.000156 0.000000 0.000313 
201472000 48 38 110 978 -0.040981 0.999531 0.999531 607674.000000 0.000156 0.000000 0.000313 0.000000 
201536000 38 58 633 109 -0.041930 0.999688 0.999687 607874.000000 0.000156 0.000469 0.000000 0.000156 
201600000 31 14 1536 318 -0.043038 0.998750 0.998750 608133.000000 0.000000 0.000000 0.000313 0.000625 
201664000 45 75 1168 112 -0.041614 0.999531 0.999531 608290.000000 0.000156 0.000000 0.000000 0.000000 
201728000 68 9 549 42 -0.038845 0.999844 0.999844 608416.000000 0.000000 0.000469 0.000156 0.000156 
201792000 60 65 848 506 -0.039794 0.999531 0.999531 608608.000000 0.000156 0.000156 0.000000 0.000000 
201856000 74 24 478 637 -0.041851 0.999219 0.999219 608853.000000 0.000000 0.000156 0.000000 0.000000 
201920000 44 36 466 569 -0.041930 0.999531 0.999531 609058.000000 0.000000 0.000469 0.000156 0.000000 
201984000 10 10 1114 355 -0.043671 0.999531 0.999531 609334.000000 0.000313 0.000469 0.000469 0.000156 
202048000 71 73 209 1149 -0.045174 0.999063 0.999062 609576.000000 0.000000 0.000156 0.000156 0.000156 
202112000 45 36 1419 711 -0.041297 0.998750 0.998750 609634.000000 0.000000 0.000000 0.000156 0.000313 
202176000 23 41 134 1018 -0.040269 0.999375 0.999375 609847.000000 0.000000 0.000313 0.000313 0.000156 
202240000 69 0 1222 1600 -0.039478 0.999375 0.999375 610018.000000 0.000156 0.000156 0.000000 0.000156 
202304000 35 59 242 610 -0.039320 0.999375 0.999375 610174.000000 0.000156 0.000469 0.000625 0.000313 
202368000 39 1 1539 1328 -0.041218 0.999219 0.999219 610410.000000 0.000156 0.000313 0.000156 0.000156 
202432000 43 11 141 238 -0.039953 0.999375 0.999375 610554.000000 0.000156 0.000000 0.000313 0.000156 
202496000 65 67 598 1541 -0.041772 0.999531 0.999531 610794.000000 0.000156 0.000000 0.000156 0.000313 
202560000 24 28 1067 407 -0.041139 0.999688 0.999687 610952.000000 0.000156 0.000156 0.000000 0.000156 
202624000 18 25 41 161 -0.040111 0.999375 0.999375 611108.000000 0.000000 0.000156 0.000156 0.000000 
202688000 0 50 852 822 -0.039399 0.999063 0.999062 611246.000000 0.000313 0.000000 0.000313 0.000000 
202752000 51 47 466 29 -0.040190 0.999219 0.999219 611480.000000 0.000156 0.000156 0.000313 0.000156 
202816000 43 62 360 439 -0.039636 0.999375 0.999375 611651.000000 0.000000 0.000000 0.000000 0.000313 
202880000 37 51 779 449 -0.040348 0.999375 0.999375 611866.000000 0.000625 0.000000 0.000000 0.000000 
202944000 30 72 618 543 -0.039953 0.999844 0.999844 612027.000000 0.000313 0.000000 0.000000 0.000000 
203008000 70 55 282 1307 -0.042563 0.999688 0.999687 612298.000000 0.000156 0.000000 0.000156 0.000313 
203072000 73 59 130 76 -0.041772 1.000000 1.000000 612465.000000 0.000156 0.000625 0.000312 0.000000 
203136000 70 47 1110 1271 -0.040823 0.999375 0.999375 612658.000000 0.000313 0.000313 0.000000 0.000156 
203200000 37 12 395 1336 -0.040348 0.999844 0.999844 612846.000000 0.000313 0.000000 0.000313 0.000000 
203264000 59 14 1254 1043 -0.038766 0.999063 0.999062 612961.000000 0.000156 0.000000 0.000000 0.000156 
203328000 63 20 185 1406 -0.041060 0.999688 0.999687 613236.000000 0.000313 0.000156 0.000000 0.000000 
203392000 78 68 127 301 -0.040823 0.999531 0.999531 613429.000000 0.000313 0.000313 0.000313 0.000000 
203456000 26 72 65 29 -0.040823 0.999219 0.999219 613635.000000 0.000313 0.000156 0.000000 0.000469 
203520000 15 73 480 351 -0.038528 0.998750 0.998750 613748.000000 0.000000 0.000313 0.000156 0.000000 
203584000 24 5 1109 801 -0.038845 0.999531 0.999531 613968.000000 0.000156 0.000000 0.000000 0.000000 
203648000 12 44 1220 1184 -0.038845 0.999531 0.999531 614118.000000 0.000156 0.000000 0.000000 0.000156 
203712000 34 12 182 819 -0.040348 0.999375 0.999375 614339.000000 0.000313 0.000469 0.000156 0.000000 
203776000 14 27 62 1547 -0.041218 0.999063 0.999062 614567.000000 0.000000 0.000000 0.000156 0.000000 
203840000 57 17 1540 598 -0.037737 0.999219 0.999219 614658.000000 0.000000 0.000156 0.000156 0.000156 
203904000 41 13 806 232 -0.036076 0.999531 0.999531 614796.000000 0.000469 0.000000 0.000000 0.000000 
203968000 74 59 1493 597 -0.038608 0.999844 0.999844 615083.000000 0.000156 0.000156 0.000156 0.000469 
204032000 77 73 320 437 -0.038370 0.999531 0.999531 615265.000000 0.000000 0.000156 0.000313 0.000000 
204096000 76 26 525 1433 -0.043038 0.999688 0.999687 615597.000000 0.000313 0.000313 0.000000 0.000000 
204160000 0 18 483 223 -0.039873 0.999531 0.999531 615672.000000 0.000156 0.000469 0.000313 0.000000 
204224000 40 36 1245 289 -0.040823 0.999375 0.999375 615873.000000 0.000000 0.000000 0.000000 0.000313 
204288000 21 62 1230 556 -0.037975 0.999531 0.999531 615934.000000 0.000000 0.000000 0.000469 0.000000 
204352000 40 17 550 810 -0.040269 0.998906 0.998906 616249.000000 0.000156 0.000156 0.000156 0.000156 
204416000 76 69 1514 194 -0.039715 0.999219 0.999219 616410.000000 0.000313 0.000000 0.000625 0.000000 
204480000 32 38 1072 1040 -0.043987 0.999688 0.999687 616773.000000 0.000000 0.000156 0.000000 0.000000 
204544000 47 1 742 1330 -0.043196 0.999688 0.999687 616946.000000 0.000000 0.000000 0.000000 0.000313 
204608000 26 14 540 1286 -0.041297 0.999688 0.999687 617090.000000 0.000156 0.000313 0.000313 0.000313 
204672000 33 0 836 636 -0.040902 0.999688 0.999687 617280.000000 0.000313 0.000000 0.000156 0.000156 
204736000 34 1 971 603 -0.041377 0.999531 0.999531 617431.000000 0.000156 0.000156 0.000000 0.000000 
204800000 21 24 117 1027 -0.042484 1.000000 1.000000 617687.000000 0.000000 0.000000 0.000000 0.000312 
204864000 14 39 1522 607 -0.038608 0.999375 0.999375 617753.000000 0.000469 0.000313 0.000000 0.000313 
204928000 73 6 1383 5 -0.040585 0.999375 0.999375 617989.000000 0.000156 0.000000 0.000313 0.000156 
204992000 29 34 810 749 -0.039003 0.999375 0.999375 618125.000000 0.000000 0.000156 0.000313 0.000156 
205056000 70 7 560 208 -0.039636 0.999531 0.999531 618368.000000 0.000313 0.000156 0.000000 0.000313 
205120000 33 46 825 1216 -0.042326 0.999688 0.999687 618625.000000 0.000000 0.000000 0.000000 0.000156 
205184000 13 28 1599 1004 -0.039953 0.998750 0.998750 618737.000000 0.000156 0.000313 0.000313 0.000000 
205248000 76 31 861 4 -0.041139 0.999531 0.999531 618934.000000 0.000000 0.000156 0.000156 0.000156 
205312000 52 8 687 495 -0.039320 0.999531 0.999531 619045.000000 0.000156 0.000000 0.000313 0.000469 
205376000 51 78 618 461 -0.041614 0.999844 0.999844 619319.000000 0.000156 0.000156 0.000313 0.000000 
205440000 1 65 1560 84 -0.037500 0.999844 0.999844 619335.000000 0.000000 0.000313 0.000313 0.000000 
205504000 73 35 1584 242 -0.039003 0.999375 0.999375 619573.000000 0.000000 0.000469 0.000156 0.000313 
205568000 29 9 253 137 -0.039873 0.999688 0.999687 619772.000000 0.000000 0.000000 0.000156 0.000000 
205632000 69 5 493 400 -0.041851 0.998594 0.998594 620041.000000 0.000156 0.000156 0.000000 0.000156 
205696000 47 65 936 10 -0.039557 0.999219 0.999219 620181.000000 0.000000 0.000000 0.000000 0.000313 
205760000 18 58 332 1464 -0.039320 0.999531 0.999531 620357.000000 0.000000 0.000000 0.000000 0.000156 
205824000 24 5 739 1488 -0.042089 0.999531 0.999531 620644.000000 0.000156 0.000469 0.000000 0.000156 
205888000 60 5 734 1126 -0.042642 0.999375 0.999375 620807.000000 0.000156 0.000000 0.000313 0.000156 
205952000 54 46 1413 243 -0.042009 0.999063 0.999062 620978.000000 0.000156 0.000000 0.000000 0.000000 
206016000 18 50 903 1405 -0.045174 0.999688 0.999687 621292.000000 0.000156 0.000000 0.000000 0.000156 
206080000 63 69 1382 756 -0.040981 0.999688 0.999687 621367.000000 0.000313 0.000000 0.000313 0.000313 
206144000 27 19 1119 213 -0.039320 0.999844 0.999844 621462.000000 0.000469 0.000000 0.000469 0.000313 
206208000 58 40 649 1265 -0.040427 0.999375 0.999375 621711.000000 0.000313 0.000000 0.000313 0.000313 
206272000 44 60 245 702 -0.041377 0.999688 0.999687 621941.000000 0.000313 0.000000 0.000156 0.000000 
206336000 10 64 615 886 -0.039636 0.999531 0.999531 622038.000000 0.000313 0.000156 0.000000 0.000000 
206400000 53 35 206 8 -0.039478 0.999688 0.999687 622265.000000 0.000000 0.000156 0.000156 0.000156 
206464000 31 45 115 1508 -0.040506 0.998906 0.998906 622503.000000 0.000626 0.000156 0.000156 0.000313 
206528000 52 37 827 1051 -0.040111 0.999375 0.999375 622721.000000 0.000000 0.000000 0.000156 0.000313 
206592000 18 66 658 710 -0.045016 0.999844 0.999844 623063.000000 0.000000 0.000156 0.000469 0.000156 
206656000 29 42 1210 934 -0.044462 0.999844 0.999844 623219.000000 0.000156 0.000000 0.000000 0.000469 
206720000 23 31 960 1595 -0.042484 0.998750 0.998750 623331.000000 0.000313 0.000000 0.000000 0.000313 
206784000 22 24 187 1555 -0.040269 1.000000 1.000000 623405.000000 0.000000 0.000156 0.000156 0.000156 
206848000 75 7 703 1071 -0.040111 0.998594 0.998594 623612.000000 0.000156 0.000313 0.000156 0.000156 
206912000 79 26 450 120 -0.040190 0.999219 0.999219 623791.000000 0.000000 0.000156 0.000313 0.000000 
206976000 65 10 1351 235 -0.041614 0.999531 0.999531 624035.000000 0.000000 0.000156 0.000313 0.000000 
207040000 29 10 1479 900 -0.041772 0.999219 0.999219 624264.000000 0.000156 0.000000 0.000313 0.000156 
207104000 0 79 471 12 -0.043117 0.999688 0.999687 624497.000000 0.000000 0.000000 0.000000 0.000469 
207168000 3 61 554 436 -0.043038 0.999375 0.999375 624705.000000 0.000156 0.000156 0.000000 0.000000 
207232000 8 59 848 1218 -0.039953 0.999219 0.999219 624865.000000 0.000000 0.000156 0.000000 0.000156 
207296000 14 50 308 101 -0.040902 0.999219 0.999219 625039.000000 0.000156 0.000156 0.000313 0.000469 
207360000 45 43 804 1531 -0.042722 0.999531 0.999531 625276.000000 0.000000 0.000000 0.000156 0.000313 
207424000 31 67 806 1121 -0.040823 0.999531 0.999531 625429.000000 0.000000 0.000313 0.000156 0.000000 
207488000 14 24 900 1520 -0.041060 0.998750 0.998750 625643.000000 0.000156 0.000000 0.000313 0.000469 
207552000 18 27 35 100 -0.041456 0.999375 0.999375 625890.000000 0.000313 0.000156 0.000000 0.000313 
207616000 77 44 377 750 -0.039320 0.999219 0.999219 626006.000000 0.000156 0.000156 0.000313 0.000156 
207680000 43 74 1430 559 -0.042880 0.999531 0.999531 626351.000000 0.000156 0.000313 0.000156 0.000625 
207744000 59 60 1544 669 -0.038608 0.999219 0.999219 626374.000000 0.000156 0.000156 0.000313 0.000156 
207808000 60 54 1458 951 -0.039953 0.999688 0.999687 626581.000000 0.000156 0.000156 0.000313 0.000156 
207872000 47 47 523 1232 -0.038845 0.999375 0.999375 626720.000000 0.000156 0.000313 0.000156 0.000313 
207936000 23 65 726 104 -0.040823 0.999375 0.999375 626980.000000 0.000625 0.000156 0.000156 0.000000 
208000000 65 35 448 1098 -0.040902 0.999844 0.999844 627202.000000 0.000156 0.000469 0.000000 0.000156 
208064000 50 21 2 771 -0.043829 0.999688 0.999687 627472.000000 0.000000 0.000000 0.000156 0.000000 
208128000 22 49 406 1539 -0.041535 0.999219 0.999219 627544.000000 0.000000 0.000156 0.000156 0.000000 
208192000 36 54 1597 1012 -0.043354 0.999219 0.999219 627780.000000 0.000156 0.000000 0.000313 0.000000 
208256000 26 60 1178 668 -0.043196 0.999688 0.999687 627992.000000 0.000156 0.000156 0.000156 0.000156 
208320000 7 18 1378 276 -0.041693 0.999531 0.999531 628183.000000 0.000000 0.000000 0.000156 0.000000 
208384000 46 28 647 82 -0.041139 0.999688 0.999687 628299.000000 0.000000 0.000000 0.000000 0.000000 
208448000 70 48 832 449 -0.041535 0.999844 0.999844 628521.000000 0.000313 0.000156 0.000156 0.000156 
208512000 70 31 527 951 -0.043117 0.999375 0.999375 628778.000000 0.000313 0.000000 0.000000 0.000156 
208576000 48 26 231 82 -0.041218 0.999531 0.999531 628885.000000 0.000156 0.000156 0.000156 0.000469 
208640000 17 72 240 194 -0.041693 0.999063 0.999062 629124.000000 0.000000 0.000000 0.000313 0.000313 
208704000 55 11 3 54 -0.041930 0.999531 0.999531 629346.000000 0.000000 0.000156 0.000156 0.000313 
208768000 45 78 586 227 -0.043671 0.999375 0.999375 629606.000000 0.000156 0.000156 0.000313 0.000156 
208832000 68 48 322 1362 -0.044620 0.999531 0.999531 629858.000000 0.000000 0.000156 0.000313 0.000156 
208896000 21 66 1479 218 -0.042009 0.999375 0.999375 629953.000000 0.000313 0.000000 0.000000 0.000156 
208960000 14 72 1573 827 -0.041772 0.999688 0.999687 630134.000000 0.000156 0.000156 0.000313 0.000000 
209024000 71 45 832 1491 -0.036788 0.999531 0.999531 630172.000000 0.000313 0.000156 0.000000 0.000000 
209088000 9 45 986 245 -0.038212 0.999375 0.999375 630388.000000 0.000000 0.000156 0.000156 0.000000 
209152000 30 57 834 959 -0.037975 0.999688 0.999687 630557.000000 0.000000 0.000156 0.000000 0.000469 
209216000 18 64 1581 1098 -0.038528 0.999531 0.999531 630781.000000 0.000156 0.000000 0.000313 0.000156 
209280000 40 72 1369 605 -0.036472 0.999375 0.999375 630887.000000 0.000000 0.000156 0.000000 0.000000 
209344000 52 59 1187 436 -0.038212 0.999688 0.999687 631096.000000 0.000156 0.000000 0.000156 0.000000 
209408000 10 66 50 107 -0.041614 0.999531 0.999531 631396.000000 0.000156 0.000313 0.000000 0.000156 
209472000 9 77 556 686 -0.041139 0.999531 0.999531 631554.000000 0.000156 0.000000 0.000000 0.000469 
209536000 21 76 662 1478 -0.040902 0.999531 0.999531 631699.000000 0.000156 0.000156 0.000313 0.000156 
209600000 5 65 240 371 -0.042326 0.999375 0.999375 631962.000000 0.000156 0.000156 0.000156 0.000000 
209664000 60 12 115 781 -0.042089 0.999844 0.999844 632164.000000 0.000000 0.000156 0.000469 0.000313 
209728000 59 13 1036 1543 -0.042247 0.999219 0.999219 632384.000000 0.000000 0.000156 0.000156 0.000156 
209792000 6 42 155 893 -0.042089 0.999531 0.999531 632558.000000 0.000156 0.000469 0.000000 0.000156 
209856000 29 52 208 1580 -0.039399 0.999688 0.999687 632713.000000 0.000313 0.000469 0.000156 0.000156 
209920000 7 72 1142 451 -0.039557 0.999219 0.999219 632930.000000 0.000469 0.000469 0.000313 0.000156 
209984000 4 60 1565 606 -0.042168 0.999688 0.999687 633201.000000 0.000469 0.000469 0.000156 0.000313 
210048000 9 4 1496 799 -0.038687 0.999375 0.999375 633290.000000 0.000156 0.000625 0.000469 0.000000 
210112000 1 17 270 874 -0.039715 0.999531 0.999531 633499.000000 0.000156 0.000156 0.000156 0.000625 
210176000 22 76 1518 1095 -0.041614 0.999375 0.999375 633725.000000 0.000000 0.000156 0.000156 0.000156 
210240000 71 64 1596 824 -0.042089 0.999531 0.999531 633949.000000 0.000313 0.000469 0.000000 0.000313 
210304000 28 18 314 1380 -0.043592 0.999531 0.999531 634192.000000 0.000156 0.000156 0.000156 0.000313 
210368000 14 29 1519 1523 -0.042563 0.999688 0.999687 634380.000000 0.000000 0.000000 0.000156 0.000000 
210432000 21 58 339 825 -0.041535 0.999688 0.999687 634523.000000 0.000313 0.000000 0.000313 0.000156 
210496000 27 13 1552 896 -0.042801 0.999219 0.999219 634778.000000 0.000156 0.000156 0.000000 0.000156 
210560000 23 15 917 589 -0.041297 0.999688 0.999687 634901.000000 0.000156 0.000000 0.000000 0.000156 
210624000 11 13 659 1095 -0.041218 0.999375 0.999375 635076.000000 0.000000 0.000156 0.000000 0.000313 
210688000 53 50 178 1542 -0.040823 0.999688 0.999687 635238.000000 0.000156 0.000000 0.000000 0.000000 
210752000 13 53 27 390 -0.041377 0.999375 0.999375 635453.000000 0.000313 0.000000 0.000156 0.000000 
210816000 16 10 754 353 -0.041377 0.999844 0.999844 635676.000000 0.000469 0.000156 0.000156 0.000156 
210880000 39 78 1116 1128 -0.040665 0.999375 0.999375 635888.000000 0.000156 0.000000 0.000000 0.000000 
210944000 16 65 757 1204 -0.038528 0.999844 0.999844 635971.000000 0.000000 0.000000 0.000156 0.000000 
211008000 59 78 229 928 -0.040111 0.999063 0.999062 636187.000000 0.000156 0.000156 0.000313 0.000469 
211072000 16 77 1337 729 -0.037104 0.999688 0.999687 636307.000000 0.000156 0.000000 0.000313 0.000000 
211136000 10 55 1086 1187 -0.041377 0.999219 0.999219 636628.000000 0.000156 0.000469 0.000000 0.000000 
211200000 3 16 908 703 -0.040427 0.999063 0.999062 636800.000000 0.000000 0.000156 0.000000 0.000000 
211264000 66 72 1133 435 -0.042563 0.999375 0.999375 637064.000000 0.000313 0.000000 0.000313 0.000469 
211328000 73 20 561 294 -0.042722 0.999531 0.999531 637282.000000 0.000000 0.000156 0.000156 0.000469 
211392000 44 21 1056 1488 -0.037500 0.999531 0.999531 637320.000000 0.000000 0.000000 0.000000 0.000000 
211456000 39 56 46 160 -0.041060 0.999375 0.999375 637616.000000 0.000156 0.000156 0.000000 0.000156 
211520000 66 17 1503 1096 -0.042009 0.999844 0.999844 637837.000000 0.000156 0.000156 0.000156 0.000000 
211584000 3 65 1064 84 -0.040902 0.998594 0.998594 638026.000000 0.000000 0.000156 0.000156 0.000000 
211648000 72 66 1469 678 -0.041535 0.999531 0.999531 638228.000000 0.000156 0.000000 0.000313 0.000000 
211712000 39 15 743 117 -0.040111 0.999375 0.999375 638363.000000 0.000313 0.000000 0.000000 0.000156 
211776000 71 41 842 1421 -0.043275 0.999531 0.999531 638653.000000 0.000313 0.000625 0.000156 0.000000 
211840000 0 8 178 1471 -0.041060 0.999375 0.999375 638764.000000 0.000156 0.000156 0.000156 0.000000 
211904000 41 9 1031 745 -0.041614 0.999844 0.999844 638981.000000 0.000156 0.000156 0.000000 0.000156 
211968000 79 13 780 1302 -0.038766 0.999219 0.999219 639042.000000 0.000156 0.000000 0.000469 0.000000 
212032000 6 48 1170 780 -0.040427 0.999844 0.999844 639312.000000 0.000156 0.000313 0.000469 0.000156 
212096000 31 79 183 1593 -0.040981 0.999688 0.999687 639518.000000 0.000156 0.000313 0.000313 0.000156 
212160000 53 74 100 1535 -0.038212 0.999063 0.999062 639632.000000 0.000625 0.000000 0.000000 0.000000 
212224000 5 52 173 789 -0.041535 0.999375 0.999375 639953.000000 0.000156 0.000000 0.000000 0.000156 
212288000 7 41 695 1297 -0.041693 1.000000 1.000000 640183.000000 0.000469 0.000156 0.000156 0.000000 
212352000 65 22 1147 1030 -0.040665 0.999375 0.999375 640332.000000 0.000156 0.000000 0.000469 0.000156 
212416000 47 4 428 409 -0.043592 0.999688 0.999687 640587.000000 0.000156 0.000000 0.000000 0.000000 
212480000 32 26 1360 914 -0.041614 0.999844 0.999844 640723.000000 0.000313 0.000000 0.000313 0.000156 
212544000 33 55 1315 327 -0.043275 0.999219 0.999219 640952.000000 0.000313 0.000000 0.000156 0.000469 
212608000 6 33 119 1037 -0.041456 0.999375 0.999375 641134.000000 0.000156 0.000000 0.000313 0.000000 
212672000 77 19 1475 103 -0.041772 0.999688 0.999687 641351.000000 0.000156 0.000313 0.000156 0.000000 
212736000 47 35 374 1046 -0.041930 0.999219 0.999219 641540.000000 0.000156 0.000156 0.000000 0.000000 
212800000 36 35 155 266 -0.043671 0.999375 0.999375 641814.000000 0.000000 0.000156 0.000000 0.000469 
212864000 56 44 355 586 -0.041218 0.999688 0.999687 641937.000000 0.000156 0.000469 0.000313 0.000313 
212928000 58 31 236 34 -0.041218 0.999531 0.999531 642138.000000 0.000000 0.000469 0.000313 0.000000 
212992000 36 77 997 1303 -0.043671 0.999688 0.999687 642418.000000 0.000000 0.000156 0.000313 0.000000 
213056000 72 77 1151 1164 -0.042484 0.998906 0.998906 642552.000000 0.000000 0.000156 0.000000 0.000156 
213120000 4 48 1439 1470 -0.040981 0.999219 0.999219 642672.000000 0.000156 0.000156 0.000000 0.000000 
213184000 6 5 681 761 -0.042326 0.999219 0.999219 642916.000000 0.000000 0.000000 0.000469 0.000156 
213248000 70 48 180 421 -0.043038 0.998594 0.998594 643097.000000 0.000000 0.000313 0.000000 0.000313 
213312000 19 25 855 788 -0.042484 0.999531 0.999531 643242.000000 0.000000 0.000313 0.000156 0.000000 
213376000 32 59 702 510 -0.042642 0.999375 0.999375 643419.000000 0.000625 0.000000 0.000156 0.000313 
213440000 4 24 1113 439 -0.042959 0.999688 0.999687 643585.000000 0.000000 0.000000 0.000000 0.000156 
213504000 46 53 1328 1408 -0.042880 0.999531 0.999531 643808.000000 0.000156 0.000313 0.000156 0.000156 
213568000 30 53 1384 290 -0.042959 0.999844 0.999844 643986.000000 0.000156 0.000313 0.000156 0.000313 
213632000 37 66 1204 461 -0.038845 0.999375 0.999375 644029.000000 0.000313 0.000156 0.000781 0.000000 
213696000 75 33 898 1022 -0.039715 0.999531 0.999531 644235.000000 0.000313 0.000000 0.000156 0.000469 
213760000 51 16 357 1332 -0.043038 0.999375 0.999375 644631.000000 0.000156 0.000000 0.000156 0.000625 
213824000 69 27 1015 1497 -0.040111 0.999375 0.999375 644706.000000 0.000000 0.000156 0.000156 0.000156 
213888000 31 2 368 1514 -0.039399 0.999375 0.999375 644861.000000 0.000000 0.000156 0.000000 0.000313 
213952000 15 65 1454 1040 -0.038528 0.999375 0.999375 645035.000000 0.000000 0.000000 0.000156 0.000000 
214016000 59 68 476 856 -0.037184 0.998906 0.998906 645136.000000 0.000313 0.000000 0.000000 0.000625 
214080000 20 64 1185 223 -0.039557 0.999531 0.999531 645414.000000 0.000156 0.000000 0.000000 0.000000 
214144000 35 25 505 506 -0.037342 0.999531 0.999531 645493.000000 0.000000 0.000156 0.000000 0.000000 
214208000 24 20 354 952 -0.039478 0.999531 0.999531 645774.000000 0.000000 0.000000 0.000156 0.000313 
214272000 6 31 721 507 -0.041535 0.999219 0.999219 646067.000000 0.000000 0.000313 0.000000 0.000000 
214336000 69 41 736 1294 -0.040190 0.999531 0.999531 646211.000000 0.000469 0.000156 0.000000 0.000000 
214400000 33 17 1369 1513 -0.040902 0.999375 0.999375 646440.000000 0.000000 0.000313 0.000000 0.000000 
214464000 34 8 398 400 -0.037342 0.999063 0.999062 646519.000000 0.000000 0.000156 0.000000 0.000156 
214528000 42 75 199 1376 -0.037025 1.000000 1.000000 646667.000000 0.000000 0.000156 0.000312 0.000156 
214592000 26 50 1127 876 -0.039241 0.999688 0.999687 646940.000000 0.000469 0.000156 0.000156 0.000313 
214656000 42 3 83 889 -0.038449 0.999531 0.999531 647135.000000 0.000313 0.000156 0.000313 0.000000 
214720000 41 44 471 814 -0.043117 0.999375 0.999375 647494.000000 0.000313 0.000625 0.000156 0.000156 
214784000 55 37 1183 1097 -0.042722 0.999375 0.999375 647714.000000 0.000156 0.000469 0.000156 0.000000 
214848000 61 2 619 1077 -0.039873 0.999375 0.999375 647798.000000 0.000156 0.000156 0.000156 0.000000 
214912000 42 65 1208 1186 -0.043434 0.999531 0.999531 648147.000000 0.000000 0.000313 0.000313 0.000000 
214976000 43 2 1205 763 -0.041930 0.999531 0.999531 648283.000000 0.000156 0.000625 0.000469 0.000313 
215040000 24 59 1588 692 -0.038608 0.999219 0.999219 648333.000000 0.000000 0.000313 0.000000 0.000000 
215104000 21 44 35 1065 -0.042326 0.999375 0.999375 648627.000000 0.000313 0.000625 0.000000 0.000000 
215168000 5 78 1491 1329 -0.037104 0.999375 0.999375 648653.000000 0.000000 0.000000 0.000313 0.000156 
215232000 74 57 1211 937 -0.039794 0.999688 0.999687 648929.000000 0.000313 0.000156 0.000156 0.000156 
215296000 64 0 520 643 -0.045095 0.999219 0.999219 649342.000000 0.000000 0.000156 0.000000 0.000000 
215360000 18 60 1586 101 -0.045174 0.999688 0.999687 649626.000000 0.000156 0.000000 0.000313 0.000313 
215424000 65 71 532 556 -0.043196 1.000000 1.000000 649747.000000 0.000156 0.000312 0.000000 0.000000 
215488000 55 27 715 1516 -0.042722 0.999531 0.999531 649940.000000 0.000000 0.000156 0.000313 0.000000 
215552000 5 15 708 257 -0.041377 0.999063 0.999062 650086.000000 0.000000 0.000000 0.000469 0.000000 
215616000 14 15 381 1009 -0.042801 0.999063 0.999062 650321.000000 0.000000 0.000156 0.000156 0.000313 
215680000 54 3 594 330 -0.041930 0.999531 0.999531 650516.000000 0.000156 0.000000 0.000156 0.000000 
215744000 27 17 437 568 -0.040348 0.999844 0.999844 650643.000000 0.000000 0.000156 0.000156 0.000000 
215808000 36 64 300 1182 -0.039873 0.999375 0.999375 650841.000000 0.000000 0.000156 0.000156 0.000000 
215872000 5 37 1457 765 -0.039873 0.998906 0.998906 651021.000000 0.000156 0.000000 0.000000 0.000000 
215936000 13 48 662 91 -0.040111 0.999688 0.999687 651235.000000 0.000313 0.000156 0.000000 0.000313 
216000000 39 51 5 443 -0.039241 1.000000 1.000000 651390.000000 0.000156 0.000000 0.000000 0.000000 
216064000 3 60 1251 40 -0.042247 0.999063 0.999062 651722.000000 0.000000 0.000156 0.000313 0.000000 
216128000 48 51 985 512 -0.042642 0.999375 0.999375 651930.000000 0.000156 0.000156 0.000000 0.000156 
216192000 61 30 1074 302 -0.042801 0.999688 0.999687 652150.000000 0.000000 0.000000 0.000000 0.000000 
216256000 62 22 1025 792 -0.039557 0.999375 0.999375 652284.000000 0.000156 0.000313 0.000156 0.000000 
216320000 55 53 1004 75 -0.039082 0.999531 0.999531 652499.000000 0.000313 0.000156 0.000313 0.000313 
216384000 44 66 262 1492 -0.039161 0.999688 0.999687 652715.000000 0.000156 0.000000 0.000156 0.000000 
216448000 57 1 77 453 -0.040981 0.999375 0.999375 652961.000000 0.000156 0.000156 0.000000 0.000000 
216512000 28 73 786 1144 -0.041456 0.999688 0.999687 653173.000000 0.000000 0.000313 0.000156 0.000000 
216576000 63 1 730 481 -0.042168 0.999375 0.999375 653399.000000 0.000156 0.000000 0.000313 0.000313 
216640000 2 56 1172 1379 -0.041851 0.999688 0.999687 653596.000000 0.000000 0.000156 0.000000 0.000313 
216704000 38 27 122 84 -0.041930 0.999531 0.999531 653791.000000 0.000469 0.000000 0.000313 0.000000 
216768000 7 18 607 1046 -0.039636 0.999375 0.999375 653910.000000 0.000000 0.000000 0.000156 0.000156 
216832000 17 35 827 112 -0.039873 0.999844 0.999844 654118.000000 0.000156 0.000156 0.000156 0.000156 
216896000 28 36 623 833 -0.040665 1.000000 1.000000 654366.000000 0.000000 0.000156 0.000156 0.000156 
216960000 38 10 485 190 -0.041930 0.998750 0.998750 654638.000000 0.000156 0.000156 0.000156 0.000000 
217024000 53 8 273 133 -0.044462 0.999688 0.999687 654945.000000 0.000156 0.000156 0.000156 0.000313 
217088000 38 67 742 1018 -0.041851 0.999844 0.999844 655066.000000 0.000000 0.000000 0.000313 0.000156 
217152000 58 17 1581 801 -0.043117 0.999688 0.999687 655272.000000 0.000000 0.000156 0.000313 0.000000 
217216000 3 22 706 1137 -0.039003 0.999531 0.999531 655301.000000 0.000000 0.000156 0.000000 0.000156 
217280000 31 24 1077 844 -0.039241 0.998906 0.998906 655486.000000 0.000000 0.000313 0.000000 0.000313 
217344000 29 31 839 910 -0.040190 0.999219 0.999219 655775.000000 0.000156 0.000156 0.000313 0.000313 
217408000 55 15 1251 652 -0.039003 0.999219 0.999219 655926.000000 0.000000 0.000313 0.000469 0.000156 
217472000 51 78 1119 1421 -0.039953 0.999375 0.999375 656123.000000 0.000625 0.000313 0.000313 0.000000 
217536000 31 43 1598 907 -0.039399 0.998750 0.998750 656312.000000 0.000156 0.000156 0.000313 0.000000 
217600000 9 49 240 1472 -0.040427 0.999219 0.999219 656540.000000 0.000156 0.000156 0.000313 0.000000 
217664000 47 44 186 223 -0.041456 0.999531 0.999531 656726.000000 0.000313 0.000156 0.000000 0.000156 
217728000 76 44 716 1119 -0.040585 0.999844 0.999844 656883.000000 0.000000 0.000156 0.000312 0.000156 
217792000 62 9 569 185 -0.041535 0.999688 0.999687 657103.000000 0.000156 0.000469 0.000000 0.000000 
217856000 78 67 900 767 -0.037579 0.999063 0.999062 657187.000000 0.000000 0.000469 0.000313 0.000000 
217920000 70 0 1599 1205 -0.040269 0.999688 0.999687 657522.000000 0.000313 0.000000 0.000000 0.000156 
217984000 6 39 395 1470 -0.040902 0.999688 0.999687 657764.000000 0.000313 0.000156 0.000000 0.000156 
218048000 44 71 95 1264 -0.041297 0.999375 0.999375 657922.000000 0.000156 0.000000 0.000313 0.000156 
218112000 76 33 463 1437 -0.043592 0.999219 0.999219 658198.000000 0.000000 0.000000 0.000156 0.000313 
218176000 14 32 362 1390 -0.041930 0.999063 0.999062 658341.000000 0.000000 0.000156 0.000469 0.000625 
218240000 24 63 594 1010 -0.039873 0.999219 0.999219 658471.000000 0.000000 0.000313 0.000313 0.000000 
218304000 59 79 114 512 -0.040111 0.999844 0.999844 658653.000000 0.000000 0.000313 0.000156 0.000469 
218368000 36 73 466 306 -0.041772 0.999531 0.999531 658894.000000 0.000156 0.000469 0.000156 0.000156 
218432000 41 48 1477 1048 -0.041377 0.999375 0.999375 659049.000000 0.000469 0.000000 0.000156 0.000000 
218496000 36 10 735 411 -0.043196 0.998906 0.998906 659302.000000 0.000156 0.000469 0.000156 0.000000 
218560000 53 46 1115 622 -0.043038 0.999375 0.999375 659500.000000 0.000156 0.000469 0.000000 0.000313 
218624000 64 62 1590 399 -0.040902 0.999063 0.999062 659633.000000 0.000156 0.000156 0.000000 0.000156 
218688000 19 60 1111 145 -0.039557 0.998906 0.998906 659812.000000 0.000000 0.000000 0.000156 0.000156 
218752000 6 73 1500 392 -0.040032 0.999688 0.999687 660021.000000 0.000000 0.000156 0.000156 0.000156 
218816000 68 58 520 76 -0.041930 0.999688 0.999687 660291.000000 0.000469 0.000313 0.000313 0.000156 
218880000 26 36 1461 1221 -0.039003 0.999219 0.999219 660379.000000 0.000313 0.000313 0.000000 0.000000 
218944000 64 61 1477 247 -0.040348 0.999531 0.999531 660581.000000 0.000156 0.000000 0.000156 0.000156 
219008000 19 33 440 794 -0.042722 0.999688 0.999687 660890.000000 0.000000 0.000156 0.000156 0.000156 
219072000 78 56 1410 747 -0.043354 0.999375 0.999375 661118.000000 0.000000 0.000000 0.000000 0.000000 
219136000 18 24 511 53 -0.043513 0.999688 0.999687 661315.000000 0.000156 0.000156 0.000000 0.000469 
219200000 28 45 1498 1534 -0.042563 0.999844 0.999844 661426.000000 0.000000 0.000156 0.000469 0.000156 
219264000 43 71 1291 202 -0.042405 0.999531 0.999531 661651.000000 0.000000 0.000313 0.000156 0.000313 
219328000 14 5 515 781 -0.038054 0.999375 0.999375 661679.000000 0.000469 0.000156 0.000469 0.000625 
219392000 56 25 645 1054 -0.040427 0.999375 0.999375 661948.000000 0.000313 0.000000 0.000469 0.000000 
219456000 0 77 1100 1251 -0.038212 0.999688 0.999687 662045.000000 0.000156 0.000156 0.000313 0.000156 
219520000 55 0 1588 674 -0.040902 0.999531 0.999531 662322.000000 0.000156 0.000156 0.000156 0.000000 
219584000 20 72 1086 1170 -0.039715 0.999219 0.999219 662500.000000 0.000313 0.000000 0.000000 0.000156 
219648000 34 31 256 186 -0.037816 0.999688 0.999687 662616.000000 0.000313 0.000000 0.000156 0.000156 
219712000 12 30 1060 262 -0.041218 0.999688 0.999687 662913.000000 0.000313 0.000000 0.000000 0.000000 
219776000 24 7 220 1591 -0.040111 0.999219 0.999219 663035.000000 0.000313 0.000000 0.000156 0.000156 
219840000 58 27 634 1481 -0.039636 0.999531 0.999531 663191.000000 0.000156 0.000000 0.000156 0.000156 
219904000 6 78 1460 1407 -0.039003 0.999531 0.999531 663342.000000 0.000469 0.000000 0.000000 0.000156 
219968000 66 11 620 1115 -0.038687 0.999531 0.999531 663504.000000 0.000313 0.000000 0.000000 0.000156 
220032000 79 9 1058 1409 -0.037737 0.999844 0.999844 663701.000000 0.000000 0.000469 0.000156 0.000156 
220096000 21 48 28 134 -0.039557 0.999375 0.999375 664001.000000 0.000000 0.000156 0.000313 0.000156 
220160000 15 21 908 831 -0.037737 0.999688 0.999687 664131.000000 0.000156 0.000156 0.000156 0.000156 
220224000 6 7 134 1568 -0.039399 0.999375 0.999375 664382.000000 0.000156 0.000000 0.000313 0.000000 
220288000 58 20 1203 81 -0.041614 0.999375 0.999375 664666.000000 0.000782 0.000156 0.000313 0.000156 
220352000 27 57 559 149 -0.041218 0.999375 0.999375 664860.000000 0.000156 0.000156 0.000313 0.000000 
220416000 28 25 401 620 -0.038766 0.999531 0.999531 664955.000000 0.000000 0.000000 0.000000 0.000313 
220480000 58 3 268 497 -0.039161 0.999531 0.999531 665125.000000 0.000000 0.000000 0.000313 0.000000 
220544000 5 20 1216 1547 -0.041456 0.999844 0.999844 665377.000000 0.000313 0.000313 0.000313 0.000313 
220608000 56 22 790 1068 -0.040585 0.999531 0.999531 665533.000000 0.000156 0.000469 0.000469 0.000156 
220672000 6 71 1241 1278 -0.037184 0.999688 0.999687 665592.000000 0.000000 0.000156 0.000156 0.000000 
220736000 51 31 1221 748 -0.039715 0.999531 0.999531 665871.000000 0.000156 0.000313 0.000000 0.000156 
220800000 23 50 69 1139 -0.043987 0.999531 0.999531 666245.000000 0.000313 0.000156 0.000313 0.000156 
220864000 79 33 1395 775 -0.040902 0.999375 0.999375 666287.000000 0.000469 0.000000 0.000000 0.000156 
220928000 56 29 742 327 -0.038766 0.999688 0.999687 666400.000000 0.000000 0.000000 0.000000 0.000156 
220992000 50 53 391 1423 -0.040190 0.998750 0.998750 666648.000000 0.000469 0.000469 0.000469 0.000000 
221056000 44 56 364 1450 -0.042484 0.999219 0.999219 666891.000000 0.000156 0.000000 0.000000 0.000000 
221120000 42 32 374 930 -0.040665 0.999844 0.999844 667018.000000 0.000000 0.000000 0.000000 0.000156 
221184000 33 15 1475 648 -0.042326 0.999688 0.999687 667283.000000 0.000000 0.000000 0.000156 0.000000 
221248000 33 50 17 1166 -0.039794 0.999219 0.999219 667348.000000 0.000156 0.000000 0.000000 0.000156 
221312000 71 9 369 186 -0.041218 0.999375 0.999375 667593.000000 0.000156 0.000000 0.000000 0.000000 
221376000 79 19 1141 46 -0.041772 0.999375 0.999375 667805.000000 0.000000 0.000000 0.000156 0.000156 
221440000 61 56 76 98 -0.039873 0.999844 0.999844 667945.000000 0.000156 0.000156 0.000313 0.000000 
221504000 24 0 435 809 -0.044462 0.999844 0.999844 668345.000000 0.000156 0.000313 0.000469 0.000156 
221568000 22 59 955 476 -0.041614 0.999219 0.999219 668425.000000 0.000000 0.000313 0.000313 0.000000 
221632000 29 61 602 1487 -0.040981 0.999375 0.999375 668554.000000 0.000156 0.000469 0.000156 0.000000 
221696000 46 38 1400 1394 -0.040981 0.999219 0.999219 668763.000000 0.000313 0.000156 0.000000 0.000156 
221760000 14 67 423 1338 -0.043038 0.999219 0.999219 669027.000000 0.000156 0.000000 0.000156 0.000000 
221824000 72 63 1497 135 -0.042642 0.999531 0.999531 669178.000000 0.000313 0.000000 0.000000 0.000156 
221888000 21 9 499 80 -0.040902 0.999688 0.999687 669309.000000 0.000156 0.000000 0.000156 0.000313 
221952000 35 53 112 615 -0.042326 0.999375 0.999375 669534.000000 0.000156 0.000000 0.000625 0.000156 
222016000 5 62 373 556 -0.039320 0.999531 0.999531 669594.000000 0.000156 0.000000 0.000313 0.000313 
222080000 45 37 761 128 -0.040981 0.999531 0.999531 669883.000000 0.000000 0.000000 0.000313 0.000156 
222144000 31 49 220 539 -0.043513 0.999375 0.999375 670167.000000 0.000156 0.000000 0.000000 0.000156 
222208000 17 13 115 249 -0.039953 0.999375 0.999375 670301.000000 0.000156 0.000000 0.000000 0.000156 
222272000 17 18 81 382 -0.039636 0.999531 0.999531 670505.000000 0.000000 0.000313 0.000000 0.000000 
222336000 68 66 1085 339 -0.040032 0.999688 0.999687 670743.000000 0.000000 0.000000 0.000313 0.000000 
222400000 69 4 1490 639 -0.038054 0.998594 0.998594 670854.000000 0.000000 0.000000 0.000313 0.000156 
222464000 2 24 13 1055 -0.038054 0.999688 0.999687 671025.000000 0.000313 0.000156 0.000000 0.000000 
222528000 28 40 1127 731 -0.042247 0.999688 0.999687 671367.000000 0.000313 0.000156 0.000156 0.000625 
222592000 74 44 1574 1269 -0.041535 0.999375 0.999375 671544.000000 0.000156 0.000000 0.000156 0.000000 
222656000 55 79 1590 54 -0.040585 0.999688 0.999687 671732.000000 0.000156 0.000000 0.000000 0.000313 
222720000 70 57 497 1150 -0.041297 0.999219 0.999219 671962.000000 0.000313 0.000000 0.000313 0.000313 
222784000 25 65 179 1506 -0.040981 0.999375 0.999375 672139.000000 0.000000 0.000000 0.000313 0.000000 
222848000 48 23 853 1557 -0.043434 0.999531 0.999531 672445.000000 0.000313 0.000156 0.000000 0.000469 
222912000 58 22 18 1474 -0.039636 0.999531 0.999531 672512.000000 0.000469 0.000000 0.000469 0.000156 
222976000 24 72 525 1549 -0.041139 0.999063 0.999062 672743.000000 0.000156 0.000156 0.000313 0.000156 
223040000 72 68 1125 917 -0.041535 0.999688 0.999687 673006.000000 0.000625 0.000469 0.000313 0.000000 
223104000 10 47 324 1466 -0.043671 0.999063 0.999062 673244.000000 0.000000 0.000313 0.000000 0.000156 
223168000 30 37 1461 595 -0.044304 0.999531 0.999531 673458.000000 0.000156 0.000156 0.000000 0.000313 
223232000 11 5 726 554 -0.040190 0.999688 0.999687 673512.000000 0.000000 0.000000 0.000156 0.000000 
223296000 6 68 529 808 -0.040506 0.999531 0.999531 673740.000000 0.000469 0.000313 0.000156 0.000156 
223360000 45 30 80 1354 -0.039478 0.999844 0.999844 673892.000000 0.000313 0.000000 0.000156 0.000156 
223424000 50 65 946 707 -0.039241 0.999375 0.999375 674060.000000 0.000000 0.000000 0.000000 0.000000 
223488000 50 59 621 918 -0.038370 0.999063 0.999062 674202.000000 0.000156 0.000000 0.000156 0.000156 
223552000 76 33 1087 1384 -0.043038 0.999063 0.999062 674522.000000 0.000156 0.000000 0.000156 0.000313 
223616000 45 28 1032 683 -0.042009 0.999844 0.999844 674715.000000 0.000156 0.000312 0.000000 0.000156 
223680000 46 26 1593 1298 -0.041693 0.999375 0.999375 674871.000000 0.000000 0.000156 0.000156 0.000000 
223744000 56 5 1547 1166 -0.040665 0.999688 0.999687 675030.000000 0.000156 0.000000 0.000000 0.000156 
223808000 35 7 414 1505 -0.039953 0.999063 0.999062 675192.000000 0.000000 0.000000 0.000000 0.000313 
223872000 60 24 236 189 -0.039794 0.999219 0.999219 675359.000000 0.000156 0.000000 0.000156 0.000156 
223936000 22 43 1167 1522 -0.039399 0.999063 0.999062 675517.000000 0.000000 0.000000 0.000000 0.000000 
224000000 18 62 638 1495 -0.040506 0.999375 0.999375 675754.000000 0.000156 0.000156 0.000000 0.000313 
224064000 12 21 505 18 -0.041535 0.999219 0.999219 676010.000000 0.000156 0.000156 0.000000 0.000156 
224128000 54 60 621 932 -0.038845 0.999531 0.999531 676108.000000 0.000313 0.000313 0.000156 0.000000 
224192000 65 54 511 1434 -0.042247 0.999688 0.999687 676425.000000 0.000156 0.000156 0.000313 0.000000 
224256000 68 17 736 1529 -0.043750 0.999219 0.999219 676655.000000 0.000156 0.000156 0.000156 0.000000 
224320000 57 6 1131 1082 -0.044699 0.999219 0.999219 676915.000000 0.000156 0.000000 0.000000 0.000000 
224384000 78 34 620 381 -0.041614 0.999063 0.999062 676978.000000 0.000156 0.000000 0.000469 0.000156 
224448000 57 28 1597 1581 -0.041693 0.999531 0.999531 677151.000000 0.000156 0.000000 0.000156 0.000313 
224512000 21 8 242 716 -0.037975 0.999688 0.999687 677278.000000 0.000313 0.000000 0.000000 0.000000 
224576000 49 27 1555 818 -0.036867 0.999531 0.999531 677381.000000 0.000000 0.000156 0.000469 0.000156 
224640000 40 34 1352 66 -0.038766 0.999688 0.999687 677647.000000 0.000000 0.000156 0.000000 0.000156 
224704000 68 71 62 1164 -0.042168 0.999063 0.999062 677946.000000 0.000000 0.000000 0.000000 0.000469 
224768000 14 2 326 728 -0.043354 0.999219 0.999219 678157.000000 0.000000 0.000625 0.000000 0.000313 
224832000 64 67 1122 1229 -0.040190 0.999219 0.999219 678223.000000 0.000000 0.000156 0.000156 0.000156 
224896000 11 32 1382 107 -0.040032 0.999844 0.999844 678440.000000 0.000313 0.000156 0.000000 0.000156 
224960000 48 69 1004 1395 -0.040111 0.999375 0.999375 678640.000000 0.000156 0.000156 0.000156 0.000000 
225024000 73 12 800 1202 -0.039241 0.999688 0.999687 678819.000000 0.000313 0.000156 0.000313 0.000469 
225088000 19 72 44 1232 -0.042880 0.999219 0.999219 679155.000000 0.000313 0.000313 0.000156 0.000156 
225152000 9 25 5 1007 -0.042563 0.998594 0.998594 679344.000000 0.000156 0.000000 0.000000 0.000000 
225216000 52 19 1173 998 -0.042959 0.999688 0.999687 679543.000000 0.000156 0.000000 0.000000 0.000000 
225280000 45 3 431 1080 -0.042801 0.999688 0.999687 679718.000000 0.000469 0.000156 0.000313 0.000156 
225344000 8 75 979 1353 -0.044066 0.999531 0.999531 680011.000000 0.000156 0.000156 0.000313 0.000000 
225408000 77 64 1299 1236 -0.040585 0.999531 0.999531 680114.000000 0.000156 0.000000 0.000469 0.000156 
225472000 67 54 477 612 -0.042880 0.999219 0.999219 680407.000000 0.000156 0.000156 0.000313 0.000000 
225536000 50 47 1014 1290 -0.041139 0.999688 0.999687 680575.000000 0.000156 0.000000 0.000313 0.000313 
225600000 21 45 1469 1540 -0.043592 0.999844 0.999844 680865.000000 0.000156 0.000000 0.000000 0.000000 
225664000 66 0 1564 1357 -0.040902 0.999375 0.999375 680940.000000 0.000156 0.000000 0.000156 0.000000 
225728000 79 54 1391 953 -0.039794 0.998906 0.998906 681078.000000 0.000000 0.000000 0.000000 0.000156 
225792000 10 49 801 1574 -0.040665 0.999688 0.999687 681276.000000 0.000156 0.000156 0.000000 0.000000 
225856000 76 21 881 367 -0.039557 0.999688 0.999687 681452.000000 0.000156 0.000000 0.000469 0.000000 
225920000 26 69 353 856 -0.038845 0.999531 0.999531 681587.000000 0.000000 0.000469 0.000156 0.000313 
225984000 42 55 936 343 -0.040902 0.999531 0.999531 681846.000000 0.000156 0.000313 0.000000 0.000000 
226048000 70 39 1437 1325 -0.040665 0.999844 0.999844 682011.000000 0.000000 0.000000 0.000156 0.000000 
226112000 17 56 1299 1507 -0.037500 1.000000 1.000000 682086.000000 0.000156 0.000000 0.000156 0.000000 
226176000 64 3 322 1388 -0.040111 0.999375 0.999375 682369.000000 0.000469 0.000156 0.000000 0.000000 
226240000 65 36 1070 551 -0.040032 0.999531 0.999531 682541.000000 0.000156 0.000000 0.000313 0.000000 
226304000 38 4 803 1374 -0.040190 0.998906 0.998906 682744.000000 0.000313 0.000469 0.000156 0.000000 
226368000 20 40 161 1580 -0.041218 0.999531 0.999531 682966.000000 0.000156 0.000156 0.000156 0.000625 
226432000 75 33 843 988 -0.041060 0.999063 0.999062 683158.000000 0.000000 0.000156 0.000469 0.000313 
226496000 28 27 461 1386 -0.040823 0.999688 0.999687 683373.000000 0.000313 0.000156 0.000000 0.000156 
226560000 42 9 1157 866 -0.044146 0.999531 0.999531 683676.000000 0.000313 0.000000 0.000313 0.000156 
226624000 77 35 328 79 -0.040506 0.998906 0.998906 683731.000000 0.000000 0.000000 0.000156 0.000156 
226688000 38 46 949 1455 -0.038845 0.999219 0.999219 683867.000000 0.000156 0.000000 0.000000 0.000000 
226752000 30 19 604 1571 -0.041139 0.999688 0.999687 684141.000000 0.000469 0.000000 0.000156 0.000313 
226816000 26 69 1394 1086 -0.043592 0.999219 0.999219 684404.000000 0.000000 0.000313 0.000313 0.000313 
226880000 63 6 1140 385 -0.043196 0.999063 0.999062 684594.000000 0.000156 0.000313 0.000156 0.000156 
226944000 71 18 984 1534 -0.041930 0.999375 0.999375 684725.000000 0.000000 0.000469 0.000156 0.000156 
227008000 54 8 1160 698 -0.041930 0.999531 0.999531 684875.000000 0.000000 0.000156 0.000156 0.000000 
227072000 66 33 824 1110 -0.042642 0.999688 0.999687 685066.000000 0.000313 0.000000 0.000469 0.000000 
227136000 0 32 1205 1488 -0.041297 0.999844 0.999844 685209.000000 0.000469 0.000156 0.000469 0.000000 
227200000 11 11 138 65 -0.039873 0.999063 0.999062 685353.000000 0.000156 0.000156 0.000156 0.000156 
227264000 3 40 1294 1168 -0.040981 0.999844 0.999844 685615.000000 0.000156 0.000000 0.000000 0.000156 
227328000 20 72 496 239 -0.040111 0.999531 0.999531 685777.000000 0.000000 0.000156 0.000469 0.000156 
227392000 26 69 1180 1434 -0.042247 1.000000 1.000000 686107.000000 0.000312 0.000312 0.000156 0.000000 
227456000 65 17 1392 834 -0.041060 0.999219 0.999219 686250.000000 0.000156 0.000000 0.000313 0.000156 
227520000 29 9 1235 400 -0.040190 0.999531 0.999531 686444.000000 0.000000 0.000313 0.000156 0.000000 
227584000 56 79 1004 197 -0.037816 0.999375 0.999375 686571.000000 0.000000 0.000156 0.000000 0.000000 
227648000 17 77 999 1148 -0.041693 0.999688 0.999687 686897.000000 0.000000 0.000000 0.000625 0.000000 
227712000 43 39 877 1142 -0.040823 0.999688 0.999687 687036.000000 0.000156 0.000156 0.000156 0.000156 
227776000 29 21 354 1051 -0.043275 0.999531 0.999531 687329.000000 0.000313 0.000313 0.000469 0.000000 
227840000 19 70 874 38 -0.040111 0.999688 0.999687 687411.000000 0.000156 0.000000 0.000000 0.000156 
227904000 2 34 182 1348 -0.041218 0.999063 0.999062 687648.000000 0.000469 0.000313 0.000000 0.000000 
227968000 34 4 437 404 -0.044383 0.999531 0.999531 687982.000000 0.000156 0.000000 0.000313 0.000000 
228032000 28 14 1427 961 -0.044541 0.999688 0.999687 688222.000000 0.000156 0.000156 0.000156 0.000000 
228096000 7 56 261 719 -0.042563 0.999688 0.999687 688358.000000 0.000313 0.000000 0.000156 0.000156 
228160000 17 59 847 1006 -0.039003 0.999844 0.999844 688474.000000 0.000156 0.000156 0.000313 0.000625 
228224000 39 55 268 715 -0.038687 0.999688 0.999687 688679.000000 0.000469 0.000156 0.000000 0.000000 
228288000 79 15 435 879 -0.038054 0.999531 0.999531 688879.000000 0.000000 0.000625 0.000156 0.000156 
228352000 29 12 656 661 -0.041456 0.999844 0.999844 689167.000000 0.000156 0.000000 0.000156 0.000000 
228416000 22 16 709 1409 -0.040348 0.999531 0.999531 689310.000000 0.000000 0.000000 0.000000 0.000469 
228480000 58 69 497 1564 -0.040506 0.999375 0.999375 689519.000000 0.000156 0.000313 0.000000 0.000156 
228544000 42 58 671 911 -0.039636 0.999844 0.999844 689704.000000 0.000000 0.000312 0.000000 0.000000 
228608000 50 36 815 160 -0.041693 0.998594 0.998594 689959.000000 0.000000 0.000156 0.000156 0.000156 
228672000 70 41 1076 445 -0.040665 0.999531 0.999531 690141.000000 0.000313 0.000156 0.000156 0.000000 
228736000 44 73 996 499 -0.039715 0.999375 0.999375 690264.000000 0.000000 0.000000 0.000156 0.000313 
228800000 0 31 1085 1514 -0.039715 0.999063 0.999062 690443.000000 0.000156 0.000156 0.000469 0.000156 
228864000 56 11 1095 1468 -0.039715 0.999375 0.999375 690610.000000 0.000156 0.000313 0.000313 0.000156 
228928000 30 76 1089 1095 -0.042642 0.999531 0.999531 690901.000000 0.000000 0.000156 0.000000 0.000000 
228992000 76 20 786 1431 -0.039557 0.999375 0.999375 690992.000000 0.000000 0.000156 0.000313 0.000000 
229056000 33 27 983 1055 -0.039399 0.999531 0.999531 691203.000000 0.000156 0.000313 0.000000 0.000156 
229120000 37 55 25 967 -0.039399 0.999531 0.999531 691403.000000 0.000000 0.000313 0.000156 0.000313 
229184000 15 75 1528 695 -0.040823 0.999844 0.999844 691636.000000 0.000000 0.000000 0.000312 0.000156 
229248000 14 40 1456 927 -0.041614 0.999063 0.999062 691851.000000 0.000000 0.000000 0.000626 0.000000 
229312000 56 47 531 692 -0.043117 0.999844 0.999844 692048.000000 0.000469 0.000156 0.000156 0.000000 
229376000 30 79 308 56 -0.041614 0.999063 0.999062 692139.000000 0.000156 0.000313 0.000156 0.000000 
229440000 44 75 1116 507 -0.040981 0.999531 0.999531 692256.000000 0.000000 0.000000 0.000156 0.000156 
229504000 54 35 745 1049 -0.039636 0.999063 0.999062 692430.000000 0.000000 0.000000 0.000156 0.000156 
229568000 6 52 615 1511 -0.038370 0.999375 0.999375 692561.000000 0.000156 0.000156 0.000000 0.000313 
229632000 26 21 240 1345 -0.038608 0.999219 0.999219 692777.000000 0.000156 0.000156 0.000156 0.000000 
229696000 71 35 649 668 -0.040981 0.999219 0.999219 693059.000000 0.000156 0.000156 0.000000 0.000313 
229760000 65 71 1415 133 -0.041693 0.999531 0.999531 693274.000000 0.000156 0.000313 0.000313 0.000000 
229824000 74 64 759 96 -0.042009 0.999844 0.999844 693510.000000 0.000000 0.000312 0.000156 0.000156 
229888000 61 34 141 1528 -0.040744 0.999688 0.999687 693744.000000 0.000156 0.000313 0.000313 0.000000 
229952000 21 2 865 1593 -0.043354 0.999219 0.999219 693980.000000 0.000000 0.000313 0.000000 0.000156 
230016000 64 36 570 485 -0.039003 0.999219 0.999219 693993.000000 0.000313 0.000313 0.000156 0.000000 
230080000 72 50 156 1409 -0.042326 0.999531 0.999531 694338.000000 0.000625 0.000313 0.000000 0.000000 
230144000 3 60 1169 881 -0.040902 0.999375 0.999375 694489.000000 0.000156 0.000000 0.000313 0.000313 
230208000 63 8 556 276 -0.040427 0.999688 0.999687 694644.000000 0.000000 0.000000 0.000000 0.000000 
230272000 6 30 772 1571 -0.040269 0.998906 0.998906 694812.000000 0.000000 0.000156 0.000156 0.000000 
230336000 71 78 939 1158 -0.040032 0.999219 0.999219 694959.000000 0.000000 0.000156 0.000156 0.000000 
230400000 19 25 1021 1452 -0.041060 0.999844 0.999844 695163.000000 0.000313 0.000313 0.000156 0.000156 
230464000 21 49 761 1511 -0.041930 0.999688 0.999687 695388.000000 0.000000 0.000000 0.000156 0.000469 
230528000 49 22 46 1171 -0.042247 0.999688 0.999687 695564.000000 0.000312 0.000312 0.000000 0.000312 
230592000 29 2 1024 1118 -0.041930 0.999063 0.999062 695774.000000 0.000156 0.000000 0.000156 0.000625 
230656000 26 52 410 359 -0.039082 0.999531 0.999531 695894.000000 0.000000 0.000313 0.000156 0.000000 
230720000 46 50 529 1339 -0.039715 0.999531 0.999531 696155.000000 0.000156 0.000000 0.000000 0.000000 
230784000 68 68 564 836 -0.040506 0.999531 0.999531 696362.000000 0.000000 0.000156 0.000000 0.000000 
230848000 34 67 565 540 -0.039636 0.999375 0.999375 696541.000000 0.000156 0.000000 0.000156 0.000156 
230912000 71 11 703 11 -0.040269 0.999531 0.999531 696767.000000 0.000156 0.000156 0.000313 0.000313 
230976000 0 62 571 1295 -0.043117 0.999531 0.999531 697027.000000 0.000000 0.000000 0.000000 0.000000 
231040000 20 51 421 537 -0.040981 0.999531 0.999531 697116.000000 0.000000 0.000000 0.000156 0.000156 
231104000 77 24 1397 891 -0.039715 0.999219 0.999219 697252.000000 0.000469 0.000313 0.000156 0.000000 
231168000 75 50 757 1054 -0.036551 0.999531 0.999531 697348.000000 0.000000 0.000000 0.000000 0.000313 
231232000 5 61 1198 295 -0.039953 0.999375 0.999375 697603.000000 0.000000 0.000313 0.000000 0.000313 
231296000 58 19 502 1474 -0.040744 0.999688 0.999687 697810.000000 0.000000 0.000469 0.000313 0.000313 
231360000 76 78 946 328 -0.042484 1.000000 1.000000 698065.000000 0.000156 0.000000 0.000156 0.000156 
231424000 60 55 1189 1112 -0.039636 1.000000 1.000000 698199.000000 0.000000 0.000312 0.000156 0.000000 
231488000 4 47 515 887 -0.040348 0.998906 0.998906 698406.000000 0.000156 0.000000 0.000313 0.000156 
231552000 41 77 292 1144 -0.040744 0.999375 0.999375 698615.000000 0.000313 0.000000 0.000156 0.000000 
231616000 10 71 209 1404 -0.043513 0.999844 0.999844 698850.000000 0.000000 0.000625 0.000313 0.000156 
231680000 44 14 255 887 -0.040190 0.998906 0.998906 698917.000000 0.000000 0.000000 0.000000 0.000313 
231744000 33 14 835 1061 -0.040348 0.999844 0.999844 699139.000000 0.000000 0.000156 0.000000 0.000000 
231808000 18 32 29 462 -0.042326 0.999375 0.999375 699398.000000 0.000000 0.000000 0.000000 0.000000 
231872000 39 7 56 521 -0.040190 0.999531 0.999531 699549.000000 0.000156 0.000156 0.000156 0.000156 
231936000 3 0 284 93 -0.042484 0.999375 0.999375 699842.000000 0.000000 0.000156 0.000156 0.000000 
232000000 8 18 1013 1209 -0.040981 0.999531 0.999531 700008.000000 0.000156 0.000469 0.000000 0.000469 
232064000 67 34 899 715 -0.040111 0.999844 0.999844 700239.000000 0.000312 0.000000 0.000000 0.000156 
232128000 48 3 60 492 -0.039241 0.999531 0.999531 700400.000000 0.000156 0.000000 0.000156 0.000000 
232192000 40 49 865 1122 -0.040032 0.999219 0.999219 700591.000000 0.000469 0.000000 0.000156 0.000156 
232256000 40 58 1339 245 -0.040585 0.999688 0.999687 700817.000000 0.000156 0.000313 0.000156 0.000156 
232320000 0 77 1029 1577 -0.037658 0.999531 0.999531 700889.000000 0.000156 0.000156 0.000156 0.000313 
232384000 43 57 1426 694 -0.039478 0.999531 0.999531 701180.000000 0.000156 0.000000 0.000000 0.000156 
232448000 61 40 679 180 -0.040823 0.999688 0.999687 701442.000000 0.000156 0.000000 0.000000 0.000156 
232512000 12 39 1230 909 -0.040981 0.999219 0.999219 701639.000000 0.000313 0.000156 0.000313 0.000000 
232576000 25 20 1447 102 -0.040111 0.999844 0.999844 701777.000000 0.000781 0.000000 0.000156 0.000000 
232640000 11 69 350 1204 -0.041772 0.998750 0.998750 702034.000000 0.000156 0.000000 0.000000 0.000313 
232704000 16 15 1544 1272 -0.040506 0.999688 0.999687 702222.000000 0.000000 0.000156 0.000156 0.000000 
232768000 38 38 691 532 -0.039794 0.999531 0.999531 702401.000000 0.000156 0.000000 0.000000 0.000313 
232832000 73 23 450 1184 -0.039478 0.999531 0.999531 702568.000000 0.000156 0.000000 0.000156 0.000156 
232896000 14 53 225 855 -0.042089 0.999531 0.999531 702848.000000 0.000313 0.000000 0.000156 0.000156 
232960000 41 15 559 769 -0.042089 0.999844 0.999844 703058.000000 0.000156 0.000313 0.000313 0.000469 
233024000 32 59 546 1062 -0.039794 0.999063 0.999062 703192.000000 0.000000 0.000000 0.000469 0.000156 
233088000 75 29 738 1368 -0.040665 0.999375 0.999375 703404.000000 0.000000 0.000156 0.000000 0.000313 
233152000 6 1 1533 451 -0.039161 0.999531 0.999531 703593.000000 0.000000 0.000156 0.000000 0.000313 
233216000 75 19 1017 495 -0.037263 0.999375 0.999375 703732.000000 0.000313 0.000156 0.000156 0.000156 
233280000 70 46 1428 710 -0.041930 0.999375 0.999375 704112.000000 0.000000 0.000156 0.000000 0.000156 
233344000 70 15 86 733 -0.043829 0.999688 0.999687 704384.000000 0.000156 0.000156 0.000000 0.000000 
233408000 6 30 1195 1080 -0.039794 0.999219 0.999219 704476.000000 0.000000 0.000000 0.000156 0.000313 
233472000 8 51 396 249 -0.038608 0.999688 0.999687 704620.000000 0.000000 0.000156 0.000000 0.000000 
233536000 8 22 165 543 -0.040111 0.998906 0.998906 704864.000000 0.000313 0.000000 0.000156 0.000469 
233600000 23 61 475 209 -0.043354 0.999531 0.999531 705134.000000 0.000156 0.000156 0.000156 0.000000 
233664000 61 21 556 699 -0.045965 0.999219 0.999219 705456.000000 0.000156 0.000156 0.000156 0.000469 
233728000 32 7 574 1342 -0.042722 0.999375 0.999375 705515.000000 0.000000 0.000156 0.000156 0.000313 
233792000 71 16 667 945 -0.038766 0.999844 0.999844 705536.000000 0.000000 0.000312 0.000156 0.000000 
233856000 16 59 984 1370 -0.038845 0.999219 0.999219 705726.000000 0.000469 0.000313 0.000156 0.000156 
233920000 17 14 968 381 -0.038291 0.999844 0.999844 705937.000000 0.000000 0.000156 0.000000 0.000312 
233984000 78 56 140 905 -0.038766 0.998906 0.998906 706162.000000 0.000156 0.000313 0.000156 0.000000 
234048000 28 78 1537 1492 -0.039794 0.999219 0.999219 706390.000000 0.000313 0.000156 0.000156 0.000000 
234112000 42 72 939 1105 -0.041930 0.999688 0.999687 706684.000000 0.000313 0.000000 0.000156 0.000000 
234176000 21 50 1299 479 -0.042168 0.999844 0.999844 706870.000000 0.000156 0.000469 0.000000 0.000313 
234240000 39 55 1337 1457 -0.042801 0.999219 0.999219 707094.000000 0.000000 0.000156 0.000313 0.000156 
234304000 62 32 168 1212 -0.043987 0.999688 0.999687 707343.000000 0.000000 0.000156 0.000156 0.000000 
234368000 15 79 970 1290 -0.043354 0.999219 0.999219 707532.000000 0.000000 0.000313 0.000313 0.000000 
234432000 47 4 1018 1484 -0.044304 0.999375 0.999375 707771.000000 0.000469 0.000000 0.000313 0.000156 
234496000 14 1 927 1456 -0.043038 0.999531 0.999531 707921.000000 0.000000 0.000000 0.000156 0.000000 
234560000 70 73 846 627 -0.042642 0.999688 0.999687 708099.000000 0.000313 0.000000 0.000156 0.000313 
234624000 70 12 557 1569 -0.041297 0.999531 0.999531 708287.000000 0.000156 0.000000 0.000156 0.000156 
234688000 63 51 1415 1070 -0.042563 0.999531 0.999531 708556.000000 0.000000 0.000313 0.000000 0.000000 
234752000 8 67 980 985 -0.038449 0.999219 0.999219 708593.000000 0.000313 0.000313 0.000313 0.000156 
234816000 12 7 1034 1056 -0.039241 0.999688 0.999687 708799.000000 0.000313 0.000000 0.000156 0.000000 
234880000 53 7 1451 1494 -0.040427 0.999375 0.999375 709044.000000 0.000156 0.000156 0.000156 0.000156 
234944000 45 59 275 320 -0.040032 0.999531 0.999531 709233.000000 0.000156 0.000156 0.000156 0.000156 
235008000 21 71 1166 301 -0.038687 0.999063 0.999062 709375.000000 0.000156 0.000156 0.000000 0.000000 
235072000 37 5 255 291 -0.038054 0.999688 0.999687 709552.000000 0.000313 0.000313 0.000156 0.000000 
235136000 43 16 1002 343 -0.039399 0.999219 0.999219 709813.000000 0.000000 0.000156 0.000313 0.000000 
235200000 4 19 998 762 -0.040823 0.999688 0.999687 710089.000000 0.000000 0.000313 0.000313 0.000000 
235264000 7 75 32 960 -0.042009 0.999219 0.999219 710328.000000 0.000469 0.000469 0.000000 0.000156 
235328000 17 2 256 696 -0.042247 0.999844 0.999844 710536.000000 0.000000 0.000000 0.000000 0.000156 
235392000 34 20 408 711 -0.043354 0.999531 0.999531 710789.000000 0.000156 0.000000 0.000000 0.000156 
235456000 35 72 1309 1352 -0.043354 0.999063 0.999062 710977.000000 0.000156 0.000000 0.000156 0.000313 
235520000 40 78 643 1210 -0.043829 0.999688 0.999687 711252.000000 0.000469 0.000000 0.000313 0.000469 
235584000 43 6 547 593 -0.042484 0.999531 0.999531 711380.000000 0.000469 0.000156 0.000000 0.000156 
235648000 52 28 1318 981 -0.040902 0.999219 0.999219 711518.000000 0.000156 0.000313 0.000156 0.000156 
235712000 6 67 1298 1430 -0.041139 0.998594 0.998594 711723.000000 0.000156 0.000000 0.000000 0.000156 
235776000 16 3 400 1114 -0.040744 0.999688 0.999687 711901.000000 0.000156 0.000000 0.000000 0.000000 
235840000 62 47 628 522 -0.039636 0.999531 0.999531 712059.000000 0.000000 0.000156 0.000156 0.000000 
235904000 50 38 315 599 -0.038687 0.999219 0.999219 712241.000000 0.000156 0.000313 0.000000 0.000313 
235968000 78 1 1244 1389 -0.041139 0.999531 0.999531 712500.000000 0.000000 0.000156 0.000000 0.000000 
236032000 73 61 1289 998 -0.042880 0.999375 0.999375 712745.000000 0.000000 0.000156 0.000156 0.000469 
236096000 54 33 1432 645 -0.038766 0.999219 0.999219 712813.000000 0.000156 0.000313 0.000313 0.000156 
236160000 72 23 1360 460 -0.041693 0.999219 0.999219 713147.000000 0.000313 0.000313 0.000000 0.000469 
236224000 78 27 536 1059 -0.041614 0.999688 0.999687 713306.000000 0.000000 0.000000 0.000156 0.000313 
236288000 26 62 4 638 -0.040269 0.999688 0.999687 713457.000000 0.000000 0.000313 0.000156 0.000000 
236352000 30 76 717 51 -0.041060 0.999531 0.999531 713656.000000 0.000156 0.000156 0.000469 0.000156 
236416000 58 28 368 1221 -0.040902 0.999375 0.999375 713836.000000 0.000000 0.000313 0.000469 0.000000 
236480000 33 40 1142 66 -0.042484 0.999688 0.999687 714078.000000 0.000156 0.000156 0.000000 0.000000 
236544000 7 7 581 1174 -0.043117 0.998906 0.998906 714308.000000 0.000313 0.000313 0.000000 0.000156 
236608000 58 10 1564 1090 -0.041851 0.999219 0.999219 714435.000000 0.000156 0.000000 0.000000 0.000156 
236672000 74 37 567 469 -0.040190 0.999219 0.999219 714593.000000 0.000156 0.000000 0.000000 0.000156 
236736000 79 11 451 538 -0.041851 0.999844 0.999844 714867.000000 0.000000 0.000313 0.000000 0.000313 
236800000 0 26 1401 1270 -0.043671 0.999219 0.999219 715090.000000 0.000313 0.000156 0.000000 0.000156 
236864000 68 10 63 35 -0.043038 0.999688 0.999687 715268.000000 0.000000 0.000000 0.000000 0.000156 
236928000 37 2 302 138 -0.042168 0.999375 0.999375 715433.000000 0.000000 0.000156 0.000313 0.000313 
236992000 49 53 1148 800 -0.042326 0.999063 0.999062 715625.000000 0.000156 0.000156 0.000313 0.000313 
237056000 54 24 698 1128 -0.042168 0.999375 0.999375 715793.000000 0.000156 0.000156 0.000000 0.000000 
237120000 53 1 1199 1383 -0.044066 0.999531 0.999531 716060.000000 0.000313 0.000313 0.000000 0.000000 
237184000 31 59 587 269 -0.045095 0.999375 0.999375 716331.000000 0.000156 0.000156 0.000156 0.000000 
237248000 60 44 1154 1584 -0.044462 0.999375 0.999375 716516.000000 0.000156 0.000000 0.000156 0.000000 
237312000 34 62 1208 1013 -0.042722 0.999844 0.999844 716649.000000 0.000000 0.000000 0.000156 0.000000 
237376000 9 62 536 715 -0.039320 0.999531 0.999531 716699.000000 0.000000 0.000156 0.000000 0.000156 
237440000 2 31 764 111 -0.039399 0.999688 0.999687 716902.000000 0.000469 0.000625 0.000000 0.000000 
237504000 24 14 1587 509 -0.040665 0.999375 0.999375 717121.000000 0.000156 0.000313 0.000000 0.000313 
237568000 4 49 568 1203 -0.041693 0.999219 0.999219 717338.000000 0.000000 0.000000 0.000000 0.000469 
237632000 7 46 749 600 -0.042801 1.000000 1.000000 717593.000000 0.000156 0.000156 0.000156 0.000156 
237696000 42 8 159 1487 -0.041930 0.999531 0.999531 717792.000000 0.000156 0.000000 0.000313 0.000000 
237760000 22 66 611 576 -0.040190 0.999219 0.999219 717889.000000 0.000000 0.000156 0.000000 0.000469 
237824000 31 0 989 908 -0.040427 0.999844 0.999844 718044.000000 0.000313 0.000000 0.000000 0.000313 
237888000 77 19 268 378 -0.040427 0.999375 0.999375 718302.000000 0.000156 0.000000 0.000156 0.000156 
237952000 47 43 1303 424 -0.040032 0.999844 0.999844 718421.000000 0.000156 0.000469 0.000156 0.000156 
238016000 44 53 226 297 -0.040269 0.999531 0.999531 718604.000000 0.000313 0.000000 0.000000 0.000000 
238080000 17 42 228 1200 -0.042247 0.999688 0.999687 718870.000000 0.000156 0.000313 0.000313 0.000000 
238144000 5 60 597 1066 -0.039399 0.998906 0.998906 718966.000000 0.000156 0.000313 0.000156 0.000000 
238208000 76 44 1365 453 -0.037421 0.998750 0.998750 719103.000000 0.000156 0.000000 0.000000 0.000000 
238272000 25 4 896 143 -0.040585 0.999688 0.999687 719418.000000 0.000000 0.000000 0.000156 0.000156 
238336000 69 63 867 929 -0.043513 0.999688 0.999687 719814.000000 0.000000 0.000313 0.000156 0.000313 
238400000 52 22 1467 230 -0.040902 1.000000 1.000000 719925.000000 0.000156 0.000469 0.000000 0.000156 
238464000 3 54 649 926 -0.040032 0.999375 0.999375 720072.000000 0.000000 0.000000 0.000156 0.000156 
238528000 27 46 461 1432 -0.038845 0.999375 0.999375 720239.000000 0.000000 0.000156 0.000156 0.000000 
238592000 21 74 843 830 -0.040348 0.998594 0.998594 720471.000000 0.000313 0.000156 0.000313 0.000313 
238656000 10 51 1402 278 -0.039794 0.999375 0.999375 720625.000000 0.000156 0.000156 0.000156 0.000000 
238720000 31 19 1322 857 -0.039320 0.999531 0.999531 720780.000000 0.000000 0.000000 0.000156 0.000313 
238784000 56 36 1292 918 -0.041535 0.999688 0.999687 721048.000000 0.000000 0.000000 0.000156 0.000000 
238848000 77 40 676 128 -0.040823 0.999063 0.999062 721210.000000 0.000000 0.000156 0.000156 0.000469 
238912000 47 55 883 1063 -0.039715 0.999688 0.999687 721340.000000 0.000156 0.000469 0.000000 0.000000 
238976000 15 73 1121 48 -0.039557 0.999531 0.999531 721540.000000 0.000625 0.000469 0.000156 0.000156 
239040000 60 65 1437 793 -0.040823 0.999375 0.999375 721791.000000 0.000156 0.000313 0.000313 0.000000 
239104000 22 1 1041 691 -0.043592 0.999219 0.999219 722103.000000 0.000313 0.000000 0.000156 0.000156 
239168000 59 49 187 1037 -0.042247 0.999688 0.999687 722292.000000 0.000156 0.000156 0.000000 0.000469 
239232000 73 3 502 338 -0.042722 0.999375 0.999375 722497.000000 0.000313 0.000313 0.000000 0.000000 
239296000 58 21 491 1115 -0.042326 0.999375 0.999375 722660.000000 0.000000 0.000000 0.000156 0.000313 
239360000 13 60 101 796 -0.041060 0.999688 0.999687 722818.000000 0.000156 0.000000 0.000000 0.000000 
239424000 25 24 536 1450 -0.040744 0.999375 0.999375 722992.000000 0.000156 0.000000 0.000156 0.000000 
239488000 30 11 1520 1299 -0.041218 0.999688 0.999687 723228.000000 0.000000 0.000156 0.000156 0.000313 
239552000 37 23 603 1381 -0.041218 0.999219 0.999219 723428.000000 0.000000 0.000000 0.000000 0.000782 
239616000 3 65 70 1527 -0.040190 0.999688 0.999687 723572.000000 0.000000 0.000156 0.000000 0.000000 
239680000 27 24 507 1425 -0.037896 0.999219 0.999219 723707.000000 0.000000 0.000000 0.000000 0.000156 
239744000 0 2 875 1096 -0.041218 0.999531 0.999531 724017.000000 0.000156 0.000000 0.000313 0.000156 
239808000 75 3 1472 405 -0.041614 0.999688 0.999687 724240.000000 0.000156 0.000156 0.000000 0.000313 
239872000 14 34 1269 903 -0.041218 0.999531 0.999531 724478.000000 0.000156 0.000000 0.000000 0.000313 
239936000 18 52 549 166 -0.043829 0.999063 0.999062 724757.000000 0.000000 0.000000 0.000000 0.000000 
240000000 19 23 1118 772 -0.039082 0.999375 0.999375 724765.000000 0.000000 0.000000 0.000000 0.000000 
240064000 53 6 1234 1281 -0.040269 0.999844 0.999844 725054.000000 0.000000 0.000156 0.000156 0.000000 
240128000 74 59 795 951 -0.042405 0.999063 0.999062 725310.000000 0.000156 0.000156 0.000156 0.000313 
240192000 52 60 132 1044 -0.042801 0.999063 0.999062 725568.000000 0.000313 0.000156 0.000469 0.000625 
240256000 54 27 724 776 -0.042168 0.999219 0.999219 725738.000000 0.000000 0.000156 0.000000 0.000000 
240320000 69 63 1092 989 -0.042247 0.999531 0.999531 725951.000000 0.000156 0.000156 0.000000 0.000156 
240384000 33 42 1209 190 -0.041377 0.999688 0.999687 726090.000000 0.000313 0.000000 0.000313 0.000000 
240448000 16 10 1413 1156 -0.041614 0.999688 0.999687 726315.000000 0.000156 0.000000 0.000000 0.000000 
240512000 15 39 1342 1444 -0.042642 0.999219 0.999219 726529.000000 0.000313 0.000000 0.000469 0.000000 
240576000 5 69 609 777 -0.042484 0.999688 0.999687 726726.000000 0.000156 0.000000 0.000000 0.000000 
240640000 42 57 1578 1250 -0.044304 0.998750 0.998750 727013.000000 0.000156 0.000156 0.000156 0.000156 
240704000 31 50 460 81 -0.042326 0.999688 0.999687 727207.000000 0.000000 0.000000 0.000313 0.000313 
240768000 21 8 690 1451 -0.041772 0.998906 0.998906 727374.000000 0.000000 0.000313 0.000313 0.000000 
240832000 75 52 281 1319 -0.043987 0.999688 0.999687 727639.000000 0.000000 0.000156 0.000313 0.000313 
240896000 20 53 229 1067 -0.044699 0.999844 0.999844 727870.000000 0.000000 0.000313 0.000000 0.000625 
240960000 41 61 167 86 -0.038687 0.999688 0.999687 727875.000000 0.000313 0.000156 0.000469 0.000000 
241024000 72 27 928 217 -0.040506 0.999844 0.999844 728134.000000 0.000000 0.000000 0.000469 0.000000 
241088000 68 58 147 660 -0.038528 0.999531 0.999531 728288.000000 0.000156 0.000156 0.000156 0.000313 
241152000 2 54 367 1475 -0.042563 0.999844 0.999844 728622.000000 0.000000 0.000156 0.000313 0.000156 
241216000 62 5 929 1514 -0.041060 0.999688 0.999687 728737.000000 0.000312 0.000156 0.000312 0.000156 
241280000 32 5 634 284 -0.043750 0.999688 0.999687 729022.000000 0.000000 0.000000 0.000000 0.000156 
241344000 63 44 441 1541 -0.045411 0.999844 0.999844 729298.000000 0.000000 0.000156 0.000156 0.000156 
241408000 50 56 241 1029 -0.045807 0.999531 0.999531 729510.000000 0.000313 0.000313 0.000000 0.000000 
241472000 78 50 404 866 -0.042009 0.999688 0.999687 729616.000000 0.000000 0.000469 0.000156 0.000312 
241536000 53 70 1045 156 -0.042642 0.999219 0.999219 729877.000000 0.000313 0.000000 0.000000 0.000313 
241600000 30 43 1144 810 -0.041297 0.999531 0.999531 730044.000000 0.000000 0.000156 0.000156 0.000156 
241664000 7 29 1052 1588 -0.041218 0.999688 0.999687 730250.000000 0.000156 0.000156 0.000156 0.000313 
241728000 36 8 1160 1151 -0.040427 0.999375 0.999375 730396.000000 0.000469 0.000156 0.000156 0.000156 
241792000 14 6 305 170 -0.040348 0.999219 0.999219 730605.000000 0.000469 0.000156 0.000156 0.000469 
241856000 13 37 678 740 -0.040744 0.999688 0.999687 730801.000000 0.000313 0.000000 0.000000 0.000313 
241920000 7 37 1209 599 -0.039953 0.999375 0.999375 730935.000000 0.000313 0.000000 0.000000 0.000000 
241984000 4 78 382 1137 -0.041297 0.999688 0.999687 731175.000000 0.000156 0.000313 0.000313 0.000156 
242048000 63 42 421 435 -0.042722 0.999531 0.999531 731410.000000 0.000313 0.000000 0.000000 0.000156 
242112000 32 39 395 789 -0.043117 0.999219 0.999219 731644.000000 0.000156 0.000000 0.000000 0.000313 
242176000 17 74 1209 1152 -0.041377 0.999688 0.999687 731768.000000 0.000156 0.000000 0.000000 0.000156 
242240000 49 7 1528 402 -0.039636 0.999219 0.999219 731908.000000 0.000313 0.000000 0.000156 0.000156 
242304000 54 13 1484 1274 -0.043117 0.999688 0.999687 732227.000000 0.000156 0.000313 0.000313 0.000625 
242368000 22 79 298 1559 -0.041535 0.999219 0.999219 732344.000000 0.000313 0.000000 0.000000 0.000156 
242432000 32 35 927 1533 -0.040190 0.999688 0.999687 732513.000000 0.000156 0.000156 0.000313 0.000156 
242496000 47 19 708 483 -0.042326 0.999688 0.999687 732800.000000 0.000156 0.000000 0.000156 0.000156 
242560000 41 67 300 1437 -0.043671 0.998906 0.998906 733029.000000 0.000156 0.000156 0.000000 0.000000 
242624000 46 31 528 632 -0.039953 0.999688 0.999687 733126.000000 0.000156 0.000156 0.000156 0.000313 
242688000 5 78 1554 1452 -0.043038 0.999219 0.999219 733424.000000 0.000156 0.000000 0.000000 0.000156 
242752000 45 71 1169 1537 -0.043117 0.999844 0.999844 733651.000000 0.000000 0.000000 0.000000 0.000000 
242816000 66 27 249 281 -0.043829 0.999375 0.999375 733870.000000 0.000156 0.000156 0.000156 0.000313 
242880000 5 10 234 1539 -0.044146 0.999063 0.999062 734090.000000 0.000000 0.000000 0.000000 0.000156 
242944000 54 58 770 462 -0.045174 0.999531 0.999531 734325.000000 0.000000 0.000156 0.000156 0.000000 
243008000 69 49 213 224 -0.042009 0.999844 0.999844 734405.000000 0.000000 0.000000 0.000000 0.000312 
243072000 56 47 263 1197 -0.041614 0.999531 0.999531 734581.000000 0.000156 0.000156 0.000313 0.000156 
243136000 57 18 708 854 -0.043354 0.999375 0.999375 734843.000000 0.000000 0.000000 0.000469 0.000000 
243200000 50 61 1085 568 -0.041614 0.999375 0.999375 734960.000000 0.000000 0.000156 0.000625 0.000000 
243264000 33 10 74 330 -0.041456 0.999219 0.999219 735137.000000 0.000156 0.000313 0.000313 0.000156 
243328000 7 66 23 338 -0.041377 0.999063 0.999062 735311.000000 0.000156 0.000000 0.000313 0.000000 
243392000 30 29 1089 1579 -0.037263 0.999844 0.999844 735348.000000 0.000156 0.000156 0.000000 0.000313 
243456000 39 70 163 1590 -0.036709 0.999063 0.999062 735462.000000 0.000156 0.000156 0.000156 0.000313 
243520000 56 4 1595 1342 -0.039953 0.999688 0.999687 735786.000000 0.000313 0.000781 0.000156 0.000156 
243584000 39 25 1305 1582 -0.042959 0.999063 0.999062 736093.000000 0.000000 0.000000 0.000313 0.000156 
243648000 6 17 851 1268 -0.039557 0.998750 0.998750 736128.000000 0.000000 0.000313 0.000000 0.000156 
243712000 57 71 1108 639 -0.041456 0.999688 0.999687 736387.000000 0.000469 0.000156 0.000000 0.000156 
243776000 1 40 602 430 -0.038924 0.999063 0.999062 736462.000000 0.000313 0.000000 0.000313 0.000156 
243840000 9 58 1282 376 -0.037896 0.999063 0.999062 736598.000000 0.000156 0.000313 0.000000 0.000000 
243904000 6 13 310 1086 -0.039082 0.999063 0.999062 736829.000000 0.000156 0.000156 0.000000 0.000313 
243968000 46 72 588 1399 -0.042484 0.999219 0.999219 737151.000000 0.000156 0.000000 0.000156 0.000469 
244032000 7 72 1267 1381 -0.042009 1.000000 1.000000 737300.000000 0.000156 0.000000 0.000000 0.000156 
244096000 55 59 1440 655 -0.041772 0.999375 0.999375 737462.000000 0.000469 0.000156 0.000469 0.000000 
244160000 76 68 1201 10 -0.041693 0.999219 0.999219 737618.000000 0.000156 0.000000 0.000000 0.000000 
244224000 9 23 1190 427 -0.040269 0.999531 0.999531 737745.000000 0.000156 0.000156 0.000156 0.000156 
244288000 26 41 1329 321 -0.039715 0.999375 0.999375 737903.000000 0.000000 0.000000 0.000000 0.000000 
244352000 47 25 1483 963 -0.039241 0.999063 0.999062 738104.000000 0.000000 0.000313 0.000000 0.000000 
244416000 38 49 821 1432 -0.039873 0.999844 0.999844 738306.000000 0.000156 0.000469 0.000000 0.000000 
244480000 32 45 74 611 -0.043671 0.999063 0.999062 738668.000000 0.000156 0.000000 0.000156 0.000000 
244544000 42 43 1012 139 -0.043592 1.000000 1.000000 738871.000000 0.000156 0.000000 0.000156 0.000000 
244608000 53 42 1286 1546 -0.043513 0.999375 0.999375 739086.000000 0.000313 0.000000 0.000000 0.000000 
244672000 5 64 1345 600 -0.043513 0.999531 0.999531 739284.000000 0.000156 0.000000 0.000156 0.000156 
244736000 31 21 1498 1126 -0.041218 0.999844 0.999844 739401.000000 0.000000 0.000156 0.000156 0.000000 
244800000 67 26 1177 838 -0.041930 0.999531 0.999531 739592.000000 0.000156 0.000000 0.000313 0.000000 
244864000 43 72 449 1588 -0.039557 0.999688 0.999687 739678.000000 0.000156 0.000469 0.000313 0.000156 
244928000 64 71 353 1040 -0.041297 0.999375 0.999375 739932.000000 0.000000 0.000313 0.000000 0.000000 
244992000 54 42 1257 636 -0.042089 0.999531 0.999531 740146.000000 0.000469 0.000000 0.000469 0.000313 
245056000 52 49 834 1132 -0.039953 0.999688 0.999687 740241.000000 0.000000 0.000000 0.000313 0.000156 
245120000 12 72 1173 1186 -0.039794 0.999375 0.999375 740407.000000 0.000156 0.000313 0.000156 0.000000 
245184000 68 64 1378 1558 -0.038766 0.999688 0.999687 740529.000000 0.000000 0.000156 0.000156 0.000156 
245248000 9 16 496 1384 -0.038449 0.999219 0.999219 740747.000000 0.000000 0.000000 0.000469 0.000000 
245312000 62 37 867 265 -0.040348 0.998594 0.998594 741011.000000 0.000156 0.000156 0.000156 0.000626 
245376000 35 14 335 746 -0.037896 0.999063 0.999062 741099.000000 0.000156 0.000000 0.000156 0.000626 
245440000 49 71 321 314 -0.037896 0.999844 0.999844 741303.000000 0.000156 0.000156 0.000469 0.000000 
245504000 39 36 116 1044 -0.037896 0.999063 0.999062 741446.000000 0.000313 0.000156 0.000000 0.000000 
245568000 9 79 651 148 -0.041377 0.999375 0.999375 741785.000000 0.000313 0.000313 0.000469 0.000156 
245632000 55 21 1544 1387 -0.042326 0.999531 0.999531 741987.000000 0.000000 0.000156 0.000313 0.000156 
245696000 47 53 1542 450 -0.042405 0.999844 0.999844 742177.000000 0.000156 0.000313 0.000000 0.000156 
245760000 64 12 1182 845 -0.039478 1.000000 1.000000 742287.000000 0.000000 0.000156 0.000625 0.000156 
245824000 9 68 997 1090 -0.038370 0.999219 0.999219 742424.000000 0.000156 0.000156 0.000156 0.000156 
245888000 54 17 1171 165 -0.038608 0.999063 0.999062 742602.000000 0.000156 0.000000 0.000313 0.000469 
245952000 13 60 536 317 -0.043038 0.999531 0.999531 742940.000000 0.000000 0.000156 0.000156 0.000000 
246016000 77 66 197 749 -0.042484 0.999844 0.999844 743158.000000 0.000000 0.000156 0.000625 0.000625 
246080000 21 25 1459 1091 -0.041930 0.999063 0.999062 743364.000000 0.000313 0.000313 0.000156 0.000000 
246144000 73 61 1329 1543 -0.040269 0.999531 0.999531 743542.000000 0.000000 0.000000 0.000156 0.000313 
246208000 28 34 1047 286 -0.040190 0.999844 0.999844 743757.000000 0.000156 0.000313 0.000156 0.000000 
246272000 67 48 1052 397 -0.036788 0.999531 0.999531 743848.000000 0.000625 0.000313 0.000000 0.000313 
246336000 52 31 1534 116 -0.039478 0.999844 0.999844 744118.000000 0.000156 0.000313 0.000313 0.000156 
246400000 9 41 1309 7 -0.039003 0.999531 0.999531 744285.000000 0.000156 0.000000 0.000156 0.000156 
246464000 22 50 1203 312 -0.039794 0.999219 0.999219 744461.000000 0.000000 0.000625 0.000000 0.000156 
246528000 57 24 794 767 -0.041139 0.999531 0.999531 744692.000000 0.000000 0.000313 0.000156 0.000000 
246592000 6 50 1576 816 -0.037816 0.999219 0.999219 744789.000000 0.000156 0.000469 0.000156 0.000156 
246656000 48 36 886 1166 -0.039953 0.999531 0.999531 745087.000000 0.000000 0.000782 0.000313 0.000156 
246720000 61 0 953 485 -0.041297 0.999688 0.999687 745314.000000 0.000000 0.000313 0.000156 0.000469 
246784000 50 26 804 1345 -0.038687 0.999688 0.999687 745390.000000 0.000156 0.000156 0.000469 0.000156 
246848000 67 54 926 95 -0.036472 0.999844 0.999844 745469.000000 0.000000 0.000156 0.000156 0.000313 
246912000 48 70 752 862 -0.039241 0.999844 0.999844 745779.000000 0.000312 0.000000 0.000000 0.000156 
246976000 1 75 1239 867 -0.040506 0.999531 0.999531 746048.000000 0.000156 0.000000 0.000156 0.000313 
247040000 51 64 188 972 -0.040665 0.999844 0.999844 746234.000000 0.000000 0.000313 0.000000 0.000000 
247104000 35 60 1554 631 -0.040981 0.999063 0.999062 746473.000000 0.000156 0.000000 0.000313 0.000000 
247168000 57 71 485 82 -0.042247 0.999219 0.999219 746695.000000 0.000000 0.000000 0.000313 0.000000 
247232000 34 25 713 1226 -0.043434 0.999531 0.999531 746929.000000 0.000000 0.000000 0.000312 0.000156 
247296000 68 63 968 1187 -0.040111 0.999531 0.999531 747002.000000 0.000156 0.000000 0.000313 0.000313 
247360000 15 19 354 1382 -0.042642 1.000000 1.000000 747306.000000 0.000156 0.000312 0.000312 0.000312 
247424000 73 18 546 1220 -0.042642 0.999375 0.999375 747524.000000 0.000000 0.000000 0.000156 0.000313 
247488000 13 40 668 268 -0.044304 0.999219 0.999219 747771.000000 0.000156 0.000000 0.000156 0.000156 
247552000 17 76 317 1085 -0.042880 1.000000 1.000000 747890.000000 0.000156 0.000000 0.000156 0.000000 
247616000 25 15 1487 985 -0.042484 0.999219 0.999219 748083.000000 0.000000 0.000000 0.000469 0.000313 
247680000 14 74 696 1016 -0.042247 0.999688 0.999687 748301.000000 0.000000 0.000000 0.000000 0.000156 
247744000 51 47 817 214 -0.041060 0.999688 0.999687 748399.000000 0.000000 0.000000 0.000469 0.000625 
247808000 10 56 1246 654 -0.043513 0.999219 0.999219 748730.000000 0.000156 0.000000 0.000000 0.000313 
247872000 55 77 1472 985 -0.041535 0.999531 0.999531 748820.000000 0.000469 0.000000 0.000000 0.000000 
247936000 16 71 877 1428 -0.040744 0.999688 0.999687 749010.000000 0.000000 0.000313 0.000156 0.000000 
248000000 77 77 396 313 -0.040111 0.999375 0.999375 749179.000000 0.000156 0.000000 0.000156 0.000156 
248064000 69 69 969 1295 -0.042563 0.999375 0.999375 749471.000000 0.000000 0.000156 0.000000 0.000313 
248128000 24 33 538 624 -0.041060 0.999375 0.999375 749600.000000 0.000000 0.000000 0.000000 0.000469 
248192000 17 14 837 664 -0.039241 0.999531 0.999531 749728.000000 0.000313 0.000156 0.000000 0.000000 
248256000 48 30 1265 807 -0.042563 0.999375 0.999375 750024.000000 0.000156 0.000000 0.000000 0.000000 
248320000 65 55 1110 106 -0.039953 0.999688 0.999687 750107.000000 0.000000 0.000156 0.000000 0.000156 
248384000 16 10 43 1463 -0.041139 0.999844 0.999844 750313.000000 0.000312 0.000312 0.000000 0.000312 
248448000 73 19 315 504 -0.039003 0.999844 0.999844 750462.000000 0.000000 0.000000 0.000156 0.000156 
248512000 14 16 217 1200 -0.038608 0.999844 0.999844 750628.000000 0.000000 0.000156 0.000000 0.000312 
248576000 72 31 1598 856 -0.041377 0.999531 0.999531 750898.000000 0.000313 0.000156 0.000469 0.000156 
248640000 34 27 1110 1529 -0.040269 0.999219 0.999219 751033.000000 0.000469 0.000156 0.000156 0.000156 
248704000 34 13 927 1442 -0.042563 0.999688 0.999687 751264.000000 0.000156 0.000000 0.000156 0.000000 
248768000 56 50 1368 908 -0.039320 0.999531 0.999531 751327.000000 0.000156 0.000313 0.000313 0.000469 
248832000 32 6 812 1278 -0.040269 0.999531 0.999531 751524.000000 0.000156 0.000000 0.000313 0.000000 
248896000 33 18 591 808 -0.041060 0.999219 0.999219 751730.000000 0.000469 0.000156 0.000469 0.000313 
248960000 39 3 714 703 -0.043354 0.999688 0.999687 751988.000000 0.000000 0.000156 0.000625 0.000313 
249024000 66 71 1129 1419 -0.043117 0.999844 0.999844 752164.000000 0.000156 0.000000 0.000156 0.000469
[truncated: 636,290 more chars]
