# Supplementary material for: Non-reciprocal multifarious self-organization
Source: Nat Nanotechnol. 2022 Dec 12;18(1):79–85. doi: 10.1038/s41565-022-01258-2 (PMC9879770; doi:10.1038/s41565-022-01258-2)
Supplement: Source Data Fig. 2 — Monte Carlo simulation output. [file 41565_2022_1258_MOESM2_ESM.zip › Source_Data_Fig2/d/Grid_SS_515_SP_515.txt]

# Time : 0 
0 0 0 0 0 0 0 0 0 0 0 0 0 0 0 0 0 0 0 0 0 0 0 0 0 0 0 0 0 0 0 0 0 0 0 0 0 0 0 0 0 0 0 0 0 0 0 0 0 0 0 0 0 0 0 0 0 0 0 0 0 0 0 0 0 0 0 0 0 0 0 0 0 0 0 0 0 0 0 0 
0 0 0 0 0 0 0 0 0 0 0 0 0 0 0 0 0 0 0 0 0 0 0 0 0 0 0 0 0 0 0 0 0 0 0 0 0 0 0 0 0 0 0 0 0 0 0 0 0 0 0 0 0 0 0 0 0 0 0 0 0 0 0 0 0 0 0 0 0 0 0 0 0 0 0 0 0 0 0 0 
0 0 0 0 0 0 0 0 0 0 0 0 0 0 0 0 0 0 0 0 0 0 0 0 0 0 0 0 0 0 0 0 0 0 0 0 0 0 0 0 0 0 0 0 0 0 0 0 0 0 0 0 0 0 0 0 0 0 0 0 0 0 0 0 0 0 0 0 0 0 0 0 0 0 0 0 0 0 0 0 
0 0 0 0 0 0 0 0 0 0 0 0 0 0 0 0 0 0 0 0 0 0 0 0 0 0 0 0 0 0 0 0 0 0 0 0 0 0 0 0 0 0 0 0 0 0 0 0 0 0 0 0 0 0 0 0 0 0 0 0 0 0 0 0 0 0 0 0 0 0 0 0 0 0 0 0 0 0 0 0 
0 0 0 0 0 0 0 0 0 0 0 0 0 0 0 0 0 0 0 0 0 0 0 0 0 0 0 0 0 0 0 0 0 0 0 0 0 0 0 0 0 0 0 0 0 0 0 0 0 0 0 0 0 0 0 0 0 0 0 0 0 0 0 0 0 0 0 0 0 0 0 0 0 0 0 0 0 0 0 0 
0 0 0 0 0 0 0 0 0 0 0 0 0 0 0 0 0 0 0 0 0 0 0 0 0 0 0 0 0 0 0 0 0 0 0 0 0 0 0 0 0 0 0 0 0 0 0 0 0 0 0 0 0 0 0 0 0 0 0 0 0 0 0 0 0 0 0 0 0 0 0 0 0 0 0 0 0 0 0 0 
0 0 0 0 0 0 0 0 0 0 0 0 0 0 0 0 0 0 0 0 0 0 0 0 0 0 0 0 0 0 0 0 0 0 0 0 0 0 0 0 0 0 0 0 0 0 0 0 0 0 0 0 0 0 0 0 0 0 0 0 0 0 0 0 0 0 0 0 0 0 0 0 0 0 0 0 0 0 0 0 
0 0 0 0 0 0 0 0 0 0 0 0 0 0 0 0 0 0 0 0 0 0 0 0 0 0 0 0 0 0 0 0 0 0 0 0 0 0 0 0 0 0 0 0 0 0 0 0 0 0 0 0 0 0 0 0 0 0 0 0 0 0 0 0 0 0 0 0 0 0 0 0 0 0 0 0 0 0 0 0 
0 0 0 0 0 0 0 0 0 0 0 0 0 0 0 0 0 0 0 0 0 0 0 0 0 0 0 0 0 0 0 0 0 0 0 0 0 0 0 0 0 0 0 0 0 0 0 0 0 0 0 0 0 0 0 0 0 0 0 0 0 0 0 0 0 0 0 0 0 0 0 0 0 0 0 0 0 0 0 0 
0 0 0 0 0 0 0 0 0 0 0 0 0 0 0 0 0 0 0 0 0 0 0 0 0 0 0 0 0 0 0 0 0 0 0 0 0 0 0 0 0 0 0 0 0 0 0 0 0 0 0 0 0 0 0 0 0 0 0 0 0 0 0 0 0 0 0 0 0 0 0 0 0 0 0 0 0 0 0 0 
0 0 0 0 0 0 0 0 0 0 0 0 0 0 0 0 0 0 0 0 0 0 0 0 0 0 0 0 0 0 0 0 0 0 0 0 0 0 0 0 0 0 0 0 0 0 0 0 0 0 0 0 0 0 0 0 0 0 0 0 0 0 0 0 0 0 0 0 0 0 0 0 0 0 0 0 0 0 0 0 
0 0 0 0 0 0 0 0 0 0 0 0 0 0 0 0 0 0 0 0 0 0 0 0 0 0 0 0 0 0 0 0 0 0 0 0 0 0 0 0 0 0 0 0 0 0 0 0 0 0 0 0 0 0 0 0 0 0 0 0 0 0 0 0 0 0 0 0 0 0 0 0 0 0 0 0 0 0 0 0 
0 0 0 0 0 0 0 0 0 0 0 0 0 0 0 0 0 0 0 0 0 0 0 0 0 0 0 0 0 0 0 0 0 0 0 0 0 0 0 0 0 0 0 0 0 0 0 0 0 0 0 0 0 0 0 0 0 0 0 0 0 0 0 0 0 0 0 0 0 0 0 0 0 0 0 0 0 0 0 0 
0 0 0 0 0 0 0 0 0 0 0 0 0 0 0 0 0 0 0 0 0 0 0 0 0 0 0 0 0 0 0 0 0 0 0 0 0 0 0 0 0 0 0 0 0 0 0 0 0 0 0 0 0 0 0 0 0 0 0 0 0 0 0 0 0 0 0 0 0 0 0 0 0 0 0 0 0 0 0 0 
0 0 0 0 0 0 0 0 0 0 0 0 0 0 0 0 0 0 0 0 0 0 0 0 0 0 0 0 0 0 0 0 0 0 0 0 0 0 0 0 0 0 0 0 0 0 0 0 0 0 0 0 0 0 0 0 0 0 0 0 0 0 0 0 0 0 0 0 0 0 0 0 0 0 0 0 0 0 0 0 
0 0 0 0 0 0 0 0 0 0 0 0 0 0 0 0 0 0 0 0 0 0 0 0 0 0 0 0 0 0 0 0 0 0 0 0 0 0 0 0 0 0 0 0 0 0 0 0 0 0 0 0 0 0 0 0 0 0 0 0 0 0 0 0 0 0 0 0 0 0 0 0 0 0 0 0 0 0 0 0 
0 0 0 0 0 0 0 0 0 0 0 0 0 0 0 0 0 0 0 0 0 0 0 0 0 0 0 0 0 0 0 0 0 0 0 0 0 0 0 0 0 0 0 0 0 0 0 0 0 0 0 0 0 0 0 0 0 0 0 0 0 0 0 0 0 0 0 0 0 0 0 0 0 0 0 0 0 0 0 0 
0 0 0 0 0 0 0 0 0 0 0 0 0 0 0 0 0 0 0 0 0 0 0 0 0 0 0 0 0 0 0 0 0 0 0 0 0 0 0 0 0 0 0 0 0 0 0 0 0 0 0 0 0 0 0 0 0 0 0 0 0 0 0 0 0 0 0 0 0 0 0 0 0 0 0 0 0 0 0 0 
0 0 0 0 0 0 0 0 0 0 0 0 0 0 0 0 0 0 0 0 0 0 0 0 0 0 0 0 0 0 0 0 0 0 0 0 0 0 0 0 0 0 0 0 0 0 0 0 0 0 0 0 0 0 0 0 0 0 0 0 0 0 0 0 0 0 0 0 0 0 0 0 0 0 0 0 0 0 0 0 
0 0 0 0 0 0 0 0 0 0 0 0 0 0 0 0 0 0 0 0 0 0 0 0 0 0 0 0 0 0 0 0 0 0 0 0 0 0 0 0 0 0 0 0 0 0 0 0 0 0 0 0 0 0 0 0 0 0 0 0 0 0 0 0 0 0 0 0 0 0 0 0 0 0 0 0 0 0 0 0 
0 0 0 0 0 0 0 0 0 0 0 0 0 0 0 0 0 0 0 0 669 374 975 694 1592 914 1108 1124 1137 616 414 1139 612 1522 497 335 1030 1100 925 1526 315 309 64 520 1182 633 105 1533 412 1283 1037 592 807 271 455 7 792 225 1506 775 0 0 0 0 0 0 0 0 0 0 0 0 0 0 0 0 0 0 0 0 
0 0 0 0 0 0 0 0 0 0 0 0 0 0 0 0 0 0 0 0 1554 1140 602 341 222 1023 192 270 727 1216 926 1096 1130 472 923 1297 1347 1345 1094 1161 779 774 1490 1373 1523 629 544 52 1396 1464 714 156 1339 1260 1586 863 231 321 1367 112 0 0 0 0 0 0 0 0 0 0 0 0 0 0 0 0 0 0 0 0 
0 0 0 0 0 0 0 0 0 0 0 0 0 0 0 0 0 0 0 0 945 1342 1453 114 460 1188 241 36 643 1064 161 133 63 1325 1572 1009 805 305 235 123 352 763 88 399 173 788 117 949 637 1563 101 1121 13 732 1568 1242 1565 930 258 116 0 0 0 0 0 0 0 0 0 0 0 0 0 0 0 0 0 0 0 0 
0 0 0 0 0 0 0 0 0 0 0 0 0 0 0 0 0 0 0 0 802 1120 1049 80 44 1014 65 347 796 1487 469 586 1416 138 1351 1451 873 269 345 367 125 203 307 724 1578 1275 1274 1557 1058 95 757 118 72 1312 745 292 1214 1060 721 1227 0 0 0 0 0 0 0 0 0 0 0 0 0 0 0 0 0 0 0 0 
0 0 0 0 0 0 0 0 0 0 0 0 0 0 0 0 0 0 0 0 166 1468 548 912 1078 860 1412 1599 530 1341 1400 1320 735 1330 963 956 1141 1247 1510 492 1395 939 1379 541 591 1180 854 362 941 238 313 1220 765 246 267 808 422 152 1541 892 0 0 0 0 0 0 0 0 0 0 0 0 0 0 0 0 0 0 0 0 
0 0 0 0 0 0 0 0 0 0 0 0 0 0 0 0 0 0 0 0 848 663 46 623 25 212 725 837 1508 221 1 252 638 865 406 464 752 1585 620 819 938 709 153 1495 776 1119 733 871 96 1398 348 921 1428 1524 1079 794 1516 516 8 987 0 0 0 0 0 0 0 0 0 0 0 0 0 0 0 0 0 0 0 0 
0 0 0 0 0 0 0 0 0 0 0 0 0 0 0 0 0 0 0 0 211 683 770 862 647 282 626 297 829 1569 43 1305 353 1018 1276 822 1385 1302 1146 326 113 169 799 1166 482 1596 1446 1075 927 1012 660 744 1338 149 263 1081 1590 1031 1376 575 0 0 0 0 0 0 0 0 0 0 0 0 0 0 0 0 0 0 0 0 
0 0 0 0 0 0 0 0 0 0 0 0 0 0 0 0 0 0 0 0 329 424 20 1291 1074 915 294 356 320 1051 490 248 370 1564 933 571 891 342 1528 523 1328 1340 15 437 814 961 1095 479 554 1184 1123 555 1183 695 1527 613 1149 1288 901 448 0 0 0 0 0 0 0 0 0 0 0 0 0 0 0 0 0 0 0 0 
0 0 0 0 0 0 0 0 0 0 0 0 0 0 0 0 0 0 0 0 517 207 79 917 576 316 664 1381 1238 1324 617 400 1363 306 1334 1344 1482 1553 604 1179 1389 866 364 787 31 1090 1365 981 857 982 532 1577 641 1136 92 610 1504 965 1543 1571 0 0 0 0 0 0 0 0 0 0 0 0 0 0 0 0 0 0 0 0 
0 0 0 0 0 0 0 0 0 0 0 0 0 0 0 0 0 0 0 0 4 274 535 311 670 537 1574 278 1404 999 578 783 300 990 1115 73 1261 1558 60 54 1298 99 526 1360 599 1593 821 1171 436 1551 588 390 1178 864 705 1579 331 75 381 924 0 0 0 0 0 0 0 0 0 0 0 0 0 0 0 0 0 0 0 0 
0 0 0 0 0 0 0 0 0 0 0 0 0 0 0 0 0 0 0 0 886 1128 1537 1455 1249 1422 1335 429 771 40 717 731 897 426 1206 635 1471 397 78 1087 130 1413 793 645 723 433 1008 754 540 1036 1318 600 649 1499 844 268 1549 103 951 9 0 0 0 0 0 0 0 0 0 0 0 0 0 0 0 0 0 0 0 0 
0 0 0 0 0 0 0 0 0 0 0 0 0 0 0 0 0 0 0 0 1397 470 496 561 1358 953 1175 661 596 382 896 50 1346 481 19 1118 1462 656 673 18 587 574 1388 1170 369 354 6 453 227 703 477 21 1043 415 1530 193 1507 304 882 1484 0 0 0 0 0 0 0 0 0 0 0 0 0 0 0 0 0 0 0 0 
0 0 0 0 0 0 0 0 0 0 0 0 0 0 0 0 0 0 0 0 824 1277 83 1418 419 1042 567 974 1469 899 680 1165 761 366 286 878 57 676 459 38 296 671 1293 850 388 468 851 389 1290 155 298 178 71 1284 898 812 988 1112 1452 992 0 0 0 0 0 0 0 0 0 0 0 0 0 0 0 0 0 0 0 0 
0 0 0 0 0 0 0 0 0 0 0 0 0 0 0 0 0 0 0 0 1384 1333 970 969 70 94 747 1337 47 720 627 1372 1496 902 1177 681 1076 570 508 391 217 884 594 1512 375 85 1535 1331 1460 505 1534 188 1513 1308 234 998 931 476 253 632 0 0 0 0 0 0 0 0 0 0 0 0 0 0 0 0 0 0 0 0 
0 0 0 0 0 0 0 0 0 0 0 0 0 0 0 0 0 0 0 0 1082 480 545 1485 966 1020 1017 1368 457 983 542 920 742 1103 584 256 373 145 546 1371 1102 1514 1473 494 768 1481 841 1151 954 521 813 804 743 226 417 817 215 1208 767 10 0 0 0 0 0 0 0 0 0 0 0 0 0 0 0 0 0 0 0 0 
0 0 0 0 0 0 0 0 0 0 0 0 0 0 0 0 0 0 0 0 946 337 1084 1420 1542 823 942 773 525 1488 1062 1186 760 182 68 959 846 170 74 1099 708 1357 1434 986 856 798 1581 843 762 177 577 82 499 501 1218 1423 748 452 911 1002 0 0 0 0 0 0 0 0 0 0 0 0 0 0 0 0 0 0 0 0 
0 0 0 0 0 0 0 0 0 0 0 0 0 0 0 0 0 0 0 0 2 769 1167 167 565 1505 539 1026 1503 1046 867 312 1443 625 237 736 1442 1576 264 1559 1001 1257 24 580 1272 973 1525 935 1150 1222 37 803 651 67 132 809 1255 135 962 1217 0 0 0 0 0 0 0 0 0 0 0 0 0 0 0 0 0 0 0 0 
0 0 0 0 0 0 0 0 0 0 0 0 0 0 0 0 0 0 0 0 119 932 507 1419 778 242 115 825 1343 1231 503 827 1266 849 423 686 868 421 1369 903 1235 1264 1285 531 1013 527 556 1169 687 1380 224 1256 1573 1280 564 262 569 1273 351 1467 0 0 0 0 0 0 0 0 0 0 0 0 0 0 0 0 0 0 0 0 
0 0 0 0 0 0 0 0 0 0 0 0 0 0 0 0 0 0 0 0 636 830 756 706 206 877 1134 143 495 1322 1211 1176 1127 547 618 1556 642 853 1595 1450 465 1600 158 379 466 1317 1194 810 136 1089 1286 967 597 622 1241 1492 1201 1425 1005 688 0 0 0 0 0 0 0 0 0 0 0 0 0 0 0 0 0 0 0 0 
0 0 0 0 0 0 0 0 0 0 0 0 0 0 0 0 0 0 0 0 255 339 907 383 1245 685 281 1561 303 1073 1294 634 53 1091 90 299 1361 838 1234 1147 428 1110 764 1377 361 340 1387 624 579 713 81 440 1092 359 288 427 1444 665 800 487 0 0 0 0 0 0 0 0 0 0 0 0 0 0 0 0 0 0 0 0 
0 0 0 0 0 0 0 0 0 0 0 0 0 0 0 0 0 0 0 0 682 701 1117 1259 456 1562 210 41 550 560 1269 180 1426 438 905 1391 1190 549 984 485 900 1582 777 378 134 1052 357 658 691 828 1520 380 972 106 39 395 1489 319 1246 1187 0 0 0 0 0 0 0 0 0 0 0 0 0 0 0 0 0 0 0 0 
0 0 0 0 0 0 0 0 0 0 0 0 0 0 0 0 0 0 0 0 1044 1125 789 56 236 1143 1319 5 1104 171 409 519 1067 879 462 1458 1408 1029 1282 1327 1101 607 1548 164 471 175 98 1263 1021 1230 1390 360 410 213 48 1457 33 558 1010 1098 0 0 0 0 0 0 0 0 0 0 0 0 0 0 0 0 0 0 0 0 
0 0 0 0 0 0 0 0 0 0 0 0 0 0 0 0 0 0 0 0 1366 1597 254 994 1497 881 1040 1172 1479 1306 1106 751 614 1173 718 1248 957 1472 1364 58 333 121 458 1433 1105 493 996 1254 1386 1212 17 1132 174 1438 280 86 416 653 1158 1133 0 0 0 0 0 0 0 0 0 0 0 0 0 0 0 0 0 0 0 0 
0 0 0 0 0 0 0 0 0 0 0 0 0 0 0 0 0 0 0 0 894 1093 430 218 797 566 811 1352 163 1148 943 710 108 110 1550 1252 700 677 266 928 1417 372 343 534 376 1072 1210 323 1011 251 1401 855 1215 968 883 332 454 698 411 1566 0 0 0 0 0 0 0 0 0 0 0 0 0 0 0 0 0 0 0 0 
0 0 0 0 0 0 0 0 0 0 0 0 0 0 0 0 0 0 0 0 1323 712 102 1354 704 1221 489 128 801 738 142 1251 1045 1478 895 325 861 1203 344 1445 183 1193 1155 1056 1555 1461 1539 276 1226 1430 1500 1144 755 386 506 611 583 741 1411 513 0 0 0 0 0 0 0 0 0 0 0 0 0 0 0 0 0 0 0 0 
0 0 0 0 0 0 0 0 0 0 0 0 0 0 0 0 0 0 0 0 876 1131 1071 1083 964 1250 1483 1289 291 385 955 646 27 439 795 1509 402 232 202 1262 245 1080 209 107 750 35 208 666 97 977 293 358 157 1061 619 1310 1243 1007 1313 728 0 0 0 0 0 0 0 0 0 0 0 0 0 0 0 0 0 0 0 0 
0 0 0 0 0 0 0 0 0 0 0 0 0 0 0 0 0 0 0 0 405 615 1336 1204 995 772 918 140 51 1000 189 89 350 533 1570 674 23 948 1019 1424 474 1326 766 1281 196 184 275 553 1086 831 1197 644 840 336 327 581 1003 120 919 154 0 0 0 0 0 0 0 0 0 0 0 0 0 0 0 0 0 0 0 0 
0 0 0 0 0 0 0 0 0 0 0 0 0 0 0 0 0 0 0 0 628 387 729 929 909 1403 1050 1538 1441 1517 491 129 444 283 734 198 563 922 1383 486 144 740 1591 858 1174 872 958 512 228 371 847 832 659 1544 1303 1015 1407 985 441 1267 0 0 0 0 0 0 0 0 0 0 0 0 0 0 0 0 0 0 0 0 
0 0 0 0 0 0 0 0 0 0 0 0 0 0 0 0 0 0 0 0 672 265 1213 1069 1356 3 684 1466 1268 12 1350 1219 104 816 1432 1240 76 910 1440 408 1196 279 467 936 318 1145 528 1588 608 1359 1431 716 1198 696 1301 1065 1598 711 1300 502 0 0 0 0 0 0 0 0 0 0 0 0 0 0 0 0 0 0 0 0 
0 0 0 0 0 0 0 0 0 0 0 0 0 0 0 0 0 0 0 0 16 1024 509 522 1237 1362 1476 443 404 141 259 1126 568 1494 229 1063 551 1066 1498 204 139 1532 1299 181 993 483 1474 77 978 737 699 1456 401 1436 679 243 1439 1547 1038 835 0 0 0 0 0 0 0 0 0 0 0 0 0 0 0 0 0 0 0 0 
0 0 0 0 0 0 0 0 0 0 0 0 0 0 0 0 0 0 0 0 1114 199 159 908 1025 1529 562 84 934 384 885 273 785 346 1253 1059 1111 590 889 944 250 1200 1329 249 639 971 62 880 1192 200 1107 394 131 330 32 1159 749 445 49 418 0 0 0 0 0 0 0 0 0 0 0 0 0 0 0 0 0 0 0 0 
0 0 0 0 0 0 0 0 0 0 0 0 0 0 0 0 0 0 0 0 979 605 11 219 1163 261 859 1536 1463 91 1584 1587 165 980 1540 1156 30 573 1519 1292 1271 151 707 1033 662 536 1580 191 240 1236 377 1589 875 1027 126 601 806 582 1191 606 0 0 0 0 0 0 0 0 0 0 0 0 0 0 0 0 0 0 0 0 
0 0 0 0 0 0 0 0 0 0 0 0 0 0 0 0 0 0 0 0 26 1223 842 230 287 1353 726 1207 782 322 1409 1348 368 1374 500 1349 34 147 1164 239 833 1370 1265 1493 349 59 834 815 1475 355 1233 621 392 869 730 137 689 1116 1406 692 0 0 0 0 0 0 0 0 0 0 0 0 0 0 0 0 0 0 0 0 
0 0 0 0 0 0 0 0 0 0 0 0 0 0 0 0 0 0 0 0 1560 1199 127 991 1181 1034 1129 648 484 1296 61 168 488 338 1575 538 1035 186 790 1109 308 1185 791 559 1085 675 652 1016 739 630 1375 289 197 272 1258 190 1028 960 904 852 0 0 0 0 0 0 0 0 0 0 0 0 0 0 0 0 0 0 0 0 
0 0 0 0 0 0 0 0 0 0 0 0 0 0 0 0 0 0 0 0 1454 176 1421 109 172 463 552 124 937 1209 220 244 1138 874 363 667 818 1088 1405 432 450 1316 317 1491 989 529 952 435 498 1321 1041 195 324 1154 1393 425 1039 557 403 1202 0 0 0 0 0 0 0 0 0 0 0 0 0 0 0 0 0 0 0 0 
0 0 0 0 0 0 0 0 0 0 0 0 0 0 0 0 0 0 0 0 510 888 187 1189 285 179 826 1314 1304 1567 1511 162 504 1077 1449 890 55 1521 22 223 413 1229 1228 1162 478 29 839 1531 511 1153 1477 1053 916 678 631 398 1315 1501 302 365 0 0 0 0 0 0 0 0 0 0 0 0 0 0 0 0 0 0 0 0 
0 0 0 0 0 0 0 0 0 0 0 0 0 0 0 0 0 0 0 0 42 111 1307 603 1480 146 1448 780 1032 122 657 1122 1392 820 746 201 1068 609 1142 1414 233 598 595 295 1546 1309 1399 1225 290 906 781 150 160 442 1239 1270 572 396 449 947 0 0 0 0 0 0 0 0 0 0 0 0 0 0 0 0 0 0 0 0 
0 0 0 0 0 0 0 0 0 0 0 0 0 0 0 0 0 0 0 0 668 753 1415 1279 434 1278 1518 1410 1205 1022 148 1583 690 1435 1486 420 1054 650 301 950 100 310 205 640 997 1232 1465 1427 893 1168 514 1113 1402 1378 451 93 1447 722 976 543 0 0 0 0 0 0 0 0 0 0 0 0 0 0 0 0 0 0 0 0 
0 0 0 0 0 0 0 0 0 0 0 0 0 0 0 0 0 0 0 0 585 1355 45 284 1152 593 1287 1594 524 784 1195 257 1515 260 1332 1295 1070 655 1437 214 475 14 786 407 28 185 1057 1006 870 1047 1135 887 1048 1055 1394 446 87 589 1004 693 0 0 0 0 0 0 0 0 0 0 0 0 0 0 0 0 0 0 0 0 
0 0 0 0 0 0 0 0 0 0 0 0 0 0 0 0 0 0 0 0 334 654 758 473 447 1552 518 1160 1545 1470 697 515 715 1429 277 913 836 461 1157 216 194 66 1502 431 759 719 69 328 1459 1097 247 845 702 1224 314 393 1382 940 1244 1311 0 0 0 0 0 0 0 0 0 0 0 0 0 0 0 0 0 0 0 0 
0 0 0 0 0 0 0 0 0 0 0 0 0 0 0 0 0 0 0 0 0 0 0 0 0 0 0 0 0 0 0 0 0 0 0 0 0 0 0 0 0 0 0 0 0 0 0 0 0 0 0 0 0 0 0 0 0 0 0 0 0 0 0 0 0 0 0 0 0 0 0 0 0 0 0 0 0 0 0 0 
0 0 0 0 0 0 0 0 0 0 0 0 0 0 0 0 0 0 0 0 0 0 0 0 0 0 0 0 0 0 0 0 0 0 0 0 0 0 0 0 0 0 0 0 0 0 0 0 0 0 0 0 0 0 0 0 0 0 0 0 0 0 0 0 0 0 0 0 0 0 0 0 0 0 0 0 0 0 0 0 
0 0 0 0 0 0 0 0 0 0 0 0 0 0 0 0 0 0 0 0 0 0 0 0 0 0 0 0 0 0 0 0 0 0 0 0 0 0 0 0 0 0 0 0 0 0 0 0 0 0 0 0 0 0 0 0 0 0 0 0 0 0 0 0 0 0 0 0 0 0 0 0 0 0 0 0 0 0 0 0 
0 0 0 0 0 0 0 0 0 0 0 0 0 0 0 0 0 0 0 0 0 0 0 0 0 0 0 0 0 0 0 0 0 0 0 0 0 0 0 0 0 0 0 0 0 0 0 0 0 0 0 0 0 0 0 0 0 0 0 0 0 0 0 0 0 0 0 0 0 0 0 0 0 0 0 0 0 0 0 0 
0 0 0 0 0 0 0 0 0 0 0 0 0 0 0 0 0 0 0 0 0 0 0 0 0 0 0 0 0 0 0 0 0 0 0 0 0 0 0 0 0 0 0 0 0 0 0 0 0 0 0 0 0 0 0 0 0 0 0 0 0 0 0 0 0 0 0 0 0 0 0 0 0 0 0 0 0 0 0 0 
0 0 0 0 0 0 0 0 0 0 0 0 0 0 0 0 0 0 0 0 0 0 0 0 0 0 0 0 0 0 0 0 0 0 0 0 0 0 0 0 0 0 0 0 0 0 0 0 0 0 0 0 0 0 0 0 0 0 0 0 0 0 0 0 0 0 0 0 0 0 0 0 0 0 0 0 0 0 0 0 
0 0 0 0 0 0 0 0 0 0 0 0 0 0 0 0 0 0 0 0 0 0 0 0 0 0 0 0 0 0 0 0 0 0 0 0 0 0 0 0 0 0 0 0 0 0 0 0 0 0 0 0 0 0 0 0 0 0 0 0 0 0 0 0 0 0 0 0 0 0 0 0 0 0 0 0 0 0 0 0 
0 0 0 0 0 0 0 0 0 0 0 0 0 0 0 0 0 0 0 0 0 0 0 0 0 0 0 0 0 0 0 0 0 0 0 0 0 0 0 0 0 0 0 0 0 0 0 0 0 0 0 0 0 0 0 0 0 0 0 0 0 0 0 0 0 0 0 0 0 0 0 0 0 0 0 0 0 0 0 0 
0 0 0 0 0 0 0 0 0 0 0 0 0 0 0 0 0 0 0 0 0 0 0 0 0 0 0 0 0 0 0 0 0 0 0 0 0 0 0 0 0 0 0 0 0 0 0 0 0 0 0 0 0 0 0 0 0 0 0 0 0 0 0 0 0 0 0 0 0 0 0 0 0 0 0 0 0 0 0 0 
0 0 0 0 0 0 0 0 0 0 0 0 0 0 0 0 0 0 0 0 0 0 0 0 0 0 0 0 0 0 0 0 0 0 0 0 0 0 0 0 0 0 0 0 0 0 0 0 0 0 0 0 0 0 0 0 0 0 0 0 0 0 0 0 0 0 0 0 0 0 0 0 0 0 0 0 0 0 0 0 
0 0 0 0 0 0 0 0 0 0 0 0 0 0 0 0 0 0 0 0 0 0 0 0 0 0 0 0 0 0 0 0 0 0 0 0 0 0 0 0 0 0 0 0 0 0 0 0 0 0 0 0 0 0 0 0 0 0 0 0 0 0 0 0 0 0 0 0 0 0 0 0 0 0 0 0 0 0 0 0 
0 0 0 0 0 0 0 0 0 0 0 0 0 0 0 0 0 0 0 0 0 0 0 0 0 0 0 0 0 0 0 0 0 0 0 0 0 0 0 0 0 0 0 0 0 0 0 0 0 0 0 0 0 0 0 0 0 0 0 0 0 0 0 0 0 0 0 0 0 0 0 0 0 0 0 0 0 0 0 0 
0 0 0 0 0 0 0 0 0 0 0 0 0 0 0 0 0 0 0 0 0 0 0 0 0 0 0 0 0 0 0 0 0 0 0 0 0 0 0 0 0 0 0 0 0 0 0 0 0 0 0 0 0 0 0 0 0 0 0 0 0 0 0 0 0 0 0 0 0 0 0 0 0 0 0 0 0 0 0 0 
0 0 0 0 0 0 0 0 0 0 0 0 0 0 0 0 0 0 0 0 0 0 0 0 0 0 0 0 0 0 0 0 0 0 0 0 0 0 0 0 0 0 0 0 0 0 0 0 0 0 0 0 0 0 0 0 0 0 0 0 0 0 0 0 0 0 0 0 0 0 0 0 0 0 0 0 0 0 0 0 
0 0 0 0 0 0 0 0 0 0 0 0 0 0 0 0 0 0 0 0 0 0 0 0 0 0 0 0 0 0 0 0 0 0 0 0 0 0 0 0 0 0 0 0 0 0 0 0 0 0 0 0 0 0 0 0 0 0 0 0 0 0 0 0 0 0 0 0 0 0 0 0 0 0 0 0 0 0 0 0 
0 0 0 0 0 0 0 0 0 0 0 0 0 0 0 0 0 0 0 0 0 0 0 0 0 0 0 0 0 0 0 0 0 0 0 0 0 0 0 0 0 0 0 0 0 0 0 0 0 0 0 0 0 0 0 0 0 0 0 0 0 0 0 0 0 0 0 0 0 0 0 0 0 0 0 0 0 0 0 0 
0 0 0 0 0 0 0 0 0 0 0 0 0 0 0 0 0 0 0 0 0 0 0 0 0 0 0 0 0 0 0 0 0 0 0 0 0 0 0 0 0 0 0 0 0 0 0 0 0 0 0 0 0 0 0 0 0 0 0 0 0 0 0 0 0 0 0 0 0 0 0 0 0 0 0 0 0 0 0 0 
0 0 0 0 0 0 0 0 0 0 0 0 0 0 0 0 0 0 0 0 0 0 0 0 0 0 0 0 0 0 0 0 0 0 0 0 0 0 0 0 0 0 0 0 0 0 0 0 0 0 0 0 0 0 0 0 0 0 0 0 0 0 0 0 0 0 0 0 0 0 0 0 0 0 0 0 0 0 0 0 
0 0 0 0 0 0 0 0 0 0 0 0 0 0 0 0 0 0 0 0 0 0 0 0 0 0 0 0 0 0 0 0 0 0 0 0 0 0 0 0 0 0 0 0 0 0 0 0 0 0 0 0 0 0 0 0 0 0 0 0 0 0 0 0 0 0 0 0 0 0 0 0 0 0 0 0 0 0 0 0 
0 0 0 0 0 0 0 0 0 0 0 0 0 0 0 0 0 0 0 0 0 0 0 0 0 0 0 0 0 0 0 0 0 0 0 0 0 0 0 0 0 0 0 0 0 0 0 0 0 0 0 0 0 0 0 0 0 0 0 0 0 0 0 0 0 0 0 0 0 0 0 0 0 0 0 0 0 0 0 0 

# Time : 6400000 
0 0 0 1287 0 0 0 0 0 0 0 0 0 0 0 0 0 0 0 0 0 0 0 0 0 0 0 0 0 0 0 0 0 0 0 0 0 0 0 0 0 879 0 0 0 0 0 0 0 0 0 0 0 0 0 0 0 0 0 0 0 0 0 1302 0 0 0 614 0 0 0 0 0 0 0 0 0 0 0 0 
0 0 0 0 0 0 0 0 0 0 0 0 0 0 0 0 0 0 0 0 0 0 0 0 0 0 0 0 0 0 0 0 0 24 0 0 0 0 0 0 0 0 0 0 0 0 0 0 0 0 0 0 0 0 0 0 0 0 0 0 0 0 0 0 0 0 0 0 1045 0 0 0 0 0 0 0 0 0 0 0 
0 0 0 0 0 0 0 0 0 0 0 0 0 0 0 0 0 0 0 0 0 0 0 0 0 0 0 0 0 0 0 0 0 0 0 0 0 0 0 0 0 0 0 0 0 0 0 0 0 0 0 0 0 0 0 0 0 0 0 0 0 0 0 0 0 0 0 0 0 0 0 0 0 0 0 0 1569 0 0 372 
0 0 0 0 0 0 0 0 1138 0 0 0 0 0 0 105 0 0 0 0 0 0 0 0 0 0 0 0 0 0 0 0 0 0 0 0 0 0 0 0 0 0 0 0 0 0 0 0 0 0 0 0 0 0 0 0 0 0 0 0 0 0 0 753 0 0 0 0 0 0 0 0 0 0 0 0 0 478 0 0 
0 0 0 0 0 0 0 0 0 0 0 0 0 0 0 0 0 0 0 0 0 0 0 0 107 0 0 0 0 0 0 0 0 0 0 0 0 0 0 0 0 0 0 0 0 0 0 0 0 0 0 0 0 0 0 0 0 0 0 0 0 0 0 0 0 0 0 0 0 0 0 1214 0 0 0 0 0 0 0 0 
0 0 0 0 0 0 0 0 0 0 0 0 0 0 0 0 0 0 0 0 0 0 0 0 0 0 0 0 1236 0 0 0 0 0 0 0 0 0 0 0 0 0 0 0 0 0 0 0 0 0 0 0 0 0 0 0 0 0 0 0 904 0 0 0 0 0 0 0 0 0 0 0 0 0 0 0 0 0 0 0 
0 0 0 0 0 0 0 0 0 0 0 0 0 0 0 0 0 0 0 0 0 0 0 1444 0 0 0 0 0 0 1053 0 1056 0 0 0 0 0 0 0 0 0 0 0 0 343 0 0 0 0 0 0 0 0 0 0 0 0 0 0 0 0 0 0 0 0 0 0 0 0 0 0 0 0 0 0 0 0 620 0 
0 0 0 0 0 0 0 0 0 0 0 0 0 0 0 0 0 0 696 0 0 0 0 0 0 0 0 0 0 0 0 0 0 0 0 0 0 0 0 0 0 0 0 0 0 0 0 0 0 0 0 0 0 0 0 0 0 0 0 0 0 0 0 0 0 0 0 0 0 0 0 0 0 0 0 0 0 0 0 0 
0 0 0 0 0 0 0 0 0 0 0 0 0 0 0 0 0 1138 0 1394 0 0 0 0 0 0 0 0 0 0 0 0 0 0 0 0 0 0 0 0 0 0 0 0 0 0 0 0 0 0 0 0 0 0 0 0 0 0 0 1511 0 0 0 0 0 0 0 0 0 0 0 0 0 0 0 0 0 0 0 0 
0 0 0 0 0 0 0 0 0 0 0 0 0 0 0 0 0 0 0 0 0 0 0 0 0 0 0 0 0 0 0 1051 0 0 0 0 0 0 0 0 0 0 0 0 0 0 0 0 0 0 0 0 0 0 0 0 0 0 0 0 0 0 0 0 0 0 0 0 0 0 0 0 0 0 0 0 0 0 0 0 
0 0 0 0 0 0 0 0 0 0 0 0 0 0 0 0 0 0 0 0 0 0 0 0 0 0 0 0 0 0 0 0 0 0 0 0 0 0 0 0 0 0 0 0 0 0 0 0 0 781 0 0 0 0 0 0 0 1402 0 0 0 0 0 0 0 0 0 0 0 0 0 1246 0 0 0 1008 0 0 0 0 
0 0 0 0 0 0 0 0 0 0 0 0 0 0 0 0 0 0 0 0 0 0 0 0 0 0 0 0 0 0 0 0 0 0 0 0 0 0 0 0 0 0 0 0 0 0 0 0 0 0 0 0 0 0 0 0 0 0 0 0 0 0 0 87 0 0 0 0 0 0 0 0 0 0 0 0 0 0 0 0 
0 0 0 0 0 0 0 0 0 0 698 0 0 0 0 0 0 0 0 0 0 0 977 0 0 0 0 0 0 0 0 0 0 0 0 0 0 0 0 0 0 0 0 0 0 0 0 0 0 0 0 0 0 0 0 0 0 0 0 0 0 0 0 0 636 0 0 0 0 0 0 0 0 0 0 0 0 0 0 0 
0 0 0 0 0 0 0 0 0 0 0 0 0 0 1473 0 0 0 828 0 0 0 0 0 0 0 0 0 0 0 0 0 0 0 0 0 0 0 0 0 0 0 0 0 0 0 0 0 631 0 0 0 0 0 0 0 0 0 0 0 0 0 0 0 0 0 0 0 0 0 0 0 0 0 0 0 0 0 0 0 
0 0 0 0 0 0 0 0 0 0 0 0 0 0 0 0 0 0 0 0 0 0 0 0 0 0 0 0 0 0 0 0 0 0 0 0 0 0 0 0 0 0 0 0 0 0 0 0 0 0 0 0 0 0 0 0 0 0 0 0 0 0 0 0 0 0 0 0 0 0 0 0 0 0 0 0 157 0 0 0 
0 0 0 0 0 0 0 0 0 0 0 0 1594 0 0 0 0 0 0 0 0 0 0 0 0 0 0 0 0 0 0 0 0 0 0 0 0 0 0 0 0 0 0 0 0 0 0 0 0 0 0 0 0 0 0 0 0 0 0 0 0 0 0 0 0 0 0 0 0 0 0 0 0 0 0 0 0 0 0 0 
0 0 0 0 0 0 0 0 0 0 0 0 0 0 0 0 0 0 0 994 0 0 0 0 0 0 0 0 0 0 0 0 1211 0 0 0 0 0 0 0 0 0 0 0 0 0 0 0 0 0 0 0 0 0 0 0 0 0 0 0 0 0 0 0 0 0 0 0 0 0 0 0 0 882 0 0 0 0 0 0 
0 0 0 0 0 0 0 0 0 0 0 0 0 0 0 0 0 0 0 0 0 0 0 0 0 0 0 0 0 0 0 0 0 0 0 0 0 0 0 0 0 0 0 0 0 0 0 0 0 0 0 0 0 0 0 0 0 0 741 0 0 0 0 0 0 0 0 0 0 0 0 0 414 0 0 0 0 0 0 0 
0 0 0 0 0 0 0 0 0 0 0 0 0 0 317 0 0 0 0 0 0 0 0 0 492 0 0 0 0 0 0 0 0 0 0 0 0 1289 0 0 0 0 0 0 0 0 0 0 0 0 0 0 0 0 0 0 0 0 1037 0 0 0 0 0 0 0 0 0 0 0 0 0 0 0 0 0 0 0 0 0 
0 0 0 0 0 0 0 0 0 0 0 0 0 0 0 0 0 0 0 0 0 0 0 0 0 0 0 0 0 0 0 1464 0 0 0 0 0 0 0 0 0 0 0 0 0 0 0 0 0 0 0 0 0 313 0 0 0 0 0 0 0 0 0 0 0 0 0 0 0 0 0 0 0 0 0 0 0 0 0 0 
0 0 1256 0 0 0 0 0 0 0 0 0 0 0 0 0 0 0 0 0 0 374 975 694 1592 914 1108 1124 1137 616 414 1139 1583 0 0 0 1030 1100 925 1526 315 1121 0 1475 1182 633 105 1533 412 1283 1037 592 807 271 455 7 792 225 1506 775 0 0 0 0 0 0 0 0 0 0 0 0 0 0 0 0 0 0 0 0 
0 0 0 0 0 0 0 1190 0 0 0 0 0 0 0 0 615 0 0 0 624 1140 602 341 222 1023 192 270 727 1216 926 1096 1130 472 923 1297 1347 1345 1094 1161 779 774 1490 1373 1523 629 544 52 1396 1464 714 156 1339 1260 1586 863 231 321 1367 112 0 0 0 0 0 0 0 0 0 0 0 0 0 0 0 0 0 1108 0 0 
1103 1039 0 0 0 0 909 0 0 0 0 0 0 0 0 0 178 0 0 0 0 1342 1453 114 460 1188 241 36 643 1064 161 133 63 1325 1572 1009 805 305 235 123 352 763 88 399 173 788 117 949 637 1563 101 1121 13 732 1568 1242 1565 930 258 116 0 0 0 0 0 0 609 0 0 0 0 0 0 0 0 0 0 0 0 0 
0 0 0 0 0 0 0 0 0 0 0 0 0 0 729 0 0 0 0 0 0 1120 1049 80 44 1014 65 347 796 1487 469 586 1416 138 1351 1451 873 269 345 367 125 203 307 724 1578 1275 1274 1557 1058 95 757 118 72 1312 745 292 1214 1060 721 1227 0 0 0 467 0 0 0 0 0 0 0 0 406 0 0 0 0 0 0 0 
0 0 0 0 0 0 0 0 0 0 0 0 0 0 0 0 0 0 0 0 166 1468 548 912 1078 860 1412 1599 530 1341 1400 1320 735 1330 963 956 1141 1247 1510 492 1395 939 1379 541 591 1180 854 362 941 238 313 1220 765 246 267 808 422 152 1541 892 0 0 0 1451 0 0 0 0 0 0 0 0 0 0 0 0 0 0 0 0 
0 0 0 0 0 0 0 0 0 0 0 0 0 0 0 0 0 0 0 0 848 663 0 623 25 212 725 837 1508 221 1 252 638 865 406 464 752 1585 620 819 938 709 153 1495 776 1119 733 871 96 1398 348 921 1428 1524 1079 794 1516 516 8 987 0 0 0 0 0 0 0 0 0 0 0 0 0 0 0 0 0 0 0 0 
0 0 0 0 0 0 0 0 0 0 0 0 0 0 0 0 0 0 0 0 211 683 770 862 647 282 626 297 829 1569 43 1305 353 1018 1276 822 1385 1302 1146 326 113 169 799 1166 482 1596 1446 1075 927 1012 660 744 1338 149 263 1081 1590 1031 1376 575 0 0 0 0 0 0 0 0 0 0 0 0 0 0 0 0 0 0 0 0 
0 0 0 0 0 0 0 0 0 0 0 0 0 0 0 414 0 0 0 0 329 424 20 1291 1074 915 294 356 320 1051 490 248 370 1564 933 571 891 342 1528 523 1328 1340 15 437 814 961 1095 479 554 1184 1123 555 1183 695 1527 613 1149 1288 901 448 0 0 0 0 0 0 0 114 0 0 0 0 0 0 0 0 0 0 0 0 
0 0 0 0 0 0 0 0 0 0 0 0 0 0 0 0 0 0 0 0 517 207 79 917 576 316 664 1381 1238 1324 617 400 1363 306 1334 1344 1482 1553 604 1179 1389 866 364 787 31 1090 1365 981 857 982 532 1577 641 1136 92 610 1504 965 1543 1571 0 0 0 0 0 0 0 0 0 0 0 0 0 0 0 0 0 0 0 0 
0 0 1188 0 0 0 0 0 0 0 0 0 0 0 0 0 0 0 0 0 4 274 535 311 670 537 1574 278 1404 999 578 783 300 990 1115 73 1261 1558 60 54 1298 99 526 1360 599 1593 821 1171 436 1551 588 390 1178 864 705 1579 331 75 381 924 0 0 0 0 0 0 0 0 0 0 322 932 0 0 0 0 0 0 0 0 
0 0 0 0 0 0 0 0 0 0 0 0 0 0 0 0 0 0 0 0 886 1128 1537 1455 1249 1422 1335 429 771 40 717 731 897 426 1206 635 1471 397 78 1087 130 1413 793 645 723 433 1008 754 540 1036 1318 600 649 1499 844 268 1549 103 951 9 0 0 0 0 0 0 0 0 0 0 0 0 0 0 0 0 0 0 0 0 
0 0 0 0 0 0 0 0 0 0 0 0 0 0 0 0 0 0 0 0 1397 470 496 561 1358 953 1175 661 596 382 896 50 1346 481 19 1118 1462 656 673 18 587 574 1388 1170 369 354 6 453 227 703 477 21 1043 415 1530 193 1507 304 882 1484 0 0 0 0 0 0 0 0 0 0 0 0 1496 0 0 0 0 0 0 0 
0 0 0 0 0 0 0 0 0 0 1243 0 0 0 0 0 0 0 0 0 824 1277 83 1418 419 1042 567 974 1469 899 680 1165 0 366 286 878 57 676 459 38 296 671 1293 850 388 468 851 389 1290 155 298 178 71 1284 898 0 988 1112 1452 992 0 0 0 0 0 0 0 0 0 0 0 0 0 0 0 0 0 0 0 0 
0 0 0 0 0 0 0 0 0 0 0 0 0 0 0 0 0 0 0 0 1384 1333 970 969 70 94 747 1337 47 720 627 1372 1496 902 1177 681 1076 570 508 391 217 884 594 1512 375 85 1535 1331 1460 505 1534 188 1513 1308 234 998 931 476 253 632 0 0 0 0 0 0 0 0 0 0 0 0 0 0 0 0 0 0 0 0 
0 0 0 0 0 0 0 0 0 0 0 370 0 443 0 0 0 0 0 0 1082 480 545 1485 966 1020 1017 1368 457 983 542 920 742 1103 584 256 373 145 546 1371 1102 1514 1473 494 768 1481 841 1151 954 521 813 804 743 226 417 817 215 1208 767 10 0 0 0 0 0 0 0 0 0 0 0 0 0 0 0 0 0 0 0 0 
0 0 0 0 0 0 0 0 0 0 0 0 0 0 0 0 0 0 0 0 946 337 1084 1420 1542 823 942 773 525 1488 1062 1186 760 182 68 959 846 170 74 1099 708 1357 1434 986 856 798 1581 843 762 177 577 82 499 501 1218 1423 748 452 911 1002 0 0 0 0 0 0 0 0 0 0 0 0 0 0 881 0 0 0 0 0 
0 0 0 0 0 0 0 0 0 0 0 0 0 0 0 997 0 0 0 0 2 769 1167 167 565 1505 539 1026 1503 1046 867 312 1443 625 237 736 1442 1576 264 1559 1001 1257 24 580 1272 973 1525 935 1150 1222 37 803 651 67 132 809 1255 135 962 1217 0 0 0 0 0 0 0 0 0 0 0 0 0 0 0 0 0 0 965 0 
0 0 0 0 0 262 0 0 0 1447 0 731 0 0 0 1234 0 0 0 0 119 932 507 1419 778 242 115 825 1343 1231 503 827 1266 849 423 686 868 421 1369 903 1235 1264 1285 531 1013 527 556 1169 687 1380 224 1256 1573 1280 564 262 569 1273 351 0 0 0 0 0 0 0 0 0 0 0 0 930 0 0 0 0 0 0 0 0 
0 0 0 0 0 0 0 0 0 0 0 0 0 0 0 0 0 0 0 0 0 830 756 706 206 877 1134 143 495 1322 1211 1176 1127 547 618 1556 642 853 1595 1450 465 1600 158 379 466 1317 1194 810 136 1089 1286 967 597 622 1241 1492 1201 1425 1005 0 0 0 0 0 0 0 0 0 0 0 312 0 0 0 0 0 0 0 0 0 
0 0 0 0 0 0 0 0 0 0 0 0 0 0 0 0 0 0 0 0 0 339 907 383 1245 685 281 1561 303 1073 1294 634 53 1091 90 299 1361 838 1234 1147 428 1110 764 1377 361 340 1387 624 579 713 81 440 1092 359 288 427 1444 665 800 487 0 0 0 0 0 0 0 0 0 0 0 0 0 0 0 0 0 0 0 0 
0 0 0 0 0 0 0 0 0 0 0 0 0 0 0 0 0 0 0 0 0 701 1117 1259 456 1562 210 41 550 560 1269 180 1426 438 905 1391 1190 549 984 485 900 1582 777 378 134 1052 357 658 691 828 1520 380 972 106 39 395 1489 319 1246 1187 0 0 0 0 0 0 0 0 0 0 0 0 0 0 0 0 0 0 0 0 
0 0 0 0 0 0 0 0 0 0 0 0 0 0 0 0 0 0 0 0 1044 1125 789 56 236 1143 1319 5 1104 171 409 519 1067 879 462 1458 1408 1029 1282 1327 1101 607 1548 164 471 175 98 1263 1021 1230 1390 360 410 213 48 1457 33 558 1010 1098 0 0 0 0 0 0 0 0 0 0 0 0 0 0 0 0 0 0 0 0 
0 0 0 0 0 0 0 0 0 0 0 0 0 0 0 0 0 904 0 0 1366 1597 254 994 1497 881 1040 1172 1479 1306 1106 751 614 1173 718 1248 957 1472 1364 58 333 121 458 1433 1105 493 996 1254 1386 1212 17 1132 174 1438 280 86 416 653 1158 1133 0 0 0 0 0 0 0 0 0 0 0 0 0 0 0 0 0 0 0 0 
0 0 0 0 0 0 0 0 0 0 0 0 0 1245 0 0 0 0 0 0 894 1093 430 218 797 566 811 1352 163 1148 943 710 108 110 1550 1252 700 677 266 928 1417 372 343 534 376 1072 1210 323 1011 251 1401 855 1215 968 883 332 454 698 411 1566 513 0 0 0 886 0 0 0 0 0 0 0 0 0 0 0 0 0 1270 0 
0 0 0 0 0 0 0 0 0 0 0 0 1309 0 0 0 0 0 0 0 1323 712 102 0 704 1221 489 128 801 738 142 1251 1045 1478 895 325 861 1203 344 1445 183 1193 1155 1056 1555 1461 1539 276 1226 1430 1500 1144 755 386 506 611 583 741 1411 513 0 0 0 0 0 0 0 0 0 0 0 0 0 0 0 0 0 0 0 0 
0 0 0 0 0 0 0 0 0 0 0 0 0 0 0 0 0 0 0 0 876 1131 1071 1083 964 1250 1483 1289 291 385 955 646 27 439 795 1509 402 232 202 1262 245 1080 209 107 750 35 208 666 97 977 293 358 157 1061 619 1310 1243 1007 1313 728 0 0 0 0 0 0 64 0 0 0 0 0 0 0 983 0 0 0 0 0 
0 0 0 0 0 0 0 0 0 0 0 0 0 0 0 0 0 0 0 0 405 615 1336 1204 995 772 918 140 51 1000 189 89 350 533 1570 674 23 948 1019 1424 474 1326 766 1281 196 184 275 553 1086 831 1197 644 840 336 327 581 1003 120 919 154 0 0 0 0 0 0 0 0 0 0 0 0 0 0 0 0 0 0 0 0 
0 0 1346 0 0 0 0 0 0 0 0 0 0 0 0 0 100 0 0 0 628 387 729 929 909 1403 1050 1538 1441 1517 491 129 444 283 734 198 563 922 1383 486 144 740 1591 858 1174 872 958 512 228 371 847 832 659 1544 1303 1015 1407 985 441 1267 0 0 0 0 84 0 0 0 0 0 0 0 1055 0 0 0 0 0 0 0 
0 0 0 0 0 0 0 0 0 0 0 0 0 0 0 0 0 0 0 0 672 265 1213 1069 1356 3 684 1466 1268 12 1350 1219 104 816 1432 1240 76 910 1440 408 1196 279 467 936 318 1145 528 1588 608 1359 1431 716 1198 696 1301 1065 1598 711 1300 502 0 0 0 0 1221 0 0 0 0 0 0 0 0 0 0 1199 0 0 741 0 
0 0 0 0 0 0 0 0 0 0 0 0 0 0 0 0 0 0 0 0 16 1024 509 522 1237 1362 1476 443 404 141 259 1126 568 1494 229 1063 551 1066 1498 204 139 1532 1299 181 993 483 1474 77 978 737 699 1456 401 1436 679 243 1439 1547 1038 835 0 0 0 0 0 0 0 0 0 0 0 0 0 0 0 0 0 0 0 0 
0 0 0 0 0 0 0 0 0 226 0 0 0 0 0 0 0 0 0 0 1114 199 159 908 1025 1529 562 84 934 384 885 273 785 346 1253 1059 1111 590 889 944 250 1200 1329 249 639 971 62 880 1192 200 1107 394 131 330 32 1159 749 445 49 418 0 0 0 0 0 0 0 0 286 0 0 0 0 0 0 0 0 0 0 800 
0 0 0 0 0 0 1416 0 0 0 0 0 0 0 434 0 0 0 0 0 0 605 11 219 1163 261 859 1536 1463 91 1584 1587 165 980 1540 1156 30 573 1519 1292 1271 151 707 1033 662 536 1580 191 240 1236 377 1589 875 1027 126 601 806 582 1191 606 0 0 0 0 0 0 0 0 0 0 0 0 0 0 0 0 0 836 0 0 
0 0 0 0 0 0 0 0 0 0 0 0 395 0 0 0 0 0 0 0 0 1223 842 230 287 1353 726 1207 782 322 1409 1348 368 1374 500 1349 34 147 1164 239 833 1370 1265 1493 349 59 834 815 1475 355 1233 621 392 869 730 137 689 1116 1406 692 0 0 0 0 0 0 0 0 0 0 0 0 0 0 0 0 0 0 0 0 
0 0 0 0 0 0 0 0 0 0 0 0 0 0 0 0 0 0 0 0 1560 1199 127 991 1181 1034 1129 648 484 1296 61 168 488 338 1575 538 1035 186 790 1109 308 1185 791 559 1085 675 652 1016 739 630 1375 289 197 272 1258 190 1028 960 904 852 0 0 0 0 0 0 0 494 0 0 0 0 0 625 0 0 0 0 0 1578 
0 0 0 0 0 0 0 0 0 0 0 0 0 0 0 0 0 0 0 0 1454 176 1421 109 172 463 552 124 937 1209 220 244 1138 874 363 667 818 1088 1405 432 450 1316 317 1491 989 529 952 435 498 1321 1041 195 324 1154 1393 425 1039 557 403 1202 0 0 0 0 0 0 0 0 0 0 1403 0 0 0 0 0 0 0 0 0 
0 0 0 0 0 0 0 0 0 0 0 0 0 0 0 0 0 0 0 0 510 888 187 1189 285 179 826 1314 1304 1567 1511 162 504 1077 1449 890 55 1521 22 223 413 1229 1228 1162 478 29 839 1531 511 1153 1477 1053 916 678 631 398 1315 1501 302 365 753 0 0 0 0 0 1230 0 0 0 0 0 0 0 1189 0 0 0 0 0 
0 0 0 1328 0 0 0 0 0 0 0 0 0 780 0 0 0 0 0 0 42 111 1307 603 1480 146 1448 780 1032 122 657 1122 1392 820 746 201 1068 609 1142 1414 233 598 595 295 1546 1309 1399 1225 290 906 781 150 160 442 1239 1270 572 396 449 947 0 0 0 0 0 0 0 0 0 0 0 0 0 0 0 0 0 0 0 0 
0 0 0 0 0 0 0 0 0 0 697 0 0 0 0 0 0 0 0 0 0 753 1415 1279 434 1278 1518 1410 1205 1022 148 1583 690 1435 1486 420 1054 650 301 950 100 310 205 640 997 1232 1465 1427 893 1168 514 1113 1402 1378 451 93 1447 722 976 543 0 0 0 0 0 0 0 0 0 0 0 0 0 0 0 0 0 0 0 0 
0 0 0 0 0 1392 0 0 0 0 0 0 0 0 0 0 0 0 0 0 585 1355 45 284 1152 593 1287 1594 524 784 1195 257 1515 260 1332 1295 1070 655 1437 214 475 14 786 407 28 185 1057 1006 870 1047 1135 887 1048 1055 1394 446 87 589 1004 693 0 0 0 0 0 0 0 0 0 0 0 0 72 0 0 0 0 0 0 0 
0 0 0 0 0 0 0 0 388 1315 0 0 0 0 0 0 0 0 0 0 334 654 758 473 447 1552 518 1160 1545 1470 697 515 715 1429 277 913 836 461 1157 1436 194 66 1502 431 759 719 69 328 1459 1097 0 845 702 1224 314 393 1382 940 1244 1311 0 0 0 0 0 0 0 0 0 0 0 0 0 0 0 0 0 0 0 0 
0 0 0 0 0 0 0 0 0 0 0 0 0 0 0 0 0 0 0 0 0 0 0 0 0 0 0 0 0 0 0 0 0 0 0 0 200 0 0 0 0 0 0 1545 0 0 0 0 0 0 0 0 0 0 0 0 0 0 631 0 0 0 1390 0 0 0 0 0 0 0 0 0 0 0 0 0 0 0 0 0 
0 0 0 0 0 0 0 0 0 0 0 0 0 0 0 0 0 0 0 0 0 0 0 0 1180 0 665 0 0 0 0 0 0 0 0 0 0 0 0 0 0 0 0 0 0 0 0 0 0 0 0 0 0 0 0 0 0 0 0 0 0 0 1562 0 0 0 0 0 0 0 0 0 0 0 0 0 0 0 0 0 
0 0 0 0 0 0 0 0 0 0 0 0 0 0 0 0 0 0 223 0 0 0 0 0 641 0 0 0 0 0 0 0 0 0 0 0 0 0 0 0 0 0 0 0 0 0 0 0 0 992 0 0 0 0 0 0 0 0 0 0 0 0 965 0 0 0 0 0 0 0 0 0 0 0 0 0 0 0 0 0 
0 0 0 0 0 0 0 0 0 0 0 0 0 0 0 0 0 0 0 0 0 0 0 0 0 0 0 0 0 0 0 0 0 0 0 0 0 0 0 0 0 0 0 0 0 0 0 0 0 0 1190 0 0 0 0 0 0 0 0 0 0 0 0 0 0 0 0 0 0 0 0 0 0 0 0 0 0 0 0 0 
0 0 0 0 0 0 0 0 0 0 0 0 0 0 0 0 0 0 0 0 0 0 0 0 0 0 0 0 0 1359 0 69 0 0 0 0 0 0 0 0 0 0 0 0 0 0 0 0 0 0 0 0 0 0 0 0 0 0 0 0 0 0 0 0 0 0 0 0 0 0 0 0 0 0 0 0 312 0 0 0 
0 0 0 0 0 0 0 0 0 0 0 0 0 0 0 0 0 0 0 0 0 0 0 0 0 0 0 0 0 0 0 0 0 0 0 0 0 0 0 0 0 0 0 0 0 0 0 0 0 0 0 0 0 0 0 0 0 0 0 0 0 0 0 0 0 0 0 0 0 0 0 0 0 0 0 0 0 0 0 0 
0 474 0 753 0 0 0 0 0 0 0 0 0 0 0 0 0 0 0 0 0 0 0 0 0 0 0 0 0 0 0 0 0 0 0 0 0 0 0 0 0 0 0 0 0 0 0 0 0 0 0 0 0 0 0 0 0 0 0 0 0 0 0 0 0 0 0 0 0 0 0 0 0 0 0 0 0 0 0 0 
0 142 0 0 0 0 0 0 0 0 0 0 0 0 0 0 0 0 0 0 0 0 0 0 0 0 0 0 0 0 0 0 0 0 0 0 0 0 0 142 0 0 0 0 0 0 0 0 0 0 0 0 0 0 0 0 0 1523 0 1534 0 0 0 0 0 0 0 0 0 0 0 0 0 0 0 0 0 0 0 0 
0 0 0 0 0 211 0 0 0 0 0 0 0 0 0 0 0 0 0 0 0 0 0 0 0 0 0 0 0 0 0 0 0 0 0 0 0 0 0 1559 0 0 0 0 0 0 0 0 0 0 0 171 0 0 0 0 0 0 0 115 0 0 0 0 0 0 0 0 0 0 0 0 0 0 0 0 0 0 0 0 
0 0 0 0 0 0 0 0 0 0 0 0 0 0 0 0 0 0 0 0 0 0 0 0 0 0 0 0 0 0 0 0 0 1462 423 0 0 0 1507 0 0 0 0 0 0 0 0 0 0 0 0 0 0 0 0 0 0 0 0 0 0 0 0 0 0 0 0 0 1035 0 0 0 0 0 1050 0 0 0 0 0 
0 0 0 0 0 0 0 0 0 0 0 0 0 0 0 1225 0 0 0 0 0 0 0 0 0 0 0 0 0 0 0 0 0 0 0 0 0 0 0 0 0 0 0 0 0 0 0 0 0 0 0 0 0 0 0 0 0 0 0 0 0 0 0 0 0 0 0 0 0 0 0 0 0 0 0 0 0 0 0 0 
0 0 0 0 549 0 0 0 0 0 0 0 0 0 0 0 0 0 0 1116 0 0 0 0 0 0 0 0 0 0 0 0 0 0 0 0 0 0 0 0 0 0 0 0 0 0 0 0 441 0 0 0 0 0 0 0 0 0 0 0 0 0 0 0 0 0 0 208 0 0 0 0 0 0 0 0 0 0 0 0 
0 0 0 0 0 0 0 0 0 0 0 0 0 0 0 0 0 0 0 0 0 0 0 0 0 0 0 0 0 0 0 0 0 0 0 0 0 0 0 0 0 0 0 0 0 0 0 0 0 0 0 0 0 0 0 0 0 0 0 0 0 0 0 0 0 0 0 0 0 0 0 0 0 0 0 0 0 0 0 0 
0 0 0 0 0 0 0 0 20 0 0 0 0 0 0 0 0 0 0 0 0 0 0 0 0 0 0 0 0 0 0 594 0 0 0 0 0 0 0 0 0 0 0 0 0 0 0 0 0 0 0 0 0 0 0 0 0 0 0 0 0 0 0 0 0 0 0 0 0 0 0 0 0 0 0 0 0 0 0 0 
0 0 0 0 0 0 0 0 0 0 0 0 313 0 0 515 0 0 0 0 0 0 0 1389 0 0 0 0 0 0 0 0 0 0 0 0 0 0 0 0 0 0 0 0 1019 0 0 0 0 0 0 0 0 0 0 0 0 0 0 0 0 0 0 0 0 0 0 350 0 0 0 0 0 0 0 0 0 0 0 0 
0 0 0 0 0 0 0 0 0 0 0 0 0 0 0 0 0 0 0 0 0 0 0 0 0 0 1497 0 0 0 0 0 0 0 0 0 0 0 0 0 0 0 0 0 0 0 0 0 0 0 0 0 1135 0 0 0 0 0 0 0 0 0 0 0 0 0 0 0 0 0 0 0 0 0 0 0 0 0 0 0 
0 0 0 0 0 0 0 0 0 0 0 0 0 688 0 0 0 0 0 0 0 0 0 550 0 0 0 0 0 0 0 0 0 1466 0 0 0 0 0 0 0 0 0 0 0 0 0 0 0 0 0 0 0 0 0 0 0 0 0 0 0 0 0 0 0 0 0 0 0 0 0 0 0 0 0 0 0 0 0 0 
0 0 0 0 0 0 0 0 0 0 0 0 0 0 0 0 0 0 0 0 0 0 0 0 0 0 0 0 0 0 0 0 0 0 0 0 0 0 0 0 1201 0 640 0 0 0 0 0 0 0 0 0 0 0 0 0 0 0 0 0 0 0 0 0 0 0 0 0 0 0 0 0 0 0 0 0 0 0 0 0 
0 0 0 0 0 0 0 0 0 0 0 0 0 0 0 0 0 0 0 0 0 0 0 0 1124 0 0 0 0 0 0 0 0 0 0 0 0 0 0 0 0 0 0 0 0 0 0 0 0 0 0 0 0 0 0 0 0 0 0 0 0 0 0 0 0 0 0 0 0 0 0 0 0 0 0 0 0 0 0 0 
0 576 0 0 0 0 0 0 0 0 0 0 0 725 0 0 0 0 0 0 0 0 0 0 0 0 0 0 0 0 0 0 0 0 0 0 0 0 0 0 0 0 0 612 0 0 1099 0 0 0 0 0 0 0 0 0 0 0 0 0 0 0 0 0 0 0 0 0 0 0 0 0 0 0 0 0 0 0 0 0 

# Time : 12800000 
0 0 0 0 0 0 0 0 0 0 0 0 0 0 0 0 0 0 0 0 0 0 0 0 0 0 0 0 0 0 0 0 0 0 0 0 0 0 0 1013 0 0 1016 0 0 0 0 0 0 0 0 180 0 0 0 0 0 0 0 0 0 0 0 0 0 0 0 453 0 0 0 0 0 0 0 0 0 0 0 0 
0 0 0 0 0 0 0 0 0 0 0 0 0 0 0 0 0 0 0 0 0 0 0 0 0 0 0 0 0 0 0 0 0 53 0 0 1015 0 0 0 0 0 1569 0 0 0 0 0 0 0 0 0 0 0 0 0 0 0 0 0 0 0 0 0 0 0 0 0 1504 0 0 0 0 0 0 0 0 0 0 0 
0 0 0 0 0 0 0 0 0 0 0 0 0 0 0 0 0 1582 0 0 0 0 0 0 0 0 0 0 0 0 0 0 0 0 1324 0 0 0 0 0 0 0 0 0 0 0 0 0 0 0 0 0 0 0 0 0 0 0 0 0 0 0 0 0 0 0 0 0 0 0 0 0 0 0 0 0 0 0 0 67 
0 0 0 0 0 0 0 0 0 0 0 0 0 0 0 861 0 0 0 0 0 0 0 0 0 0 0 0 0 0 0 0 0 0 0 0 0 0 0 0 0 0 0 0 0 0 0 0 0 0 0 0 0 0 0 0 0 0 0 0 0 0 0 0 0 0 1308 0 0 0 0 0 0 0 0 0 0 3 0 0 
0 0 0 0 0 0 0 0 0 0 0 0 0 0 0 0 0 0 0 0 0 0 0 0 0 0 0 0 0 0 0 0 0 0 0 0 0 0 0 0 0 0 0 0 0 0 0 0 0 0 1014 0 0 0 0 0 656 0 0 0 0 0 0 0 0 0 0 0 0 0 0 1476 0 0 0 0 0 0 0 0 
0 0 0 0 0 0 0 0 0 0 0 0 0 0 0 0 0 1290 0 0 0 0 0 0 0 0 0 0 1455 0 0 0 0 0 0 0 0 0 0 0 0 0 0 0 0 0 0 0 760 0 0 382 0 0 0 0 0 0 0 0 205 0 0 0 0 0 0 0 0 0 0 0 0 0 0 0 0 0 0 0 
0 0 0 0 0 0 0 0 0 0 0 0 0 0 0 0 0 0 0 0 0 0 0 0 0 0 0 0 0 1447 1245 0 255 0 0 0 0 0 0 0 0 0 0 0 1476 0 0 0 0 0 0 0 0 0 0 0 0 0 0 0 0 0 0 0 0 0 0 0 0 0 0 0 0 0 0 0 0 0 0 0 
0 0 0 0 0 0 0 0 0 0 0 0 0 0 1328 0 0 0 498 0 0 0 0 0 0 0 0 0 956 0 0 0 0 0 0 0 0 0 0 1573 0 0 0 0 0 0 0 0 0 0 0 0 0 0 0 0 0 0 0 0 0 0 0 0 0 0 0 0 0 0 0 0 0 0 0 0 0 0 0 0 
0 0 0 0 0 0 0 0 0 0 0 0 0 0 0 0 0 0 0 570 0 0 0 0 0 0 0 0 0 0 0 0 0 0 0 0 0 0 0 0 0 1409 0 0 0 0 0 0 0 0 0 0 0 0 0 0 0 0 0 0 0 0 0 0 0 0 0 0 0 0 0 0 0 0 0 0 0 0 0 0 
0 572 0 0 0 0 0 0 0 0 0 0 0 0 0 0 0 0 0 0 0 0 0 0 0 0 0 0 0 0 0 1125 0 0 886 0 0 0 0 0 0 0 0 0 0 0 0 0 985 0 0 0 0 0 0 0 0 0 0 0 0 0 749 0 0 0 0 0 0 0 0 0 832 0 0 0 0 0 0 0 
0 0 0 0 0 0 0 0 0 0 0 0 0 0 0 0 0 0 0 0 0 0 0 0 0 0 0 0 0 0 0 0 0 0 0 0 0 0 0 0 0 707 0 0 0 0 0 0 0 1013 0 0 0 0 0 0 0 1471 0 0 0 0 0 1169 0 0 0 0 0 0 0 1098 0 0 0 0 0 0 0 0 
852 0 0 0 0 0 0 0 0 0 0 0 0 0 0 0 0 0 0 0 0 0 0 0 0 0 0 0 0 0 0 0 0 0 0 0 0 0 0 0 0 0 0 0 0 0 0 0 0 1370 0 0 0 0 0 0 0 0 0 0 0 0 0 884 0 0 0 0 0 0 0 0 0 0 0 0 0 0 0 0 
0 0 0 0 0 0 0 0 0 0 419 0 0 0 0 0 0 0 0 0 0 0 0 0 0 0 0 0 0 1458 0 0 0 0 0 0 0 0 0 0 0 0 0 0 0 0 0 0 0 880 0 0 0 0 0 0 0 0 0 0 0 0 0 0 951 0 0 0 0 0 0 0 0 0 0 0 0 0 0 0 
0 0 94 0 0 0 0 0 0 0 0 0 0 0 0 0 0 0 529 0 0 0 0 0 0 0 0 0 0 0 0 0 0 0 0 0 0 496 0 0 0 0 0 0 0 0 0 0 0 0 0 0 0 0 0 0 0 0 0 0 0 0 0 0 0 0 0 0 0 0 0 0 0 0 0 0 0 0 0 0 
0 0 0 0 0 0 0 0 0 0 0 0 0 0 0 0 0 0 0 0 0 0 0 0 0 0 0 0 0 0 0 0 0 0 0 0 0 0 0 0 0 0 265 0 0 0 0 0 0 0 0 375 0 0 0 0 0 0 0 0 0 0 0 0 0 0 0 0 0 0 0 0 0 0 0 0 888 0 0 0 
0 0 0 0 0 0 0 0 0 0 0 0 718 0 0 0 0 0 0 0 0 0 0 0 0 1412 0 0 0 0 0 0 0 0 0 0 0 0 0 0 0 0 0 0 0 0 0 0 1050 0 0 0 0 0 0 0 1313 0 0 0 0 1169 0 0 0 0 803 0 0 0 0 0 0 0 0 0 0 0 0 0 
0 0 0 0 0 0 0 0 0 0 0 0 0 0 1319 0 0 0 0 284 0 0 0 0 0 0 0 0 0 0 0 0 275 0 0 0 0 0 0 0 0 0 0 0 0 0 0 0 0 0 0 0 0 0 0 0 0 36 0 0 0 0 0 0 0 0 0 0 0 0 0 0 0 0 0 0 0 0 0 0 
0 0 0 0 0 0 0 0 0 0 0 0 0 0 0 0 0 0 0 0 0 0 0 0 0 417 0 0 0 0 0 0 0 0 0 0 0 0 0 0 0 0 0 0 0 0 0 0 0 0 0 0 0 0 0 0 0 0 51 0 0 0 0 0 0 0 0 0 0 0 0 0 0 0 0 0 0 0 0 0 
0 0 0 0 676 0 0 0 0 0 0 0 0 0 1214 0 0 0 0 0 0 0 0 0 0 0 0 0 0 0 0 0 0 0 0 0 0 664 0 0 0 0 0 0 0 0 0 0 0 0 0 0 0 0 0 0 0 0 252 0 0 0 0 0 0 0 0 0 0 0 0 0 0 0 0 0 0 0 0 0 
0 0 0 0 0 0 0 0 0 0 0 0 0 0 0 0 0 0 0 0 0 0 0 0 0 0 0 0 0 0 0 805 950 0 0 0 0 0 0 0 0 1048 0 0 0 0 0 0 0 0 0 0 0 1536 0 0 0 0 0 0 0 0 0 0 0 0 0 0 0 0 0 0 0 988 0 891 0 0 0 0 
0 0 1263 0 0 0 0 0 0 0 0 0 0 0 0 0 0 0 0 0 0 374 975 694 1592 914 1108 1124 1137 0 1186 45 0 0 0 0 1197 0 0 1526 315 1557 0 520 1182 633 105 1533 412 1283 1037 592 807 271 455 7 792 225 1506 775 0 0 0 0 0 0 0 0 0 0 0 0 0 0 0 0 0 1442 0 0 
0 0 0 0 0 0 0 1595 0 0 0 0 0 0 437 0 0 0 0 0 1197 1140 602 341 222 1023 192 270 727 1216 926 1096 1130 0 923 1297 1347 1345 1094 1161 779 774 1490 1373 1523 629 544 52 1396 1464 714 156 1339 1260 1586 863 231 321 1367 112 0 0 0 0 0 0 0 0 0 0 0 0 0 0 0 0 0 0 0 0 
0 124 0 0 0 0 410 0 0 0 0 0 0 0 327 0 780 0 0 246 0 1342 1453 114 460 1188 241 36 643 1064 161 133 63 1325 1572 1009 805 305 235 123 352 763 88 399 173 788 117 949 637 1563 101 1121 13 732 1568 1242 1565 930 258 116 0 0 0 0 1132 0 0 0 0 367 0 0 1113 0 0 0 0 0 0 0 
0 0 0 0 0 0 0 0 0 76 0 0 0 0 0 0 0 0 0 0 0 1120 1049 80 44 1014 65 347 796 1487 469 586 1416 138 1351 1451 873 269 345 367 125 203 307 724 1578 1275 1274 1557 1058 95 757 118 72 1312 745 292 1214 1060 721 1227 0 0 0 1489 0 0 0 0 0 0 0 0 0 0 0 0 0 0 0 0 
0 0 0 0 0 0 0 0 0 0 0 0 0 0 0 0 0 0 0 0 166 1468 548 912 1078 860 1412 1599 530 1341 1400 1320 735 1330 963 956 1141 1247 1510 492 1395 939 1379 541 591 1180 854 362 941 238 313 1220 765 246 267 808 422 152 1541 892 0 0 0 1499 0 0 0 0 0 0 0 0 874 0 0 0 0 0 0 0 
0 0 907 0 0 0 0 0 0 0 0 0 0 0 0 0 0 0 0 0 848 663 46 623 25 212 725 837 1508 221 1 252 638 865 406 464 752 1585 620 819 938 709 153 1495 776 1119 733 871 96 1398 348 921 1428 1524 1079 794 1516 516 8 987 0 0 0 0 0 0 0 0 0 0 0 0 0 0 0 0 0 0 0 0 
0 0 0 0 0 0 0 0 0 0 0 0 0 0 0 0 0 0 0 0 211 683 770 862 647 282 626 297 829 1569 43 1305 353 1018 1276 822 1385 1302 1146 326 113 169 799 1166 482 1596 1446 1075 927 1012 660 744 1338 149 263 1081 1590 1031 1376 575 0 0 0 0 0 0 0 0 0 0 0 0 0 0 0 0 0 0 0 1134 
0 0 0 0 0 0 0 0 0 0 0 0 0 0 0 1449 0 0 0 0 0 424 20 1291 1074 915 294 356 320 1051 490 248 370 1564 933 571 891 342 1528 523 1328 1340 15 437 814 961 1095 479 554 1184 1123 555 1183 695 1527 613 1149 1288 901 448 0 627 0 0 0 0 0 0 0 0 0 0 0 0 0 0 0 412 0 0 
0 0 0 0 0 0 0 0 0 0 0 0 0 0 0 0 0 0 0 0 517 207 79 917 576 316 664 1381 1238 1324 617 400 1363 306 1334 1344 1482 1553 604 1179 1389 866 364 787 31 1090 1365 981 857 982 532 1577 641 1136 92 610 1504 965 1543 1571 0 0 0 0 0 0 0 0 0 0 0 0 0 0 0 0 0 0 0 0 
0 0 0 0 0 0 0 0 0 0 0 0 0 0 0 0 0 0 0 0 4 274 535 311 670 537 1574 278 1404 999 578 783 300 990 1115 73 1261 1558 60 54 1298 99 0 1360 599 1593 821 1171 436 1551 588 390 1178 864 705 1579 331 75 381 0 1049 0 0 0 0 0 0 0 0 0 617 0 880 1127 0 0 0 0 0 0 
0 0 0 0 1066 0 0 0 0 0 0 0 0 0 0 0 0 0 0 0 886 1128 1537 1455 1249 1422 1335 429 771 40 717 731 897 426 1206 635 1471 397 78 1087 130 1413 793 645 723 433 1008 754 540 1036 1318 600 649 1499 844 268 1549 103 951 0 0 0 0 0 0 0 0 0 0 0 0 0 0 0 0 0 0 0 0 0 
0 0 0 0 0 0 0 0 0 0 0 0 0 0 0 0 0 0 0 0 1397 470 496 561 1358 953 1175 661 596 382 896 50 0 481 19 1118 1462 656 673 18 587 574 1388 1170 369 354 6 453 227 703 477 21 1043 415 1530 193 1507 304 882 1484 0 0 0 0 0 0 0 0 0 0 0 0 878 0 0 0 1098 0 0 0 
0 0 0 0 0 0 0 0 0 0 0 0 0 0 0 0 0 0 0 0 824 1277 83 1418 419 1042 567 974 1469 899 680 1165 0 0 286 878 57 676 459 38 296 671 1293 850 388 468 851 389 1290 155 298 178 71 1284 898 0 988 1112 1452 992 0 0 0 0 0 0 0 0 0 0 0 0 0 1020 0 0 0 0 0 0 
0 0 0 994 0 0 0 224 0 0 0 0 0 0 0 0 0 0 0 0 0 1333 970 969 70 94 747 1337 47 720 627 1372 1496 902 1177 681 1076 570 508 391 217 884 594 1512 375 85 1535 1331 1460 505 1534 188 1513 1308 234 998 931 476 253 632 0 0 0 0 0 0 0 0 0 0 0 0 0 0 0 0 1029 0 0 0 
0 0 0 0 0 1455 0 0 0 0 0 952 0 0 0 0 0 0 0 1083 0 480 545 1485 966 1020 1017 1368 457 983 542 920 742 1103 584 256 373 145 546 1371 1102 1514 1473 494 768 1481 841 1151 954 521 813 804 743 226 417 817 215 1208 767 10 0 0 0 0 0 1042 0 0 0 0 0 0 0 0 0 0 937 0 0 0 
0 0 0 0 0 0 0 1427 0 0 0 0 0 523 0 0 0 0 0 0 0 337 1084 1420 1542 823 942 773 525 1488 1062 1186 760 182 68 959 846 170 74 1099 708 1357 1434 986 856 798 1581 843 762 177 577 82 499 501 1218 1423 748 452 911 1002 0 0 0 0 0 0 0 0 0 0 0 0 0 0 0 0 0 0 0 0 
0 0 0 0 0 0 0 0 0 0 0 0 0 0 0 0 0 0 0 0 134 769 1167 167 565 1505 539 1026 1503 1046 867 312 1443 625 237 736 1442 1576 264 1559 1001 1257 24 580 1272 973 1525 935 1150 1222 37 803 651 67 132 809 1255 135 962 0 0 0 0 0 0 0 0 0 0 0 0 0 0 0 0 0 0 0 512 0 
0 0 0 0 0 1043 0 0 0 147 0 0 0 0 0 0 0 0 0 0 768 932 507 1419 778 242 115 825 1343 1231 503 827 1266 849 423 686 868 421 1369 903 1235 1264 1285 531 1013 527 556 1169 687 1380 224 1256 1573 1280 564 262 569 1273 351 0 0 0 0 0 0 0 0 0 0 55 0 966 0 0 0 0 0 0 0 0 
0 0 0 0 0 0 0 0 0 0 0 0 0 0 0 0 0 0 0 0 0 830 756 706 206 877 1134 143 495 1322 1211 1176 1127 547 618 1556 642 853 1595 1450 465 1600 158 379 466 1317 1194 810 136 1089 1286 967 597 622 1241 1492 1201 1425 1005 0 0 0 0 0 0 0 0 0 0 0 0 0 0 0 0 0 0 0 0 0 
0 0 0 0 0 0 0 0 0 0 0 0 0 0 0 0 0 0 0 0 0 339 907 383 1245 685 281 1561 303 1073 1294 634 53 1091 90 299 1361 838 1234 1147 428 1110 764 1377 361 340 1387 624 579 713 81 440 1092 359 288 427 1444 665 800 487 0 0 0 0 0 0 0 0 0 0 0 0 0 0 0 0 0 0 0 0 
0 0 0 0 0 0 0 0 0 0 0 0 0 0 0 0 0 0 0 0 0 701 1117 1259 456 1562 210 41 550 560 0 180 1426 438 905 1391 1190 549 984 485 900 1582 777 378 134 1052 357 658 691 828 1520 380 972 106 39 395 1489 319 1246 1187 0 0 0 0 0 0 0 0 0 0 0 0 0 0 0 0 0 0 0 0 
0 0 0 0 1233 1482 0 0 0 0 0 0 0 0 0 0 0 0 0 0 0 1125 789 56 236 1143 1319 5 1104 171 409 519 1067 879 462 1458 1408 1029 1282 1327 1101 607 1548 164 471 175 98 1263 1021 1230 1390 360 410 213 48 1457 33 558 1010 1098 0 0 0 0 0 0 0 0 0 0 0 0 1006 0 0 0 0 0 0 0 
0 0 0 0 0 0 0 0 0 0 0 0 0 0 0 369 0 0 0 0 1366 1597 254 994 1497 881 1040 1172 1479 1306 1106 751 614 1173 718 1248 957 1472 1364 58 333 121 458 1433 1105 493 996 1254 1386 1212 17 1132 174 1438 280 86 416 653 1158 1133 0 0 0 0 0 0 0 0 0 0 0 0 0 0 0 0 0 0 0 0 
0 0 620 0 0 0 0 0 0 0 0 0 0 649 0 0 0 0 0 0 894 1093 430 218 797 566 811 1352 163 1148 943 710 108 110 1550 1252 700 677 266 928 1417 372 343 534 376 1072 1210 323 1011 251 1401 855 1215 968 883 332 454 698 411 1566 569 0 0 0 1067 0 0 0 0 0 0 0 0 0 0 0 0 0 0 0 
0 0 0 0 0 0 0 0 0 0 527 0 155 0 0 0 0 0 1499 0 1323 712 102 0 704 1221 489 128 801 738 142 1251 1045 1478 895 325 861 1203 344 1445 183 1193 1155 1056 1555 1461 1539 276 1226 1430 1500 1144 755 386 506 611 583 741 1411 513 0 0 0 0 0 0 0 0 0 0 0 808 0 0 0 0 0 0 0 0 
0 0 0 0 0 0 0 0 0 0 0 0 0 0 0 0 0 0 0 0 876 1131 1071 1083 964 1250 1483 1289 291 385 955 646 27 439 795 1509 402 232 202 1262 245 1080 209 107 750 35 208 666 97 977 293 358 157 1061 619 1310 1243 1007 1313 728 0 0 0 0 0 0 712 0 0 0 0 0 0 0 1201 0 0 0 0 0 
0 0 0 0 0 0 0 0 0 0 0 0 0 0 0 0 0 0 0 0 405 615 1336 1204 995 772 918 140 51 1000 189 89 350 533 1570 674 23 948 1019 1424 474 1326 766 1281 196 184 275 553 1086 831 1197 644 840 336 327 581 1003 120 919 154 0 0 0 0 0 0 0 0 0 0 0 0 0 0 0 0 0 0 1518 0 
0 0 1041 0 0 0 0 0 0 0 0 0 0 0 0 0 0 0 0 0 628 387 729 929 909 1403 1050 1538 1441 1517 491 129 444 283 734 198 563 922 1383 486 144 740 1591 858 1174 872 958 512 228 371 847 832 659 1544 1303 1015 1407 985 441 1267 0 0 0 0 1061 0 0 0 0 0 0 0 0 0 0 1010 0 0 0 0 
0 0 0 0 0 0 0 0 0 0 0 0 0 0 68 0 0 0 0 0 672 265 1213 1069 1356 3 684 1466 1268 12 1350 1219 104 816 1432 1240 76 910 1440 408 1196 279 467 936 318 1145 528 1588 608 1359 1431 716 1198 696 1301 1065 1598 711 1300 502 0 0 0 0 1337 829 0 0 0 0 0 0 0 0 0 0 0 0 0 0 
1583 0 0 0 0 0 0 0 0 0 0 0 0 0 0 0 0 408 0 0 16 1024 509 522 1237 1362 1476 443 404 141 259 1126 568 1494 229 1063 551 1066 1498 204 139 1532 1299 181 993 483 1474 77 978 737 699 1456 401 1436 679 243 1439 1547 1038 835 0 842 0 0 0 0 0 0 0 0 0 0 0 0 0 0 0 0 0 0 
0 0 0 0 0 0 0 0 0 902 0 1160 0 0 0 0 0 0 0 0 1114 199 159 908 1025 1529 562 84 934 384 885 273 785 346 1253 1059 1111 590 889 944 250 1200 1329 249 639 971 62 880 1192 200 1107 394 131 330 32 1159 749 445 49 418 0 0 0 0 0 0 0 0 0 0 0 0 0 0 0 0 0 0 0 1338 
0 0 0 0 0 0 1294 0 1231 0 0 0 0 0 0 1009 0 0 0 0 0 605 11 219 1163 261 859 1536 1463 91 1584 1587 165 980 1540 1156 30 573 1519 1292 1271 151 707 1033 662 536 1580 191 240 1236 377 1589 875 1027 126 601 806 582 1191 606 0 0 0 0 0 0 247 0 0 0 0 0 0 0 0 0 0 0 0 0 
0 0 0 0 0 0 876 0 0 0 0 0 1281 0 0 0 0 0 0 0 26 1223 842 230 287 1353 726 1207 782 322 1409 1348 368 1374 500 1349 34 147 1164 239 833 1370 1265 1493 349 59 834 815 1475 355 1233 621 392 869 730 137 689 1116 1406 19 0 0 0 0 0 0 0 0 0 0 0 0 0 0 0 0 0 1092 0 0 
0 0 0 0 0 0 0 0 0 0 0 0 0 0 1402 0 0 0 0 0 1560 1199 127 991 1181 1034 1129 648 484 1296 61 168 488 338 1575 538 1035 186 790 1109 308 1185 791 559 1085 675 652 1016 739 630 1375 289 197 272 1258 190 1028 960 904 0 0 0 0 0 0 0 1419 226 0 0 0 0 1255 355 0 0 0 0 0 228 
0 0 0 0 0 0 0 0 1226 0 0 0 0 0 0 0 0 0 0 0 1454 176 1421 109 172 463 552 124 937 1209 220 244 1138 874 363 667 818 1088 1405 432 450 1316 317 1491 989 529 952 435 498 1321 1041 195 324 1154 1393 425 1039 557 403 704 0 0 0 0 0 0 0 0 0 0 21 0 0 0 0 0 0 0 0 0 
0 0 0 0 0 0 0 0 0 0 0 0 0 0 0 0 0 0 0 0 0 888 187 1189 285 179 826 1314 1304 1567 1511 162 504 1077 1449 890 55 1521 22 223 413 1229 1228 1162 478 29 839 1531 511 1153 1477 1053 916 678 631 398 1315 1501 302 0 1350 0 0 0 0 0 1008 0 0 0 0 0 0 0 0 0 0 1539 0 0 
0 0 0 0 0 0 0 0 0 0 0 0 0 0 0 0 0 0 0 0 48 111 1307 603 1480 146 1448 780 1032 122 657 1122 1392 820 746 201 1068 609 1142 1414 233 598 595 295 1546 1309 1399 1225 290 906 781 150 160 442 1239 1270 572 396 449 0 0 0 0 0 0 0 0 0 0 0 0 0 0 0 0 0 0 0 0 0 
0 0 0 0 0 0 0 0 0 0 249 0 0 0 0 0 0 0 0 0 0 753 1415 1279 434 1278 1518 1410 1205 1022 148 1583 690 1435 1486 420 1054 650 301 950 100 310 205 640 997 1232 1465 1427 893 1168 514 1113 1402 1378 451 93 1447 722 976 543 0 0 0 0 0 0 0 0 0 0 0 0 0 0 0 0 0 1370 0 0 
0 0 0 0 0 0 0 0 0 0 0 0 0 0 0 0 0 0 0 0 585 1355 45 284 1152 593 1287 1594 524 784 1195 257 1515 260 1332 1295 1070 655 1437 214 475 14 786 407 28 185 1057 1006 870 1047 1135 887 1048 1055 1394 446 87 589 1004 693 0 0 0 0 0 0 0 0 0 0 0 0 509 0 0 0 0 0 0 0 
0 0 0 0 0 0 0 0 40 0 0 0 0 0 0 0 0 0 1253 0 334 654 758 473 447 1552 518 1160 1545 1470 0 0 0 1429 277 0 0 461 1157 216 0 0 0 431 759 719 69 328 0 0 0 845 702 1224 314 393 1382 940 396 0 0 0 0 0 0 0 0 0 0 0 0 0 0 0 0 0 0 0 0 0 
0 0 0 0 0 0 0 0 0 0 0 0 0 0 0 0 0 0 0 0 0 0 0 1013 0 0 0 0 0 0 0 0 0 0 0 0 0 0 0 0 0 0 0 0 0 0 0 986 0 402 0 0 0 0 0 0 816 0 715 0 0 0 1167 0 0 0 0 0 0 0 0 0 0 0 0 0 0 0 0 0 
0 0 1040 1393 0 0 0 0 0 0 0 0 0 0 0 0 0 0 0 0 0 0 0 0 1446 0 935 0 0 0 0 0 0 0 0 0 0 0 0 997 0 0 0 0 0 0 0 0 0 0 0 0 0 0 0 0 0 0 0 0 0 0 147 0 0 0 0 0 0 0 0 0 0 0 0 0 0 0 996 0 
938 0 0 0 0 0 0 0 0 0 0 0 0 0 0 1266 0 0 640 0 0 0 0 0 0 0 0 0 0 0 0 0 1544 0 38 0 0 0 0 0 0 0 0 913 0 1212 0 0 0 0 0 0 0 0 0 0 0 0 0 0 0 0 0 0 0 0 0 0 0 0 0 0 0 0 0 0 0 0 0 0 
0 0 0 0 0 0 0 0 0 0 0 0 0 0 0 0 0 0 0 0 140 0 0 0 0 0 0 0 0 0 0 0 0 0 0 0 0 0 0 0 0 0 0 0 1439 0 0 0 0 0 156 0 0 0 0 0 0 0 0 0 0 0 0 0 0 0 0 0 0 0 0 0 0 0 0 0 0 0 0 0 
0 0 0 0 0 0 0 0 0 0 0 0 0 0 0 0 0 0 0 0 0 0 0 0 0 0 0 0 0 1025 0 0 0 0 0 0 0 0 19 0 0 0 0 0 77 0 0 0 0 0 0 0 0 0 0 0 0 0 0 0 0 0 0 0 0 0 0 0 0 0 0 0 0 0 0 0 0 0 0 0 
0 0 0 0 0 0 0 877 0 0 0 0 0 0 0 0 0 0 0 0 0 0 0 0 0 0 0 0 0 0 0 0 0 0 0 0 0 0 0 0 0 0 0 0 0 0 0 0 0 0 0 0 0 0 0 0 0 0 0 0 0 0 0 0 0 0 0 0 0 0 0 0 0 0 0 0 0 0 0 0 
0 0 0 0 0 0 0 0 0 0 0 0 0 0 0 0 0 0 0 0 0 0 0 0 0 0 0 0 0 0 0 320 0 0 0 0 0 0 0 0 0 0 0 0 0 0 0 0 0 0 0 0 0 0 0 0 0 0 0 0 0 0 0 0 0 0 0 0 0 0 0 0 0 0 0 0 0 0 0 0 
0 379 0 0 0 0 0 0 0 0 0 0 0 0 0 0 0 0 0 0 0 0 0 0 0 0 0 0 0 0 0 0 0 0 0 0 0 0 0 976 0 0 0 0 0 0 0 0 0 0 0 0 0 0 0 0 0 0 0 638 0 0 0 0 0 0 0 0 0 0 0 0 0 0 0 0 0 0 1453 0 
0 0 0 0 0 0 0 0 0 0 0 0 0 0 0 0 0 0 0 0 0 0 0 0 0 0 0 0 0 0 0 0 0 0 0 0 0 0 0 0 0 0 0 0 0 0 0 0 0 0 0 497 0 0 0 0 0 0 0 912 0 0 0 122 0 0 0 0 0 0 0 0 0 0 0 0 0 0 0 0 
0 0 0 0 0 0 0 0 0 0 0 0 0 0 0 1271 151 0 0 0 0 0 0 0 0 0 0 0 0 0 0 0 1497 0 1079 0 0 0 1579 0 0 0 0 0 0 0 138 0 0 0 0 0 0 0 0 0 0 0 0 0 0 0 0 0 0 0 0 0 0 0 0 0 0 0 656 0 0 0 0 0 
0 0 0 0 0 0 0 0 0 0 0 0 0 0 328 1432 0 0 0 0 0 0 0 0 0 0 0 0 0 0 0 0 0 0 0 0 0 0 0 0 0 0 0 0 0 0 0 0 0 0 0 0 0 0 0 0 0 0 0 0 0 0 0 0 470 0 0 0 0 0 0 0 0 0 0 0 0 0 0 0 
0 0 0 1345 0 0 0 0 0 0 0 0 0 0 0 0 0 0 0 531 0 0 0 0 0 0 0 0 0 0 0 0 0 0 0 0 0 0 0 0 0 0 0 0 0 0 0 0 1335 0 0 0 0 0 0 0 0 0 1499 0 0 0 0 0 0 0 0 1322 0 0 0 0 0 0 0 0 0 0 0 0 
0 0 0 0 0 0 0 0 0 0 0 0 679 0 0 0 0 0 0 0 0 0 0 0 0 0 0 0 0 0 0 0 0 0 0 0 0 0 0 0 0 0 0 0 0 0 0 0 0 0 0 0 0 0 0 0 0 0 0 0 0 0 0 0 0 0 0 0 0 0 0 0 0 0 1164 1512 0 0 0 0 
0 0 0 0 0 0 0 0 0 0 0 0 0 0 0 0 0 0 0 0 0 0 0 0 0 0 0 0 0 0 0 0 0 0 0 0 0 0 0 0 1233 0 0 0 0 0 0 0 0 0 0 0 0 0 0 0 0 0 0 0 0 0 526 0 0 0 0 0 0 0 0 0 0 0 0 0 0 0 0 0 
0 0 0 0 0 0 0 0 0 0 0 0 0 0 0 0 0 0 0 0 0 0 0 0 0 0 0 0 0 0 0 0 0 0 0 0 47 0 0 1161 0 0 0 0 640 0 0 0 0 0 0 0 0 0 0 0 0 0 0 0 842 0 0 0 0 0 0 514 0 0 0 0 0 0 0 0 0 0 0 0 
0 0 0 0 0 0 0 0 0 0 0 0 0 0 0 0 0 0 0 0 0 0 0 0 0 0 0 0 0 0 0 0 0 0 0 0 0 0 0 0 0 0 0 0 0 0 653 0 0 0 0 0 1499 0 0 0 0 0 0 0 1421 625 0 0 0 0 0 0 0 0 0 0 0 0 0 0 0 0 0 0 
0 0 0 0 0 0 0 0 0 0 0 0 0 1121 0 0 0 0 0 0 0 832 0 810 0 0 0 0 0 0 0 0 0 401 0 0 0 0 0 0 0 0 0 0 0 0 0 0 0 0 0 0 0 0 0 0 0 0 0 0 0 0 0 0 0 0 0 0 0 0 0 0 0 0 0 0 0 0 0 0 
0 0 0 0 0 0 0 0 0 0 0 0 0 0 0 387 939 0 0 0 0 0 0 0 0 1049 0 0 0 0 0 0 0 0 0 0 0 0 0 0 1113 0 0 0 0 0 0 0 0 0 1335 0 0 0 0 0 0 0 0 0 0 875 0 0 0 0 0 0 0 0 0 0 0 0 0 0 0 0 0 0 
0 0 0 0 0 0 0 0 1439 0 0 0 0 0 0 0 0 0 0 0 0 0 0 1505 1045 0 0 0 0 0 0 0 0 0 0 0 0 0 0 0 0 0 0 0 0 0 0 0 0 0 0 0 0 0 0 0 0 0 0 0 0 0 0 0 0 0 0 0 0 0 0 0 0 0 0 0 0 0 0 0 
0 0 0 435 0 0 0 0 0 0 0 0 0 0 0 0 0 0 0 0 0 0 0 0 0 0 0 0 0 0 0 0 0 0 0 0 0 0 0 0 0 0 0 248 0 0 254 0 0 0 0 0 0 0 0 0 0 0 0 0 0 0 0 0 0 221 0 0 0 0 0 0 0 0 0 0 0 0 0 0 

# Time : 19200000 
0 0 285 0 0 0 0 0 0 0 0 0 0 0 0 0 0 0 0 0 0 0 0 0 0 0 0 0 0 0 0 0 0 0 0 0 0 0 0 0 0 0 0 0 0 0 0 0 0 0 0 709 0 0 0 0 0 0 0 586 0 0 0 0 994 0 0 0 0 0 0 0 0 0 1055 0 0 0 0 0 
0 0 0 0 0 0 0 0 0 0 0 0 0 0 0 0 0 0 0 0 0 0 0 0 0 0 0 0 1339 0 0 0 0 0 0 0 196 0 0 0 0 0 362 0 0 0 0 0 0 0 0 0 1204 0 0 0 0 0 0 0 0 0 0 0 0 0 795 0 0 0 0 0 0 0 0 0 0 0 0 0 
0 0 0 0 0 194 0 0 0 0 0 0 0 0 0 0 0 0 0 0 0 0 0 0 0 0 0 0 0 0 1153 732 0 0 945 0 0 0 0 0 0 0 0 0 0 0 0 0 0 0 0 0 0 0 0 0 0 0 0 0 0 0 0 0 0 0 0 0 0 0 0 0 0 0 0 0 0 0 0 648 
1018 1418 0 0 0 1 0 0 0 0 0 0 0 0 0 573 0 0 0 0 0 0 0 0 0 0 0 0 0 0 0 0 0 0 0 0 0 0 0 0 0 0 0 0 0 0 0 0 0 0 0 0 0 0 0 0 0 0 0 0 0 0 0 0 0 0 398 0 0 0 0 0 0 0 0 0 0 0 292 0 
0 0 0 0 65 0 0 0 0 0 0 0 0 0 0 0 0 0 0 0 0 0 0 0 0 0 0 0 0 0 0 0 0 0 0 0 0 0 0 1551 0 0 0 0 0 0 0 0 0 0 0 1409 0 0 0 0 0 0 0 35 0 0 0 0 0 0 0 0 0 0 0 531 0 0 0 0 0 0 0 0 
0 1071 0 0 0 0 0 0 0 0 1124 0 0 0 0 0 0 826 0 0 281 0 0 0 0 0 0 0 394 0 0 0 0 0 0 0 0 0 0 0 0 0 0 0 0 0 0 0 1355 0 0 1463 0 0 0 0 0 0 0 1153 0 0 0 0 0 0 0 0 0 0 0 0 0 0 0 0 1252 816 0 0 
0 0 120 479 0 0 0 0 0 0 0 0 0 0 0 0 0 0 0 892 0 0 0 0 0 0 0 0 0 0 0 0 0 0 0 0 0 0 0 0 346 0 0 0 0 0 0 0 0 0 0 0 0 0 0 0 0 0 0 0 0 0 0 0 0 0 0 0 0 0 0 0 0 0 0 0 0 0 0 0 
326 0 0 0 0 0 0 0 0 0 0 0 0 0 620 0 0 0 0 0 0 0 0 0 0 0 0 0 367 0 0 0 0 0 0 0 0 0 0 1298 0 0 0 0 0 0 0 0 0 0 0 0 0 0 0 0 0 0 0 0 0 0 0 0 0 0 0 0 0 0 0 0 0 0 0 0 0 0 0 0 
0 0 0 0 0 0 0 0 0 0 0 0 0 0 0 0 0 0 0 1189 0 0 0 0 0 0 0 0 0 0 0 0 0 0 0 0 0 0 0 0 0 0 0 0 0 0 0 0 0 0 0 0 0 0 0 0 0 0 0 0 0 0 0 0 0 0 0 0 0 0 0 0 0 0 0 0 0 0 0 0 
0 682 0 0 0 0 0 0 0 0 0 192 0 0 0 0 0 0 0 0 0 0 0 0 0 0 0 0 0 0 0 0 0 0 15 0 0 182 0 0 0 0 0 0 0 0 0 0 0 0 0 0 0 0 0 0 0 0 0 0 0 0 0 0 0 0 0 0 0 0 0 0 0 0 0 0 0 1484 0 0 
0 0 0 0 0 0 0 0 0 0 0 0 0 0 0 0 0 0 0 0 0 0 0 0 0 0 0 0 0 0 0 0 0 0 0 0 0 0 0 0 0 710 0 0 0 0 0 1393 0 0 0 0 203 0 0 0 0 0 0 0 0 0 0 0 0 0 0 0 0 0 0 0 0 0 0 0 0 0 0 0 
867 0 0 0 0 0 0 0 0 0 0 0 0 0 0 0 1222 0 0 0 0 0 0 0 0 0 0 0 0 0 0 0 0 0 0 0 0 0 0 0 0 0 0 0 0 0 0 0 0 937 0 0 0 0 0 0 0 0 0 0 0 0 0 0 0 0 0 0 0 0 0 0 0 0 0 0 0 0 0 0 
0 0 0 0 0 0 0 0 0 0 294 0 0 0 873 0 0 0 0 0 0 0 0 0 0 0 0 0 0 365 0 0 0 0 0 0 0 0 56 0 0 0 375 0 0 0 0 0 0 582 0 0 0 0 0 0 0 0 0 0 0 0 0 0 1208 0 0 0 0 0 0 0 0 0 0 0 0 0 0 0 
0 0 0 0 0 0 0 0 0 0 0 0 0 0 0 0 0 0 858 0 0 0 0 0 0 0 0 0 0 0 0 0 869 0 0 0 0 1081 0 0 0 0 1484 0 0 0 0 0 0 0 0 0 0 0 0 0 0 0 0 0 0 0 0 0 0 0 0 0 0 0 0 0 0 0 0 0 0 0 0 0 
0 0 0 0 0 0 0 0 0 0 0 0 0 0 0 0 0 0 0 0 0 0 0 0 0 0 0 0 0 0 0 1421 0 0 0 0 0 209 0 0 0 1569 0 0 0 0 0 0 0 0 0 413 0 0 0 0 0 0 0 0 0 0 0 0 0 0 0 0 1530 0 0 0 0 0 0 0 1102 0 0 0 
0 0 0 0 0 0 0 875 0 0 0 0 0 0 0 0 0 0 0 0 0 0 0 0 0 0 0 0 0 0 0 0 0 0 0 0 0 0 0 0 0 0 0 0 0 0 0 0 1002 0 0 1071 0 0 0 0 910 0 0 0 0 0 0 0 0 0 0 0 0 0 0 0 0 995 0 0 0 0 0 0 
0 0 0 0 0 0 0 0 0 0 0 0 0 0 570 0 0 0 0 936 0 0 0 0 0 0 0 0 0 0 0 0 0 0 0 0 0 0 0 0 0 0 0 0 0 0 0 0 0 0 0 0 1116 1095 0 0 0 1569 0 0 0 0 0 0 0 0 0 0 0 150 0 0 0 0 0 0 0 0 0 0 
0 0 0 0 0 0 0 0 0 0 0 0 0 0 0 0 863 0 0 0 0 0 0 0 0 0 0 0 0 0 0 0 0 0 0 0 0 0 0 0 0 0 0 0 0 0 0 0 0 0 0 0 0 0 1478 0 0 0 0 467 0 0 0 0 0 0 0 0 0 0 0 0 0 0 0 0 0 0 0 0 
0 0 0 0 1058 0 0 0 0 0 0 0 0 0 0 0 0 0 0 0 0 0 0 0 0 0 0 0 0 0 0 0 0 0 0 0 0 0 0 0 0 0 0 0 0 0 0 0 0 0 0 0 0 0 0 0 0 0 0 0 0 0 0 0 0 0 0 0 0 0 0 0 0 0 0 0 0 0 0 0 
0 0 0 0 0 0 0 0 0 0 0 0 0 0 0 0 0 0 0 0 0 0 0 0 0 0 0 0 0 0 0 0 0 0 0 0 0 0 0 0 0 0 0 0 0 0 0 0 0 0 0 0 0 0 0 0 0 1258 0 1459 0 0 0 0 0 0 0 0 0 0 0 0 0 1186 0 0 0 0 0 0 
0 0 1392 0 0 0 0 0 0 0 0 0 0 0 0 0 0 0 0 0 0 374 975 694 1592 914 1108 1124 1137 0 337 0 0 0 1250 0 0 0 0 390 0 0 0 629 0 633 105 1533 412 1283 1037 592 807 271 0 0 0 931 0 561 0 0 0 0 0 0 0 0 0 0 0 0 0 0 0 0 0 0 0 0 
0 0 0 0 0 0 0 0 0 0 0 0 0 0 0 0 0 0 0 0 1197 1140 602 341 222 1023 192 270 727 1216 926 0 0 0 0 1297 1347 0 0 1161 779 774 1490 1373 1523 629 544 52 1396 1464 714 156 1339 1260 1586 0 231 321 1367 112 0 0 0 0 0 0 0 0 0 0 0 0 0 0 0 0 0 0 0 0 
0 0 0 0 0 0 1503 0 0 164 0 0 0 0 0 0 1291 0 0 1198 0 1342 1453 114 460 1188 241 36 643 1064 161 133 63 1325 1572 1009 805 305 235 123 352 763 88 399 173 788 117 949 637 1563 101 1121 13 732 1568 1242 1565 930 258 116 0 0 0 0 207 0 0 0 0 0 0 0 0 0 0 0 0 0 0 0 
0 1240 0 1318 0 0 0 0 0 0 0 0 0 0 0 0 0 0 0 0 0 1120 1049 80 44 1014 65 347 796 1487 469 586 1416 138 1351 1451 873 269 345 367 125 203 307 724 1578 1275 1274 1557 1058 95 757 118 72 1312 745 292 1214 1060 721 1227 0 0 0 0 0 0 0 0 0 0 0 0 0 0 0 0 0 0 0 0 
0 0 0 0 0 0 0 686 0 0 0 0 0 1325 0 0 0 0 0 0 166 1468 548 912 1078 860 1412 1599 530 1341 1400 1320 735 1330 963 956 1141 1247 1510 492 1395 939 1379 541 591 1180 854 362 941 238 313 1220 765 246 267 808 422 152 1541 892 0 0 0 778 0 0 0 0 0 0 0 0 251 72 0 0 0 0 0 365 
0 64 0 0 0 0 0 0 0 0 0 0 0 0 0 0 0 0 0 0 848 663 46 623 25 212 725 837 1508 221 1 252 638 865 406 464 752 1585 620 819 938 709 153 1495 776 1119 733 871 96 1398 348 921 1428 1524 1079 794 1516 516 8 987 0 0 0 0 0 0 0 0 0 0 0 0 0 0 0 112 0 0 0 0 
0 0 0 0 0 0 0 0 0 0 0 2 0 0 0 0 0 0 0 0 0 0 770 862 647 282 626 297 829 1569 43 1305 353 1018 1276 822 1385 1302 1146 326 113 169 799 1166 482 1596 1446 1075 927 1012 660 744 1338 149 263 1081 1590 1031 1376 575 0 0 0 0 0 0 0 0 0 0 0 0 0 0 0 0 0 0 0 0 
0 0 0 0 0 0 0 0 0 0 0 0 0 0 0 268 0 0 0 0 0 0 20 1291 1074 915 294 356 320 1051 490 248 370 0 933 571 891 342 1528 523 1328 1340 15 437 814 961 1095 479 554 1184 1123 555 1183 695 1527 613 1149 1288 901 448 0 854 0 0 0 0 0 0 0 0 0 0 0 0 0 0 0 1484 0 0 
0 0 0 0 0 0 0 0 0 0 0 0 0 0 0 0 0 0 0 0 0 207 79 917 576 316 664 1381 1238 1324 617 400 1363 1524 1334 1344 1482 1553 604 1179 1389 866 364 787 31 1090 1365 981 857 982 532 1577 641 1136 92 610 1504 965 1543 1571 0 0 0 0 0 0 0 0 0 0 0 0 0 580 0 0 0 0 0 0 
0 0 0 0 0 0 0 0 0 0 0 0 0 0 0 0 0 0 0 0 4 274 535 311 670 537 1574 278 1404 999 578 783 300 990 1115 73 1261 1558 60 54 1298 99 974 1360 599 1593 821 1171 436 1551 588 390 1178 864 705 1579 331 75 381 924 762 0 0 0 0 0 0 0 0 0 0 0 341 0 0 982 0 0 0 1042 
0 0 0 0 0 0 0 0 0 0 0 0 0 0 0 0 0 0 0 0 886 1128 1537 1455 1249 1422 1335 429 771 40 717 731 897 426 1206 635 1471 397 78 1087 130 1413 793 645 723 433 1008 754 540 1036 1318 600 649 1499 844 268 1549 103 951 9 0 0 0 0 0 0 0 0 0 0 0 0 0 0 0 0 0 0 0 0 
0 0 0 0 0 0 0 0 0 0 0 0 0 0 0 0 0 0 0 0 1397 470 496 561 1358 953 1175 661 596 382 896 50 1346 481 19 1118 1462 656 673 18 587 574 1388 1170 369 354 6 453 227 703 477 21 1043 415 1530 193 1507 304 882 1484 0 0 0 0 0 0 0 0 0 0 0 0 1295 0 0 0 941 0 0 0 
0 0 0 0 0 0 0 1330 0 1023 0 0 0 0 0 0 0 0 0 0 824 1277 83 1418 419 1042 567 974 1469 899 680 1165 446 0 286 878 57 676 459 38 296 671 1293 850 388 468 851 389 1290 155 298 178 71 1284 898 0 988 1112 1452 992 0 0 0 0 0 0 0 0 0 0 0 0 0 0 0 0 0 0 0 0 
872 0 0 0 1268 0 0 640 0 0 0 0 0 0 0 0 0 0 0 0 1384 1333 970 969 70 94 747 1337 47 720 627 1372 1496 902 1177 681 1076 570 508 391 217 884 594 1512 375 85 1535 1331 1460 505 1534 188 1513 1308 234 998 931 476 253 0 0 0 0 0 0 0 0 0 0 0 0 0 0 0 0 0 0 0 0 0 
0 0 0 0 0 538 0 0 0 0 0 0 0 0 0 1030 0 0 0 70 1082 480 545 1485 966 1020 1017 1368 457 983 542 920 742 1103 584 256 373 145 546 1371 1102 1514 1473 494 768 1481 841 1151 954 521 813 804 743 226 417 817 215 1208 767 703 0 0 0 0 0 70 0 0 0 0 0 0 0 0 0 0 0 0 0 0 
0 0 0 0 0 0 0 319 0 0 0 0 0 1270 0 0 0 0 0 0 946 337 1084 1420 1542 823 942 773 525 1488 1062 1186 760 182 68 959 846 170 74 1099 708 1357 1434 986 856 798 1581 843 762 177 577 82 499 501 1218 1423 748 452 911 0 0 0 0 0 0 0 0 0 0 0 0 0 0 0 0 0 0 901 0 0 
0 0 0 0 312 0 0 0 0 0 0 0 0 0 0 0 0 0 0 0 1385 769 1167 167 565 1505 539 1026 1503 1046 867 312 1443 625 237 736 1442 1576 264 1559 1001 1257 24 580 1272 973 1525 935 1150 1222 37 803 651 67 132 809 1255 135 962 0 0 0 0 0 0 0 0 0 0 0 0 0 0 0 0 0 0 0 57 0 
0 0 0 0 0 0 0 0 0 180 0 0 0 0 0 0 0 0 0 0 0 932 507 1419 778 242 115 825 1343 1231 503 827 1266 849 423 686 868 421 1369 903 1235 1264 1285 531 1013 527 556 1169 687 1380 224 1256 1573 1280 564 262 569 1273 351 0 0 0 0 0 0 0 0 0 0 0 0 0 0 0 0 0 0 0 0 0 
0 0 0 0 0 0 0 0 0 0 0 0 0 0 0 0 0 0 0 0 0 830 756 706 206 877 1134 143 495 1322 1211 1176 1127 547 618 1556 642 853 1595 1450 465 1600 158 379 466 1317 1194 810 136 1089 1286 967 597 622 1241 1492 1201 1425 1005 0 0 0 0 0 0 0 1571 0 0 0 0 0 0 0 0 0 557 0 0 0 
0 1213 0 0 0 0 0 0 0 0 0 0 0 0 0 0 0 0 0 0 0 339 907 383 1245 685 281 1561 303 1073 1294 634 53 1091 90 299 1361 838 1234 1147 428 1110 764 1377 361 340 0 624 579 713 81 440 1092 359 288 427 1444 665 800 0 0 0 0 0 0 0 0 0 0 0 0 0 0 0 0 0 0 0 0 0 
0 0 0 0 0 0 0 0 0 0 0 0 0 0 0 0 0 0 0 0 0 701 1117 1259 456 1562 210 41 550 560 0 180 1426 438 905 1391 1190 549 984 485 900 1582 777 378 134 1052 357 658 691 828 1520 380 972 106 39 395 1489 319 0 1440 0 0 0 0 0 0 0 0 0 0 0 0 0 0 0 0 0 0 0 0 
0 0 0 0 780 0 0 0 0 0 0 0 0 0 0 0 0 0 0 0 0 1125 789 56 236 1143 1319 5 1104 171 409 519 1067 879 462 1458 1408 1029 1282 1327 1101 607 1548 164 471 175 98 1263 1021 1230 1390 360 410 213 48 1457 33 558 1010 1098 0 0 0 0 0 0 0 0 0 0 0 0 179 0 0 0 0 0 0 0 
0 0 0 0 0 0 0 0 0 0 0 0 0 0 0 0 0 0 0 0 0 1597 254 994 1497 881 1040 1172 1479 1306 1106 751 614 1173 718 1248 957 1472 1364 58 333 121 458 1433 1105 493 996 1254 1386 1212 17 1132 174 1438 280 86 416 653 1158 1133 0 0 0 848 104 0 0 0 1006 1246 0 0 0 1458 0 0 0 0 0 0 
0 0 351 0 0 0 724 0 0 0 0 0 0 0 0 0 0 0 0 0 894 1093 430 218 797 566 811 1352 163 1148 943 710 108 110 1550 1252 700 677 266 928 1417 372 343 534 376 1072 1210 323 1011 251 1401 855 1215 968 883 332 454 698 411 1566 0 0 0 0 164 0 397 0 0 0 0 0 0 0 0 0 0 0 0 0 
0 0 0 0 0 0 0 0 0 0 806 0 498 0 0 0 0 0 1161 779 1323 712 102 0 704 1221 489 128 801 738 142 1251 1045 1478 895 325 861 1203 344 1445 183 1193 1155 1056 1555 1461 1539 276 1226 1430 1500 1144 755 386 506 611 583 741 1411 513 0 0 0 0 0 0 0 0 0 0 0 830 0 0 0 0 0 0 0 0 
0 0 0 0 0 0 0 0 0 0 0 0 0 0 0 0 0 0 0 0 876 1131 1071 1083 964 1250 1483 1289 291 385 955 646 27 439 795 1509 402 232 202 1262 245 1080 209 107 750 35 208 666 97 977 293 358 157 1061 619 1310 1243 1007 1313 728 0 0 0 0 0 0 1102 0 0 0 0 0 0 0 784 0 0 0 0 0 
0 0 0 0 0 0 0 0 0 0 0 0 0 0 0 0 0 0 0 0 405 615 1336 1204 995 772 918 140 51 1000 189 89 350 533 1570 674 23 948 1019 1424 474 1326 766 1281 196 184 275 553 1086 831 1197 644 840 336 327 581 1003 120 919 154 0 0 0 0 0 0 0 0 0 0 0 0 0 0 0 0 0 0 573 0 
0 0 0 0 0 0 0 0 0 0 0 0 0 0 0 0 0 0 0 0 628 387 729 929 909 1403 1050 1538 1441 1517 491 129 444 283 734 198 563 922 1383 486 144 740 1591 858 1174 872 958 512 228 371 847 832 659 1544 1303 1015 1407 985 441 1267 0 0 0 0 0 0 0 0 0 0 0 0 0 0 0 0 0 0 0 0 
0 0 0 0 0 0 0 0 0 0 0 0 0 0 0 0 0 0 0 0 672 265 1213 1069 1356 3 684 1466 1268 12 1350 1219 104 816 1432 1240 76 910 1440 408 1196 279 467 936 318 1145 528 1588 608 1359 1431 716 1198 696 1301 1065 1598 711 1300 502 0 0 0 0 1130 0 0 0 0 0 0 0 0 0 0 0 0 0 0 0 
517 0 0 0 0 0 0 1146 0 0 0 0 0 0 0 0 0 271 0 0 16 1024 509 522 1237 1362 1476 443 404 141 259 1126 568 1494 229 1063 551 1066 1498 204 139 1532 1299 181 993 483 1474 77 978 737 699 1456 401 1436 679 243 1439 1547 1038 835 0 0 0 0 0 0 0 0 1193 0 0 0 0 0 0 0 0 0 0 0 
0 0 0 0 0 0 0 0 0 0 0 0 0 0 0 0 0 0 0 0 1114 199 159 908 1025 1529 562 84 934 384 885 273 785 346 1253 1059 1111 590 889 944 250 1200 1329 249 639 971 62 880 1192 200 1107 394 131 330 32 1159 749 445 49 418 0 0 0 0 0 0 0 0 0 0 0 0 0 0 0 0 0 0 0 0 
286 0 0 0 0 0 0 0 892 0 0 0 0 0 0 47 0 0 0 0 0 68 11 219 1163 261 859 1536 1463 91 1584 1587 165 980 1540 1156 30 573 1519 1292 1271 151 707 1033 662 536 1580 191 240 1236 377 1589 875 1027 126 601 806 582 1191 606 0 0 0 0 0 0 0 0 0 0 0 0 0 0 0 0 0 0 0 0 
0 0 0 0 0 0 474 0 0 0 0 0 0 167 0 0 0 0 0 0 0 1223 842 230 287 1353 726 1207 782 322 1409 1348 368 1374 500 1349 34 147 1164 239 833 1370 1265 1493 349 59 834 815 1475 355 1233 621 392 869 730 137 689 1116 1406 0 0 0 0 0 606 0 0 0 0 0 0 0 0 779 0 0 0 0 0 0 
0 0 0 0 0 0 0 0 0 0 0 1242 0 0 1100 0 0 0 0 0 0 1199 127 991 1181 1034 1129 648 484 1296 61 168 488 338 1575 538 1035 186 790 1109 308 1185 791 559 1085 675 652 1016 739 630 1375 289 197 272 1258 190 1028 960 904 0 0 0 0 0 0 0 0 0 0 0 0 0 555 0 0 0 0 0 0 0 
0 0 0 0 0 0 0 0 0 0 0 0 1597 0 0 0 0 0 0 0 869 176 1421 109 172 463 552 124 937 1209 220 244 1138 874 363 667 818 1088 1405 432 450 1316 317 1491 989 529 952 435 498 1321 1041 195 324 1154 1393 425 1039 557 403 1202 0 0 0 0 0 0 0 0 0 0 282 0 0 0 0 0 0 0 0 0 
0 0 0 0 0 0 0 0 0 0 0 0 0 0 0 0 0 0 0 0 510 888 187 1189 285 179 826 1314 1304 1567 1511 162 504 1077 1449 890 55 1521 22 223 413 1229 1228 1162 478 29 839 1531 511 1153 1477 1053 916 678 631 398 1315 1501 302 0 1425 0 0 0 0 0 0 0 0 0 0 0 0 0 0 0 0 1581 0 0 
0 0 0 0 0 0 0 0 85 0 0 0 0 0 0 0 0 0 0 0 0 111 1307 603 1480 146 1448 780 1032 122 657 1122 1392 820 746 201 1068 609 1142 1414 233 598 595 295 1546 1309 1399 1225 290 906 781 150 160 442 1239 1270 572 396 449 0 0 1311 0 0 0 0 0 0 648 168 0 0 0 0 0 0 0 0 0 0 
0 0 0 0 0 0 0 0 0 0 0 0 0 0 0 0 0 0 0 0 0 0 1415 1279 434 1278 1518 1410 1205 1022 148 1583 690 1435 1486 420 1054 650 301 950 100 310 205 640 997 1232 1465 1427 893 1168 514 1113 1402 1378 451 93 1447 722 976 543 0 0 0 0 0 11 0 938 0 0 0 0 0 0 0 0 0 0 0 0 
0 0 0 1349 0 0 0 0 0 0 0 0 0 1134 0 552 0 0 0 0 0 0 45 284 1152 593 1287 1594 524 784 1195 257 1515 260 1332 1295 1070 655 1437 214 475 14 786 407 28 185 1057 1006 870 1047 1135 887 1048 1055 1394 446 87 589 1004 693 0 0 0 0 0 0 0 0 0 0 0 0 0 0 0 0 0 0 0 0 
0 0 0 0 0 0 0 0 0 0 0 0 0 0 0 0 0 0 1150 0 1054 221 0 0 447 1552 518 1160 1545 1470 0 0 0 0 0 0 0 461 1157 216 0 0 0 0 0 719 69 328 1459 0 0 997 0 1130 314 393 1382 0 0 0 0 0 0 0 812 0 0 0 0 0 0 0 0 0 0 0 0 0 0 0 
0 0 0 0 0 0 0 0 0 0 0 0 1138 0 0 0 0 0 0 0 0 0 0 917 0 0 0 0 0 0 0 0 0 0 0 0 0 0 0 0 0 0 0 0 0 0 0 0 0 503 0 0 0 0 0 0 1368 0 0 0 0 0 0 237 0 0 0 0 0 0 0 0 0 0 0 0 0 0 0 0 
0 0 1207 0 0 0 0 0 0 0 0 0 0 0 0 0 0 499 0 0 0 0 0 0 0 0 509 0 0 0 0 0 0 0 0 0 0 0 0 0 0 0 0 0 0 0 0 0 0 0 0 0 0 0 0 0 0 1011 0 0 0 0 894 0 0 1383 0 0 0 0 0 0 0 0 0 0 0 0 0 617 
872 0 1032 0 0 0 0 0 0 0 0 0 0 0 0 0 0 0 0 0 0 0 0 0 0 0 0 0 0 0 0 0 782 0 793 0 0 0 0 0 0 0 0 60 0 1368 0 0 0 0 1496 0 0 0 0 0 0 0 0 0 781 0 0 0 0 0 0 0 0 0 0 0 0 0 0 0 0 0 0 0 
0 0 0 0 0 0 0 0 0 0 1331 0 0 0 0 0 0 0 0 0 0 0 0 0 0 0 0 0 0 0 0 0 0 0 0 0 0 0 0 0 1125 0 0 0 1201 0 0 0 0 0 0 0 0 0 0 0 0 0 0 0 0 0 0 0 0 0 0 0 0 0 0 0 0 0 261 953 0 0 0 0 
0 0 0 0 0 0 0 0 0 0 0 0 0 0 0 0 0 0 0 0 0 0 0 0 0 0 0 0 0 546 0 0 0 0 0 0 0 0 0 0 0 0 0 0 499 0 0 0 0 0 0 0 0 0 0 0 0 0 0 0 0 0 0 0 0 0 0 0 0 0 0 0 0 0 0 0 0 0 0 0 
907 0 0 0 0 0 0 0 0 0 0 0 0 0 0 0 0 0 592 0 0 0 0 0 0 0 0 0 0 0 0 0 0 0 0 0 524 0 0 0 0 0 0 0 0 0 0 0 0 0 0 0 0 0 0 0 0 0 0 0 0 0 0 0 0 0 0 0 0 0 0 0 0 0 0 0 0 0 0 0 
0 0 0 0 0 0 0 0 0 0 0 0 0 0 0 0 0 0 0 0 0 0 0 0 0 0 0 0 0 0 0 1441 0 0 0 0 0 0 0 1495 0 0 0 0 0 0 0 0 0 0 0 0 0 0 0 0 0 0 0 0 0 0 0 0 0 0 0 0 0 0 0 0 0 0 0 0 340 0 0 0 
0 0 0 0 0 0 0 0 0 0 0 0 0 0 0 0 0 0 0 0 0 0 0 0 0 0 0 0 0 0 0 0 0 0 0 0 0 1589 0 767 0 0 0 0 213 0 0 0 0 0 0 0 0 0 0 0 0 0 0 1381 0 0 0 0 0 0 0 0 0 1379 847 0 0 0 0 0 0 0 1311 0 
0 0 0 0 0 0 0 0 0 0 259 0 0 0 0 0 0 0 0 0 0 93 0 0 0 0 0 0 0 0 0 0 0 0 0 901 0 0 0 0 0 0 0 0 0 0 0 0 0 0 0 597 0 0 0 0 0 0 0 0 0 0 0 76 0 0 0 0 0 0 0 0 0 0 0 0 0 0 0 0 
0 0 0 0 0 0 0 0 0 0 0 1426 0 0 0 1413 54 0 0 0 0 0 0 0 0 0 0 0 0 0 0 0 0 0 345 1059 0 0 1373 0 0 0 0 0 0 0 0 0 0 0 0 0 0 0 0 0 0 0 0 0 0 0 0 0 0 0 0 0 0 0 0 0 0 0 0 0 0 0 0 0 
0 0 0 0 0 0 0 0 0 0 0 0 0 0 317 1293 0 0 0 0 0 0 0 0 0 0 0 0 0 0 0 0 0 0 0 0 0 0 0 0 0 0 0 0 0 0 0 0 0 0 0 0 0 0 0 0 0 0 0 0 0 0 0 0 228 0 0 0 0 0 0 0 0 0 0 0 0 0 0 0 
0 0 0 405 0 0 0 0 0 0 0 0 0 0 0 0 0 0 0 1445 0 0 0 0 0 0 0 0 0 0 0 0 0 0 0 0 0 0 0 0 0 0 0 0 0 0 0 0 522 0 0 0 0 0 0 0 0 0 0 0 0 0 0 0 0 0 460 1285 0 0 0 0 0 0 0 0 0 0 0 0 
0 0 0 0 0 1212 0 0 0 1434 0 0 0 0 0 207 0 0 0 0 0 0 0 0 0 0 0 0 0 0 0 0 0 0 0 0 0 0 0 0 0 0 0 0 0 0 0 0 0 0 0 0 0 0 0 0 0 0 0 0 0 0 0 0 0 0 0 0 0 0 0 0 0 0 0 736 0 0 0 0 
0 0 1055 0 0 0 142 0 0 0 0 0 0 0 0 0 0 0 0 0 0 0 0 0 0 0 0 903 318 0 0 0 0 0 0 1290 0 0 0 0 0 0 0 0 0 0 0 0 0 0 0 0 0 0 0 0 0 0 0 0 0 0 1206 0 0 0 0 0 1436 0 0 0 0 0 0 0 0 0 0 0 
0 0 0 0 0 0 0 0 1328 0 0 0 0 0 0 0 0 0 0 0 0 0 0 0 0 0 0 0 0 0 0 288 0 0 0 0 0 0 0 1558 0 0 0 0 0 0 0 0 0 0 0 0 0 0 0 0 0 0 0 0 1198 0 0 0 0 0 0 992 0 0 0 0 0 0 0 0 0 0 808 0 
0 1469 0 0 0 0 0 0 0 0 0 0 0 0 0 0 0 0 0 0 0 0 0 627 0 0 0 0 0 0 0 0 0 0 0 0 0 0 0 0 0 0 0 0 0 0 1424 0 0 0 0 0 0 0 0 0 0 0 0 0 188 109 0 0 0 0 0 0 0 0 0 0 0 0 0 790 0 0 334 1448 
0 0 0 0 0 0 0 0 0 0 0 0 0 1168 0 0 0 0 0 0 0 1099 0 0 0 0 0 0 0 0 0 0 0 397 0 0 0 0 0 269 0 0 0 0 0 0 0 0 0 0 0 0 0 0 26 0 0 0 0 0 0 0 0 0 0 0 0 0 0 0 0 0 800 0 0 0 0 0 0 0 
0 0 0 0 0 0 0 0 0 0 0 0 0 0 0 0 901 0 0 0 0 0 965 0 0 0 1070 0 0 0 1102 0 0 0 0 0 0 0 0 0 0 0 0 0 0 191 0 0 0 0 1570 0 525 0 0 0 0 0 0 0 0 873 0 0 0 0 0 0 0 0 0 0 1422 0 0 0 0 0 0 0 
0 0 0 0 0 0 0 0 1566 0 0 0 0 0 0 0 0 0 0 0 0 0 0 1091 992 0 0 0 0 0 0 0 0 0 0 0 0 0 0 0 0 0 0 0 0 0 0 0 0 0 0 0 0 0 885 0 0 0 0 0 0 0 0 0 0 907 0 0 0 0 0 0 0 0 0 0 0 0 0 0 
0 0 0 12 0 0 0 0 0 0 0 0 0 0 0 0 0 0 0 0 0 0 0 0 0 0 0 0 0 0 0 0 0 0 0 0 0 0 0 0 0 0 0 486 0 0 0 0 0 0 0 0 0 0 0 699 0 0 0 0 0 0 0 0 0 0 0 0 0 0 0 0 0 0 0 0 0 0 0 0 

# Time : 25600000 
1500 0 155 0 0 0 0 0 0 0 0 0 0 0 0 0 0 0 0 0 0 0 0 0 0 0 0 0 0 0 0 0 1055 0 0 0 0 0 0 0 0 0 0 0 0 0 0 0 0 0 0 0 0 0 0 0 0 0 0 1124 0 0 0 0 0 0 0 0 0 0 809 0 0 0 218 0 0 0 0 0 
0 0 0 0 0 0 0 0 0 0 0 0 0 0 0 0 0 0 500 0 0 0 0 0 164 0 0 0 0 0 0 0 1042 0 0 0 0 0 0 0 0 0 0 1409 0 0 0 0 0 0 0 0 165 0 0 0 0 0 0 0 0 0 0 0 0 0 0 0 0 0 0 0 0 0 0 0 0 0 0 0 
0 1490 0 0 0 1145 0 1422 0 0 0 0 0 0 0 0 0 0 0 0 0 0 0 0 0 0 0 0 0 0 0 733 0 0 851 0 0 0 0 0 0 0 0 0 0 0 0 0 0 1456 0 0 0 0 0 0 0 0 0 0 0 0 0 0 0 0 0 0 0 0 0 0 0 0 0 0 26 0 0 568 
1398 263 0 234 0 0 0 0 0 0 0 0 0 0 0 880 0 0 0 0 0 0 0 0 0 0 0 0 0 0 0 1322 0 0 0 0 0 0 0 0 0 0 0 0 0 0 0 0 0 0 0 0 0 0 0 0 0 0 0 0 0 0 0 0 0 0 0 0 0 0 1183 0 0 0 0 0 0 0 650 0 
0 0 0 0 0 0 0 0 0 0 0 0 0 0 0 0 0 0 0 0 0 0 0 0 0 0 0 0 0 0 0 0 0 0 0 0 0 0 0 0 0 0 0 0 0 0 0 0 0 0 0 704 0 0 0 0 0 0 0 1595 792 0 0 0 0 0 0 0 0 0 0 0 0 0 0 0 0 0 0 0 
0 931 0 0 0 0 0 0 0 0 0 0 0 0 0 0 0 1523 0 0 198 0 0 0 0 0 0 0 0 0 0 0 0 0 0 0 0 0 0 0 0 0 0 0 0 0 0 0 0 0 0 0 0 0 0 0 0 0 0 1354 0 0 0 0 0 0 479 0 0 0 0 0 0 0 0 0 577 869 0 0 
0 0 1050 0 0 0 0 0 0 0 0 0 0 0 0 0 0 0 0 410 0 0 0 0 0 0 0 0 0 0 0 0 0 0 0 0 0 0 0 0 1208 0 0 0 0 0 0 0 0 0 0 0 0 0 0 0 0 0 0 0 0 0 0 0 0 0 0 0 0 0 0 1514 0 0 0 0 0 0 0 0 
1088 0 0 0 0 0 0 0 0 0 0 0 0 0 32 0 0 0 0 0 0 0 0 0 0 0 0 0 0 0 0 0 0 0 0 0 0 0 0 1362 0 0 0 0 913 0 0 0 0 0 0 0 0 0 1510 0 0 1363 0 0 0 0 0 0 0 0 0 0 0 0 0 0 0 0 0 0 0 0 0 0 
0 0 0 0 0 0 0 0 0 0 0 0 0 0 0 0 0 0 0 615 0 0 0 0 0 0 0 0 0 0 0 0 0 0 0 0 0 0 0 0 0 0 0 1383 0 0 0 0 0 0 0 0 1297 0 0 0 0 0 0 0 0 0 0 0 0 0 0 0 0 95 0 0 0 0 0 0 0 0 0 0 
0 0 0 0 0 0 0 0 0 0 0 1177 0 0 0 0 0 0 0 0 0 0 0 0 0 0 0 0 0 0 0 0 1269 0 0 0 0 0 0 1097 0 0 0 0 0 0 0 0 0 0 0 0 0 0 0 0 0 0 0 0 0 0 598 0 0 0 0 0 0 0 0 0 0 0 0 0 0 384 0 0 
0 0 0 0 0 0 0 0 0 0 0 336 0 0 0 0 0 0 0 0 0 0 0 0 0 0 0 0 0 0 0 0 0 0 0 0 0 0 0 0 0 0 0 0 0 0 0 1203 0 0 0 0 0 0 0 0 0 0 0 0 0 0 0 0 0 0 0 0 0 0 0 0 0 0 0 0 0 0 0 0 
343 0 0 0 0 0 0 0 0 0 0 1172 0 0 0 0 236 0 0 0 0 0 0 0 0 0 0 0 0 0 0 0 0 0 0 0 0 0 0 0 0 0 0 0 0 0 0 0 0 0 0 0 0 0 0 0 0 0 0 0 0 0 0 0 0 0 0 0 0 0 0 0 0 0 0 0 0 0 0 0 
0 0 0 0 0 0 0 0 0 0 1073 0 0 0 1461 0 0 0 0 0 0 0 0 0 0 0 0 0 0 183 0 0 0 0 0 0 886 0 0 0 0 0 1450 0 759 0 0 0 0 0 0 66 0 0 0 0 0 0 0 0 0 0 0 0 1287 0 0 0 0 0 0 0 0 0 0 0 0 0 0 0 
0 0 0 0 0 0 0 0 0 0 815 0 0 0 0 0 0 0 1148 0 0 0 0 0 0 0 0 0 276 0 0 0 0 0 0 0 0 734 0 0 0 0 985 0 0 0 0 812 0 0 0 0 0 0 0 0 0 0 0 0 0 733 0 0 0 0 0 0 0 0 0 0 589 0 0 0 0 0 0 0 
0 0 0 0 0 0 0 0 0 0 0 0 0 0 0 0 0 0 0 0 0 0 0 0 0 0 0 0 0 0 0 848 0 0 0 0 0 0 0 0 1333 0 0 0 0 0 0 0 0 0 0 0 0 0 0 0 0 0 0 0 0 0 0 0 0 0 0 0 828 0 0 0 0 0 0 0 0 0 0 0 
0 0 0 0 0 0 562 0 0 0 0 0 754 0 0 0 0 0 0 0 0 0 0 0 0 0 0 0 0 0 0 1010 562 0 0 0 0 0 0 0 0 0 0 0 0 0 0 0 157 0 0 231 699 0 0 0 474 0 0 0 0 0 0 0 0 0 840 0 0 0 160 0 0 250 0 0 0 0 0 0 
0 0 0 0 0 0 0 0 0 0 0 0 0 0 538 0 0 0 0 11 0 0 0 0 0 0 0 0 0 0 0 0 0 0 477 0 877 0 0 0 0 0 0 0 0 0 0 0 0 0 0 0 1113 835 0 0 0 0 0 0 0 0 0 0 0 0 0 0 0 212 0 0 0 0 0 858 0 0 0 0 
0 0 0 0 0 0 0 0 0 1319 0 0 766 0 0 0 360 0 0 0 0 0 0 0 0 0 0 0 0 0 0 0 0 0 0 0 0 0 0 0 0 0 0 0 0 751 0 0 0 0 0 0 0 0 330 0 0 0 0 0 0 0 0 0 0 0 0 0 0 0 156 0 0 0 0 0 0 0 0 0 
0 0 0 0 0 0 0 0 0 0 0 0 0 0 0 0 0 0 0 0 0 0 0 0 0 0 0 0 0 0 0 0 1023 0 0 0 0 0 0 0 0 0 0 0 0 0 0 0 0 0 0 0 0 0 0 0 0 0 0 0 0 0 0 0 0 0 0 0 0 0 0 0 0 0 0 0 0 0 0 0 
1408 0 0 0 0 0 0 1596 962 0 0 0 0 0 0 0 0 0 0 0 0 0 0 0 1589 0 0 0 0 0 0 0 0 0 0 0 0 0 1431 0 0 0 0 0 0 0 0 0 0 0 0 0 0 1508 0 0 0 740 0 0 0 0 0 140 0 0 0 0 0 0 0 1003 0 1101 0 0 0 0 0 0 
0 0 891 0 0 0 0 0 0 0 0 0 0 0 0 0 0 0 0 0 0 1228 0 694 1592 914 1108 1124 1137 0 282 0 0 0 24 0 0 0 0 1279 0 0 588 930 0 633 105 1533 412 1283 1037 592 807 271 0 0 0 188 0 1457 0 0 0 0 0 0 0 0 0 0 0 0 0 0 0 0 0 0 0 0 
0 0 0 0 0 0 0 0 0 0 0 0 0 0 0 0 0 0 0 0 0 1140 602 341 222 1023 192 270 727 1216 926 0 0 0 0 1092 1408 0 0 1161 779 774 1490 1373 1523 629 544 52 1396 1464 714 156 1339 1260 0 0 0 0 1193 0 0 0 0 0 0 0 0 0 0 0 0 0 0 0 0 0 0 0 0 0 
0 0 0 0 0 0 0 0 0 0 0 0 0 0 0 0 0 0 0 1542 0 1342 1453 114 460 1188 241 36 643 1064 161 133 63 1325 1572 1009 0 1059 0 123 352 763 88 399 173 788 117 949 637 1563 101 1121 13 732 1568 1242 1565 930 258 0 0 0 0 0 1474 0 0 0 0 0 0 0 0 0 0 0 0 0 0 0 
0 0 0 0 0 0 0 0 0 0 0 0 0 0 0 0 1267 0 0 0 0 1120 1049 80 44 1014 65 347 796 1487 469 586 1416 138 1351 1451 873 269 345 367 125 203 307 724 1578 1275 1274 1557 1058 95 757 118 72 1312 745 292 1214 1060 721 1227 0 0 0 0 0 0 0 0 0 0 0 0 0 0 0 0 0 0 0 0 
0 0 0 8 0 0 0 254 0 0 0 0 0 895 0 0 0 0 0 0 0 1468 548 912 1078 860 1412 1599 530 1341 1400 1320 735 1330 963 956 1141 1247 1510 492 1395 939 1379 541 591 1180 854 362 941 238 313 1220 765 246 267 808 422 152 1541 892 0 0 0 1196 0 0 0 0 0 0 0 0 1057 411 0 0 0 0 0 1171 
0 1211 0 0 0 0 0 0 1025 0 0 0 0 0 0 0 0 0 0 0 137 663 46 623 25 212 725 837 1508 221 1 252 638 865 406 464 752 1585 620 819 938 709 153 1495 776 1119 733 871 96 1398 348 921 1428 1524 1079 794 1516 516 8 974 0 0 0 0 0 0 0 0 0 0 0 0 0 0 0 530 0 0 0 0 
0 0 0 0 0 0 0 0 0 0 0 1432 0 0 0 0 0 0 0 0 0 0 770 862 647 282 626 297 829 1569 43 1305 353 1018 1276 822 1385 1302 1146 326 113 169 799 1166 482 1596 1446 1075 927 1012 660 744 1338 149 263 1081 1590 1031 1376 0 273 0 0 0 0 0 0 0 0 0 0 0 0 0 0 0 0 1205 0 576 
0 0 0 0 0 0 0 0 0 0 0 0 0 0 0 0 0 0 0 0 0 0 20 1291 1074 915 294 356 320 1051 490 248 370 0 933 571 891 342 1528 523 1328 1340 15 437 814 961 1095 479 554 1184 1123 555 1183 695 1527 613 1149 1288 901 448 0 1260 0 0 0 0 0 0 0 0 0 0 0 0 0 0 0 0 0 0 
0 0 0 0 0 0 0 0 0 0 0 0 0 0 0 0 0 0 0 0 0 0 79 917 576 316 664 1381 1238 1324 617 400 1363 306 1334 1344 1482 1553 604 1179 1389 866 364 787 31 1090 1365 981 857 982 0 1577 641 1136 92 610 1504 965 1543 1571 0 0 0 0 0 0 0 0 0 0 0 0 0 436 0 0 0 0 0 0 
0 0 0 0 0 0 0 0 0 0 0 657 0 0 0 0 0 0 0 0 4 274 535 311 670 537 1574 278 1404 999 578 783 300 990 1115 73 1261 1558 60 54 1298 99 526 1360 599 1593 821 1171 436 1551 588 390 1178 864 705 1579 331 75 381 924 0 0 0 0 0 0 0 0 0 0 0 0 879 0 0 0 0 0 0 837 
0 0 553 0 0 0 0 0 0 0 0 0 0 0 0 0 0 0 0 0 886 1128 1537 1455 1249 1422 1335 429 771 40 717 731 897 426 1206 635 1471 397 78 1087 130 1413 793 645 723 433 1008 754 540 1036 1318 600 649 1499 844 268 1549 103 951 9 0 0 0 0 0 0 0 902 0 0 0 0 0 0 0 0 0 0 0 0 
0 0 0 0 0 0 0 0 0 0 464 0 0 0 0 0 0 0 0 0 1397 470 496 561 1358 953 1175 661 596 382 896 50 1346 481 19 1118 1462 656 673 18 587 574 1388 1170 369 354 6 453 227 703 477 21 1043 415 1530 193 1507 304 882 1484 0 0 0 0 706 0 0 0 0 0 0 0 967 0 0 0 749 0 0 0 
0 0 0 0 0 0 0 0 0 1571 0 0 0 0 0 0 0 0 1431 0 824 1277 83 1418 419 1042 567 974 1469 899 680 1165 761 366 286 878 57 676 459 38 296 671 1293 850 388 468 851 389 1290 155 298 178 71 1284 898 812 988 1112 1452 992 0 0 0 0 0 0 744 0 0 0 0 0 0 0 0 0 0 0 847 0 
0 0 0 0 1596 0 0 857 0 0 0 0 0 0 0 0 0 0 0 0 1384 1333 970 969 70 94 747 1337 47 720 627 1372 1496 902 1177 681 1076 570 508 391 217 884 594 1512 375 85 1535 1331 1460 505 1534 188 1513 1308 234 998 931 476 253 0 0 0 0 0 0 0 0 0 0 0 0 0 0 0 0 0 0 0 0 0 
0 0 0 0 450 0 0 0 0 0 0 0 0 0 0 1227 0 0 0 584 1082 480 545 1485 966 1020 1017 1368 457 983 542 920 742 1103 584 256 373 145 546 1371 1102 1514 1473 494 768 1481 841 1151 954 521 813 804 743 226 417 817 215 1208 767 0 0 0 0 0 0 0 0 0 0 0 0 0 0 0 0 0 0 0 0 0 
0 0 0 0 0 0 0 1054 0 0 0 1357 0 855 0 0 0 0 0 0 946 337 1084 1420 1542 823 942 773 525 1488 1062 1186 760 182 68 959 846 170 74 1099 708 1357 1434 986 856 798 1581 843 762 177 577 82 499 501 1218 1423 748 452 911 0 0 0 0 0 0 0 0 0 0 0 0 0 0 0 0 0 0 1430 0 0 
0 0 0 0 1113 0 0 0 0 0 0 0 0 0 0 0 0 0 0 0 0 769 1167 167 565 1505 539 1026 1503 1046 867 312 1443 625 237 736 1442 1576 264 1559 1001 1257 24 580 1272 973 1525 935 1150 1222 37 803 651 67 132 809 1255 135 962 0 0 0 0 0 0 0 0 0 0 0 0 0 0 0 0 0 0 0 605 0 
0 0 0 0 0 0 0 0 0 0 0 0 0 0 0 0 0 0 0 0 0 932 507 1419 778 242 115 825 1343 1231 503 827 1266 849 423 686 868 421 1369 903 1235 1264 1285 531 1013 527 556 1169 687 1380 224 1256 1573 1280 564 262 569 1273 351 0 0 0 0 0 0 0 0 0 0 0 1440 0 0 0 0 0 0 0 0 0 
0 0 0 0 0 0 0 0 0 0 0 0 0 0 0 0 0 0 0 0 0 830 756 706 206 877 1134 143 495 1322 1211 1176 1127 547 618 1556 642 853 1595 1450 465 1600 158 379 466 1317 1194 810 136 1089 1286 967 597 622 1241 1492 1201 1425 1005 0 0 0 0 1283 0 0 0 0 0 0 0 0 0 0 0 0 738 0 0 0 
0 0 0 0 0 0 0 0 0 0 0 0 0 0 0 0 0 0 0 0 404 339 907 383 1245 685 281 1561 303 1073 1294 634 53 1091 90 299 1361 838 1234 1147 428 1110 764 1377 361 340 0 624 579 713 81 440 1092 359 288 427 1444 665 800 1119 0 0 0 0 0 0 0 0 0 0 0 0 0 0 0 0 0 0 0 0 
0 0 0 0 0 0 0 0 0 557 0 0 0 0 0 0 0 0 0 0 0 701 1117 1259 456 1562 210 41 550 560 1269 180 1426 438 905 1391 1190 549 984 485 900 1582 777 378 134 1052 357 658 691 828 1520 380 972 106 39 395 1489 319 1246 1596 0 0 0 0 0 0 0 0 0 0 0 0 0 0 0 0 0 0 0 0 
0 0 0 0 445 0 0 0 1374 0 0 0 0 0 0 0 0 0 0 0 177 1125 789 56 236 1143 1319 5 1104 171 409 519 1067 879 462 1458 1408 1029 1282 1327 1101 607 1548 164 471 175 98 1263 1021 1230 1390 360 410 213 48 1457 33 558 1010 0 0 0 0 0 0 0 0 1237 0 0 0 0 510 0 0 0 0 0 0 0 
0 0 0 0 0 0 0 0 0 0 0 0 0 0 0 0 0 0 0 0 0 1597 254 994 1497 881 1040 1172 1479 1306 1106 751 614 1173 718 1248 957 1472 1364 58 333 121 458 1433 1105 493 996 1254 1386 1212 17 1132 174 1438 280 86 416 653 1158 1030 0 0 0 1426 0 0 0 0 252 1561 0 0 0 633 0 0 0 0 0 0 
0 0 0 0 0 0 1262 0 0 0 0 0 0 0 0 0 0 0 0 0 1162 1093 430 218 797 566 811 1352 163 1148 943 710 108 110 1550 1252 700 677 266 928 1417 372 343 534 376 1072 1210 323 1011 251 1401 855 1215 968 883 332 454 698 411 0 0 0 0 0 0 0 0 0 0 0 0 0 0 0 0 1031 0 0 0 0 
0 0 0 0 0 0 0 0 0 0 859 0 0 0 0 0 962 0 0 0 67 712 102 0 704 1221 489 128 801 738 142 1251 1045 1478 895 325 861 1203 344 1445 183 1193 1155 1056 1555 1461 1539 276 1226 1430 1500 1144 755 386 506 611 583 741 1411 0 0 0 0 293 0 0 0 0 0 0 0 0 0 0 0 0 0 0 0 0 
0 0 0 0 0 0 0 0 0 0 0 0 0 0 0 0 0 0 0 0 0 1131 1071 0 964 1250 1483 1289 291 385 955 646 27 439 795 1509 402 232 202 1262 245 1080 209 107 750 35 208 666 97 977 293 358 157 1061 619 1310 1243 1007 1313 0 0 0 0 0 87 0 0 0 0 0 0 0 0 0 1206 0 0 0 0 839 
1257 0 0 0 0 0 0 0 0 0 0 0 0 0 212 0 0 0 0 0 405 615 1336 1204 995 772 918 140 51 1000 189 89 350 533 1570 674 23 948 1019 1424 474 1326 766 1281 196 184 275 553 1086 831 1197 644 840 336 327 581 1003 120 919 154 0 0 0 0 0 0 0 0 0 0 0 0 0 0 0 0 0 0 0 0 
0 0 0 0 0 0 0 0 0 0 0 0 0 0 0 0 0 0 0 0 628 387 729 929 909 1403 1050 1538 1441 1517 491 129 444 283 734 198 563 922 1383 486 144 740 1591 858 1174 872 958 512 228 371 847 832 659 1544 1303 1015 1407 985 441 1267 0 0 0 0 0 0 0 0 0 0 0 0 0 0 0 0 0 0 0 0 
0 0 0 0 0 0 0 0 0 0 0 0 0 0 0 1100 0 0 0 0 672 265 1213 1069 1356 3 684 1466 1268 12 1350 1219 104 816 1432 1240 76 910 1440 408 1196 279 467 936 318 1145 528 1588 608 1359 1431 716 1198 696 1301 1065 1598 711 1300 502 0 0 0 0 297 0 0 0 0 0 0 0 0 0 0 0 1477 0 1014 0 
152 0 0 0 0 0 0 42 0 0 0 0 0 0 0 0 0 0 0 0 0 1024 509 522 1237 1362 1476 443 404 141 259 1126 568 1494 229 1063 551 1066 1498 204 139 1532 1299 181 993 483 1474 77 978 737 699 1456 401 1436 679 243 1439 1547 1038 835 0 0 0 0 0 0 0 0 250 0 0 0 0 0 0 0 0 0 0 0 
0 0 0 0 0 0 0 0 0 0 0 0 0 591 0 0 0 0 0 0 382 199 159 908 1025 1529 562 84 934 384 885 273 785 346 1253 1059 1111 590 889 944 250 1200 1329 249 639 971 62 880 1192 200 1107 394 131 330 32 1159 749 445 49 418 0 0 0 194 0 0 0 0 0 0 0 0 0 0 0 0 0 0 0 0 
1492 0 0 0 594 0 0 0 266 0 0 0 0 0 0 902 0 0 1200 0 0 1579 11 219 1163 261 859 1536 1463 91 1584 1587 165 980 1540 1156 30 573 1519 1292 1271 151 707 1033 662 536 1580 191 240 1236 377 1589 875 1027 126 601 806 582 1191 606 0 0 0 0 0 0 0 0 0 0 0 0 0 0 0 0 0 1161 0 0 
0 0 0 0 0 0 0 0 0 0 0 0 0 150 0 0 0 0 0 0 0 1223 842 230 287 1353 726 1207 782 322 1409 1348 368 1374 500 1349 34 147 1164 239 833 1370 1265 1493 349 59 834 815 1475 355 1233 621 392 869 730 137 689 1116 1406 0 0 0 0 0 0 0 0 0 0 0 0 0 0 400 0 0 0 0 0 0 
0 0 0 0 0 0 0 0 0 0 0 0 0 0 1051 0 0 0 0 0 0 1199 127 991 1181 1034 1129 648 484 1296 61 168 488 338 1575 538 1035 186 790 1109 308 1185 791 559 1085 675 652 1016 739 0 1375 289 197 272 1258 190 1028 960 904 0 0 0 0 0 0 0 0 0 0 0 0 0 1557 0 0 0 0 1599 0 0 
0 0 0 0 0 0 0 0 0 1068 0 0 316 0 0 0 0 0 0 0 0 176 1421 109 172 463 552 124 937 1209 220 244 1138 874 363 667 818 1088 1405 432 450 1316 317 1491 989 529 952 435 498 1321 1041 195 324 1154 1393 425 1039 557 403 1003 0 0 0 0 0 0 0 0 1355 0 1044 0 0 0 0 0 0 0 0 0 
0 0 0 0 0 0 0 0 0 0 0 0 0 0 0 0 0 0 0 0 1204 888 187 1189 285 179 826 1314 1304 1567 1511 162 504 1077 1449 890 55 1521 22 223 413 1229 1228 1162 478 29 839 1531 511 1153 1477 1053 916 678 631 398 1315 1501 302 0 0 0 0 0 0 0 0 0 0 0 0 0 0 0 0 0 0 0 0 0 
0 0 0 0 0 1026 0 0 1043 0 0 0 0 0 0 0 0 0 327 0 0 111 1307 603 1480 146 1448 780 1032 122 657 1122 1392 820 746 201 1068 609 1142 1414 233 598 595 295 1546 1309 1399 1225 290 906 781 150 160 442 1239 1270 572 396 449 0 0 0 0 0 0 0 0 0 1265 0 0 0 0 0 0 0 0 0 0 0 
0 0 0 0 0 0 1401 0 0 0 0 0 0 0 0 0 0 0 0 0 0 0 1415 1279 434 1278 1518 1410 1205 1022 148 1583 690 1435 1486 420 1054 650 301 950 100 310 205 640 997 1232 1465 1427 893 1168 514 1113 1402 1378 451 93 1447 722 976 907 0 0 0 0 0 995 0 0 0 0 0 0 0 0 0 0 113 0 0 0 
0 0 0 0 0 0 0 0 0 853 0 0 0 1455 0 0 0 0 0 0 0 0 0 284 1152 593 1287 1594 524 784 1195 257 1515 260 1332 1295 1070 655 1437 214 475 14 786 407 28 185 1057 1006 870 1047 1135 887 1048 1055 1394 446 87 589 1050 0 0 0 0 0 0 0 0 0 0 0 0 0 0 0 0 0 0 0 0 0 
0 0 0 0 0 0 0 0 0 0 0 0 0 0 0 0 0 0 966 0 1332 1155 0 0 629 24 0 0 613 1547 0 0 0 0 1231 0 0 0 0 576 0 0 0 0 0 719 69 328 1459 1097 0 427 0 1224 314 393 1382 0 0 0 0 0 0 0 0 0 0 0 0 0 0 0 0 0 0 0 0 0 0 0 
0 0 0 0 0 0 0 0 0 1086 0 0 0 0 0 0 0 0 0 0 0 0 0 0 0 0 0 0 0 0 0 0 0 894 0 0 0 0 0 285 0 0 0 236 599 0 0 0 0 0 0 0 0 0 0 0 0 0 0 0 0 0 0 314 0 0 0 0 0 0 0 0 0 0 0 0 0 0 0 0 
0 0 1192 0 0 0 0 0 0 0 0 1505 0 0 0 873 0 337 0 0 0 0 0 0 0 0 908 0 0 0 0 0 0 0 0 0 0 0 0 0 0 0 481 0 0 0 0 0 0 0 0 0 0 0 0 0 0 0 0 0 0 0 607 918 0 0 0 0 0 0 0 0 0 0 0 0 0 0 0 366 
0 0 0 0 0 0 0 0 0 0 0 0 0 0 0 0 0 0 0 0 0 0 0 0 0 0 0 0 0 0 0 0 830 0 0 0 0 0 0 0 0 0 0 0 0 0 0 0 0 0 0 0 0 0 0 0 0 0 0 0 0 0 0 0 0 0 0 0 0 0 0 0 0 0 0 0 0 0 0 0 
0 0 0 0 0 0 0 0 0 0 991 683 0 0 0 0 0 0 0 0 0 0 0 0 0 0 0 0 0 0 0 0 0 0 0 0 0 0 0 0 609 0 0 0 0 0 0 0 0 0 0 0 0 0 0 0 0 0 0 43 0 0 0 0 0 0 0 0 0 0 0 0 480 0 1119 0 0 0 0 0 
0 0 0 0 0 0 0 0 0 0 0 0 0 0 0 0 0 0 0 0 0 0 0 0 0 0 0 0 0 0 0 0 0 0 0 0 0 0 0 0 0 0 0 0 0 403 0 0 0 0 0 0 0 782 0 0 0 0 0 0 0 1359 0 0 0 0 0 0 0 0 0 0 0 0 0 0 0 0 0 0 
1190 0 0 0 0 0 0 0 0 0 0 0 0 0 0 0 0 0 1103 0 0 0 0 0 0 0 0 0 0 0 0 0 0 0 0 0 0 0 0 0 0 0 0 0 0 0 0 0 0 0 0 0 0 0 0 0 0 0 0 0 0 0 0 0 0 0 0 0 0 0 0 0 0 0 0 0 0 0 0 0 
0 0 0 0 0 0 0 0 0 0 0 0 0 0 0 0 0 0 0 0 0 0 0 0 0 0 0 0 0 0 0 40 0 0 0 0 0 0 0 391 0 0 0 0 0 0 0 0 0 104 0 0 1434 0 0 0 0 0 0 0 0 0 0 404 0 0 0 0 0 0 0 0 0 0 0 0 822 0 0 0 
0 0 0 0 0 0 0 0 0 0 0 0 0 0 0 0 0 0 0 0 0 0 0 0 0 0 0 0 0 0 0 0 0 0 0 0 0 0 0 0 0 0 0 0 563 0 0 0 0 0 0 0 0 0 0 0 0 0 0 0 0 0 0 0 0 0 0 0 0 0 0 0 0 0 7 0 0 0 0 0 
0 0 0 0 0 0 0 0 0 0 1460 0 0 0 0 0 0 0 0 0 0 0 0 0 0 0 0 0 0 0 0 0 0 0 0 336 0 0 0 0 0 0 0 0 693 0 0 0 0 0 0 0 0 0 0 0 0 0 0 0 0 0 0 0 0 0 0 0 831 0 1374 0 0 0 0 0 0 0 608 0 
0 0 0 0 0 0 0 0 0 0 0 0 0 0 0 37 1477 0 0 273 0 1299 0 0 0 0 0 0 0 0 0 0 0 0 0 310 0 0 503 0 0 0 0 0 0 0 0 0 0 0 0 0 0 0 0 0 0 0 0 0 0 1437 0 0 0 0 0 0 0 0 0 0 1148 0 0 0 0 0 0 0 
0 0 0 0 0 0 0 0 0 0 0 1593 58 0 417 0 0 0 0 0 0 0 0 0 0 0 0 0 0 0 0 0 0 0 0 0 0 0 0 0 0 0 0 0 0 0 0 0 0 0 0 0 0 0 0 0 0 0 0 0 0 0 0 0 0 0 0 0 0 0 0 0 0 0 0 0 0 0 0 0 
0 0 0 1 0 0 0 0 0 0 0 0 0 0 0 0 0 0 0 699 0 0 0 0 0 0 0 0 0 0 0 0 0 0 0 0 0 0 0 0 0 0 0 0 0 0 0 0 0 0 0 0 0 0 0 0 0 0 0 0 0 0 0 0 0 0 0 1518 0 0 0 0 0 0 0 0 0 0 0 0 
0 0 0 0 0 0 0 0 0 973 0 0 0 0 0 0 0 0 0 0 0 0 0 0 0 0 506 0 0 0 0 0 0 0 0 0 0 0 0 0 0 0 0 0 0 0 0 0 0 0 0 0 0 0 0 0 0 0 0 0 0 0 0 0 0 0 0 0 0 0 0 0 0 0 0 0 0 0 0 0 
0 0 0 0 0 0 683 0 0 0 0 0 0 0 0 0 0 0 0 0 0 0 0 0 0 0 0 452 443 0 0 0 0 0 0 960 0 0 0 0 0 0 0 0 0 0 0 0 0 0 0 0 0 0 0 0 0 0 0 0 0 0 0 0 0 0 0 0 0 0 0 0 0 0 0 0 0 0 0 0 
0 0 0 0 0 0 0 0 0 0 0 0 0 0 0 0 0 0 1074 0 0 0 0 0 0 0 151 0 0 0 0 0 0 0 0 0 0 0 0 0 0 0 0 0 0 0 0 0 0 0 0 0 0 0 0 0 0 0 0 0 995 0 0 0 0 0 0 502 0 0 0 0 0 0 0 0 0 0 0 0 
0 1374 0 0 0 0 0 0 0 0 0 0 649 0 0 0 0 0 0 0 0 0 0 1039 0 0 0 0 0 0 0 0 0 0 0 0 0 0 0 0 0 0 0 0 0 0 190 0 0 0 0 0 0 0 0 0 0 0 0 0 909 378 0 0 0 0 0 0 0 0 0 0 0 0 0 0 0 0 194 740 
0 0 0 0 0 0 0 0 0 0 0 0 0 0 0 0 0 0 0 0 0 823 0 0 0 0 0 0 0 0 0 0 0 917 0 0 0 0 0 457 0 0 0 0 0 0 0 0 0 0 0 0 0 0 0 0 0 0 0 0 0 172 0 0 0 0 0 0 0 0 0 0 0 0 0 0 0 0 0 0 
0 0 0 440 0 0 0 0 0 0 0 0 0 0 0 0 0 0 0 0 0 0 793 0 0 0 0 1349 0 0 609 0 0 0 0 0 0 0 0 0 0 0 0 0 0 0 0 0 0 0 87 0 875 0 0 0 0 0 0 0 0 1287 0 0 0 0 0 0 0 0 0 0 841 0 0 0 0 0 0 0 
0 0 0 1437 0 0 0 0 0 0 0 0 0 0 0 0 0 0 0 0 0 0 0 0 0 0 0 0 0 0 0 0 0 0 0 0 0 0 0 773 0 0 0 0 0 0 0 0 0 0 0 742 0 0 0 0 0 0 0 0 0 0 0 0 0 1115 0 0 0 0 0 0 0 0 0 0 0 0 0 0 
0 0 0 0 0 0 0 0 0 0 0 0 0 0 0 0 0 0 1117 0 0 0 0 0 0 0 0 0 0 0 0 0 0 0 0 0 0 0 0 0 0 0 0 0 0 0 0 0 0 0 0 0 0 0 0 0 0 0 0 1000 0 0 0 0 0 0 0 0 0 0 0 0 0 0 0 0 0 0 0 0 

# Time : 32000000 
0 450 913 0 0 0 0 0 0 0 0 0 0 0 0 0 0 0 0 0 0 0 0 0 0 0 0 0 0 0 0 0 463 0 0 0 0 0 0 0 0 0 0 0 0 0 0 0 0 0 0 0 0 0 0 0 0 0 0 0 0 0 0 0 0 0 0 0 0 0 0 0 0 0 0 0 0 0 0 0 
0 0 0 0 1420 0 0 0 0 0 0 0 0 0 0 0 0 1256 0 0 0 0 0 0 0 0 0 238 0 0 0 0 0 0 0 0 0 0 0 0 0 0 0 0 0 0 0 0 0 0 0 0 617 1507 0 1424 0 0 0 0 0 0 0 0 0 0 0 0 0 0 0 0 0 0 0 0 0 0 0 0 
0 1413 0 0 0 255 0 0 0 0 0 0 0 0 0 0 1169 0 0 0 0 0 0 0 0 0 0 0 0 0 0 127 912 0 2 0 0 0 0 0 0 0 0 0 0 0 0 0 0 0 0 0 0 0 0 0 0 0 0 0 0 0 0 0 0 0 0 0 0 0 0 0 0 0 0 0 997 0 0 0 
0 0 0 37 0 0 0 0 0 0 0 0 0 0 0 221 0 0 0 0 0 0 0 0 0 0 0 0 0 0 0 0 0 0 0 0 0 0 0 0 0 0 0 0 0 0 0 0 0 0 0 0 0 0 744 0 0 0 0 0 0 0 0 0 0 0 0 0 0 0 167 0 0 0 0 0 0 0 826 0 
0 0 0 0 0 0 0 0 0 0 0 0 0 0 248 0 0 0 0 0 0 0 0 0 823 0 0 0 789 0 0 0 0 0 0 0 0 0 0 0 0 0 0 0 0 0 0 0 0 0 565 678 0 0 0 0 0 0 0 1331 0 0 0 0 0 0 618 0 0 0 0 0 0 0 0 0 0 0 0 0 
0 0 0 0 0 0 0 0 0 0 0 0 0 0 0 0 1253 2 0 0 675 1291 0 0 0 0 0 0 0 0 0 0 0 0 0 937 0 0 0 0 0 0 0 0 0 0 0 783 0 0 0 0 0 0 0 0 0 0 0 0 0 0 0 0 0 0 143 0 0 0 0 0 0 0 0 0 1092 0 0 0 
0 0 1080 0 0 0 0 0 0 0 0 0 0 0 0 0 0 0 0 389 0 0 0 0 0 0 0 0 0 0 0 0 0 0 0 1412 0 0 0 134 944 0 0 0 1448 0 0 0 0 0 0 0 0 0 0 0 0 0 602 658 0 0 0 0 0 0 0 0 0 0 0 0 0 0 0 0 0 794 0 0 
1216 0 0 0 0 0 0 0 0 0 0 0 0 0 78 0 0 0 0 0 0 0 0 0 0 0 0 189 0 864 0 0 0 0 0 0 0 0 0 0 0 0 0 0 1512 0 0 0 0 0 0 0 0 0 0 0 0 0 0 0 0 0 0 0 0 0 0 0 0 0 0 0 0 0 0 0 0 0 0 0 
0 0 0 0 0 0 0 0 0 0 0 0 0 0 0 0 0 0 0 1358 0 0 0 0 0 0 0 0 0 0 0 0 0 0 0 0 0 0 0 0 0 0 0 0 0 0 0 0 0 0 0 0 201 0 0 0 0 0 0 0 0 0 0 0 0 0 0 0 0 0 0 0 0 0 0 0 0 0 0 0 
0 0 0 0 0 0 0 0 0 0 0 0 0 0 0 1056 0 0 0 0 0 0 0 0 0 1517 0 0 0 0 0 0 736 0 0 0 0 0 0 0 0 0 0 0 0 0 0 0 0 0 0 0 0 0 0 0 0 0 0 0 0 0 421 0 0 0 0 0 0 0 0 0 0 0 0 0 0 819 0 0 
0 0 0 1445 0 0 0 1577 0 0 0 947 0 0 0 0 0 0 0 0 0 0 0 0 0 0 0 0 0 0 0 0 0 0 0 0 0 914 0 0 0 0 0 0 0 0 0 18 0 0 0 0 0 0 0 0 0 0 0 0 0 0 0 0 0 0 0 0 0 0 0 0 0 0 0 0 265 0 0 0 
0 0 0 0 0 0 0 0 0 0 0 296 0 0 0 0 1224 0 0 0 0 0 0 0 0 0 0 0 0 0 0 0 0 0 0 0 0 0 0 0 0 0 0 0 0 0 0 0 0 0 0 0 0 0 0 0 0 0 0 0 0 0 0 0 0 0 0 0 0 0 0 0 0 0 0 0 0 429 0 0 
445 0 0 0 0 0 0 0 0 0 0 0 0 0 0 1496 0 0 0 0 0 0 0 0 0 0 0 0 0 1054 0 0 0 0 0 0 914 0 0 0 0 0 708 0 697 0 0 0 0 0 0 0 0 0 0 0 0 0 0 0 0 0 0 0 0 0 0 0 0 0 0 0 0 0 0 0 0 0 0 0 
0 0 180 0 0 0 0 0 0 0 1517 0 0 0 0 0 0 0 72 0 0 0 0 0 0 0 0 0 1309 0 0 1051 0 0 0 0 0 567 0 0 0 0 1263 0 0 0 0 245 0 0 0 0 0 0 0 0 0 0 0 0 0 0 0 0 0 0 0 0 0 0 857 0 0 0 0 0 0 0 0 0 
0 1384 0 0 0 0 0 0 0 0 0 0 0 0 0 1073 0 1571 0 0 0 0 0 0 0 0 0 0 0 0 0 0 0 0 0 0 0 0 0 0 0 0 0 0 0 0 0 0 0 0 0 0 0 1022 0 0 0 0 0 0 0 0 0 0 0 0 620 0 0 0 0 0 1402 0 0 0 0 0 1277 0 
0 0 0 0 0 0 0 0 0 0 0 0 0 0 0 0 0 0 0 0 0 0 0 0 0 0 0 0 1396 0 0 0 0 0 0 0 0 0 0 0 0 0 0 0 0 0 0 0 0 0 0 0 0 0 0 0 0 0 0 0 0 0 0 0 0 0 159 0 54 0 176 0 0 8 0 0 0 0 0 0 
0 0 0 0 0 0 0 0 0 0 0 0 0 0 0 0 0 0 1488 1068 0 0 0 0 0 0 0 0 0 0 0 0 0 0 769 0 0 0 0 0 0 0 0 0 0 0 0 0 0 0 0 0 0 0 0 0 0 0 0 0 0 0 0 0 0 0 0 0 0 0 0 0 0 0 0 0 0 0 0 0 
0 0 0 0 0 0 0 0 0 0 0 0 900 0 0 0 0 0 0 0 0 0 0 0 0 0 0 0 0 0 0 0 0 0 0 0 0 0 0 0 0 0 0 0 0 0 0 0 0 0 0 0 0 0 107 0 0 0 0 0 0 288 0 0 0 0 0 0 0 0 0 0 0 0 0 0 0 0 0 0 
0 0 0 0 0 0 0 0 0 0 0 0 0 0 0 0 0 0 0 0 0 0 0 1217 0 0 27 0 0 0 0 0 296 0 0 0 0 0 941 0 0 870 0 0 0 0 0 0 0 0 0 0 0 0 0 0 0 0 540 0 1201 0 0 0 0 0 0 0 0 0 0 0 0 0 0 0 0 0 0 0 
0 0 0 0 0 0 0 0 446 0 0 0 0 0 0 0 0 0 0 0 0 0 0 0 179 0 0 0 0 0 0 316 0 0 0 0 0 0 0 0 0 0 0 0 0 0 0 0 0 0 0 0 0 1370 0 315 0 182 0 0 0 0 0 1346 0 0 0 0 0 0 0 1164 0 1108 0 0 0 852 0 0 
0 0 986 0 0 0 0 0 0 0 0 0 0 0 0 0 0 912 0 0 0 101 0 694 1592 914 1420 1124 1137 0 1055 0 0 0 405 0 0 0 0 362 0 0 0 0 0 0 0 1533 412 1283 1037 592 807 271 0 0 0 82 0 0 0 0 0 0 0 0 0 0 0 0 0 0 0 0 955 0 0 0 0 0 
0 0 0 0 0 0 0 0 0 0 0 0 0 0 0 0 0 0 0 0 0 1140 602 341 222 1023 192 270 727 1267 0 0 0 0 0 0 0 0 0 0 1406 0 1490 1373 1523 629 544 52 1396 1464 714 156 1339 1260 0 0 0 0 318 0 0 0 0 0 0 0 0 0 0 0 1406 0 0 0 0 0 0 0 0 0 
0 0 0 0 0 0 0 0 0 0 0 0 0 0 0 0 0 0 0 0 0 1342 1453 114 460 1188 241 36 643 1064 161 133 63 1325 1572 1009 0 0 0 123 352 763 88 399 173 788 117 949 637 1563 101 1121 13 732 1568 1242 1565 0 0 0 0 0 0 0 0 0 668 0 0 0 0 0 0 0 0 0 0 0 0 0 
0 0 0 0 0 0 0 0 0 0 0 0 0 0 0 0 636 1502 0 0 0 1120 1049 80 44 1014 65 347 796 1487 469 586 1416 138 1351 1451 873 269 345 367 125 203 307 724 1578 1275 1274 1557 1058 95 757 118 72 1312 745 292 1214 1060 721 1227 0 0 0 0 0 0 0 0 0 114 0 0 0 0 0 0 0 0 0 0 
0 0 0 0 0 0 0 774 0 0 0 0 0 371 0 0 0 0 0 0 0 1128 548 912 1078 860 1412 1599 530 1341 1400 1320 735 1330 963 956 1141 1247 1510 492 1395 939 1379 541 591 1180 854 362 941 238 313 1220 765 246 267 808 422 152 1541 892 0 0 0 0 0 0 0 0 0 0 0 0 73 0 0 0 0 0 0 0 
0 0 0 0 867 0 0 0 1377 0 0 0 0 0 0 0 0 0 0 0 685 0 46 623 25 212 725 837 1508 221 1 252 638 865 406 464 752 1585 620 819 938 709 153 1495 776 1119 733 871 96 1398 348 921 1428 1524 1079 794 1516 516 8 427 0 0 0 0 0 0 0 0 0 0 0 0 0 0 0 489 0 0 0 0 
0 0 0 0 0 0 0 0 0 0 0 0 0 0 0 0 0 0 0 0 0 0 770 862 647 282 626 297 829 1569 43 1305 353 1018 1276 822 1385 1302 1146 326 113 169 799 1166 482 1596 1446 1075 927 1012 660 744 1338 149 263 1081 1590 1031 1376 0 0 0 0 0 0 0 0 0 0 0 0 0 1368 0 0 0 0 0 0 803 
0 0 0 0 0 0 0 0 0 0 0 0 0 0 0 0 0 0 0 0 0 0 20 1291 1074 915 294 356 320 1051 490 248 370 1564 0 571 891 342 1528 523 1328 1340 15 437 814 961 1095 479 554 1184 1123 555 1183 695 1527 613 1149 1288 901 448 0 0 0 0 0 0 0 0 0 0 0 0 0 0 0 10 0 0 0 0 
0 0 0 0 0 591 0 0 0 0 0 0 0 0 0 0 0 0 0 0 0 0 79 917 576 316 664 1381 1238 1324 617 400 1363 306 1334 1344 1482 1553 604 1179 1389 866 364 787 31 1090 1365 981 857 982 532 1577 641 1136 92 610 1504 965 1543 1571 0 0 0 125 0 0 280 0 0 0 0 0 0 0 0 0 0 0 0 0 
0 0 0 0 0 0 0 0 296 0 0 81 0 0 0 0 0 0 0 0 0 274 535 311 670 537 1574 278 1404 999 578 783 300 990 1115 73 1261 1558 60 54 1298 99 526 1360 599 1593 821 1171 436 1551 588 390 1178 864 705 1579 331 75 381 924 0 0 0 0 0 0 0 0 0 0 0 0 1468 0 0 0 0 0 0 0 
0 0 581 0 0 0 0 0 0 0 0 0 0 0 0 0 0 0 0 0 483 1128 1537 1455 1249 1422 1335 429 771 40 717 731 897 426 1206 635 1471 397 78 1087 130 1413 793 645 723 433 1008 754 540 1036 1318 600 649 1499 844 268 1549 103 951 9 0 0 0 0 0 0 0 864 0 0 0 0 0 0 0 0 0 0 0 0 
0 0 0 0 0 0 0 0 0 0 610 726 0 0 0 0 0 0 0 0 0 470 496 561 1358 953 1175 661 596 382 896 50 1346 481 19 1118 1462 656 673 18 587 574 1388 1170 369 354 6 453 227 703 477 21 1043 415 1530 193 1507 304 882 1484 0 0 0 0 1111 0 0 0 0 0 0 0 0 0 0 0 1248 0 0 0 
0 0 0 0 0 0 0 0 0 568 0 0 0 0 0 0 0 0 860 0 0 1277 83 1418 419 1042 567 974 1469 899 680 1165 761 366 286 878 57 676 459 38 296 671 1293 850 388 468 851 389 1290 155 298 178 71 1284 898 812 988 1112 1452 992 0 0 0 0 0 0 625 0 0 0 0 0 0 0 0 0 0 0 95 0 
0 0 0 0 1171 0 0 0 0 0 0 0 0 0 0 0 0 0 0 1122 0 1333 970 969 70 94 747 1337 47 720 627 1372 1496 902 1177 681 1076 570 508 391 217 884 594 1512 375 85 1535 1331 1460 505 1534 188 1513 1308 234 998 931 476 253 632 0 0 0 0 0 0 0 0 0 0 0 485 0 0 0 0 0 0 0 0 
0 0 0 0 101 0 0 0 0 0 0 0 0 0 0 316 0 0 0 0 0 480 545 1485 966 1020 1017 1368 457 983 542 920 742 1103 584 256 373 145 546 1371 1102 1514 1473 494 768 1481 841 1151 954 521 813 804 743 226 417 817 215 1208 767 0 0 0 0 0 0 0 0 0 0 585 0 0 0 0 0 0 0 0 0 0 
0 0 394 0 0 0 0 617 0 0 0 1577 0 1497 0 0 0 0 0 0 20 337 1084 1420 1542 823 942 773 525 1488 1062 1186 760 182 68 959 846 170 74 1099 708 1357 1434 986 856 798 1581 843 762 177 577 82 499 501 1218 1423 748 452 911 0 0 0 0 0 0 0 0 0 0 0 1340 0 0 0 0 0 0 1565 0 0 
0 0 0 0 0 0 0 0 0 0 0 0 0 0 0 0 0 0 0 0 0 769 1167 167 565 1505 539 1026 1503 1046 867 312 1443 625 237 736 1442 1576 264 1559 1001 1257 24 580 1272 973 1525 935 1150 1222 37 803 651 67 132 809 1255 135 962 0 0 0 0 0 0 0 0 0 0 942 0 0 0 0 0 0 0 0 0 0 
0 0 0 0 0 0 0 0 0 0 0 0 0 0 0 0 0 433 0 0 0 932 507 1419 778 242 115 825 1343 1231 503 827 1266 849 423 686 868 421 1369 903 1235 1264 1285 531 1013 527 556 1169 687 1380 224 1256 1573 1280 564 262 569 1273 351 0 1205 0 0 0 1137 0 0 0 0 0 0 0 955 0 0 0 0 0 0 933 
0 0 0 0 748 0 0 0 0 0 0 0 0 0 0 0 0 0 0 0 0 830 756 706 206 877 1134 143 495 1322 1211 1176 1127 547 618 1556 642 853 1595 1450 465 1600 158 379 466 1317 1194 810 136 1089 1286 967 597 622 1241 1492 1201 1425 1005 0 0 0 0 675 0 0 0 0 0 0 0 0 0 0 0 0 0 0 0 0 
0 0 0 0 0 0 0 0 0 0 0 0 0 0 0 0 0 0 0 0 0 339 907 383 1245 685 281 1561 303 1073 1294 634 53 1091 90 299 1361 838 1234 1147 428 1110 764 1377 361 340 0 624 579 713 81 440 1092 359 288 427 1444 665 800 0 0 0 0 0 0 0 0 0 0 0 0 0 0 0 0 0 0 0 0 0 
0 0 1323 0 0 0 0 0 0 0 0 0 0 0 0 0 0 0 0 0 0 701 1117 1259 456 1562 210 41 550 560 1269 180 1426 438 905 1391 1190 549 984 485 900 1582 777 378 134 1052 357 658 691 828 1520 380 972 106 39 395 1489 319 1246 647 0 741 0 1429 716 0 0 0 0 0 0 0 0 0 0 0 0 0 0 64 
0 0 0 0 0 0 0 0 635 631 0 0 0 0 0 0 0 0 0 0 1270 1125 789 56 236 1143 1319 5 1104 171 409 519 1067 879 462 1458 1408 1029 1282 1327 1101 607 1548 164 471 175 98 1263 1021 1230 1390 360 410 213 48 1457 33 558 1010 0 0 0 0 0 0 0 0 459 0 0 0 0 0 0 0 0 0 0 0 0 
0 0 0 0 0 0 0 0 0 0 0 0 0 0 0 0 0 0 0 0 0 0 254 994 1497 881 1040 1172 1479 1306 1106 751 614 1173 718 1248 957 1472 1364 58 333 121 458 1433 1105 493 996 1254 1386 1212 17 1132 174 1438 280 86 416 653 1158 1169 0 0 0 1531 0 0 0 0 0 0 0 0 0 0 0 0 0 0 0 0 
0 0 0 0 0 0 1502 0 0 0 0 0 0 0 0 0 0 0 0 0 1037 0 430 218 797 566 811 1352 163 1148 943 710 108 110 1550 1252 700 677 266 928 1417 372 343 534 376 1072 1210 323 1011 251 1401 855 1215 968 883 332 454 698 411 0 1102 0 0 0 0 0 0 0 0 0 0 0 0 0 0 0 0 0 0 0 
0 0 0 0 0 0 0 0 0 0 255 0 0 0 0 0 78 0 0 0 0 994 102 0 704 1221 489 128 801 738 142 1251 1045 1478 895 325 861 1203 344 1445 183 1193 1155 1056 1555 1461 1539 276 1226 1430 1500 1144 755 386 506 611 583 741 1411 0 0 0 0 0 0 0 0 0 0 0 0 0 0 0 0 0 0 0 0 1338 
0 0 0 0 0 0 0 0 0 0 0 0 0 0 0 0 0 0 0 0 0 1131 1071 0 964 1250 1483 1289 291 385 955 646 27 439 795 1509 402 232 202 1262 245 1080 209 107 750 35 208 666 97 977 293 358 157 1061 619 1310 1243 1007 1313 728 0 0 0 0 0 0 0 0 0 0 0 0 0 0 0 0 0 0 0 0 
1416 0 0 0 0 0 0 427 0 0 0 0 0 0 937 0 0 0 0 0 0 615 1336 0 995 772 918 140 51 1000 189 89 350 533 1570 674 23 948 1019 1424 474 1326 766 1281 196 184 275 553 1086 831 1197 644 840 336 327 581 1003 120 919 154 0 0 0 0 0 0 0 0 0 0 0 0 0 0 0 0 0 0 0 0 
0 0 0 0 0 0 0 0 0 0 0 0 0 0 0 0 0 0 0 0 628 387 729 929 909 1403 1050 1538 1441 1517 491 129 444 283 734 198 563 922 1383 486 144 740 1591 858 1174 872 958 512 228 371 847 832 659 1544 1303 1015 1407 985 441 1267 0 0 0 0 0 0 0 0 0 0 0 0 0 740 0 0 0 0 0 0 
0 0 0 0 0 0 0 0 1381 0 0 0 0 0 0 0 0 0 0 0 672 265 1213 1069 1356 3 684 1466 1268 12 1350 1219 104 816 1432 1240 76 910 1440 408 1196 279 467 936 318 1145 528 1588 608 1359 1431 716 1198 696 1301 1065 1598 711 1300 502 0 0 0 0 427 0 0 0 0 0 0 0 0 0 0 0 0 0 0 0 
0 0 0 0 0 0 0 1395 0 0 0 0 602 0 0 0 0 0 0 0 0 1024 509 522 1237 1362 1476 443 404 141 259 1126 568 1494 229 1063 551 1066 1498 204 139 1532 1299 181 993 483 1474 77 978 737 699 1456 401 1436 679 243 1439 1547 1038 835 0 0 0 0 0 0 0 0 0 0 0 0 0 0 0 0 1042 0 0 0 
0 0 0 0 0 0 0 0 0 0 0 0 0 190 0 0 0 0 0 0 0 199 159 908 1025 1529 562 84 934 384 885 273 785 346 0 1059 1111 590 889 944 250 1200 1329 249 639 971 62 880 1192 200 1107 394 131 330 32 1159 749 445 49 418 0 0 0 0 0 0 0 0 0 0 0 985 0 0 0 0 0 0 0 0 
0 0 0 0 0 0 0 0 1323 0 0 704 0 0 0 0 0 0 0 0 0 605 11 219 1163 261 859 1536 1463 91 1584 1587 165 980 0 1156 30 573 1519 1292 1271 151 707 1033 662 536 1580 191 240 1236 377 1589 875 1027 126 601 806 582 1191 1522 0 0 0 0 0 0 0 0 0 0 0 923 0 0 0 0 0 1300 0 0 
0 0 0 0 0 0 0 0 0 590 0 0 0 0 0 0 0 0 0 0 0 1223 842 230 287 1353 726 1207 782 322 1409 1348 368 1374 500 1349 34 147 1164 239 833 1370 1265 1493 349 59 834 815 1475 355 1233 621 392 869 730 137 689 1116 1406 0 0 0 0 0 0 0 0 0 0 0 0 0 0 453 0 0 0 0 0 0 
0 0 0 0 0 0 0 0 0 0 0 0 0 0 0 0 0 0 0 0 0 1199 127 991 1181 1034 1129 648 484 1296 61 168 488 338 1575 538 1035 186 790 1109 308 1185 791 559 1085 675 652 1016 739 630 1375 289 197 272 1258 190 1028 960 904 0 0 0 0 0 0 0 0 0 0 0 0 0 0 0 0 0 0 0 0 0 
0 0 0 0 0 0 0 0 0 396 0 0 445 0 0 0 0 0 0 0 0 176 1421 109 172 463 552 124 937 1209 220 244 1138 874 363 667 818 1088 1405 432 450 1316 317 1491 989 529 952 435 498 1321 1041 195 324 1154 1393 425 1039 557 403 0 0 0 0 0 0 0 0 0 0 0 772 0 0 0 0 0 0 0 0 0 
0 0 0 0 0 0 0 0 0 0 0 0 0 0 0 0 0 0 0 0 900 888 187 1189 285 179 826 1314 1304 1567 1511 162 504 1077 1449 890 55 1521 22 223 413 1229 1228 1162 478 29 839 1531 511 1153 1477 1053 916 678 631 398 1315 1501 302 0 0 0 0 0 0 0 0 0 0 1382 0 0 0 0 0 0 0 0 0 0 
0 0 0 0 0 300 0 0 0 0 0 0 0 0 0 0 0 0 0 0 0 111 1307 603 1480 146 1448 780 1032 122 657 1122 1392 820 746 201 1068 609 1142 1414 233 598 595 295 1546 1309 1399 1225 290 906 781 150 160 442 1239 1270 572 396 449 0 0 0 0 0 0 0 0 0 0 0 0 0 0 0 0 0 0 0 0 0 
0 0 0 0 0 0 1067 0 0 0 0 0 0 0 0 0 291 0 0 0 0 0 0 1279 434 1278 1518 1410 1205 1022 148 1583 690 1435 1486 420 1054 650 301 950 100 310 205 640 997 1232 1465 1427 893 1168 514 1113 1402 1378 451 93 1447 722 0 538 0 0 0 0 0 0 0 0 0 0 0 0 277 0 0 0 714 0 0 0 
0 0 0 0 0 1532 0 0 0 0 0 0 0 0 1218 0 0 0 0 259 0 0 0 284 1152 593 1287 1594 524 784 1195 257 0 0 1332 1295 1070 655 1437 214 475 14 786 407 28 185 1057 1006 870 1047 1135 887 1048 1055 1394 446 87 589 907 0 0 0 0 0 0 0 0 0 0 0 0 0 0 0 0 0 0 0 0 0 
0 0 0 0 0 0 0 0 0 0 0 0 0 0 0 0 0 0 1175 0 0 0 0 0 0 1429 0 0 33 0 0 0 0 0 0 0 0 0 0 0 0 0 0 0 0 0 0 328 1459 1097 247 845 0 0 314 393 0 0 0 0 0 0 486 0 0 0 0 0 0 0 751 0 0 0 0 0 0 0 0 0 
0 0 0 0 0 0 0 0 0 0 0 0 0 0 0 0 0 0 0 0 0 791 0 0 0 0 0 0 0 0 0 0 0 0 0 0 0 0 0 392 0 0 0 239 0 0 0 0 0 0 0 0 0 0 0 0 0 0 0 0 0 0 0 0 0 0 0 0 0 0 0 0 0 0 0 0 0 0 350 0 
0 0 879 0 0 295 0 0 0 0 0 0 0 0 0 376 0 1276 0 0 0 0 0 0 0 0 590 0 0 0 0 0 0 0 0 0 0 0 0 0 0 0 0 0 0 0 0 0 0 0 0 0 0 0 0 0 0 0 0 0 0 1251 1291 985 0 0 0 0 0 0 0 0 0 0 0 0 0 0 0 0 
0 0 0 0 0 0 0 0 0 0 0 0 0 0 0 0 0 0 0 0 0 0 0 0 0 0 0 0 0 0 0 0 0 0 0 1035 0 664 0 0 0 0 0 0 0 0 0 0 0 0 0 0 0 0 0 0 418 0 0 0 0 0 0 1120 0 0 0 0 0 0 0 0 0 0 0 0 0 0 0 0 
0 0 0 0 0 0 0 0 0 0 0 0 0 0 0 0 0 0 0 0 0 0 0 0 0 0 0 0 0 0 0 0 0 0 1090 0 0 0 0 467 1500 0 0 0 0 0 0 0 0 0 0 0 0 0 0 0 0 0 0 1505 1454 0 0 0 0 0 0 0 0 0 0 0 0 0 0 0 0 0 0 0 
0 0 0 0 929 0 0 0 0 0 0 0 0 0 0 0 0 0 0 0 0 0 0 0 0 0 0 89 0 0 0 0 0 0 0 0 0 0 0 0 0 0 0 0 0 1341 0 0 0 0 0 0 0 867 0 0 0 0 0 0 0 1206 62 0 0 0 0 0 0 0 0 0 0 0 0 0 0 0 0 0 
1281 0 0 0 0 0 0 0 0 0 0 0 0 0 0 0 0 0 0 0 0 0 0 0 0 0 0 0 962 0 0 0 0 0 0 0 0 0 0 0 0 0 0 0 0 0 0 0 0 0 0 0 0 0 0 0 0 0 0 0 0 0 0 0 0 0 0 0 0 316 0 299 0 0 0 0 0 0 0 0 
0 0 1009 0 0 0 0 0 0 0 0 0 0 0 0 0 0 0 0 0 0 0 0 0 0 0 0 0 0 0 0 870 0 0 0 0 0 0 0 0 0 0 0 0 0 0 0 0 0 0 0 0 0 0 0 0 0 0 0 0 0 0 0 0 0 0 0 0 0 0 0 0 0 0 0 0 0 0 0 0 
0 0 0 0 0 0 0 0 0 0 0 0 0 0 0 0 0 0 0 0 0 0 0 0 0 0 0 0 0 0 0 0 0 0 0 0 0 0 0 0 0 0 0 0 75 0 0 0 0 0 0 0 0 0 0 0 0 0 0 0 0 0 0 0 0 0 0 431 0 0 0 0 0 0 261 0 0 0 0 0 
0 0 0 0 0 0 0 0 0 0 0 0 0 0 0 0 0 0 0 0 0 0 0 0 0 0 0 0 0 0 0 0 0 0 0 1019 0 0 0 0 0 0 0 0 0 0 0 0 0 0 0 0 0 0 0 0 0 0 24 0 0 0 0 0 0 0 0 929 0 0 1488 0 0 0 0 0 0 0 167 0 
0 0 0 0 0 0 419 0 0 0 0 0 0 0 0 0 1432 1020 0 0 0 348 0 1139 0 0 0 0 0 0 0 0 0 0 0 0 647 0 0 0 1426 0 0 0 0 0 0 0 0 0 0 0 0 0 0 0 0 0 0 0 0 1 0 0 0 0 0 1042 0 0 0 0 1496 0 0 0 0 0 0 0 
0 0 0 0 0 0 0 0 0 0 0 1357 579 0 662 0 0 0 0 0 0 0 0 0 0 0 0 0 0 0 0 0 0 0 0 0 0 0 0 0 0 0 0 0 0 0 0 0 0 0 0 0 0 0 0 0 0 0 0 1421 0 0 0 0 1404 0 822 0 0 0 0 0 0 0 0 0 0 0 0 0 
0 0 0 1510 0 0 0 0 0 0 0 0 0 0 0 0 0 0 0 243 1595 0 0 0 0 0 0 0 0 0 0 0 0 0 0 1038 0 0 0 0 0 0 0 0 0 0 0 0 689 0 0 0 0 0 0 0 0 0 0 0 0 0 0 0 0 0 0 538 0 0 505 0 0 0 0 0 0 0 0 0 
0 0 0 0 0 0 0 0 0 99 0 0 0 0 0 0 0 0 0 0 0 0 0 0 0 0 1476 0 196 0 0 0 0 0 0 0 0 0 0 0 0 0 0 0 0 0 0 0 0 0 0 812 0 0 1531 0 0 0 0 0 0 0 0 0 0 0 0 0 0 0 0 0 0 0 0 0 0 0 0 0 
0 0 0 0 0 0 1464 0 0 0 0 0 0 0 0 0 0 0 0 0 0 0 0 0 0 0 0 0 0 0 0 0 0 0 0 1300 0 0 0 0 0 0 0 0 0 0 0 0 0 0 0 0 0 0 0 0 0 0 0 0 0 0 0 0 0 0 0 0 0 0 0 0 0 0 0 0 0 0 0 0 
0 0 0 0 0 0 0 0 0 0 0 0 0 0 0 0 0 0 430 0 0 0 0 0 0 0 0 0 0 0 0 0 0 0 0 0 0 0 0 0 0 0 0 0 0 0 0 0 0 0 0 0 0 0 0 0 0 0 0 0 0 0 0 0 0 0 0 0 0 0 0 0 0 0 619 0 0 0 0 0 
0 0 0 0 0 0 0 0 0 0 0 0 401 0 0 0 0 0 0 0 0 0 0 868 0 0 0 0 0 0 0 0 0 0 0 0 0 977 0 0 0 0 0 0 0 0 688 0 0 0 0 0 0 0 0 0 0 0 0 0 0 605 0 1473 1175 247 0 0 0 0 0 0 0 0 0 0 0 0 693 1458 
0 0 0 0 0 0 0 0 0 0 0 0 0 0 0 291 0 0 0 0 0 0 0 0 0 0 0 0 0 0 0 0 0 950 0 0 0 0 0 1532 0 0 0 0 0 0 0 0 0 0 0 0 0 0 0 0 0 0 0 0 0 1171 0 0 0 0 0 0 0 0 0 0 0 0 0 0 0 0 0 0 
0 0 0 291 0 0 0 0 1021 0 0 0 0 0 0 0 0 0 0 0 0 0 0 0 0 0 0 1155 0 0 0 0 0 0 0 0 673 0 0 0 0 0 0 0 0 0 0 0 0 0 1530 0 145 0 0 0 0 0 0 0 0 0 0 0 0 0 0 0 0 0 74 0 511 0 0 0 0 0 0 0 
0 0 0 1203 714 0 0 0 0 0 0 0 0 0 0 0 0 0 0 0 0 0 0 0 0 0 0 0 0 0 0 0 0 0 0 0 0 0 0 1282 0 0 0 0 0 0 0 0 0 0 0 1086 0 1456 0 0 0 0 0 0 0 0 0 0 0 0 0 0 0 0 0 0 493 0 0 0 850 0 0 0 
0 0 0 0 0 0 0 0 0 0 0 0 0 0 0 0 0 0 74 0 0 0 0 0 0 0 0 0 0 0 0 0 0 0 0 0 0 0 0 0 0 0 0 0 0 0 0 0 0 0 0 0 0 0 0 0 0 0 0 942 0 0 0 0 0 0 0 1237 0 0 0 0 0 0 0 0 0 0 0 0 

# Time : 38400000 
0 1077 1224 0 0 0 1425 0 0 0 0 0 0 0 0 0 0 0 0 0 0 0 0 0 0 0 0 0 0 0 0 0 1002 0 0 0 885 0 0 0 0 1115 0 0 0 0 0 0 0 0 0 0 0 0 0 0 0 0 0 0 59 1417 0 0 0 0 0 0 146 0 0 0 0 0 0 0 0 0 0 0 
0 0 0 0 0 0 0 0 0 0 0 0 0 0 447 0 0 213 0 0 0 0 0 0 0 0 0 0 0 0 0 0 0 0 0 0 0 0 0 0 0 0 0 0 0 0 0 0 0 0 986 0 252 0 0 301 0 435 0 0 0 0 0 1144 0 0 0 0 0 0 0 0 0 0 0 0 0 0 0 0 
0 627 0 0 0 1366 0 0 0 235 0 0 0 0 0 0 804 0 0 0 0 0 0 0 0 0 0 827 0 0 0 401 0 0 576 0 0 0 0 0 0 0 0 0 1392 0 0 0 0 0 0 0 0 0 1125 0 0 0 0 0 0 0 0 0 0 1410 0 0 0 0 0 0 0 0 0 0 561 0 0 0 
0 0 0 441 0 0 0 0 0 0 0 0 0 0 0 0 0 0 0 0 0 0 0 0 0 0 0 0 0 0 0 0 0 0 0 0 0 0 0 0 0 0 0 0 0 0 0 0 0 0 0 0 0 0 0 0 0 0 0 0 0 0 0 0 0 0 0 0 0 0 1128 0 0 0 0 0 0 0 0 0 
0 0 0 0 0 0 0 0 0 0 0 0 0 0 0 0 1282 0 0 0 0 0 0 0 0 0 0 0 1401 0 0 0 732 0 0 0 0 0 0 0 0 0 0 0 0 0 0 0 0 0 0 0 0 0 0 0 0 0 0 0 0 0 0 0 0 0 484 0 0 0 0 0 0 0 0 0 0 0 0 0 
0 0 0 0 0 0 0 0 0 0 0 0 0 0 0 0 0 456 0 0 38 0 0 0 0 0 0 0 0 0 0 0 0 0 0 1309 0 0 0 0 0 0 0 0 0 0 0 0 0 0 0 0 0 0 0 0 0 0 0 0 0 0 0 0 0 0 304 0 0 0 0 0 0 0 0 0 0 0 0 1143 
0 0 161 0 0 0 0 0 0 0 0 0 0 0 0 0 0 1568 0 11 0 0 0 0 0 0 0 0 0 0 0 0 0 0 0 0 0 0 0 1333 0 0 0 0 0 0 0 0 0 0 0 0 1553 0 0 0 0 0 0 0 0 0 0 0 1014 0 0 0 0 0 0 0 0 0 0 0 0 662 0 0 
721 0 0 0 0 0 0 0 0 0 0 0 0 0 631 0 0 0 0 0 0 0 0 0 0 0 0 0 0 0 0 0 0 0 0 0 0 0 0 0 0 0 0 0 0 0 0 0 0 0 0 0 0 0 0 0 0 0 0 0 0 0 0 0 0 0 0 0 0 0 1069 0 0 0 0 0 0 0 0 0 
0 0 0 0 0 0 0 0 0 0 0 0 0 0 0 0 0 0 0 0 0 47 0 0 0 0 0 0 0 0 0 0 0 0 0 0 0 0 0 0 0 0 0 0 0 0 0 0 0 0 0 0 1091 0 899 0 0 0 0 0 0 0 0 0 0 0 0 0 0 0 0 0 0 0 0 0 0 0 0 0 
0 0 0 0 0 488 0 0 0 0 0 0 0 0 0 0 0 0 0 11 0 0 0 0 0 0 0 0 0 0 0 0 397 0 0 0 0 0 0 1448 0 0 0 0 0 426 0 0 554 0 0 0 0 0 0 0 0 0 0 0 0 0 0 0 0 0 0 0 0 0 0 0 0 0 0 0 0 660 0 0 
0 0 0 0 0 0 0 850 0 0 0 1161 0 0 0 0 0 0 0 0 0 0 0 0 0 0 0 0 0 0 0 0 0 0 0 0 0 1409 0 0 0 0 0 0 0 0 0 0 0 0 0 0 0 0 0 0 0 0 0 0 0 0 0 0 0 0 0 0 0 0 0 0 0 0 0 0 0 0 949 0 
0 0 0 0 0 0 0 0 0 0 0 0 0 0 0 0 0 0 0 0 0 0 0 0 0 0 0 0 0 0 0 0 0 0 0 0 0 0 0 0 0 0 0 0 0 0 0 0 0 0 0 0 0 0 0 0 0 0 0 0 0 0 0 0 0 0 0 0 0 0 0 0 0 0 0 0 0 0 0 0 
111 0 0 828 0 0 0 0 0 0 0 0 271 0 0 719 0 0 0 0 0 0 0 0 0 0 0 0 0 0 0 0 0 0 0 0 1101 0 0 0 0 0 0 0 1035 0 0 0 0 0 360 0 0 0 0 0 0 0 0 0 0 0 0 0 0 0 0 0 0 0 0 0 0 0 0 0 0 0 0 0 
0 0 0 0 0 0 0 0 0 0 940 0 0 0 0 0 0 0 0 0 0 0 0 0 0 0 0 0 0 0 0 0 1176 0 0 0 1041 0 0 0 0 0 1327 0 0 0 0 756 0 0 0 0 0 0 0 0 0 0 0 0 0 0 0 0 0 0 0 0 0 0 144 0 0 0 0 0 0 0 0 0 
539 64 0 0 0 0 0 1395 0 0 0 0 0 0 0 1276 0 179 711 0 0 0 0 0 0 0 0 0 0 0 0 0 0 0 0 0 1281 0 0 0 0 0 0 0 0 0 0 0 0 0 0 0 0 0 0 0 0 0 0 0 0 0 0 0 0 0 0 0 0 0 0 0 1040 0 0 0 0 0 1460 0 
0 0 0 0 0 457 0 0 0 0 0 943 0 0 0 0 0 0 0 0 0 0 0 0 0 0 0 0 1582 0 0 0 0 0 0 0 0 0 0 0 0 0 0 0 0 0 0 0 0 0 0 0 0 0 0 0 0 0 0 1048 0 0 0 0 0 0 0 0 0 0 0 0 0 1376 0 0 0 0 0 0 
0 0 0 0 0 0 0 0 0 0 0 0 0 0 0 71 0 0 624 0 0 0 0 0 0 0 0 0 0 0 0 0 0 0 0 0 0 0 0 0 0 0 0 0 1568 0 0 0 0 0 0 0 0 0 0 0 0 0 0 0 0 0 0 0 0 0 0 0 0 0 593 0 0 0 0 0 0 0 0 0 
0 0 0 0 0 0 0 0 0 0 0 0 130 0 0 0 0 0 0 0 0 0 0 0 0 637 0 0 0 0 0 0 0 0 0 0 0 0 0 0 0 0 0 0 0 0 0 0 0 0 0 0 0 0 1564 0 0 0 0 0 0 536 0 0 0 1493 0 0 0 0 0 0 0 0 0 0 0 0 0 0 
0 0 0 0 0 0 0 0 0 0 0 0 0 0 0 0 0 0 0 0 0 0 0 0 0 0 0 0 0 0 0 0 1413 0 0 0 0 0 0 0 0 0 0 0 0 0 0 0 0 992 0 0 0 0 0 0 1028 0 0 0 541 0 0 0 0 0 0 0 0 0 0 0 0 0 0 0 0 0 0 0 
0 878 0 52 0 0 0 1078 1283 0 0 0 0 0 0 0 0 0 0 0 0 0 0 0 0 0 0 0 1402 0 0 0 0 1493 0 0 0 0 0 0 0 0 0 0 0 0 0 0 0 0 0 0 0 0 1553 209 0 432 0 0 0 0 0 59 0 0 0 0 0 0 0 0 0 291 0 0 0 0 0 0 
0 0 0 0 0 0 0 0 0 0 0 0 0 0 0 0 0 0 0 0 0 0 0 1488 1592 914 928 0 0 0 0 0 0 0 1008 0 0 0 0 0 0 0 0 0 0 0 0 0 412 1283 1037 592 807 271 0 0 0 1080 0 0 0 0 0 0 0 0 0 1542 0 0 0 0 0 0 0 0 0 0 0 0 
0 0 0 0 0 0 0 0 0 0 0 0 0 0 0 0 0 0 0 0 0 0 553 341 222 1023 192 1578 0 0 0 0 0 0 0 0 0 0 0 0 0 0 1007 1333 0 629 544 52 1396 1464 714 156 1339 1260 0 0 0 0 149 0 0 0 0 0 0 0 0 0 0 0 696 0 0 0 0 0 0 0 0 0 
0 0 0 0 0 0 0 0 0 0 0 0 0 0 0 0 0 0 0 0 0 0 0 114 460 1188 241 36 643 1064 161 133 63 1325 1572 0 0 0 0 908 352 763 88 399 173 788 117 949 637 1563 101 1121 13 732 1568 1242 0 0 0 0 0 0 0 0 0 0 0 0 0 0 0 0 0 0 0 0 0 0 0 0 
0 0 0 0 0 0 0 0 0 0 0 1410 0 0 0 0 0 0 0 0 0 1120 1049 80 44 1014 65 347 796 1487 469 586 1416 138 1351 1451 873 269 345 367 125 203 307 724 1578 1275 1274 1557 1058 95 757 118 72 1312 745 292 1214 1060 721 1227 0 0 0 0 0 0 0 0 0 1473 0 0 0 0 0 0 0 0 0 0 
0 0 0 0 0 0 0 0 0 0 0 0 0 86 0 0 0 0 0 0 0 1468 548 912 1078 860 1412 1599 530 1341 1400 1320 735 1330 963 956 1141 1247 1510 492 1395 939 1379 541 591 1180 854 362 941 0 313 1220 765 246 267 808 422 152 1541 0 0 0 0 0 0 0 0 0 0 0 0 1036 0 0 0 0 0 0 0 0 
0 0 0 0 0 0 0 0 346 0 0 0 0 0 0 0 0 0 0 0 464 0 46 623 25 212 725 837 1508 221 1 252 638 865 406 464 752 1585 620 819 938 709 153 1495 776 1119 733 871 96 1398 348 921 1428 1524 1079 794 1516 516 8 0 0 0 0 0 0 0 0 0 0 0 0 0 0 589 0 1011 0 0 0 0 
0 0 0 0 822 0 0 212 0 0 0 0 0 0 0 313 0 0 0 0 0 0 770 862 647 282 626 297 829 1569 43 1305 353 1018 1276 822 1385 1302 1146 326 113 169 799 0 0 1596 1446 1075 927 1012 660 744 1338 149 263 1081 1590 1031 1376 0 0 0 0 0 0 0 0 0 0 0 0 481 0 0 0 0 0 0 0 0 
0 0 0 0 0 0 0 261 0 0 0 0 0 0 0 0 0 0 0 0 0 0 20 1291 1074 915 294 356 320 1051 490 248 370 1564 0 571 891 342 1528 523 1328 1340 15 437 814 961 1095 479 554 1184 1123 555 1183 695 1527 613 1149 1288 901 0 0 0 0 0 0 0 0 0 0 0 0 0 0 0 0 306 0 0 0 0 
0 0 0 0 0 1406 0 0 0 0 0 0 0 0 0 0 0 0 0 0 0 0 79 917 576 316 664 1381 1238 1324 617 400 1363 306 0 1344 1482 1553 604 1179 1389 866 364 787 31 1090 1365 981 857 982 532 1577 641 1136 92 610 1504 965 1543 1571 0 0 0 893 0 603 765 0 0 0 0 0 0 0 0 0 0 0 0 0 
0 0 0 0 0 904 0 0 470 0 0 0 0 0 0 0 0 0 0 0 0 0 535 311 670 537 1574 278 1404 999 578 783 300 990 1115 73 1261 1558 60 54 1298 99 526 1360 599 1593 821 1171 436 1551 588 390 1178 864 705 1579 331 75 381 924 0 0 0 0 0 0 0 0 0 0 0 0 1283 0 0 0 0 0 0 0 
0 0 1168 0 0 0 0 0 0 0 0 0 0 0 0 0 0 0 0 0 0 0 1537 1455 1249 1422 1335 429 771 40 717 731 897 426 1206 635 1471 397 78 1087 130 1413 793 645 723 433 1008 754 540 1036 1318 600 649 1499 844 268 1549 103 951 9 0 0 0 0 0 0 0 0 0 0 0 0 0 0 0 0 0 0 589 0 
0 0 0 0 0 0 0 0 0 0 289 0 0 0 0 0 0 0 0 0 0 789 496 561 1358 953 0 661 596 382 896 50 1346 481 19 1118 1462 656 673 18 587 574 1388 1170 369 354 6 453 227 703 477 21 1043 415 1530 193 1507 304 882 1484 0 0 0 0 0 0 0 0 836 0 0 0 0 0 0 0 0 0 0 0 
0 0 0 0 0 0 0 0 0 988 0 0 0 0 0 0 0 0 4 0 0 0 83 1418 419 1042 567 974 1469 899 680 1165 761 366 286 878 57 676 459 38 296 671 1293 850 388 468 851 389 1290 155 298 178 71 1284 898 812 988 1112 1452 0 0 0 0 0 0 0 0 0 0 0 0 0 0 0 0 0 0 0 0 0 
0 0 0 0 400 0 0 0 0 918 0 0 1030 0 0 0 0 0 0 255 0 1333 970 969 70 94 747 1337 47 720 627 1372 1496 902 1177 681 1076 570 508 391 217 884 594 1512 375 85 1535 1331 1460 505 1534 188 1513 1308 234 998 931 476 253 140 0 0 0 0 0 0 0 0 0 0 0 946 0 0 0 0 0 0 0 0 
0 0 0 0 47 0 0 0 0 0 0 779 0 0 0 0 0 0 0 0 0 480 545 1485 966 1020 1017 1368 457 983 542 920 742 1103 584 256 373 145 546 1371 1102 1514 1473 494 768 1481 841 1151 954 521 813 804 743 226 417 817 215 1208 767 0 0 0 0 0 0 0 0 0 0 0 0 0 0 0 0 0 0 0 0 0 
0 0 1031 0 0 0 0 0 0 0 0 0 0 1154 0 0 0 0 0 0 0 337 1084 1420 1542 823 942 773 525 1488 1062 1186 760 182 68 959 846 170 74 1099 708 1357 1434 986 856 798 1581 843 762 177 577 82 499 501 1218 1423 748 452 911 0 0 0 0 0 0 0 0 0 0 0 653 0 0 0 0 0 0 525 0 0 
0 0 1245 0 0 0 0 0 0 414 0 1214 0 0 0 0 0 0 0 0 0 769 1167 167 565 1505 539 1026 1503 1046 867 312 1443 625 237 736 1442 1576 264 1559 1001 1257 24 580 1272 973 1525 935 1150 1222 37 803 651 67 132 809 1255 135 962 0 0 0 0 0 0 0 0 0 0 239 0 0 505 0 0 0 0 0 0 0 
0 0 0 0 0 0 0 0 0 0 0 0 0 0 0 0 0 0 0 0 0 932 507 1419 778 242 115 825 1343 1231 503 827 1266 849 423 686 868 421 1369 903 1235 1264 1285 531 1013 527 556 1169 687 1380 224 1256 1573 1280 564 262 569 1273 351 0 1122 0 0 0 201 0 0 0 0 0 0 0 340 0 0 0 0 0 0 452 
0 0 0 0 0 0 0 0 0 0 0 0 0 0 0 0 0 0 0 0 0 830 756 706 206 877 1134 143 495 1322 1211 1176 1127 547 618 1556 642 853 1595 1450 465 1600 158 379 466 1317 1194 810 136 1089 1286 967 597 622 1241 1492 1201 1425 1005 0 0 0 0 0 0 0 0 0 0 0 0 0 0 0 0 0 0 0 0 0 
0 196 0 0 0 0 0 0 0 0 0 0 0 0 0 0 0 0 0 0 0 339 907 383 1245 685 281 1561 303 1073 1294 634 53 1091 90 299 1361 838 1234 1147 428 1110 764 1377 361 340 0 624 579 713 81 440 1092 359 288 427 1444 665 800 0 0 0 0 0 0 0 0 0 0 0 0 0 1583 0 0 0 0 0 0 0 
0 0 0 0 0 0 0 0 0 0 0 0 0 0 0 521 0 0 0 0 0 701 1117 1259 456 1562 210 41 550 560 1269 180 1426 438 905 1391 1190 549 0 485 900 1582 777 378 134 1052 357 658 691 828 1520 380 972 106 39 395 1489 319 1246 0 0 0 0 1435 0 1280 0 0 0 0 0 0 0 0 0 0 0 0 0 1102 
0 1398 0 0 0 0 0 0 1039 0 0 852 0 0 0 0 0 0 0 0 0 1125 789 56 236 1143 1319 5 1104 171 409 519 1067 879 462 1458 1408 1029 1282 1327 1101 607 1548 164 471 175 98 1263 1021 1230 1390 360 410 213 48 1457 33 558 1010 0 0 0 0 0 0 0 0 1176 0 0 0 0 0 0 0 0 0 0 0 0 
0 0 0 0 0 0 0 0 0 0 0 0 0 0 0 1097 0 0 0 0 0 0 1020 994 1497 881 1040 1172 1479 1306 1106 751 614 1173 718 1248 957 1472 1364 58 333 121 458 1433 1105 493 996 1254 1386 1212 17 1132 174 1438 280 86 416 653 1158 0 0 0 0 1103 0 0 0 0 0 0 0 0 0 0 0 0 0 0 0 0 
0 0 0 0 0 0 1363 0 0 668 0 0 0 0 0 0 0 0 0 0 15 0 0 218 797 566 811 1352 163 1148 943 710 108 110 1550 1252 700 677 266 928 1417 372 343 534 376 1072 1210 323 1011 251 1401 855 1215 968 883 332 454 698 411 0 908 0 0 0 0 0 0 0 0 0 0 0 0 0 0 0 0 0 0 0 
1242 0 0 0 0 0 0 0 0 0 861 0 0 0 0 0 0 0 0 0 0 1176 0 0 704 1221 489 128 801 738 142 1251 1045 1478 895 325 861 1203 344 1445 183 1193 1155 1056 1555 1461 1539 276 1226 1430 1500 1144 755 386 506 611 583 741 1411 0 0 0 0 0 0 0 0 0 0 0 0 0 0 0 0 0 0 799 0 1400 
0 0 0 0 0 0 0 0 0 0 0 0 0 0 0 0 0 0 0 0 0 935 996 0 964 1250 1483 1289 291 385 955 646 27 439 795 1509 402 232 202 1262 245 1080 209 107 750 35 208 666 97 977 293 358 157 1061 619 1310 1243 1007 1313 0 0 0 0 0 0 0 0 0 0 0 0 0 0 0 0 0 0 0 0 0 
0 0 0 157 53 0 0 0 0 0 62 0 0 0 122 0 0 0 0 0 0 0 1210 0 995 772 918 140 51 1000 189 89 350 533 1570 674 23 948 1019 1424 474 1326 766 1281 196 184 275 553 1086 831 1197 644 840 336 327 581 1003 120 919 154 0 0 0 0 0 0 0 0 0 0 0 0 0 0 0 0 0 0 0 0 
0 0 0 0 0 0 0 0 0 0 0 0 0 0 0 0 0 0 0 0 628 387 729 929 909 1403 1050 1538 1441 1517 491 129 444 283 734 198 563 922 1383 486 144 740 1591 858 1174 872 958 512 0 371 847 832 659 1544 1303 1015 1407 985 441 1267 0 0 0 0 0 0 0 0 0 0 0 0 1108 0 0 0 0 0 0 0 
0 0 0 0 0 0 0 0 0 0 0 0 0 0 0 0 0 0 0 0 672 265 1213 1069 1356 3 684 1466 1268 12 1350 1219 104 816 1432 1240 76 910 1440 408 1196 279 467 936 318 1145 528 1588 608 1359 1431 716 1198 696 1301 1065 1598 711 1300 502 0 0 0 0 0 0 0 0 0 0 0 0 0 0 0 0 0 0 0 0 
0 0 0 0 0 0 0 1319 0 0 0 0 0 0 0 0 0 0 0 0 0 1024 509 522 1237 1362 1476 443 404 141 259 1126 568 1494 229 1063 551 1066 1498 204 139 1532 1299 181 993 483 1474 77 978 737 699 1456 401 1436 679 243 1439 1547 1038 835 0 911 0 0 0 0 0 0 0 0 0 0 0 0 0 0 1213 0 0 0 
0 0 0 0 0 0 0 0 870 0 0 0 0 0 0 0 0 0 0 0 0 199 159 908 1025 1529 562 84 934 384 885 273 785 346 1253 1059 1111 590 889 944 250 1200 1329 249 639 971 62 880 1192 200 1107 394 131 330 32 1159 749 445 49 324 0 0 0 0 0 0 0 0 0 0 0 803 0 0 0 0 0 0 0 0 
0 0 0 0 0 0 0 0 760 0 0 0 0 0 700 0 0 0 0 0 0 0 11 219 1163 261 859 1536 1463 91 1584 1587 165 980 1540 1156 30 573 1519 1292 1271 151 707 1033 662 536 1580 191 240 1236 377 1589 875 1027 126 601 806 582 1191 1593 0 0 852 0 0 0 0 0 0 485 0 0 0 0 0 0 0 730 0 0 
0 0 0 0 121 0 0 0 0 1535 0 0 0 0 0 0 0 0 0 0 0 1223 842 230 287 1353 726 1207 782 322 1409 1348 368 1374 500 1349 34 147 1164 239 833 1370 1265 1493 349 59 834 815 1475 355 1233 621 392 869 730 137 689 1116 1406 1567 0 0 0 0 0 0 0 0 0 0 0 0 0 902 0 0 0 0 338 0 
0 0 0 0 0 0 0 0 0 0 0 0 0 0 719 0 0 0 0 0 0 1199 127 991 1181 1034 1129 648 484 1296 61 168 488 338 1575 538 1035 186 790 1109 308 1185 791 559 1085 675 652 1016 739 630 1375 289 197 272 1258 190 1028 960 904 0 0 0 0 0 0 0 0 0 0 0 0 0 0 0 0 0 0 0 1555 0 
0 0 0 0 0 0 0 0 0 0 0 0 0 0 0 0 0 0 0 0 0 176 1421 109 172 463 552 124 937 1209 220 244 1138 874 363 667 818 1088 1405 432 450 1316 317 1491 989 529 952 435 498 1321 1041 195 324 1154 1393 425 1039 557 0 0 0 0 0 0 0 0 0 0 0 0 0 0 0 0 0 0 0 0 0 0 
0 0 0 0 0 175 0 0 0 0 0 0 0 0 0 0 641 0 0 0 1005 0 187 1189 285 179 826 1314 1304 1567 1511 162 504 1077 1449 890 55 1521 22 223 413 1229 1228 1162 478 29 839 1531 511 1153 1477 1053 916 678 631 398 1315 1501 0 0 0 0 0 0 0 0 0 0 0 0 0 0 0 0 0 0 0 0 0 0 
0 0 0 0 0 0 460 0 0 0 0 0 1471 881 0 0 0 0 0 0 0 180 1307 603 1480 146 1448 780 1032 122 657 1122 1392 820 746 201 1068 609 1142 1414 233 598 595 295 1546 1309 1399 1225 290 906 781 150 160 442 1239 1270 572 396 0 0 0 0 0 0 0 0 493 0 0 0 0 0 0 0 0 0 0 0 0 0 
0 0 0 0 0 0 0 0 0 0 0 0 0 0 0 0 0 0 0 0 0 0 1415 1279 434 1278 1518 1410 1205 1022 148 1583 690 0 1486 420 1054 650 301 950 100 310 205 640 997 1232 1465 1427 893 1168 514 1113 1402 1378 451 93 1447 722 644 0 0 0 0 0 0 0 0 0 0 0 0 0 0 419 0 0 0 0 0 0 
0 0 0 0 0 576 0 0 0 1515 0 0 0 0 1280 0 0 0 0 1153 0 0 0 284 1152 593 1287 1594 524 784 1195 257 1515 0 1332 1295 1070 655 1437 214 475 14 1114 0 28 185 1057 1006 870 1047 1135 887 1048 1055 1394 446 87 589 0 0 0 0 0 0 0 0 0 0 0 0 0 0 0 0 0 0 0 0 0 0 
0 0 0 0 0 0 0 0 0 0 0 0 0 49 0 0 0 851 0 0 0 0 0 0 0 0 0 0 0 0 0 0 0 0 0 0 0 0 0 0 0 0 0 0 0 0 0 781 1459 1097 247 0 0 0 39 1278 0 0 0 0 0 0 954 0 0 0 533 0 0 0 1385 0 0 0 0 0 0 0 0 0 
0 0 0 0 0 0 0 0 0 0 0 0 0 0 0 0 0 301 0 0 0 555 0 0 0 0 0 0 0 0 0 0 0 0 0 0 0 0 0 481 0 0 0 0 0 0 0 0 0 0 0 0 0 0 0 0 0 0 0 0 0 0 0 0 0 0 0 0 0 0 0 0 0 0 0 0 0 0 143 0 
0 0 0 0 0 835 0 0 0 0 0 0 0 0 0 0 0 1086 0 0 0 0 0 0 0 0 0 0 0 370 0 0 0 0 0 0 0 0 0 0 0 0 0 0 0 0 0 0 0 0 0 0 0 0 0 0 0 0 0 0 0 0 0 0 0 736 0 0 0 1135 0 0 0 0 0 0 0 0 0 0 
0 0 0 0 0 1192 0 0 0 0 0 0 0 0 0 0 0 0 0 0 0 0 0 0 0 0 0 0 0 0 0 0 0 0 0 0 0 516 0 0 0 0 0 0 0 0 0 0 0 0 0 0 0 0 0 0 0 0 0 0 0 0 0 607 0 0 0 0 0 0 0 0 0 0 0 0 0 0 0 0 
0 0 0 0 0 0 0 0 0 0 0 0 0 0 0 0 0 0 0 0 0 0 155 0 0 0 0 0 0 0 0 0 0 0 127 0 0 0 0 0 0 0 0 0 0 0 0 0 0 0 0 0 0 0 0 0 0 0 0 0 912 0 0 0 0 0 0 0 0 0 0 0 0 0 0 0 0 0 0 0 
0 0 0 0 0 0 0 0 0 0 0 0 0 0 0 0 0 0 0 0 0 0 0 0 0 0 0 765 0 0 0 0 0 0 540 0 0 0 0 0 0 0 0 0 0 667 0 0 0 0 0 0 0 1218 0 0 0 0 0 0 0 770 658 0 0 0 0 0 0 0 0 0 0 0 0 0 0 0 0 0 
1529 0 0 0 0 0 0 0 0 0 0 0 0 0 0 0 0 0 0 0 0 0 0 0 0 0 0 0 0 0 0 0 0 0 0 0 0 0 0 0 0 0 0 0 0 0 0 0 0 0 0 0 0 0 0 0 0 0 0 0 0 0 0 0 0 0 0 14 0 0 0 867 0 0 0 0 0 0 0 0 
539 0 0 0 0 0 0 0 0 0 0 45 0 0 0 0 0 0 0 0 0 0 0 0 0 0 0 0 0 0 0 0 0 454 0 0 0 0 0 0 0 0 0 0 0 0 0 0 0 0 0 0 0 0 0 0 0 0 0 0 0 0 0 0 0 0 0 0 0 0 0 0 0 0 0 0 0 0 0 0 
0 0 450 0 0 0 0 0 0 0 0 0 0 0 0 0 0 0 0 0 0 0 1090 0 0 0 0 0 0 0 0 0 0 0 0 0 0 0 0 0 0 0 0 0 0 0 0 0 0 0 0 0 0 0 0 0 225 0 0 0 0 0 0 0 0 0 0 361 0 0 0 1187 0 0 0 0 0 0 0 0 
0 0 0 0 0 0 0 0 0 0 0 0 0 0 0 0 0 0 0 0 0 0 0 0 0 0 0 0 851 0 0 0 0 0 0 1090 0 0 0 0 0 0 0 0 0 0 0 0 0 0 0 0 0 0 0 0 0 0 0 0 0 0 0 0 0 0 0 1558 0 0 320 0 0 0 0 0 0 0 0 0 
0 0 0 0 0 0 415 0 0 0 0 0 156 0 0 0 0 1091 0 0 1466 614 0 0 0 0 0 0 0 0 0 0 0 0 0 0 595 0 0 0 0 0 0 0 0 0 0 0 0 0 0 0 0 0 0 0 0 0 0 0 0 381 0 0 0 0 0 923 0 0 0 0 1064 0 0 0 1073 0 0 0 
0 0 0 369 203 0 0 0 0 0 0 918 1149 0 44 0 0 0 0 0 0 0 0 0 0 0 0 0 0 0 0 0 0 0 0 0 0 0 0 0 0 0 0 0 0 0 0 0 0 0 0 0 0 0 0 0 1047 0 0 1010 0 0 0 0 0 0 0 0 0 0 0 0 1427 26 0 0 0 0 0 0 
0 0 0 1510 0 0 0 0 0 0 290 0 0 0 0 0 0 0 0 1134 0 0 0 0 0 0 0 0 0 0 0 0 0 0 0 405 0 0 0 0 0 0 0 0 0 0 0 0 0 0 0 0 0 911 0 0 0 0 0 0 0 0 0 0 0 0 0 0 0 0 1345 0 829 0 0 0 0 0 0 0 
0 0 505 0 0 0 0 0 0 268 0 0 0 0 0 0 0 0 0 0 0 0 0 0 0 0 1511 0 527 0 0 0 0 0 0 0 0 0 0 0 0 0 0 0 0 0 0 0 0 0 0 302 0 0 328 0 0 0 0 0 0 0 0 0 0 0 0 0 305 0 0 0 0 0 0 0 0 0 0 0 
0 0 0 0 0 0 0 0 0 0 0 0 0 0 0 0 468 0 0 0 0 0 0 0 0 0 0 0 0 0 0 0 0 0 0 1340 519 0 0 0 0 0 0 0 0 0 0 0 0 0 0 0 0 0 0 0 0 0 0 0 0 0 0 0 0 0 0 0 0 0 0 0 0 0 0 0 0 0 0 0 
0 0 0 0 0 0 0 0 0 0 0 0 0 0 0 0 0 0 0 0 0 0 0 0 0 0 0 0 0 0 0 0 0 0 0 0 0 0 0 0 0 451 0 0 0 0 0 0 0 0 0 0 0 0 0 0 0 0 0 0 0 0 0 404 0 0 0 0 0 0 0 0 0 0 0 0 0 0 0 0 
0 0 0 0 0 0 0 0 0 0 0 0 0 0 0 0 799 0 0 0 0 0 0 0 0 0 0 0 0 0 0 0 0 0 0 0 0 0 0 530 0 0 0 0 0 0 145 0 0 0 0 0 0 0 0 0 0 0 0 0 0 194 0 0 157 1417 0 0 0 0 0 0 0 0 0 0 0 0 0 0 
0 0 0 0 0 0 0 0 0 0 0 0 0 0 0 529 0 0 0 0 0 0 0 0 0 0 0 0 0 0 0 0 0 0 0 0 0 0 0 0 0 0 0 0 0 0 0 0 0 0 0 0 0 0 0 0 0 0 0 0 0 189 712 0 0 0 0 0 0 0 0 0 0 0 0 0 0 0 0 0 
0 0 0 1080 0 0 0 0 0 0 0 0 0 0 0 0 0 0 0 0 0 0 0 0 0 0 0 1587 0 0 0 0 0 0 0 0 685 0 0 0 0 0 0 0 0 0 0 681 0 0 0 0 1325 0 0 0 0 0 0 0 0 229 0 0 0 0 0 0 0 0 454 0 0 0 0 0 0 0 0 0 
0 0 0 492 1445 0 0 0 0 0 0 0 0 0 0 0 0 1567 0 1501 0 0 0 0 0 0 0 0 0 0 0 0 0 0 0 0 1366 0 0 35 0 0 0 0 0 0 0 0 0 0 0 576 0 1194 0 0 0 0 0 0 0 0 0 0 0 0 0 0 0 0 0 0 1016 0 0 989 0 0 0 0 
0 0 0 0 0 0 0 0 0 0 0 0 0 0 0 0 0 0 0 0 0 0 0 0 0 0 0 0 0 0 0 0 0 0 0 0 0 0 0 0 0 0 0 0 0 0 0 0 0 0 0 0 0 0 0 0 0 0 0 0 0 0 0 0 0 0 0 902 0 0 0 0 0 0 0 0 0 0 0 0 

# Time : 44800000 
0 1000 553 0 0 0 0 0 0 0 0 918 0 0 0 0 0 0 0 0 0 0 0 0 0 0 0 0 0 0 0 0 0 0 304 0 949 0 0 0 0 1332 0 0 0 0 0 0 0 0 0 0 0 0 0 0 0 0 107 0 0 813 0 0 0 0 0 0 0 0 0 0 0 0 0 0 0 0 0 0 
0 0 0 0 0 0 0 0 0 0 0 0 0 0 1518 0 0 0 0 0 0 0 0 0 0 0 0 0 0 0 0 0 0 0 0 0 1277 0 0 0 0 0 0 0 0 0 0 0 0 0 0 0 1297 0 0 0 0 0 0 0 0 0 908 787 0 0 0 0 0 0 0 0 125 0 0 0 0 0 0 0 
0 1011 0 0 0 913 0 0 0 907 0 0 0 0 0 0 886 0 0 0 0 0 0 0 0 835 0 676 0 0 0 573 1576 0 1374 0 0 0 0 0 0 0 0 0 1443 0 0 0 0 0 0 0 0 0 0 0 0 0 0 0 0 0 0 0 0 1017 0 0 0 0 0 0 0 0 0 0 443 0 0 0 
0 0 0 0 0 0 0 0 0 0 0 0 0 0 0 0 0 0 0 0 0 0 0 0 0 1084 0 0 0 0 0 0 0 0 0 1134 0 0 0 0 0 0 0 0 0 0 662 0 0 0 0 0 0 0 0 0 0 0 0 0 0 0 0 0 0 0 0 0 0 0 0 57 0 0 0 0 0 0 0 0 
0 0 0 0 0 0 0 0 0 0 0 0 0 0 0 0 1087 88 0 0 0 0 0 0 0 0 0 0 242 0 0 0 1553 0 757 0 0 0 0 0 0 0 0 0 0 0 0 0 0 0 0 0 0 0 0 0 0 0 0 0 0 0 0 0 0 0 0 0 0 0 0 0 0 0 0 0 0 0 0 0 
0 0 0 0 0 0 0 0 0 0 0 0 0 0 0 0 0 0 0 0 0 0 0 0 0 0 0 0 0 0 0 0 0 0 0 60 0 0 0 0 0 0 0 0 0 0 0 0 0 0 0 0 0 0 0 0 0 0 0 0 0 0 1340 0 0 0 0 0 0 0 0 0 0 0 0 0 0 0 0 0 
0 0 462 0 0 0 0 0 0 0 0 0 0 0 0 0 0 0 0 568 0 0 0 0 0 0 0 0 0 0 0 0 0 0 0 0 0 0 0 256 0 0 0 0 0 0 0 0 0 0 0 0 0 0 0 0 0 0 0 0 0 0 0 0 533 0 0 0 0 0 0 0 0 0 0 0 0 115 0 0 
644 0 0 0 0 1215 0 0 0 0 0 0 0 0 1491 0 0 0 0 0 112 0 0 0 0 0 0 0 0 0 0 0 0 0 0 0 0 0 0 0 0 0 0 0 0 0 0 0 0 0 0 0 0 0 0 0 0 0 0 0 0 0 0 0 0 0 0 0 0 0 656 0 0 0 0 0 0 0 0 0 
0 0 0 0 0 0 0 0 0 0 0 0 0 0 0 0 0 0 0 0 0 0 0 0 0 458 0 0 0 0 0 0 0 0 0 1106 0 0 0 0 0 0 0 0 0 0 0 0 0 0 0 0 0 0 1046 0 0 0 0 0 0 0 0 0 0 0 0 0 0 0 0 0 0 0 0 0 0 0 0 0 
0 0 0 0 0 0 0 991 0 0 0 0 0 1352 0 0 0 0 0 525 0 0 0 0 0 0 0 0 0 0 0 0 966 0 0 0 0 0 0 0 0 0 0 0 0 1200 0 0 0 793 0 0 0 0 0 0 0 0 0 0 0 0 0 0 0 0 0 0 0 0 0 0 0 0 0 0 0 0 0 0 
0 0 0 0 0 0 0 1510 0 0 0 1428 0 0 0 0 0 0 0 0 0 0 571 0 0 0 0 0 0 0 0 0 0 0 0 0 0 415 0 0 0 0 0 0 0 0 0 0 0 0 0 0 0 0 0 0 0 0 0 0 823 0 360 0 0 0 0 0 0 0 0 0 0 0 0 0 0 0 0 0 
0 0 0 0 0 0 0 0 0 0 0 0 0 0 0 0 0 495 0 0 0 0 0 0 0 0 0 0 0 0 0 0 0 0 0 0 0 0 1578 0 0 0 0 0 0 0 0 0 0 0 0 0 0 0 0 0 0 0 0 0 0 0 0 0 0 0 0 0 0 0 0 0 0 0 0 0 0 0 0 0 
0 0 0 1417 0 0 0 0 0 0 0 0 86 0 0 0 0 0 0 0 0 0 0 0 0 0 0 0 0 0 0 0 0 0 0 1416 0 0 0 0 0 0 0 0 347 0 0 275 0 0 577 0 0 0 0 0 0 0 0 0 0 0 0 0 0 0 0 0 0 0 0 0 0 685 0 0 0 0 0 0 
0 0 0 0 0 0 0 0 0 0 0 0 0 0 0 0 0 0 0 0 0 0 137 0 0 0 0 0 0 0 0 0 112 0 0 0 1348 0 0 0 0 0 0 0 0 0 0 1481 0 0 0 0 0 0 0 0 0 0 0 0 1151 0 0 0 0 0 0 0 0 0 0 0 0 0 0 0 0 0 0 0 
742 0 0 0 0 0 0 0 0 0 0 0 0 0 0 0 0 0 0 755 0 0 0 0 0 0 0 0 0 0 0 0 0 0 0 0 0 0 0 0 0 0 0 0 0 0 0 0 76 979 0 0 0 0 0 0 0 0 0 0 0 0 0 0 0 0 0 0 0 0 0 0 0 0 0 0 0 0 714 0 
0 0 0 0 0 967 0 0 0 0 959 0 0 0 0 0 0 0 0 0 0 0 0 0 0 0 0 0 290 0 0 0 0 0 0 0 0 0 0 0 0 0 0 0 0 0 0 0 0 0 0 0 0 0 0 0 0 0 0 135 0 0 0 0 0 0 0 0 0 0 1079 0 0 0 0 1147 0 0 0 0 
0 0 0 0 0 0 0 0 0 0 0 0 0 0 0 0 0 0 1291 0 0 0 0 0 0 0 0 0 0 0 0 0 0 0 0 0 0 0 0 0 0 0 0 0 1103 0 0 0 0 0 0 483 0 0 0 0 0 0 1569 0 0 0 0 633 0 0 0 0 0 0 806 0 0 0 0 0 0 0 0 0 
496 0 0 0 605 0 0 0 0 0 0 0 637 0 0 76 0 0 0 0 0 0 0 0 0 0 0 0 0 0 0 0 0 0 0 0 0 0 0 0 0 1268 0 0 0 0 0 0 0 0 0 0 0 0 0 0 0 0 0 0 0 1210 0 0 0 1396 1350 0 0 0 0 0 0 0 0 0 0 0 0 0 
0 0 0 0 0 0 0 0 0 0 0 0 0 0 0 0 0 0 0 0 0 0 0 0 0 0 1168 0 0 0 0 0 0 0 0 0 0 0 0 0 0 0 0 0 0 0 0 0 0 0 0 0 0 0 0 0 1083 0 0 0 632 0 0 0 0 0 0 0 0 0 0 0 0 0 1089 0 0 0 0 0 
0 0 0 0 0 0 0 0 0 0 0 0 0 0 0 0 0 0 0 0 0 0 0 0 0 0 0 0 0 0 0 1344 0 1077 0 0 0 0 0 0 0 0 0 0 0 0 0 0 0 0 1215 0 0 0 0 792 0 0 0 0 0 0 0 1211 0 0 0 0 0 0 0 0 0 656 0 0 0 0 0 0 
0 0 101 0 0 0 0 0 0 0 0 0 706 0 0 0 0 0 0 0 0 0 0 694 1592 0 0 0 0 0 0 0 0 0 0 0 0 0 756 0 0 0 0 0 0 0 0 0 0 0 1037 592 807 271 0 0 0 0 0 0 0 0 0 0 0 0 0 753 0 0 0 0 0 0 0 0 0 0 0 0 
0 0 0 0 0 0 0 0 0 0 0 1336 0 0 0 0 0 0 0 153 0 0 0 341 222 0 0 0 0 0 0 0 0 0 0 0 0 0 0 0 0 0 0 600 0 1508 544 52 1396 1464 714 156 1339 1260 0 0 0 0 0 0 1546 0 0 0 0 0 0 0 0 0 1525 0 0 0 0 0 0 0 0 1533 
0 0 0 0 0 0 0 0 0 0 0 0 0 0 615 0 0 0 0 0 0 0 746 114 460 1188 241 36 643 1064 161 133 63 1325 1572 0 0 0 0 0 0 0 88 399 173 788 117 949 637 1563 101 1121 13 732 0 793 0 0 0 0 0 0 0 0 0 0 0 0 0 0 0 0 0 0 0 0 0 0 0 0 
0 0 0 0 0 0 0 0 0 0 0 918 0 0 0 1132 0 0 0 0 0 290 579 80 44 1014 65 347 796 1487 469 586 1416 138 1351 1451 873 269 345 367 125 203 307 724 1578 1275 1274 1557 1058 95 757 118 72 1312 745 0 1291 0 0 0 0 0 0 0 0 0 0 0 0 14 0 0 0 0 0 0 0 0 0 0 
0 0 0 0 0 0 0 0 0 0 0 0 0 0 0 0 0 0 0 0 0 0 0 912 1078 860 1412 1599 530 1341 1400 1320 735 1330 963 956 1141 1247 1510 492 1395 939 1379 541 591 1180 854 362 941 238 313 1220 765 246 267 808 422 152 978 0 0 0 0 0 0 0 1154 0 0 0 0 0 0 0 0 0 0 0 0 0 
0 0 0 0 0 0 0 0 66 0 0 0 0 0 0 0 0 0 0 0 0 0 1441 623 25 212 725 837 1508 221 1 252 638 865 406 464 752 1585 620 819 938 709 153 1495 776 1119 733 871 96 1398 348 921 1428 1524 1079 794 1516 516 0 0 0 0 0 0 0 0 0 0 0 0 0 0 0 1548 212 170 0 0 0 0 
0 0 0 253 0 0 0 499 0 0 0 0 0 0 0 0 0 0 0 0 0 0 770 862 647 282 626 297 829 1569 43 1305 353 1018 1276 822 1385 1302 1146 326 113 169 799 0 0 1596 1446 1075 927 1012 660 744 1338 149 263 1081 1590 1031 1376 0 0 0 0 0 0 0 0 0 0 0 0 860 0 0 0 0 0 0 0 0 
0 0 0 0 0 0 0 1007 0 0 0 0 0 0 0 0 0 0 0 0 0 0 20 1291 1074 915 294 356 320 1051 490 248 370 1564 0 0 891 342 1528 523 1328 1340 15 437 814 961 1095 479 554 1184 1123 555 1183 695 1527 613 1149 1288 901 0 0 0 0 0 0 0 0 0 0 0 0 0 0 0 0 0 384 0 0 0 
796 0 0 0 0 0 0 0 0 0 0 0 0 0 0 0 0 0 0 0 0 0 79 917 576 316 664 1381 1238 1324 617 400 1363 306 0 0 1482 1553 604 1179 1389 866 364 787 31 1090 1365 981 857 982 532 1577 641 1136 92 610 1504 965 1543 0 0 0 0 1493 0 8 0 1597 0 0 0 0 0 0 0 0 0 473 0 0 
0 0 0 0 0 47 0 0 0 0 0 0 0 0 0 0 0 0 0 0 0 0 535 311 670 537 1574 278 1404 999 578 783 300 990 1115 73 1261 1558 60 54 1298 99 526 1360 599 1593 821 1171 436 1551 588 390 1178 864 705 1579 331 75 381 0 0 0 0 0 0 0 0 0 0 0 0 0 0 0 0 1171 0 0 0 0 
0 0 0 0 0 0 0 0 0 0 0 0 0 0 0 0 0 0 0 0 0 0 1537 1455 1249 1422 1335 429 771 40 717 731 897 426 1206 635 1471 397 78 1087 130 1413 793 645 723 433 1008 754 540 1036 1318 600 649 1499 844 268 1549 103 951 9 0 0 0 0 0 0 0 0 0 0 0 0 0 145 0 0 0 0 0 0 
0 0 0 324 0 0 0 0 0 0 0 0 0 0 0 0 0 0 0 0 0 0 496 561 1358 953 0 661 596 382 896 50 1346 481 19 1118 1462 656 673 18 587 574 1388 1170 369 354 6 453 227 703 477 21 1043 415 1530 193 1507 304 882 1484 0 0 0 0 0 0 0 0 0 0 0 0 0 0 0 0 1145 0 0 0 
0 0 0 0 0 0 0 0 0 346 0 0 0 0 0 0 0 0 606 0 0 0 83 1418 419 1042 567 974 1469 899 680 1165 761 366 286 878 57 676 459 38 296 671 1293 850 388 468 851 389 1290 155 298 178 71 1284 898 812 988 1112 1452 0 0 0 0 0 0 0 0 0 0 0 0 0 0 0 0 0 0 0 0 0 
0 0 0 0 1103 0 0 0 0 0 0 1520 0 0 0 0 0 0 0 173 0 0 970 969 70 94 747 1337 47 720 627 1372 1496 902 1177 681 1076 570 508 391 217 884 594 1512 375 85 1535 1331 1460 505 1534 188 1513 1308 234 998 931 476 253 1040 0 0 0 0 0 0 0 0 0 0 0 0 0 0 0 0 0 0 0 0 
0 0 0 0 545 0 0 0 0 0 0 1290 0 0 0 0 0 0 0 0 0 480 545 1485 966 1020 1017 1368 457 983 542 920 742 1103 584 256 373 145 546 1371 1102 1514 1473 494 768 1481 841 1151 954 521 813 804 743 226 417 817 215 1208 767 0 0 0 0 0 0 652 0 0 0 0 0 0 0 0 0 0 0 0 1437 0 
0 0 851 766 0 0 0 0 0 0 0 0 0 0 0 0 0 0 0 0 0 337 1084 1420 1542 823 942 773 525 1488 1062 1186 760 182 68 959 846 170 74 1099 708 1357 1434 986 856 798 1581 843 762 177 577 82 499 501 1218 1423 748 452 911 0 0 0 0 0 0 0 0 0 0 0 673 0 0 0 0 0 0 164 0 0 
0 0 0 0 0 0 0 0 0 0 0 0 0 0 0 0 0 0 850 0 0 769 1167 167 565 1505 539 1026 1503 1046 867 312 1443 625 237 736 1442 1576 264 1559 1001 1257 24 580 1272 973 1525 935 1150 1222 37 803 651 67 132 809 1255 135 962 0 0 0 0 0 446 0 0 0 0 0 0 0 726 0 0 0 0 0 0 0 
0 0 0 0 0 0 0 0 0 0 0 0 0 0 0 0 0 0 0 0 0 932 507 1419 778 242 115 825 1343 1231 503 827 1266 849 423 686 868 421 1369 903 1235 1264 1285 531 1013 527 556 1169 687 1380 224 1256 1573 1280 564 262 569 1273 351 0 438 0 0 0 279 0 0 0 0 0 0 0 1514 0 0 0 0 0 0 397 
0 255 0 0 0 0 0 0 0 0 0 0 0 0 0 0 0 0 0 0 0 830 756 706 206 877 1134 143 495 1322 1211 1176 1127 547 618 1556 642 853 1595 1450 465 1600 158 379 466 1317 1194 810 136 1089 1286 967 597 622 1241 1492 1201 1425 163 0 0 0 0 0 0 0 0 0 0 0 0 0 0 0 0 0 0 0 0 0 
0 0 0 807 0 0 0 0 0 0 0 0 0 0 0 0 0 0 0 0 0 339 907 383 1245 685 281 1561 303 1073 1294 634 53 1091 90 299 1361 838 1234 1147 428 1110 764 1377 361 340 1387 624 579 713 81 440 1092 359 288 427 1444 665 0 0 0 0 0 0 0 0 0 0 0 0 0 0 799 0 0 0 0 0 0 0 
0 0 0 0 0 0 0 0 0 0 0 0 0 502 0 122 0 0 0 0 0 701 1117 1259 456 1562 210 41 550 560 1269 180 1426 438 905 1391 1190 549 0 485 900 1582 777 378 134 1052 357 658 691 828 1520 380 972 106 39 395 1489 319 0 0 0 0 0 1160 0 0 0 0 0 0 0 0 0 0 0 0 0 0 0 1579 
0 1533 0 0 0 0 0 0 1572 0 0 0 0 0 0 0 0 0 0 0 0 0 1238 56 236 1143 1319 5 1104 171 409 519 1067 879 462 1458 1408 1029 1282 1327 1101 607 1548 164 471 175 98 1263 1021 1230 1390 360 410 213 48 1457 33 558 257 0 0 0 0 0 0 0 0 363 0 0 0 0 0 0 0 0 0 0 0 0 
0 0 0 0 0 0 0 0 0 0 417 0 0 0 0 875 0 0 0 0 0 0 0 994 1497 881 1040 1172 1479 1306 1106 751 614 1173 718 1248 957 1472 1364 58 333 121 458 1433 1105 493 996 1254 1386 1212 17 1132 174 1438 280 86 416 653 1158 0 0 0 0 367 0 0 0 0 0 0 0 0 0 0 0 0 0 0 0 0 
0 873 0 0 0 0 0 0 0 0 0 0 0 0 0 0 0 0 0 0 330 0 0 218 797 566 811 1352 163 1148 943 710 108 110 1550 1252 700 677 266 928 1417 372 343 534 376 1072 1210 323 1011 251 1401 855 1215 968 883 332 454 698 411 0 0 0 0 0 0 0 0 0 0 0 0 0 0 0 0 0 0 0 0 0 
1392 0 0 0 11 0 0 0 0 0 0 0 0 0 0 0 0 0 0 0 0 420 0 0 704 1221 489 128 801 738 142 1251 1045 1478 895 325 861 1203 344 1445 183 1193 1155 1056 1555 1461 1539 276 1226 1430 1500 1144 755 386 506 611 583 741 1411 0 0 0 0 0 0 0 0 0 0 0 0 0 0 0 0 0 0 0 0 0 
0 0 0 0 0 0 0 0 0 0 0 0 0 0 0 0 0 0 0 0 0 1149 0 0 964 1250 1483 1289 291 385 955 646 27 439 795 1509 402 232 202 1262 245 1080 209 107 750 35 208 666 97 977 293 358 157 1061 619 1310 1243 1007 1313 0 0 0 0 1316 0 0 0 0 0 0 0 0 0 1105 0 0 0 0 0 0 
0 0 0 631 0 0 0 0 0 0 0 0 1072 0 1297 0 0 0 0 0 0 0 316 1204 995 772 918 140 51 1000 189 89 350 533 1570 674 23 948 1019 1424 474 1326 766 1281 196 184 275 553 1086 831 1197 644 840 336 327 581 1003 120 919 995 0 0 0 0 0 0 0 0 0 0 0 0 0 0 0 0 0 0 0 0 
0 0 0 0 0 0 0 0 1437 0 0 0 690 0 0 0 0 0 0 0 1510 387 729 929 909 1403 1050 1538 1441 1517 491 129 444 283 734 198 563 922 1383 486 144 740 1591 858 1174 872 958 512 0 0 847 832 659 1544 1303 1015 1407 985 441 1267 0 0 0 0 0 0 1052 0 0 0 0 0 0 0 0 0 0 0 0 0 
0 0 0 0 0 0 0 0 0 0 0 0 0 0 1543 0 0 0 0 0 0 265 1213 1069 1356 3 684 1466 1268 12 1350 1219 104 816 1432 1240 76 910 1440 408 1196 279 467 936 318 1145 528 1588 608 1359 1431 716 1198 696 1301 1065 1598 711 1300 502 0 0 0 0 97 0 0 0 0 0 0 0 0 0 0 0 0 0 0 0 
0 0 0 0 0 644 0 1252 0 0 0 0 0 0 0 0 0 0 0 0 0 1024 509 522 1237 1362 1476 443 404 141 259 1126 568 1494 229 1063 551 1066 1498 204 139 1532 1299 181 993 483 1474 77 978 737 699 1456 401 1436 679 243 1439 1547 1038 0 0 872 928 0 0 0 0 0 0 0 0 0 0 0 0 0 1359 0 0 0 
0 0 0 0 0 0 0 0 0 0 434 0 0 0 0 0 0 0 265 0 0 199 159 908 1025 1529 562 84 934 384 885 273 785 346 1253 1059 1111 590 889 944 250 1200 1329 249 639 971 62 880 1192 200 1107 394 131 330 32 1159 749 445 49 711 0 0 0 0 0 0 0 0 0 0 0 458 0 0 0 0 0 0 0 0 
0 0 0 0 0 0 0 0 36 0 0 0 0 1240 0 0 0 0 0 0 0 0 11 219 1163 261 859 1536 1463 91 1584 1587 165 980 1540 1156 30 573 1519 1292 1271 151 707 1033 662 536 1580 191 240 1236 377 1589 875 1027 126 601 806 582 0 0 0 0 274 0 0 0 0 0 0 0 0 0 0 0 0 0 0 0 0 0 
0 0 0 0 753 0 0 0 0 1094 0 0 0 0 0 0 0 0 0 0 0 0 842 230 287 1353 726 1207 782 322 1409 1348 368 1374 500 1349 34 147 1164 239 833 1370 1265 1493 349 59 834 815 1475 355 1233 621 392 869 730 137 689 1116 0 811 0 0 0 412 0 0 0 0 0 0 0 1228 0 0 0 0 0 0 1569 774 
0 0 335 0 0 0 0 0 0 0 0 890 0 0 558 0 0 0 0 0 0 1349 127 991 1181 1034 1129 648 484 1296 61 168 488 338 1575 538 1035 186 790 1109 308 1185 791 559 1085 675 652 1016 739 630 1375 289 197 272 1258 190 1028 960 288 0 0 0 0 0 0 0 0 0 0 0 0 0 0 0 0 0 0 0 79 0 
0 0 0 0 0 0 0 0 0 0 0 0 0 0 0 0 0 0 0 0 0 1337 1421 109 172 463 552 124 937 1209 220 244 1138 874 363 667 818 1088 1405 432 450 1316 317 1491 989 529 952 435 498 1321 1041 195 324 1154 1393 425 1039 557 0 0 282 0 0 0 0 0 0 0 0 0 0 0 0 0 0 0 0 0 0 0 
0 0 0 0 0 0 0 0 0 0 0 0 0 0 0 0 0 0 0 0 0 0 187 1189 285 179 826 1314 1304 1567 1511 162 504 1077 1449 890 55 1521 22 223 413 1229 1228 1162 478 29 839 1531 511 1153 1477 1053 916 678 631 398 1315 1501 0 0 0 0 0 0 0 0 0 0 0 0 0 0 0 0 0 0 0 0 0 0 
0 0 0 0 0 0 1383 0 0 0 0 0 269 0 0 0 0 0 0 0 0 0 0 603 1480 146 1448 780 1032 122 657 1122 1392 820 746 201 1068 609 1142 1414 233 598 595 295 1546 1309 1399 1225 290 906 781 150 160 442 1239 1270 572 0 0 0 0 0 0 0 0 0 929 0 0 0 0 0 0 0 0 0 0 0 0 0 
0 0 0 0 0 0 0 0 0 0 0 0 0 0 0 0 0 0 0 0 0 0 0 614 434 1278 1518 1410 1205 1022 148 1583 0 0 0 420 1054 650 301 950 100 310 205 640 997 1232 1465 1427 893 1168 514 1113 1402 1378 451 93 1447 993 0 580 0 0 0 0 0 0 0 0 920 0 0 0 0 208 0 0 0 0 0 0 
0 0 0 0 0 0 0 0 0 0 0 0 0 0 1210 0 0 0 0 1044 0 0 0 0 1152 593 1287 1594 524 0 0 1148 743 0 0 1295 1070 655 1437 214 475 14 1355 0 904 185 1057 1006 870 1047 1135 887 0 1055 1394 446 87 1268 0 0 0 0 0 0 0 0 0 0 0 0 0 0 0 0 0 0 0 0 0 0 
0 0 0 0 0 0 0 0 0 0 0 0 0 0 0 0 0 1179 0 0 0 0 0 0 1408 0 0 0 0 0 0 0 0 0 0 0 755 0 0 0 0 0 0 0 0 0 0 0 0 1121 740 0 0 1414 0 1496 0 0 0 0 0 0 1107 0 0 0 739 0 0 0 1143 0 0 0 0 0 0 0 0 0 
0 0 0 0 0 0 0 0 0 0 0 0 0 0 0 0 0 251 0 0 0 658 0 0 0 0 0 0 0 0 0 0 0 0 0 0 0 0 0 0 0 0 0 0 0 0 0 0 0 0 0 0 0 0 0 0 0 0 0 120 0 0 0 0 0 0 0 0 0 0 0 0 0 0 0 0 0 0 243 0 
0 0 0 0 0 1553 0 0 0 0 0 0 0 0 0 0 0 376 0 0 0 0 0 0 0 0 0 0 0 226 0 0 0 0 0 0 0 0 0 0 0 0 144 0 0 0 0 0 0 0 0 0 0 0 0 0 0 0 0 0 0 0 0 0 0 1213 0 0 0 116 0 0 0 0 0 1118 0 0 0 0 
0 0 0 0 0 1558 0 0 0 0 0 0 0 0 0 0 0 0 931 0 0 0 0 0 0 0 0 0 0 0 0 0 0 0 0 0 0 234 0 0 0 0 0 0 0 0 0 0 0 0 0 0 0 0 0 148 0 641 0 0 0 0 0 1262 0 0 0 0 0 0 0 0 1525 0 0 0 0 0 0 0 
149 0 0 0 0 0 831 166 0 0 0 0 0 0 0 0 0 0 0 0 0 0 812 0 0 356 659 0 0 0 0 0 0 0 0 0 0 0 0 0 0 0 0 0 0 0 0 0 0 0 0 0 0 0 0 0 0 0 0 0 0 0 0 0 0 0 0 0 0 0 692 0 0 0 0 0 0 0 0 0 
0 0 0 0 0 0 0 0 0 0 0 0 0 0 0 0 0 0 0 0 0 0 0 0 0 0 0 69 0 0 0 0 0 0 365 0 0 0 0 0 0 0 0 0 0 0 0 0 0 0 0 0 0 0 0 0 0 0 0 0 0 0 1196 0 0 0 0 0 0 0 0 0 0 0 0 0 0 0 0 0 
0 0 0 0 0 0 0 0 0 0 0 0 0 0 0 0 0 0 0 0 0 0 0 0 0 0 0 0 0 0 0 0 0 0 0 0 0 0 0 361 0 0 0 0 0 0 0 0 0 0 0 0 0 0 0 0 0 0 0 0 0 0 0 0 0 0 0 30 0 0 0 999 0 0 0 0 0 0 0 0 
0 0 0 0 0 0 0 0 0 0 0 433 0 0 0 0 964 0 0 0 0 0 0 0 0 0 0 0 0 0 0 0 0 0 0 0 0 0 0 0 0 0 0 0 0 0 622 0 0 0 734 0 0 0 0 0 0 0 0 0 0 0 0 597 0 0 0 0 0 0 0 0 0 0 0 0 0 0 0 0 
0 0 0 0 0 0 0 0 0 0 0 0 0 0 0 0 0 0 0 0 0 0 0 0 0 0 0 0 0 0 0 0 0 0 0 0 0 0 0 0 0 0 0 0 0 0 0 0 0 0 0 0 0 0 0 0 0 0 0 0 0 0 0 0 0 0 0 271 0 0 0 0 1060 0 0 0 0 0 0 0 
0 0 0 0 0 0 0 0 0 0 0 0 0 0 0 0 0 0 0 0 0 0 0 0 0 0 0 0 700 0 0 0 0 0 0 0 0 0 0 0 0 0 0 0 0 0 0 0 0 0 0 0 0 0 0 0 0 0 0 0 0 0 0 0 0 0 0 1260 0 0 0 0 0 0 0 0 0 0 0 0 
0 0 0 0 0 0 0 0 0 0 0 0 0 0 0 0 0 526 0 0 0 1120 0 0 0 1493 0 0 0 0 0 778 0 0 0 0 0 0 0 0 0 0 0 0 0 0 0 0 0 0 0 0 0 0 0 0 0 0 0 0 0 0 0 0 0 0 0 783 0 0 0 0 193 0 0 0 138 0 0 0 
0 0 0 1167 801 0 0 0 0 0 0 0 837 0 657 0 0 0 0 0 0 0 0 0 0 0 0 0 0 0 0 0 0 0 0 0 0 0 0 0 0 0 0 0 0 0 0 111 0 0 0 0 0 0 0 0 243 0 0 0 0 1506 0 0 0 1101 0 0 0 0 0 0 0 0 0 0 0 0 0 0 
0 0 0 0 0 0 0 0 0 0 382 0 0 0 0 0 0 0 0 0 0 0 0 0 0 0 0 0 1464 0 0 0 0 0 0 868 0 0 0 0 0 0 0 0 0 0 0 0 0 0 0 0 0 904 0 0 0 0 0 0 0 0 158 0 0 0 0 0 0 0 0 0 1508 0 0 0 0 0 0 0 
0 0 1080 0 0 0 0 1424 0 0 315 0 0 0 0 0 0 0 0 0 0 0 0 0 0 0 956 0 0 0 0 0 0 0 125 0 0 0 0 0 0 0 0 0 0 0 0 0 0 0 0 390 0 0 353 0 0 0 0 0 0 0 0 0 0 0 0 0 681 0 0 0 0 0 0 0 0 0 0 0 
0 0 0 0 0 0 1521 0 0 0 0 0 0 0 0 0 0 0 0 0 0 0 0 0 0 0 0 0 0 0 0 0 0 0 0 0 254 1145 0 0 0 0 0 0 0 0 0 0 0 0 0 0 0 0 0 0 0 0 0 0 0 0 0 0 0 0 0 0 1359 0 0 0 0 0 0 0 58 0 0 0 
0 0 0 0 0 0 0 0 0 0 0 0 0 0 0 0 0 0 0 0 0 0 0 0 0 0 0 0 0 0 0 0 0 0 0 0 0 0 0 0 0 0 0 0 0 0 0 0 0 0 0 0 0 0 0 0 0 0 0 0 0 0 0 285 0 0 0 0 0 0 0 0 0 0 0 0 0 0 0 0 
0 0 0 0 0 0 0 0 0 0 0 0 0 0 0 0 0 0 0 945 0 0 0 0 0 0 0 0 0 0 0 0 0 0 0 0 0 0 0 842 0 0 0 0 0 0 45 0 0 0 0 0 0 0 0 0 0 0 0 0 0 1253 0 0 0 121 0 0 0 0 0 0 0 0 0 0 0 0 881 0 
0 0 0 0 0 0 0 0 0 0 0 0 0 0 0 0 0 0 0 0 410 0 0 0 0 0 0 766 0 0 0 0 0 0 0 0 0 0 0 0 0 0 0 0 0 649 0 0 0 0 0 0 0 0 0 0 0 0 0 0 0 0 1084 0 0 0 0 0 0 0 0 0 0 0 0 0 0 0 0 0 
0 0 0 0 0 0 618 0 0 0 0 0 0 0 0 0 0 0 0 0 0 0 0 0 0 0 0 1410 0 0 0 0 0 0 0 0 227 0 0 0 0 0 0 1228 0 0 0 535 0 0 0 0 651 0 0 0 0 0 0 0 0 351 0 0 0 0 0 0 0 0 0 0 0 0 0 0 0 0 0 0 
0 0 0 589 479 0 0 0 0 0 0 0 0 0 0 0 0 725 0 863 0 0 0 0 0 0 0 0 0 0 0 0 0 0 0 0 909 0 0 695 0 0 0 0 0 0 0 0 0 0 0 0 0 1583 0 0 0 0 0 0 0 0 0 0 0 0 0 0 0 0 0 0 744 0 0 597 0 0 0 0 
0 0 0 0 0 0 0 0 0 0 0 0 0 0 0 0 0 1151 0 283 0 0 0 0 0 0 0 0 0 0 0 0 0 0 0 0 0 0 0 0 0 0 0 612 0 0 0 0 0 0 0 0 0 0 0 0 0 0 0 0 0 0 0 0 0 0 0 0 0 0 0 0 0 0 0 0 0 0 0 0 

# Time : 51200000 
0 0 0 252 0 0 0 0 0 0 0 0 898 1301 0 0 0 959 0 0 0 0 0 0 0 0 105 0 0 0 0 0 0 0 0 378 0 0 0 0 0 210 0 0 0 0 0 0 0 0 0 0 0 0 0 0 0 0 1505 0 0 44 0 0 0 0 0 0 0 0 0 0 0 0 0 0 0 0 0 0 
0 0 0 0 0 0 0 0 0 0 0 0 0 0 526 0 0 0 0 0 0 0 0 0 0 331 0 0 1465 0 0 0 0 0 0 0 1254 0 0 0 0 0 0 0 0 0 0 0 0 0 0 0 0 0 0 1324 0 0 0 0 0 0 0 1547 0 0 0 0 0 0 0 0 970 0 0 0 0 0 0 0 
0 0 0 0 0 0 0 0 0 0 0 0 0 0 0 995 0 0 0 0 0 0 0 0 0 0 0 1164 0 0 0 0 808 0 1285 0 0 0 0 0 0 0 0 0 722 0 0 0 0 0 0 0 0 0 0 0 0 0 0 0 0 0 0 0 0 1296 0 0 0 0 0 0 0 0 0 0 0 0 0 0 
0 0 0 0 0 0 0 0 0 0 0 0 0 0 0 0 0 0 0 0 0 0 0 0 0 0 0 0 0 0 0 0 0 0 0 112 0 0 0 0 0 0 0 0 0 0 472 0 0 0 0 0 0 0 0 0 0 0 0 0 1320 0 0 0 0 0 0 0 0 0 95 0 0 0 0 0 0 0 0 168 
0 0 0 0 0 0 0 0 0 0 0 0 0 0 0 0 320 0 0 0 0 0 0 1475 0 0 0 0 0 0 0 0 0 0 747 0 0 0 0 0 0 0 0 0 0 0 0 0 0 0 0 0 0 0 0 0 0 0 0 0 0 0 0 0 0 0 0 0 145 0 0 0 0 0 0 0 0 0 0 0 
0 0 0 0 0 0 0 0 0 0 0 0 0 0 0 0 0 0 0 0 0 0 0 0 0 0 0 0 0 0 0 0 0 0 0 1418 0 0 0 0 0 0 0 0 0 0 0 0 0 0 0 0 0 0 0 0 0 0 0 0 0 0 459 0 0 0 0 0 0 0 0 0 0 0 909 0 0 0 0 0 
0 0 1266 0 0 0 0 0 0 0 0 0 0 0 0 0 0 0 0 1179 0 0 0 0 0 0 0 0 0 0 0 0 0 0 0 0 0 0 0 0 0 0 0 0 0 0 0 0 0 0 0 0 0 615 0 1039 0 0 0 0 0 0 0 0 0 0 0 0 0 0 0 0 0 0 0 0 0 0 0 0 
1516 0 0 0 0 0 0 0 0 0 0 0 0 0 730 0 0 0 0 0 0 0 0 0 0 0 0 0 0 0 0 0 0 0 0 0 0 0 0 0 0 0 0 0 0 0 0 0 0 0 0 0 0 0 0 0 0 0 0 0 0 0 0 283 0 0 0 0 0 0 0 0 0 0 0 0 0 0 0 0 
0 0 0 0 0 0 0 0 0 0 0 0 0 0 0 0 0 0 0 0 0 0 0 0 0 0 0 0 0 0 0 0 0 0 0 1045 0 0 0 0 0 0 0 0 0 0 0 0 0 0 1331 0 0 0 1554 0 0 0 0 0 1170 0 0 0 0 0 1238 0 0 0 0 0 0 834 0 0 0 0 0 0 
0 0 0 0 0 0 0 0 0 0 0 0 0 340 0 0 0 0 248 869 0 0 0 0 0 0 0 0 0 0 0 0 504 0 0 0 0 0 0 0 0 0 0 0 0 491 0 0 0 750 0 0 0 0 0 0 0 0 0 0 0 0 0 0 0 0 0 0 708 0 0 0 0 0 0 0 0 0 0 0 
0 0 0 0 0 0 0 654 0 0 0 0 0 0 0 0 0 0 0 0 0 0 0 0 0 0 0 0 0 1478 0 1208 0 0 0 0 0 0 0 0 0 0 0 0 0 0 0 0 0 0 0 0 0 0 0 0 0 0 0 0 0 0 0 0 0 0 0 0 0 0 0 0 0 0 0 0 0 0 0 0 
0 0 0 0 0 0 0 0 0 0 0 0 1497 0 0 0 0 0 0 0 0 0 0 0 0 0 0 0 0 0 0 0 1500 0 0 0 0 0 81 0 0 0 0 0 0 0 0 0 328 0 0 0 0 0 0 0 0 0 0 0 0 0 0 0 0 0 0 0 0 0 0 0 0 0 0 0 995 0 0 0 
0 0 0 0 0 0 0 0 0 0 0 0 743 0 0 0 0 0 0 0 0 0 0 0 0 0 0 0 0 0 0 0 0 0 1560 0 0 0 0 0 0 1469 0 1082 1329 0 0 61 0 0 0 0 0 0 0 0 0 0 0 0 0 0 0 0 0 0 0 0 842 0 0 0 0 0 0 0 0 0 0 927 
0 0 0 0 0 0 0 0 0 0 0 0 0 0 0 0 0 0 0 0 0 0 0 0 193 0 0 0 0 0 0 0 0 0 0 340 371 0 0 0 0 0 0 0 0 0 0 0 0 0 0 0 0 0 0 0 0 0 0 0 0 0 0 0 0 0 0 0 0 0 0 0 0 0 0 0 0 0 0 0 
0 0 0 0 0 0 0 0 0 0 0 0 0 0 0 0 0 0 0 663 0 0 0 0 0 0 0 0 0 0 0 0 0 0 0 0 0 0 0 1418 0 934 0 0 0 0 0 0 0 273 0 0 0 0 0 0 0 0 0 0 0 0 0 0 523 0 0 0 0 0 0 0 0 0 0 0 0 0 168 0 
0 0 0 0 0 811 0 0 0 0 747 0 0 0 0 0 0 0 0 0 0 0 0 0 0 0 0 0 133 0 0 0 0 0 0 0 0 0 0 360 0 0 0 0 0 0 0 0 0 0 0 0 0 0 0 0 1397 0 0 598 0 0 0 0 0 0 0 0 0 0 388 0 0 0 0 0 0 0 0 0 
0 0 0 0 0 0 0 0 0 0 0 0 748 0 0 0 0 0 0 0 0 0 0 0 0 0 0 0 0 0 0 1438 0 0 0 0 0 0 0 0 0 0 0 0 1579 0 0 0 0 0 0 1354 0 0 0 0 0 0 958 0 0 0 0 0 0 0 0 0 0 0 0 0 0 0 0 0 0 0 0 0 
0 0 167 0 0 0 254 0 0 0 0 0 391 0 0 1402 0 0 0 0 0 0 0 0 0 0 0 0 0 0 0 0 0 0 0 0 0 0 0 0 0 1002 0 0 962 0 0 0 0 0 0 0 0 786 0 0 717 0 0 0 0 0 0 0 0 0 0 0 0 0 0 0 0 0 0 0 0 0 0 0 
0 0 0 0 0 0 0 0 1545 0 0 0 0 0 0 0 0 0 0 0 0 0 0 0 0 0 1539 0 0 0 0 0 0 0 0 0 0 0 0 0 0 0 0 0 0 0 0 0 0 0 0 0 0 0 0 0 383 0 0 0 0 0 0 0 0 0 0 0 0 0 0 0 0 0 1469 0 0 0 0 0 
0 0 0 0 0 0 0 0 0 0 0 0 0 0 0 0 0 0 0 0 0 0 0 0 0 0 0 0 0 0 0 0 0 626 0 0 0 0 0 0 0 0 0 0 0 0 0 0 0 7 0 0 0 0 0 0 0 0 0 0 0 0 0 0 0 0 0 0 0 0 0 0 0 1119 0 0 0 0 0 0 
0 0 0 0 0 0 0 0 0 0 0 0 506 0 0 0 0 0 532 0 0 0 0 986 0 1488 0 0 0 0 0 0 0 0 0 0 0 0 0 0 0 0 0 0 0 0 0 0 0 0 1037 592 0 0 0 0 0 0 0 0 0 0 0 0 0 0 0 0 0 0 0 0 0 0 0 0 0 0 0 0 
0 0 0 0 0 0 708 0 0 0 0 1340 0 196 0 0 0 0 0 891 0 0 0 574 0 0 0 0 0 0 0 0 0 0 0 0 0 0 0 0 0 0 0 0 0 269 0 52 1396 1464 714 156 1339 1260 0 0 0 0 0 0 0 0 0 0 0 0 0 969 0 0 1306 0 0 0 0 0 0 0 0 252 
0 0 0 0 0 0 0 0 0 0 0 0 0 0 0 0 0 0 0 0 0 0 1453 114 460 1188 241 36 643 1064 161 133 0 0 0 0 0 0 0 0 0 0 88 399 173 788 117 949 637 1563 101 1121 13 732 0 1364 0 0 0 0 0 0 0 0 0 906 0 0 0 0 0 0 0 0 0 0 0 0 0 0 
0 0 0 0 0 0 0 0 0 0 0 0 0 0 0 1089 0 0 0 0 0 1508 1049 80 44 1014 65 347 796 1487 469 586 0 0 0 1451 873 269 345 367 125 203 307 724 1578 1275 1274 1557 1058 95 757 118 72 1312 377 0 0 0 0 0 0 0 0 0 0 0 0 0 0 638 458 0 0 0 0 0 0 0 0 0 
0 0 0 0 0 0 0 0 0 0 0 0 0 0 0 0 0 0 0 0 0 0 0 912 1078 860 1412 1599 530 1341 1400 1320 735 1330 963 956 1141 1247 1510 492 1395 939 1379 541 591 1180 854 362 941 238 313 1220 765 246 267 808 422 152 17 0 0 0 0 0 0 0 1263 0 0 0 0 0 0 0 0 0 0 0 0 0 
0 0 0 0 0 875 800 0 755 0 0 0 0 0 744 0 0 0 0 0 0 0 0 623 25 212 725 837 1508 221 1 252 638 865 406 464 752 1585 620 819 938 709 153 1495 776 1119 733 871 96 1398 348 921 1428 1524 1079 794 1516 516 0 0 0 0 0 0 0 0 0 0 0 0 0 0 0 197 0 0 0 0 0 0 
0 0 0 957 0 0 0 0 0 0 0 0 0 0 0 0 0 195 0 586 0 0 770 862 647 282 626 297 829 1569 43 1305 353 1018 1276 822 1385 1302 1146 326 113 169 799 1166 0 0 1446 1075 927 1012 660 744 1338 149 263 1081 1590 1031 876 0 0 0 0 0 0 0 0 0 0 0 0 949 0 0 0 0 0 0 0 0 
0 0 0 0 0 0 0 0 0 0 0 0 0 0 0 0 0 0 0 0 0 0 20 1291 1074 915 294 356 320 1051 490 248 370 1564 0 0 891 342 1528 523 1328 1340 15 437 814 961 1095 479 554 1184 1123 555 1183 695 1527 613 1149 1288 90 0 0 0 0 0 0 0 0 0 0 0 0 0 1582 0 0 0 13 0 0 1508 
1241 0 0 0 0 0 0 0 0 0 0 0 0 0 0 0 0 0 0 0 0 0 79 917 576 316 664 1381 1238 1324 617 400 1363 306 0 0 0 1553 604 1179 1389 866 364 787 31 1090 1365 981 857 982 532 1577 641 1136 92 610 1504 965 0 0 0 0 0 1351 0 1483 0 0 0 0 0 0 0 0 0 0 0 0 0 0 
0 0 0 0 0 859 0 0 0 0 0 0 0 0 0 0 0 0 0 0 0 0 535 311 670 537 1574 278 1404 999 578 783 300 990 1115 73 1261 1558 60 54 1298 99 526 1360 599 1593 821 1171 436 1551 588 390 1178 864 705 1579 331 75 381 0 0 0 0 0 0 0 0 0 0 0 0 0 0 0 0 464 0 0 0 0 
0 0 0 0 0 0 0 0 0 0 0 0 0 0 0 0 0 0 0 0 0 0 1537 1455 1249 1422 1335 429 771 40 717 731 897 426 1206 635 1471 397 78 1087 130 1413 793 645 723 433 1008 754 540 1036 1318 600 649 1499 844 268 1549 103 951 0 0 0 0 0 0 0 0 0 0 0 0 0 0 0 0 0 0 0 0 0 
0 0 0 0 0 0 0 0 0 0 0 0 0 0 0 0 0 0 0 0 0 0 496 561 1358 953 0 661 596 382 896 50 1346 481 19 1118 1462 656 673 18 587 574 1388 1170 369 354 6 453 227 703 477 21 1043 415 1530 193 1507 304 882 0 0 0 0 0 0 0 0 0 0 0 0 0 0 0 0 0 0 0 326 0 
0 937 0 0 0 477 0 1274 0 1579 0 0 0 0 0 0 0 0 266 0 1029 0 83 1418 419 1042 567 974 1469 899 680 1165 761 366 286 878 57 676 459 38 296 671 1293 850 388 468 851 389 1290 155 298 178 71 1284 898 812 988 1112 1452 0 0 0 0 0 0 0 0 0 0 0 0 0 0 0 0 0 0 0 0 0 
0 0 0 0 0 0 0 0 0 0 0 1585 0 0 0 0 0 0 0 0 0 0 970 969 70 94 747 1337 47 720 627 1372 1496 902 1177 681 1076 570 508 391 217 884 594 1512 375 85 1535 1331 1460 505 1534 188 1513 1308 234 998 931 476 253 0 0 883 0 0 0 0 0 0 0 0 0 0 0 0 0 0 0 0 0 0 
0 0 0 0 377 0 0 0 1544 0 0 1524 0 0 0 0 0 0 0 0 0 480 545 1485 966 1020 1017 1368 457 983 542 920 742 1103 584 256 373 145 546 1371 1102 1514 1473 494 768 1481 841 1151 954 521 813 804 743 226 417 817 215 1208 767 0 0 0 0 0 0 0 0 0 0 0 0 0 0 0 0 0 618 0 782 0 
0 0 111 1192 0 0 0 0 0 0 0 0 0 0 0 0 0 0 0 0 0 337 1084 1420 1542 823 942 773 525 1488 1062 1186 760 182 68 959 846 170 74 1099 708 1357 1434 986 856 798 1581 843 762 177 577 82 499 501 1218 1423 748 452 911 0 0 0 0 0 0 0 0 0 0 0 1253 258 0 0 0 0 0 0 0 0 
0 0 0 0 0 0 0 0 0 0 0 0 0 0 0 0 0 0 0 1194 1098 769 1167 167 565 1505 539 1026 1503 1046 867 312 1443 625 237 736 1442 1576 264 1559 1001 1257 24 580 1272 973 1525 935 1150 1222 37 803 651 67 132 809 1255 135 962 0 0 0 0 0 405 0 0 0 0 0 0 0 291 0 0 0 0 0 0 0 
0 0 0 0 0 0 0 0 0 0 0 0 0 0 0 0 0 1422 0 0 0 932 507 1419 778 242 115 825 1343 1231 503 827 1266 849 423 686 868 421 1369 903 1235 1264 1285 531 1013 527 556 1169 687 1380 224 1256 1573 1280 564 262 569 1273 351 0 120 0 0 713 0 0 0 0 0 0 0 0 0 0 0 0 0 0 0 0 
0 0 0 0 0 0 0 0 0 0 0 0 0 0 0 0 0 0 0 0 0 830 756 706 206 877 1134 143 495 1322 1211 1176 1127 547 618 1556 642 853 1595 1450 465 1600 158 379 466 1317 1194 810 136 1089 1286 967 597 622 1241 1492 1201 1425 0 0 0 0 0 0 0 0 0 0 0 0 0 0 0 0 0 0 0 0 0 0 
0 399 0 0 0 0 0 0 0 0 0 0 0 0 0 0 0 0 0 0 0 339 907 383 1245 685 281 1561 303 1073 1294 634 53 1091 90 299 1361 838 1234 1147 428 1110 764 1377 361 340 1387 624 579 713 81 440 1092 359 288 427 1444 665 0 0 0 335 0 0 0 0 0 0 0 0 0 0 0 0 0 0 0 0 0 0 
0 0 0 0 0 0 0 0 0 0 0 0 0 1288 0 994 905 0 0 0 0 0 1117 1259 456 1562 210 41 550 560 1269 180 1426 438 905 1391 1190 549 0 485 900 1582 777 378 134 1052 357 658 691 828 1520 380 972 106 39 395 1489 319 0 0 0 0 0 0 0 0 0 0 0 0 0 0 0 0 0 0 0 0 0 228 
0 297 0 0 0 0 0 0 0 0 0 0 0 0 0 0 0 0 0 0 0 0 1473 56 236 1143 1319 5 1104 171 409 519 1067 879 462 1458 1408 1029 1282 1327 1101 607 1548 164 471 175 98 1263 1021 1230 1390 360 410 213 48 1457 33 558 0 0 0 0 0 0 0 0 0 0 0 0 0 0 0 0 0 1421 0 0 0 0 
0 0 0 0 0 0 0 0 0 0 711 0 0 0 0 0 0 0 1487 0 0 0 0 994 1497 881 1040 1172 1479 1306 1106 751 614 1173 718 1248 957 1472 1364 58 333 121 458 1433 1105 493 996 1254 1386 1212 17 1132 174 1438 280 86 416 653 0 0 0 0 0 356 0 0 0 0 0 0 0 0 773 0 0 0 0 0 0 0 
0 84 0 0 0 0 0 0 0 0 0 0 0 0 0 0 0 0 0 0 0 0 0 218 797 566 811 1352 163 1148 943 710 108 110 1550 1252 700 677 266 928 1417 372 343 534 376 1072 1210 323 1011 251 1401 855 1215 968 883 332 454 698 411 0 0 0 0 0 0 0 0 0 0 0 0 0 0 0 0 0 0 0 0 0 
0 0 0 0 596 0 0 0 0 0 0 0 0 0 0 0 0 0 0 0 0 661 0 0 704 1221 489 128 801 738 142 1251 1045 1478 895 325 861 1203 344 1445 183 1193 1155 1056 1555 1461 1539 276 1226 1430 1500 1144 755 386 506 611 583 741 1411 0 0 0 0 0 0 0 0 0 0 0 0 0 0 0 0 0 1330 0 0 0 
0 0 0 0 0 0 0 0 0 0 0 0 0 0 0 0 0 0 0 0 0 0 0 0 964 1250 1483 1289 291 385 955 646 27 439 795 1509 402 232 202 1262 245 1080 209 107 750 35 208 666 97 977 293 358 157 1061 619 1310 1243 1007 1313 0 0 0 0 1398 0 0 945 0 0 0 0 0 0 0 0 0 0 0 0 0 
0 0 0 285 0 0 39 0 0 0 0 0 1596 0 912 0 0 0 0 0 0 0 163 0 995 772 918 140 51 1000 189 89 350 533 1570 674 23 948 1019 1424 474 1326 766 1281 196 184 275 0 1086 831 1197 644 840 336 327 581 1003 120 919 0 0 0 0 0 0 0 0 0 0 0 0 0 0 0 0 0 0 0 0 0 
0 0 0 0 0 0 0 0 0 0 0 0 0 0 0 0 0 0 0 0 1415 1274 801 929 909 1403 1050 1538 1441 1517 491 129 444 283 734 198 563 922 1383 486 144 740 1591 858 1174 872 958 512 0 371 847 832 659 1544 1303 1015 1407 985 441 0 0 0 0 0 0 0 375 0 0 0 0 0 0 0 0 0 0 0 0 0 
0 0 0 0 0 0 0 0 0 0 0 0 0 0 747 0 0 0 0 0 0 1476 0 1069 1356 3 684 1466 1268 12 1350 1219 104 816 1432 1240 76 910 1440 408 1196 279 467 936 318 1145 528 1588 608 1359 1431 716 1198 696 1301 1065 1598 711 1300 181 0 0 0 0 1155 0 0 0 0 0 0 0 0 0 0 0 1399 0 0 0 
0 0 0 0 0 791 0 0 0 0 0 0 0 0 0 0 0 0 0 0 0 1350 509 522 1237 1362 1476 443 404 141 259 1126 568 1494 229 1063 551 1066 1498 204 139 1532 1299 181 993 483 1474 77 978 737 699 1456 401 1436 679 243 1439 1547 1038 0 0 1215 917 0 0 0 0 0 0 0 0 0 0 0 0 0 0 0 0 0 
0 0 0 0 0 0 0 0 0 0 1130 0 0 0 0 0 0 0 227 0 0 0 159 908 1025 1529 562 84 934 384 885 273 0 346 1253 1059 1111 590 889 944 250 1200 1329 249 639 971 62 880 1192 200 1107 394 131 330 32 1159 749 445 49 518 0 0 0 0 0 0 0 0 0 0 0 139 0 0 0 0 0 0 0 0 
0 0 0 0 0 0 0 0 0 0 0 0 0 0 0 0 0 0 0 0 0 0 11 219 1163 261 859 1536 1463 91 1584 1587 165 980 1540 1156 30 573 1519 1292 1271 151 707 1033 662 536 1580 191 240 1236 377 1589 875 1027 126 601 806 1546 0 0 0 0 1068 0 0 0 0 0 0 0 0 0 0 0 0 0 225 0 0 0 
0 0 0 0 0 0 0 0 0 202 0 0 0 0 0 0 0 0 0 0 0 0 842 230 287 1353 726 1207 782 322 1409 1348 368 1374 500 1349 34 147 1164 239 833 1370 1265 1493 349 59 834 815 1475 355 1233 621 392 869 730 137 689 1116 0 1201 0 0 0 273 0 0 0 0 0 0 0 0 0 0 0 0 0 0 0 0 
0 0 1455 0 0 0 0 0 0 0 0 409 0 0 0 0 0 0 0 0 0 0 127 991 1181 1034 1129 648 484 1296 61 168 488 338 1575 538 1035 186 790 1109 308 1185 791 559 1085 675 652 1016 739 630 1375 289 197 272 1258 190 1028 960 0 0 0 0 0 0 0 0 0 0 0 0 0 0 0 0 0 0 0 1355 512 0 
0 0 0 0 0 0 0 0 0 0 0 0 0 0 0 0 0 0 0 0 0 0 1421 109 172 463 552 124 937 1209 220 244 1138 874 363 667 818 1088 1405 432 450 1316 317 1491 989 529 952 435 498 1321 1041 195 324 1154 1393 425 1039 557 0 0 103 0 0 0 0 0 0 0 0 0 0 0 0 983 0 0 1481 0 0 0 
0 0 0 0 0 0 0 0 0 0 0 0 0 0 0 0 0 0 0 0 0 0 187 1189 285 179 826 1314 1304 1567 1511 162 504 1077 1449 890 55 1521 22 223 413 1229 1228 1162 478 29 839 1531 511 1153 1477 1053 916 678 631 398 1315 1501 0 0 0 0 0 0 0 0 0 0 0 0 0 0 0 0 0 0 0 0 0 0 
0 0 0 0 0 0 0 0 0 1191 0 0 0 0 0 0 0 0 0 0 0 0 0 603 1480 146 1448 780 1032 122 657 1122 1392 820 746 201 1068 609 1142 1414 233 598 595 295 1546 1309 1399 1225 290 906 781 150 160 442 1239 1270 572 0 885 0 0 0 0 0 0 0 430 0 0 0 0 0 0 0 0 0 0 0 0 0 
0 0 0 0 0 0 0 0 0 0 0 0 0 0 0 0 0 0 0 0 0 0 0 0 434 1278 1518 1410 1205 1022 148 0 0 0 0 0 1054 650 301 950 100 310 205 640 997 1232 1465 1427 893 1168 514 1113 1402 1378 451 93 1447 0 0 0 0 0 0 0 0 0 0 0 707 0 0 0 0 0 0 0 0 0 0 0 
0 0 0 0 0 0 0 0 0 0 0 0 0 0 1581 0 0 0 1528 0 0 0 0 0 1152 593 1287 1594 0 0 0 1118 0 0 0 0 0 1421 1437 214 475 14 0 0 340 185 1057 1006 870 1047 1135 0 0 0 1394 446 87 1397 0 0 0 0 0 0 0 0 0 0 0 0 0 0 0 0 0 0 0 0 0 81 
0 0 0 0 0 0 0 0 0 0 0 0 1104 0 0 0 0 506 0 0 0 0 0 0 0 0 0 0 0 0 0 0 0 0 0 0 0 0 0 0 0 0 772 0 0 0 0 0 760 0 830 0 0 0 0 1169 525 0 0 0 0 0 1079 0 0 0 0 0 0 0 436 0 0 0 0 0 0 0 0 0 
0 0 114 0 0 0 0 0 0 0 0 0 0 0 0 0 0 0 0 0 0 1123 0 0 0 0 0 0 0 0 0 0 0 0 0 0 0 0 0 0 0 0 0 0 0 0 0 0 0 1387 0 0 0 0 0 0 0 0 0 1129 0 0 0 0 0 0 0 0 0 0 0 0 0 0 0 0 0 0 15 0 
0 0 0 0 0 0 0 0 0 0 0 0 0 0 0 0 0 0 0 0 0 0 0 0 0 0 0 0 0 1429 0 0 0 0 0 0 0 0 0 0 0 0 74 0 0 0 0 0 0 0 0 0 0 0 0 0 0 0 0 0 0 0 0 0 0 0 0 0 0 0 0 0 0 0 0 589 0 0 0 0 
0 0 0 0 0 640 0 0 0 0 0 0 0 0 0 0 0 0 384 0 1022 0 0 0 0 0 0 0 0 0 0 0 0 0 1416 0 0 739 0 0 0 0 0 0 0 0 0 0 0 0 0 0 0 0 0 413 0 0 0 222 0 0 0 150 0 0 0 0 0 0 625 0 0 0 0 0 1477 0 0 0 
1079 0 0 96 0 0 0 1150 0 0 0 0 0 0 0 0 0 0 0 0 0 0 527 0 0 792 0 0 0 0 0 0 0 0 0 0 0 0 0 0 0 0 0 0 0 0 0 0 0 0 0 0 0 0 0 0 0 0 0 0 1596 0 0 0 0 0 0 0 0 0 1043 0 0 0 0 0 0 0 0 0 
0 0 0 0 0 0 0 0 0 0 0 0 0 0 0 0 0 0 0 0 0 0 0 0 0 0 0 188 0 0 0 0 0 0 0 0 0 0 0 0 0 0 0 0 0 0 0 0 0 0 871 0 0 0 0 0 0 0 0 0 0 0 0 0 0 0 0 0 0 0 0 0 0 0 0 0 0 0 0 0 
0 136 0 0 0 0 0 0 0 0 0 0 0 0 0 0 0 0 0 0 0 0 0 0 0 0 0 0 0 0 0 0 0 0 0 0 0 0 0 0 0 0 0 0 0 0 0 0 0 0 0 0 0 0 0 0 0 0 0 0 167 0 0 0 0 0 0 0 0 0 575 1140 0 0 0 0 0 0 0 0 
0 0 0 371 0 0 0 0 0 0 0 1194 0 0 0 0 1524 0 0 0 0 0 0 0 0 0 0 0 0 0 0 0 0 0 780 0 0 0 0 0 0 0 0 0 0 0 0 0 0 0 0 460 0 0 0 0 0 0 0 0 0 0 0 47 0 0 0 0 0 0 732 0 0 0 0 0 0 0 0 0 
0 0 0 0 0 0 0 0 0 0 0 0 0 0 0 586 0 0 0 1487 0 0 469 0 0 0 0 0 0 0 0 0 0 0 0 0 0 0 0 0 0 0 0 0 0 0 0 0 0 0 0 0 0 0 0 0 0 0 0 0 0 0 0 0 0 0 0 0 0 0 0 0 0 0 0 0 0 0 0 0 
0 0 0 0 0 0 0 0 0 0 0 0 0 0 0 0 0 196 0 0 0 0 0 881 0 0 0 0 0 0 0 0 0 0 0 0 0 0 0 0 0 0 0 0 0 0 0 0 0 0 0 0 0 0 0 0 0 0 0 0 0 0 0 0 0 0 0 0 1143 0 0 0 0 0 0 0 0 0 0 0 
0 0 0 0 0 0 0 0 0 0 0 0 0 0 0 0 0 832 0 0 0 699 0 0 0 459 0 0 0 0 0 0 0 0 0 0 0 0 0 0 0 0 0 0 0 0 854 0 0 0 0 0 0 0 0 0 0 0 0 0 0 0 0 0 0 0 0 82 0 0 0 0 0 0 0 0 835 0 0 0 
0 0 589 1585 1346 956 0 0 0 0 0 0 566 0 578 0 0 0 0 0 0 0 0 0 0 0 0 0 0 0 0 0 0 0 0 0 0 0 0 0 0 0 0 0 0 0 0 397 0 0 0 0 0 0 0 0 0 0 0 0 0 112 0 0 0 0 338 0 0 0 0 0 0 0 0 0 0 0 0 0 
0 613 0 0 0 0 0 0 0 0 0 0 0 0 0 0 0 0 0 0 0 0 0 0 0 0 0 0 1188 0 0 0 314 0 0 0 0 0 0 0 0 0 0 0 0 1570 0 0 0 0 0 0 0 1017 0 0 0 0 0 0 0 0 1224 300 0 0 0 0 0 0 0 0 1160 0 0 0 0 0 0 0 
0 0 1274 0 0 0 0 122 0 0 1352 0 0 0 0 0 0 0 0 0 0 0 0 0 0 0 406 0 0 0 0 0 0 0 0 0 0 0 0 0 0 0 0 0 1544 0 0 0 0 0 0 0 0 505 68 0 0 0 0 0 0 0 0 0 0 0 0 0 708 1555 0 0 0 0 0 0 0 0 0 0 
0 0 0 0 0 0 1526 0 0 0 0 0 0 0 0 0 0 0 0 0 0 0 0 0 0 0 0 0 0 0 0 0 0 0 0 0 0 458 703 0 0 0 0 0 0 0 0 0 0 0 0 0 0 0 0 0 0 0 0 0 0 0 0 0 0 0 0 0 0 0 0 0 0 0 0 0 0 0 0 0 
0 0 0 0 0 0 0 0 0 0 0 0 0 0 0 0 0 0 0 0 0 0 0 0 0 0 0 0 0 0 0 0 0 0 0 0 0 0 0 0 274 0 0 0 0 0 0 0 0 0 0 0 0 0 0 0 0 0 0 0 0 0 0 165 0 0 0 0 0 0 0 0 0 0 0 0 0 0 0 0 
0 0 0 0 0 0 0 0 0 0 1012 0 0 0 0 0 0 0 0 57 0 0 0 0 0 0 0 0 0 0 0 0 61 0 0 0 0 0 0 1490 0 0 0 0 0 0 1151 0 0 0 0 0 0 0 0 0 0 0 0 0 0 0 0 0 0 0 0 0 0 0 0 0 0 0 0 0 0 0 904 0 
0 0 0 0 0 0 0 0 0 0 0 0 0 0 0 0 0 0 0 0 278 1565 0 0 0 0 0 234 0 0 0 0 0 0 0 0 0 0 0 0 0 0 0 0 0 462 0 0 0 0 0 0 0 0 0 0 0 0 0 0 0 0 0 0 0 0 0 0 0 0 0 0 0 0 0 0 0 0 0 0 
0 0 0 0 0 0 0 0 0 0 0 0 0 0 0 0 0 0 0 0 0 0 622 0 0 0 0 1595 0 0 0 0 0 0 0 0 1160 0 0 0 0 0 0 0 0 0 0 0 0 0 1016 0 357 0 0 0 0 0 0 0 0 1408 0 0 0 0 0 146 0 0 0 0 0 0 0 0 0 0 0 0 
0 0 0 0 0 0 0 0 0 0 0 0 0 0 0 0 0 782 0 0 0 0 0 0 0 0 0 0 0 0 0 0 0 819 1155 0 1116 0 0 861 0 0 0 0 0 0 0 0 0 0 0 0 0 0 250 0 0 0 0 0 0 0 0 0 0 0 0 0 0 0 0 0 0 0 0 0 0 0 0 0 
0 0 0 0 0 0 0 0 0 0 0 0 0 0 0 0 0 1451 0 1120 0 0 0 0 0 0 0 0 0 0 0 0 0 0 0 0 0 0 0 0 0 0 0 0 0 0 0 0 0 0 0 0 0 0 0 0 0 0 0 0 0 0 0 0 0 0 0 0 0 0 0 0 0 0 0 0 0 0 0 0 

# Time : 57600000 
0 0 0 752 0 0 0 0 0 0 966 0 1592 0 0 1262 0 439 0 0 0 0 0 0 0 0 1135 0 0 0 0 0 0 0 0 949 0 759 0 0 0 984 0 0 0 0 0 0 0 0 0 0 0 0 0 0 0 0 0 0 0 0 0 0 1059 0 0 0 0 0 0 0 0 0 0 0 0 0 0 0 
0 0 0 0 0 0 0 0 0 0 562 0 0 0 0 0 0 0 0 0 0 0 0 0 0 0 0 0 0 0 0 0 0 0 0 0 383 0 0 0 0 0 0 0 0 0 0 0 0 0 0 0 0 0 0 0 0 0 0 0 0 0 0 0 0 0 0 810 0 0 0 0 1467 0 0 0 0 0 0 0 
0 0 0 0 0 0 0 0 0 0 0 0 0 0 0 1128 0 0 0 0 0 0 0 0 0 0 0 165 0 0 0 0 401 0 347 0 0 0 0 0 0 0 0 0 0 0 0 0 0 0 0 0 0 0 0 0 0 0 0 0 0 0 0 0 0 789 0 0 0 0 0 0 0 0 0 0 0 0 0 0 
0 0 0 0 0 0 0 0 0 0 0 0 0 0 0 0 0 0 0 0 0 0 1370 1339 0 0 0 0 0 0 0 0 0 0 0 0 0 0 0 0 0 0 0 0 0 0 691 0 0 0 0 0 0 0 0 1295 0 0 0 0 1447 0 0 0 0 0 0 0 0 1216 0 0 0 0 0 0 0 0 0 882 
0 0 0 0 0 0 0 0 0 0 0 0 0 0 0 0 0 0 0 0 0 0 0 914 0 0 0 0 0 0 0 0 0 0 723 0 0 0 0 0 0 0 0 0 0 0 0 0 0 0 0 0 0 0 0 0 0 0 0 0 0 0 0 0 0 0 0 0 1162 0 0 0 0 0 0 0 0 0 0 0 
0 0 0 0 0 0 0 0 0 0 0 0 0 0 0 0 0 0 0 0 0 0 0 0 0 0 1411 0 0 0 0 0 0 0 0 0 0 0 0 0 0 0 0 0 0 0 0 0 0 0 0 0 0 0 0 0 0 0 0 0 0 0 0 0 0 0 0 0 0 0 143 0 0 0 728 0 0 661 0 0 
0 0 0 0 0 0 0 0 0 0 0 0 0 0 0 0 0 0 0 1064 0 0 0 0 0 0 0 0 239 0 0 0 0 0 0 0 0 0 0 0 0 0 0 0 0 0 903 0 0 0 0 0 0 118 0 358 0 0 0 0 0 0 0 0 0 0 0 0 0 0 0 0 0 0 1353 0 0 0 0 0 
1285 596 0 0 0 0 0 0 0 0 0 0 0 0 905 0 679 0 0 0 0 0 0 0 0 0 0 0 0 0 0 0 0 0 0 0 0 0 0 0 0 0 0 0 0 828 0 1411 0 0 0 0 0 0 0 0 0 0 0 0 0 0 0 0 0 0 0 0 0 0 0 0 0 0 0 0 0 0 0 0 
0 0 0 0 0 0 0 0 0 0 0 0 0 0 0 0 441 0 0 0 0 0 0 0 0 0 0 0 0 0 0 0 0 0 0 0 0 0 0 0 0 0 0 0 0 0 0 0 0 0 1315 0 0 1415 1162 0 0 0 0 0 985 0 0 0 0 0 0 0 0 0 0 0 0 0 0 0 0 0 0 0 
0 0 0 0 0 1500 0 0 0 0 0 0 0 294 0 0 0 0 433 0 0 0 0 0 0 0 0 0 0 0 0 0 607 0 423 702 0 0 0 0 0 0 0 0 845 177 0 0 0 0 0 0 0 0 295 0 0 0 0 0 0 0 0 0 0 0 0 0 642 0 0 0 0 0 0 0 0 0 0 0 
0 0 0 0 0 0 578 1041 0 0 0 0 0 0 0 0 0 0 0 0 0 152 0 0 0 0 0 0 0 475 506 541 0 0 0 0 0 0 0 0 0 0 0 0 1101 0 0 0 0 0 0 0 0 0 0 0 0 0 0 0 0 0 0 0 0 0 0 0 0 0 0 0 0 0 0 0 0 0 0 0 
0 0 0 0 0 0 0 0 0 0 0 0 0 0 0 0 0 0 0 0 0 0 0 0 0 0 0 0 0 0 0 0 50 0 0 0 0 0 347 269 0 0 0 0 0 0 0 0 132 0 0 0 0 0 0 245 0 0 0 0 0 0 0 0 0 0 1067 0 0 0 0 0 0 0 0 129 0 0 0 0 
0 0 0 0 0 0 0 0 0 0 0 0 338 0 0 0 295 0 0 0 0 0 0 0 0 0 0 0 0 0 0 0 0 0 0 1396 0 0 0 0 0 0 0 0 139 0 0 263 0 0 0 0 0 0 0 0 0 0 0 876 0 0 0 0 0 1414 0 0 0 0 972 0 0 0 0 0 0 0 0 524 
0 0 0 0 0 0 0 0 0 0 0 0 0 0 0 0 0 0 1020 0 0 0 0 0 0 0 0 235 0 0 0 0 0 0 0 1375 0 0 0 0 148 0 0 0 0 0 0 0 0 0 0 0 0 0 0 0 0 0 0 0 0 0 0 0 0 0 0 0 0 0 0 0 0 0 0 0 0 0 0 0 
0 0 0 0 0 0 0 0 0 0 0 0 0 0 0 0 0 0 0 281 0 0 0 0 0 0 0 0 0 0 0 0 0 0 0 0 0 0 0 0 0 47 0 0 0 0 0 0 0 1270 0 0 1391 0 0 0 0 0 0 0 0 0 210 0 0 0 0 0 0 0 0 0 0 0 0 0 0 0 0 0 
0 0 0 0 0 1210 0 0 0 0 0 0 0 0 0 0 0 0 0 0 0 0 0 0 0 0 0 0 2 0 0 0 0 0 0 0 0 0 0 0 0 0 0 0 0 0 0 0 0 0 0 0 0 0 0 0 0 0 0 0 0 0 0 0 0 0 0 0 0 0 0 0 0 0 0 0 0 0 0 0 
0 659 0 0 0 0 0 0 0 0 0 0 0 0 0 0 0 0 0 0 0 0 0 0 0 0 0 0 0 0 0 91 0 0 0 0 0 0 0 0 0 0 0 0 0 0 0 0 0 0 0 819 0 0 0 0 0 0 0 0 0 0 0 0 0 0 0 0 0 0 0 0 0 0 0 0 0 0 0 0 
0 0 1071 0 0 0 0 0 0 0 0 0 0 0 0 0 0 0 0 0 0 0 0 0 0 0 0 0 0 0 0 0 0 0 0 0 0 0 0 0 0 0 0 0 574 0 0 0 0 0 0 0 0 0 0 0 0 0 0 0 0 0 0 0 0 0 0 0 0 0 0 0 0 0 0 0 0 0 0 0 
0 0 0 0 0 0 0 0 0 0 0 0 0 0 0 0 0 0 511 0 0 0 0 0 0 0 0 0 0 0 0 0 0 0 0 0 0 0 0 0 0 0 0 0 0 0 0 0 0 0 0 0 0 0 0 0 321 0 0 0 0 0 0 0 1487 0 0 0 0 0 0 0 0 0 1180 0 0 0 0 0 
0 0 0 0 0 0 0 0 0 0 0 0 0 0 0 0 0 0 0 0 0 0 0 0 0 0 0 0 0 0 0 0 0 0 0 0 0 0 0 0 0 0 0 0 0 0 0 0 0 499 0 0 0 0 0 0 0 0 0 0 0 0 0 0 0 0 0 161 0 0 0 0 0 1350 0 1530 0 0 0 0 
0 0 0 0 0 0 0 0 0 0 0 0 505 0 0 0 0 0 0 0 0 0 0 470 0 753 0 0 0 0 0 0 0 0 0 0 0 0 0 0 0 0 0 0 0 0 0 0 0 0 1037 592 0 1541 0 668 0 0 0 0 0 0 0 0 0 0 0 0 0 0 0 0 0 819 0 0 0 0 0 0 
0 0 0 0 0 0 444 0 0 0 0 115 0 0 929 0 0 0 0 447 0 0 0 1310 39 0 1459 0 0 0 0 0 0 0 0 0 326 0 0 0 0 0 0 0 0 1460 0 84 1396 1464 714 156 1339 0 0 0 0 0 0 1443 0 0 0 0 0 0 0 333 0 0 502 0 0 0 0 0 0 0 0 595 
0 0 0 0 0 0 0 0 0 0 0 0 0 0 0 0 0 0 0 0 0 0 1453 114 460 1188 241 36 643 0 1217 0 0 0 0 0 0 0 0 0 0 0 0 399 173 788 117 949 637 1563 101 1121 13 732 0 1302 0 0 0 0 0 0 0 0 0 529 0 0 0 0 0 0 1449 0 0 0 0 0 0 0 
0 0 0 0 0 0 0 0 0 0 0 0 0 0 0 1541 0 0 0 0 0 188 1049 80 44 1014 65 347 796 1487 469 586 0 1568 0 142 873 269 345 367 125 203 307 724 1578 1275 1274 1557 1058 95 757 118 72 1312 746 0 0 0 0 0 0 0 0 0 0 0 0 0 0 0 0 0 0 0 0 0 0 0 0 0 
0 0 0 0 0 0 0 0 0 0 0 0 0 0 0 0 0 0 0 0 0 0 548 912 1078 860 1412 1599 530 1341 1400 1320 735 1330 963 956 1141 1247 1510 492 1395 939 1379 541 591 1180 854 362 941 238 313 1220 765 246 0 808 422 0 1250 0 0 0 0 0 0 0 901 0 0 0 0 0 0 0 0 0 0 0 0 0 
0 0 0 0 0 397 1057 0 0 0 0 0 0 0 311 0 0 0 0 0 0 0 0 623 25 212 725 837 1508 221 1 252 638 865 406 464 752 1585 620 819 938 709 153 1495 776 1119 733 871 96 1398 348 921 1428 1524 1079 794 1516 516 0 0 0 0 0 0 0 0 0 0 0 609 0 0 0 1232 0 0 0 0 0 0 
719 0 0 1440 0 0 0 0 0 0 0 0 0 0 0 0 0 1299 660 801 0 0 0 862 647 282 626 297 829 1569 43 1305 353 1018 1276 822 1385 1302 1146 326 113 169 799 1166 546 0 1446 1075 927 1012 660 744 1338 149 263 1081 1590 1031 0 0 0 0 0 0 0 0 0 0 0 0 0 1598 0 0 179 0 0 0 0 0 
0 0 0 0 0 0 0 0 0 0 0 0 0 0 0 0 0 0 0 0 0 0 20 1291 1074 915 294 356 320 1051 490 248 370 1564 0 0 0 342 1528 523 1328 1340 15 437 814 961 1095 479 554 1184 1123 555 1183 695 1527 613 1149 1288 0 0 0 0 0 0 0 0 0 0 0 0 0 0 1577 0 0 0 0 0 0 1437 
0 0 0 0 0 0 1511 0 0 0 0 0 0 0 0 0 0 0 0 0 0 0 79 917 576 316 664 1381 1238 1324 617 400 1363 306 0 0 0 1553 604 1179 1389 866 364 787 31 1090 1365 981 857 982 532 1577 641 1136 92 610 1504 965 0 1269 0 0 0 182 0 980 0 0 0 797 0 0 0 0 0 0 0 0 0 0 
0 0 1238 0 0 0 0 0 0 0 0 0 0 0 311 0 0 0 0 0 0 0 535 311 670 537 1574 278 1404 999 578 783 300 990 1115 73 1261 1558 60 54 1298 99 526 1360 599 1593 821 1171 436 1551 588 390 1178 864 705 1579 331 75 0 0 0 0 0 0 0 0 0 0 0 0 0 0 0 0 0 757 0 0 0 0 
0 0 0 0 0 0 0 1109 0 0 0 0 0 0 0 0 0 0 0 0 0 0 1537 1455 1249 1422 1335 429 771 40 717 731 897 426 1206 635 1471 397 78 1087 130 1413 793 645 723 433 1008 754 540 1036 1318 600 649 1499 844 268 1549 103 3 0 0 0 0 0 0 0 0 0 0 0 0 0 0 0 0 0 0 0 0 0 
0 0 0 0 0 0 0 0 0 0 0 0 0 0 0 0 0 0 0 0 0 0 496 561 1358 953 0 661 596 382 896 50 1346 481 19 1118 1462 656 673 18 587 574 1388 1170 369 354 6 453 227 703 477 21 1043 415 1530 193 1507 304 882 0 0 0 0 0 0 0 0 0 0 0 0 0 0 0 0 0 0 0 0 0 
0 0 0 0 0 0 1349 830 1467 1482 0 0 0 0 0 0 0 0 1494 0 0 928 83 1418 419 1042 567 974 1469 899 680 1165 761 366 286 878 57 676 459 38 296 671 1293 850 388 468 851 389 1290 155 298 178 71 1284 898 812 988 1112 1452 0 0 0 0 0 0 0 0 0 0 979 0 0 0 0 0 0 0 0 0 0 
0 826 0 0 0 0 0 0 0 0 0 0 0 0 0 0 0 0 0 0 0 0 970 969 70 94 747 1337 47 720 627 1372 1496 902 1177 681 1076 570 508 391 217 884 594 1512 375 85 1535 1331 1460 505 1534 188 1513 1308 234 998 931 476 0 0 0 346 0 0 0 0 0 0 0 0 0 0 0 0 0 0 0 0 0 0 
0 0 0 0 1230 0 0 0 1291 0 0 1282 0 0 0 0 0 0 0 0 1419 0 545 1485 966 1020 1017 1368 457 983 542 920 742 1103 584 256 373 145 546 1371 1102 1514 1473 494 768 1481 841 1151 954 521 813 804 743 226 417 817 215 1208 767 0 0 0 0 0 0 0 0 0 0 0 0 0 0 0 0 0 835 0 1399 0 
0 0 0 1167 0 0 1219 0 0 0 0 0 0 0 0 0 0 0 0 0 0 1525 1084 1420 1542 823 942 773 525 1488 1062 1186 760 182 68 959 846 170 74 1099 708 1357 1434 986 856 798 1581 843 762 177 577 82 499 501 1218 1423 748 452 0 0 0 0 0 0 0 0 0 0 0 0 621 0 0 0 0 0 0 0 0 0 
0 1419 0 0 0 0 0 0 0 0 0 0 0 0 0 0 0 1436 0 0 795 0 1167 167 565 1505 539 1026 1503 1046 867 312 1443 625 237 736 1442 1576 264 1559 1001 1257 24 580 1272 973 1525 935 1150 1222 37 803 651 67 132 809 1255 135 962 0 0 0 0 0 0 0 0 0 0 0 0 0 1557 0 0 0 0 0 0 0 
0 0 0 0 0 0 0 0 0 0 0 0 0 0 0 205 0 308 0 0 0 846 507 1419 778 242 115 825 1343 1231 503 827 1266 849 423 686 868 421 1369 903 1235 1264 1285 531 1013 527 556 1169 687 1380 224 1256 1573 1280 564 262 569 1273 398 0 588 0 0 273 0 0 0 0 0 0 0 0 0 0 0 0 0 0 0 0 
0 0 0 0 0 0 0 0 0 0 0 0 0 0 0 0 0 289 0 0 0 0 756 706 206 877 1134 143 495 1322 1211 1176 1127 547 618 1556 642 853 1595 1450 465 1600 158 379 466 1317 1194 810 136 1089 1286 967 597 622 1241 1492 1201 0 0 0 0 0 0 0 0 0 0 0 0 0 0 0 0 0 0 0 0 0 1015 0 
0 0 0 0 0 0 0 0 0 0 0 0 0 0 0 0 0 0 0 0 0 0 907 383 1245 685 281 1561 303 1073 1294 634 53 1091 90 299 1361 838 1234 1147 428 1110 764 1377 361 340 1387 624 579 713 81 440 1092 359 288 427 1444 665 0 0 0 0 0 0 0 0 0 0 0 0 0 0 0 0 0 0 0 0 0 0 
0 0 0 0 0 0 0 0 0 1471 0 0 0 482 0 1534 1514 0 0 0 0 0 0 1259 456 1562 210 41 550 560 1269 180 1426 438 905 1391 1190 549 0 485 900 1582 777 378 134 1052 357 658 691 828 1520 380 972 106 39 395 1489 319 0 0 0 0 0 0 0 0 0 0 0 0 0 0 0 0 0 0 0 0 0 1551 
0 0 0 0 0 0 0 0 0 0 0 0 0 0 0 0 0 0 0 0 0 0 1291 56 236 1143 1319 5 1104 171 409 519 1067 879 462 1458 1408 1029 408 1327 1101 607 1548 164 471 175 98 1263 1021 1230 1390 360 410 213 48 1457 33 558 0 0 0 0 0 0 0 0 0 0 0 0 0 0 1274 0 0 59 0 0 0 0 
0 0 0 0 0 0 0 0 0 0 841 0 0 0 0 0 0 0 0 0 0 0 0 994 1497 881 1040 1172 1479 1306 1106 751 614 1173 718 1248 957 1472 1364 58 333 121 458 1433 1105 493 996 1254 1386 1212 17 1132 174 1438 280 86 416 653 0 0 0 0 0 0 0 0 0 0 0 0 0 0 496 0 0 0 0 0 541 0 
0 1002 0 0 0 0 0 0 0 0 0 0 0 0 0 0 0 0 0 0 0 0 0 218 797 566 811 1352 163 1148 943 710 108 110 1550 1252 700 677 266 928 1417 372 343 534 376 1072 1210 323 1011 251 1401 855 1215 968 883 332 454 698 101 0 0 0 0 0 0 0 0 0 1195 0 0 0 0 0 0 0 0 0 0 0 
0 1442 0 0 0 0 0 0 0 0 0 0 0 0 0 0 0 0 0 0 0 797 0 0 704 1221 489 128 801 738 142 1251 1045 1478 895 325 861 1203 344 1445 183 1193 1155 1056 1555 1461 1539 276 1226 1430 1500 1144 755 386 506 611 583 741 0 544 0 0 0 0 0 0 0 0 0 0 0 0 0 0 0 0 0 0 0 0 
0 0 0 0 0 0 0 0 0 0 0 0 0 0 0 0 0 0 0 0 0 0 0 0 964 1250 1483 1289 291 385 955 646 27 439 795 1509 402 232 202 1262 245 1080 209 107 750 35 208 666 97 977 293 358 157 1061 619 1310 1243 1007 0 0 0 0 0 0 0 0 0 0 443 0 0 0 0 0 0 0 0 0 0 0 
0 0 0 645 0 0 0 0 0 0 0 0 0 0 0 0 0 0 0 0 0 0 482 0 995 772 918 140 51 1000 189 89 350 533 1570 674 23 948 1019 1424 474 1326 766 1281 196 184 275 553 0 831 1197 644 840 336 327 581 1003 120 919 0 0 0 0 0 0 0 0 0 0 0 758 0 0 0 0 497 0 0 0 0 
0 0 0 0 0 0 0 0 0 0 0 0 0 0 0 0 0 0 0 0 0 0 0 0 909 1403 1050 1538 1441 1517 491 129 444 283 734 198 563 922 1383 486 144 740 1591 858 1174 872 958 512 228 371 847 832 659 1544 1303 1015 1407 985 441 215 0 0 0 0 0 0 0 0 0 0 0 0 0 0 0 0 0 0 0 0 
0 0 0 0 0 0 0 0 0 0 0 0 0 0 418 0 0 0 0 0 0 0 0 1069 1356 3 684 1466 1268 12 1350 1219 104 816 1432 1240 76 910 1440 408 1196 279 467 936 318 1145 528 1588 608 1359 1431 716 1198 696 1301 1065 1598 711 1300 0 0 0 0 0 397 0 0 0 0 0 0 0 0 0 0 0 918 0 0 0 
0 0 0 0 0 434 0 0 0 0 0 0 0 0 0 0 0 0 0 0 0 0 509 522 1237 1362 1476 443 404 141 259 1126 568 1494 229 1063 551 1066 1498 204 139 1532 1299 181 993 483 1474 77 978 737 699 1456 401 1436 679 243 1439 1547 1038 0 1040 554 0 0 0 0 0 0 0 0 0 0 0 0 0 0 0 0 0 0 
0 0 1480 0 0 0 0 0 0 0 0 0 0 0 0 0 0 0 526 0 0 0 159 908 1025 1529 562 84 934 384 885 273 785 346 1253 1059 1111 590 889 944 250 1200 1329 249 639 971 62 880 1192 200 1107 394 131 330 32 1159 749 445 0 0 0 0 0 0 0 0 590 0 0 0 0 914 0 0 0 0 0 0 0 1306 
0 511 0 0 0 0 0 0 0 0 0 0 0 0 0 0 0 0 0 0 0 0 11 219 1163 261 859 1536 1463 91 1584 1587 165 980 1540 1156 30 573 1519 1292 1271 151 707 1033 662 536 1580 191 240 1236 377 1589 875 1027 126 601 806 582 0 0 0 0 842 0 0 0 0 0 0 0 0 0 0 0 0 0 1031 1469 0 0 
0 0 179 0 0 0 0 0 0 0 0 0 0 0 0 0 0 0 0 0 0 0 842 230 287 1353 726 1207 782 322 1409 1348 368 1374 500 1349 34 147 1164 239 833 1370 1265 1493 349 59 834 815 1475 355 1233 621 392 869 730 137 689 1116 0 0 0 0 0 1592 0 0 0 0 260 0 0 0 0 0 0 0 0 0 0 0 
0 0 0 0 0 0 0 0 0 0 0 0 0 0 0 0 0 0 0 0 0 0 127 991 1181 1034 1129 648 484 1296 61 168 488 338 1575 538 1035 186 790 1109 308 1185 791 559 1085 675 652 1016 739 630 1375 289 197 272 1258 190 1028 960 0 0 0 0 0 0 0 0 0 0 0 0 0 0 0 0 0 0 0 1486 0 0 
0 0 0 0 0 0 0 0 370 0 0 0 0 0 0 0 0 0 0 0 0 0 0 109 172 463 552 124 937 1209 220 244 1138 874 363 667 818 1088 1405 432 450 1316 317 1491 989 529 952 435 498 1321 1041 195 324 1154 1393 425 1039 557 0 0 0 0 0 0 0 0 0 0 0 0 0 996 531 87 0 0 911 0 0 0 
0 0 0 0 0 0 0 0 0 0 0 0 0 0 0 0 0 0 0 0 0 0 0 1189 285 179 826 1314 1304 1567 1511 162 504 1077 1449 890 55 1521 22 223 413 1229 1228 1162 478 29 839 1531 511 1153 1477 1053 916 678 631 398 0 0 0 0 0 0 0 0 0 0 0 0 0 0 0 0 0 0 0 0 0 0 0 0 
0 0 0 0 0 0 0 0 0 0 0 680 0 0 691 0 0 0 0 0 0 0 0 603 1480 146 1448 780 1032 122 657 1122 1392 820 746 201 1068 609 1142 1414 233 598 595 295 1546 1309 1399 1225 290 906 781 150 160 442 1239 1270 0 850 835 0 0 0 0 0 0 0 0 0 0 0 0 0 0 0 0 0 0 0 0 0 
0 0 0 1107 0 0 0 0 0 0 0 0 0 0 0 0 0 0 0 0 0 0 0 0 434 1278 1518 1410 1205 1022 0 0 0 0 0 0 0 0 978 950 100 310 205 640 997 1232 1465 1427 893 1168 514 1113 1402 1378 451 93 0 0 0 0 0 0 0 0 0 0 0 0 0 0 0 0 0 0 0 0 0 0 0 0 
0 0 0 0 0 0 0 0 0 0 0 0 0 0 830 0 0 0 191 0 0 0 0 0 0 815 0 128 0 0 0 299 0 0 161 0 0 0 0 214 475 0 0 0 0 0 0 0 0 999 830 0 0 0 1394 446 257 354 0 0 0 0 0 0 0 0 0 0 0 0 0 0 0 0 0 0 0 0 0 1537 
349 0 0 0 0 0 0 0 0 0 0 0 0 0 0 0 0 1521 0 0 0 0 0 60 0 0 0 0 0 0 0 0 0 0 0 0 0 0 0 1595 0 0 18 0 0 0 0 0 426 0 0 0 0 0 0 0 479 0 0 0 855 0 0 0 0 0 0 0 0 0 0 0 0 0 0 0 0 0 0 0 
0 0 0 0 0 0 0 0 0 0 0 0 0 0 0 0 0 0 0 0 0 0 0 0 0 0 0 0 0 0 0 0 0 0 0 1121 0 0 0 0 0 0 0 0 0 0 0 0 0 0 0 0 0 0 0 0 0 0 0 195 275 0 0 0 0 0 0 0 0 0 0 0 0 0 0 0 0 0 486 0 
0 0 0 0 0 0 0 0 0 0 0 0 0 0 0 0 0 0 0 0 0 0 1368 0 0 0 0 0 0 849 0 0 0 0 0 0 0 0 0 0 0 0 1538 0 0 0 0 0 0 0 0 0 0 0 0 0 0 0 0 0 0 0 0 0 0 0 0 0 0 0 0 0 0 0 0 0 0 0 0 0 
0 0 0 0 0 1366 0 665 0 0 0 938 0 0 324 0 0 0 459 0 1526 0 0 0 0 0 0 0 0 0 0 0 0 0 962 0 0 371 0 0 0 0 0 0 0 0 0 0 0 0 0 0 0 1518 0 0 0 0 0 1035 0 0 0 0 0 0 0 0 0 0 0 0 0 0 0 0 58 0 0 0 
0 0 0 991 0 0 0 0 0 0 0 0 0 0 0 0 0 0 0 0 0 0 1107 0 0 0 0 0 0 0 0 0 0 0 0 0 0 0 0 0 0 0 0 0 0 0 0 0 628 0 0 0 0 0 0 0 0 0 0 0 0 0 0 0 0 0 0 0 0 0 1297 0 0 0 0 696 0 0 0 0 
0 0 0 0 0 0 0 0 0 0 0 0 0 0 0 0 0 0 0 0 0 0 0 0 0 0 0 464 0 0 0 0 0 0 574 0 0 0 0 0 0 0 0 0 0 0 0 0 0 0 1570 0 0 0 0 0 0 0 0 0 0 0 0 0 0 0 0 0 0 0 0 0 0 0 0 0 0 0 0 0 
0 1488 0 0 0 0 0 0 0 0 0 0 0 0 0 0 0 0 0 0 392 0 0 0 0 0 0 0 0 0 0 0 0 0 0 0 0 0 0 0 0 0 0 0 0 0 0 0 0 0 0 0 120 0 0 0 0 0 0 0 0 0 0 0 0 0 0 0 0 0 961 1064 0 0 0 0 0 0 0 0 
0 0 0 130 960 0 0 0 0 0 0 1223 0 0 0 0 0 0 0 1577 0 0 0 0 0 0 0 0 0 0 0 0 1172 0 1358 0 0 0 0 0 0 0 0 0 979 0 0 0 0 0 0 0 0 0 0 0 0 0 0 0 0 0 0 0 0 0 0 0 0 0 0 0 0 0 0 0 0 0 0 0 
0 0 0 0 0 0 0 0 0 0 0 0 0 0 0 0 0 0 0 441 0 0 0 0 0 0 0 0 0 0 0 0 0 0 0 0 0 0 0 0 0 0 0 0 0 0 0 0 0 0 0 0 0 0 0 0 0 0 0 0 0 0 0 0 0 0 0 0 0 0 0 0 0 0 0 0 0 0 0 0 
0 0 0 0 0 0 0 0 0 0 0 0 0 0 0 0 1091 1124 0 0 0 0 1165 0 0 0 0 0 0 1566 0 1525 0 0 0 0 0 0 0 0 0 0 0 0 0 0 0 0 0 0 0 0 354 0 0 0 0 0 0 0 0 0 0 0 0 0 0 0 0 0 0 0 0 0 0 0 0 0 0 0 
0 0 0 0 0 0 0 0 0 0 0 0 0 0 0 0 0 0 0 0 0 1159 0 0 1534 0 0 0 0 0 0 0 0 0 0 0 0 0 0 0 0 0 0 0 0 0 1432 0 0 0 0 0 0 0 0 0 0 872 0 0 0 0 0 0 0 1085 0 0 0 0 0 0 0 0 0 0 0 0 0 0 
0 0 0 1286 0 278 0 0 0 0 0 386 865 0 0 0 0 0 0 395 0 0 0 0 0 0 0 0 0 0 0 0 0 0 0 0 0 0 0 0 0 0 0 0 0 0 0 0 0 0 0 0 0 0 0 0 0 0 0 0 0 0 0 0 0 0 608 0 0 0 0 0 0 0 0 0 0 0 0 0 
0 1296 0 0 0 0 0 0 0 0 0 0 0 0 0 0 0 0 0 0 0 0 0 0 0 0 0 0 0 0 0 0 702 0 0 0 0 0 0 0 0 0 0 0 0 0 0 0 0 0 0 0 0 0 0 0 0 0 0 0 0 0 0 556 0 0 0 0 0 0 0 0 740 0 0 0 0 0 0 0 
0 0 205 0 0 0 0 762 0 0 1095 0 0 0 0 0 0 0 0 319 0 0 0 0 0 0 728 0 0 0 0 0 0 0 0 0 0 0 0 0 0 0 0 0 1095 0 0 0 0 0 0 0 0 0 263 0 0 0 0 0 0 0 0 0 0 0 0 0 1523 1427 0 0 0 0 0 0 0 0 0 0 
0 53 0 0 0 0 479 0 0 0 0 0 0 0 400 0 0 0 0 0 0 0 0 0 0 0 0 0 0 0 0 0 0 0 0 0 0 689 0 0 0 0 0 0 1097 0 0 0 0 0 0 0 0 0 0 0 0 82 0 0 0 0 0 0 0 0 0 0 520 0 0 0 0 0 0 0 0 0 0 0 
0 0 0 0 0 0 0 0 0 1207 0 0 0 0 0 0 0 0 0 0 0 0 0 0 0 0 0 0 0 0 0 0 0 789 0 0 0 0 0 0 0 0 0 0 0 0 0 0 0 0 0 0 11 0 0 0 0 0 0 0 0 0 0 0 0 0 0 0 0 0 0 0 0 0 0 0 0 0 0 0 
0 0 0 0 0 0 0 0 0 0 1349 0 0 0 0 0 481 0 0 0 0 0 0 0 0 0 0 0 0 0 0 0 684 0 0 0 0 0 0 0 0 0 0 0 0 0 0 0 0 0 0 0 0 0 0 0 0 0 0 0 0 0 0 0 0 0 0 0 0 0 0 0 0 0 0 0 0 0 0 0 
0 0 0 0 0 0 0 0 0 0 0 0 0 0 0 0 0 0 0 0 15 90 0 0 0 0 0 1249 0 0 0 0 0 0 0 0 0 0 0 0 0 0 0 0 507 0 0 0 0 0 0 0 0 0 0 0 0 0 0 0 0 0 0 0 0 0 0 0 0 0 0 0 0 0 0 0 0 0 0 0 
0 0 0 0 1600 0 0 0 0 0 0 0 0 0 0 0 0 0 0 0 0 0 0 0 0 0 0 0 0 0 0 0 0 0 0 0 1215 0 0 0 0 0 0 0 0 0 0 0 0 0 0 0 0 0 0 0 0 0 0 0 0 0 0 0 0 0 0 0 0 0 0 0 0 0 0 0 0 0 0 0 
0 0 0 0 0 0 0 614 0 0 0 0 0 0 0 0 0 1306 361 0 0 0 0 0 0 0 0 0 0 0 0 0 0 0 0 731 0 0 0 0 0 0 0 0 0 0 846 0 0 0 0 0 0 0 0 0 0 0 0 0 0 0 0 0 0 0 0 0 0 0 0 0 0 0 0 0 0 1557 0 0 
0 0 0 0 0 0 0 308 0 0 0 0 0 0 0 0 0 307 0 732 0 0 0 0 0 0 0 0 0 0 0 1458 69 0 416 0 0 0 0 0 0 0 0 0 0 0 0 0 0 0 0 0 0 0 0 0 0 0 0 0 0 0 0 329 0 0 0 0 0 0 0 0 0 0 0 0 0 0 0 0 

# Time : 64000000 
0 0 0 0 0 1230 0 0 0 0 1295 0 0 0 828 0 0 931 0 0 0 0 0 1356 0 0 0 0 0 0 0 0 0 0 0 1381 0 0 0 0 0 1036 0 0 0 0 0 0 0 0 0 0 0 0 0 0 0 0 0 0 1181 0 627 0 1557 0 0 0 0 0 0 0 0 0 0 0 0 0 0 0 
0 0 0 0 0 0 0 0 0 0 0 0 0 0 0 0 0 0 0 0 1367 0 0 0 0 0 0 0 0 0 0 0 0 0 0 0 214 0 0 264 0 0 0 0 0 0 0 0 0 0 0 0 0 0 0 0 0 0 0 0 0 0 0 0 0 0 0 291 0 0 0 0 0 0 0 0 0 0 0 0 
0 0 0 0 0 0 0 0 0 0 0 0 0 0 0 0 0 0 0 0 0 0 0 0 0 0 0 0 100 0 0 0 1318 0 118 0 0 0 0 0 0 0 0 0 0 0 0 0 0 0 0 0 0 0 0 0 0 0 0 0 0 0 0 0 0 0 0 0 0 0 0 0 0 0 0 0 0 0 0 0 
0 0 621 0 0 0 0 0 0 0 0 0 0 0 0 0 0 0 0 0 0 0 461 634 0 0 0 0 0 0 0 0 0 0 0 0 0 0 0 0 0 0 0 0 0 0 0 0 0 0 0 0 0 0 0 0 0 0 0 0 0 0 0 0 0 0 0 0 0 0 0 0 0 0 0 0 0 0 0 0 
0 0 0 0 0 0 0 0 0 0 0 0 0 0 0 0 0 0 0 0 0 0 0 0 0 0 0 0 0 0 0 0 0 0 0 0 0 0 0 0 0 0 0 0 0 0 0 0 0 0 0 0 0 0 0 0 0 0 0 0 0 0 0 0 0 0 0 0 1469 0 0 0 0 0 0 0 0 0 0 0 
0 0 0 0 0 0 0 0 0 0 0 0 0 0 0 0 0 0 1210 0 0 0 0 0 0 0 959 0 0 0 0 0 0 0 0 0 0 0 0 0 0 0 0 0 0 1348 0 0 0 0 0 0 0 0 0 0 0 0 0 0 0 0 0 0 0 0 0 0 0 0 0 0 0 0 0 0 0 321 0 0 
0 0 0 0 0 0 0 851 191 0 0 0 0 0 0 0 0 0 0 0 0 0 0 0 0 0 0 0 1030 0 0 0 0 0 0 0 0 0 0 0 0 0 0 0 0 0 686 0 0 0 0 0 0 0 0 151 0 0 0 0 0 0 0 0 0 0 0 0 0 0 0 0 0 0 1247 0 0 0 0 0 
0 885 0 0 0 0 0 0 0 0 596 0 0 0 416 0 0 0 0 0 0 0 0 0 0 0 0 0 0 0 0 0 0 0 0 0 0 0 0 0 0 0 0 0 0 0 0 73 0 0 0 0 0 0 0 0 0 0 0 0 0 0 0 0 0 0 0 0 0 0 0 0 0 0 0 1505 0 0 0 0 
0 0 0 0 0 0 0 0 0 0 0 0 0 0 0 0 0 0 0 0 0 0 0 0 0 0 0 0 0 0 0 0 0 0 0 0 787 0 0 0 0 0 0 0 0 0 0 0 0 1070 0 0 0 0 576 0 0 0 0 0 1208 0 0 0 0 0 0 0 0 0 0 0 0 0 0 0 0 0 0 0 
0 0 0 0 0 0 0 0 0 0 0 0 0 605 0 0 0 0 1424 0 0 0 0 0 0 0 0 0 0 0 0 0 0 1435 1310 1587 0 0 0 0 0 0 0 0 0 1523 0 0 0 0 0 0 0 0 0 0 0 0 0 0 0 0 0 0 0 0 0 0 1348 0 0 0 0 0 0 0 0 0 0 0 
0 0 0 0 0 0 171 232 0 0 0 0 0 0 0 0 0 0 0 0 0 189 0 0 0 0 0 0 0 0 915 1406 0 0 0 0 0 0 0 0 0 0 0 0 0 0 0 0 0 0 0 0 0 0 0 0 0 558 0 0 431 0 0 0 0 0 0 0 0 0 0 0 0 0 0 0 0 0 0 70 
0 0 0 0 0 0 0 0 0 0 0 0 0 0 0 0 0 0 0 534 0 0 0 0 0 0 0 0 0 0 0 0 0 170 0 0 0 0 0 462 0 0 0 0 0 0 0 0 1284 0 0 0 0 0 0 293 0 0 0 0 0 0 0 0 0 0 842 0 470 0 0 0 0 0 0 0 0 0 0 0 
0 0 0 0 0 0 0 0 0 0 1057 0 1013 0 0 0 0 0 0 0 0 0 0 0 0 0 0 0 0 0 0 0 0 0 0 0 0 0 0 0 0 0 0 0 513 0 0 105 0 0 0 0 0 0 0 0 0 0 0 184 590 0 0 0 0 0 0 0 0 0 944 0 0 0 0 0 0 0 0 0 
0 0 0 0 199 0 0 0 0 8 0 0 0 0 0 0 0 0 1362 0 0 0 0 0 0 0 0 708 0 0 0 0 0 0 1405 0 0 0 0 0 419 0 0 0 0 0 0 0 0 0 0 0 0 0 0 0 0 0 0 0 0 0 0 0 0 0 0 0 0 0 0 0 0 0 0 0 0 0 0 1069 
0 0 0 0 0 0 0 0 0 0 0 0 0 0 0 0 0 0 0 1532 0 0 758 0 0 0 0 0 0 0 0 0 0 0 0 0 0 0 0 0 0 0 0 0 0 0 1154 0 0 682 0 0 0 0 0 0 0 0 0 0 0 0 1584 0 0 0 0 0 0 0 0 0 0 0 0 0 0 0 0 0 
1293 0 0 0 0 1109 0 0 0 0 0 0 0 0 0 0 0 0 0 0 0 0 0 0 0 0 0 0 116 0 0 0 0 0 0 0 0 0 0 0 0 0 0 0 0 0 0 0 0 0 0 0 0 0 0 0 0 0 0 0 0 0 0 0 0 0 0 0 0 0 0 0 0 0 0 0 0 0 0 0 
0 0 0 0 0 0 0 0 0 0 0 0 0 0 0 0 0 0 0 0 0 0 0 0 0 0 0 0 0 0 0 0 0 0 0 1257 0 0 0 0 0 0 0 0 0 0 197 0 0 0 0 0 0 0 0 0 0 0 0 0 0 0 908 0 0 0 0 0 0 0 0 0 0 0 1570 0 0 0 0 0 
0 0 784 0 0 0 0 0 0 0 0 0 0 0 0 0 0 0 0 0 0 0 0 0 0 0 0 0 0 0 0 0 0 0 0 0 0 0 0 0 0 1316 0 0 806 0 0 0 0 0 0 0 0 0 0 0 0 0 0 0 0 0 0 0 0 0 0 0 0 0 0 0 0 0 0 0 0 0 0 0 
0 0 0 0 0 0 0 0 1415 0 0 5 0 0 0 0 0 0 0 0 0 0 0 0 0 0 0 0 0 0 0 0 0 0 0 0 0 0 0 0 0 0 0 0 0 0 0 0 734 0 0 0 1154 0 0 0 0 0 0 0 0 0 0 0 0 0 0 0 0 0 0 0 0 0 1222 0 0 0 0 0 
0 0 0 0 20 0 0 0 0 0 0 0 0 0 0 0 0 0 0 0 0 0 0 0 0 0 0 0 0 0 0 0 0 0 0 0 0 0 0 0 0 224 0 0 0 0 0 0 0 0 0 0 0 0 0 0 1273 0 0 0 0 0 0 0 0 0 0 1240 0 0 0 0 0 0 0 1021 0 0 0 0 
0 0 0 0 0 0 0 0 0 0 0 0 0 0 0 0 0 0 0 0 0 0 0 0 0 105 0 0 0 0 0 0 0 0 0 0 0 0 0 0 0 0 0 0 0 0 0 0 0 0 0 380 0 482 0 880 799 0 0 0 0 0 0 0 0 0 0 0 0 0 0 0 964 283 0 0 0 0 0 0 
0 0 0 0 0 0 0 0 0 0 0 1002 0 0 1014 0 0 0 0 1285 0 0 0 770 202 1262 0 0 0 0 0 0 0 0 0 0 423 0 0 0 0 0 0 0 0 269 0 0 1396 1464 714 864 503 0 0 0 0 0 0 0 0 0 910 0 0 0 0 0 0 0 0 0 0 0 0 0 0 0 0 0 
0 0 0 0 0 0 0 0 758 0 0 0 0 0 0 0 0 0 0 0 0 0 0 0 460 1188 241 0 0 0 0 0 0 0 0 0 0 0 0 0 0 0 0 0 173 788 117 949 637 1563 101 1121 13 732 0 620 0 0 0 0 0 0 0 0 1566 193 0 0 0 0 1054 1536 1536 0 0 0 0 0 0 0 
0 0 0 0 0 0 0 0 0 0 0 0 0 0 0 0 0 0 0 0 0 0 676 539 44 1014 65 347 796 1487 0 0 0 0 0 0 873 269 345 0 125 203 307 724 1578 1275 1274 1557 1058 95 757 118 72 1312 1532 0 0 0 0 580 0 0 0 0 0 0 0 0 0 0 0 0 0 934 0 0 0 0 0 0 
0 0 0 0 0 0 0 0 0 0 0 0 0 0 0 0 0 0 0 1260 0 0 120 0 1078 860 1412 1599 530 1341 1400 1320 735 1330 963 956 1141 1247 1510 492 1395 939 1379 541 591 1180 854 362 941 238 313 1220 765 246 267 808 422 0 549 0 0 0 0 0 0 0 0 0 0 0 0 0 0 0 0 0 0 0 0 0 
0 0 0 0 146 0 0 0 0 0 0 0 295 0 1409 0 0 0 0 0 0 0 0 0 25 212 725 837 1508 221 1 252 638 865 406 464 752 1585 620 819 938 709 153 0 1542 0 733 871 96 1398 348 921 1428 1524 1079 794 1516 394 0 0 0 0 0 0 0 0 0 0 0 0 0 0 0 1208 0 0 0 0 0 0 
485 0 0 79 0 0 0 0 0 0 0 0 0 0 0 0 0 0 282 0 0 0 0 862 647 282 626 297 829 1569 43 1305 353 1018 1276 822 1385 1302 1146 326 113 169 799 1166 0 0 1446 1075 927 1012 660 744 1338 149 263 1081 1590 0 0 0 0 0 0 0 0 0 0 0 0 0 0 808 0 0 0 0 0 833 0 0 
0 0 0 0 0 0 0 0 0 0 0 0 0 0 0 0 0 0 0 0 1219 0 0 1291 1074 915 294 356 320 1051 490 248 370 1564 0 0 0 342 1528 523 1328 1340 15 437 814 961 1095 479 554 1184 1123 555 1183 695 1527 613 1149 1288 0 0 0 0 1188 0 0 0 0 0 836 0 0 251 0 0 0 0 0 0 0 0 
0 0 0 0 0 0 0 0 0 0 0 0 677 1308 0 0 0 0 0 0 0 0 79 917 576 316 664 1381 1238 1324 617 400 1363 306 0 0 0 1553 604 1179 1389 866 364 787 31 1090 1365 981 857 982 532 1577 641 1136 92 610 1504 965 0 0 0 0 0 1088 0 0 0 0 0 0 0 0 0 0 0 0 0 0 0 0 
0 0 0 0 0 0 0 0 0 0 0 0 0 0 146 0 0 0 0 0 0 0 535 311 670 537 1574 278 1404 999 578 783 300 990 1115 73 1261 1558 60 54 1298 99 526 1360 599 1593 821 1171 436 1551 588 390 1178 864 705 1579 331 75 0 0 0 0 0 0 0 0 0 0 0 0 0 0 0 0 768 0 0 0 0 0 
0 0 0 0 0 1516 0 0 0 0 0 0 0 0 0 0 0 0 0 0 0 0 1537 1455 1249 1422 1335 429 771 40 717 731 897 426 1206 635 1471 397 78 1087 130 1413 793 645 723 433 1008 754 540 1036 1318 600 649 1499 844 268 1549 103 0 0 0 0 0 0 0 0 0 0 0 0 0 0 0 0 0 0 0 0 0 0 
0 0 0 0 0 0 0 0 0 0 0 0 0 0 0 0 0 0 0 0 0 0 496 561 1358 953 0 661 596 382 896 50 1346 481 19 1118 1462 656 673 18 587 574 1388 1170 369 354 6 453 227 703 477 21 1043 415 1530 193 1507 304 508 0 0 0 0 0 0 0 0 0 0 0 0 0 0 0 0 0 0 0 0 0 
0 0 0 0 0 0 825 0 886 0 0 0 0 0 0 0 0 0 0 0 0 0 0 1418 419 1042 567 974 1469 899 680 1165 761 366 286 878 57 676 459 38 296 671 1293 850 388 468 851 389 1290 155 298 178 71 1284 898 812 988 1112 0 0 0 0 0 0 0 0 0 0 0 1328 0 0 0 0 168 0 0 0 0 0 
0 1469 0 0 0 0 0 0 0 0 0 0 0 0 0 0 0 0 0 0 0 0 970 969 70 94 747 1337 47 720 627 1372 1496 902 1177 681 1076 570 508 391 217 884 594 1512 375 85 1535 1331 1460 505 1534 188 1513 1308 234 998 931 476 0 0 0 778 0 0 0 0 0 0 0 0 0 0 0 0 0 0 0 0 0 0 
0 0 0 0 1450 0 0 0 698 0 0 918 0 0 0 0 0 0 0 0 0 0 545 1485 966 1020 1017 1368 457 983 542 920 742 1103 584 256 373 145 546 1371 1102 1514 1473 494 768 1481 841 1151 954 521 813 804 743 226 417 817 215 1208 0 0 0 0 0 0 0 0 0 0 0 0 0 0 0 0 0 0 825 0 0 0 
0 0 0 0 0 0 0 0 0 0 0 0 0 0 0 501 0 0 0 0 0 0 1084 1420 1542 823 942 773 525 1488 1062 1186 760 182 68 959 846 170 74 1099 708 1357 1434 986 856 798 1581 843 762 177 577 82 499 501 1218 1423 748 452 0 0 0 0 0 0 0 0 0 0 0 0 0 0 0 0 0 0 0 0 0 0 
0 1345 0 0 0 0 0 0 0 0 0 0 0 0 0 0 0 487 0 0 0 0 1167 167 565 1505 539 1026 1503 1046 867 312 1443 625 237 736 1442 1576 264 1559 1001 1257 24 580 1272 973 1525 935 1150 1222 37 803 651 67 132 809 1255 135 933 0 0 0 0 0 0 0 0 0 0 0 0 0 0 0 0 0 0 0 0 0 
0 0 0 0 0 0 0 0 0 0 0 0 0 0 0 0 0 0 0 0 0 0 507 1419 778 242 115 825 1343 1231 503 827 1266 849 423 686 868 421 1369 903 1235 1264 1285 531 1013 527 556 1169 687 1380 224 1256 1573 1280 0 262 569 1273 0 0 120 0 0 0 0 0 0 0 0 0 0 0 0 0 0 0 0 0 0 0 
0 0 0 0 0 0 814 0 0 0 0 0 0 0 0 0 0 0 0 0 0 0 0 706 206 877 1134 143 495 1322 1211 1176 1127 547 618 1556 642 853 1595 1450 465 1600 158 379 466 1317 1194 810 136 1089 1286 967 597 622 1241 1492 0 0 0 0 0 891 0 961 0 0 0 780 0 0 0 0 0 0 0 0 0 0 0 0 
0 0 0 0 0 0 0 0 696 0 0 0 0 0 0 0 0 0 0 0 0 0 0 383 1245 685 281 1561 303 1073 1294 634 53 1091 90 299 1361 838 1234 1147 428 1110 764 1377 361 340 1387 624 579 713 81 440 1092 359 288 427 0 0 0 0 0 0 0 0 0 0 0 0 0 0 0 0 0 0 0 0 0 0 0 0 
0 0 0 0 0 0 0 0 0 80 0 0 0 571 0 0 879 464 0 0 0 0 0 1259 456 1562 210 41 550 560 1269 180 1426 438 905 1391 1190 549 984 485 900 1582 777 378 134 1052 357 658 691 828 1520 380 972 106 39 395 1489 319 0 1440 0 0 0 0 0 0 0 0 0 0 0 0 0 0 0 0 0 0 0 882 
0 0 0 669 0 0 0 0 0 0 0 0 0 0 0 0 0 0 0 0 0 0 721 56 236 1143 1319 5 1104 171 409 519 1067 879 462 1458 1408 1029 1479 1327 1101 607 1548 164 471 175 98 1263 1021 1230 1390 360 410 213 48 1457 33 558 0 0 0 0 0 0 0 0 0 0 0 0 0 889 68 0 0 0 0 0 0 0 
0 0 0 0 0 0 0 0 0 0 0 0 0 0 0 0 0 0 0 0 0 0 0 994 1497 881 1040 1172 1479 1306 1106 751 614 1173 718 1248 957 1472 1364 58 333 121 458 1433 1105 493 996 1254 1386 1212 17 1132 174 1438 280 86 416 653 0 0 0 0 0 0 0 0 0 0 0 0 0 0 0 0 0 0 0 0 0 0 
0 0 0 0 0 0 0 0 0 0 0 0 0 0 0 0 0 0 0 0 0 0 0 218 797 566 811 1352 163 1148 943 710 108 110 1550 1252 700 677 266 928 1417 372 343 534 376 1072 1210 323 1011 251 1401 855 1215 968 883 0 454 698 0 0 0 0 0 0 1243 0 0 0 0 0 0 0 0 0 0 0 0 440 0 0 
0 0 0 0 0 0 0 0 0 0 0 0 0 0 0 0 0 0 0 0 0 819 0 0 704 1221 489 128 801 738 142 1251 1045 1478 895 325 861 1203 344 1445 183 1193 1155 1056 1555 1461 1539 276 1226 1430 1500 1144 0 386 506 611 583 741 0 1317 0 0 0 0 0 0 0 0 0 0 0 0 0 0 0 0 0 0 0 0 
0 0 0 0 0 0 0 0 0 0 0 0 0 0 0 0 0 0 0 0 0 0 0 0 964 1250 1483 1289 291 385 955 646 27 439 795 1509 402 232 202 1262 245 1080 209 107 750 35 208 666 97 977 293 358 157 1061 619 1310 1243 1007 0 0 0 0 0 0 0 0 0 0 1146 0 0 0 0 0 0 0 0 0 0 0 
0 0 0 0 0 0 0 0 0 0 0 0 0 0 0 0 0 0 0 0 0 0 294 0 995 772 918 140 51 1000 189 89 350 533 1570 674 23 948 1019 1424 474 1326 766 1281 196 184 275 553 1086 831 1197 644 840 336 327 581 1003 120 0 0 0 0 0 0 0 0 0 0 0 0 1588 0 0 0 0 903 0 0 0 0 
0 0 0 0 0 0 0 0 0 0 0 0 0 0 0 0 0 0 0 0 0 1042 0 0 909 1403 1050 1538 1441 1517 491 129 444 283 734 198 563 922 1383 486 144 740 1591 858 1174 872 958 512 228 371 847 832 659 1544 1303 1015 1407 985 318 204 0 0 0 0 0 0 0 0 0 0 0 0 0 0 0 0 0 0 0 0 
0 0 0 1207 0 0 1417 751 0 0 0 0 0 0 519 0 0 0 0 0 0 0 0 0 1356 3 684 1466 1268 12 1350 1219 104 816 1432 1240 76 910 1440 408 1196 279 467 936 318 1145 528 1588 608 1359 1431 716 1198 696 1301 1065 1598 711 0 0 0 0 0 0 1569 0 0 0 0 0 0 0 0 0 0 0 0 0 0 0 
0 0 0 0 0 0 0 0 0 0 0 0 0 0 0 0 0 0 0 0 0 0 509 522 1237 1362 1476 443 404 141 259 1126 568 1494 229 1063 551 1066 1498 204 139 1532 1299 181 993 483 1474 77 978 737 699 1456 401 1436 679 243 1439 1547 892 0 0 153 0 0 0 0 0 0 0 0 0 0 0 0 0 0 0 0 0 0 
0 0 0 0 0 0 0 0 0 0 0 0 0 0 0 0 0 0 0 0 0 363 159 908 1025 1529 562 84 934 384 885 273 785 346 1253 1059 1111 590 889 944 250 1200 1329 249 639 971 62 880 1192 200 1107 394 131 330 32 1159 749 445 0 0 0 0 0 0 0 0 0 0 0 0 0 0 0 0 1290 0 172 0 0 0 
0 49 0 0 0 0 0 0 0 0 0 0 0 0 0 0 0 0 0 0 0 0 11 219 1163 261 859 1536 1463 91 1584 1587 165 980 1540 1156 30 573 1519 1292 1271 151 707 1033 662 536 1580 191 240 1236 377 1589 875 1027 126 601 806 582 0 0 0 0 0 0 0 983 0 0 0 0 0 0 0 0 0 0 229 1213 0 0 
0 0 39 0 1142 0 0 0 0 0 0 0 0 0 0 0 0 0 0 0 0 0 842 230 287 1353 726 1207 782 322 1409 1348 368 1374 500 1349 34 147 1164 239 833 1370 1265 1493 349 59 834 815 1475 355 1233 621 392 869 730 137 689 1116 0 0 0 0 0 415 0 0 0 0 0 0 0 0 0 0 0 0 0 0 0 0 
0 0 0 0 0 0 0 0 0 0 0 0 0 0 0 0 0 0 0 0 0 0 127 991 1181 1034 1129 648 484 1296 61 168 488 338 1575 538 1035 186 790 1109 308 1185 791 559 1085 675 652 1016 739 630 1375 289 197 272 1258 190 1028 960 0 0 0 0 0 0 0 0 0 0 0 0 0 0 0 0 0 0 0 0 0 0 
0 0 0 0 0 0 0 0 391 0 0 0 0 0 0 0 1196 0 0 0 0 0 0 109 172 463 552 124 937 1209 220 244 1138 874 363 667 818 1088 1405 432 450 1316 317 1491 989 529 952 435 498 1321 1041 195 324 1154 1393 425 1039 557 0 0 0 0 0 0 0 0 0 0 1168 0 0 1281 0 0 0 0 0 0 0 0 
0 0 0 0 0 0 0 0 0 0 0 0 0 0 0 0 0 0 0 0 0 0 0 1189 285 179 826 1314 1304 1567 1511 162 504 1077 1449 890 55 1521 22 223 413 1229 1228 1162 478 29 839 1531 511 1153 1477 1053 916 678 631 398 0 0 0 0 0 0 0 0 0 0 0 0 0 0 0 51 0 0 0 0 0 0 466 0 
0 0 0 0 0 0 0 0 0 0 0 242 0 0 0 0 0 0 0 0 0 0 0 603 1480 146 1448 780 0 0 838 1122 1392 820 746 201 1068 0 1142 1414 233 598 595 295 1546 1309 1399 1225 0 906 781 150 160 442 1239 0 0 573 48 0 0 0 0 0 0 0 0 0 0 0 0 0 0 0 0 0 0 0 0 0 
0 0 0 1037 0 0 0 0 0 0 0 0 0 0 0 0 0 0 0 0 0 0 0 0 1390 1278 1518 1410 491 0 0 0 0 0 0 0 0 0 0 950 100 310 205 640 997 0 0 0 639 0 514 1113 1402 1378 0 0 0 996 0 0 0 0 0 0 0 0 0 0 0 0 0 0 0 0 0 0 0 0 0 0 
0 0 0 0 0 0 0 0 0 0 0 0 0 818 0 0 0 0 21 0 0 0 0 0 0 1388 0 0 0 0 0 754 0 0 297 0 1189 0 0 1429 495 0 0 0 0 0 0 0 0 1488 998 0 0 0 673 461 1157 0 0 0 0 0 0 0 797 0 0 0 0 0 0 0 755 0 0 0 0 0 0 1170 
0 0 0 0 0 0 0 0 0 0 0 0 0 0 0 0 0 1526 0 0 0 0 0 450 0 0 0 0 0 0 0 0 0 0 0 0 0 0 0 0 0 0 0 0 0 0 0 0 230 0 0 0 1314 0 0 0 1512 0 0 0 0 0 0 0 0 0 0 0 0 0 0 0 0 0 0 0 0 0 1251 0 
0 0 0 0 0 0 0 0 0 0 0 0 0 0 0 0 0 0 0 0 0 0 0 0 0 0 0 0 651 0 0 0 0 0 0 0 586 0 0 0 0 0 0 0 0 0 0 0 0 0 0 0 0 0 0 0 0 0 0 294 1566 0 0 0 0 0 0 0 0 0 0 960 0 0 0 0 0 0 0 0 
0 0 0 0 0 0 0 0 0 0 0 1220 0 0 0 0 0 0 0 0 0 0 0 0 0 0 0 0 0 0 0 0 0 0 0 0 0 0 0 0 0 0 109 0 0 0 0 0 0 0 0 0 0 0 0 0 0 0 0 0 0 0 0 0 0 0 0 0 0 0 0 0 0 0 0 0 0 0 0 0 
0 0 0 0 0 0 0 1420 0 1129 0 1077 0 0 1446 0 0 0 1321 0 232 1370 0 0 0 0 0 0 0 0 0 256 0 0 444 0 0 0 0 0 0 0 0 1235 0 0 0 0 0 0 0 0 0 0 0 0 0 0 1480 1192 0 0 0 0 0 0 0 0 0 0 0 0 0 0 0 0 0 0 0 0 
0 0 0 142 0 0 0 0 0 0 0 0 0 0 0 0 0 0 0 0 0 0 0 0 0 0 0 0 0 0 0 0 0 0 0 0 0 0 0 0 0 0 0 0 0 0 0 0 0 0 0 0 0 0 0 0 0 0 0 0 0 0 0 0 0 0 0 0 0 0 0 0 0 0 0 0 0 0 0 0 
0 0 0 0 0 0 0 0 0 0 0 0 0 0 0 0 0 0 0 0 0 0 0 0 0 0 0 986 0 0 0 0 0 0 0 0 0 0 0 0 0 0 0 0 0 0 0 0 0 0 0 0 0 0 0 0 0 0 0 0 0 0 0 0 0 0 0 0 0 0 0 0 0 767 0 0 0 0 0 0 
0 0 0 0 0 0 0 0 0 0 0 0 0 332 0 0 0 0 0 0 768 0 0 0 0 0 0 0 0 0 0 0 0 0 0 0 0 0 0 0 0 0 0 0 0 0 0 0 0 0 0 0 0 0 0 0 0 0 0 0 0 0 0 0 0 0 0 0 0 0 602 1477 0 0 0 0 0 0 0 0 
0 0 0 226 1288 0 0 0 0 0 0 492 0 0 0 0 0 0 0 389 0 0 0 0 0 0 0 0 0 0 0 0 1450 0 0 0 0 0 0 0 0 0 0 0 0 0 0 0 0 0 0 0 0 488 0 0 0 0 0 0 0 0 0 0 0 0 0 507 0 0 0 0 0 0 0 0 0 0 0 0 
0 0 0 0 0 0 0 0 0 0 0 349 0 0 0 0 0 0 0 1402 1015 0 0 0 0 0 0 0 0 0 0 0 0 0 0 0 0 0 0 0 0 0 0 0 0 0 0 0 0 0 0 0 0 0 0 753 871 0 0 0 0 0 0 0 0 0 0 0 0 0 0 0 0 0 0 0 0 0 0 0 
0 0 0 0 0 0 0 0 402 0 0 0 0 0 0 0 1121 463 0 1574 0 0 1497 0 0 0 0 0 0 1420 0 1171 0 0 0 0 0 0 0 429 0 0 0 0 0 0 0 1305 0 0 0 0 0 0 41 0 0 0 0 0 0 0 0 0 0 0 0 0 0 0 0 0 0 0 0 0 0 0 0 0 
0 0 0 0 0 0 0 0 0 0 0 0 0 0 0 0 0 0 0 0 0 0 0 0 0 0 0 0 0 0 0 0 0 0 0 0 0 0 0 0 0 0 0 0 0 0 0 0 0 0 0 0 0 0 0 0 0 0 0 0 0 0 0 0 0 0 15 0 0 0 0 0 0 0 0 0 0 0 0 0 
0 0 0 0 0 1372 0 0 0 0 0 0 0 0 0 0 0 0 0 1378 0 0 0 0 0 0 0 0 0 0 0 0 0 0 0 0 0 0 0 1343 0 0 0 0 0 0 0 0 0 0 0 0 0 0 0 0 0 0 0 0 0 0 0 0 0 0 1082 0 0 0 0 0 0 0 0 0 0 0 0 0 
0 458 0 0 0 0 0 0 0 0 0 0 0 0 0 0 0 0 0 0 0 0 0 0 0 0 0 0 0 0 0 0 1353 0 0 0 1176 0 0 0 0 0 0 0 0 0 0 0 0 127 0 0 0 0 0 0 0 0 0 0 0 0 0 0 0 0 0 0 0 0 0 0 482 0 0 0 598 0 179 0 
0 0 1361 0 0 0 0 871 0 0 0 0 0 0 0 0 0 0 0 1530 0 0 0 0 0 0 1129 0 0 0 0 0 1224 0 0 0 0 0 0 0 0 0 0 0 952 0 0 0 0 0 0 0 0 0 0 0 0 0 0 0 0 0 0 0 0 0 0 0 1591 0 0 0 0 0 0 0 0 0 0 0 
0 0 0 0 0 0 491 0 0 0 0 0 0 0 44 0 0 0 0 0 0 0 0 0 0 0 0 0 0 0 0 0 0 0 0 0 0 0 0 0 0 0 401 0 1551 0 0 0 0 0 0 0 0 0 0 0 0 0 0 0 0 0 0 0 0 0 0 0 214 0 0 540 0 0 0 0 0 0 0 0 
0 0 0 0 0 0 0 0 0 0 0 0 0 0 0 0 0 0 0 0 0 0 0 0 0 0 0 0 0 0 0 0 0 1209 0 0 0 0 0 0 0 0 0 0 1356 1427 0 0 0 0 0 0 0 0 0 0 0 0 0 0 0 0 0 0 0 0 0 0 0 0 0 0 0 0 0 0 0 0 0 0 
0 0 0 0 0 0 0 0 0 0 0 0 0 0 0 0 0 0 0 0 0 0 0 0 0 0 0 0 0 0 0 0 0 0 0 0 0 0 0 0 0 0 0 0 0 0 0 0 0 0 0 0 0 0 0 0 1181 0 0 0 0 0 0 0 0 0 0 0 0 0 0 0 0 0 0 0 0 0 0 0 
0 0 0 0 0 0 0 0 0 0 0 0 0 0 0 0 0 989 0 0 1011 1102 0 0 0 0 0 0 0 0 0 0 0 0 0 0 0 0 0 0 0 0 0 0 0 0 0 0 0 0 0 0 0 0 0 0 0 0 0 0 0 0 0 0 0 0 0 1433 0 0 0 0 0 0 0 0 0 0 0 0 
0 0 0 0 211 0 0 0 0 0 0 0 0 0 0 0 0 0 0 0 0 0 0 0 0 0 0 0 0 0 0 0 0 0 0 0 1279 0 0 0 0 0 0 0 0 0 0 0 0 0 0 121 0 0 0 0 0 0 0 0 0 0 0 0 0 0 0 0 0 0 0 0 0 0 0 0 0 0 0 0 
0 0 0 0 0 0 0 1548 0 0 0 0 0 0 0 0 0 467 0 0 0 1260 0 0 0 0 0 0 0 0 0 0 0 0 0 824 0 0 0 0 0 0 0 0 0 21 0 0 0 0 0 0 0 0 0 0 0 0 0 0 0 0 0 0 0 0 0 0 0 0 0 0 0 0 0 0 0 912 0 1148 
0 0 0 0 0 0 0 0 0 0 36 910 0 0 0 0 0 0 0 0 0 0 0 0 0 0 0 0 0 0 0 1497 1030 0 991 0 0 0 0 0 0 0 0 0 0 0 0 0 0 0 0 0 0 0 0 0 0 0 0 1520 1254 0 0 1020 980 0 0 0 0 0 0 0 0 0 0 0 0 0 0 0 

# Time : 70400000 
0 0 0 98 0 0 0 0 0 0 1029 0 0 0 0 0 0 0 0 0 0 0 0 242 0 0 0 0 0 0 0 0 0 0 0 305 0 0 0 0 449 1167 0 0 0 0 0 0 0 0 0 0 0 0 0 0 0 0 0 0 0 0 0 0 699 0 0 0 0 0 0 0 0 0 0 0 0 0 0 0 
669 0 0 0 0 0 0 0 0 0 0 0 0 0 0 0 0 0 0 0 601 0 0 0 0 0 0 0 0 0 0 0 0 867 0 0 0 0 0 0 0 0 0 0 0 0 0 0 0 0 0 0 0 0 0 0 0 0 0 0 0 0 0 0 0 0 0 0 0 0 0 0 0 0 0 0 0 0 0 0 
0 0 0 0 0 0 0 0 0 0 0 0 0 0 0 0 0 0 0 0 0 0 0 0 0 0 0 0 0 0 0 0 0 0 0 0 0 0 0 0 0 0 0 0 0 0 0 0 0 0 0 1444 0 0 0 0 0 0 0 0 0 0 0 0 0 0 0 0 0 0 0 0 0 0 0 0 0 0 0 0 
0 0 0 0 0 0 0 0 0 0 0 0 0 0 0 0 0 0 0 0 0 0 822 877 0 0 0 0 0 0 0 0 0 0 0 0 0 0 0 0 0 0 0 0 0 0 0 730 0 1281 0 0 0 0 0 0 0 0 0 0 0 0 0 0 0 0 0 0 0 0 0 0 0 0 325 0 0 0 0 0 
0 0 0 0 0 0 0 0 0 0 0 0 0 0 0 0 0 0 0 0 0 0 0 0 0 0 0 1094 0 0 0 0 0 0 0 0 0 0 0 0 0 0 0 0 0 0 0 0 0 0 0 0 0 0 0 0 0 0 0 0 0 0 0 0 0 0 0 0 0 0 1594 0 0 0 0 0 0 0 0 0 
0 0 0 0 0 0 0 0 0 0 0 0 0 0 0 0 0 0 92 0 0 0 0 0 0 0 0 0 0 0 1254 0 0 0 0 0 0 0 0 1322 0 0 0 0 0 0 0 0 0 0 0 0 840 0 0 0 0 0 0 0 0 0 0 0 828 760 0 0 0 0 0 0 0 0 0 0 0 956 0 0 
0 0 839 90 0 0 0 410 200 0 0 0 0 0 0 0 0 840 0 0 0 0 0 0 175 0 0 0 1375 0 0 0 0 0 0 0 0 0 0 0 0 0 0 0 0 0 1328 0 0 0 0 0 0 0 0 0 0 0 0 0 0 0 0 0 0 0 0 0 0 0 0 0 0 0 212 0 682 0 0 0 
0 404 0 0 0 0 0 0 0 0 0 0 0 0 1299 0 0 0 0 0 0 0 0 0 0 0 0 0 0 0 0 0 0 0 0 0 0 0 0 0 0 0 0 0 0 0 0 314 0 0 0 0 0 0 0 0 0 0 0 0 0 0 234 0 0 0 1104 0 0 0 0 0 0 0 0 998 0 0 624 0 
0 0 0 0 0 0 0 0 0 0 0 0 0 631 0 0 0 0 0 0 0 0 0 0 0 0 0 0 0 0 0 0 0 0 0 0 0 0 0 0 0 0 0 0 0 0 0 0 0 763 0 0 0 0 917 0 0 0 0 0 0 0 0 0 0 0 0 0 0 394 0 0 0 0 0 0 0 0 0 0 
0 0 0 0 565 0 0 0 0 0 0 0 0 0 0 0 0 0 0 0 0 0 0 0 0 0 0 0 0 0 0 0 0 0 509 0 0 0 0 0 0 0 0 0 412 177 0 0 0 0 0 0 0 0 1207 0 1251 0 0 0 0 0 0 0 0 0 0 0 0 0 0 0 0 0 141 0 0 998 0 0 
0 0 0 0 0 0 0 0 0 0 0 0 0 0 0 0 0 0 0 0 0 0 0 0 0 0 0 0 0 0 1382 246 0 0 0 0 0 0 0 0 0 0 0 0 0 0 0 0 0 0 0 0 0 0 0 0 0 92 0 0 488 0 0 0 0 0 0 0 0 0 0 0 0 0 0 0 0 0 0 0 
0 0 0 0 0 0 0 0 0 0 0 0 0 0 0 0 0 0 0 0 0 0 0 0 0 0 0 0 0 0 0 0 0 0 0 0 0 0 0 1032 122 0 0 0 0 0 0 0 0 0 0 0 1530 0 0 1012 0 0 0 0 0 0 0 0 0 0 974 0 315 0 0 513 0 0 0 0 0 0 0 0 
0 0 0 0 0 0 962 0 0 0 0 0 587 0 0 0 0 509 0 0 0 0 0 0 0 0 0 0 0 0 0 0 0 0 0 0 0 0 0 0 0 0 0 0 70 0 0 1112 0 0 0 0 0 1012 0 0 0 0 0 1420 861 0 0 0 0 0 0 0 422 0 0 0 0 0 0 1018 0 0 0 0 
0 0 0 0 0 0 0 0 0 847 0 0 0 0 0 0 0 0 0 0 0 0 0 0 0 0 1218 1170 0 0 0 0 0 0 0 0 0 0 0 0 0 0 0 0 0 0 0 0 0 0 0 0 0 0 0 0 0 0 0 0 0 0 0 0 0 0 0 0 0 1332 0 0 0 0 0 0 0 0 0 335 
0 1216 0 0 0 0 0 0 0 1 0 0 0 0 0 0 0 0 0 0 0 0 411 0 0 0 0 0 0 0 0 0 0 0 0 1427 0 0 0 0 0 1096 0 0 0 0 679 0 0 0 0 0 0 0 0 0 0 0 0 0 0 0 1202 0 0 1521 0 0 0 0 0 0 0 0 0 0 0 0 0 0 
1073 0 0 0 0 369 0 0 0 0 0 0 0 0 0 0 0 0 0 0 0 1437 0 0 0 0 0 0 0 0 0 0 0 959 0 0 0 0 0 0 0 0 0 0 0 0 0 0 0 0 0 0 0 0 0 0 0 0 0 0 0 0 0 0 0 0 0 0 0 0 0 0 0 0 0 0 0 0 0 0 
0 0 0 0 0 0 0 0 0 0 0 0 0 0 0 0 0 0 0 0 0 0 0 0 0 0 0 0 0 0 0 0 0 0 0 855 0 0 0 0 0 0 0 0 0 0 0 0 0 0 0 0 0 0 0 0 0 0 0 0 0 0 0 0 0 0 0 0 0 1141 0 0 0 0 834 0 0 0 0 0 
0 0 0 0 0 0 0 0 0 0 0 0 0 0 822 0 0 0 0 0 0 0 0 0 0 0 0 0 0 0 0 0 798 0 0 0 847 0 0 0 0 1263 0 0 0 0 0 0 0 0 0 644 0 0 0 0 0 0 0 0 0 0 0 0 0 0 0 0 0 0 0 0 0 0 0 0 0 0 0 0 
0 0 0 0 0 0 0 0 0 0 0 762 0 0 0 0 0 0 0 0 0 0 0 0 0 0 0 0 0 0 0 0 0 0 1361 0 0 0 0 0 0 0 0 0 0 0 0 0 0 0 0 0 0 0 0 0 0 1074 0 1470 0 0 0 0 0 0 0 0 0 0 0 0 0 0 910 0 0 0 0 0 
0 0 0 0 295 0 0 0 0 0 0 0 0 0 0 0 0 0 0 0 0 0 0 0 0 646 1288 0 0 0 374 0 0 0 0 0 0 0 0 0 0 0 0 0 0 0 0 0 0 0 0 1039 0 0 0 0 0 0 0 539 0 0 0 0 0 0 0 0 0 0 0 0 0 0 0 1558 0 0 0 0 
0 0 0 0 0 0 0 0 0 0 0 0 0 0 0 0 0 0 0 0 0 0 0 0 0 1040 0 0 0 0 0 0 0 0 0 0 0 0 0 0 0 0 0 0 0 0 0 0 0 0 0 293 0 561 0 0 0 0 0 0 0 0 0 0 0 0 0 0 0 0 0 0 591 0 0 0 0 0 0 0 
0 0 0 0 0 0 0 0 0 0 0 628 0 0 0 0 0 0 0 0 0 0 0 0 556 0 0 0 0 0 0 0 0 0 0 0 1358 0 0 0 0 0 0 0 0 5 0 0 795 931 921 567 361 0 0 0 0 0 0 0 0 0 0 0 0 0 0 0 0 0 0 0 0 0 0 0 0 0 0 0 
0 0 0 0 0 0 0 0 0 0 131 0 0 0 0 0 0 0 0 0 0 0 0 0 0 1188 241 0 0 574 0 0 0 0 0 0 0 0 0 0 0 0 0 399 173 788 117 949 637 1563 101 0 13 732 0 248 0 0 0 0 0 0 0 0 0 696 0 0 0 0 416 0 331 0 0 0 0 0 0 0 
0 0 276 0 0 0 0 0 0 0 0 0 0 0 0 0 0 0 0 0 0 0 0 1056 44 1014 65 347 796 1487 0 0 0 0 0 0 0 0 194 0 1077 0 0 724 1578 1275 1274 1557 1058 95 757 118 72 1312 1541 0 0 0 0 811 0 0 0 0 0 0 0 0 0 0 0 0 0 1171 0 0 0 0 0 0 
0 0 0 0 0 0 0 0 0 0 0 0 0 0 412 0 0 0 0 0 0 0 0 0 1078 860 1412 1599 530 1341 1400 1320 735 1330 0 956 1141 1247 0 492 1395 939 1379 541 591 1180 854 362 941 238 313 1220 765 246 267 0 0 0 0 0 0 0 0 0 0 0 0 0 0 0 0 0 0 0 0 0 0 0 0 1579 
0 0 675 0 0 0 0 0 0 0 0 0 936 0 319 0 0 0 0 0 0 0 0 0 0 212 725 837 1508 221 1 252 638 865 406 464 752 1585 620 819 938 709 153 0 595 0 733 871 96 1398 348 921 1428 1524 1079 794 1184 663 0 0 0 0 0 0 0 0 0 0 0 0 0 0 0 0 1180 0 0 0 0 0 
0 0 0 0 0 0 0 0 0 0 0 0 0 0 0 0 0 0 745 0 0 0 0 153 0 282 626 297 829 1569 43 1305 353 1018 1276 822 1385 1302 1146 326 113 169 799 1464 0 0 1446 1075 927 1012 660 744 1338 149 263 1081 0 0 0 0 0 0 0 0 0 0 0 0 0 0 0 490 0 0 0 0 0 0 0 0 
0 0 0 0 0 0 0 0 0 0 0 0 0 0 0 0 0 0 0 0 616 0 0 0 0 915 294 356 320 1051 490 248 370 1564 0 0 0 1409 1528 523 1328 1340 15 437 814 961 1095 479 554 1184 1123 555 1183 695 1527 613 1149 457 0 0 0 0 0 0 0 0 0 0 0 0 0 1224 0 0 0 0 0 0 0 0 
0 0 0 0 0 0 0 0 0 0 0 0 1557 1220 0 0 0 0 0 0 0 0 0 917 576 316 664 1381 1238 1324 617 400 1363 306 0 0 910 0 604 1179 1389 866 364 787 31 1090 1365 981 857 982 532 1577 641 1136 92 610 1504 965 0 0 0 0 0 1247 0 0 0 1432 0 0 0 0 0 0 0 0 0 0 1335 0 
0 0 0 0 0 0 0 0 0 0 0 0 0 0 1448 0 0 0 0 0 0 0 75 311 670 537 1574 278 1404 999 578 783 300 990 1115 73 1261 1558 60 54 1298 99 526 1360 599 1593 821 1171 436 1551 588 390 1178 864 705 1579 331 75 0 0 0 0 0 0 0 0 0 0 0 0 0 0 0 0 1339 0 0 0 0 0 
0 0 0 0 0 0 0 0 0 0 0 0 0 0 0 0 0 0 0 0 0 0 0 1455 1249 1422 1335 429 771 40 717 731 897 426 1206 635 1471 397 78 1087 130 1413 793 645 723 433 1008 754 540 1036 1318 600 649 1499 844 268 1549 103 0 0 0 0 0 0 0 0 0 0 0 0 0 0 0 0 0 0 0 0 0 0 
0 0 0 0 0 0 0 0 0 0 0 0 0 0 0 0 0 1053 0 0 0 351 0 561 1358 953 0 661 596 382 896 50 1346 481 19 1118 1462 656 673 18 587 574 1388 1170 369 354 6 453 227 703 477 21 1043 415 1530 193 1507 304 200 0 0 0 0 0 0 0 0 0 0 0 0 0 0 0 0 644 0 0 0 0 
0 0 0 0 0 0 0 0 0 0 0 249 0 0 0 0 0 0 0 0 0 0 0 1418 419 1042 567 974 1469 899 680 1165 761 366 286 878 57 676 459 38 296 671 1293 850 388 468 851 389 1290 155 298 178 71 1284 898 812 988 1112 0 0 0 0 0 0 0 0 0 0 0 87 0 0 0 0 1565 0 0 0 0 0 
0 1525 0 0 0 0 0 0 0 0 0 0 0 0 1125 1452 0 0 0 0 0 0 0 969 70 94 747 1337 47 720 627 1372 1496 902 1177 681 1076 570 508 391 217 884 594 1512 375 85 1535 1331 1460 505 1534 188 1513 1308 234 998 931 476 0 0 0 0 0 0 0 0 0 0 0 670 0 0 0 0 0 0 0 0 0 0 
0 0 0 0 762 0 0 0 1599 0 0 0 0 755 0 0 0 0 0 0 0 0 131 1485 966 1020 1017 1368 457 983 542 920 742 1103 584 256 373 145 546 1371 1102 1514 1473 494 768 1481 841 1151 954 521 813 804 743 226 417 817 215 1208 0 0 0 0 0 0 0 0 0 0 0 0 0 0 0 0 0 0 566 0 0 0 
0 0 0 0 0 0 0 0 0 0 0 0 0 0 0 690 0 0 0 0 0 0 0 1420 1542 823 942 773 525 1488 1062 1186 760 182 68 959 846 170 74 1099 708 1357 1434 986 856 798 1581 843 762 177 577 82 499 501 1218 1423 748 0 0 0 0 0 0 435 0 0 0 0 0 0 0 0 0 0 0 0 0 0 0 0 
0 1198 0 0 0 0 0 0 0 0 0 0 0 0 0 0 0 0 0 0 1443 0 892 167 565 1505 539 1026 1503 1046 867 312 1443 625 237 736 1442 1576 264 1559 1001 1257 24 580 1272 973 1525 935 1150 1222 37 803 651 67 0 0 36 288 1421 0 0 0 0 0 0 0 0 0 0 0 0 0 0 0 0 0 0 0 0 0 
0 0 0 0 0 0 0 0 0 0 0 0 0 0 0 0 0 0 0 0 0 0 0 1419 778 242 115 825 1343 1231 503 827 1266 849 423 686 868 421 1369 903 1235 1264 1285 531 1013 527 556 1169 687 1380 224 1256 1573 1280 0 548 0 496 0 0 0 0 0 0 0 0 0 0 0 0 0 0 0 0 0 0 0 0 0 0 
0 0 0 0 0 0 627 0 0 0 0 0 0 0 0 0 0 0 0 0 0 0 0 0 206 877 1134 143 495 1322 1211 1176 1127 547 618 1556 642 853 1595 1450 465 1600 158 379 466 1317 1194 810 136 1089 1286 967 597 622 1241 0 0 0 0 0 0 0 0 0 0 0 0 1376 0 0 0 0 0 0 0 0 0 0 0 203 
0 0 0 0 0 0 0 0 70 0 0 0 0 0 0 0 0 0 0 0 0 0 0 0 1245 685 281 1561 303 1073 1294 634 53 1091 90 299 1361 838 1234 1147 428 1110 764 1377 361 340 1387 624 579 713 81 440 1092 359 288 427 0 0 0 0 0 0 0 0 0 0 0 0 0 969 0 0 0 0 0 0 0 0 0 0 
0 0 0 0 0 876 0 0 0 0 0 0 0 191 0 0 0 1091 0 0 0 0 0 1458 456 1562 210 41 550 560 1269 180 1426 438 905 1391 1190 549 984 485 900 1582 777 378 134 1052 0 658 691 828 1520 380 972 106 39 395 1489 0 0 0 0 0 0 0 0 0 0 0 0 0 0 0 0 0 0 0 0 0 0 1270 
0 0 0 578 0 0 0 0 0 1252 0 0 0 0 0 0 0 0 0 0 0 0 0 56 236 1143 1319 5 1104 171 409 519 1067 879 462 1458 1408 0 0 1327 1101 607 1548 164 471 175 98 1263 1021 1230 1390 360 410 213 48 1457 33 0 0 0 0 0 0 0 0 0 0 0 0 71 0 0 1174 0 0 0 0 0 0 0 
0 909 0 0 0 0 0 0 0 0 1492 0 0 0 0 0 0 0 0 0 0 0 0 994 1497 881 1040 1172 1479 1306 1106 751 614 1173 718 1248 957 1472 1364 58 333 121 458 1433 1105 493 996 1254 1386 1212 17 1132 174 1438 280 86 416 0 0 0 0 0 0 0 0 0 0 0 0 0 0 0 0 748 0 0 0 0 0 0 
0 0 0 0 0 0 0 0 0 0 0 0 0 0 0 0 0 0 0 0 0 0 0 0 797 566 811 1352 163 1148 943 710 108 110 1550 1252 700 0 266 928 1417 372 343 534 376 1072 1210 323 1011 251 1401 855 1215 968 883 0 454 698 0 0 0 0 0 0 0 322 0 0 0 0 0 0 0 0 0 0 0 0 0 0 
0 0 0 0 0 0 0 0 0 0 0 0 0 83 0 0 0 0 0 0 0 0 0 0 0 0 489 128 801 738 142 1251 1045 1478 895 325 861 1203 344 1445 183 1193 1155 1056 1555 1461 1539 276 1226 1430 1500 1144 755 386 506 611 583 741 0 0 0 0 0 0 0 0 0 0 0 0 0 0 0 0 0 0 0 0 0 0 
0 0 0 0 0 0 0 0 0 0 0 0 0 0 0 0 0 0 0 0 0 0 0 0 964 1250 1483 1289 291 385 955 646 27 439 795 1509 402 232 202 1262 245 1080 209 107 750 35 208 666 97 977 293 358 157 1061 619 1310 1243 1007 0 0 0 0 0 0 0 0 0 0 0 0 0 0 0 0 0 0 0 0 0 0 
0 0 0 0 0 0 0 0 0 0 0 0 0 0 0 0 0 0 0 0 0 0 0 0 995 772 918 140 51 1000 189 89 350 533 1570 674 23 948 1019 1424 474 1326 766 1281 196 184 275 553 1086 831 1197 644 840 336 327 581 1003 120 1144 0 0 0 0 0 0 0 868 0 0 0 40 0 0 0 0 291 0 0 0 0 
0 0 0 0 0 0 0 0 0 0 0 0 0 0 0 507 0 0 0 0 0 921 0 0 909 1403 1050 1538 1441 1517 491 129 444 283 734 198 563 922 1383 486 144 740 1591 858 1174 872 958 512 228 371 847 832 659 1544 1303 1015 1407 985 504 0 0 0 0 0 0 0 0 0 0 0 0 0 0 0 0 0 0 0 0 0 
0 0 0 0 0 0 1582 1415 0 0 0 0 0 0 0 0 0 1228 0 0 0 0 0 0 1356 3 684 1466 1268 12 1350 1219 104 816 1432 1240 76 910 1440 408 1196 279 467 936 318 1145 528 1588 608 1359 1431 716 1198 696 1301 1065 1598 711 0 0 0 462 0 0 0 0 0 0 0 0 0 0 0 0 0 0 0 0 0 0 
0 0 0 0 0 0 0 0 0 0 0 0 0 0 0 48 0 0 0 0 0 0 509 522 1237 1362 1476 443 404 141 259 1126 568 1494 229 1063 551 1066 1498 204 139 1532 1299 181 993 483 1474 77 978 737 699 1456 401 1436 679 243 1439 1547 0 0 0 0 296 0 0 0 0 0 0 0 0 0 0 0 0 0 321 0 0 0 
0 0 0 0 0 0 0 0 0 0 0 0 0 0 0 0 0 0 0 0 0 0 159 908 1025 1529 562 84 934 384 885 273 785 346 1253 1059 1111 590 889 944 250 1200 1329 249 639 971 62 880 1192 200 1107 394 131 330 32 1159 749 445 0 0 0 0 0 0 0 0 0 0 0 0 0 0 0 0 64 0 0 0 0 0 
0 0 0 0 0 0 0 0 0 0 633 0 0 0 0 0 43 0 0 0 0 0 11 219 1163 261 859 1536 1463 91 1584 1587 165 980 1540 1156 30 573 1519 1292 1271 151 707 1033 662 536 1580 191 240 1236 377 1589 875 1027 126 601 806 582 0 0 0 0 0 0 0 1206 0 0 0 0 0 0 0 0 0 0 0 1242 0 0 
0 0 321 0 696 0 0 0 0 0 0 0 0 0 0 0 0 0 0 0 0 0 842 230 287 1353 726 1207 782 322 1409 1348 368 1374 0 1349 34 147 1164 239 833 1370 1265 1493 349 59 834 815 1475 355 1233 621 392 869 730 137 689 1116 0 0 0 0 0 869 0 0 0 0 0 0 0 0 0 0 0 0 0 0 0 0 
0 0 0 0 0 0 0 0 0 0 0 0 0 0 0 0 0 0 0 0 0 0 127 991 1181 1034 1129 648 484 1296 61 168 488 338 1575 538 1035 186 790 1109 308 1185 791 559 1085 675 652 1016 739 630 1375 289 197 272 1258 190 1028 960 0 0 0 0 0 0 0 0 0 0 0 0 0 0 0 0 0 0 0 0 0 0 
0 0 0 0 0 0 0 0 845 564 0 0 0 0 0 0 0 0 0 0 0 0 0 109 172 463 552 124 937 1209 220 244 1138 874 363 667 818 1088 1405 432 450 1316 317 1491 989 529 952 435 498 1321 1041 195 324 1154 1393 682 0 0 0 0 0 0 0 0 0 0 0 0 1517 0 0 0 0 0 0 0 0 0 0 0 
0 0 0 0 0 0 0 0 0 0 0 0 0 0 0 0 0 0 0 0 0 0 0 1189 285 179 826 1314 1304 1567 1511 162 504 1077 1449 890 55 1521 22 223 413 1229 1228 1162 478 29 839 1531 511 1153 1477 1053 916 678 631 807 0 0 0 0 0 0 0 0 0 0 0 0 0 492 0 560 0 0 0 0 0 0 468 0 
0 0 0 0 0 0 0 0 0 0 0 1501 0 0 0 0 0 0 0 0 0 0 0 0 1480 146 1448 780 1032 0 1296 1122 1392 820 746 201 1068 0 1142 1414 233 598 595 295 1546 1309 1399 1225 0 906 781 150 160 0 0 0 0 0 1201 0 0 174 0 0 0 0 0 0 0 0 0 0 0 0 0 0 0 0 0 0 
0 0 0 270 0 0 0 0 0 0 0 0 0 333 0 0 0 0 0 0 0 0 0 0 434 1278 1518 1410 1239 0 0 0 0 0 0 0 0 0 0 224 100 310 205 0 0 0 0 0 0 0 420 0 894 0 0 46 0 0 0 0 0 0 0 0 0 0 0 0 0 0 0 0 0 0 0 0 0 0 0 0 
0 0 0 0 0 0 0 0 0 0 0 0 0 1218 0 0 0 0 0 1048 0 1572 0 0 0 1367 0 0 0 0 0 0 0 0 1439 0 25 0 0 101 0 0 0 0 0 0 0 0 0 676 697 0 0 0 0 0 0 0 0 0 0 0 1066 0 1078 0 0 0 0 0 0 0 1596 0 0 847 0 0 0 0 
0 0 0 0 0 0 0 0 445 0 0 0 0 0 0 0 0 1594 0 0 0 0 0 0 0 0 0 0 0 0 0 0 940 0 0 0 0 0 0 0 0 0 0 0 0 0 0 0 0 0 0 0 199 0 0 0 739 1183 0 1326 0 0 0 0 0 0 0 0 0 0 0 1122 0 0 0 0 0 0 725 0 
0 707 0 0 0 0 0 0 0 0 0 0 0 0 0 0 0 0 0 0 0 0 0 0 0 0 0 0 0 0 479 0 0 0 0 0 159 0 0 0 0 0 0 0 0 0 0 0 0 0 0 0 0 0 0 0 0 0 442 952 0 0 0 0 0 0 0 0 0 0 0 0 0 0 0 0 0 0 0 0 
0 0 0 0 0 249 0 0 0 0 0 1487 0 0 0 0 0 0 0 0 0 0 0 0 0 0 0 0 0 0 0 0 0 0 0 0 0 0 0 0 0 0 424 0 0 0 0 0 0 0 0 0 0 0 0 0 0 0 0 0 0 0 0 265 0 0 1133 0 0 0 0 0 0 0 0 0 0 0 0 0 
0 0 0 0 0 0 0 0 0 330 0 0 0 0 0 0 0 0 1350 0 0 0 0 0 0 0 0 0 0 0 0 1514 0 0 0 0 0 0 0 0 0 0 0 0 0 0 939 0 0 0 0 0 0 0 0 0 0 0 0 717 0 0 0 0 0 0 0 0 0 0 0 0 0 0 0 0 0 0 0 0 
0 0 0 1066 0 0 0 0 0 0 0 0 1420 0 0 0 0 0 0 0 0 0 0 0 0 0 0 0 0 0 0 0 0 0 0 0 0 0 0 0 0 0 0 0 0 0 0 0 0 0 0 0 0 0 0 0 0 0 0 0 0 0 0 0 0 0 0 0 0 0 0 0 0 0 0 0 0 0 0 0 
0 0 0 0 0 0 0 0 0 0 0 0 0 0 0 0 0 0 0 0 0 0 0 0 0 0 0 0 0 0 0 0 0 0 0 0 415 0 0 0 0 0 0 0 0 0 0 0 0 0 0 0 0 0 0 0 0 0 0 0 0 0 0 0 0 0 0 0 0 0 0 0 0 49 0 0 0 0 0 0 
0 0 0 0 0 0 0 0 0 0 0 0 0 1049 0 0 0 0 0 0 998 0 0 0 0 0 0 0 0 0 0 0 0 0 0 0 0 0 0 0 0 0 0 0 0 0 0 0 0 0 0 0 0 0 0 0 0 0 0 0 0 0 0 0 1589 0 0 0 0 0 1208 996 0 0 0 0 0 0 0 0 
0 0 0 857 749 0 0 0 0 0 0 1297 0 0 0 0 0 0 0 1169 0 0 0 0 0 0 0 0 0 0 0 0 1316 0 0 0 0 0 0 0 0 0 0 0 0 0 0 0 0 0 0 0 0 0 0 0 0 0 0 0 535 0 0 0 0 214 0 1127 0 0 0 0 0 0 0 0 0 0 0 0 
0 0 0 0 0 0 0 0 0 0 0 0 0 0 0 1453 0 0 0 232 1370 0 1156 0 0 0 0 0 0 0 0 0 0 0 0 0 0 0 0 0 0 0 0 0 0 0 0 0 0 0 0 0 0 0 0 965 1528 0 0 0 0 0 0 0 0 0 0 0 0 0 0 0 0 0 0 0 0 0 0 0 
0 0 0 0 0 0 0 0 0 0 0 0 0 0 0 0 587 1157 0 941 0 0 1302 0 0 0 0 844 0 946 0 1594 0 0 0 0 0 0 0 667 0 0 0 0 0 0 0 263 0 215 0 0 0 0 1467 0 0 0 0 480 0 0 0 0 0 0 0 0 0 0 0 0 0 0 0 0 0 0 0 0 
0 0 0 0 0 0 0 0 0 0 0 1086 0 0 0 0 0 0 0 0 0 0 0 0 0 0 0 0 0 0 0 0 0 0 0 0 0 0 0 0 0 0 0 0 0 0 0 0 0 0 0 0 0 0 0 0 0 0 0 1166 0 0 0 0 0 0 554 0 0 0 0 0 0 0 0 0 0 0 0 0 
0 0 0 0 0 225 0 0 0 0 0 0 0 0 0 0 0 0 0 245 0 0 684 0 0 1366 0 0 0 0 0 0 0 0 0 0 0 0 0 0 0 0 0 0 0 0 0 0 0 0 0 0 0 0 1116 0 0 0 0 0 0 0 0 0 0 0 0 0 0 0 0 0 0 0 0 1152 0 0 0 0 
0 72 0 0 0 0 0 0 0 0 0 0 0 0 0 0 0 0 0 0 0 0 0 0 0 0 0 0 0 161 0 0 1527 0 0 0 0 0 0 0 0 0 0 0 0 0 0 0 0 923 0 0 0 0 0 0 0 1220 0 0 0 0 0 0 0 0 0 0 0 0 0 0 0 0 0 0 0 0 0 0 
0 0 0 0 0 0 0 0 0 0 0 0 0 0 0 0 0 0 0 1300 0 0 0 0 0 0 908 0 0 0 0 271 0 0 0 0 0 0 0 0 0 0 0 0 684 0 0 0 0 0 0 0 0 0 0 0 0 0 0 0 0 0 0 0 0 0 0 0 0 0 241 0 0 0 0 0 0 0 0 0 
225 0 0 0 0 828 599 0 0 0 0 0 0 0 873 0 0 0 0 0 0 0 0 0 969 0 0 0 1306 0 0 0 0 0 0 0 0 0 0 0 0 749 1033 0 135 0 0 0 0 0 0 0 1180 0 0 0 0 0 0 0 0 0 0 0 0 0 0 0 30 0 0 1034 0 0 0 0 0 0 0 0 
0 0 0 0 0 0 0 0 0 0 0 0 0 0 0 0 0 0 0 0 0 0 0 0 0 0 0 0 0 0 0 0 0 438 0 0 0 0 0 0 181 0 0 0 312 454 0 396 0 0 0 0 0 0 118 0 110 0 0 0 0 0 0 0 0 0 0 0 0 0 0 0 0 0 0 0 0 0 0 0 
0 151 0 0 0 0 0 0 0 0 0 0 0 0 0 0 360 0 0 0 0 0 0 0 0 0 0 0 0 0 0 0 0 0 0 0 0 0 0 0 949 0 0 1188 0 0 0 0 0 0 0 0 0 0 0 0 376 0 0 1253 0 0 0 0 0 0 0 0 0 0 1307 0 0 0 0 0 0 0 0 0 
0 0 0 0 0 0 0 0 0 0 538 0 0 0 0 0 0 754 0 0 0 0 0 0 0 0 0 0 0 0 0 0 0 0 0 0 0 0 0 0 0 0 0 0 0 0 0 0 0 0 0 0 0 0 0 0 0 0 0 0 0 776 0 0 0 0 1565 0 0 0 0 0 0 0 0 1027 0 0 0 0 
0 0 0 0 0 0 0 0 0 0 1108 0 0 0 0 0 0 0 0 0 0 0 0 0 0 478 0 0 0 0 0 0 0 0 0 0 587 0 0 0 0 0 0 0 0 0 0 0 0 0 0 1176 0 0 0 0 0 0 0 0 0 0 0 0 0 0 0 0 0 0 0 0 0 0 0 0 0 0 0 0 
0 0 0 0 0 0 0 1073 0 0 0 0 0 0 0 0 0 417 0 0 0 0 0 0 0 0 0 0 0 0 0 0 0 0 0 1544 0 0 0 0 0 948 0 0 0 1061 0 0 0 0 0 0 0 0 0 0 0 0 0 0 0 1295 0 0 0 0 0 0 0 0 0 0 0 0 0 0 0 0 0 21 
0 0 0 0 0 0 0 0 0 0 0 0 0 0 0 0 0 0 0 0 0 0 0 0 0 0 0 0 0 0 0 0 0 1265 1013 0 0 0 0 0 0 0 0 0 0 0 0 0 0 0 0 562 0 0 0 0 0 0 0 0 1255 0 0 0 1080 0 0 0 0 0 0 0 0 572 0 0 0 0 0 0 

# Time : 76800000 
0 0 0 0 0 0 0 0 0 0 0 0 0 0 0 0 0 0 0 0 0 0 0 0 0 0 0 0 0 0 0 0 0 0 0 21 0 0 0 0 0 627 0 0 0 0 0 0 0 0 0 0 0 0 640 0 0 0 0 0 0 0 0 0 0 0 0 0 0 962 0 0 0 0 0 0 0 0 0 0 
776 0 0 0 0 0 0 0 121 0 0 0 0 0 0 0 0 0 0 0 887 0 831 0 0 0 1102 587 71 0 0 0 0 986 0 0 0 0 0 0 458 0 0 0 0 0 0 0 0 0 0 0 0 0 0 0 0 0 0 0 0 0 0 0 0 0 0 0 0 0 0 0 0 0 0 0 0 0 0 0 
0 0 0 0 0 0 0 0 0 0 0 0 0 0 0 0 0 0 0 0 0 0 0 0 0 0 0 0 0 0 0 940 0 0 0 0 0 0 0 0 0 0 0 0 0 0 0 0 0 0 0 0 0 0 0 0 0 0 0 0 0 0 0 0 0 0 0 0 0 0 0 0 0 0 0 0 0 0 0 0 
0 0 0 0 0 0 0 0 0 0 0 0 0 0 0 0 0 0 0 0 0 0 600 601 0 0 0 0 0 0 0 0 1030 0 0 0 0 0 0 0 0 0 0 0 0 0 0 0 0 911 0 0 0 0 0 0 0 0 0 0 0 0 0 0 0 0 0 0 0 0 0 0 0 0 0 0 1330 0 0 0 
0 0 0 0 0 0 0 0 0 0 0 0 0 0 0 0 0 0 0 73 0 0 0 0 0 0 0 852 0 0 0 0 1171 0 0 0 0 0 0 0 0 0 0 0 0 0 0 0 0 0 0 0 0 0 0 0 0 0 0 0 0 0 0 0 0 0 0 0 0 0 0 0 0 0 0 0 0 0 0 0 
0 83 0 0 0 0 0 0 0 0 0 0 0 0 0 0 0 0 0 0 0 0 558 0 0 0 0 0 412 0 1526 0 0 0 0 0 0 0 0 192 0 0 0 0 0 0 0 0 0 0 0 0 0 371 0 0 0 0 0 0 0 0 0 0 187 1179 0 0 0 0 0 0 0 0 0 0 0 344 0 0 
0 0 0 0 0 0 0 0 0 0 0 0 0 0 0 0 0 103 0 0 0 0 0 0 1585 0 0 0 213 0 0 0 0 0 0 0 0 0 0 0 0 0 0 0 0 0 1276 0 0 0 0 0 0 0 0 0 0 0 0 0 0 0 0 0 0 0 0 0 0 0 0 0 0 0 0 0 0 0 0 0 
0 1370 0 0 0 0 0 0 0 0 0 0 0 0 0 0 0 0 0 0 0 0 0 0 0 0 0 975 0 0 0 0 0 0 0 0 0 0 386 0 0 0 0 0 0 0 0 0 624 0 0 0 0 0 0 289 0 514 0 0 0 0 954 0 0 0 0 0 0 0 0 0 0 0 0 231 0 0 580 0 
0 0 0 0 0 0 0 0 0 0 0 38 0 1096 0 0 0 0 0 0 0 0 0 0 0 0 0 0 0 0 0 0 0 0 0 0 0 0 0 0 0 0 0 0 0 0 0 0 0 0 0 0 0 0 1472 0 0 0 0 0 0 0 0 0 0 0 0 0 0 0 0 0 0 0 0 0 0 0 1365 0 
0 0 0 0 0 1311 0 0 0 0 0 0 0 0 0 0 0 0 0 0 0 0 0 0 0 0 0 365 0 0 0 0 0 0 0 0 0 0 0 0 0 0 0 0 1228 0 0 0 0 0 0 0 0 0 0 0 0 0 0 0 0 0 0 0 0 0 0 0 0 0 0 0 0 0 1471 0 0 0 0 0 
0 0 0 0 0 0 0 0 0 0 0 0 0 0 0 0 934 0 0 0 144 0 0 0 0 0 0 0 0 0 455 7 0 0 0 0 0 0 0 0 0 0 0 0 0 0 0 0 0 0 0 0 0 684 0 0 0 0 0 0 1307 0 0 0 0 0 0 0 0 0 0 0 0 0 0 0 0 0 0 0 
0 0 0 0 0 0 0 0 0 0 0 0 0 0 0 0 0 0 0 0 0 0 0 0 0 0 0 0 0 0 0 0 0 0 0 0 0 0 0 0 338 0 0 0 0 0 0 0 0 0 1279 0 1301 0 0 937 0 0 0 0 0 0 0 0 0 0 0 0 0 0 0 1531 0 0 0 0 0 0 0 0 
0 0 0 0 0 1104 0 0 0 0 0 0 1334 0 0 0 0 1146 0 0 0 0 0 0 0 0 0 0 0 0 0 0 0 0 0 0 0 0 0 0 0 0 0 0 1242 0 0 26 0 0 0 0 0 0 0 0 0 0 0 241 0 0 0 700 0 0 0 0 447 0 0 0 0 0 0 0 0 0 0 0 
0 0 0 0 0 0 0 0 0 0 0 0 0 0 0 0 0 0 0 0 0 0 0 0 938 0 1012 0 0 0 0 0 0 0 0 0 0 0 0 0 0 0 0 0 0 0 0 0 0 0 0 0 1558 0 0 0 0 0 0 0 0 0 0 0 0 0 356 0 0 408 0 0 0 0 0 0 0 0 601 1568 
0 0 0 0 0 0 0 0 32 1464 0 0 0 0 0 0 0 0 0 1551 0 0 230 0 0 0 0 0 0 0 0 0 0 0 0 1163 0 0 0 0 0 1247 0 0 0 0 0 0 0 0 0 0 0 0 0 0 0 0 0 0 0 0 374 0 0 0 1312 0 0 204 0 0 0 0 0 0 0 0 0 0 
1435 0 0 0 0 755 293 0 145 0 0 915 0 0 0 0 0 0 0 0 0 470 0 0 0 0 0 0 0 0 0 0 0 1188 0 0 0 0 0 0 0 0 0 0 0 0 0 0 0 0 0 0 0 0 0 0 0 0 0 0 0 0 0 0 0 0 0 0 1462 0 0 0 0 0 0 0 0 0 0 0 
0 0 0 0 0 0 0 0 0 0 0 0 0 0 0 0 0 0 0 0 0 0 0 0 0 0 0 0 0 0 0 0 0 0 0 780 0 0 0 0 0 0 0 0 0 0 0 0 0 0 0 0 0 0 0 0 0 0 0 142 0 0 0 0 0 0 0 0 0 0 0 0 0 0 1203 0 0 0 0 0 
0 0 0 0 0 0 0 0 0 0 0 0 1151 0 485 0 0 0 0 0 0 0 0 0 0 0 0 0 0 0 0 0 0 0 543 0 0 0 0 0 0 647 0 0 0 0 0 0 0 0 0 0 0 0 0 0 0 0 0 0 0 0 0 0 0 0 0 0 0 0 0 0 0 0 0 0 0 0 0 0 
0 0 0 0 0 0 0 0 0 0 0 0 0 0 0 0 0 0 0 0 0 0 0 0 0 0 0 0 0 0 0 0 0 0 0 0 0 0 0 0 0 1427 0 0 0 0 0 0 0 0 0 0 0 0 0 0 0 0 0 0 0 0 0 0 0 0 0 0 0 0 0 0 0 0 851 0 0 0 0 0 
0 0 0 0 0 0 0 0 0 0 0 0 0 0 0 0 0 0 0 0 0 0 0 0 0 0 0 0 0 0 1354 0 0 0 0 0 0 0 0 0 0 0 0 0 0 0 0 0 0 0 0 1235 0 0 0 0 0 0 0 1404 0 0 0 0 0 0 0 0 0 0 0 1574 0 0 0 1013 0 0 0 0 
0 520 0 0 0 0 0 0 0 0 0 0 0 0 0 0 0 0 0 0 0 0 0 0 0 0 0 0 0 0 0 0 0 0 0 0 0 0 0 0 0 0 0 0 0 0 0 0 0 0 0 0 0 1095 0 0 0 0 0 0 0 0 0 0 0 0 0 0 0 0 0 0 0 593 0 0 0 0 0 0 
0 0 0 0 720 0 1299 0 0 0 0 0 0 0 0 0 0 0 0 0 0 0 0 0 350 0 0 0 0 0 0 0 0 0 0 0 433 0 0 0 0 0 0 0 0 1446 0 0 0 1035 0 1302 530 0 0 0 0 0 0 0 0 0 1191 0 0 0 0 0 0 0 0 0 0 0 0 0 0 0 0 0 
0 0 0 0 0 0 0 0 0 0 1425 0 0 0 0 0 1481 0 0 0 0 0 0 0 0 397 1524 0 0 393 0 0 755 0 0 0 0 0 0 0 0 0 0 0 0 0 0 1307 0 119 0 0 739 251 0 61 0 0 0 0 0 0 0 0 0 669 0 0 0 0 148 0 987 0 0 0 0 0 0 0 
0 0 1142 0 0 0 0 0 0 0 0 0 0 0 0 0 0 0 0 0 0 0 0 397 0 1014 65 347 796 0 643 0 0 0 0 0 0 0 0 0 602 0 0 724 1578 1275 1274 1557 1058 95 757 0 72 1312 667 0 0 0 0 326 0 0 0 0 0 0 0 213 0 0 0 0 0 0 0 0 0 0 0 1035 
0 0 0 0 648 0 0 0 0 0 0 0 0 0 1127 0 0 0 0 0 0 0 0 0 0 860 1412 1599 530 1341 1400 1320 735 1330 0 587 509 0 0 0 1395 939 1379 541 591 1180 854 362 941 238 313 1220 765 246 267 0 0 0 0 0 0 0 0 0 0 0 0 0 0 0 0 0 0 0 0 0 0 0 0 0 
0 0 0 0 0 0 0 0 0 0 0 0 0 0 332 0 0 0 0 0 967 0 0 0 0 212 725 837 1508 221 1 252 638 865 406 464 752 1585 620 819 938 709 153 1495 0 0 733 871 96 1398 348 921 1428 1524 1079 762 0 0 0 0 0 0 0 0 0 0 0 0 0 0 0 0 0 0 313 0 0 0 0 0 
0 1315 0 0 0 0 0 0 0 0 0 0 0 0 0 0 0 0 0 0 0 0 0 62 0 282 626 297 829 1569 43 1305 353 1018 731 822 1385 1302 1146 326 113 169 799 0 0 0 1446 1075 927 1012 660 744 1338 149 263 0 0 0 0 0 0 0 0 0 0 0 0 0 0 0 1022 0 0 0 0 0 0 0 0 0 
0 0 0 0 0 0 0 0 0 0 0 0 0 0 0 0 0 0 0 0 1474 0 0 0 0 915 294 356 320 1051 490 248 370 1564 0 134 0 0 1528 523 1328 1340 15 437 814 961 1095 479 554 1184 1123 555 1183 695 1527 0 158 95 0 0 0 0 0 0 0 0 0 0 0 0 0 1341 0 0 0 0 0 0 0 0 
0 0 0 0 0 0 0 0 0 0 0 0 1539 835 0 0 0 0 0 0 0 0 0 295 0 316 664 1381 1238 1324 617 400 1363 306 0 0 0 1553 604 1179 1389 866 364 787 31 1090 1365 981 857 982 532 1577 641 1136 92 610 1504 940 0 0 0 916 0 876 0 0 0 440 0 0 0 0 0 0 0 0 0 0 1313 0 
0 0 0 1524 0 86 0 0 0 0 0 0 0 0 49 0 0 0 0 0 0 0 766 311 670 537 1574 278 1404 999 578 783 300 990 1115 0 1261 1558 60 54 1298 99 526 1360 599 1593 821 1171 436 1551 588 390 1178 864 705 1579 331 75 0 0 0 0 0 0 0 0 0 0 0 0 0 0 0 0 823 443 0 0 0 0 
0 0 0 0 0 0 0 0 0 0 0 0 0 0 0 0 0 0 0 0 0 993 0 1455 1249 1422 1335 429 771 40 717 731 897 426 1206 635 1471 397 78 1087 130 1413 793 645 723 433 1008 754 540 1036 1318 600 649 1499 844 268 1549 103 0 0 0 0 0 0 0 0 0 0 0 0 0 0 0 0 0 0 0 0 0 0 
0 0 0 0 0 0 0 0 0 0 0 0 0 0 0 0 0 307 0 0 0 0 0 561 1358 953 0 661 596 382 896 50 1346 481 19 1118 1462 656 673 18 587 574 1388 1170 369 354 6 453 227 703 477 21 1043 415 1530 193 1507 304 191 0 0 0 0 0 0 0 0 0 0 0 0 0 0 0 0 0 0 0 0 0 
0 0 0 0 0 0 0 0 0 0 0 0 0 0 0 0 0 0 0 1254 0 0 0 1418 419 1042 567 974 1469 899 680 1165 761 366 286 878 57 676 459 38 296 671 1293 850 388 468 851 389 1290 155 298 178 71 1284 898 812 988 1112 0 0 0 0 0 0 0 0 0 0 0 897 0 0 0 0 0 0 0 0 0 0 
0 286 0 0 0 0 0 0 0 0 0 0 0 0 0 0 0 0 0 0 0 0 0 969 70 94 747 1337 47 720 627 1372 1496 902 1177 681 1076 570 508 391 217 884 594 1512 375 85 1535 1331 1460 505 1534 188 1513 1308 234 998 931 0 0 0 0 0 0 0 0 0 0 0 0 1355 0 0 0 0 0 0 0 0 0 0 
0 0 0 0 0 0 0 0 0 0 0 0 0 849 0 0 0 0 0 0 0 0 0 942 966 1020 1017 1368 457 983 542 920 742 1103 584 256 373 145 546 1371 1102 1514 1473 494 768 1481 841 1151 954 521 813 804 743 226 417 817 215 0 0 0 0 0 0 0 0 0 0 0 0 0 0 0 0 0 0 0 647 0 0 0 
0 0 0 0 448 0 0 870 0 0 0 0 0 0 0 0 0 0 0 0 0 0 0 1420 1542 823 942 773 525 1488 1062 1186 760 182 68 959 846 170 74 1099 708 1357 1434 986 856 798 1581 843 762 177 577 82 499 501 1218 0 0 0 0 0 0 0 0 1333 0 0 0 0 0 0 0 0 0 0 0 0 0 0 0 0 
0 0 0 0 0 0 0 0 0 0 0 1074 0 0 0 0 0 0 0 0 404 0 274 167 565 1505 539 1026 1503 1046 867 312 1443 625 237 736 1442 1576 264 1559 1001 1257 24 580 1272 973 1525 935 1150 1222 37 803 651 67 0 0 68 600 0 0 0 0 0 0 0 0 0 0 0 0 0 0 0 0 0 0 1039 0 0 0 
0 0 0 0 0 0 0 0 0 0 0 0 0 0 1109 0 0 0 0 0 0 0 0 1419 778 242 115 825 1343 1231 503 827 1266 849 423 686 868 421 1369 903 1235 1264 1285 531 1013 527 556 1169 687 1380 224 1256 1573 1280 0 0 0 1289 0 0 0 0 0 0 0 0 0 0 0 0 0 0 0 0 0 0 0 0 0 0 
88 0 0 0 0 0 870 0 0 0 0 0 0 0 0 0 0 0 0 0 0 0 0 0 206 877 1134 143 495 1322 1211 1176 1127 547 618 1556 642 853 1595 1450 465 1600 158 379 466 1317 1194 810 136 1089 1286 967 597 622 1241 0 0 0 0 0 0 0 1101 0 0 0 0 525 0 0 0 0 0 0 0 0 0 0 0 0 
0 0 0 0 0 0 0 0 876 0 0 0 0 0 0 1029 0 0 0 0 0 0 0 0 1245 685 281 1561 303 1073 1294 634 53 1091 90 299 1361 838 1234 1147 428 1110 764 1377 361 340 1387 624 579 713 81 440 1092 359 288 427 0 0 0 279 0 0 0 0 0 0 0 0 0 615 0 0 0 0 0 0 0 0 0 0 
0 0 0 0 0 1005 0 0 0 0 0 0 0 0 0 0 0 570 0 0 0 0 0 1448 456 1562 210 41 550 560 1269 180 1426 438 905 1391 1190 549 984 485 900 1582 777 378 134 0 0 658 691 828 1520 380 972 106 39 395 0 0 0 0 0 0 0 0 0 0 0 0 0 0 0 892 0 0 0 0 0 0 0 0 
0 0 0 0 0 0 0 884 0 0 0 0 0 0 0 0 0 0 0 0 0 0 0 0 236 1143 1319 5 1104 171 409 519 1067 879 462 1458 1408 1029 0 1327 1101 607 1548 164 471 175 98 1263 1021 1230 1390 360 410 213 48 1457 0 0 0 0 0 0 0 0 0 0 0 0 0 1047 0 0 295 0 0 0 17 0 0 0 
0 952 0 0 0 0 0 0 0 0 0 0 0 0 0 0 0 0 0 0 0 0 0 929 1497 881 1040 1172 1479 1306 1106 751 614 1173 718 1248 957 1472 1364 58 333 121 458 1433 1105 493 996 1254 1386 1212 17 1132 174 1438 280 86 416 0 0 0 0 0 0 0 0 0 35 0 0 0 182 0 0 378 0 0 0 0 0 0 
0 0 0 0 0 0 0 0 0 0 0 0 0 0 848 0 0 0 0 0 0 0 38 0 0 521 811 1352 163 1148 943 710 108 110 1550 1252 700 0 0 928 1417 372 343 534 376 1072 1210 323 1011 251 1401 855 1215 968 883 0 454 698 0 0 0 0 0 0 0 793 0 0 0 0 0 0 0 0 0 0 0 0 0 0 
0 0 0 0 0 0 0 0 0 0 0 0 0 1068 0 0 0 0 0 0 0 0 0 0 0 0 489 128 801 738 142 1251 1045 1478 895 325 861 1203 344 1445 183 1193 1155 1056 1555 1461 1539 276 1226 1430 1500 1144 755 386 506 611 583 741 0 0 0 0 0 0 0 0 0 0 0 0 0 0 0 0 0 0 0 0 0 0 
0 0 0 0 0 0 0 0 0 0 0 0 0 0 0 0 0 0 0 0 0 0 0 0 0 1250 1483 1289 291 385 955 646 27 439 795 1509 402 232 202 1262 245 1080 209 107 750 35 208 666 97 977 293 358 157 1061 619 1310 1243 1007 0 0 0 0 0 0 0 0 0 0 0 0 0 0 0 0 0 0 0 0 0 757 
0 0 0 0 0 0 0 0 0 0 0 0 0 0 0 0 0 0 0 0 0 0 0 0 0 772 918 140 51 1000 189 89 350 533 1570 674 23 948 1019 1424 474 1326 766 1281 196 184 275 553 1086 831 1197 644 840 336 327 581 1003 120 960 0 0 0 0 0 0 0 495 0 0 0 0 0 0 0 0 577 0 0 0 0 
0 0 0 0 0 0 0 0 0 0 279 0 0 0 0 1490 0 0 0 0 0 309 0 1409 909 1403 1050 1538 1441 1517 491 129 444 283 734 198 563 922 1383 486 144 740 1591 858 1174 872 958 512 228 371 847 832 659 1544 1303 1015 1407 985 577 0 0 0 0 0 0 0 0 0 0 0 0 0 0 0 0 0 0 0 0 0 
0 0 0 0 0 0 231 1170 0 0 0 0 0 0 0 0 0 0 0 0 0 0 0 0 1356 3 684 1466 1268 12 1350 1219 104 816 1432 1240 76 910 1440 408 1196 279 467 936 318 1145 528 1588 608 1359 1431 716 1198 696 1301 1065 1598 711 0 0 0 1064 0 0 0 0 0 0 0 0 0 0 0 0 0 0 0 0 0 0 
0 0 0 0 0 0 0 0 0 0 573 0 0 0 0 1586 0 0 0 0 0 0 0 0 1237 1362 1476 443 404 141 259 1126 568 1494 229 1063 551 1066 1498 0 139 1532 1299 181 993 483 1474 77 978 737 699 1456 401 1436 679 243 1439 1547 0 0 0 0 0 0 0 0 0 0 0 0 0 0 0 0 0 0 344 0 0 0 
0 0 0 0 0 0 0 0 0 0 0 0 0 0 0 0 0 0 0 0 0 0 0 908 1025 1529 562 84 934 384 885 273 785 346 1253 1059 1111 590 889 944 250 1200 1329 249 639 971 62 880 1192 200 1107 394 131 330 32 1159 749 445 0 0 0 617 0 0 0 0 0 0 0 0 1072 0 0 0 899 0 0 0 0 0 
0 0 0 0 0 0 0 0 0 0 1557 897 0 0 0 0 620 0 0 0 0 0 11 219 1163 261 859 1536 1463 91 1584 1587 165 980 1540 1156 30 573 1519 1292 1271 151 707 1033 662 536 1580 191 240 1236 377 1589 875 1027 126 601 806 582 0 0 0 0 0 0 0 0 0 0 0 0 0 0 0 0 0 0 0 1163 0 0 
0 0 0 0 845 0 0 0 0 0 0 0 0 0 0 0 0 579 0 0 0 0 842 230 287 1353 726 1207 782 322 1409 1348 368 1374 0 1349 34 147 1164 239 833 1370 1265 1493 349 59 834 815 1475 355 1233 621 392 869 730 137 689 1116 0 0 0 0 0 735 0 0 0 0 0 0 0 0 0 0 0 0 0 0 0 0 
0 0 0 0 0 0 0 0 0 280 0 0 0 0 0 0 0 0 0 0 0 0 127 991 1181 1034 1129 648 484 1296 61 168 488 338 1575 538 1035 186 790 1109 308 1185 791 559 1085 675 652 1016 739 630 1375 289 197 272 1258 190 0 0 0 0 0 0 0 0 0 0 0 0 0 0 0 0 0 0 0 0 0 0 0 0 
0 0 0 0 0 0 0 1109 0 103 0 0 0 0 0 0 0 0 0 0 0 0 0 109 172 463 552 124 937 1209 220 244 1138 874 363 667 818 1088 1405 432 450 1316 317 1491 989 529 952 435 498 1321 1041 195 324 1154 1393 425 0 0 0 0 0 864 0 0 868 0 0 0 0 0 0 0 0 0 0 0 0 72 0 0 
0 0 0 0 0 0 0 0 0 0 0 0 0 0 0 0 0 0 0 0 0 0 0 1189 285 179 826 1314 1304 1567 1511 162 504 1077 1449 890 55 1521 22 223 413 1229 1228 1162 478 29 839 1531 511 1153 1477 1053 916 33 0 1352 0 0 0 0 0 0 0 0 0 0 0 0 0 0 0 288 0 0 0 0 0 0 647 0 
0 0 787 0 0 0 0 49 0 0 0 0 0 0 0 0 0 0 0 0 0 0 0 0 627 146 1448 780 1032 0 1382 1122 1392 820 746 201 1068 0 1142 1414 233 598 595 295 1546 1309 0 55 0 595 781 150 160 0 0 0 0 0 0 0 0 279 0 0 0 0 0 0 0 0 0 0 0 0 0 0 0 0 0 0 
0 0 0 0 0 0 0 0 0 0 0 0 0 1544 0 0 0 0 0 0 0 0 0 0 1059 528 1518 1410 1205 0 0 0 0 0 0 0 0 0 0 0 493 0 0 0 0 0 0 0 0 0 0 208 0 0 0 0 760 0 0 0 0 0 0 0 0 0 0 0 0 0 0 0 0 0 0 0 0 0 0 0 
0 0 0 0 0 0 0 0 0 52 0 0 0 504 0 0 0 0 0 1122 0 1551 0 0 0 467 0 0 0 0 0 0 0 0 0 0 351 0 0 0 0 0 0 656 0 0 0 0 0 0 0 0 0 0 0 0 0 0 0 0 0 0 514 0 1582 473 0 0 0 0 0 0 0 0 0 239 0 0 0 0 
0 0 0 0 0 0 0 0 762 0 0 0 0 0 0 0 0 488 0 0 0 130 0 0 0 0 0 286 0 0 0 0 0 0 0 0 0 0 0 0 0 49 0 0 0 0 0 0 0 0 0 0 0 0 0 0 0 1184 0 0 0 0 0 0 0 0 0 0 0 0 0 898 0 0 1213 0 1210 0 1261 0 
0 835 0 0 0 0 0 0 0 0 1578 0 0 0 0 0 0 0 0 0 0 0 0 0 0 0 0 0 0 0 1537 0 0 0 0 0 282 0 0 0 0 0 0 0 0 0 0 0 0 0 0 0 0 0 0 0 0 0 0 1433 0 0 0 0 0 0 0 0 0 0 0 0 0 0 1488 0 0 0 0 0 
422 0 0 0 0 0 0 0 0 0 0 1559 0 0 0 0 0 0 0 0 0 0 0 0 0 0 0 0 0 0 0 0 0 0 0 0 0 0 0 0 0 0 1591 0 0 0 0 0 0 0 0 0 0 0 0 0 0 0 0 0 0 0 0 720 0 0 653 0 0 0 0 0 0 0 0 0 0 0 0 0 
0 0 0 0 0 0 0 0 0 0 0 0 0 0 0 0 0 0 1356 0 0 0 0 0 1486 0 0 0 0 0 0 421 0 0 0 0 0 0 0 0 0 0 0 0 0 0 984 0 0 0 0 0 0 0 0 0 0 0 0 0 0 0 0 0 0 0 0 0 0 0 0 0 0 0 0 0 0 211 0 0 
0 0 0 1089 0 0 0 0 0 0 1139 0 1000 0 0 0 855 0 0 0 0 0 0 0 0 0 0 0 0 0 0 0 0 0 0 0 0 0 0 0 0 0 0 0 0 0 0 0 0 0 0 0 0 435 0 0 0 0 0 0 1092 0 0 549 0 0 0 0 0 0 0 0 0 0 0 0 0 0 0 0 
0 0 0 0 0 0 0 0 0 0 0 0 0 0 0 0 0 0 887 0 0 0 0 0 0 0 0 0 0 0 0 0 0 0 858 0 0 0 0 0 0 0 0 0 0 0 0 0 0 0 0 0 0 0 0 0 0 0 0 0 0 0 0 0 0 0 0 0 0 0 0 0 0 1049 0 0 0 0 0 0 
0 0 0 0 0 0 0 0 0 0 0 900 0 918 359 0 0 0 0 0 164 0 0 1268 0 0 0 0 0 0 0 0 0 0 0 0 0 0 0 0 0 0 0 0 0 0 0 0 0 0 0 0 0 0 0 0 0 0 0 169 0 767 0 0 0 0 0 0 0 0 559 1247 0 0 0 0 0 0 0 0 
0 0 0 412 0 0 0 0 0 0 0 913 0 0 0 0 0 0 0 0 0 0 0 0 0 0 0 0 0 0 0 0 0 0 0 0 0 0 0 0 0 0 0 0 0 0 0 0 0 0 0 0 0 0 0 0 208 1384 0 0 1238 0 0 0 0 0 0 480 0 0 0 1563 0 0 0 0 1459 0 0 0 
0 0 0 0 0 0 0 0 0 0 0 0 0 0 0 242 0 0 0 0 471 0 289 0 0 0 0 0 0 0 297 0 0 0 0 0 156 0 0 0 0 0 0 0 0 0 0 0 0 0 0 0 0 0 0 1487 1182 0 0 0 0 0 0 1149 0 0 0 0 0 745 0 0 0 0 0 0 0 0 0 0 
0 0 0 0 0 0 0 0 0 0 0 0 0 0 104 0 132 0 0 0 0 0 1426 0 0 0 0 368 0 0 0 240 0 0 0 0 0 0 0 387 0 0 0 1235 0 0 0 676 0 0 0 0 0 0 437 0 0 0 0 0 0 0 0 0 0 0 0 322 0 0 0 0 0 0 0 0 985 0 0 0 
0 0 0 0 1261 0 0 0 0 0 0 1567 0 0 0 0 0 0 0 0 0 232 0 0 0 0 0 0 0 0 197 0 0 0 0 0 0 0 0 0 0 1370 0 0 0 28 0 0 0 0 0 0 0 0 0 0 365 0 0 0 0 808 0 0 0 0 1491 0 0 0 0 0 0 0 0 0 0 0 0 0 
0 0 0 0 0 271 0 0 0 0 0 0 0 0 0 0 1196 0 0 2 0 0 1109 0 0 487 0 0 0 0 0 0 0 0 0 0 0 0 0 0 133 0 426 0 0 0 0 0 0 0 413 0 0 0 1301 0 0 0 0 0 0 0 0 0 0 0 0 0 0 0 0 0 0 0 0 1449 0 0 0 852 
0 869 0 0 0 0 0 0 0 252 0 0 0 0 0 0 0 0 0 0 0 0 0 0 0 0 0 0 0 0 418 0 0 0 0 0 0 0 710 0 0 0 0 0 0 820 0 0 0 980 0 0 0 0 0 0 0 0 0 0 0 0 0 0 0 0 0 0 0 0 0 0 0 0 0 0 0 0 0 0 
0 0 0 0 0 0 0 0 0 0 0 0 0 0 0 0 0 0 0 389 0 1045 0 0 0 0 37 0 0 0 0 0 0 0 0 0 0 0 0 0 0 0 0 0 1280 0 0 0 0 0 0 0 0 0 0 0 0 0 0 0 0 0 1482 0 0 0 0 0 0 0 1439 0 0 0 0 0 0 0 0 0 
0 0 0 0 0 0 0 0 0 0 0 0 0 0 0 0 0 0 0 0 0 0 0 1267 0 0 0 712 346 0 0 0 0 0 0 0 0 0 0 0 0 625 0 0 564 0 0 0 0 0 0 0 799 0 0 0 0 0 0 0 0 0 0 0 0 0 0 0 805 0 0 0 0 0 0 0 0 0 0 0 
0 0 0 0 0 0 0 0 0 0 0 0 0 0 0 0 0 0 0 0 0 0 0 0 0 0 0 0 0 0 0 0 0 783 0 0 0 0 0 0 0 0 0 0 163 0 0 0 0 0 0 0 0 0 0 0 0 0 0 0 0 0 0 0 0 0 0 0 0 0 0 0 0 0 0 0 0 1204 0 0 
0 1546 0 0 0 0 0 0 0 0 0 0 0 0 0 0 725 0 0 0 0 0 0 0 0 0 0 0 0 0 0 0 0 0 0 0 0 0 0 0 0 0 0 190 0 0 0 0 0 0 121 0 0 0 0 0 0 0 0 334 0 0 0 0 0 0 0 0 0 0 0 0 0 0 0 0 0 0 0 0 
0 0 0 0 0 0 0 0 0 0 1536 0 0 0 0 0 0 691 0 0 0 0 0 0 0 0 0 0 0 0 0 0 0 0 0 0 0 0 0 0 0 0 0 0 0 0 0 0 0 0 0 0 0 0 0 0 0 0 0 0 0 606 0 0 0 0 1311 0 0 0 0 614 459 0 0 0 490 0 0 0 
0 0 0 0 0 0 0 0 0 0 0 0 0 0 0 0 0 0 0 0 0 0 0 0 0 0 0 0 0 0 0 0 0 0 0 0 1165 0 0 0 0 0 0 0 0 0 0 0 890 0 0 728 0 0 0 0 593 0 0 0 0 0 0 488 0 0 0 0 0 0 0 0 0 0 334 0 0 903 0 0 
0 0 0 0 0 0 0 0 0 0 0 0 0 0 0 0 0 1055 0 0 0 0 0 0 0 0 0 0 0 0 0 0 0 0 0 1596 0 0 0 0 0 0 0 0 0 718 0 0 0 0 0 0 0 0 0 0 0 0 0 0 0 1313 0 0 0 0 0 0 0 0 0 0 0 0 0 0 0 0 0 0 
0 0 0 0 0 0 0 0 0 0 0 0 0 0 0 0 0 0 0 0 0 0 0 0 0 0 0 0 0 0 0 200 0 710 81 0 0 0 0 0 0 0 0 0 0 0 0 0 0 0 0 0 0 0 0 0 0 0 0 0 234 0 1412 0 0 0 0 0 0 0 0 0 0 0 0 0 0 0 0 0 

# Time : 83200000 
0 0 0 0 0 0 0 0 0 0 0 0 0 0 0 0 0 0 0 0 0 0 0 0 0 0 0 0 962 0 0 0 0 0 0 0 0 0 0 0 0 1342 0 0 0 0 0 0 0 0 0 0 0 0 1555 0 0 0 0 0 0 0 0 0 0 0 0 0 0 206 0 0 0 0 0 0 0 0 0 0 
1528 0 0 0 0 0 0 0 0 0 0 0 0 0 0 0 0 0 0 0 0 0 354 0 0 0 1123 896 0 0 0 0 0 0 320 0 0 0 0 0 0 0 0 0 0 0 0 0 0 0 0 0 0 0 0 0 0 0 0 0 0 0 0 0 0 0 0 0 0 0 0 0 0 0 740 0 0 0 0 0 
0 0 0 0 0 0 0 0 0 0 0 0 0 0 0 0 0 0 0 0 0 1263 0 0 0 0 0 0 0 0 0 0 0 1445 0 0 0 0 0 0 0 0 0 0 0 0 0 0 0 0 0 1176 0 0 0 0 0 0 0 0 0 0 0 0 0 0 0 0 0 0 0 0 0 0 0 0 0 0 0 0 
0 0 0 0 1313 0 0 0 0 0 0 0 0 0 0 0 0 0 639 0 0 0 946 0 0 0 0 0 0 0 0 0 0 0 0 0 0 0 0 0 0 0 515 0 0 0 0 0 0 592 0 0 0 0 0 0 0 0 0 0 0 0 0 0 0 0 0 0 0 0 0 0 0 0 0 0 326 0 0 0 
0 0 0 0 0 0 0 0 0 0 0 0 0 0 0 0 0 0 0 0 0 0 0 0 0 0 0 0 0 0 0 0 0 0 0 0 0 0 0 0 0 823 606 0 0 165 0 0 1350 0 0 0 0 0 0 0 0 0 0 0 0 0 0 0 0 0 0 0 0 0 0 0 0 0 0 0 0 0 0 0 
0 0 0 0 0 0 0 0 0 0 0 0 0 0 0 0 0 0 0 0 0 0 132 0 0 0 0 0 0 0 0 0 0 0 0 0 0 0 0 0 0 0 0 0 0 0 0 0 1480 0 0 0 0 0 0 0 0 0 1394 0 0 0 0 0 1266 575 0 0 0 0 0 1305 0 0 0 0 0 0 0 0 
0 0 0 0 0 0 0 0 0 0 0 0 0 0 0 0 0 1084 0 0 0 0 278 0 767 0 0 0 1568 0 0 0 0 0 0 0 0 0 0 0 0 0 0 0 0 0 0 0 0 0 0 0 0 0 0 0 0 0 0 0 0 0 0 0 0 1176 0 0 0 0 0 0 0 0 0 0 0 0 0 0 
0 1106 0 0 0 0 0 0 0 0 0 0 0 0 0 0 0 0 0 0 0 0 0 0 0 381 0 1283 0 0 0 0 0 0 0 0 1054 0 414 0 0 0 0 0 0 0 0 0 422 0 0 0 0 0 0 94 0 818 0 0 0 0 0 0 0 0 416 0 0 0 0 0 0 0 0 80 0 0 523 0 
0 0 0 0 0 0 0 0 0 0 0 346 0 716 0 0 0 0 0 0 1125 0 0 0 0 0 0 0 0 0 0 0 0 0 0 0 0 0 0 0 0 0 0 0 0 0 0 0 0 0 0 0 0 0 0 0 0 0 0 0 0 0 0 0 0 0 0 0 0 0 0 0 0 0 0 0 0 0 935 0 
0 0 0 0 0 0 0 171 0 0 0 1113 0 0 0 0 0 0 0 0 10 1480 0 0 0 0 0 0 0 0 0 1442 0 0 0 0 0 0 0 0 0 0 0 0 0 0 0 0 0 0 0 0 0 0 0 0 0 0 0 0 0 0 706 0 0 0 0 0 0 0 0 0 0 0 0 0 0 0 0 0 
0 0 0 0 0 0 0 0 0 0 0 0 0 0 0 0 1461 0 0 0 0 0 0 0 0 0 0 0 0 0 0 0 0 0 0 0 0 0 0 0 0 0 0 0 0 0 0 0 0 0 0 0 0 1392 0 0 0 0 0 0 587 0 0 0 0 0 0 0 0 0 0 0 0 0 0 0 0 0 0 0 
0 0 0 0 0 0 0 0 0 0 0 0 0 0 0 0 0 0 0 0 0 0 0 0 0 0 1168 0 0 0 0 504 1493 0 0 0 0 0 0 1328 814 0 0 0 0 0 0 0 0 0 514 0 0 0 0 0 0 0 0 0 0 0 0 0 0 0 0 0 0 0 0 0 0 1445 0 0 0 0 0 0 
670 0 0 0 0 0 435 0 0 0 0 0 0 0 0 0 0 305 0 0 0 0 0 0 0 0 0 0 0 0 0 0 0 0 0 0 0 0 0 0 0 0 1489 0 0 0 0 711 0 0 0 0 0 0 0 0 0 0 0 0 0 0 0 843 0 0 0 0 12 0 0 0 0 0 0 0 0 0 0 0 
0 0 0 0 0 0 0 0 0 0 0 0 0 0 0 0 0 0 0 0 0 0 0 0 13 0 0 0 0 0 0 0 0 0 0 0 0 0 0 0 0 0 0 0 0 0 0 0 0 0 0 0 1391 0 0 0 0 0 0 0 0 0 0 0 0 0 0 0 0 0 478 0 0 877 0 0 0 0 704 0 
0 0 0 0 0 0 0 0 1051 0 1376 0 0 0 0 0 0 0 0 970 0 0 0 0 0 0 0 0 0 0 0 0 0 0 0 0 0 0 0 0 0 0 0 0 0 0 0 0 0 0 0 0 0 0 0 0 0 0 0 0 0 0 735 0 0 0 155 0 0 0 0 0 0 0 0 0 0 0 0 0 
345 0 0 0 0 269 330 0 0 0 0 1457 0 0 0 0 0 0 0 0 0 0 0 0 0 0 0 0 0 0 0 0 0 400 0 0 921 0 0 0 0 0 0 0 0 0 0 0 0 0 0 0 0 0 0 0 1033 0 0 0 0 0 0 0 0 0 0 272 13 0 0 0 0 0 0 0 0 0 0 0 
0 0 0 505 0 0 0 0 0 0 0 0 0 0 0 0 1539 0 0 0 0 0 0 0 0 0 0 0 0 0 0 0 0 0 0 816 0 0 0 0 0 0 0 0 0 0 0 0 0 0 0 0 0 0 0 0 0 0 0 738 0 0 0 0 0 0 0 0 0 0 0 0 0 0 168 0 0 0 0 0 
0 0 0 0 0 0 0 0 0 0 0 0 163 0 1049 0 0 0 0 0 0 0 0 0 0 140 0 0 0 0 0 241 0 0 1468 0 0 0 0 1228 0 1275 0 0 0 0 0 0 0 0 0 0 0 0 0 0 0 0 0 0 0 0 0 0 0 0 0 0 0 0 0 0 0 0 0 0 0 0 0 0 
0 0 0 0 0 0 0 0 0 0 0 0 0 0 0 0 0 0 0 0 0 0 0 0 0 0 0 0 0 0 0 0 0 0 0 0 0 0 0 0 0 572 0 0 0 0 0 0 0 0 0 0 0 0 963 0 0 0 0 0 0 848 0 0 0 0 0 0 0 0 0 0 0 0 0 0 0 1086 0 0 
0 0 0 0 0 0 0 0 0 0 0 0 0 0 0 0 0 0 0 0 0 0 0 0 0 0 0 0 0 0 0 0 0 0 0 0 0 0 0 0 0 0 0 0 0 0 0 0 0 0 0 0 0 0 0 0 0 0 0 812 0 0 644 0 0 0 0 0 1151 0 0 0 0 0 0 831 0 0 0 0 
0 241 0 0 0 0 0 0 0 0 0 0 0 0 0 0 0 0 0 0 0 0 0 0 0 0 0 0 0 0 0 0 0 0 0 0 0 0 0 0 0 0 0 0 489 0 0 0 0 0 0 0 0 0 0 0 0 0 0 0 0 0 0 0 0 0 0 0 174 0 0 0 0 50 0 0 0 0 0 0 
0 0 0 0 209 0 0 0 0 0 0 0 0 0 0 0 0 0 0 495 0 0 0 0 403 0 0 0 0 0 32 0 0 0 0 0 0 0 0 0 0 0 0 0 0 0 0 0 0 0 0 0 0 0 0 0 0 0 0 0 0 0 0 0 0 0 0 0 0 0 0 0 0 0 0 0 0 0 0 0 
0 0 0 0 0 0 1286 0 0 0 0 0 0 0 0 0 0 0 0 0 0 0 0 0 0 66 0 0 0 1000 0 0 0 0 0 0 0 0 0 0 0 0 0 0 0 0 0 0 0 0 0 0 673 353 0 0 0 0 0 0 0 0 0 0 0 0 0 0 0 0 1268 0 652 0 0 0 0 0 1198 0 
0 0 944 0 1249 0 0 0 0 0 0 0 0 0 0 0 0 0 0 0 0 0 0 1256 0 1014 65 347 796 1487 508 0 0 0 0 0 0 0 0 0 0 0 0 0 0 0 1274 1557 1058 0 310 0 72 1312 0 0 0 0 0 1540 0 0 0 0 0 0 0 856 0 0 0 0 0 0 0 0 0 0 0 1067 
0 0 0 0 0 0 0 0 0 0 0 0 0 0 0 0 0 0 0 0 0 0 0 0 0 860 1412 1599 530 1341 1400 1320 735 1330 0 0 368 0 0 0 1395 939 0 374 1584 1183 854 362 941 238 313 1220 765 246 0 0 0 0 0 0 0 0 0 0 0 0 0 0 0 0 0 0 0 0 0 0 0 0 0 0 
0 0 403 0 0 0 0 0 0 0 0 0 0 0 543 0 0 0 0 0 341 0 869 1564 0 212 725 837 1508 221 1 252 638 865 853 0 0 0 620 819 938 709 153 0 0 1119 733 871 96 1398 348 921 1428 1524 1079 1528 0 0 0 0 0 0 0 0 0 0 0 0 0 0 0 0 1469 0 0 0 0 0 771 0 
0 150 0 0 0 0 0 0 0 0 0 0 0 0 0 0 0 0 0 0 1266 0 0 1309 0 282 626 297 829 1569 43 1305 353 1018 0 0 1473 541 1146 326 113 169 799 0 0 1596 1446 1075 927 1012 660 744 1338 149 263 0 0 0 0 0 0 0 0 0 574 0 0 0 0 0 0 0 0 0 485 0 0 0 0 0 
0 0 0 0 0 0 0 0 0 0 0 0 0 0 0 0 0 1394 0 0 373 632 0 0 0 915 294 356 320 1051 490 248 370 1564 0 0 0 0 1528 523 1328 1340 15 437 814 961 1095 479 554 1184 1123 555 1183 695 1527 0 542 841 0 0 0 0 0 1509 0 0 0 0 0 0 0 0 0 0 0 0 0 0 0 0 
1266 0 0 0 0 0 0 0 0 0 0 0 0 441 0 0 0 0 0 0 0 0 0 408 0 316 664 1381 1238 1324 617 400 1363 306 1034 1062 0 123 604 1179 1389 866 364 787 31 1090 1365 981 857 982 532 1577 641 1136 92 610 1504 1097 0 0 0 0 0 1412 0 0 0 1358 0 0 0 0 0 0 0 0 0 0 767 0 
0 0 0 0 0 0 0 0 0 0 0 0 0 0 0 581 0 0 148 0 0 0 0 764 0 537 1574 278 1404 999 578 783 300 990 0 0 0 1558 60 54 1298 99 526 1360 599 1593 821 1171 436 1551 588 390 1178 864 705 1579 331 0 0 0 0 0 0 0 0 0 0 0 0 0 0 0 0 0 223 284 0 0 0 0 
0 0 0 0 0 0 0 0 0 0 0 0 0 0 0 0 0 0 0 0 0 0 0 0 1249 1422 1335 429 771 40 717 731 897 426 0 635 1471 397 78 1087 130 1413 793 645 723 433 1008 754 540 1036 1318 600 649 1499 844 268 1549 103 0 0 0 0 0 0 0 0 0 0 0 0 0 0 0 0 0 0 0 0 0 259 
0 0 0 0 0 0 0 0 0 0 0 0 0 0 0 0 0 1288 0 787 0 0 0 561 1358 953 0 661 596 382 896 50 1346 481 0 1118 1462 656 673 18 587 574 1388 1170 369 354 6 453 227 703 477 21 1043 415 1530 193 1507 304 0 0 0 0 0 0 0 0 0 0 0 0 0 0 0 0 0 0 0 0 0 0 
0 0 0 0 0 0 0 0 0 52 0 202 0 0 0 0 0 0 0 686 0 0 0 1418 419 1042 567 974 1469 899 680 1165 761 366 286 878 57 676 459 38 296 671 1293 850 388 468 851 389 1290 155 298 178 71 1284 898 812 988 0 0 0 0 0 0 0 0 0 0 0 0 0 0 0 0 0 0 0 0 0 0 0 
0 0 0 0 0 0 0 0 0 0 0 0 0 0 0 0 0 0 0 0 0 0 0 969 70 94 747 1337 47 720 627 1372 1496 902 1177 681 1076 570 508 391 217 884 594 1512 375 85 1535 1331 1460 505 1534 188 1513 1308 234 998 931 0 0 0 0 0 0 0 0 0 0 1447 0 480 0 0 0 0 0 0 0 0 0 0 
0 0 0 0 0 0 0 0 0 0 0 0 0 0 0 0 0 0 0 0 0 0 0 1485 966 1020 1017 1368 457 983 542 920 742 1103 584 256 373 145 546 1371 1102 1514 1473 494 768 1481 841 1151 954 521 813 804 743 226 417 817 0 0 0 0 0 0 1014 0 0 0 0 0 0 0 0 0 0 0 0 0 0 0 0 0 
0 0 0 0 709 0 0 4 0 0 0 0 0 0 0 0 0 0 0 0 0 0 0 1420 1542 823 942 773 525 1488 1062 1186 760 182 68 959 846 170 74 1099 708 1357 1434 986 856 798 1581 843 762 177 577 82 499 501 0 0 0 0 0 0 0 0 0 637 0 0 0 0 0 0 0 0 0 0 0 0 0 0 0 0 
0 0 0 0 0 0 0 0 0 0 0 539 0 0 0 0 0 0 233 0 0 0 0 0 565 1505 539 1026 1503 1046 867 312 1443 625 237 736 1442 1576 264 1559 1001 1257 24 580 1272 973 1525 935 1150 1222 37 803 651 67 0 0 1056 291 0 202 0 0 0 0 0 0 0 0 0 0 0 0 0 0 0 0 0 0 0 0 
0 0 0 0 0 0 0 0 0 0 0 0 0 0 0 0 0 0 0 0 0 0 0 0 778 242 115 825 1343 1231 503 827 1266 849 423 686 868 421 1369 903 1235 1264 1285 531 1013 527 556 1169 687 1380 224 1256 1573 1280 0 0 0 0 0 0 0 0 0 1188 0 0 0 0 0 0 0 0 0 0 0 0 0 0 0 0 
0 0 0 0 0 0 0 0 0 0 0 0 0 0 0 0 0 0 0 0 0 0 0 0 206 877 1134 143 495 1322 1211 1176 1127 547 618 1556 642 853 1595 1450 465 1600 158 379 466 1317 1194 810 136 1089 1286 967 597 622 1241 0 0 0 0 0 0 0 0 0 0 0 0 0 0 0 0 0 0 0 0 0 0 0 0 0 
0 81 0 0 0 0 0 0 0 0 0 0 0 0 0 2 0 0 0 0 0 0 0 0 1245 685 281 1561 303 1073 1294 634 53 1091 90 299 1361 838 1234 1147 428 1110 764 1377 361 164 0 624 579 713 81 440 1092 359 288 427 0 0 0 142 0 0 0 0 0 0 0 0 0 503 0 0 0 0 0 0 0 0 0 0 
0 0 0 0 49 0 0 127 0 0 0 0 0 0 0 0 0 998 0 0 0 0 0 0 456 1562 210 41 550 560 1269 180 1426 438 905 1391 1190 549 984 485 900 1582 777 378 134 0 0 658 691 828 1520 380 972 106 39 395 0 0 165 0 0 0 0 662 0 0 0 0 0 0 0 1495 1013 0 0 0 0 0 0 0 
0 0 0 0 0 0 0 0 0 0 0 0 0 0 0 0 0 0 0 0 0 0 0 0 236 1143 1319 5 1104 171 409 519 1067 879 462 1458 1408 1029 1282 1327 1101 607 1548 164 471 175 98 1263 1021 1230 1390 360 410 213 48 1457 0 0 0 0 0 0 0 0 0 0 0 0 0 0 0 0 3 0 0 0 590 0 0 0 
0 0 0 0 0 0 0 0 0 0 0 0 0 0 0 0 0 0 894 0 0 0 0 258 1497 881 1040 1172 1479 1306 1106 751 614 1173 718 1248 957 1472 1364 58 333 121 458 1433 1105 493 996 1254 1386 1212 17 1132 174 1438 280 0 0 0 0 0 0 0 0 0 0 0 417 0 0 0 1374 0 0 0 0 0 0 0 0 0 
0 0 0 0 0 0 0 0 0 0 0 0 0 0 0 0 0 549 0 0 0 0 1406 0 0 0 811 1352 163 1148 943 710 108 110 1550 1252 700 0 266 928 1417 372 343 534 376 1072 1210 323 1011 251 1401 855 1215 968 883 0 1036 0 0 0 0 0 0 0 0 152 0 0 0 0 0 0 119 0 0 0 0 0 0 0 
0 0 0 0 0 0 0 0 0 0 0 0 0 628 303 0 0 0 0 0 0 386 0 0 0 0 489 128 801 738 142 1251 1045 1478 895 325 861 0 344 1445 183 1193 1155 1056 1555 1461 1539 276 1226 1430 1500 1144 755 386 506 611 0 432 0 0 0 0 0 0 0 0 0 0 0 0 0 0 713 0 0 0 0 0 0 0 
495 0 0 0 0 0 489 0 0 0 0 0 0 0 0 0 0 0 0 0 0 0 0 984 0 0 1483 1289 291 385 955 646 27 439 795 1509 402 232 202 1262 245 1080 209 107 750 35 208 666 97 977 293 358 157 1061 619 1310 1243 1007 0 0 0 0 0 0 0 0 0 0 0 0 0 0 0 0 0 0 0 215 0 0 
0 0 0 0 0 0 0 0 0 0 0 0 0 0 0 0 0 0 0 0 0 492 0 0 0 772 918 140 51 1000 189 89 350 533 1570 674 23 948 1019 1424 474 1326 766 1281 196 184 275 553 1086 831 1197 644 840 336 327 581 1003 120 0 0 0 0 0 0 0 0 0 0 0 0 0 0 0 0 0 0 0 0 0 0 
0 0 0 0 0 0 0 0 0 0 283 0 0 0 0 887 0 0 0 0 0 60 0 1044 909 1403 1050 1538 1441 1517 491 129 444 283 734 198 563 922 1383 486 144 740 1591 858 1174 872 958 512 228 371 847 832 659 1544 1303 1015 1407 985 944 0 0 0 0 0 0 0 0 0 0 0 151 0 0 0 0 0 0 0 0 0 
0 0 0 0 0 0 1534 0 0 0 0 0 0 0 0 0 0 0 0 0 0 0 0 0 1356 3 684 1466 1268 12 1350 1219 104 816 1432 1240 76 910 1440 408 1196 279 467 936 318 1145 528 1588 608 1359 1431 716 1198 696 1301 1065 1598 711 0 0 0 0 0 0 0 0 0 0 0 0 0 0 0 0 0 0 0 0 0 0 
0 0 0 0 0 0 421 0 0 0 956 0 0 0 0 0 0 0 0 0 0 0 0 0 1237 1362 1476 443 404 141 259 1126 568 1494 229 1063 551 1066 1498 0 139 1532 1299 181 993 483 1474 77 978 737 699 1456 401 1436 679 243 1439 1547 0 0 0 0 0 0 0 0 0 0 0 0 0 0 0 0 0 0 0 0 0 0 
0 0 0 0 0 0 0 0 942 0 0 0 0 0 0 0 0 0 0 0 0 0 0 0 1025 1529 562 84 934 384 885 273 785 346 1253 1059 1111 590 889 944 250 1200 1329 249 639 971 62 880 1192 200 1107 394 131 330 32 1159 749 445 0 0 924 412 0 0 0 0 0 0 0 0 1145 0 0 0 0 0 0 0 0 0 
0 0 0 0 0 0 0 0 0 0 455 1350 0 0 0 0 0 0 0 0 0 0 0 219 1163 261 859 1536 1463 91 1584 1587 165 980 1540 1156 30 573 1519 1292 1271 151 707 1033 662 536 1580 191 240 1236 377 1589 875 1027 126 601 806 582 0 0 0 0 0 0 0 0 0 0 0 1495 0 0 0 0 0 0 0 0 0 0 
0 0 0 0 901 0 0 0 0 0 0 0 0 0 0 0 0 293 0 0 1415 0 0 230 287 1353 726 1207 782 322 1409 1348 368 1374 0 1349 34 147 1164 239 833 1370 1265 1493 349 59 834 815 1475 355 1233 621 392 869 730 137 689 146 0 0 0 0 0 0 0 0 1359 0 0 0 0 0 814 0 0 0 0 0 0 559 
0 0 0 0 0 0 0 0 0 0 0 0 0 0 0 0 0 0 0 0 0 241 0 991 1181 1034 1129 648 484 1296 61 168 488 338 1575 538 1035 186 790 1109 308 1185 791 559 1085 675 652 1016 739 630 1375 289 197 272 1258 190 0 0 0 0 0 0 0 0 0 0 0 0 0 0 0 0 0 0 0 0 0 0 0 0 
0 0 0 0 0 0 0 1568 0 0 0 0 0 0 0 512 0 0 0 0 0 0 0 109 172 463 552 124 937 1209 220 244 1138 874 363 667 818 1088 1405 432 450 1316 317 1491 989 529 402 0 498 1321 1041 195 0 0 348 0 0 0 0 0 0 0 0 0 1013 0 0 0 0 0 0 0 0 0 0 0 0 0 0 0 
0 0 0 0 0 0 0 0 0 0 0 0 0 0 0 0 0 0 0 0 0 0 0 0 285 179 826 1314 1304 1567 1511 162 504 1077 1449 890 55 1521 22 223 413 1229 1228 1162 478 884 0 0 511 1153 1477 0 1326 0 0 785 0 0 0 0 0 0 0 0 0 0 0 0 0 0 0 1229 0 0 0 0 0 0 980 0 
957 0 0 0 0 0 0 1415 0 0 0 0 0 0 0 0 0 0 0 0 0 0 0 0 0 0 1448 780 1032 0 347 1122 1392 820 746 0 0 0 0 1414 233 598 595 295 0 0 0 0 0 299 75 1457 0 0 0 0 0 0 0 0 0 0 0 0 0 0 0 0 0 0 0 0 0 0 0 0 0 0 0 0 
0 0 0 0 0 0 0 0 0 0 0 0 936 240 0 0 0 0 0 0 0 0 1276 0 542 0 0 1149 0 0 0 0 0 0 0 0 0 0 0 0 0 0 0 0 0 0 0 0 0 0 0 836 0 0 0 0 1333 0 0 0 0 0 0 0 0 0 0 0 0 0 0 0 0 0 0 0 0 0 0 0 
0 0 0 0 0 0 0 0 0 1248 0 0 0 0 0 0 0 0 0 0 0 612 0 0 0 1217 0 0 0 0 0 0 0 0 0 0 1427 0 0 0 0 0 0 0 0 0 593 0 0 0 0 0 0 0 0 0 0 0 0 0 0 0 421 0 0 442 0 0 0 0 0 0 0 0 0 0 0 0 0 0 
0 0 0 0 0 0 0 0 0 0 0 0 0 0 0 0 0 134 0 881 0 1499 0 0 0 0 0 0 0 0 0 0 0 0 0 0 0 0 0 0 0 0 0 0 0 0 0 0 0 0 0 0 0 0 0 0 0 27 0 0 40 0 0 0 0 0 0 0 0 0 0 0 0 0 1519 0 0 0 964 0 
0 1495 0 0 0 326 0 0 0 0 148 0 0 0 0 0 0 0 0 0 0 0 0 0 0 0 0 0 0 0 253 0 0 0 0 0 0 0 0 0 0 0 0 0 0 0 0 0 0 0 0 0 0 0 0 0 0 0 0 0 0 0 0 0 0 0 0 0 0 0 0 0 0 0 0 1360 0 0 0 0 
0 0 0 0 0 0 0 0 0 0 0 1556 0 0 0 0 0 0 0 0 0 0 0 0 0 0 0 0 1373 0 0 0 0 0 0 0 0 0 0 0 0 0 0 0 0 0 0 0 0 0 0 0 0 0 0 0 0 1510 0 0 0 0 0 1364 0 0 0 0 0 0 0 0 0 0 0 0 0 0 0 0 
0 0 0 0 0 0 0 0 0 0 0 0 1262 0 0 0 0 0 1191 0 1585 0 1339 0 0 730 52 0 0 0 0 0 0 861 0 0 0 0 0 0 0 0 0 0 0 745 888 0 0 0 0 0 0 0 0 0 0 0 0 0 0 0 0 0 0 0 0 0 0 0 1160 0 0 0 0 0 0 0 0 0 
0 0 0 703 0 0 0 0 0 0 671 0 1424 0 0 0 480 0 0 0 0 0 0 0 0 0 0 0 0 0 0 0 0 0 0 0 0 0 0 0 0 0 0 0 0 0 0 0 0 0 0 0 0 1255 0 0 0 0 0 0 1234 0 0 1332 0 583 0 0 0 0 0 0 0 6 0 0 1126 0 0 0 
0 0 0 0 0 0 0 0 0 0 0 0 0 0 0 0 0 0 812 0 0 0 1435 0 0 0 0 0 0 0 0 0 0 0 767 0 0 0 0 0 0 0 0 0 0 0 0 0 0 0 0 0 0 0 0 0 0 0 0 0 0 0 0 0 0 0 0 0 0 0 0 0 0 705 0 0 0 0 0 0 
0 0 0 0 0 0 0 0 0 0 0 0 0 1594 903 0 0 0 0 0 288 0 852 0 0 0 821 0 0 0 0 0 0 0 0 0 0 0 0 0 0 0 0 0 0 0 0 0 0 0 0 0 0 0 0 0 0 0 0 611 0 0 0 0 0 0 0 0 0 0 70 99 0 0 0 0 0 0 0 0 
0 0 0 0 228 0 0 0 0 0 0 859 0 0 0 995 0 0 0 0 0 0 0 0 0 0 0 0 0 0 0 0 0 0 0 0 0 0 0 0 0 0 0 581 0 0 0 0 0 0 0 0 0 0 0 0 0 527 0 0 995 0 0 0 0 0 0 438 0 0 0 113 0 0 0 0 863 0 819 0 
0 0 0 0 0 0 0 0 0 0 0 0 0 0 0 1555 0 0 0 0 542 0 0 0 567 0 0 0 0 0 0 0 0 0 0 0 0 0 0 0 0 0 1274 0 0 0 0 0 0 0 0 0 0 0 0 0 314 0 0 0 0 0 0 75 0 0 0 0 0 1487 0 0 0 0 0 0 0 0 0 0 
0 0 0 0 0 0 0 0 0 0 1407 0 0 0 453 0 0 0 0 0 0 0 0 0 0 0 0 0 0 0 0 456 0 0 0 0 0 0 0 372 0 0 103 0 0 0 0 0 420 0 0 0 0 0 0 0 0 0 0 0 0 0 0 0 0 0 0 0 0 0 0 16 784 0 0 0 0 0 0 259 
0 0 0 0 0 0 0 0 0 0 0 1538 0 0 0 0 0 0 0 0 0 0 0 0 0 0 0 0 0 0 1556 0 0 0 0 640 0 0 0 0 0 0 0 0 0 0 0 0 0 0 0 0 0 0 0 0 0 0 0 0 0 0 0 0 0 0 336 0 0 0 0 0 0 0 0 0 0 0 0 0 
0 0 0 0 1320 0 0 0 0 0 0 0 0 0 0 0 0 0 0 120 0 0 0 0 0 49 0 0 0 0 0 0 0 352 0 0 0 0 0 0 0 786 1056 0 0 0 0 0 0 0 1505 539 0 0 1560 0 0 0 0 0 0 0 0 0 0 0 0 0 0 0 0 0 0 0 0 0 0 0 0 0 
0 0 0 0 0 0 0 0 0 758 0 0 0 0 0 0 0 0 0 0 0 0 0 0 0 0 0 0 0 0 1276 0 0 0 0 0 1345 0 0 0 0 0 0 0 0 141 0 0 0 1489 0 0 0 0 0 0 0 0 0 0 0 0 0 0 45 0 0 0 0 0 0 0 0 0 0 0 0 0 0 0 
0 0 0 0 0 0 0 0 0 0 0 0 0 0 0 0 0 0 0 0 0 0 0 0 0 0 497 0 0 0 0 0 0 0 0 0 0 0 0 0 0 0 0 0 0 0 0 0 0 0 0 0 0 0 0 0 0 0 0 0 0 0 603 0 0 0 0 0 0 0 0 0 0 0 0 0 0 0 0 0 
0 0 0 0 0 0 0 0 0 0 0 0 0 0 0 0 0 0 0 0 0 0 990 78 0 0 0 654 0 0 0 0 0 0 0 0 0 0 0 0 0 0 0 0 1539 0 0 1508 0 0 0 0 430 0 0 0 0 0 0 0 0 0 0 0 0 0 0 0 781 0 0 0 0 0 0 0 0 0 0 0 
0 0 0 0 0 0 0 0 0 0 0 0 0 0 0 0 0 0 0 0 0 0 0 0 0 337 0 0 0 0 0 0 1547 0 0 0 0 0 0 0 0 0 0 0 0 0 0 0 0 0 0 0 0 0 0 0 0 0 0 0 0 0 0 0 0 0 0 0 0 0 0 0 0 0 0 0 0 325 0 0 
0 85 0 0 0 0 0 0 0 0 0 0 0 0 0 0 321 0 0 0 0 0 0 0 0 0 0 0 0 0 0 0 0 0 0 0 0 0 0 0 0 0 0 791 0 0 0 0 0 0 859 0 0 0 0 0 0 1361 0 0 530 0 0 0 0 0 0 0 0 650 0 0 0 0 0 0 0 0 0 0 
0 0 0 0 0 0 0 0 0 0 1179 0 0 0 0 0 0 0 0 0 0 0 0 0 0 0 1048 0 0 0 0 0 125 777 0 0 0 0 0 0 992 0 0 479 0 0 1385 0 0 0 0 0 0 0 0 0 0 0 0 0 0 0 0 0 0 0 982 0 0 0 0 848 0 0 0 0 643 0 0 0 
0 0 0 0 0 0 0 0 0 0 0 0 0 0 0 0 0 0 0 0 0 0 0 0 1116 1444 0 0 0 0 0 0 463 793 1123 0 421 0 0 1012 0 0 0 0 0 0 0 0 1352 0 0 0 0 0 0 0 1583 0 0 0 0 0 0 0 0 0 0 0 153 0 0 0 0 0 337 0 0 186 0 0 
0 0 0 0 0 0 0 0 0 0 0 0 0 580 0 0 0 0 0 0 0 0 0 0 0 0 0 0 0 0 0 0 0 0 0 238 0 0 0 0 0 0 0 0 0 0 0 0 0 0 0 0 0 0 0 0 0 0 0 0 0 0 0 0 0 0 0 0 0 0 0 0 0 0 0 0 0 0 0 0 
0 0 0 0 0 0 0 0 0 0 0 0 0 0 0 0 0 0 0 0 0 697 0 0 0 0 0 0 0 0 0 653 0 0 0 0 0 0 0 0 0 0 0 0 0 0 0 0 0 0 0 0 1408 0 0 0 0 0 0 0 291 0 0 0 0 0 0 0 0 0 0 0 0 0 0 0 975 0 401 0 

# Time : 89600000 
0 0 0 0 0 0 0 0 0 0 0 0 0 0 0 0 0 0 0 0 0 0 0 0 0 0 0 0 0 0 0 0 0 633 0 0 0 0 0 0 0 298 0 0 0 0 0 0 0 1122 0 0 0 0 2 0 0 0 0 0 0 0 0 0 0 0 0 0 0 1113 0 0 0 0 0 0 373 780 0 0 
0 0 0 0 0 0 0 0 0 0 0 0 0 0 0 0 0 0 0 0 0 0 1187 0 0 0 0 716 0 0 0 0 0 0 0 0 0 0 0 0 0 0 0 0 0 0 0 0 0 0 0 0 0 0 0 0 0 0 0 0 0 0 0 0 0 0 0 0 0 0 0 0 0 0 224 0 0 0 0 0 
0 0 0 0 0 0 0 0 0 0 0 0 868 191 0 0 0 0 0 0 0 1151 0 0 0 0 0 0 0 0 0 0 0 0 0 0 0 0 0 0 0 0 0 0 0 0 0 0 0 0 0 0 0 0 0 0 0 0 0 0 0 0 0 0 0 0 908 0 0 0 0 0 0 0 0 0 0 0 0 0 
0 0 0 0 0 0 0 0 0 0 0 0 0 0 0 0 0 0 0 0 0 0 16 0 0 0 0 0 0 0 0 0 0 0 0 0 0 0 0 0 0 0 0 0 0 0 0 0 0 942 0 0 0 0 0 0 0 0 0 0 0 0 0 0 0 0 0 0 0 0 0 0 0 0 0 0 0 0 0 0 
0 653 0 0 0 0 0 0 0 0 0 0 0 0 0 0 0 0 0 0 0 0 0 0 0 0 0 0 0 0 0 0 0 0 0 0 0 0 0 0 0 0 1481 0 0 311 0 0 231 0 0 0 931 21 0 0 0 0 0 0 0 0 0 0 0 0 396 0 0 0 0 0 0 0 0 0 0 0 0 0 
0 0 0 0 0 0 0 0 0 0 0 0 0 0 0 0 0 0 0 1251 0 0 0 0 0 0 0 0 0 0 0 0 0 0 971 0 0 0 0 0 0 0 0 0 0 1164 0 0 0 0 0 0 0 0 0 0 0 0 132 1511 0 0 0 261 1283 992 0 0 0 0 0 0 0 0 0 0 0 0 0 0 
0 0 0 0 0 0 0 0 0 0 0 0 0 0 0 0 0 940 0 0 0 1519 484 0 0 0 0 0 1374 154 0 0 0 0 0 0 0 0 0 0 0 0 0 0 0 0 0 0 0 0 0 0 0 0 0 0 0 0 0 0 0 0 0 0 0 0 0 559 0 0 0 0 0 0 0 0 0 0 0 0 
0 409 0 0 0 0 0 0 0 0 0 0 0 0 0 0 0 0 0 0 0 0 0 0 0 0 0 917 0 0 0 0 0 0 0 0 716 0 1223 0 0 0 0 0 0 0 0 0 0 0 0 0 0 0 0 0 0 1542 0 0 0 0 0 0 0 0 1065 0 0 0 764 0 0 0 0 944 0 0 701 0 
0 0 0 0 0 0 1273 0 0 0 0 0 0 558 0 0 0 0 0 0 0 0 0 0 0 0 0 0 0 0 0 0 0 0 0 0 0 0 0 0 0 0 0 0 0 0 0 734 0 0 0 0 0 0 0 0 0 0 0 0 0 470 0 0 0 0 0 0 0 0 0 0 0 0 0 0 0 0 711 0 
0 0 0 0 0 0 0 515 0 0 0 1157 0 0 0 0 0 0 0 0 1191 644 0 0 0 0 0 0 0 0 0 847 0 0 0 0 0 0 0 0 0 0 0 1555 0 0 0 0 0 0 0 892 0 0 0 0 0 0 0 0 0 0 0 0 0 0 0 0 0 0 0 0 0 0 0 0 0 0 0 0 
0 0 0 0 0 0 0 0 0 0 0 0 0 0 0 0 0 0 0 0 0 0 0 0 0 0 0 0 0 0 0 0 0 0 0 0 0 0 0 0 0 0 0 0 0 0 0 0 0 0 0 0 0 0 0 0 0 0 0 0 922 0 0 0 0 0 0 0 0 0 0 981 0 0 0 0 0 0 0 0 
0 0 0 0 0 0 0 0 0 0 0 0 0 0 0 0 0 0 0 0 0 0 0 0 0 0 0 0 0 0 0 0 3 0 0 0 0 0 0 0 183 0 0 0 0 0 0 0 0 0 0 0 0 0 0 1342 0 0 0 0 0 0 0 0 0 0 0 0 0 0 0 0 0 0 0 0 0 0 0 0 
0 0 0 0 0 0 1120 0 0 0 0 0 0 0 0 883 0 173 0 0 0 0 0 0 0 0 0 0 0 0 0 0 0 0 0 0 0 0 0 0 0 0 0 0 0 0 0 749 0 0 0 0 0 0 0 0 0 0 0 0 0 0 0 0 0 0 0 0 0 0 0 0 0 0 0 0 0 0 0 0 
0 0 0 0 0 0 0 0 0 0 0 0 0 0 0 0 0 0 0 0 0 0 0 0 0 0 0 0 0 0 0 0 0 0 0 0 0 0 0 0 567 0 0 0 0 0 0 0 0 0 0 0 0 0 0 0 0 0 0 0 0 0 0 0 0 0 0 0 0 123 160 0 0 1585 0 0 0 0 1334 0 
0 0 0 0 0 0 0 0 907 0 0 0 0 0 0 1377 0 0 0 1164 0 0 0 0 0 0 0 0 0 0 0 0 0 0 0 0 0 0 0 0 0 0 0 0 0 0 0 0 0 0 0 0 0 0 0 0 0 0 0 0 0 0 0 0 0 0 684 0 0 0 0 0 0 0 0 1589 0 0 0 0 
0 0 0 0 0 548 0 0 0 1248 0 0 0 0 0 0 0 0 0 0 0 0 244 0 0 0 0 0 0 0 0 0 0 0 0 0 467 0 0 0 0 0 0 0 0 0 0 0 0 0 0 0 0 0 0 0 0 0 0 0 0 0 0 0 0 0 0 0 770 0 0 0 0 0 0 0 0 0 0 0 
0 0 0 574 0 0 0 0 0 0 0 0 0 0 0 0 994 0 0 0 0 0 0 0 0 0 0 0 0 0 0 0 0 0 0 1206 0 0 0 0 0 0 0 256 0 0 0 0 0 0 0 0 0 0 0 0 48 0 0 0 0 0 0 0 0 0 0 0 0 0 0 0 0 496 0 395 0 0 0 0 
0 0 0 0 0 0 0 0 0 0 0 0 0 0 1043 0 0 0 0 0 0 0 0 0 0 1571 0 0 0 0 0 767 0 0 1343 0 0 0 0 1200 0 526 0 0 0 0 0 0 0 0 0 0 0 0 0 0 0 0 0 0 0 0 0 0 0 0 0 0 0 0 0 0 0 0 0 0 0 0 0 0 
0 0 0 0 0 0 0 0 0 0 0 0 0 0 0 0 781 0 0 0 0 0 0 0 0 0 0 0 0 0 0 0 0 0 0 0 0 0 0 0 0 0 0 0 0 0 0 0 0 0 0 0 0 0 95 0 0 0 0 0 0 96 0 0 0 0 0 0 0 0 0 0 0 0 418 0 0 797 0 0 
0 0 0 0 0 0 0 0 0 0 0 0 0 0 0 0 0 0 0 0 0 0 0 0 0 0 0 0 0 0 0 0 0 0 0 0 0 0 0 0 0 0 0 0 0 0 0 0 0 0 0 0 0 0 0 0 0 0 0 0 0 0 0 0 0 0 0 0 780 0 0 0 0 0 0 563 0 0 0 0 
0 1077 0 0 0 0 0 0 0 0 0 0 0 0 0 532 0 0 0 0 0 0 0 0 0 0 0 0 0 0 0 0 0 0 0 0 0 0 1078 0 0 0 0 0 737 0 0 0 0 0 0 0 0 0 0 0 0 0 0 0 0 0 0 0 0 0 1279 0 0 0 0 0 1343 741 0 0 0 0 0 0 
0 693 0 0 27 0 0 1093 0 0 0 0 0 0 0 0 0 0 0 899 0 0 0 0 1064 0 0 0 257 0 964 0 0 0 0 0 0 0 0 0 801 0 0 0 0 0 0 0 0 0 0 0 0 0 0 0 0 0 0 0 0 0 0 0 0 0 0 890 0 0 0 0 0 0 0 0 0 0 0 490 
0 0 0 0 0 0 0 0 0 0 0 0 0 0 0 0 0 0 0 0 0 0 0 0 0 1160 0 0 0 0 1057 0 0 0 0 0 0 0 0 0 149 683 0 0 0 0 0 0 0 0 0 0 0 0 0 0 0 1080 0 0 0 0 0 0 0 0 0 0 0 0 785 0 0 0 0 0 0 0 0 0 
0 0 0 0 209 0 0 0 0 0 0 0 0 0 0 0 0 1318 0 0 0 0 0 1518 0 1014 65 347 796 1487 949 0 0 0 0 0 0 0 0 0 0 0 0 0 0 0 900 0 0 0 0 0 0 471 0 0 0 0 0 0 0 0 0 0 0 0 0 0 0 0 0 0 0 0 0 0 644 0 0 0 
0 0 0 0 0 0 0 0 0 0 0 0 0 0 0 0 0 0 0 0 0 0 0 0 0 860 1412 1599 530 1341 1400 0 941 188 0 0 0 0 0 551 1169 0 0 0 0 1115 0 362 941 238 313 1220 765 246 0 0 0 0 0 0 0 0 0 0 0 0 0 0 0 0 0 0 0 1060 0 0 0 0 925 0 
0 0 1219 0 0 0 0 0 0 0 0 0 0 0 767 0 0 0 0 0 0 0 1577 0 0 212 725 837 1508 221 1 252 638 865 761 1181 0 0 0 819 938 709 153 0 0 754 733 871 96 1398 348 921 1428 1524 1079 320 0 0 0 0 0 0 0 0 0 0 0 0 0 0 1243 0 0 0 0 0 0 0 55 0 
0 390 0 0 0 0 0 0 0 0 0 0 0 0 0 0 0 0 0 0 402 0 0 544 0 282 626 297 829 1569 43 1305 353 1018 0 0 1418 0 597 326 113 169 799 0 482 1596 1446 1075 927 1012 660 744 1338 149 263 0 0 0 0 0 0 0 0 0 45 0 0 0 0 0 0 0 0 1115 0 0 0 0 0 0 
0 0 0 0 0 219 0 0 0 0 1225 0 0 0 0 0 0 0 0 0 169 0 0 0 0 915 294 356 320 1051 490 248 370 1564 0 0 0 0 133 523 1328 1340 15 437 814 961 1095 479 554 1184 1123 555 1183 695 1527 0 530 211 0 0 0 0 0 0 0 0 0 0 295 0 0 0 0 0 0 0 0 0 0 0 
0 0 0 0 0 0 35 0 0 0 0 0 0 0 0 0 0 0 0 0 0 0 0 790 0 316 664 1381 1238 1324 617 400 1363 306 0 0 0 876 0 1179 1389 866 364 787 0 1090 1365 981 857 982 532 1577 641 1136 0 0 0 439 0 0 0 0 0 0 0 0 0 408 0 0 0 0 0 0 0 0 0 0 1210 0 
0 0 0 0 0 0 0 0 0 0 0 0 0 0 0 929 0 0 126 0 0 0 49 0 0 537 1574 278 1404 999 578 783 300 990 0 0 674 0 1329 54 1298 99 526 1360 599 1593 821 1171 436 1551 588 390 1178 864 705 1579 538 0 0 0 0 0 0 0 0 0 0 0 0 0 0 0 0 0 957 89 0 0 0 1554 
1322 0 0 0 0 0 0 0 0 0 0 0 0 0 0 0 0 0 0 0 0 0 0 0 0 0 1335 429 771 40 717 731 897 426 0 0 0 397 78 1087 130 1413 793 645 723 433 1008 754 540 1036 1318 600 649 1499 844 268 1549 103 0 0 0 0 0 0 0 0 0 0 0 0 742 0 0 0 0 0 0 0 0 1052 
0 0 0 0 0 0 0 0 0 0 0 0 0 0 0 0 0 1203 0 0 0 0 0 0 1358 953 1175 661 596 382 896 50 1346 481 0 1118 1462 656 673 18 587 574 1388 1170 369 354 6 453 227 703 477 21 1043 415 1530 193 1507 0 0 0 0 0 0 0 0 0 0 0 0 0 0 0 0 0 0 0 0 0 0 0 
0 0 0 0 0 0 0 0 0 0 0 0 0 1050 0 192 0 216 0 0 0 0 0 1418 419 1042 567 974 1469 899 680 1165 761 366 286 878 57 676 459 38 296 671 1293 850 388 468 851 389 1290 155 298 178 71 1284 898 812 0 0 0 0 0 1174 0 0 0 0 0 0 0 0 0 0 0 0 0 0 0 0 0 0 
0 0 0 0 0 0 0 0 0 0 0 0 0 0 0 0 0 0 0 0 0 0 0 969 70 94 747 1337 47 720 627 1372 1496 902 1177 681 1076 570 508 391 217 884 594 1512 375 85 1535 1331 1460 505 1534 188 1513 1308 234 998 0 0 0 0 0 0 0 0 0 0 0 1262 0 1599 0 0 0 0 0 0 0 0 0 0 
0 0 0 0 0 0 0 0 0 0 0 0 0 0 0 0 0 0 0 0 0 0 0 1485 966 1020 1017 1368 457 983 542 920 742 1103 584 256 373 145 546 1371 1102 1514 1473 494 768 1481 841 1151 954 521 813 804 743 226 417 817 0 0 907 0 0 0 0 0 0 0 0 0 0 0 0 0 0 0 0 0 0 0 0 0 
0 0 0 0 675 0 0 0 0 0 0 0 0 0 0 0 0 0 0 0 0 0 0 0 1542 823 942 773 525 1488 1062 1186 760 182 68 959 846 170 74 1099 708 1357 1434 986 856 798 1581 843 762 177 577 82 499 501 0 0 0 204 0 0 0 0 0 1454 0 0 0 0 0 0 0 0 0 0 0 0 0 0 0 0 
0 0 0 0 0 0 0 0 0 0 0 0 0 0 0 0 0 0 355 0 0 0 0 0 565 1505 539 1026 1503 1046 867 312 1443 625 237 736 1442 1576 264 1559 1001 1257 24 580 1272 973 1525 935 1150 1222 37 803 651 67 0 0 493 107 0 0 0 0 0 0 0 0 0 0 989 0 0 0 0 0 0 0 0 0 0 0 
0 0 0 0 0 0 0 0 0 0 0 0 0 0 0 0 0 0 0 0 0 0 0 0 778 242 115 825 1343 1231 503 827 1266 849 423 686 868 421 1369 903 1235 1264 1285 531 1013 527 556 1169 687 1380 224 1256 1573 1280 0 0 0 0 0 0 0 0 0 0 0 0 229 0 0 0 0 0 0 0 0 0 0 0 0 0 
993 0 0 0 0 0 0 0 0 0 0 0 0 0 0 0 0 0 0 0 0 0 0 0 206 877 1134 143 495 1322 1211 1176 1127 547 618 1556 642 853 1595 1450 465 1600 158 379 466 1317 1194 810 136 1089 1286 967 597 622 818 0 0 0 0 0 0 0 0 0 0 0 0 0 0 0 0 0 0 0 0 0 0 0 0 0 
0 0 0 0 0 0 0 0 0 0 127 148 0 0 0 0 0 0 0 0 0 0 0 0 1245 685 281 1561 303 1073 1294 634 53 1091 90 299 1361 838 1234 1147 428 1110 764 1377 361 0 1387 624 579 713 81 440 1092 359 635 1585 0 0 0 0 0 0 0 0 0 0 0 0 0 1404 0 0 0 0 0 0 0 0 0 0 
0 0 0 0 943 0 0 1048 0 0 0 680 0 0 0 0 274 0 0 0 0 0 0 0 456 1562 210 41 550 560 1269 180 1426 438 905 1391 1190 549 984 485 900 1582 777 378 134 1052 357 658 691 828 1520 380 972 106 39 395 0 0 0 0 0 0 0 0 0 0 0 0 0 0 0 0 1503 0 0 0 0 0 0 0 
0 0 0 0 0 0 0 0 0 976 0 0 0 0 0 0 0 0 0 0 0 0 0 0 236 1143 1319 5 1104 171 409 519 1067 879 462 1458 1408 1029 1282 1327 1101 607 1548 164 471 175 98 1263 1021 1230 1390 360 410 213 48 1457 0 0 0 0 0 0 0 0 0 0 0 0 0 0 0 0 348 0 0 0 200 0 0 0 
0 0 0 0 0 0 0 0 0 0 0 0 0 0 0 0 0 0 405 0 0 0 0 0 1579 881 1040 1172 1479 1306 1106 751 614 1173 718 1248 957 1472 1364 58 333 121 458 1433 1105 493 996 1254 1386 1212 17 1132 174 1438 280 0 0 0 0 0 0 1444 0 0 0 0 0 0 0 0 529 0 0 0 0 0 0 0 0 0 
0 0 0 0 0 0 0 0 0 0 0 0 0 0 0 0 0 433 0 0 749 0 0 698 0 0 811 1352 163 1148 943 710 108 110 1550 1252 700 0 266 928 1417 372 343 534 376 1072 1210 323 1011 251 1401 855 1215 968 883 0 1491 0 0 0 0 0 0 0 0 0 239 0 0 0 0 0 0 0 0 0 0 0 0 0 
0 0 0 0 0 0 0 0 0 805 0 0 0 200 85 0 0 0 0 0 0 392 0 0 0 0 0 128 801 738 142 1251 1045 1478 895 325 861 1203 344 1445 183 1193 1155 1056 1555 1461 1539 276 1226 1430 1500 1144 755 386 506 0 0 1247 0 300 564 0 0 0 0 0 0 0 0 1235 329 0 1441 0 0 0 0 0 0 0 
677 0 0 0 0 0 0 0 0 0 0 0 0 0 0 0 0 0 0 0 0 0 0 0 0 0 1483 1289 291 385 955 646 27 439 795 1509 402 232 202 1262 245 1080 209 107 750 35 208 666 97 977 293 358 157 1061 619 1310 1243 1007 0 0 0 0 0 0 0 0 0 0 0 0 0 0 0 734 0 0 0 0 0 0 
0 0 0 0 0 0 0 0 0 0 0 0 0 0 0 0 0 0 0 0 0 0 0 0 0 0 918 140 51 1000 189 89 350 533 1570 674 23 948 1019 1424 474 1326 766 1281 196 184 275 553 1086 831 1197 644 840 336 327 581 1003 120 0 0 0 0 0 0 0 0 0 0 0 0 0 0 0 0 1436 0 0 0 0 0 
0 0 0 0 0 0 0 0 0 330 0 0 0 0 0 0 0 0 0 0 0 1576 0 0 1270 746 1050 1538 1441 1517 491 129 444 283 734 198 563 922 1383 486 144 740 1591 858 1174 872 958 512 228 371 847 832 659 1544 1303 1015 1407 985 102 0 0 0 0 0 0 0 0 0 0 0 350 0 1265 0 0 0 0 0 0 0 
0 764 0 0 0 0 0 0 0 0 0 0 0 0 0 0 1499 403 0 0 0 0 0 0 0 3 684 1466 1268 12 1350 1219 104 816 1432 1240 76 910 1440 408 1196 279 467 936 318 1145 528 1588 608 1359 1431 716 1198 696 1301 1065 1598 711 0 0 0 0 0 0 0 0 0 0 0 0 0 0 1196 0 0 0 0 0 0 0 
0 0 0 0 0 0 0 0 0 0 0 0 0 505 0 0 0 66 0 0 0 0 0 0 1237 1362 1476 443 404 141 259 1126 568 1494 229 1063 551 1066 1498 204 139 1532 1299 181 993 483 1474 77 978 737 699 1456 401 1436 679 243 1439 1547 0 0 0 0 0 0 0 0 0 0 0 0 0 0 0 0 0 0 0 0 0 0 
0 0 0 0 0 0 0 0 358 0 0 0 0 0 0 0 0 0 0 0 0 0 0 0 1025 1529 562 84 934 384 885 273 785 346 1253 1059 1111 590 889 944 250 1200 1329 249 639 971 62 880 1192 200 1107 394 131 330 32 1159 749 445 0 0 0 387 0 0 0 0 0 0 0 0 1208 0 0 0 0 0 0 0 0 0 
0 0 0 0 0 0 0 0 0 0 426 773 0 1003 0 0 0 148 0 0 0 0 0 0 1163 261 859 1536 1463 91 1584 1587 165 980 1540 1156 30 573 1519 1292 1271 151 707 1033 662 536 1580 191 240 1236 377 1589 875 1027 126 601 806 582 0 0 0 0 0 0 0 0 0 0 0 251 0 974 0 473 0 0 0 0 0 0 
0 0 602 0 0 0 0 891 0 0 0 0 0 0 0 0 0 497 0 0 730 0 0 119 287 1353 726 1207 782 322 1409 1348 368 1374 0 1349 34 147 1164 239 833 1370 1265 1493 349 59 834 815 1475 355 1233 621 392 869 730 137 689 1116 0 0 0 0 0 0 1568 0 0 0 0 0 0 497 0 0 0 0 0 0 0 0 
0 0 0 0 0 0 0 0 0 0 0 0 0 0 0 0 0 0 0 0 0 356 0 991 1181 1034 1129 648 484 1296 61 168 488 338 1575 538 1035 186 790 1109 308 1185 791 559 1085 675 652 1016 739 630 1375 289 1368 112 0 0 0 0 0 0 0 0 0 0 0 0 0 0 0 0 0 0 0 0 0 0 0 0 0 0 
0 0 0 0 0 0 0 0 0 0 0 0 0 0 0 0 0 0 0 0 0 0 0 109 172 463 552 124 937 1209 220 244 1138 874 363 667 818 1088 1405 432 450 1316 317 1491 989 529 77 0 498 1321 1041 0 0 0 0 0 0 0 0 0 0 0 0 0 1417 0 0 0 0 0 0 0 0 0 0 0 0 0 0 0 
0 0 0 0 631 0 0 0 0 0 0 0 0 0 1551 0 0 0 0 0 0 0 0 0 0 1238 826 1314 1304 1567 1511 162 504 1077 1449 890 55 1521 22 223 413 1229 1228 0 0 825 461 0 511 1153 0 0 0 0 0 519 0 0 0 0 0 0 0 0 0 0 0 0 0 0 0 1287 1372 0 0 0 0 0 333 0 
414 0 0 0 0 0 0 342 0 0 0 0 0 1461 0 0 0 0 0 0 0 0 0 0 0 0 1570 0 712 0 664 0 1092 0 450 0 0 541 0 161 233 598 1409 0 0 0 0 1426 0 0 0 560 0 0 0 0 0 0 0 0 0 0 0 0 0 0 0 0 0 0 0 953 0 0 0 0 0 0 0 0 
0 0 0 0 0 0 0 0 0 0 0 0 419 0 0 0 0 0 0 0 0 0 1344 0 0 0 0 1220 0 0 0 0 0 0 0 0 0 614 0 0 0 0 0 0 0 0 0 0 0 0 0 997 0 0 0 0 1207 0 0 0 0 0 0 0 0 0 0 0 1147 0 0 0 298 0 0 0 0 0 0 0 
0 0 0 0 0 0 0 0 0 845 0 0 0 0 0 0 0 0 0 0 0 0 0 0 0 0 0 0 0 0 0 1143 0 0 0 0 0 0 0 0 0 0 0 0 0 0 0 0 0 0 0 0 0 0 0 0 0 0 0 0 0 0 1017 0 0 0 0 0 0 0 0 0 0 0 0 0 0 0 0 0 
0 0 0 0 0 0 0 0 0 0 0 0 0 0 0 0 0 1211 0 0 0 979 0 0 0 0 0 0 0 0 0 0 0 0 0 0 0 0 0 0 0 0 0 0 0 0 0 0 0 0 0 0 0 0 0 0 0 1039 0 0 0 0 0 0 0 0 0 0 0 0 0 0 0 0 374 0 0 0 87 0 
0 0 0 0 0 0 0 0 0 0 796 0 0 0 0 572 0 0 0 0 0 0 0 0 0 0 0 0 0 0 0 0 0 0 0 0 0 0 0 0 0 0 0 0 0 0 0 0 0 0 0 0 0 0 0 0 0 0 0 0 0 0 0 0 0 0 0 1442 0 0 0 0 0 0 0 0 0 0 0 0 
0 892 0 0 0 0 0 0 0 0 0 1575 0 0 0 0 0 0 0 0 0 0 0 0 0 0 0 0 0 0 0 0 0 0 0 0 0 0 0 0 0 0 0 555 0 0 0 0 0 0 542 0 0 0 0 0 0 0 0 0 0 0 0 69 0 0 0 0 0 0 0 0 0 0 0 0 0 0 0 0 
0 0 0 0 0 1042 0 0 0 0 0 0 377 0 0 1181 796 0 0 0 0 284 1545 0 0 1499 1315 0 0 0 0 0 0 0 0 0 0 0 0 0 0 0 0 0 0 0 1423 0 0 0 0 0 0 0 0 0 0 0 0 0 0 0 0 0 0 0 0 0 0 0 917 0 0 0 0 0 0 0 0 0 
0 0 0 320 0 0 0 0 0 0 0 0 0 0 0 0 14 0 0 0 0 943 0 0 0 0 0 0 704 0 0 0 0 0 0 0 0 0 0 0 0 0 0 0 0 0 0 0 0 0 0 0 0 0 0 0 0 0 0 0 203 0 0 1116 0 0 0 0 0 0 0 0 0 141 0 0 1162 0 0 0 
0 0 0 0 0 0 0 0 0 0 0 0 0 0 0 0 0 0 665 0 0 0 1337 0 0 0 0 0 0 0 0 0 0 1243 0 0 0 0 0 0 0 0 0 0 0 0 0 1244 0 0 0 0 0 0 0 0 0 0 0 0 0 0 0 0 0 0 0 0 0 0 0 0 0 0 0 0 0 0 0 0 
0 0 0 0 0 0 0 0 0 0 0 0 0 0 778 0 0 0 0 0 817 0 0 0 0 0 1244 0 0 0 0 0 0 0 0 0 0 0 0 0 1160 0 0 0 0 0 0 0 0 0 0 0 0 0 0 115 0 0 0 1267 0 0 0 0 0 0 0 0 0 0 0 1129 0 0 0 0 1382 0 0 0 
0 0 0 0 0 0 0 0 0 0 0 411 0 0 0 0 0 0 0 0 0 0 0 0 0 0 0 0 0 0 0 0 0 0 0 0 0 0 0 0 0 0 0 672 0 0 0 0 0 0 0 0 0 0 0 0 0 0 0 0 844 0 0 0 0 0 0 711 0 0 46 0 0 0 0 0 0 0 0 0 
80 0 0 0 0 0 0 0 0 0 0 0 0 0 0 953 0 0 0 0 384 0 0 0 1315 0 0 0 0 0 0 0 0 0 0 0 0 0 0 0 0 0 1309 0 0 0 210 0 0 0 0 0 0 0 0 0 503 0 0 0 0 0 0 705 0 0 0 0 0 1407 0 0 0 0 0 0 0 0 418 0 
0 0 0 0 0 0 0 0 0 0 475 0 0 0 584 0 0 0 0 0 0 0 0 0 0 0 0 0 0 0 0 1042 0 0 0 0 0 0 0 0 0 0 1507 0 0 0 0 0 692 0 0 0 0 0 0 0 0 0 0 0 0 0 0 0 0 0 407 0 0 0 0 227 510 0 0 0 0 0 0 0 
0 0 0 0 0 0 0 0 0 0 0 0 0 0 0 0 0 0 0 0 0 0 0 0 0 0 0 0 0 0 1301 0 0 0 0 1366 0 0 0 0 0 0 0 0 588 0 0 0 0 0 0 0 0 0 0 0 0 0 0 0 0 0 0 0 0 0 317 0 0 71 0 0 0 0 0 0 0 0 0 0 
0 0 0 0 0 0 74 0 0 0 0 0 0 0 0 0 0 0 0 0 0 0 0 0 0 0 0 0 0 0 0 0 0 0 0 0 0 0 0 0 0 0 986 0 0 0 0 0 0 0 0 1117 0 0 1276 0 0 0 0 0 0 0 0 0 0 0 0 0 0 0 0 0 0 0 0 0 0 0 983 0 
0 0 0 0 0 0 0 0 0 27 0 0 0 1116 0 0 0 0 0 0 0 0 0 0 0 0 0 0 0 633 778 0 0 0 0 0 1294 1356 0 360 0 0 0 0 0 0 0 0 1309 0 0 0 0 0 0 0 0 0 0 1197 0 18 0 0 562 0 0 0 0 0 0 0 0 0 0 0 0 0 1201 0 
0 0 0 0 0 0 0 0 0 0 0 0 0 0 0 0 0 0 0 0 1352 0 0 0 0 0 449 0 0 0 0 0 0 0 0 0 0 0 0 0 0 0 0 0 0 0 0 0 0 0 0 0 0 0 0 0 0 0 0 0 0 0 474 0 0 0 0 0 0 0 0 0 0 0 0 0 0 0 0 0 
0 0 0 0 0 0 0 0 0 0 0 0 0 0 0 0 0 0 0 0 0 0 393 1478 0 0 0 0 0 0 0 0 0 0 0 0 0 0 0 0 0 0 0 0 120 0 0 0 0 0 0 0 1569 0 0 0 0 0 0 0 0 0 0 0 0 0 0 0 0 0 0 0 0 0 0 0 0 0 0 0 
0 0 0 0 0 0 0 0 0 0 0 0 0 0 0 0 0 0 0 0 0 0 0 0 0 253 0 0 0 0 0 0 0 0 0 0 0 0 0 0 0 0 0 0 0 0 1110 0 0 0 0 0 0 0 0 0 0 0 0 0 0 0 190 0 0 0 0 0 0 0 0 0 0 0 0 1580 0 0 0 0 
0 1082 0 0 0 0 0 0 0 796 0 0 0 0 0 0 629 0 0 0 0 0 1099 0 0 0 0 0 0 0 0 0 8 1155 0 0 0 0 0 0 0 0 0 101 0 0 0 0 0 0 92 0 0 0 0 0 0 0 993 0 0 0 0 0 0 0 0 0 0 409 571 0 0 0 0 0 0 0 0 0 
0 0 0 0 0 0 0 0 0 0 1207 0 117 0 0 0 0 0 0 0 0 0 0 0 0 0 97 0 0 0 0 0 0 1553 0 0 0 0 0 0 0 0 0 1400 0 0 0 0 0 0 0 0 0 0 0 0 0 0 967 0 0 0 0 0 0 0 127 1299 0 0 570 141 0 0 0 0 1007 0 0 0 
0 0 0 0 0 0 0 0 0 0 1092 0 0 0 0 0 0 0 0 0 0 0 0 0 1078 0 0 0 0 0 0 0 1279 0 0 0 69 0 0 0 0 0 0 0 0 0 0 0 0 0 0 0 0 0 0 0 0 0 0 0 0 0 0 0 0 0 0 0 101 0 0 0 0 0 242 0 0 831 0 0 
0 0 0 0 0 0 0 0 0 0 0 0 0 80 156 129 0 0 0 0 0 0 0 0 0 0 0 0 0 0 0 0 0 0 0 357 0 0 0 0 0 0 0 0 0 0 0 0 293 0 0 0 0 0 0 0 0 0 0 0 0 0 0 0 0 0 0 0 0 0 0 0 0 0 1352 0 0 0 0 0 
0 0 0 0 552 0 0 0 0 0 0 0 0 0 0 0 0 0 0 0 0 0 0 0 0 0 0 0 0 0 0 747 0 0 1043 0 0 0 0 0 0 0 0 0 0 0 0 0 0 1083 0 0 0 0 0 0 0 0 0 0 938 0 0 0 0 0 0 0 0 0 0 0 504 0 0 0 1382 0 659 0 

# Time : 96000000 
247 0 0 0 0 0 0 0 0 0 0 0 0 0 0 0 0 0 0 0 0 0 0 0 0 0 0 0 0 0 0 0 0 0 0 0 0 0 0 0 0 754 0 0 0 0 0 0 0 1179 0 0 0 0 0 0 0 0 0 0 0 0 0 0 0 0 0 0 0 0 0 0 0 0 0 0 602 0 0 0 
0 0 0 0 0 0 0 0 0 0 0 0 0 0 0 0 0 0 0 0 0 0 1076 0 0 225 0 918 0 0 0 0 0 0 0 0 0 0 0 0 0 0 0 0 0 0 0 1321 0 0 0 0 0 0 0 0 0 0 0 0 0 0 0 0 0 0 0 0 0 0 0 0 0 0 0 0 0 0 0 0 
0 0 0 0 0 0 0 0 22 0 0 0 0 0 0 0 0 0 0 0 0 0 0 0 0 0 0 0 0 599 0 0 0 0 0 0 0 0 0 0 0 0 0 0 0 0 0 0 0 0 0 0 0 0 0 0 0 0 0 0 0 0 0 0 0 0 0 0 0 0 0 0 0 0 0 0 0 0 0 0 
0 0 0 1292 0 0 0 0 0 0 0 0 0 0 0 0 0 0 0 0 0 0 0 0 0 0 0 0 0 0 0 0 0 0 0 0 0 0 0 0 0 0 0 0 0 0 0 0 0 416 0 0 0 0 0 0 0 0 0 0 0 0 0 0 0 0 0 0 0 0 0 0 0 0 0 0 0 0 1019 0 
0 0 0 0 0 0 0 0 0 0 0 0 0 0 0 0 0 0 0 0 0 0 0 0 0 0 0 0 0 0 0 0 0 0 0 0 1028 0 0 0 0 0 418 0 0 1176 0 0 0 0 0 0 0 92 0 0 0 0 0 0 0 0 0 0 398 0 0 0 0 0 0 0 0 0 0 0 0 0 0 0 
0 0 0 0 0 0 0 0 0 0 0 0 0 0 0 0 0 0 0 685 0 0 0 0 0 0 633 0 0 0 0 0 0 0 159 0 0 0 0 0 0 0 0 0 0 1222 0 0 0 976 0 0 0 0 0 0 0 0 0 197 0 0 0 0 0 725 0 0 0 0 0 0 0 0 0 0 0 0 0 0 
0 0 0 0 0 0 0 0 0 0 0 0 0 0 0 0 0 0 0 0 1369 595 0 0 0 0 0 0 539 0 0 0 0 0 0 0 0 0 0 0 0 0 0 0 0 0 0 0 0 0 0 0 0 0 0 0 1446 0 0 0 0 0 0 0 0 0 0 0 0 0 0 0 0 0 0 0 0 0 0 0 
0 0 0 0 0 943 0 0 0 0 0 0 0 0 0 0 0 0 0 0 0 0 458 0 0 0 0 158 0 0 0 0 0 0 0 0 0 0 892 0 0 0 0 0 0 0 0 0 0 0 0 0 0 0 0 0 0 652 0 0 0 0 0 0 0 0 0 0 1355 0 582 0 0 0 0 0 0 0 984 0 
0 0 0 0 0 0 0 0 0 0 0 0 0 0 0 0 0 0 0 0 0 0 0 0 0 0 0 0 0 0 0 0 0 0 0 0 0 0 0 0 0 0 0 0 0 0 0 0 0 0 0 0 0 0 0 0 0 0 0 0 0 0 0 0 0 0 0 0 0 0 0 0 0 0 0 0 0 0 1058 0 
0 0 0 0 0 0 0 0 0 0 0 0 0 0 0 0 0 0 0 0 971 0 0 0 0 0 0 1047 0 0 0 0 0 0 0 0 0 0 0 0 0 0 0 0 0 0 0 0 0 0 0 646 0 0 0 0 1498 0 0 0 0 0 0 1343 0 0 0 0 0 0 0 0 0 0 0 0 0 0 0 1498 
0 0 0 0 0 0 0 0 0 1332 0 0 0 0 0 0 0 0 0 0 0 0 0 0 0 0 0 0 0 0 0 0 0 0 656 0 0 0 0 0 0 0 0 0 0 0 0 0 0 0 0 0 0 0 0 0 0 0 0 0 0 0 0 0 0 0 0 0 0 0 0 0 0 0 0 0 0 0 0 0 
0 435 0 0 0 0 0 0 0 0 0 0 0 0 0 0 0 0 0 0 0 0 0 0 0 0 0 0 0 0 0 0 0 1542 0 0 0 0 0 0 0 0 0 0 0 0 0 0 0 0 0 0 0 0 1059 1322 0 325 0 0 0 0 0 0 0 0 0 0 0 0 0 0 0 0 0 0 0 0 0 0 
0 0 0 0 0 0 890 882 0 0 0 0 0 0 0 0 0 497 0 0 0 0 0 0 0 0 0 0 0 0 0 0 0 0 0 0 0 0 0 0 0 0 0 0 0 0 0 0 0 0 0 0 0 0 0 0 0 0 0 0 0 0 0 0 0 0 0 0 0 0 0 0 0 0 0 0 0 0 0 0 
0 0 0 0 0 0 0 0 0 0 0 0 0 0 0 0 0 0 0 0 0 0 0 0 0 0 0 0 1581 0 1237 0 0 0 0 0 0 0 0 0 1346 0 0 0 0 0 0 0 0 0 0 0 0 0 0 0 0 0 0 0 0 0 0 0 0 0 851 0 0 1520 625 0 778 0 0 0 0 0 0 0 
0 0 0 0 0 0 0 0 1176 0 0 0 0 0 0 0 0 0 0 799 0 0 0 0 939 0 0 0 0 0 0 0 0 0 0 0 0 0 0 908 0 0 0 0 0 0 0 0 0 0 0 0 0 0 0 0 0 0 0 0 0 0 0 0 0 0 16 0 0 0 0 0 0 0 0 1084 0 0 0 0 
0 0 0 0 0 710 0 0 0 431 0 0 0 0 0 0 0 0 0 0 0 629 1376 0 0 0 0 0 0 0 0 0 0 0 0 0 998 0 0 0 1500 0 0 0 0 0 0 0 0 0 672 0 0 0 0 0 0 0 0 0 0 0 0 0 0 0 0 0 0 0 0 0 0 0 0 0 0 0 0 0 
0 0 0 1475 0 0 0 77 0 0 0 0 0 0 0 0 806 0 0 0 0 0 0 0 0 1573 0 0 0 0 0 0 0 0 0 1311 0 0 0 0 0 1573 0 1292 0 0 0 0 0 0 0 0 0 0 0 0 0 0 0 0 0 0 0 0 0 0 0 0 1464 0 0 0 0 0 0 0 0 0 0 0 
0 0 0 0 0 0 0 0 0 0 0 0 0 0 1585 0 0 0 0 0 116 0 0 0 0 0 0 0 0 0 0 0 0 0 1592 0 0 0 0 1585 0 889 0 0 0 0 0 0 0 0 0 0 0 0 0 0 0 0 0 0 0 0 0 0 0 0 0 0 0 0 0 0 0 0 0 0 0 0 0 0 
0 0 0 0 0 0 0 0 0 0 0 0 0 1376 0 880 0 0 0 0 0 0 413 0 0 0 0 0 0 0 0 0 0 0 0 0 0 0 0 0 0 0 0 0 0 0 0 0 0 0 0 0 0 0 0 0 0 0 0 0 0 0 0 0 0 0 0 0 0 0 0 0 0 0 32 0 0 0 0 0 
0 0 0 0 0 0 0 0 0 0 0 0 0 805 0 0 0 0 0 0 0 0 1045 0 0 0 0 0 0 0 0 0 0 0 0 0 0 0 0 0 0 0 0 0 0 0 0 0 0 0 0 0 0 0 0 0 0 0 0 0 0 0 0 0 0 0 0 0 1222 0 0 0 0 0 0 460 0 0 0 0 
0 160 0 0 0 0 0 0 0 0 0 206 0 0 0 993 0 0 0 0 0 0 0 0 0 0 0 0 0 0 0 0 0 0 0 0 0 106 1536 472 0 0 0 0 0 0 0 456 0 0 0 0 0 0 0 0 0 0 0 0 0 0 0 0 0 0 0 0 0 0 0 0 0 519 0 0 0 0 0 0 
0 1599 0 0 794 0 0 605 0 0 0 0 0 0 0 0 0 0 0 0 0 0 0 0 164 0 0 0 0 0 698 0 0 0 0 0 0 0 0 0 0 0 1449 0 0 0 0 0 0 0 0 0 0 0 0 0 0 0 0 0 0 0 0 0 0 0 0 247 0 0 0 0 0 0 0 0 0 0 0 0 
0 0 0 0 0 0 0 0 0 0 0 0 0 0 0 0 0 0 0 0 0 0 0 0 0 122 69 0 0 0 0 0 0 209 0 0 0 584 0 0 1030 1565 0 0 0 0 0 0 0 0 0 0 0 0 0 0 0 0 0 0 0 0 0 0 0 0 0 0 0 0 0 0 0 0 0 0 0 0 0 0 
0 0 0 0 0 0 0 0 0 0 0 0 0 0 0 0 1364 496 0 0 0 519 896 1271 0 1014 65 347 796 1487 0 0 0 0 0 0 0 0 0 0 0 0 0 0 0 0 527 0 0 0 0 0 0 0 1037 0 0 0 0 0 0 0 0 0 0 0 0 0 0 0 0 0 0 0 0 0 115 0 0 0 
0 0 0 0 0 0 0 0 0 0 0 0 0 0 0 0 0 0 0 0 0 0 0 0 0 860 1412 1599 530 1341 1400 0 0 12 0 0 0 0 0 1285 56 0 0 0 0 0 0 0 0 238 313 1220 765 246 0 0 0 0 0 0 0 0 0 798 0 0 0 0 0 0 0 0 0 0 0 0 0 0 548 0 
0 0 1053 0 0 0 0 0 0 0 0 0 0 392 0 0 0 0 0 0 0 0 0 0 0 0 725 837 1508 221 1 0 1502 0 0 1296 55 0 0 0 938 709 111 0 0 0 44 0 96 1398 348 921 1428 1524 1079 1554 0 0 0 0 0 998 0 0 0 0 0 0 0 0 0 0 0 0 0 0 0 0 814 0 
0 1184 563 0 0 0 0 0 0 0 0 0 1339 0 0 1477 0 0 0 0 1056 0 0 1453 0 1556 626 297 829 1569 43 1305 353 0 0 0 432 0 0 0 113 169 799 0 0 971 1446 1075 927 1012 660 744 1338 149 263 0 0 1578 0 0 0 0 0 0 648 0 0 0 0 0 0 0 0 0 0 0 0 0 0 0 
0 0 0 0 0 760 0 0 0 0 1600 0 0 0 0 0 0 1461 0 0 987 0 0 0 0 0 294 356 320 1051 490 248 370 0 0 0 0 0 0 656 1328 1340 15 437 1351 961 1095 479 554 1184 1123 555 1183 695 1172 0 1516 585 0 0 0 0 0 0 0 0 0 0 304 0 0 0 0 0 0 0 0 0 0 0 
0 0 0 0 0 0 0 0 0 0 0 0 0 0 486 0 0 0 0 0 0 0 0 1561 0 0 664 1381 1238 1324 617 400 1363 0 0 0 0 0 0 708 1389 866 364 787 1054 1090 1365 981 857 982 532 1577 641 1136 0 0 0 0 0 0 0 0 0 0 0 0 0 0 0 0 0 0 0 0 0 0 0 0 805 0 
0 0 0 0 0 0 0 0 0 0 0 0 0 0 0 373 0 0 0 0 0 0 0 0 0 0 1574 278 1404 999 578 783 300 755 0 0 0 0 902 54 1298 99 526 1360 599 1593 821 1171 436 1551 588 390 1178 864 670 0 34 0 0 0 0 0 0 0 287 0 0 0 641 0 0 0 0 0 0 0 0 0 0 0 
787 0 0 0 0 0 0 0 0 0 0 0 0 0 0 0 0 0 0 0 0 0 0 0 0 0 1335 429 771 40 717 731 897 0 0 0 0 0 78 1087 130 1413 793 645 723 433 1008 754 540 1036 1318 600 649 1499 844 268 1031 0 0 0 0 0 0 0 0 0 0 0 0 0 0 0 0 0 0 0 0 766 0 14 
0 0 0 0 0 0 0 0 0 0 0 0 0 0 0 0 0 0 0 0 0 0 0 0 1070 337 1175 661 596 382 896 50 1346 481 19 1118 1462 656 673 18 587 574 1388 1170 369 354 6 453 227 703 477 21 1043 415 1530 193 0 0 0 0 0 0 0 0 0 0 0 0 0 0 0 0 0 0 0 0 0 0 0 448 
0 0 0 0 0 0 0 0 656 0 0 0 0 20 0 0 0 358 0 0 0 0 0 0 1379 0 567 974 1469 899 680 1165 761 366 286 878 57 676 459 38 296 671 1293 850 388 468 851 389 1290 155 298 178 71 1284 898 812 0 0 0 0 0 0 0 0 0 0 0 0 0 0 0 0 0 0 0 0 144 0 0 0 
0 0 0 0 0 0 0 0 0 0 0 0 0 0 0 0 0 0 0 0 0 0 0 969 70 94 747 1337 47 720 627 1372 1496 902 1177 681 1076 570 508 391 217 884 594 1512 375 85 1535 1331 1460 505 1534 188 1513 1308 234 998 0 0 0 0 0 0 0 0 0 0 0 0 0 0 0 0 0 0 0 0 0 0 0 0 
0 0 0 0 0 0 0 0 0 0 0 562 0 0 0 0 719 0 0 0 1138 0 0 1485 966 1020 1017 1368 457 983 542 920 742 1103 584 256 373 145 546 1371 1102 1514 1473 494 768 1481 841 1151 954 521 813 804 743 226 417 817 0 0 0 0 0 0 0 0 0 0 0 1506 0 0 0 0 0 0 0 0 0 0 0 0 
0 0 0 0 0 0 0 0 0 0 0 0 0 0 0 0 0 0 0 0 0 0 0 0 1542 823 942 773 525 1488 1062 1186 760 182 68 959 846 170 74 1099 708 1357 1434 986 856 798 1581 843 762 177 577 82 499 0 0 0 0 529 0 0 0 0 0 247 0 0 0 0 0 0 0 0 0 522 0 0 0 0 0 0 
0 0 0 0 0 0 0 0 0 0 0 0 0 0 0 0 0 0 0 0 0 0 0 0 565 1505 539 1026 1503 1046 867 312 1443 625 237 736 1442 1576 264 1559 1001 1257 24 580 1272 973 1525 935 1150 1222 37 803 651 0 0 0 1599 1495 1002 0 0 0 0 0 0 0 0 0 0 0 0 0 0 0 0 0 0 0 0 0 
1055 0 0 0 0 0 0 0 0 0 0 0 0 0 0 0 0 0 0 0 0 0 0 0 778 242 115 825 1343 1231 503 827 1266 849 423 686 868 421 1369 903 1235 1264 1285 531 1013 527 556 1169 687 1380 224 1256 1573 1280 0 0 0 0 0 0 0 589 0 0 0 0 0 0 0 0 0 0 0 0 0 0 0 0 602 0 
0 0 0 0 0 0 0 0 0 0 0 0 0 0 0 0 0 0 0 0 0 0 0 1571 206 877 1134 143 495 1322 1211 1176 1127 547 618 1556 642 853 1595 1450 465 1600 158 379 466 0 1194 810 136 1089 1286 967 597 622 0 0 0 0 0 0 0 0 0 0 0 0 0 0 0 0 0 0 0 0 0 0 0 0 0 0 
0 0 0 0 0 0 0 0 0 0 1368 0 0 0 0 0 835 0 0 0 0 0 0 0 1086 685 281 1561 303 1073 1294 634 53 1091 90 299 1361 838 1234 1147 428 1110 764 1377 361 0 1387 624 579 713 81 440 1092 359 1110 0 0 0 0 0 0 365 0 0 0 0 0 0 0 1177 0 0 0 0 0 0 0 0 0 0 
0 0 0 0 0 0 0 801 0 0 0 0 0 0 0 0 103 0 0 0 0 0 0 0 0 1562 210 41 550 560 1269 180 1426 438 905 1391 1190 549 984 485 900 1582 777 378 134 1052 357 658 691 828 1520 380 972 106 39 871 0 0 0 0 0 0 0 0 0 0 0 0 0 0 0 0 0 0 0 0 0 0 0 0 
0 0 0 0 0 0 0 0 0 628 0 0 0 0 774 0 0 0 0 0 0 0 0 0 0 1143 1319 5 1104 171 409 519 1067 879 462 1458 1408 1029 1282 1327 1101 607 1548 164 471 175 98 1263 1021 1230 1390 360 410 213 48 790 0 0 0 0 0 0 0 0 0 0 0 0 0 0 0 0 0 0 0 0 0 0 0 0 
0 0 0 0 0 0 0 287 0 0 0 0 0 0 0 0 0 0 0 0 0 0 0 0 237 881 1040 1172 1479 1306 1106 751 614 1173 718 1248 957 1472 1364 58 333 121 458 1433 1105 493 996 1254 1386 1212 17 1132 174 1438 280 0 0 0 0 0 0 277 0 0 0 0 0 0 0 0 0 0 0 0 0 0 0 0 0 0 
0 0 84 0 0 0 0 0 0 688 0 0 0 0 0 0 0 323 0 0 0 0 0 0 0 0 0 0 163 1148 943 710 108 110 1550 1252 700 677 266 928 1417 372 343 534 376 1072 1210 323 1011 251 1401 855 1215 968 883 0 83 0 0 0 0 0 0 0 0 0 0 0 0 0 0 0 0 0 0 0 0 0 0 0 
0 0 0 0 0 0 0 0 0 0 0 0 0 0 667 0 0 0 0 0 0 958 0 0 0 0 0 128 801 738 142 1251 1045 1478 895 325 861 1203 344 1445 183 1193 1155 1056 1555 1461 1539 276 1226 1430 1500 1144 755 386 506 0 0 1275 0 768 1201 0 0 0 0 0 0 0 0 292 497 0 1403 0 0 0 0 0 0 0 
1451 0 0 0 0 0 0 0 0 0 0 0 0 0 0 0 0 0 0 0 0 0 0 0 1523 0 0 1289 291 385 955 646 27 439 795 1509 402 232 202 1262 245 1080 209 107 750 35 208 666 97 977 293 358 157 1061 619 0 1168 0 0 0 0 0 0 0 0 0 0 0 0 0 0 0 0 0 0 0 0 1149 0 0 
0 0 0 0 0 0 0 0 0 0 0 0 0 0 0 0 0 0 0 0 0 0 0 0 0 0 918 140 51 1000 189 89 350 533 1570 674 23 948 1019 1424 474 1326 766 1281 196 184 275 553 1086 831 1197 644 840 336 327 581 1003 0 0 1000 0 0 0 0 0 0 0 0 0 0 0 0 0 0 751 0 0 0 0 503 
0 0 0 0 0 0 0 0 0 139 0 0 0 0 0 0 0 0 0 0 0 0 0 0 1522 1134 1050 1538 1441 1517 491 129 444 283 734 198 563 922 1383 486 144 740 1591 858 1174 872 958 512 228 371 847 832 659 1544 1303 1015 1407 985 0 0 0 0 0 550 0 0 0 0 0 459 0 0 850 0 0 0 0 0 0 0 
0 180 0 0 0 0 0 0 0 0 0 0 0 0 0 0 0 0 0 0 0 0 0 0 0 0 684 1466 1268 12 1350 1219 104 816 1432 1240 76 910 1440 408 1196 279 467 936 318 1145 528 1588 608 1359 1431 716 1198 696 1301 1065 1598 711 0 0 0 0 0 0 0 0 0 0 922 0 0 0 120 0 0 0 0 48 0 0 
0 0 0 0 0 1352 0 0 0 0 0 0 696 0 0 0 0 0 1534 0 0 0 0 0 0 1362 1476 443 404 141 259 1126 568 1494 229 1063 551 1066 1498 204 139 1532 1299 181 993 483 1474 77 978 737 699 1456 401 1436 679 243 1439 1547 0 0 0 0 0 0 0 0 0 0 0 0 0 0 0 0 0 0 0 0 0 0 
0 641 0 0 0 0 0 0 1288 0 0 0 0 0 0 0 0 0 0 0 0 684 0 960 1025 1529 562 84 934 384 885 273 785 346 1253 1059 1111 590 889 944 250 1200 1329 249 639 971 62 880 1192 200 1107 394 131 330 32 1159 749 445 0 0 0 0 1035 0 0 0 0 0 0 0 532 0 0 0 0 0 0 0 0 0 
0 0 0 0 0 0 0 0 0 0 0 1039 0 0 0 0 0 0 0 0 0 0 0 0 1163 261 859 1536 1463 91 1584 1587 165 980 1540 1156 30 573 1519 1292 1271 151 707 1033 662 536 1580 191 240 1236 377 1589 875 1027 126 601 806 582 0 0 0 0 0 0 0 0 0 0 0 0 0 226 0 0 0 0 0 0 0 0 
0 0 0 0 0 0 0 0 0 0 0 0 734 0 0 0 0 1160 0 0 1183 0 0 230 287 1353 726 1207 782 322 1409 1348 368 1374 500 1349 34 147 1164 239 833 1370 1265 1493 349 59 834 815 1475 355 1233 621 392 869 730 137 689 1116 0 0 0 0 0 0 0 0 0 0 0 0 0 0 0 0 0 0 0 0 0 0 
0 0 0 0 0 0 0 0 0 0 0 0 0 0 0 0 0 0 0 0 0 710 0 991 1181 1034 1129 648 484 1296 61 168 488 338 1575 538 1035 186 790 1109 308 1185 791 559 1085 675 0 0 739 630 1375 0 0 148 0 0 0 0 0 0 0 0 0 0 0 0 0 0 0 0 0 0 0 0 0 0 0 0 0 0 
0 0 0 0 0 0 0 0 0 0 0 0 0 0 0 0 0 0 0 0 0 0 0 109 172 463 552 124 937 1209 220 244 1138 874 363 667 818 1088 1405 432 450 1316 317 1491 989 0 1548 0 498 1321 0 0 0 0 0 0 0 0 0 0 229 0 0 0 813 0 0 0 0 0 0 0 0 0 0 0 0 0 0 0 
0 0 0 0 1526 0 0 0 0 0 0 0 0 0 1381 0 0 0 1087 0 0 0 0 0 0 51 0 719 449 0 0 0 504 1077 1449 890 55 1521 22 223 413 1229 1228 0 0 752 0 0 179 0 0 0 0 0 0 982 0 1564 0 0 0 0 0 0 0 0 0 961 0 0 0 567 0 0 0 0 0 0 1534 0 
0 0 0 0 0 0 0 687 0 0 0 0 0 0 0 0 0 0 0 0 0 0 0 0 0 0 0 0 0 0 142 0 0 0 1395 0 0 996 0 215 0 0 595 0 0 0 0 0 0 0 471 0 0 0 0 0 0 0 0 0 0 0 0 0 0 0 0 0 0 0 0 0 0 0 0 0 0 0 35 0 
0 0 0 0 0 0 0 0 0 0 0 0 970 0 0 0 0 0 0 0 0 0 792 0 0 0 0 40 0 369 0 0 0 0 0 0 0 0 0 0 0 0 0 0 0 0 0 0 0 0 0 0 1386 0 0 0 611 0 0 0 0 0 0 0 0 0 0 0 0 0 0 0 379 0 0 0 0 0 0 0 
0 0 0 0 0 0 0 0 0 1214 0 0 0 0 0 0 0 0 0 0 0 0 0 0 0 0 0 0 0 0 0 0 0 0 0 0 0 0 0 0 0 0 0 0 0 0 447 0 0 0 0 0 0 0 0 0 0 0 0 0 0 0 0 0 0 0 0 0 0 0 0 0 0 0 0 0 0 0 0 0 
0 0 0 0 0 0 0 0 0 0 0 0 0 0 0 0 1401 1275 0 0 0 0 0 0 0 0 0 0 0 0 0 313 0 650 0 0 0 0 0 0 0 0 0 0 0 0 0 1558 1327 0 0 0 0 0 0 0 0 116 0 0 0 261 0 0 0 0 0 0 0 0 0 0 0 0 0 0 0 0 1087 0 
0 0 0 0 0 0 0 0 0 0 0 0 0 0 0 565 0 0 0 0 0 0 0 0 903 0 0 0 0 0 0 226 0 0 0 0 0 0 0 0 0 0 0 0 0 0 0 0 0 0 901 0 0 0 0 0 0 0 1260 0 0 0 0 0 0 0 0 0 0 0 0 0 0 0 0 0 852 583 0 0 
0 647 0 0 0 0 0 0 0 0 0 630 0 0 0 0 0 0 0 0 0 1400 0 0 0 0 0 0 0 0 0 0 0 0 0 0 0 0 0 0 0 0 0 0 0 0 0 0 0 0 0 0 0 0 0 0 0 0 0 0 0 0 0 0 0 0 0 0 0 0 0 0 0 0 0 0 0 0 0 0 
0 0 0 0 0 0 0 0 0 0 0 0 0 0 0 201 0 0 0 1501 0 1 0 0 0 0 702 0 0 0 0 0 0 0 0 0 0 0 0 0 0 0 0 316 0 0 1491 0 0 0 0 0 0 0 0 0 0 0 0 0 0 0 0 0 0 0 0 0 0 0 0 0 0 0 0 0 0 0 0 0 
0 0 0 730 0 0 0 0 0 0 0 0 0 0 0 0 1581 0 0 0 0 0 0 0 0 0 0 0 1275 0 0 0 89 0 0 0 0 0 0 0 0 0 0 0 0 0 0 0 0 0 0 0 0 0 0 0 0 0 0 452 0 0 0 0 0 0 0 0 0 0 0 0 0 0 0 0 947 0 0 0 
0 0 0 0 0 0 0 0 0 0 0 0 0 0 0 0 0 0 0 0 0 0 1560 0 0 0 0 0 0 0 0 0 0 800 0 0 1184 0 0 0 0 0 0 0 0 0 0 612 0 0 0 0 0 0 0 0 0 0 0 0 0 0 0 0 0 0 0 0 0 0 0 0 0 0 0 0 0 0 0 0 
0 0 0 0 0 0 0 0 0 0 0 0 0 1289 656 0 0 0 0 1343 0 0 0 0 1252 0 0 0 0 0 0 0 0 0 0 0 0 0 0 0 0 0 0 0 0 0 0 0 0 0 0 0 0 0 0 0 0 0 0 530 0 0 0 0 0 0 0 0 0 0 782 1525 0 0 0 0 0 0 0 0 
0 0 0 0 0 0 0 0 0 0 0 0 0 0 0 0 0 0 0 0 0 0 0 0 0 0 0 0 0 0 0 0 0 0 0 0 0 0 0 0 0 0 0 1395 0 0 0 0 0 0 0 0 0 0 0 0 0 0 0 0 0 0 0 0 0 0 0 841 0 0 1440 0 0 0 0 0 0 0 0 0 
0 0 0 0 0 0 0 0 0 0 0 0 0 0 0 0 0 0 0 0 334 0 0 0 0 0 434 0 0 0 0 0 0 0 0 0 0 0 0 0 0 0 1523 0 466 0 0 0 480 0 0 0 0 0 0 0 0 0 0 0 0 0 0 71 0 0 0 0 0 0 0 0 0 0 0 0 277 0 0 0 
0 0 0 0 0 1131 0 0 0 0 0 0 0 0 898 0 0 0 0 0 0 0 0 0 0 0 0 0 0 0 0 0 944 0 0 0 0 0 1494 0 0 0 1213 0 0 0 0 0 0 0 0 0 0 0 0 0 0 0 0 0 0 0 0 0 0 0 290 0 0 0 0 0 3 0 0 0 0 0 0 0 
0 0 68 0 0 0 0 0 0 0 0 0 0 0 0 0 692 0 0 0 0 0 0 0 0 0 0 0 0 0 0 0 0 0 0 1536 0 0 0 0 0 0 0 0 0 0 0 0 0 0 0 0 0 0 0 0 0 0 0 0 0 0 0 0 0 0 1461 0 0 0 0 0 0 0 0 0 0 0 0 0 
0 0 0 0 0 0 0 0 0 0 0 0 0 0 0 0 0 0 0 0 0 0 0 0 0 0 0 0 0 0 0 0 0 0 0 0 0 0 0 0 0 0 0 0 735 0 0 0 0 0 0 0 0 0 651 0 0 0 0 0 0 0 0 0 0 0 0 0 0 0 0 0 0 0 0 0 0 0 0 0 
0 1060 0 0 0 0 0 0 0 257 0 0 0 419 0 0 0 0 0 0 0 0 0 1544 0 0 0 0 0 0 975 0 0 0 0 0 0 774 0 466 0 0 0 0 0 0 0 0 1325 0 0 0 0 0 0 0 0 0 0 0 0 754 0 0 0 0 0 0 0 0 0 0 0 0 0 0 0 0 0 0 
0 0 0 195 0 0 0 0 0 0 0 0 0 0 0 0 0 0 0 0 0 0 0 0 0 0 0 0 0 0 0 0 0 0 0 0 0 0 0 0 0 0 0 0 0 0 0 0 0 0 0 0 0 0 0 0 0 0 0 0 0 1112 0 0 0 0 0 0 0 0 0 0 0 0 0 0 0 0 0 0 
0 0 0 0 0 0 0 0 0 0 0 1528 0 0 0 724 0 0 0 0 0 0 501 1341 0 0 0 0 0 0 0 0 0 0 0 0 0 0 0 0 0 0 0 0 0 0 0 0 0 0 0 0 0 0 0 0 0 0 0 0 0 0 0 0 0 0 0 0 0 0 0 0 0 0 0 0 0 0 0 0 
0 0 0 0 673 0 0 1550 0 0 0 0 0 0 0 0 0 0 721 0 0 0 0 27 0 1454 0 0 0 0 0 0 0 0 0 0 0 0 0 0 0 0 0 0 0 0 1518 0 0 0 0 0 0 0 0 0 0 0 0 0 0 0 0 0 0 0 0 0 0 0 81 0 0 0 0 0 0 0 0 0 
0 490 0 0 0 0 0 0 0 0 0 0 0 0 0 0 0 0 0 0 0 0 1530 0 0 0 0 0 1080 0 0 0 671 0 0 0 0 0 0 0 0 0 0 0 0 0 0 0 0 0 1079 0 0 0 0 0 0 0 1524 647 0 0 0 0 0 0 0 0 0 1451 625 0 0 0 0 0 1043 0 0 907 
0 0 0 0 0 0 0 0 0 0 1481 0 0 0 0 0 0 0 0 0 0 0 0 0 0 0 0 0 0 0 0 0 0 0 0 0 0 0 0 0 0 0 0 275 0 0 0 0 0 0 0 0 0 0 617 0 0 0 179 0 0 0 0 0 0 0 1196 598 0 0 946 534 0 0 0 0 712 0 0 0 
0 0 0 0 0 0 0 0 0 0 1032 0 0 0 0 0 0 0 0 0 0 0 0 0 0 0 0 0 0 0 0 0 1210 0 0 0 1002 0 0 0 0 0 0 0 0 0 0 0 0 846 0 0 0 0 0 1545 0 0 0 0 0 0 0 0 0 0 1460 0 392 0 0 0 0 0 1444 0 0 1280 0 0 
0 0 0 0 0 0 0 0 0 0 0 0 0 1260 1461 0 0 0 0 0 0 38 0 0 0 0 0 0 0 0 0 0 0 136 0 0 0 0 0 0 0 0 0 0 0 0 0 0 0 0 0 139 0 0 0 0 0 0 0 0 0 0 0 0 0 0 0 0 0 0 0 0 0 0 0 0 0 0 0 0 
0 0 0 1491 0 0 0 0 0 0 0 0 0 0 0 0 0 0 0 0 0 0 0 0 0 0 0 0 0 0 502 0 0 0 0 0 0 0 0 0 0 0 0 0 0 0 0 0 0 0 0 0 0 0 0 0 0 0 0 0 0 0 0 0 0 0 0 0 0 0 0 0 694 0 0 0 0 1303 498 0 

# Time : 102400000 
268 0 0 0 0 0 0 0 0 0 0 0 0 0 0 0 0 0 0 0 0 0 0 0 0 0 0 0 0 0 0 0 0 0 0 0 0 0 345 0 0 0 0 0 0 0 0 0 0 1077 0 0 0 0 0 0 0 0 0 0 0 0 0 0 0 0 0 0 0 0 0 0 0 0 0 1204 0 0 0 0 
0 0 0 0 0 0 0 0 0 0 0 0 0 0 0 45 0 0 0 0 0 0 0 0 0 0 0 746 0 0 0 0 0 0 0 0 0 0 0 0 0 0 0 0 0 0 0 961 0 0 0 0 0 0 0 0 0 0 0 0 0 0 0 0 0 0 0 0 0 0 0 0 0 0 0 0 0 0 843 0 
0 0 0 0 0 0 0 0 1410 0 0 0 0 0 0 0 0 241 0 0 0 0 0 0 0 0 0 0 1552 1364 0 0 923 0 0 686 0 0 0 0 0 0 0 0 0 0 0 0 0 0 0 0 0 0 0 0 0 0 0 0 0 0 0 0 0 0 0 0 0 0 0 0 0 0 0 0 0 0 0 0 
0 0 0 0 0 0 0 0 0 0 0 0 0 0 0 0 0 0 0 0 0 0 0 0 0 0 0 0 0 0 0 0 0 0 0 0 0 0 0 0 0 0 0 0 0 0 0 0 0 157 0 0 0 0 0 0 0 0 0 0 0 0 0 0 0 0 0 0 0 0 0 0 0 0 0 0 0 0 832 0 
0 0 0 0 0 0 0 0 0 0 0 0 0 0 0 0 0 0 0 0 0 0 0 0 0 0 315 0 0 0 0 0 0 0 0 0 0 0 0 0 0 0 0 0 0 413 0 0 0 0 0 0 0 0 114 0 0 0 0 0 0 0 540 0 0 0 0 0 0 0 0 0 0 0 0 0 0 0 0 0 
0 0 0 0 0 0 0 0 0 0 0 0 0 0 0 0 0 0 0 0 0 0 0 0 0 0 1137 0 0 0 1007 0 0 0 0 0 0 0 0 0 0 0 0 0 0 0 0 0 0 0 0 0 0 0 0 0 0 0 0 211 0 0 0 0 0 338 0 0 0 0 0 0 0 0 0 0 0 0 0 0 
0 820 0 0 0 0 0 0 0 0 0 0 0 0 0 0 0 0 0 0 0 443 180 0 0 0 0 0 0 0 1152 0 0 0 0 0 0 0 0 0 0 0 0 0 0 0 0 0 0 0 0 0 0 0 0 0 181 0 0 0 0 0 0 0 1174 0 0 0 0 0 0 0 0 0 0 0 0 0 0 0 
0 0 0 0 0 238 0 0 0 0 0 0 0 0 0 0 0 0 0 0 0 0 85 0 0 0 0 0 0 0 0 0 0 0 0 0 0 0 0 0 0 0 0 0 0 0 0 0 0 0 0 0 0 0 0 0 0 1546 0 0 0 0 0 0 0 0 0 0 840 0 0 0 0 0 0 0 0 0 179 0 
0 0 0 0 0 0 0 0 0 0 0 0 0 0 0 0 0 0 0 0 0 0 11 0 0 0 0 0 0 0 0 0 0 0 0 0 0 0 0 0 0 0 0 0 0 0 1378 0 0 0 0 0 0 0 0 0 0 0 0 0 0 0 0 0 0 0 0 0 0 0 0 0 0 0 0 0 0 0 165 0 
0 0 0 0 0 0 0 10 0 0 0 0 0 0 0 0 0 0 0 961 1095 0 0 0 0 0 0 0 0 0 0 0 0 0 0 0 0 0 0 0 0 0 0 0 0 0 0 0 0 0 0 0 0 0 0 0 0 0 0 0 0 0 0 0 0 0 0 0 0 0 0 0 0 0 0 0 0 0 0 1383 
0 0 0 0 0 0 0 0 527 0 0 0 0 0 0 0 0 0 0 0 0 0 0 0 0 0 0 0 1337 0 0 0 0 0 0 0 0 0 0 0 0 0 0 0 0 0 0 0 0 0 0 0 0 0 0 0 0 0 0 0 0 0 0 0 0 0 0 0 0 0 0 0 0 0 0 0 0 0 0 0 
0 789 0 0 0 0 172 0 0 0 0 0 0 0 0 0 0 0 0 0 0 0 0 0 0 0 0 0 0 0 0 0 0 0 0 0 0 0 0 0 0 0 0 0 0 0 0 0 0 0 0 0 0 0 0 0 0 0 0 0 0 0 0 169 0 0 0 0 0 0 0 0 0 799 0 0 0 272 0 0 
0 0 0 0 0 0 536 0 0 0 0 0 0 0 0 0 0 0 687 0 0 0 0 0 0 0 0 0 0 0 0 0 0 0 0 0 0 0 0 0 0 0 0 0 0 0 0 0 0 0 0 0 0 0 0 0 0 0 0 111 0 0 0 0 0 0 1107 0 0 0 0 0 0 0 0 0 0 0 0 0 
0 0 0 0 0 0 0 0 983 0 0 0 0 1189 0 0 0 0 0 0 0 0 0 0 0 0 952 377 84 0 121 0 0 0 0 0 0 0 0 0 61 865 0 0 1071 0 0 0 0 0 0 0 0 0 0 0 0 590 0 0 0 0 0 843 0 0 100 0 0 1326 1508 0 1052 0 0 0 0 0 0 0 
0 0 0 0 0 0 0 0 1488 0 0 0 0 0 0 0 0 0 0 0 0 0 0 0 609 0 0 0 0 0 0 0 0 0 0 0 0 0 0 389 0 0 0 0 0 0 0 0 0 0 0 72 0 0 0 0 0 0 0 0 0 0 0 0 0 0 862 0 0 0 0 0 0 0 0 0 0 0 0 0 
0 0 0 0 1280 814 0 0 0 963 0 0 0 0 0 0 0 0 0 0 0 0 0 0 0 0 0 0 0 0 0 0 0 0 1043 0 1371 0 0 0 0 0 0 0 0 0 0 0 0 0 0 0 0 0 0 0 0 0 0 0 0 0 0 0 0 0 1350 0 0 0 0 0 0 0 0 0 0 0 0 0 
0 0 0 170 0 0 0 1346 0 0 0 0 0 0 0 0 826 0 0 0 0 0 0 0 0 226 0 0 0 0 0 0 0 0 0 1465 0 0 0 0 0 1239 0 595 0 0 0 0 0 0 0 0 0 0 0 0 0 0 0 0 0 0 0 0 0 0 1243 0 0 0 0 0 0 876 0 0 0 0 0 0 
0 0 0 0 0 0 0 0 0 0 176 0 0 0 426 0 0 0 0 0 0 0 0 0 0 0 0 0 0 0 0 0 0 0 311 0 0 0 0 0 0 0 0 0 0 0 0 0 0 0 0 0 0 0 0 0 0 0 0 0 0 0 0 0 0 0 0 0 0 0 0 0 0 0 0 0 0 0 0 0 
0 0 0 0 0 0 0 0 0 0 0 0 0 726 0 412 0 0 0 0 0 0 1185 0 0 0 0 0 0 0 0 0 0 0 0 0 0 105 0 0 0 0 0 0 0 0 0 945 0 0 0 0 0 0 0 0 0 0 0 0 1337 0 0 0 0 0 0 0 0 0 0 0 0 0 0 0 0 0 0 0 
243 0 0 0 0 0 0 0 0 0 0 0 0 1528 0 0 0 0 0 0 0 0 687 0 0 0 0 0 0 0 0 0 0 0 0 0 0 0 0 0 1383 0 0 0 0 0 0 0 0 0 0 0 0 0 0 0 0 0 0 0 0 0 0 0 0 0 0 0 577 0 0 0 0 0 0 0 0 0 0 0 
0 0 0 0 0 0 0 0 665 0 0 0 0 336 0 599 0 0 0 0 0 0 0 701 0 0 0 0 0 0 0 0 0 0 0 0 0 1204 197 0 0 0 902 0 0 208 0 0 0 0 0 0 0 0 0 0 0 0 0 0 0 0 0 0 0 0 0 0 0 0 0 0 0 59 0 0 0 0 0 0 
0 0 0 0 0 0 0 0 0 0 0 0 0 0 0 875 0 0 0 0 0 0 0 0 1403 0 0 0 0 0 0 0 0 0 0 0 0 0 0 0 0 0 222 0 0 0 0 0 0 0 0 471 0 0 0 0 0 90 649 0 0 0 0 1037 0 0 0 382 0 0 0 0 0 0 0 0 0 0 0 0 
0 0 0 0 0 809 0 0 0 0 0 0 0 0 1531 0 0 0 481 0 0 0 0 0 0 1568 0 0 0 0 0 0 0 611 0 0 0 1063 0 0 0 0 0 0 0 0 0 0 0 0 1495 0 0 310 0 0 0 0 0 0 0 0 0 0 0 0 0 483 0 0 0 0 0 0 0 0 0 0 0 0 
0 0 0 0 0 0 0 0 0 0 0 0 0 0 0 0 694 0 0 0 0 367 1436 0 0 0 65 347 796 1487 0 0 0 0 0 120 0 0 0 0 1108 0 0 0 0 0 0 0 0 0 0 0 0 0 0 0 0 0 0 0 659 0 0 0 0 0 0 0 0 0 0 0 0 0 0 0 0 0 0 0 
0 0 0 0 0 0 0 0 0 346 0 0 0 0 0 0 0 0 0 0 0 0 0 0 185 54 1412 1599 530 1341 0 0 0 0 0 0 0 0 0 0 0 0 0 0 0 0 0 0 0 0 313 1220 0 246 0 0 0 0 0 0 0 0 0 1107 0 0 0 0 0 0 0 0 0 0 0 0 0 0 1273 0 
0 0 179 0 0 0 0 0 0 0 0 0 0 403 0 0 0 0 0 0 0 0 0 0 0 0 725 837 1508 221 1 0 0 0 0 959 1030 623 0 0 938 709 0 0 0 0 1432 0 96 1398 348 921 1428 1524 1079 0 0 0 0 0 0 0 0 0 0 0 0 1206 0 0 0 0 0 872 0 0 0 0 1290 0 
0 1209 0 0 0 0 0 0 0 0 0 0 0 0 0 1160 0 0 0 0 986 0 0 750 0 0 626 297 829 1569 43 1305 0 0 0 0 136 0 0 0 113 169 799 0 0 0 0 1075 927 1012 660 744 1338 149 263 0 0 49 0 0 0 0 0 0 638 0 0 0 0 0 0 0 0 0 0 0 0 0 0 0 
0 0 0 0 0 0 0 0 0 0 931 0 0 0 0 0 0 1324 0 0 1519 0 0 0 0 0 294 356 320 1051 490 248 370 0 0 0 0 0 0 1036 1328 1340 15 437 1324 0 1095 479 554 1184 1123 555 1183 695 654 0 0 1518 0 0 0 0 0 0 0 0 0 0 1316 0 0 0 0 0 0 0 0 0 0 0 
0 0 0 0 0 0 0 0 0 0 0 0 0 0 815 0 0 0 0 0 0 0 0 1045 0 0 664 1381 0 1324 617 400 1363 0 0 0 0 0 0 0 1389 866 364 787 31 1090 1365 981 857 982 532 1577 641 1136 0 0 0 0 0 0 0 0 0 0 0 0 0 0 0 0 0 0 0 0 0 0 0 0 278 0 
0 0 0 1258 0 0 0 0 0 780 0 0 0 78 0 0 0 0 0 0 0 0 0 0 0 0 1574 278 1404 999 578 783 300 0 0 0 0 0 0 0 1298 99 526 1360 599 1593 821 1171 436 1551 588 390 1178 864 0 0 1485 0 0 0 0 0 0 0 0 0 0 0 0 0 0 0 0 0 0 0 0 0 0 0 
620 0 0 0 104 0 0 0 0 0 0 0 0 0 0 0 1577 0 0 0 0 0 0 0 0 0 1335 429 771 40 717 731 897 0 0 0 0 0 0 1087 130 1413 793 645 723 433 1008 754 540 1036 1318 600 649 1499 844 1461 0 0 0 0 0 0 0 0 0 0 0 0 0 0 0 0 0 0 0 0 0 1586 0 0 
0 0 0 0 0 0 0 0 0 0 0 0 0 0 0 0 0 0 0 0 0 0 0 0 0 0 1175 661 596 382 896 50 1346 481 19 1118 1462 656 673 18 587 574 1388 1170 369 354 6 453 227 703 477 21 1043 415 1530 1447 0 0 0 0 1399 0 0 0 0 0 0 0 0 0 0 0 0 0 0 0 0 0 0 214 
0 0 0 0 0 0 0 0 985 0 0 0 0 687 0 0 0 881 0 0 0 0 0 0 1129 0 567 974 1469 899 680 1165 761 366 286 878 57 676 459 38 296 671 1293 850 388 468 851 389 1290 155 298 178 71 1284 898 812 0 0 0 0 0 0 0 0 0 0 0 0 0 0 0 0 0 0 0 0 597 0 0 0 
0 0 0 0 0 0 0 0 0 0 0 0 0 0 0 0 0 0 0 0 0 0 0 0 70 94 747 1337 47 720 627 1372 1496 902 1177 681 1076 570 508 391 217 884 594 1512 375 85 1535 1331 1460 505 1534 188 1513 1308 234 998 0 0 0 0 0 0 0 0 0 0 0 0 0 0 0 0 0 0 0 0 0 0 0 0 
0 0 0 0 0 0 0 0 0 0 0 864 0 0 0 0 0 0 0 0 1425 0 0 734 966 1020 1017 1368 457 983 542 920 742 1103 584 256 373 145 546 1371 1102 1514 1473 494 768 1481 841 1151 954 521 813 804 743 226 417 817 0 0 0 0 1459 0 0 0 0 0 0 0 0 0 0 0 0 0 0 668 0 0 0 0 
0 0 0 0 0 0 0 0 0 0 0 0 0 0 0 0 0 0 0 0 0 0 0 0 0 823 942 773 525 1488 1062 1186 760 182 68 959 846 170 74 1099 708 1357 1434 986 856 798 1581 843 762 177 577 82 499 0 0 0 0 0 0 0 0 0 0 1243 0 0 0 0 0 0 0 0 0 0 0 0 0 0 0 0 
0 0 0 0 0 0 0 0 0 0 0 0 0 0 0 0 0 0 0 0 0 0 0 0 1589 1505 539 1026 1503 1046 867 312 1443 625 237 736 1442 1576 264 1559 1001 1257 24 580 1272 973 1525 935 1150 1222 37 803 651 0 0 0 0 0 697 0 0 1119 0 0 0 0 0 0 0 0 0 0 0 0 0 0 1001 0 0 182 
825 0 0 0 0 0 0 0 0 0 0 0 0 0 0 0 0 0 0 0 0 0 0 0 0 882 0 0 1343 1231 503 827 1266 849 423 686 868 421 1369 903 1235 1264 1285 531 1013 527 556 1169 687 1380 224 1256 1573 0 0 0 0 0 0 0 0 0 0 0 0 0 0 0 0 0 0 0 0 0 0 0 0 0 0 0 
0 0 0 0 0 0 0 0 0 0 0 0 0 0 0 0 0 0 0 0 450 0 0 774 0 877 1134 143 495 1322 1211 1176 1127 547 618 1556 642 853 1595 1450 465 1600 158 379 466 0 1194 810 136 1089 1286 967 597 722 1502 0 0 0 0 0 0 0 1224 0 0 0 0 0 0 0 0 544 0 0 0 1329 0 0 0 0 
0 0 0 0 0 0 0 0 0 0 0 0 0 0 0 0 181 0 0 0 0 0 0 921 0 685 281 1561 303 1073 1294 634 53 1091 90 299 1361 838 1234 1147 428 1110 764 1377 361 0 1387 624 579 713 81 440 1092 359 288 1509 0 0 0 0 0 210 0 0 0 0 0 0 0 1365 0 0 0 0 0 0 0 0 0 0 
0 0 0 0 0 0 0 0 0 0 0 0 0 0 0 0 0 0 0 0 0 0 0 0 0 1562 210 41 550 560 1269 180 1426 438 905 1391 1190 549 984 485 900 1582 777 378 134 1052 357 658 691 828 1520 380 972 106 39 714 0 0 0 0 0 0 0 0 0 0 0 0 0 0 0 0 0 0 0 0 0 0 0 0 
0 0 0 0 0 0 0 0 0 418 0 0 0 0 332 0 0 0 0 0 0 0 0 0 0 1143 1319 5 1104 171 409 519 1067 879 462 1458 1408 1029 1282 1327 1101 607 1548 164 471 175 98 1263 1021 1230 1390 360 410 213 48 0 0 0 0 0 0 0 805 0 0 0 0 0 0 0 0 0 0 0 0 0 0 0 0 0 
0 0 0 0 0 0 0 690 0 0 0 0 0 1268 0 0 0 0 0 0 0 0 0 0 0 0 0 1172 1479 1306 1106 751 614 1173 718 1248 957 1472 1364 58 333 121 458 1433 1105 493 996 1254 1386 1212 17 1132 174 1438 280 0 0 0 0 0 0 0 0 0 0 0 0 0 0 0 0 0 0 0 0 0 0 0 0 0 
0 0 279 0 0 0 0 0 0 48 0 0 0 0 0 0 0 0 0 0 0 0 0 0 0 1060 0 1352 163 1148 943 710 108 110 1550 1252 700 677 266 928 1417 372 343 534 376 1072 1210 323 1011 251 1401 855 1215 968 883 0 0 0 0 1593 0 0 450 0 0 0 0 0 0 0 0 0 0 0 0 276 0 0 0 0 
0 0 0 0 0 0 0 0 0 0 0 0 0 0 0 0 0 0 0 0 0 254 0 0 0 0 0 128 801 738 142 1251 1045 1478 895 325 861 1203 344 1445 183 1193 1155 1056 1555 1461 1539 276 1226 1430 1500 1144 755 386 0 0 0 1264 0 0 1457 0 0 0 0 0 0 828 0 1339 752 0 1301 0 0 0 0 0 0 0 
647 0 0 0 0 0 0 0 0 0 0 0 0 0 0 0 0 0 0 0 0 0 0 0 598 0 0 1289 291 385 955 646 27 439 795 1509 402 232 202 1262 245 1080 209 107 750 35 208 666 97 977 293 358 157 1061 619 0 72 0 0 0 0 0 0 0 0 0 0 0 0 0 0 0 0 0 0 0 0 0 0 0 
0 0 0 0 0 0 0 0 0 0 0 0 595 0 0 0 0 0 0 0 0 0 0 0 0 0 931 140 51 1000 189 89 350 533 1570 674 23 948 1019 1424 474 1326 766 1281 196 184 275 553 1086 831 1197 644 840 336 327 125 0 0 0 0 0 0 0 0 0 0 0 0 0 0 0 0 0 593 777 378 0 1147 0 0 
0 0 0 0 0 0 0 0 0 697 0 197 0 0 0 0 0 0 0 0 0 0 0 0 852 0 0 1538 1441 1517 491 129 444 283 734 198 563 922 1383 486 144 740 1591 858 1174 872 958 512 228 371 847 832 659 1544 1303 1015 1407 985 1597 0 0 0 0 1404 0 0 0 352 0 50 1218 0 0 0 0 909 0 0 0 0 
0 468 0 0 0 0 0 0 0 0 0 0 0 0 0 0 0 0 0 0 0 0 0 0 0 0 0 1466 1268 12 1350 1219 104 816 1432 1240 76 910 1440 408 1196 279 467 936 318 1145 528 1588 608 1359 1431 716 1198 696 1301 1065 1598 711 0 0 0 0 0 0 0 0 1152 0 0 0 0 0 69 0 0 0 0 0 0 0 
0 0 0 0 0 881 0 0 0 0 0 0 0 0 0 0 0 0 103 0 0 0 0 0 0 0 705 443 404 141 259 1126 568 1494 229 1063 551 1066 1498 204 139 1532 1299 181 993 483 1474 77 978 737 699 1456 401 1436 679 243 1439 1547 0 0 0 0 0 0 0 0 0 0 0 0 0 1459 0 0 0 0 0 0 0 0 
0 507 0 0 0 145 0 0 702 118 0 0 0 0 0 0 0 0 0 0 0 0 0 1203 0 1529 562 84 934 384 885 273 785 346 1253 1059 1111 590 889 944 250 1200 1329 249 639 971 62 880 1192 200 1107 394 131 330 32 1159 749 445 0 0 0 0 1010 0 0 0 0 0 0 0 27 0 0 0 0 0 0 0 0 0 
1047 0 0 0 0 802 0 0 0 0 0 0 0 0 0 0 1438 0 0 0 0 0 0 0 1163 261 859 1536 1463 91 1584 1587 165 980 1540 1156 30 573 1519 1292 1271 151 707 1033 662 536 0 191 240 1236 377 1589 875 1027 126 601 806 582 0 0 0 0 0 0 0 0 0 0 826 0 0 0 0 0 0 0 0 809 0 0 
0 0 0 0 0 0 0 0 0 0 0 0 0 0 0 0 0 0 0 0 791 0 0 92 287 1353 726 1207 782 322 1409 1348 368 1374 500 1349 34 147 1164 239 833 1370 1265 1493 349 59 834 815 1475 355 1233 621 392 869 730 137 0 937 710 0 0 0 0 0 0 0 0 1560 0 0 1303 0 0 0 0 0 0 0 0 0 
0 0 0 960 0 0 0 0 0 0 0 0 0 0 0 0 0 0 0 1067 0 1451 0 0 1181 1034 1129 648 484 1296 61 168 488 338 1575 538 1035 186 790 1109 308 1185 791 559 1085 675 0 0 49 0 1291 0 0 0 0 0 0 0 0 0 0 0 0 257 0 0 0 0 0 0 0 0 0 0 0 0 0 0 0 0 
0 0 0 0 0 0 0 0 0 0 0 0 0 0 0 0 0 0 0 0 0 0 0 0 0 463 552 124 937 1209 220 244 1138 874 363 667 818 1088 1405 432 450 1316 317 1491 989 0 1137 0 590 1234 0 0 0 0 0 437 0 0 0 0 0 0 0 0 1444 0 0 0 0 0 0 0 0 0 0 0 0 0 0 0 
0 187 0 0 1183 0 0 0 0 0 0 0 0 0 0 0 0 0 0 0 0 0 0 0 0 0 0 0 1055 0 0 0 0 0 1449 890 55 1521 22 223 0 0 479 0 0 782 0 0 1203 0 0 0 0 0 0 488 0 206 0 0 0 0 0 0 0 0 0 289 0 0 0 560 0 0 0 0 0 0 0 0 
0 0 0 0 0 0 0 120 0 0 0 0 0 0 0 0 0 1356 0 0 0 0 0 0 0 0 163 0 0 0 1020 0 0 0 0 0 0 1269 0 0 0 0 758 0 0 0 0 0 0 0 0 0 1137 0 0 0 0 0 0 0 0 0 0 0 685 0 0 0 0 0 0 0 0 0 0 0 0 0 0 0 
0 0 0 0 381 0 0 0 0 0 0 0 320 0 0 0 0 0 0 0 0 0 0 0 0 0 0 1130 0 1000 0 0 0 0 0 0 0 0 0 0 0 0 0 0 0 0 0 0 0 0 0 0 0 0 0 0 205 0 0 0 0 0 964 0 0 0 0 0 0 0 0 1382 0 0 0 0 0 0 0 0 
0 0 0 0 0 0 0 0 0 880 0 0 0 0 0 0 0 0 0 0 0 0 0 0 0 0 0 0 0 0 0 0 0 0 0 0 0 0 0 0 0 0 0 0 0 1390 762 0 0 0 0 0 0 0 0 0 0 0 0 0 0 0 0 0 0 0 0 0 923 0 0 0 0 1482 0 0 0 0 0 0 
0 0 0 0 0 0 0 0 0 0 0 0 0 0 0 0 978 1474 1282 0 0 0 0 0 0 0 0 0 1195 0 0 831 0 1116 0 0 0 0 0 0 0 0 0 0 0 0 0 1007 1123 0 1141 0 0 0 0 0 0 531 0 0 0 0 0 0 0 0 0 0 0 0 0 0 0 0 0 1243 0 0 1034 0 
0 0 0 0 0 0 0 0 0 0 0 0 0 0 0 718 0 0 0 0 0 0 0 0 0 0 0 0 0 0 0 1033 0 0 0 0 0 0 0 0 45 0 0 0 0 0 811 0 0 0 0 0 0 0 0 0 0 0 0 0 0 0 0 0 0 0 0 0 0 0 0 0 0 0 0 0 1005 0 0 0 
0 1543 0 0 0 0 0 0 0 0 0 0 0 0 0 0 0 0 0 0 0 586 587 0 0 0 0 0 0 0 0 0 0 0 0 0 0 0 0 0 0 0 0 0 0 0 1245 0 0 0 0 0 0 0 0 0 0 0 0 0 0 0 0 0 0 0 0 0 0 0 0 1200 0 0 0 0 0 0 0 291 
0 0 0 0 0 0 0 0 0 0 0 0 0 0 0 1339 0 0 0 412 0 0 0 0 0 0 0 262 0 0 0 0 0 0 0 0 0 0 0 0 0 0 0 1352 0 0 0 0 0 0 0 0 0 0 0 0 0 957 0 0 0 0 0 0 0 0 0 1320 0 0 0 0 0 0 0 1053 0 0 0 0 
0 0 0 1433 0 0 0 0 0 0 0 0 0 0 0 0 0 0 0 0 0 0 1047 0 0 0 0 0 1421 0 0 0 233 0 0 408 0 0 0 0 0 0 0 0 0 0 0 0 0 0 0 0 0 0 0 0 0 0 0 0 0 0 0 0 0 0 0 0 0 0 0 0 0 0 0 0 47 0 0 0 
0 0 0 0 0 0 0 0 0 0 0 0 0 0 0 0 0 0 0 0 0 0 135 188 0 0 0 0 0 0 0 0 0 0 0 0 1228 0 0 0 0 0 0 0 0 0 0 458 0 1260 0 0 0 0 0 0 0 0 0 0 0 0 0 0 0 0 0 0 0 0 0 0 0 1172 0 0 0 0 0 0 
0 0 0 0 0 0 0 0 0 0 0 0 0 1259 0 0 0 0 0 0 0 0 0 0 0 0 0 151 0 0 0 0 0 0 0 0 0 0 0 0 0 0 0 0 0 0 0 0 0 0 0 0 0 0 0 0 0 0 0 1345 0 0 0 0 0 0 0 0 0 0 0 0 0 0 0 0 0 0 0 0 
0 0 0 0 0 0 0 0 0 0 0 0 0 0 0 0 0 0 0 0 0 0 0 0 0 0 0 0 0 0 0 0 0 1136 0 0 0 0 0 0 0 0 0 1543 0 0 0 0 0 0 0 0 0 0 0 0 0 0 0 0 0 0 0 0 0 0 0 0 0 0 0 0 0 0 0 0 0 0 0 0 
0 0 0 0 0 0 0 0 0 0 0 0 0 0 0 0 0 0 0 0 0 0 0 0 0 0 0 0 0 0 0 0 0 0 0 0 0 0 0 0 0 0 742 0 1178 0 0 0 557 0 0 0 0 0 0 0 0 0 0 0 0 0 0 1440 0 0 0 0 0 0 0 0 0 0 531 0 0 0 0 0 
0 0 0 0 0 1135 0 0 0 0 0 0 0 0 752 0 0 0 0 0 0 802 0 0 0 0 0 0 0 0 0 0 0 0 0 0 0 0 740 0 0 0 1386 0 0 0 0 0 0 0 0 0 0 0 0 0 535 0 0 0 0 0 0 0 0 0 0 0 0 1119 0 0 0 0 0 40 0 0 0 0 
0 0 1548 0 0 0 0 0 0 0 0 0 0 0 0 0 451 0 0 0 0 0 0 0 0 0 0 0 0 0 0 0 0 0 0 0 0 0 0 0 0 0 0 0 0 0 0 0 0 0 0 1490 0 0 0 0 0 0 0 0 0 0 0 0 0 0 78 0 0 0 0 0 0 0 0 0 0 0 0 0 
0 0 0 0 0 0 0 0 0 0 1320 0 0 0 0 0 758 0 0 0 0 0 0 0 0 0 0 0 0 0 0 0 0 0 0 0 0 0 0 0 0 0 0 0 1442 0 0 0 0 0 1061 0 0 0 0 0 1279 0 0 0 0 0 0 0 0 0 0 0 0 0 0 0 0 0 0 0 0 0 0 0 
0 289 0 0 0 0 0 0 0 0 0 0 0 623 0 0 0 0 0 0 0 0 0 0 0 0 0 0 0 0 598 0 0 0 0 0 0 0 0 0 0 0 0 0 0 0 0 0 0 0 0 0 0 0 0 0 0 0 0 0 0 0 0 0 0 0 0 0 0 0 0 0 0 0 0 0 0 0 492 0 
0 664 0 650 0 0 0 0 0 0 0 0 0 0 0 0 0 0 0 0 0 0 0 559 0 0 0 0 0 0 0 0 0 0 0 0 0 0 0 0 0 0 0 0 0 0 0 0 0 0 0 0 0 0 0 0 0 0 0 0 0 0 0 0 0 0 0 0 0 0 0 0 0 0 0 0 0 0 0 0 
0 0 0 0 0 0 0 0 0 0 0 77 0 0 0 0 0 0 0 0 0 0 0 0 0 166 0 0 0 0 0 0 0 0 0 0 0 0 0 0 0 0 0 0 0 0 0 0 0 0 0 0 0 0 0 0 0 0 0 0 0 0 0 0 0 0 0 0 0 0 0 0 0 55 0 0 0 0 450 0 
0 0 0 0 847 0 0 420 0 0 0 0 0 0 0 0 0 0 888 0 0 0 0 49 0 719 0 0 0 0 0 0 0 0 0 0 0 0 0 0 0 0 0 0 0 0 958 0 0 0 0 0 0 0 0 0 437 0 0 0 0 0 0 0 0 0 0 0 0 0 1190 0 0 0 0 0 0 0 0 0 
0 0 0 0 0 0 0 0 0 0 0 0 0 0 0 0 0 1172 0 0 0 0 0 0 0 0 0 0 0 0 62 0 0 0 0 0 0 0 0 0 0 0 0 0 0 0 0 0 0 0 1574 0 0 0 0 0 0 0 889 0 0 0 0 0 0 0 0 0 0 0 1203 0 0 0 0 0 0 0 0 0 
0 0 0 692 0 0 701 0 1595 0 686 0 0 0 0 0 0 0 0 0 0 0 0 0 0 0 0 0 0 0 0 0 0 0 0 0 0 0 0 0 0 0 0 1475 0 0 0 0 0 0 0 0 0 0 1236 0 0 0 875 0 0 0 0 0 0 0 0 1271 0 0 1118 0 0 0 0 0 1450 0 0 0 
0 0 0 0 0 0 0 0 0 0 1097 0 0 0 0 0 0 0 0 0 0 0 0 0 0 780 0 0 0 0 0 0 0 0 0 0 1444 0 0 0 0 0 0 0 0 0 0 0 0 0 0 0 0 0 0 0 0 0 0 0 0 0 0 0 0 0 0 0 0 0 0 0 0 0 956 0 777 1386 0 0 
0 0 0 0 0 0 0 0 0 0 0 0 0 0 0 0 0 0 0 0 597 1388 0 0 0 0 0 0 0 0 0 0 0 1296 0 0 1237 0 0 0 0 0 0 0 0 0 0 0 0 0 0 90 0 0 0 0 0 0 459 0 0 0 0 0 0 0 0 0 0 0 0 0 0 0 0 0 0 0 0 0 
0 0 0 0 395 0 0 633 0 0 0 0 0 0 0 0 0 0 0 0 0 0 0 0 0 0 0 0 0 0 0 0 0 0 1142 0 0 0 0 0 0 0 541 0 0 0 0 0 0 0 0 0 0 0 0 0 0 0 0 0 0 0 0 0 0 0 0 0 0 0 0 0 0 0 0 0 0 1583 0 0 

# Time : 108800000 
0 0 0 0 0 0 0 0 241 0 0 0 0 0 0 0 0 0 0 0 0 0 0 0 0 0 0 0 0 0 0 0 0 0 0 0 0 0 955 0 0 0 0 0 0 0 0 0 0 819 0 0 0 0 0 0 0 0 0 0 0 0 0 0 0 0 0 0 0 0 0 0 0 0 0 671 0 0 0 0 
421 0 0 0 0 0 0 0 0 0 0 0 0 0 0 101 0 0 0 0 0 0 0 0 0 0 0 740 0 0 0 0 0 0 0 0 0 0 0 0 0 0 0 0 0 0 0 1067 0 624 0 0 0 0 0 465 0 0 0 0 0 0 0 0 0 0 0 0 0 0 0 0 0 0 0 0 0 0 8 0 
0 0 0 0 0 0 0 0 0 0 0 0 0 0 0 0 0 1591 0 0 0 0 0 0 0 0 0 0 0 0 0 0 0 0 0 0 0 0 0 0 0 0 0 0 0 0 0 0 0 0 0 0 0 0 649 0 0 0 0 0 0 0 0 0 0 0 0 0 0 0 0 0 0 0 0 0 0 0 0 0 
0 631 0 0 0 0 0 0 0 0 0 0 28 0 0 0 0 0 0 0 0 0 0 0 0 0 0 0 0 0 0 0 0 0 0 0 0 0 0 0 0 0 0 0 0 0 0 0 0 0 0 0 0 0 0 0 0 0 0 29 0 0 0 0 0 0 0 0 0 0 0 0 0 0 0 0 0 0 1265 0 
0 0 0 0 0 0 0 0 0 0 0 0 0 0 0 0 0 0 0 0 0 0 0 0 0 0 0 0 0 0 0 0 0 0 0 0 0 0 0 0 0 0 0 0 0 1209 0 0 0 0 0 0 0 0 853 0 0 0 0 0 0 579 278 0 0 0 0 0 0 0 0 0 0 0 0 0 0 0 0 0 
1285 0 0 0 0 0 0 0 0 0 0 0 0 0 0 0 0 0 0 0 0 0 0 0 0 0 0 0 0 0 0 0 0 0 0 0 0 0 0 0 0 0 0 0 0 0 0 0 0 0 0 0 0 0 0 0 0 0 0 0 0 0 0 0 0 1019 0 0 0 0 0 0 0 0 0 0 0 0 0 0 
0 0 0 0 0 0 0 0 0 0 0 0 0 0 0 0 0 0 0 543 0 0 1111 0 0 0 0 0 0 0 98 0 0 0 0 0 0 0 0 0 0 0 0 0 0 0 0 0 0 0 0 798 0 54 0 0 1381 0 0 0 0 0 0 0 0 0 0 0 0 0 0 0 0 0 0 0 0 0 0 0 
0 0 0 0 0 1423 1463 0 0 0 0 0 0 0 87 0 0 0 0 0 0 0 0 0 0 0 0 0 0 0 0 0 0 0 0 0 0 0 0 0 0 0 0 0 0 0 0 0 0 0 0 0 0 0 0 0 0 1062 0 0 0 0 0 0 0 0 0 225 0 0 0 0 0 0 0 0 0 1424 0 0 
0 0 0 0 0 0 0 0 0 0 0 0 0 0 0 0 0 0 0 0 0 0 0 0 668 0 0 0 0 0 0 0 0 0 0 0 0 0 0 0 0 0 0 0 0 0 307 0 0 0 0 0 0 1347 0 0 0 0 0 0 0 0 0 0 0 0 0 0 0 0 469 0 0 0 0 0 0 0 783 0 
0 0 0 0 0 0 0 1362 0 0 0 0 0 0 0 0 0 0 0 1025 39 0 0 0 0 0 0 0 0 0 0 0 0 0 0 0 0 0 0 0 0 0 0 0 0 0 0 0 0 0 0 0 0 0 0 0 0 0 0 0 638 0 0 0 0 0 0 0 0 0 0 0 0 0 0 0 0 0 0 0 
0 0 0 0 0 0 938 0 935 0 0 0 0 0 0 0 0 0 0 0 0 0 0 0 0 0 0 0 1210 0 0 0 0 0 0 0 0 0 0 0 0 0 0 0 0 0 0 0 0 0 0 0 0 0 0 0 0 0 0 0 0 0 0 0 0 0 0 0 0 26 0 0 0 0 0 0 0 0 0 0 
0 0 0 0 0 0 0 0 0 0 0 0 0 0 0 0 0 0 0 0 0 0 0 0 0 0 0 0 0 0 0 0 0 0 0 0 0 0 0 0 0 0 0 0 0 0 0 0 0 0 0 0 0 0 0 0 0 0 0 0 0 0 0 241 0 0 0 0 0 0 0 0 0 163 0 0 0 0 1351 0 
0 0 0 0 0 0 0 0 0 0 0 0 0 0 0 0 0 0 0 0 0 0 0 0 0 0 499 1258 0 0 0 0 0 0 0 0 0 0 0 0 0 0 0 0 0 0 0 0 0 0 0 0 0 0 0 0 0 0 0 468 0 0 0 0 615 0 913 0 0 0 678 0 0 0 0 0 0 0 0 0 
0 0 0 0 0 0 0 0 1500 0 0 0 0 0 0 0 1169 0 0 0 0 0 0 0 0 0 1007 0 0 0 0 0 0 0 0 0 0 0 1475 0 201 829 0 0 1068 0 0 0 0 0 0 0 0 0 0 0 0 0 0 0 0 0 0 554 0 0 1135 0 0 845 0 0 1319 0 0 0 0 0 0 0 
0 514 0 0 0 0 0 0 505 0 0 0 0 0 0 0 0 0 0 0 0 0 0 0 781 0 109 0 0 0 0 0 1403 0 0 0 0 0 0 0 0 0 0 0 0 0 0 0 0 0 0 721 0 0 0 0 0 0 0 0 0 0 0 0 0 0 70 0 0 0 0 0 0 0 0 0 0 0 0 0 
0 0 0 0 0 270 0 0 0 50 0 1416 0 0 0 0 0 0 0 577 0 0 0 0 0 0 0 0 0 0 0 0 0 0 228 0 143 0 0 0 0 0 0 0 0 0 0 0 0 0 0 0 866 0 0 0 0 0 0 0 0 0 0 0 0 324 0 0 0 0 0 0 0 0 0 0 0 0 0 0 
0 0 0 18 0 0 0 0 0 0 0 1551 0 0 0 0 0 0 0 0 0 0 0 0 0 0 0 0 0 0 0 0 0 0 0 0 0 0 0 0 0 1317 0 778 0 0 0 0 0 0 0 0 0 0 0 0 0 0 0 0 0 0 0 196 0 0 958 0 0 0 0 0 0 0 0 0 0 0 0 0 
1473 0 0 792 0 0 0 0 0 0 0 0 0 0 0 0 0 0 0 0 0 0 0 0 0 0 0 0 0 0 0 0 0 0 752 0 0 0 0 0 0 0 0 0 0 0 0 0 0 0 0 0 0 0 0 0 0 0 0 0 0 0 0 0 0 0 0 0 0 0 0 1499 0 0 0 0 0 0 0 0 
0 0 0 0 0 0 0 0 0 0 0 0 0 906 0 274 0 0 0 0 0 0 814 896 0 0 0 0 0 1558 0 0 0 0 0 0 0 200 0 0 0 0 0 0 0 0 0 173 0 0 0 0 0 0 0 0 0 0 0 0 1442 0 0 0 0 0 0 0 0 0 0 0 0 0 0 0 0 0 0 0 
1371 0 0 0 0 0 0 1564 0 0 0 0 0 447 0 0 0 0 0 0 0 0 20 0 0 0 0 0 0 0 0 863 0 0 0 0 0 0 0 0 0 0 0 0 0 0 0 0 0 1144 0 0 0 0 0 0 0 0 0 0 0 0 0 0 0 0 0 0 851 0 0 0 0 0 0 0 0 0 0 0 
0 0 0 0 0 0 0 0 1206 0 0 0 0 0 230 746 0 0 0 0 0 0 0 0 0 0 0 0 0 0 0 0 0 0 0 0 0 556 0 0 0 0 1056 0 0 293 0 0 0 0 0 0 0 0 0 0 0 0 0 0 0 0 1223 0 0 0 0 0 0 0 0 0 0 0 0 0 0 0 0 0 
0 1055 0 0 0 0 0 0 0 0 0 0 0 1412 0 1520 0 0 0 0 0 0 0 0 147 0 0 1279 0 0 0 0 173 945 0 0 0 0 0 0 0 0 0 0 1043 0 0 635 0 0 0 0 0 1318 0 0 0 0 51 0 0 0 0 910 0 0 0 0 0 0 352 0 0 0 0 0 0 0 0 0 
0 0 0 0 0 22 0 0 0 0 0 0 0 0 329 0 0 0 0 0 0 0 0 0 0 1154 0 0 0 0 0 0 0 0 0 0 656 0 0 0 0 0 0 0 0 0 0 0 0 0 0 0 0 328 0 0 0 0 573 0 0 0 0 0 0 0 0 1240 0 0 0 0 0 0 0 0 0 0 0 0 
0 0 0 0 0 0 0 0 0 0 0 0 0 0 0 0 83 0 0 0 0 238 743 0 0 0 0 0 1063 0 0 0 0 0 0 591 0 0 0 0 610 0 0 0 0 0 0 0 0 0 0 0 0 0 0 0 0 0 0 0 411 0 0 0 0 0 0 0 0 0 424 0 0 0 0 0 0 34 0 0 
0 0 0 0 0 0 0 0 0 0 0 0 0 0 0 0 0 0 0 0 0 0 0 0 0 0 0 1599 530 1341 0 0 0 0 0 0 0 0 0 0 0 0 0 0 0 0 0 0 0 0 337 0 0 0 0 0 0 0 0 0 0 0 0 0 0 0 0 0 0 0 0 0 0 0 0 0 0 0 0 0 
0 0 0 0 0 0 0 0 0 0 0 0 0 685 0 0 0 0 0 0 0 0 0 0 0 0 725 837 1508 221 1 0 0 0 0 319 0 175 0 0 938 709 0 0 0 0 128 1547 200 0 649 0 0 0 1393 0 0 0 0 0 0 0 0 0 0 0 0 311 0 0 0 0 0 0 0 0 0 0 1550 0 
0 1283 0 0 0 0 0 0 0 0 0 0 0 0 0 1165 0 0 0 0 0 0 0 0 0 0 626 297 829 1569 43 0 0 0 0 0 163 0 0 1547 113 169 0 0 0 0 0 0 927 1012 660 744 1338 149 998 0 0 0 0 0 0 0 0 0 25 0 898 0 0 0 0 0 0 0 0 0 0 0 0 0 
0 0 0 0 0 0 0 0 0 0 217 0 0 0 0 0 0 0 0 0 1212 0 0 0 0 0 294 356 320 1051 490 248 370 0 0 0 0 0 0 1102 1328 1340 15 437 0 0 177 0 554 1184 1123 555 1183 695 611 0 0 698 0 0 0 0 0 0 0 0 0 0 0 0 0 0 0 0 0 0 0 0 0 0 
0 0 0 0 0 0 0 0 0 0 0 0 0 0 0 0 0 0 0 0 0 0 177 468 0 737 664 1381 1238 1324 617 400 1363 0 0 0 0 0 0 0 1389 866 364 787 31 1090 1365 981 857 982 532 1577 641 1136 0 0 0 0 0 0 0 0 0 0 0 0 0 0 0 0 0 0 835 0 0 0 0 0 0 0 
0 0 0 533 0 0 0 0 0 51 0 1315 0 1287 0 0 0 0 0 0 0 0 0 0 0 0 1574 278 1404 999 578 783 300 0 0 0 0 0 0 0 1298 99 526 1360 599 1593 821 1171 436 1551 588 390 1178 864 1516 0 0 0 0 0 0 0 0 0 0 0 0 0 0 0 0 0 781 0 0 0 0 0 0 0 
1324 0 0 0 0 0 0 0 0 0 0 0 0 0 0 0 269 0 0 0 0 0 0 0 0 0 1335 429 771 40 717 731 897 956 0 0 0 0 0 1087 130 1413 793 645 723 433 1008 754 540 1036 1318 600 649 1499 844 268 0 0 0 0 0 1084 0 0 0 0 0 0 0 0 0 0 0 0 0 0 0 914 0 0 
0 0 0 0 0 0 0 0 0 0 0 0 0 0 0 0 0 0 0 0 0 0 0 0 0 0 1175 661 596 382 896 50 1346 0 0 0 0 656 673 18 587 574 1388 1170 369 354 6 453 227 703 477 21 1043 415 1530 193 0 0 0 0 1476 0 0 0 0 0 0 0 0 0 0 0 0 0 0 0 0 0 0 0 
0 0 0 0 0 0 0 0 0 0 0 0 0 0 0 0 0 898 0 0 0 0 0 0 929 767 567 974 1469 899 680 1165 761 366 286 878 57 676 459 38 296 671 1293 850 388 468 851 389 1290 155 298 178 71 1284 898 812 0 0 0 0 0 0 0 0 0 0 0 0 0 0 0 0 1492 0 0 0 494 0 0 0 
0 0 0 0 0 0 0 0 0 1513 0 0 0 0 0 0 0 0 0 0 0 0 0 0 0 0 0 1337 47 720 627 1372 1496 902 1177 681 1076 570 508 391 217 884 594 1512 375 85 1535 1331 1460 505 1534 188 1513 1308 234 998 0 0 0 0 0 0 0 0 0 0 0 0 0 0 0 0 0 0 0 0 703 0 0 0 
0 0 0 605 0 0 0 0 0 0 0 1069 0 0 0 0 0 0 0 0 276 0 336 0 1113 1020 1017 1368 457 983 542 920 742 1103 584 256 373 145 546 1371 1102 1514 1473 494 768 1481 841 1151 954 521 813 804 743 226 1511 0 0 0 0 0 673 0 0 0 0 0 0 0 0 0 0 0 0 0 0 960 0 0 0 0 
0 0 0 0 0 0 0 0 0 0 0 0 0 0 0 0 1476 0 0 0 0 0 0 0 0 823 942 773 525 1488 1062 1186 760 182 68 959 846 170 74 1099 708 1357 1434 986 856 798 1581 843 762 177 577 82 499 0 0 0 0 0 0 0 0 0 1558 691 390 1101 0 0 0 0 0 187 0 0 0 0 0 0 0 0 
0 0 0 0 0 0 0 0 0 0 1262 0 0 0 0 0 0 0 0 0 0 0 0 0 0 1505 539 1026 1503 1046 867 312 1443 625 237 736 1442 1576 264 1559 1001 1257 24 580 1272 973 1525 935 1150 1222 37 803 651 0 0 0 0 0 196 0 0 0 0 0 0 0 0 0 0 0 0 0 0 0 0 0 796 0 0 0 
0 485 0 0 0 0 0 0 0 0 0 0 1440 0 0 0 0 0 0 0 0 0 0 0 0 217 115 825 1343 1231 503 827 1266 849 423 686 868 421 1369 903 1235 1264 1285 531 0 0 0 1169 687 1380 224 1256 1573 0 0 0 0 0 0 0 0 0 0 0 0 0 0 0 0 0 0 1103 0 0 0 0 0 0 0 0 
0 0 0 0 0 0 0 0 0 0 0 0 0 0 0 0 0 0 0 0 0 0 1434 0 0 877 1134 143 495 1322 1211 1176 1127 547 618 1556 642 853 1595 1450 465 1600 158 379 466 0 0 810 136 1089 1286 967 597 1330 334 0 0 0 0 0 0 0 0 0 0 0 0 0 0 0 0 476 0 0 0 201 0 0 0 0 
0 0 0 0 0 0 0 0 0 0 0 0 0 0 0 0 0 0 0 0 0 0 0 700 0 685 281 1561 303 1073 1294 634 53 1091 90 299 1361 838 1234 1147 428 1110 764 1377 361 0 1387 624 579 713 81 440 1092 359 288 903 0 0 0 0 0 955 0 0 0 0 0 0 0 448 0 0 0 0 0 0 733 0 0 0 
0 0 0 0 0 0 0 0 0 0 0 0 0 0 0 0 0 0 0 0 0 0 0 0 0 1562 210 41 550 560 1269 180 1426 438 905 1391 1190 549 984 485 900 1582 777 378 134 1052 357 658 691 828 1520 380 972 106 39 925 0 0 0 0 0 0 0 0 0 0 0 0 0 0 0 0 0 0 0 0 0 0 0 0 
0 0 0 0 0 0 0 0 0 0 0 0 0 0 1267 0 0 0 0 0 0 0 0 411 0 0 0 5 1104 171 409 519 1067 879 462 1458 1408 1029 1282 1327 1101 607 1548 164 471 175 98 1263 1021 1230 1390 360 410 808 0 0 0 0 0 0 0 0 20 0 0 5 0 0 0 0 0 0 0 0 1381 0 0 0 0 0 
0 0 0 0 1201 0 0 0 0 0 800 0 0 0 0 0 0 0 0 195 0 0 0 0 0 0 0 1172 1479 1306 1106 751 614 1173 718 1248 957 1472 1364 58 333 121 458 1433 1105 493 996 1254 1386 1212 17 1132 174 0 0 0 0 0 0 0 0 0 0 0 0 1496 0 0 0 0 0 0 0 0 0 0 0 0 0 0 
0 0 1049 0 416 653 0 0 0 1248 0 0 0 0 0 0 0 0 0 0 0 0 0 0 0 674 0 0 163 1148 943 710 108 110 1550 1252 700 677 266 928 1417 372 343 534 376 1072 1210 323 1011 251 1401 855 1215 210 41 0 0 0 0 0 0 0 0 0 0 0 0 0 0 0 0 0 0 0 0 886 0 0 0 0 
0 0 0 0 0 0 0 0 0 0 0 0 0 0 0 0 0 0 0 0 0 1552 0 0 0 0 0 0 0 738 142 1251 1045 1478 895 325 861 1203 344 1445 183 1193 1155 1056 1555 1461 1539 276 1226 1430 1500 1144 755 0 0 0 0 0 0 30 0 0 0 0 0 0 0 0 327 0 0 0 0 0 0 0 0 0 0 0 
0 0 0 0 0 0 0 0 0 0 0 0 0 0 0 0 0 0 0 0 0 0 0 0 0 0 0 347 0 385 955 646 27 439 795 1509 402 232 202 1262 245 1080 209 107 750 35 208 666 97 977 293 358 157 1061 0 0 0 0 0 0 0 0 0 0 0 0 0 0 0 0 0 0 0 0 0 0 0 0 0 0 
0 0 0 0 0 0 0 0 0 0 0 0 1401 0 0 0 0 0 0 0 0 0 0 0 0 0 0 0 51 1000 189 89 350 533 1570 674 23 948 1019 1424 474 1326 766 1281 196 184 275 553 1086 831 1197 644 840 336 1150 0 0 0 0 0 0 0 0 0 0 0 0 0 0 0 0 0 0 0 1545 0 0 1329 0 0 
0 0 0 0 0 0 0 0 0 136 0 0 0 0 0 0 0 0 0 0 0 0 0 0 253 0 0 1538 1441 1517 491 129 444 283 734 198 563 922 1383 486 144 740 1591 858 1174 872 958 512 228 371 847 832 659 1544 0 0 0 955 0 0 0 0 0 0 0 0 0 1258 0 0 1267 0 0 0 0 0 0 0 0 0 
1539 1099 0 0 0 0 0 0 0 0 0 0 0 0 0 0 0 0 1313 0 0 0 0 0 0 0 0 1466 1268 12 1350 1219 104 816 1432 1240 76 910 1440 408 1196 279 467 936 318 1145 528 1588 608 1359 1431 716 1198 696 1301 1065 1598 895 0 0 0 0 0 0 0 0 1247 0 0 0 0 0 1495 0 0 1586 716 0 0 0 
0 0 0 0 0 973 0 0 0 0 0 0 0 0 0 0 0 0 1447 0 0 0 0 0 0 0 399 443 404 141 259 1126 568 1494 229 1063 551 1066 1498 204 139 1532 1299 181 993 483 1474 77 978 737 699 1456 401 1436 679 243 1439 0 0 559 0 0 0 0 0 0 0 0 0 0 0 656 0 0 0 0 0 0 0 1116 
0 22 0 0 0 587 0 0 0 908 0 0 0 0 0 0 1315 0 0 0 0 0 0 0 0 1158 562 84 934 384 885 273 785 346 1253 1059 1111 590 889 944 250 1200 1329 249 639 971 62 880 1192 200 1107 394 131 330 32 1159 749 0 0 0 0 0 632 0 0 0 0 0 0 0 0 0 0 0 0 0 0 0 55 0 
153 0 0 0 0 0 0 0 0 0 0 0 0 0 0 0 0 0 0 0 0 74 0 0 0 261 859 1536 1463 91 1584 1587 165 980 1540 1156 30 573 1519 1292 1271 151 707 1033 662 536 1580 191 240 1236 377 1589 875 1027 126 601 0 0 0 0 0 0 0 0 0 1595 0 0 0 0 0 0 0 0 0 0 0 1460 0 0 
0 0 0 0 0 0 0 0 0 0 0 0 0 0 0 0 0 0 0 0 22 0 0 0 407 1353 726 1207 782 322 1409 1348 368 1374 500 1349 34 147 1164 239 833 1370 1265 1493 349 59 834 815 1475 355 1233 621 392 869 730 137 0 0 728 0 0 0 0 0 0 0 0 355 0 0 696 0 0 0 0 0 0 0 0 0 
0 0 462 0 0 0 0 0 0 0 0 728 0 0 0 0 0 0 0 1168 0 0 0 0 0 1034 1129 648 484 1296 61 168 488 338 1575 538 1035 186 790 1109 308 1185 791 559 1085 0 0 0 0 0 0 0 0 0 0 0 0 0 0 0 0 0 0 819 823 0 0 0 0 0 0 0 0 0 0 0 0 0 0 0 
0 0 0 0 0 0 0 0 0 0 0 0 0 0 0 0 0 0 0 0 0 0 0 0 0 0 552 124 937 1209 220 244 1138 874 363 667 818 1088 1405 432 450 1316 606 0 989 0 361 0 1513 497 0 0 294 0 0 550 0 0 0 0 0 0 0 0 317 349 0 0 0 0 0 0 825 0 0 1165 0 0 0 0 
0 385 0 0 915 0 0 0 0 0 0 0 0 0 0 0 0 0 0 0 0 0 0 0 0 0 0 0 138 0 0 0 0 0 0 1240 1366 0 22 223 0 0 1051 0 0 0 0 0 1137 0 0 0 0 0 0 790 0 0 0 0 0 0 0 0 0 0 0 33 0 0 0 0 0 0 1214 0 0 0 0 0 
0 0 0 0 0 0 0 1225 0 0 0 0 0 0 0 0 0 1511 0 0 0 0 0 0 0 0 771 0 0 0 0 0 0 0 0 0 0 408 0 0 0 0 1324 0 0 0 1322 0 0 0 0 0 1309 0 0 0 0 0 0 0 0 0 0 0 261 0 0 0 0 0 0 0 0 0 0 0 0 0 0 0 
0 0 0 0 0 0 0 0 0 0 0 0 0 0 0 0 0 0 0 0 0 0 0 0 0 0 0 241 0 1480 0 0 0 0 0 0 0 0 0 0 0 0 0 0 0 0 0 1251 0 0 768 0 0 0 0 0 227 0 0 0 0 0 298 0 0 0 871 1357 0 0 0 1473 0 0 0 0 0 0 0 0 
0 0 0 0 0 0 58 0 0 0 0 0 0 0 0 0 0 0 0 0 0 0 0 0 0 766 0 0 0 0 0 0 0 0 0 0 0 0 0 339 0 0 0 0 0 0 861 0 0 0 536 0 0 0 0 0 0 0 0 0 0 0 0 0 0 0 0 0 183 0 0 0 0 1018 0 0 0 0 0 0 
0 0 0 0 0 0 0 0 0 0 0 0 0 0 0 0 0 0 0 0 0 0 0 0 0 0 0 0 0 0 0 0 0 0 0 0 0 811 0 0 0 0 0 0 0 0 0 0 1181 0 83 0 0 0 0 0 0 233 0 0 0 0 0 0 0 0 1095 0 0 0 0 0 0 0 0 1562 0 0 426 0 
0 0 0 0 0 0 0 0 0 0 0 0 0 0 0 1430 0 0 0 0 0 0 0 0 0 782 0 1561 0 0 0 1248 0 0 0 0 0 0 0 0 0 0 0 0 0 0 0 0 0 0 0 0 0 0 0 0 0 0 0 0 0 815 0 0 0 0 0 0 0 0 435 0 0 0 0 0 1216 0 0 0 
0 1476 0 0 0 0 0 0 0 0 0 0 0 0 0 0 0 0 0 0 0 704 0 0 0 0 0 0 0 0 0 0 392 0 0 0 0 0 0 0 0 0 0 0 0 0 795 0 0 678 0 0 0 0 0 0 0 0 0 0 0 0 0 0 0 0 0 0 0 0 0 239 0 0 0 0 0 328 0 64 
0 0 0 0 0 121 0 0 0 0 0 0 0 0 0 0 0 0 0 0 0 0 0 298 0 0 0 0 0 0 0 0 0 0 0 0 0 0 0 0 0 0 0 274 976 0 0 0 0 0 0 0 0 0 0 0 0 0 0 0 0 0 0 0 0 1349 0 0 0 0 0 0 0 0 0 0 0 0 0 0 
0 0 0 683 0 0 0 0 0 0 0 0 0 0 0 0 0 0 0 0 0 0 519 0 0 0 0 0 0 0 0 361 1167 0 0 0 0 0 0 0 0 0 0 0 0 0 0 0 0 0 0 0 0 0 0 0 0 0 0 0 0 0 0 0 0 0 0 0 0 0 256 283 0 0 669 0 1310 0 0 0 
0 0 0 0 0 0 0 0 0 0 0 0 0 0 0 0 0 0 0 0 0 0 137 449 0 0 0 0 0 0 0 0 0 0 0 0 925 0 0 0 0 0 0 0 0 0 0 0 0 0 0 0 0 0 0 0 0 0 1018 0 0 802 0 0 0 330 0 0 0 0 0 0 0 1048 0 0 0 0 0 0 
0 0 0 0 0 0 0 0 0 0 0 0 0 0 0 0 0 0 0 0 0 0 0 0 0 0 0 0 0 0 0 0 0 0 0 0 0 0 0 0 0 0 0 0 0 0 0 0 0 0 0 0 0 0 0 0 0 0 0 0 0 0 0 0 0 0 0 0 0 0 0 0 0 0 0 0 0 0 0 0 
0 0 0 0 0 0 0 0 0 0 0 0 0 0 0 0 0 0 0 0 0 0 0 943 0 0 0 0 0 0 0 0 0 17 0 0 0 0 0 0 0 0 0 868 0 0 0 0 0 0 0 0 0 0 0 0 0 0 0 0 0 0 0 0 394 970 0 0 0 0 0 0 1247 0 0 0 0 0 0 0 
0 0 0 0 69 0 0 0 0 0 0 0 0 0 0 0 0 0 0 0 0 0 0 0 0 0 0 0 0 0 0 0 0 0 0 0 0 0 0 0 0 0 0 0 96 0 0 0 1199 0 0 0 0 0 0 0 0 0 0 0 0 0 0 928 0 0 0 279 0 0 0 0 0 0 1188 0 0 0 0 0 
0 0 0 0 0 0 0 0 0 0 0 0 0 0 1385 0 0 0 0 0 0 0 0 0 0 0 0 356 0 0 0 0 0 0 0 0 0 0 0 0 0 0 0 0 1557 0 0 0 0 0 0 0 0 0 0 0 706 0 0 0 0 0 0 0 0 0 0 1415 0 0 0 0 0 0 0 210 0 0 833 0 
0 0 0 0 0 0 0 0 0 0 0 0 0 0 0 0 0 0 0 0 0 0 0 0 4 0 0 0 447 0 0 0 0 0 0 0 0 0 0 0 0 0 0 0 0 0 0 0 0 0 0 0 0 0 0 0 0 413 0 0 0 0 0 0 0 0 912 0 0 0 0 0 0 0 0 0 0 0 0 0 
0 0 0 0 0 0 0 0 0 0 0 0 0 0 0 0 650 0 0 0 0 0 0 0 1246 0 0 0 0 0 0 0 0 0 0 0 0 0 0 0 0 0 0 0 293 0 0 0 0 0 0 0 0 0 0 0 0 0 0 0 0 0 0 0 0 0 0 0 0 0 0 0 0 0 0 0 0 0 0 0 
0 764 0 0 0 0 0 0 0 0 0 0 0 0 0 0 822 0 0 1535 0 0 0 0 0 0 0 0 0 0 0 0 0 0 0 0 0 0 0 0 0 0 0 0 0 0 0 0 0 0 0 0 0 0 0 0 0 0 1345 0 0 0 0 0 0 0 0 0 0 0 0 0 0 0 0 0 0 0 615 0 
0 0 0 0 0 0 0 0 0 0 0 0 0 0 0 0 0 0 0 0 0 0 0 0 0 0 0 0 0 0 0 0 0 0 0 0 0 0 0 0 0 0 1355 0 0 0 0 0 0 732 1475 0 0 0 0 0 0 0 0 0 0 0 0 0 0 0 0 0 0 0 0 0 0 0 0 0 0 0 0 0 
0 0 0 0 0 0 0 0 0 0 0 0 0 0 0 1434 0 0 440 0 0 0 0 0 0 0 0 0 0 0 0 0 0 0 0 0 0 0 0 0 0 0 597 900 0 0 0 0 0 0 0 0 0 0 0 0 0 0 0 0 0 0 0 0 0 1473 0 0 0 0 0 0 0 827 0 0 0 0 704 0 
1183 0 0 0 0 0 0 1396 0 0 0 0 0 0 0 0 0 0 1030 0 0 0 0 0 0 1470 0 0 0 0 0 0 0 0 0 0 0 0 0 0 0 0 0 0 0 784 0 0 0 1299 0 0 0 0 0 0 0 0 0 0 0 24 0 897 0 0 0 0 0 0 340 0 0 0 409 0 1502 0 0 0 
0 0 0 0 0 0 0 0 0 0 0 0 0 0 0 0 0 204 0 0 0 0 0 0 0 0 0 0 0 0 1200 0 0 0 0 0 0 0 0 0 0 0 0 0 0 0 0 0 0 0 1572 0 0 0 0 0 0 0 902 0 0 0 0 0 0 0 0 0 0 0 1417 0 0 0 0 0 0 0 0 0 
0 0 0 1484 0 94 0 0 966 0 829 0 0 0 1151 0 0 0 0 0 0 0 0 0 0 0 0 0 0 0 0 0 0 0 0 0 0 0 0 0 0 0 0 236 0 0 0 516 0 0 0 0 1361 0 433 0 0 0 0 0 0 0 0 0 0 0 0 556 0 0 0 0 0 0 0 0 619 0 0 0 
0 0 0 0 0 0 0 0 0 0 0 0 0 0 0 0 0 0 0 0 0 0 0 0 0 1257 186 0 0 0 0 0 0 0 0 0 319 0 0 0 0 0 0 0 0 0 0 0 0 0 0 497 0 0 0 0 0 0 0 0 0 0 0 0 0 0 0 0 0 0 0 0 0 0 0 0 0 603 0 0 
0 0 0 0 0 0 0 0 0 0 0 0 0 0 0 0 0 0 0 0 1251 1495 0 0 0 0 0 0 0 0 0 0 0 870 0 0 0 0 0 0 0 0 0 0 0 0 0 0 0 0 0 1099 0 0 0 0 0 1581 405 0 0 0 0 0 0 0 49 0 0 0 0 0 0 0 0 0 0 0 0 0 
0 0 0 0 989 0 0 1391 0 0 0 0 0 0 0 0 0 0 0 0 0 0 0 0 0 0 0 0 0 0 0 0 0 0 0 0 0 0 0 0 0 0 1240 0 0 0 0 0 0 0 0 0 0 0 0 0 0 0 0 0 0 0 0 0 0 974 0 0 0 0 0 0 0 0 0 0 0 422 0 0 

# Time : 115200000 
0 0 0 0 0 0 0 0 0 0 0 0 0 0 0 0 0 0 0 0 0 0 0 0 0 0 0 0 0 0 0 0 0 0 0 0 0 0 427 0 0 0 0 0 0 0 0 0 0 1557 0 0 0 0 0 0 0 0 0 0 0 0 0 0 0 0 0 0 0 0 0 0 0 0 0 218 0 0 0 0 
198 0 0 0 0 0 0 0 0 0 0 0 0 594 0 4 0 0 0 0 869 0 0 0 0 0 0 0 0 0 0 0 0 0 0 0 0 0 0 0 0 1087 0 0 0 0 0 0 0 1243 0 0 0 0 0 203 0 0 0 1419 0 0 0 545 0 0 0 0 0 0 0 0 0 0 0 0 0 0 1234 0 
0 0 1324 0 0 0 0 0 0 0 0 0 0 0 0 0 0 1281 0 0 0 0 0 0 0 0 0 0 0 0 0 0 0 0 0 0 0 0 585 0 0 0 0 0 0 0 0 0 0 0 0 0 0 0 1152 0 0 0 0 0 0 0 0 0 0 0 0 0 0 0 0 0 0 0 0 0 0 0 30 0 
0 0 0 0 0 0 0 0 0 0 0 0 0 0 0 0 0 0 0 0 0 0 0 0 0 1209 0 0 0 0 0 106 0 0 0 0 0 0 0 0 0 0 0 0 0 0 0 0 0 0 0 0 0 0 0 0 0 0 0 1445 0 0 0 0 0 0 116 0 0 0 0 0 0 0 0 0 0 0 0 0 
0 0 0 0 0 0 0 0 0 0 0 0 0 0 0 0 0 0 0 0 0 0 0 0 0 0 0 0 0 0 0 0 0 0 498 0 0 0 0 0 0 0 0 31 0 246 0 0 0 0 0 0 0 0 897 0 1576 0 0 0 0 51 0 0 0 0 0 0 0 0 0 0 0 0 0 0 0 0 0 0 
0 0 0 0 0 0 0 0 0 0 0 0 0 0 0 0 0 0 0 0 0 0 0 0 0 0 0 0 0 0 0 0 0 0 0 0 0 0 0 0 0 0 0 0 0 0 0 0 0 0 0 0 881 0 0 0 0 0 0 0 0 0 0 0 0 0 0 0 0 0 0 0 0 0 0 0 0 0 0 0 
0 0 0 0 0 0 0 0 0 0 0 0 0 0 0 0 0 0 0 395 0 0 1324 0 0 0 0 0 0 0 193 0 0 0 0 0 0 0 0 0 0 0 0 0 0 0 0 0 0 0 0 524 0 409 0 0 0 0 0 0 0 0 0 0 0 0 0 0 0 0 0 0 0 0 0 0 0 0 0 0 
0 0 0 0 0 0 1137 0 0 0 0 0 0 0 592 0 0 0 0 0 1118 0 0 0 0 0 0 0 0 0 0 0 0 0 0 0 0 0 0 0 0 0 0 0 0 0 0 0 0 0 0 0 0 0 0 0 0 466 0 0 0 0 0 0 0 0 0 0 0 0 0 0 0 0 0 0 0 1016 0 0 
0 0 0 0 0 0 0 0 0 0 0 0 0 0 0 0 0 0 0 0 0 0 0 0 0 0 0 0 0 0 733 0 0 0 0 0 0 224 0 0 0 0 1055 0 0 0 852 0 646 0 0 0 0 1436 0 0 0 0 0 0 0 0 0 0 0 0 0 0 0 0 0 0 0 0 0 0 0 0 0 0 
0 0 0 0 0 0 0 636 0 0 0 0 0 0 0 0 0 0 0 1054 0 0 0 0 0 0 0 0 0 0 0 0 0 567 0 0 0 0 0 0 0 0 0 0 0 0 0 0 0 0 0 0 0 0 0 0 0 0 0 0 150 0 0 0 52 0 0 0 0 0 0 0 0 0 0 0 0 0 0 0 
0 0 0 0 0 0 0 0 871 0 0 0 0 0 0 0 0 0 0 0 0 0 0 0 0 0 0 0 316 0 0 0 0 0 0 0 0 0 0 0 0 0 0 0 0 0 0 1327 0 0 0 0 0 0 0 0 0 0 0 0 0 0 0 0 0 0 0 0 1227 563 0 0 0 0 0 0 0 0 0 0 
0 0 0 0 0 0 0 0 0 0 0 0 0 0 0 0 0 0 0 0 0 0 0 0 0 0 0 0 0 0 0 0 0 0 0 0 0 0 0 0 0 0 0 0 0 0 0 0 0 0 0 0 0 0 0 0 0 0 0 0 0 1257 0 0 0 0 0 0 0 0 0 0 0 516 1197 0 0 0 82 0 
0 0 0 0 0 0 0 0 0 0 0 0 0 0 0 0 0 0 0 0 0 937 0 0 0 0 0 989 0 0 0 0 855 0 0 0 0 0 0 0 0 0 0 0 0 0 0 0 0 0 0 0 0 0 0 0 0 0 0 617 0 0 0 0 1475 0 759 0 0 0 1188 0 0 0 0 0 0 0 0 0 
0 0 0 0 0 0 0 0 1144 0 0 162 0 0 0 0 181 0 0 0 0 0 0 0 0 0 0 0 0 0 0 0 0 0 0 0 0 0 193 0 0 362 0 0 0 0 0 0 0 0 0 0 0 0 0 0 0 0 0 0 0 0 0 0 0 0 1511 0 0 1107 0 0 50 0 0 0 0 0 0 0 
0 1058 0 0 0 0 0 0 0 0 0 0 0 0 0 0 0 0 0 0 0 0 0 0 0 0 171 0 0 0 0 0 0 0 0 0 0 0 0 0 0 0 0 0 0 0 0 0 0 0 0 719 0 760 0 0 0 0 0 0 0 0 0 0 0 0 0 0 0 0 0 0 0 1265 0 0 0 0 0 0 
0 0 0 0 0 0 0 0 0 0 0 1209 0 1102 0 0 0 0 0 540 1353 0 0 0 0 0 1098 32 0 0 0 0 0 0 0 0 0 0 0 0 0 0 0 0 0 0 0 0 0 0 0 0 0 0 0 0 0 0 0 0 0 0 0 0 0 1209 0 0 0 0 0 0 0 0 0 0 0 0 0 0 
225 0 0 0 0 0 0 0 0 0 0 1305 0 0 0 0 0 0 0 0 0 227 0 0 0 0 0 0 0 0 0 0 0 0 0 0 0 0 0 0 960 0 0 689 0 0 0 0 0 0 0 0 0 0 0 0 0 0 0 0 0 0 0 49 1565 0 0 0 0 0 0 0 0 0 0 0 0 0 0 0 
1239 0 0 0 0 0 0 485 0 0 0 0 0 0 0 0 0 0 0 0 0 0 0 0 0 0 0 0 0 0 0 0 0 0 0 640 0 0 0 0 0 0 0 0 0 0 0 0 0 0 0 0 0 0 0 0 0 0 0 0 0 0 0 0 0 0 0 0 0 0 0 1509 0 0 0 0 0 0 0 0 
0 0 0 0 0 0 0 0 0 0 0 0 0 522 0 1006 0 0 0 0 0 0 0 0 0 0 0 0 0 899 0 0 0 0 0 0 0 1502 0 0 0 0 0 0 0 0 0 456 0 0 0 0 0 0 0 0 0 0 0 0 41 0 0 0 0 0 0 0 0 0 0 0 0 0 0 0 0 0 0 0 
1338 0 0 0 0 0 0 823 0 0 0 0 0 321 0 0 0 0 0 1430 0 688 408 0 0 0 0 0 0 0 0 0 0 0 0 0 0 0 0 0 0 0 0 0 0 0 0 0 0 0 0 0 0 0 0 0 0 0 0 0 0 0 0 1119 0 0 0 0 0 0 0 0 0 0 0 0 0 0 0 0 
0 0 0 0 0 0 0 0 1429 1311 0 0 0 0 1069 1106 0 0 0 0 0 0 0 0 0 0 0 0 0 0 0 0 0 0 0 0 0 0 0 0 0 0 1213 0 0 0 0 0 0 0 0 0 0 0 0 0 0 0 0 0 0 0 0 0 0 0 0 0 0 0 0 0 0 0 0 0 0 0 0 0 
0 0 0 0 0 0 0 0 0 0 0 0 0 0 0 185 0 0 0 0 0 0 0 0 800 0 0 0 0 0 0 0 0 1529 0 0 0 0 0 0 0 0 0 0 0 0 0 1124 0 0 0 0 0 1453 0 0 1556 0 581 0 0 0 0 1450 0 0 0 0 0 0 1212 0 0 0 0 0 0 0 0 0 
0 1571 0 0 0 0 0 0 0 0 20 668 0 0 568 0 0 0 0 0 0 0 0 0 0 84 0 0 0 0 0 0 0 0 0 0 0 0 0 0 0 0 1451 0 0 0 0 0 0 0 0 0 0 325 0 0 0 0 1307 0 0 0 0 0 0 0 0 0 0 0 0 0 0 0 0 0 0 0 0 0 
0 0 0 0 0 0 0 790 0 0 0 0 0 0 0 0 372 0 0 0 0 0 0 0 0 0 0 0 929 0 0 0 0 0 0 0 0 0 0 0 0 0 0 0 0 0 0 0 0 0 0 0 0 0 0 0 0 0 0 0 1237 0 0 0 0 0 0 0 0 0 0 0 0 0 0 0 0 0 0 0 
0 0 1258 0 0 0 0 0 0 0 0 0 0 0 0 0 0 0 0 0 0 0 0 0 0 0 0 0 0 0 0 0 0 0 0 0 0 0 0 0 0 0 618 0 0 0 0 0 0 0 0 0 0 0 0 0 0 0 0 0 0 0 0 1157 0 0 0 0 0 0 0 0 0 0 0 0 0 0 1344 1176 
0 0 0 858 0 0 0 0 0 0 0 0 0 0 894 0 0 0 0 0 0 0 0 0 256 0 88 0 1508 221 1 0 0 0 0 0 0 1389 0 0 938 709 0 0 0 0 1091 0 182 0 420 0 0 0 0 0 0 0 1487 0 0 1261 0 0 0 0 0 684 0 0 0 0 0 0 0 0 0 0 0 0 
0 0 0 0 0 0 0 0 0 0 0 0 0 0 602 0 0 0 0 0 0 0 0 0 0 0 0 0 829 1569 43 0 0 0 0 0 349 0 0 1431 113 169 0 0 0 0 0 0 0 417 660 744 1338 0 805 0 0 0 0 0 356 0 0 0 1435 0 12 0 0 0 0 0 0 0 0 0 0 0 0 0 
0 0 0 0 0 0 0 1184 0 0 682 0 0 0 1161 690 0 0 0 0 550 0 0 0 0 642 294 356 320 1051 490 248 0 0 0 0 0 0 0 0 1328 1340 15 437 814 0 571 0 554 1184 1123 555 1183 695 873 0 0 0 0 0 0 0 0 0 0 0 0 0 0 0 0 0 0 0 0 0 0 0 0 0 
0 0 0 0 0 0 0 0 0 0 0 0 0 0 0 0 0 0 0 0 0 0 0 1176 0 0 664 1381 1238 1324 617 400 1363 0 0 0 0 0 0 0 1389 866 364 787 31 1090 1365 981 857 982 532 1577 641 1136 0 0 0 0 0 0 0 0 0 0 0 0 0 0 0 0 0 0 438 0 0 0 0 0 0 0 
159 0 0 0 0 0 0 0 0 0 0 0 0 661 596 0 0 0 0 0 0 0 0 0 0 0 1574 278 1404 999 578 783 300 0 0 0 0 0 0 0 1298 99 526 1360 599 1593 821 1171 436 1551 588 390 1178 864 0 0 0 0 0 0 0 0 0 0 0 0 0 0 0 0 0 0 593 0 0 0 0 0 0 0 
0 0 0 0 0 0 0 0 0 0 0 0 0 0 0 753 214 0 0 0 0 0 0 0 0 0 1335 429 771 40 717 731 897 0 0 0 0 0 0 1087 130 1413 793 645 723 433 1008 754 540 1036 1318 600 649 1499 1397 0 0 0 0 0 0 1405 0 0 0 0 0 0 0 0 0 0 0 0 0 941 0 0 0 0 
0 0 1009 0 0 0 0 0 0 0 0 0 0 0 0 0 0 0 0 0 0 0 0 0 0 0 1175 661 596 382 896 50 1346 0 0 0 0 656 673 18 587 574 1388 1170 369 354 6 453 227 703 477 21 1043 415 1530 193 0 0 0 0 0 0 0 0 0 0 0 0 0 0 581 0 0 0 0 0 0 0 0 0 
0 0 0 0 0 0 0 0 0 0 0 0 0 0 0 0 0 0 0 0 0 0 0 0 633 0 0 974 1469 899 680 1165 761 366 286 0 57 676 459 38 296 671 1293 850 388 468 851 389 1290 155 298 178 71 1284 898 812 0 55 0 0 0 0 0 0 0 0 0 0 0 0 1078 0 652 0 0 0 0 0 0 0 
0 0 0 0 0 0 0 0 0 0 0 0 0 0 84 0 0 0 0 0 0 0 0 0 0 0 0 1337 47 720 627 1372 1496 902 1177 681 1076 570 508 391 217 884 594 1512 375 85 1535 1331 1460 505 1534 188 1513 1308 234 998 0 0 0 0 0 0 0 0 0 0 784 0 0 0 0 0 0 0 0 0 0 0 0 0 
0 0 658 1399 0 0 0 0 0 0 0 1449 0 0 0 0 0 0 0 0 1508 0 1531 0 249 1020 1017 1368 457 983 542 920 742 1103 584 256 373 145 546 1371 1102 1514 1473 494 768 1481 841 1151 954 521 813 804 743 226 0 0 0 0 0 0 842 0 0 0 0 0 0 0 0 0 0 0 0 0 0 1511 0 0 0 0 
0 0 0 0 0 0 0 0 0 0 0 0 0 0 0 0 1072 0 0 0 0 0 0 0 0 823 942 773 525 1488 1062 1186 760 182 68 959 846 170 74 1099 708 1357 1434 986 856 798 1581 843 762 177 577 82 499 0 0 0 0 0 0 0 0 0 1370 1455 1526 547 0 0 1225 0 0 0 0 0 0 0 0 0 0 0 
0 0 0 0 0 0 0 0 0 0 0 0 0 0 0 0 0 0 0 0 0 0 0 0 0 1505 539 1026 1503 1046 867 312 1443 625 237 736 1442 1576 264 1559 1001 1257 24 580 1272 0 0 935 1150 1222 37 803 651 0 0 0 0 0 0 0 0 0 0 0 0 0 0 912 0 0 0 0 0 0 0 0 1477 0 0 0 
0 1564 0 0 0 368 0 0 0 0 0 0 1575 585 0 0 0 0 1325 514 0 0 0 0 0 31 115 825 1343 1231 503 827 1266 849 423 686 868 421 1369 903 1235 1264 1285 531 0 0 0 1169 687 1380 224 1256 1573 0 0 0 0 0 0 0 0 0 0 0 0 0 0 0 0 0 0 255 0 0 0 0 0 0 0 0 
0 0 0 0 0 0 0 0 0 0 0 0 0 0 0 0 0 0 0 0 0 0 0 0 0 951 1134 143 495 1322 1211 1176 1127 547 618 1556 642 853 1595 1450 465 1600 158 379 333 0 0 810 136 1089 1286 967 597 0 483 0 0 0 0 0 0 0 0 0 0 160 0 0 0 0 396 494 0 0 0 288 0 0 0 0 
0 262 1538 0 0 0 0 0 0 0 0 0 0 0 0 0 0 0 0 0 0 0 0 872 0 0 281 1561 303 1073 1294 634 53 1091 90 299 1361 838 1234 1147 428 1110 764 1377 361 0 0 624 579 713 81 440 1092 0 111 254 0 0 0 0 0 0 0 0 0 0 0 0 0 85 0 0 0 0 0 0 1425 0 0 0 
0 0 0 0 0 0 0 0 0 0 0 0 0 0 0 0 0 0 0 0 0 0 0 0 0 469 210 41 550 560 1269 180 1426 438 905 1391 1190 549 984 485 900 1582 777 378 134 1052 357 658 691 828 1520 380 972 0 0 11 0 148 0 0 0 0 0 0 0 0 0 0 0 0 0 0 0 0 0 0 0 0 0 0 
0 0 0 0 0 0 0 0 0 0 0 0 0 0 117 0 0 0 0 0 0 0 0 0 0 0 0 5 1104 171 409 519 1067 879 462 1458 1408 1029 1282 1327 1101 607 1548 164 471 175 98 1263 1021 1230 1390 360 410 340 0 0 0 0 0 0 0 0 0 0 0 36 0 0 0 0 0 0 0 0 0 0 0 0 0 0 
0 0 0 0 0 0 0 0 0 0 0 1543 0 0 0 842 0 0 0 0 0 0 0 0 0 0 0 0 1479 1306 1106 751 614 1173 718 1248 957 1472 1364 58 333 121 458 1433 1105 493 996 1254 1386 1212 17 1132 174 0 0 0 0 0 0 0 0 0 0 0 0 87 0 0 0 0 0 0 0 0 0 0 0 0 0 0 
0 0 0 0 0 0 0 0 0 1517 0 0 0 0 0 0 0 0 0 0 0 0 0 0 0 1600 319 0 163 1148 943 710 108 110 1550 1252 700 677 266 928 1417 372 343 534 376 1072 1210 323 1011 251 1401 855 1215 0 0 0 0 0 0 1165 0 0 0 0 0 0 0 0 0 0 0 0 0 0 0 0 1036 0 0 0 
0 0 0 0 0 0 0 0 0 0 0 0 0 0 0 0 0 0 0 0 0 0 0 0 0 0 0 0 1336 738 142 1251 1045 1478 895 325 861 1203 344 1445 183 1193 1155 1056 1555 1461 1539 276 1226 1430 1500 1144 755 0 0 0 0 0 0 601 0 0 0 0 0 0 0 0 1096 0 0 0 0 0 0 0 0 0 0 0 
0 0 0 0 0 0 0 0 0 0 0 0 0 0 0 0 0 0 0 0 0 0 0 0 0 0 0 0 0 385 955 646 27 439 795 1509 402 232 202 1262 245 1080 209 107 750 35 208 666 97 977 293 358 157 206 0 0 0 0 0 0 0 0 0 0 0 0 0 0 0 0 0 0 0 0 0 0 0 0 0 0 
0 0 0 0 0 0 0 0 0 0 0 0 361 0 0 0 0 0 0 0 0 0 0 1365 0 0 1324 0 51 1000 189 89 350 533 1570 674 23 948 1019 1424 474 1326 766 1281 196 184 275 553 1086 831 1197 644 840 336 0 0 0 0 0 0 0 0 0 0 0 0 0 0 0 0 0 0 0 0 1244 0 0 0 0 1400 
0 0 0 0 0 0 0 0 0 0 0 0 0 0 0 0 0 0 0 0 0 0 1420 0 1572 910 0 1538 1441 1517 491 129 444 283 734 198 563 922 1383 486 144 740 1591 858 1174 872 958 512 228 371 847 832 659 1544 0 0 0 13 0 0 0 0 0 0 0 0 0 293 0 0 0 0 0 0 0 0 0 0 0 0 
26 0 0 0 0 0 0 0 0 0 0 0 0 691 0 0 0 0 0 0 0 608 312 0 0 0 0 1466 1268 12 1350 1219 104 816 1432 1240 76 910 1440 408 1196 279 467 936 318 1145 528 1588 608 1359 1431 716 1198 696 1301 1065 0 0 0 0 0 0 0 0 0 0 687 0 0 0 0 0 0 0 893 1591 37 0 0 0 
0 0 0 0 0 0 0 0 0 0 0 0 0 0 0 0 0 0 1453 0 0 0 0 0 0 0 0 443 404 141 259 1126 568 1494 229 1063 551 1066 1498 204 139 1532 1299 181 993 483 1474 77 978 737 699 1456 401 1436 679 243 328 0 0 0 0 0 848 0 0 0 0 0 0 0 0 935 0 0 0 0 0 0 0 1448 
0 0 0 0 1333 782 0 0 0 0 0 0 0 0 0 0 1557 0 0 0 0 0 0 0 0 0 562 84 934 384 885 273 785 346 1253 1059 1111 590 889 944 250 1200 1329 249 639 971 62 880 1192 200 1107 394 131 330 32 1159 610 0 0 365 0 0 0 0 0 0 0 0 0 0 0 0 0 0 0 0 0 0 104 1469 
779 0 0 0 0 0 0 0 0 0 0 0 53 0 0 0 0 0 0 0 0 0 0 0 0 261 859 1536 1463 91 1584 1587 165 980 1540 1156 30 573 1519 1292 1271 151 707 1033 662 536 1580 191 240 1236 377 1589 875 1027 126 601 0 0 0 0 0 0 0 0 0 0 0 0 0 0 0 0 0 0 0 0 0 0 0 0 
0 0 0 0 0 832 0 0 0 0 0 0 0 0 0 0 0 0 0 0 0 0 0 0 0 1353 726 1207 782 322 1409 1348 368 1374 500 1349 34 147 1164 239 833 1370 1265 1493 0 0 834 815 1475 355 1233 621 392 869 730 137 0 0 54 0 0 0 0 0 0 0 0 0 0 0 453 0 0 0 0 0 0 0 0 0 
0 0 110 0 0 0 0 134 0 0 0 0 0 0 0 0 482 0 0 694 0 0 0 0 0 1034 1129 648 484 1296 61 168 488 338 1575 538 1035 186 790 1109 308 1185 791 559 0 0 0 0 0 0 0 0 0 0 956 0 0 0 0 0 0 0 0 0 321 0 0 0 0 0 0 0 0 0 0 0 0 0 0 0 
0 0 0 0 307 0 0 696 0 0 0 0 0 0 0 0 0 0 0 0 0 0 0 0 0 0 552 124 937 1209 220 244 1138 874 363 667 818 1088 1405 432 450 1316 317 0 0 0 1515 0 1333 0 0 0 739 0 0 0 0 0 0 0 0 0 0 0 1585 691 0 0 0 0 0 0 0 0 0 32 0 0 0 0 
0 1193 0 0 834 0 0 0 0 0 0 0 0 0 0 0 0 0 0 0 0 0 0 0 0 0 0 0 0 0 0 0 866 0 0 439 0 0 1492 0 0 0 1119 0 0 0 0 0 338 0 0 0 0 0 1038 0 0 0 0 0 0 0 197 0 0 0 0 0 0 0 662 0 0 0 0 0 0 0 0 0 
0 0 0 1016 0 0 0 1585 0 0 0 0 0 0 0 0 0 0 0 0 0 0 0 0 0 0 1299 0 0 0 0 0 0 0 0 0 0 348 199 0 0 0 391 0 0 57 396 0 0 0 0 0 96 0 0 1462 0 0 0 0 1085 0 0 372 0 0 0 0 0 0 0 0 0 0 0 0 0 0 0 463 
0 0 0 0 0 0 0 0 0 0 0 0 0 0 0 0 0 0 0 0 0 0 0 0 0 0 0 0 0 1017 0 0 0 1497 0 0 0 0 0 0 0 0 0 0 0 0 0 721 0 0 0 0 0 0 0 0 1275 978 0 0 0 0 965 0 0 0 395 1495 0 0 0 68 0 0 0 0 0 0 0 0 
0 0 0 1386 0 0 1202 0 0 738 0 0 0 0 0 0 0 0 0 0 0 0 0 0 0 541 0 415 0 0 0 0 0 0 0 0 0 0 0 1178 0 0 0 0 0 0 756 0 0 0 0 0 0 0 0 903 0 0 0 0 0 1242 0 0 0 0 0 0 771 0 0 0 0 0 0 0 0 0 0 0 
0 0 0 0 0 0 0 0 0 0 0 0 0 0 0 0 0 0 0 0 0 0 0 0 0 0 0 0 0 0 0 0 0 0 0 0 0 0 0 0 0 0 0 0 0 0 0 0 0 0 306 0 0 0 0 0 0 754 0 0 0 0 0 0 0 0 0 0 0 0 707 0 0 0 0 439 0 0 0 0 
0 0 0 0 0 0 0 0 0 0 0 0 0 0 0 321 0 0 0 0 1481 0 0 0 0 874 0 0 0 0 0 1111 0 0 0 0 0 0 0 0 0 0 0 0 0 0 0 0 0 0 0 0 0 0 0 0 0 0 0 0 0 72 0 0 0 0 0 0 0 0 1471 0 0 0 0 0 345 0 0 0 
0 0 0 0 0 0 0 189 0 0 0 0 0 0 0 0 0 0 0 0 0 0 0 0 0 0 0 0 0 0 0 0 841 0 0 0 0 0 0 0 0 0 0 0 0 0 0 0 0 757 0 0 0 0 0 0 0 0 0 0 0 0 0 0 0 0 0 0 0 0 0 0 0 0 0 0 0 0 0 1225 
0 0 0 0 0 0 0 0 0 0 0 0 0 0 0 0 0 0 0 0 0 0 0 423 0 0 0 0 0 0 0 0 0 0 0 0 0 0 0 0 0 0 0 0 816 0 0 0 0 0 0 0 0 0 0 0 0 0 0 0 0 0 0 0 0 1596 0 0 0 0 0 0 0 0 0 0 0 0 0 0 
0 0 0 0 0 0 0 0 0 0 0 0 0 0 0 0 0 0 0 0 0 0 0 0 0 0 0 0 0 0 152 773 501 0 0 0 0 0 0 0 0 0 0 0 0 0 0 0 0 0 0 0 0 0 0 0 0 0 0 0 0 0 0 0 0 0 0 0 0 0 0 0 0 0 0 0 1410 0 0 0 
0 0 0 0 0 0 0 0 0 0 0 0 0 0 0 0 0 1517 0 0 0 0 1142 1259 0 0 0 0 0 0 0 0 0 0 0 0 310 0 0 0 0 0 0 0 458 0 0 0 0 0 0 0 0 0 0 0 0 0 0 0 0 0 0 0 0 0 0 0 0 0 0 0 0 639 0 0 0 0 0 0 
0 0 0 0 0 0 0 0 0 0 0 0 0 0 0 0 0 0 435 0 0 0 0 0 0 0 0 0 0 0 0 0 0 0 0 0 0 0 0 0 0 0 0 0 0 0 0 0 0 0 0 0 0 0 0 0 0 0 0 0 0 0 0 0 0 0 0 0 0 0 0 0 0 0 0 0 0 0 0 0 
0 0 0 0 255 0 0 0 0 0 0 0 0 0 0 0 0 0 0 0 0 0 0 84 0 0 0 0 0 0 0 0 0 0 0 0 0 0 0 0 1360 1503 0 990 0 0 0 0 0 0 0 0 0 0 0 0 0 0 0 0 0 0 0 0 0 1524 249 0 0 0 0 0 1277 0 0 0 0 0 0 0 
0 0 0 0 431 0 0 0 0 0 0 0 0 0 0 0 0 0 0 0 0 0 0 1067 0 0 0 0 0 0 0 0 0 0 0 0 0 0 0 0 0 0 0 0 0 0 0 0 327 0 1046 0 0 0 0 0 0 0 0 0 0 0 0 0 0 0 0 0 0 0 0 0 0 0 793 0 0 0 0 0 
0 0 0 0 0 0 0 0 0 0 0 0 0 0 1321 0 0 0 443 0 0 0 0 0 0 0 0 0 0 0 0 0 0 0 0 0 0 0 0 0 0 0 0 0 48 0 0 0 0 0 0 0 0 0 0 0 501 0 0 0 0 0 0 0 0 0 0 0 0 0 0 0 0 0 0 0 0 0 1595 0 
0 611 0 0 0 0 0 0 0 0 0 0 0 0 0 0 0 0 0 0 0 0 0 0 0 0 0 0 1193 0 0 0 0 1394 0 0 0 0 0 0 0 0 0 0 0 0 0 0 0 0 0 0 0 0 0 0 0 493 0 0 0 0 0 0 0 0 0 0 0 0 0 0 0 0 0 0 0 0 0 0 
0 0 0 0 0 0 0 0 0 0 0 0 365 0 0 0 1155 0 0 0 0 0 0 0 0 0 0 0 0 0 0 0 0 0 0 0 0 0 0 0 0 0 0 0 0 0 0 0 0 0 0 0 0 0 0 0 0 0 0 1169 0 0 0 0 0 0 0 0 0 0 0 0 0 0 0 0 0 0 0 0 
0 1158 0 0 0 0 0 0 0 0 0 0 0 0 0 0 0 0 0 1554 0 0 0 0 785 0 0 0 0 0 0 0 0 0 0 0 0 0 0 0 0 0 130 475 0 0 0 0 0 0 0 0 0 0 0 0 0 0 26 0 0 0 0 0 0 0 0 0 0 0 0 0 0 0 0 0 0 0 1546 0 
0 0 0 0 0 0 0 0 0 1217 0 0 0 0 0 0 0 0 0 0 0 760 0 0 0 0 0 0 0 0 0 0 0 0 0 0 0 0 0 0 0 0 395 0 0 0 0 0 0 949 0 0 0 0 0 0 0 0 0 0 0 0 987 0 0 0 0 0 0 0 0 0 0 0 0 0 0 0 0 0 
0 0 0 0 0 0 0 0 0 0 0 0 0 0 0 0 0 0 391 0 0 0 0 0 0 0 0 0 0 0 0 0 0 0 0 0 0 0 0 0 0 1506 0 1561 0 0 0 0 0 0 0 0 0 0 0 0 0 0 0 0 0 0 0 0 0 9 0 0 0 0 0 0 0 481 0 0 0 0 691 0 
0 0 0 0 1494 0 0 518 0 0 0 0 0 0 0 0 0 0 0 0 0 0 0 442 0 0 0 0 0 0 0 0 0 395 0 0 0 0 0 0 0 0 0 0 0 0 0 0 0 98 0 0 0 0 0 0 0 0 0 0 0 477 0 0 0 0 0 0 0 0 0 0 0 0 0 0 165 0 0 201 
0 0 0 1528 0 0 0 0 0 0 0 0 0 0 0 0 0 410 0 0 0 0 0 0 0 0 0 0 0 0 1156 0 0 0 0 0 0 0 0 0 0 0 0 0 0 0 0 0 0 0 365 0 0 0 0 0 0 0 0 0 0 0 0 0 0 0 0 0 0 0 1586 0 0 0 0 0 0 0 0 0 
0 0 0 1368 0 0 0 0 155 0 0 0 0 0 0 0 0 0 0 0 0 0 0 0 0 0 0 0 0 0 0 0 0 0 0 0 820 0 0 0 0 0 0 817 0 0 0 0 0 0 0 0 485 0 0 0 0 0 0 0 0 0 0 0 0 645 0 0 0 0 0 0 0 0 0 0 535 0 0 0 
0 0 0 0 0 0 0 0 0 0 0 0 0 0 0 0 0 0 0 1270 0 0 0 0 0 1333 0 0 0 0 0 0 0 0 0 0 1330 0 0 0 0 0 0 0 0 0 0 0 0 0 0 0 0 22 0 0 0 0 0 0 0 0 0 0 0 0 0 0 0 0 0 0 0 0 0 0 0 1313 0 0 
0 0 0 0 0 0 0 0 0 0 0 0 0 0 0 0 0 0 0 0 1110 1129 0 0 0 0 0 0 0 0 0 0 0 664 1044 0 0 0 0 0 0 0 0 0 0 0 0 0 0 0 0 963 0 0 0 0 0 0 0 0 0 0 0 0 0 0 0 0 0 0 0 0 0 0 0 0 0 0 0 0 
0 0 0 0 0 0 0 1221 0 0 0 0 0 0 0 0 0 0 0 0 0 0 0 0 0 0 0 0 0 0 0 0 0 0 0 0 0 0 0 0 0 0 1349 0 0 0 0 0 0 0 0 0 0 0 0 0 0 0 0 0 0 0 0 0 0 817 0 0 0 0 0 0 0 0 0 0 0 722 0 0 

# Time : 121600000 
0 0 0 0 0 0 0 0 747 0 0 0 0 0 0 0 0 0 0 0 0 1563 0 0 0 0 0 0 0 0 0 0 0 0 0 0 0 0 0 0 0 0 0 0 0 0 0 0 0 458 0 0 0 0 0 0 0 0 0 0 0 0 0 0 0 0 0 0 0 0 0 0 0 0 0 1039 0 0 0 0 
1582 0 0 0 0 0 0 0 0 1586 0 0 894 142 0 647 0 0 0 0 1060 0 900 0 0 0 0 0 0 0 0 0 0 0 0 0 0 0 0 0 0 1181 0 0 0 0 0 0 0 496 0 0 0 0 0 253 0 0 0 427 0 0 0 0 0 0 0 0 0 0 0 0 0 0 0 0 0 0 0 0 
0 0 1 0 0 0 0 0 0 0 0 0 0 0 0 0 0 1092 0 0 0 0 0 0 0 0 0 0 0 0 0 0 0 0 0 0 0 0 0 0 0 0 0 0 0 0 0 0 0 0 0 0 0 0 618 0 0 0 0 0 0 0 0 0 0 0 0 0 0 0 0 0 0 0 0 0 0 0 0 0 
0 0 0 0 0 0 0 0 0 0 0 1487 0 0 0 0 0 0 97 0 0 0 0 0 0 1016 0 0 0 0 0 0 0 0 0 0 0 0 0 0 0 0 0 0 0 0 0 0 0 0 0 0 0 0 0 0 0 0 0 781 0 0 0 0 0 873 0 0 0 0 0 0 0 0 0 0 0 0 0 0 
0 0 0 0 0 0 0 0 0 0 0 0 0 107 0 0 0 0 0 0 0 0 0 0 0 0 0 0 0 0 0 0 0 0 0 0 0 0 0 0 0 0 0 164 0 0 0 0 0 0 0 0 0 0 449 0 1329 0 0 0 0 580 0 0 0 0 0 0 0 0 0 0 0 0 0 0 0 0 0 0 
0 0 0 0 0 0 0 0 0 0 0 0 0 1166 0 0 0 0 0 0 0 0 0 0 0 0 0 0 0 0 0 0 0 0 0 0 0 0 0 0 0 0 0 0 0 0 0 0 0 0 0 0 1138 0 0 0 0 0 0 0 0 0 0 0 0 0 0 0 0 0 0 0 0 171 0 0 0 0 0 0 
0 0 0 0 0 1085 0 0 0 0 1240 0 0 0 0 0 0 0 0 0 0 0 0 0 0 0 1064 0 0 0 0 706 0 0 0 0 0 0 0 0 0 0 0 0 0 0 0 0 0 0 0 890 0 0 0 0 0 0 598 0 0 0 0 0 0 0 0 0 0 0 0 0 0 0 0 0 0 0 0 0 
0 0 0 0 0 0 882 0 0 0 0 0 0 0 0 0 0 0 0 0 70 0 0 0 0 0 0 0 0 0 0 0 0 0 0 0 0 0 0 0 0 0 0 0 0 0 0 0 0 0 0 0 0 0 0 830 0 0 0 0 0 0 0 0 0 0 0 0 0 0 0 0 0 0 0 0 0 0 0 0 
0 0 0 0 0 188 0 0 0 0 688 0 0 0 0 0 0 0 0 0 0 0 0 893 0 0 0 0 0 0 1229 0 0 0 0 0 0 416 0 0 0 0 157 0 0 0 797 0 0 0 0 0 0 0 0 0 0 0 0 0 0 0 0 0 0 0 0 0 0 1419 0 0 0 0 0 0 0 0 0 0 
0 0 0 0 0 0 0 159 0 0 0 0 0 677 971 0 0 0 0 1254 0 0 0 0 0 0 0 0 0 0 1509 0 0 1112 0 0 0 0 0 0 0 0 0 0 1277 0 0 0 0 0 0 0 0 0 0 0 0 0 0 0 0 0 0 0 1319 0 0 0 0 0 0 0 0 0 0 0 0 0 0 0 
0 0 0 0 0 0 0 0 1385 0 0 0 0 0 0 0 0 0 0 0 0 0 0 0 0 0 0 0 1323 0 0 0 0 0 0 0 0 0 0 0 1330 0 0 0 0 0 0 478 0 0 0 0 0 0 0 0 0 0 0 0 0 0 0 0 0 0 0 0 705 1012 0 0 0 0 0 0 0 0 0 0 
0 1301 0 0 0 0 0 0 0 0 0 0 0 0 0 0 0 0 0 0 0 0 0 0 0 0 0 0 0 0 0 0 0 0 0 0 0 0 0 0 0 0 0 0 0 0 0 0 0 0 0 0 0 0 0 0 0 0 0 0 0 1049 633 0 0 0 0 0 0 0 0 0 0 0 379 0 0 0 0 0 
0 0 0 0 0 0 0 0 0 0 0 0 0 0 0 0 0 0 0 0 0 93 0 0 0 0 0 441 0 0 0 0 198 0 0 0 0 0 0 0 0 0 1020 0 0 0 0 0 0 0 0 0 0 0 0 0 0 0 0 0 0 0 1322 0 702 0 1326 0 0 0 102 0 0 0 0 0 0 0 0 0 
0 0 0 0 0 0 0 0 0 0 0 830 0 0 0 0 0 0 0 0 0 0 0 0 0 0 0 579 0 0 0 0 0 0 0 0 0 0 995 0 0 1335 0 0 0 0 0 0 0 0 0 0 0 0 0 0 0 0 0 0 0 0 0 0 0 0 1307 0 0 0 0 0 1257 0 0 0 0 0 0 0 
510 701 0 0 0 0 0 0 0 0 0 0 0 0 0 0 0 0 0 0 0 0 0 0 0 0 570 0 0 0 0 0 0 0 0 0 0 0 0 0 0 0 0 0 0 0 0 1165 0 0 0 1006 0 0 0 0 0 0 0 0 0 0 0 0 0 0 0 0 0 0 0 0 0 484 0 0 0 0 0 0 
0 0 775 0 0 0 0 0 1121 0 0 0 0 141 0 0 0 0 0 0 0 0 0 0 0 0 0 1513 0 170 0 0 0 0 0 0 0 0 0 0 0 0 0 0 0 0 0 0 0 1139 0 0 0 1218 0 0 0 0 0 0 0 713 0 0 0 326 0 0 0 0 1320 824 0 0 0 0 0 0 0 0 
0 276 0 0 0 0 0 0 0 0 0 0 0 0 0 0 0 0 0 0 0 0 0 0 0 0 0 0 0 0 0 0 0 0 0 0 0 0 0 0 437 0 0 0 0 0 0 0 0 0 0 0 0 0 0 0 0 0 0 0 0 0 0 0 1329 0 0 0 0 0 0 0 0 0 0 0 0 0 0 0 
1541 0 0 0 0 0 0 274 0 0 0 0 0 0 0 0 0 0 0 0 0 0 0 0 0 0 0 0 0 0 0 0 0 0 1588 0 0 0 0 0 0 0 0 0 0 0 0 0 0 0 0 0 0 0 0 0 0 0 0 0 0 0 0 0 0 0 0 0 0 0 0 21 0 0 0 0 0 0 0 0 
0 0 0 0 0 0 0 0 0 0 0 0 0 493 0 0 0 0 0 0 0 0 0 0 0 0 0 0 0 0 0 0 0 0 0 0 0 0 0 0 0 0 0 0 0 0 0 1411 0 0 0 0 0 0 0 0 0 0 0 0 0 0 0 0 0 0 0 0 0 0 1272 0 0 0 0 0 0 0 0 0 
0 0 0 0 0 0 0 0 0 0 0 0 0 1198 0 0 0 0 0 870 0 0 0 0 0 0 0 0 0 0 0 0 0 0 0 0 0 0 0 0 0 0 0 0 0 0 0 0 0 0 0 0 0 0 0 0 0 0 0 0 0 0 0 0 0 0 0 0 0 0 0 0 0 0 0 0 0 0 0 0 
0 0 0 0 0 0 0 0 0 0 0 0 0 0 1377 0 0 0 0 0 0 0 0 0 0 0 0 0 0 0 0 0 0 0 0 0 0 0 0 0 0 0 0 0 0 0 0 0 0 0 0 0 0 0 438 0 0 0 0 0 0 0 0 0 0 0 0 0 0 0 0 0 0 0 0 0 0 0 0 714 
0 0 0 0 0 0 0 0 0 0 0 0 0 0 0 205 0 0 0 0 0 0 0 0 1006 0 0 0 0 0 0 0 0 708 0 0 0 0 0 0 0 0 0 0 0 0 0 1511 0 0 0 0 0 0 0 0 0 0 0 0 0 0 0 439 0 0 0 0 0 0 0 0 0 0 0 0 118 0 657 0 
0 723 0 0 0 0 0 0 0 0 0 0 0 0 1109 0 0 0 0 0 0 0 0 0 0 0 0 0 0 0 0 0 1132 0 0 0 549 0 0 0 0 0 720 0 0 0 0 1600 0 0 0 0 0 0 0 0 0 0 0 0 0 0 0 0 0 0 0 0 0 0 0 0 0 0 0 0 0 0 0 0 
0 0 0 0 0 0 0 0 0 0 0 0 0 0 0 0 0 0 0 0 0 0 0 0 0 0 0 0 386 0 0 0 0 0 0 0 0 0 0 0 0 0 0 212 0 0 0 0 0 0 0 0 0 0 0 0 0 56 0 0 0 0 0 0 0 0 0 0 0 0 0 0 0 0 0 0 0 0 807 0 
0 0 550 0 0 0 0 0 0 0 0 0 0 0 0 0 0 0 629 0 0 0 0 0 0 0 0 0 0 0 0 0 0 0 0 0 0 0 0 0 0 0 633 0 0 0 0 0 0 0 0 0 0 0 463 0 0 0 0 0 0 0 0 281 0 0 0 0 0 0 0 0 0 0 0 0 0 0 0 135 
0 0 0 0 0 0 1257 0 0 0 0 0 0 0 864 0 0 0 0 0 0 0 0 0 116 0 0 0 531 516 1 0 0 0 0 0 0 613 0 0 1396 1153 0 0 0 0 514 0 994 0 0 0 0 0 0 0 0 0 0 1170 0 0 0 0 0 0 0 643 0 0 0 653 0 0 562 0 0 0 0 0 
0 0 0 0 0 0 0 0 0 0 0 0 0 0 0 0 0 0 0 0 0 0 0 0 0 0 0 0 0 1569 43 1305 0 0 0 0 0 0 0 0 0 0 0 0 0 0 0 0 0 0 660 1095 1449 0 485 1401 0 0 0 0 1402 0 0 0 0 0 896 0 0 0 0 0 0 0 0 0 0 0 0 0 
0 0 0 0 0 0 0 0 0 0 1068 0 0 0 0 0 0 0 0 0 1166 0 0 0 0 448 294 356 320 1051 490 248 0 0 0 0 0 0 0 0 242 0 0 437 814 0 0 0 0 458 1123 555 0 0 0 0 0 0 0 0 0 0 0 0 0 0 0 0 0 0 0 0 0 0 0 0 0 0 0 0 
0 0 0 0 0 0 0 0 0 0 0 0 0 0 0 0 0 0 0 0 0 0 0 807 741 0 664 1381 1238 1324 617 400 886 0 0 0 0 0 0 1302 1389 866 364 787 31 1090 1365 981 0 1595 532 1577 641 1136 0 0 0 430 0 0 0 0 0 0 0 0 0 0 0 0 0 0 452 0 0 0 0 0 0 0 
1329 0 0 0 0 0 0 0 0 0 0 0 0 249 688 0 0 0 0 0 0 0 0 0 0 0 1574 278 1404 999 578 783 300 0 1275 0 0 679 0 0 1298 99 526 1360 599 1593 821 1171 436 1551 588 390 1178 864 0 0 0 0 0 0 0 0 0 0 0 0 0 0 0 0 0 0 1449 0 0 0 0 0 0 0 
0 0 0 0 0 0 0 0 0 0 0 0 0 0 0 282 1233 0 0 0 0 0 0 0 0 0 0 429 771 40 717 731 897 0 0 0 0 0 0 1210 130 1413 793 645 723 433 1008 754 540 1036 1318 600 649 1499 1558 0 0 0 0 0 0 0 0 0 0 0 0 0 0 0 0 0 0 0 0 0 0 0 0 0 
0 0 0 0 0 0 0 0 0 0 0 1270 0 0 0 0 0 0 0 0 0 0 0 0 0 0 1001 661 596 382 896 50 1346 0 0 0 0 656 673 18 587 574 1388 1170 369 354 6 453 227 703 477 21 1043 415 738 0 0 0 288 0 0 0 0 0 0 0 0 0 0 0 0 0 0 0 0 0 0 0 0 0 
0 0 0 0 419 0 0 0 0 0 0 0 0 0 0 0 0 0 0 0 0 0 0 0 0 0 0 974 1469 899 680 1165 761 366 286 878 57 676 459 38 296 671 1293 850 388 468 851 389 1290 155 298 178 71 1284 898 0 0 0 0 0 0 0 0 0 0 0 0 0 0 0 0 0 622 0 0 0 0 0 0 0 
0 0 0 0 0 0 0 0 0 0 0 0 0 0 0 0 0 0 0 0 0 0 0 0 0 0 747 1337 47 720 627 1372 1496 902 1177 681 1076 570 508 391 217 884 594 1512 375 85 1535 1331 1460 505 1534 188 1513 1308 234 0 0 0 0 0 0 0 0 0 0 0 1250 0 0 0 0 0 0 0 0 0 0 0 0 0 
0 0 236 0 0 0 0 0 0 0 0 1576 0 0 0 0 0 0 0 401 0 0 0 0 1201 1020 1017 1368 457 983 542 920 742 1103 584 256 373 145 546 1371 1102 0 1473 494 768 1481 841 1151 954 521 813 804 743 226 0 0 0 0 0 0 463 0 0 0 0 0 0 110 0 0 0 0 0 0 0 0 0 0 0 0 
0 0 0 903 0 0 0 0 0 0 0 0 0 0 0 0 21 0 0 0 806 0 0 0 0 823 942 773 525 1488 1062 1186 760 182 68 959 846 170 74 1099 708 1357 1434 986 856 798 1581 843 762 177 577 82 499 501 0 0 0 0 0 0 0 0 36 1303 0 0 0 0 1438 0 0 0 0 0 0 1144 0 0 0 0 
0 0 0 0 0 0 0 0 0 0 0 0 0 0 0 0 994 0 0 0 0 0 0 0 0 0 539 1026 1503 1046 867 312 1443 625 237 736 1442 1576 264 1559 1001 1257 24 580 1272 0 0 935 1150 1222 37 803 651 0 0 0 0 0 0 0 0 0 584 0 0 0 0 1177 0 0 0 0 0 0 0 0 1542 0 0 0 
0 0 0 0 0 0 0 0 0 0 0 0 1599 0 0 0 0 0 0 0 0 0 0 0 0 0 115 825 1343 1231 503 827 1266 849 423 686 868 421 1369 903 1235 1264 1285 531 1013 0 0 1169 687 1380 224 1256 1573 0 0 0 0 0 0 0 0 0 0 0 0 0 0 0 1584 0 0 1508 0 0 0 0 0 0 0 0 
0 0 0 0 0 0 0 0 0 0 0 0 0 0 0 0 0 0 309 0 0 0 0 0 0 0 0 143 495 1322 1211 1176 1127 547 618 1556 642 853 1595 1450 465 1600 158 379 466 0 0 810 136 1089 1286 967 597 0 188 0 0 0 0 0 0 0 0 0 0 0 0 0 0 0 725 1530 0 0 0 0 0 921 0 0 
0 870 0 0 0 0 0 0 0 0 0 0 0 0 0 0 0 0 0 130 0 0 0 0 0 0 0 1561 303 1073 1294 634 53 1091 90 299 1361 838 1234 1147 428 1110 764 1377 361 0 0 624 579 713 81 440 1092 0 1019 0 0 0 0 0 0 0 0 0 0 0 0 0 0 0 0 0 0 0 0 0 1236 0 0 0 
0 0 0 0 0 0 0 0 0 0 0 0 0 0 0 0 0 0 0 0 0 0 0 0 0 1399 1465 41 550 560 1269 180 1426 438 905 1391 1190 549 984 485 900 1582 777 378 134 1052 357 658 691 828 1520 380 972 0 0 0 0 113 0 0 0 0 1270 0 0 0 0 0 0 0 0 0 0 0 0 0 0 0 0 0 
0 0 0 0 0 0 0 0 0 0 0 0 0 0 236 0 0 0 0 0 0 1127 0 0 1425 0 0 0 1104 171 409 519 1067 879 462 1458 1408 1029 1282 1327 1101 607 1548 164 471 175 98 1263 1021 1230 1390 360 410 0 0 0 0 0 0 0 0 0 0 0 0 0 0 0 0 0 0 0 0 0 0 0 0 393 0 0 
0 0 0 0 0 0 1186 0 0 0 0 1328 0 0 0 932 0 0 0 0 0 0 0 0 0 0 0 0 0 1306 1106 751 614 1173 718 1248 957 1472 1364 58 333 121 458 1433 1105 493 996 1254 1386 1212 17 1132 174 0 0 0 0 0 0 0 0 0 0 125 0 0 0 0 0 0 0 0 0 0 0 0 0 0 0 0 
0 0 0 398 0 0 0 0 0 0 0 0 0 0 0 0 0 0 0 0 0 0 0 0 0 1146 0 0 0 937 943 710 108 110 1550 1252 700 677 266 928 1417 372 343 534 376 1072 1210 323 1011 251 1401 855 1215 0 0 0 0 0 0 0 0 0 0 0 0 0 0 0 0 1253 0 0 0 0 0 0 1080 0 0 0 
0 0 0 0 0 0 0 0 0 0 0 204 0 0 0 0 0 1252 110 0 0 0 0 0 0 0 0 0 400 738 142 1251 1045 1478 895 325 861 1203 344 1445 183 1193 1155 1056 1555 1461 1539 276 1226 1430 1500 1144 755 0 0 0 0 0 0 1033 0 0 0 0 0 0 0 0 257 0 0 0 0 0 0 0 0 1452 0 0 
0 0 0 0 0 0 0 0 0 0 0 0 0 0 0 0 0 0 0 0 0 0 0 0 0 0 0 0 0 385 955 646 27 439 795 1509 402 232 202 1262 245 1080 209 107 750 35 208 666 97 977 293 358 157 1371 0 56 0 0 0 0 0 0 0 0 0 0 0 0 0 0 0 0 0 0 0 0 0 0 0 0 
0 0 0 0 0 0 0 0 0 0 0 0 808 0 0 0 0 0 0 0 0 1110 0 0 0 0 0 0 0 1000 189 89 350 533 1570 674 23 948 1019 1424 474 1326 766 1281 196 184 275 553 1086 831 1197 644 840 0 0 0 0 0 0 0 0 0 0 0 0 0 0 0 0 0 0 0 0 0 0 0 0 0 0 288 
0 0 0 0 0 0 0 0 0 0 0 0 1174 0 0 0 0 0 890 0 0 0 0 0 1292 0 0 1538 1441 1517 491 129 444 283 734 198 563 922 1383 486 144 740 1591 858 1174 872 958 512 228 371 847 832 659 1544 0 0 0 0 0 0 0 0 0 0 0 0 0 0 0 0 0 0 0 0 0 0 0 0 0 0 
0 0 0 0 0 0 0 0 0 0 1517 0 0 0 0 0 0 0 0 0 0 823 1097 0 980 0 0 1466 1268 12 1350 1219 104 816 1432 1240 76 910 1440 408 1196 279 467 936 318 1145 528 1588 608 1359 1431 716 1198 696 1301 491 0 0 0 152 0 0 0 0 0 0 0 0 0 0 0 0 0 0 0 1429 126 0 0 0 
0 0 0 0 0 0 0 0 0 0 0 0 0 0 0 0 0 0 1372 0 0 0 0 0 0 0 0 443 404 141 259 1126 568 1494 229 1063 551 1066 1498 204 139 1532 1299 181 993 483 1474 77 978 737 699 1456 401 1436 679 0 0 0 0 0 0 0 0 0 0 0 0 0 0 0 0 0 0 0 0 0 0 0 0 0 
0 0 0 0 0 54 0 0 0 388 0 0 0 0 0 0 1240 0 298 0 0 0 0 1016 0 0 0 84 934 384 885 273 785 346 1253 1059 1111 590 889 944 250 1200 1329 249 639 971 62 880 1192 200 1107 394 131 330 32 0 715 0 0 1550 0 0 0 0 0 0 0 0 0 0 0 0 0 0 636 0 0 0 381 627 
0 0 0 0 664 0 0 0 0 0 0 0 1441 0 0 0 0 0 0 0 0 0 0 0 0 0 0 1536 1463 91 1584 1587 165 980 1540 1156 30 573 1519 1292 1271 151 707 1033 662 536 1580 191 240 1236 377 1589 875 1027 423 0 0 0 0 0 0 0 0 0 0 0 0 0 0 0 0 0 0 0 0 0 0 0 0 0 
0 0 0 0 0 0 0 0 0 0 0 0 0 0 0 0 0 0 0 0 0 0 0 0 0 626 726 1207 782 322 1409 1348 368 1374 500 1349 34 147 1164 239 833 1370 1265 1493 0 0 834 815 1475 355 1233 0 392 0 0 111 0 0 54 0 0 0 0 0 1476 0 0 0 0 0 0 0 0 0 0 0 0 0 0 0 
0 0 1282 0 0 0 0 538 0 0 1494 0 0 0 0 0 1393 0 0 1337 0 0 0 0 0 815 1129 648 484 1296 61 168 488 338 1575 538 1035 186 790 1109 308 1185 791 559 0 0 0 0 0 0 0 0 0 0 0 0 0 0 0 0 0 0 0 0 46 0 0 0 0 0 0 0 0 0 0 0 0 0 0 0 
0 0 0 0 412 0 0 129 0 0 0 0 0 0 0 0 0 0 0 0 0 0 578 0 0 0 552 0 937 1209 220 244 1138 874 363 667 818 1088 1405 432 450 0 317 0 0 0 0 0 0 0 0 0 103 0 0 0 0 0 0 0 0 0 0 0 0 39 0 0 0 0 0 0 0 0 0 1546 0 0 0 0 
0 0 0 0 178 0 0 0 0 0 0 0 0 0 0 0 0 0 0 0 1197 0 0 0 0 0 0 0 0 0 0 0 0 0 0 1433 0 0 72 0 0 0 536 0 0 0 0 0 820 0 0 0 0 0 1272 0 0 0 0 0 0 0 0 0 537 0 0 0 0 0 864 0 0 0 0 0 0 0 0 0 
0 0 0 715 0 0 0 1336 0 0 0 0 0 0 0 0 0 0 0 0 0 0 0 0 0 0 0 0 0 0 0 0 0 0 0 0 0 0 0 0 0 0 1363 0 0 1547 0 0 0 536 0 0 0 0 0 0 0 0 0 0 1511 0 0 0 0 1047 0 0 0 0 0 0 0 0 0 0 0 0 0 0 
0 0 0 0 0 0 0 0 0 0 0 563 0 0 0 0 0 0 0 1316 0 0 0 0 0 0 0 145 0 0 0 0 0 0 0 0 0 0 0 0 0 0 0 0 0 0 0 0 0 0 0 0 0 0 0 0 0 610 0 0 0 0 0 0 0 0 0 0 0 0 0 0 0 0 0 0 0 0 546 0 
0 0 0 0 0 0 0 0 0 0 0 0 0 0 0 0 0 0 0 0 0 0 0 0 0 768 0 435 0 0 0 0 0 0 0 0 0 0 0 401 0 0 0 0 0 0 966 0 0 0 0 1166 0 0 0 0 0 0 0 1079 0 0 0 0 0 0 0 0 0 0 0 0 0 0 0 0 0 0 0 0 
0 0 0 0 0 0 0 0 0 0 0 0 0 0 0 0 0 0 0 0 0 0 0 0 0 0 0 0 0 0 0 0 0 0 0 0 0 0 0 0 0 0 0 0 0 0 0 0 1361 0 1465 0 0 0 0 0 0 0 0 0 0 0 0 0 0 0 0 0 0 0 1501 0 0 0 1520 0 0 0 0 0 
0 0 0 0 0 0 0 0 0 0 0 0 0 0 0 0 0 0 0 0 512 0 0 0 0 0 0 0 0 0 1369 1108 0 0 0 0 0 0 0 0 0 0 0 0 0 0 0 0 0 0 0 0 0 0 0 0 0 0 0 0 0 932 0 0 0 0 0 0 0 0 0 0 0 0 0 0 1240 0 0 0 
0 0 0 0 0 0 0 0 0 0 0 0 0 0 0 0 0 0 0 0 0 0 0 0 0 0 0 0 0 0 0 0 413 0 0 0 0 0 0 47 0 0 0 958 0 0 0 0 744 0 0 0 0 0 0 0 0 0 0 0 0 0 0 0 0 0 0 0 0 0 0 0 0 0 0 0 0 0 0 1387 
0 0 378 0 0 0 0 0 0 0 0 0 0 0 0 0 0 0 0 0 0 0 0 0 0 0 0 0 0 0 0 0 0 0 0 0 0 0 0 0 0 0 0 0 93 0 0 0 104 0 0 0 0 0 0 0 0 0 0 0 0 0 0 0 0 143 0 0 0 0 0 0 0 0 0 0 0 0 0 0 
0 0 0 0 0 0 0 0 329 0 0 0 1443 0 0 0 0 0 0 0 0 0 0 0 0 0 0 0 0 0 256 0 376 0 0 0 0 0 0 0 0 0 0 0 0 0 0 0 0 0 0 0 0 0 0 0 0 0 0 0 0 0 0 0 0 0 0 0 0 0 0 0 0 0 0 0 1149 0 799 0 
0 0 0 0 0 0 0 0 0 0 0 0 0 0 650 0 0 0 0 0 0 0 655 899 0 0 0 0 0 0 0 0 0 0 0 0 1576 0 0 0 0 0 0 0 1485 0 0 0 0 0 0 0 0 0 0 0 0 0 0 0 0 0 0 7 0 0 0 0 0 0 0 0 0 0 0 0 0 0 0 0 
0 0 0 0 0 0 0 0 0 0 0 0 0 1119 0 0 0 0 0 0 0 0 0 0 0 0 0 0 0 0 0 0 0 0 0 0 0 0 0 0 0 0 0 822 0 0 0 0 0 0 0 0 0 0 0 0 0 0 0 0 0 0 0 0 0 0 0 0 0 0 0 0 0 0 0 0 0 0 0 0 
860 0 0 0 914 0 0 0 0 0 0 0 0 0 0 0 0 0 0 0 0 0 0 0 0 0 0 0 0 0 0 0 0 0 0 0 0 0 0 0 574 386 0 492 0 0 0 0 0 0 0 0 0 0 0 0 0 0 0 0 0 0 0 0 0 0 290 0 0 0 0 0 1070 0 0 0 0 0 1497 0 
0 0 0 0 0 0 0 0 0 0 0 0 0 0 0 0 0 0 0 0 0 0 0 0 0 0 0 0 0 0 0 0 0 0 0 0 0 0 0 0 596 0 0 0 0 0 0 0 0 0 1473 0 0 0 0 0 0 0 0 0 0 0 0 0 0 0 0 0 0 0 0 0 0 0 0 0 0 0 0 0 
0 711 0 0 0 0 0 0 0 0 0 0 0 0 511 0 0 0 0 0 0 1579 0 0 0 0 0 807 0 0 0 0 0 0 0 0 0 0 0 0 0 0 0 0 0 0 0 0 0 0 0 0 0 0 0 0 0 0 0 0 0 0 0 0 0 0 0 0 0 0 0 0 0 0 0 0 95 0 966 0 
0 868 0 0 0 0 0 0 0 0 0 0 0 0 0 0 0 0 0 0 0 0 0 0 0 0 0 0 0 0 0 0 0 1129 0 0 0 0 0 0 0 0 0 0 0 0 0 1520 0 0 0 571 0 0 0 0 0 477 0 0 0 0 0 0 0 0 0 0 0 0 0 0 0 0 0 0 0 0 0 0 
0 0 0 0 0 0 0 0 0 0 0 0 0 0 0 0 1140 428 0 0 0 0 0 0 0 0 0 0 0 0 0 0 0 0 0 0 0 0 0 0 0 0 0 0 0 0 0 0 0 0 0 577 0 0 0 0 0 0 0 1553 0 0 0 0 0 0 0 0 691 0 0 0 0 0 0 0 0 0 0 0 
0 362 0 0 0 0 0 0 0 0 0 0 0 0 0 0 0 0 0 0 0 0 0 0 0 0 0 0 0 0 0 0 0 0 0 0 0 0 0 0 0 0 0 0 301 0 0 0 0 0 0 0 0 0 0 0 0 0 758 0 0 0 0 0 0 0 0 0 0 0 0 0 0 0 0 0 0 773 1479 0 
0 0 0 0 248 0 0 0 0 0 0 0 0 0 0 0 0 0 0 0 0 1511 0 0 0 0 0 0 0 0 0 0 0 0 0 0 0 726 0 0 0 0 0 0 0 0 0 0 0 0 0 0 0 0 0 0 0 0 0 0 0 0 0 0 0 0 0 0 0 0 0 0 0 0 0 0 0 0 0 0 
0 0 0 0 0 0 0 0 0 0 0 0 0 0 0 0 0 0 1460 0 0 0 0 0 0 0 0 0 0 0 0 0 0 0 0 0 0 0 0 0 0 932 0 737 0 0 0 0 0 0 0 0 0 0 0 0 0 0 0 0 53 0 0 0 0 0 0 0 0 0 0 0 0 1330 0 0 0 0 1515 0 
0 0 0 0 0 0 0 0 0 0 0 0 0 0 0 0 0 0 0 0 0 0 0 0 0 0 174 0 0 0 0 0 0 1125 0 0 0 0 0 0 0 0 0 0 706 0 0 0 0 611 0 0 0 0 0 0 1054 0 0 0 0 0 641 0 0 0 0 0 0 0 0 0 0 0 0 0 1464 0 7 587 
0 0 0 1279 0 0 0 0 0 0 0 0 0 0 0 0 0 0 0 0 0 0 0 0 0 0 0 0 0 0 235 0 0 0 0 0 0 0 0 0 0 0 0 0 0 0 0 0 0 0 0 0 0 0 0 0 0 0 0 0 0 0 0 0 0 0 0 0 0 0 0 0 0 0 0 0 0 0 0 0 
0 0 0 0 0 0 0 0 632 0 0 0 0 0 0 0 0 0 0 0 0 0 0 0 0 0 0 0 0 0 0 0 0 0 0 0 0 0 0 0 0 0 0 0 0 0 0 0 0 0 0 0 495 0 0 0 0 0 0 186 0 0 0 0 0 0 0 0 0 0 0 0 0 0 0 0 529 0 0 0 
0 0 0 0 0 0 0 0 0 0 1215 0 0 0 0 0 0 0 0 401 0 0 0 0 0 1597 0 0 0 0 0 0 0 0 0 0 0 0 0 0 0 0 1574 0 0 0 0 0 0 0 0 0 0 0 0 0 0 0 0 0 0 0 0 0 0 0 0 0 0 0 0 0 0 0 0 0 0 668 0 1559 
0 0 0 0 0 0 0 0 0 0 0 0 0 0 0 0 0 0 0 0 0 372 0 0 663 0 0 0 0 0 0 0 0 1167 681 0 0 19 0 0 0 0 0 0 0 0 0 0 0 0 0 735 0 1157 0 0 0 0 0 0 0 0 0 0 0 0 0 0 0 0 0 0 0 0 0 0 0 0 0 0 
0 0 0 0 0 0 0 0 0 0 0 0 0 0 0 0 0 0 0 0 0 0 0 0 0 0 0 597 0 0 0 0 0 0 0 0 0 0 0 0 0 0 0 0 0 0 0 0 0 0 0 0 42 0 0 0 0 0 0 0 0 0 0 0 0 0 0 0 0 0 0 0 0 0 0 0 0 0 0 0 

# Time : 128000000 
0 0 0 0 0 0 0 0 757 0 0 0 0 0 0 0 0 0 0 188 0 0 0 0 0 0 0 0 0 0 0 0 0 0 0 0 0 0 0 0 0 0 0 0 0 0 0 0 0 1242 0 0 0 0 0 0 0 0 0 0 0 0 0 0 0 0 0 0 0 0 0 0 679 0 0 0 0 0 0 0 
0 0 0 174 0 0 0 0 0 0 0 0 0 220 0 1498 0 0 0 0 1386 0 0 0 0 0 0 0 0 0 0 0 0 0 0 0 920 0 0 0 0 1243 0 0 0 0 0 0 0 0 0 0 0 0 0 0 0 0 0 0 0 0 0 0 0 0 0 0 0 0 0 0 0 0 0 0 0 0 0 0 
894 0 0 0 0 0 0 0 0 0 1111 111 0 0 0 0 0 0 0 0 0 0 0 643 0 0 0 0 0 0 0 0 876 0 0 0 0 0 0 0 0 0 0 0 0 0 0 0 0 0 0 0 0 0 0 444 0 0 0 0 0 0 0 0 0 0 0 0 0 0 0 0 0 0 0 1326 0 51 0 0 
0 0 0 0 0 0 0 0 0 0 0 999 0 0 0 0 0 0 0 0 0 0 0 0 0 1022 0 0 0 0 0 0 0 0 0 0 0 0 0 0 0 0 0 0 0 0 0 0 0 0 0 0 0 0 0 0 0 0 0 0 0 0 0 0 0 0 0 0 0 0 0 0 0 0 0 0 0 0 0 0 
0 0 0 0 0 0 0 0 0 0 0 0 0 0 0 0 0 0 0 0 0 0 0 0 0 0 0 0 0 0 0 0 0 0 0 0 0 0 0 0 0 0 0 1161 0 0 0 0 178 0 0 0 0 0 0 0 587 0 0 0 0 0 0 0 0 0 0 0 0 0 0 0 0 0 0 0 0 0 0 0 
0 0 0 0 0 0 0 0 0 0 0 0 0 0 0 0 0 0 0 0 0 0 0 0 0 0 0 0 0 0 0 0 0 0 0 0 0 0 0 0 0 0 0 0 0 0 0 0 0 0 0 0 922 1540 750 0 0 0 0 0 0 0 0 0 0 0 0 0 0 0 0 0 0 313 0 0 0 0 1391 0 
0 0 0 0 0 133 0 0 0 0 0 0 0 0 0 0 0 0 4 0 0 20 0 0 0 0 313 0 0 0 0 0 0 0 0 0 0 0 0 0 0 0 0 0 0 0 0 0 0 0 0 0 0 0 0 0 0 0 1474 0 0 0 0 0 0 0 0 649 0 0 0 0 0 0 0 0 0 0 0 0 
0 0 0 0 0 0 0 373 0 0 0 0 0 0 0 0 0 0 0 0 1189 0 0 0 0 0 0 0 1540 0 0 0 0 0 0 0 0 0 0 0 0 0 0 1202 0 0 0 0 0 0 0 0 0 0 0 1148 0 0 0 0 0 0 0 0 0 0 0 0 0 0 0 0 0 0 0 1321 0 0 0 0 
0 0 0 0 0 446 0 0 0 0 757 0 0 0 1432 0 0 0 0 0 0 0 0 1112 0 0 0 0 0 0 422 0 0 0 0 0 0 1244 0 0 0 0 266 0 0 0 1532 0 1081 0 0 0 0 0 0 0 0 0 0 0 0 0 0 0 0 0 0 0 0 0 0 0 0 0 0 0 0 1596 0 0 
0 0 0 0 0 0 0 0 0 0 0 0 0 0 349 0 0 0 0 941 0 0 0 0 0 0 0 0 0 0 134 0 0 743 0 0 0 0 0 0 0 0 0 0 1536 0 0 0 0 0 0 1154 0 0 0 0 0 0 0 0 0 0 0 0 1491 0 0 0 0 0 0 0 0 0 0 0 0 0 0 0 
0 1238 0 0 0 0 0 1261 794 0 0 0 0 0 0 0 0 0 0 0 0 0 0 0 0 0 0 0 0 0 0 0 0 0 0 0 0 0 0 0 807 0 0 0 0 0 0 853 0 0 0 0 0 0 0 0 0 0 0 0 0 0 0 1099 0 0 0 0 375 0 0 0 0 0 0 0 0 0 0 0 
948 0 0 0 0 0 0 0 0 0 0 0 0 0 0 0 0 0 0 0 0 0 0 0 0 0 0 0 0 0 0 0 0 0 0 0 0 0 0 0 0 0 0 0 0 0 0 0 0 239 0 0 0 0 0 0 0 0 0 0 0 269 0 0 0 0 0 0 0 0 0 0 0 0 0 0 0 0 0 0 
0 0 0 0 0 0 0 0 0 0 0 0 0 0 0 0 0 0 0 0 0 806 0 0 0 0 0 1198 0 0 0 0 807 0 0 0 0 0 0 0 1084 0 0 0 0 0 0 0 0 0 0 0 0 0 0 0 0 0 0 0 0 0 0 0 381 0 695 0 0 0 0 0 0 0 0 0 0 0 0 0 
0 0 0 0 0 0 0 0 0 0 0 744 0 0 0 0 0 0 0 0 0 0 0 0 0 0 0 0 0 0 0 0 0 0 0 0 0 0 0 0 0 1037 0 0 0 0 0 0 0 0 0 0 0 0 0 0 0 0 0 0 0 0 0 0 0 0 1044 0 0 0 0 1032 0 0 0 0 0 0 0 0 
194 0 0 0 0 0 0 0 0 0 0 0 0 0 0 0 0 254 0 0 0 0 0 0 0 0 271 0 0 0 0 0 0 0 0 0 0 0 0 0 0 0 0 0 0 0 0 445 0 0 0 288 0 0 0 0 0 0 0 0 0 0 0 0 0 0 0 0 0 0 0 636 0 0 0 0 0 0 0 0 
0 0 199 0 0 0 0 0 0 0 0 0 0 1071 0 0 0 0 0 0 0 0 0 0 0 0 0 0 0 187 0 0 0 0 0 0 0 0 0 0 0 0 0 0 0 0 0 0 0 626 0 0 0 105 0 0 0 0 0 0 0 408 0 0 0 1200 0 0 1224 0 512 0 0 1513 0 0 0 0 0 0 
0 0 0 0 0 0 0 0 0 0 0 0 0 0 0 0 0 0 0 0 0 0 0 0 248 0 0 0 0 0 0 0 0 0 0 0 0 0 0 0 1450 0 619 0 0 574 0 0 0 0 0 0 0 0 0 0 0 0 0 0 471 1165 0 0 0 0 0 0 0 0 0 0 0 0 0 1400 0 0 0 0 
893 0 0 0 0 0 0 1535 0 0 0 0 0 0 0 0 0 0 0 0 0 0 0 0 0 0 232 0 0 0 0 0 0 0 0 0 0 0 0 0 0 855 0 0 0 0 0 0 0 0 0 0 0 0 0 0 0 0 0 0 0 1156 0 0 0 0 0 0 0 0 0 0 0 161 0 0 0 0 1469 0 
0 0 0 0 0 1046 0 0 0 0 0 0 0 0 0 0 0 0 0 0 0 0 0 0 0 0 0 0 0 0 0 406 0 0 0 0 0 0 0 0 0 0 0 0 0 0 0 1346 0 0 0 0 0 0 0 0 0 0 0 0 0 0 0 0 0 0 0 0 0 0 0 0 0 0 0 0 0 0 0 90 
0 0 0 0 0 0 0 0 0 0 0 0 0 1343 961 0 0 0 0 154 0 0 0 0 0 0 0 0 0 0 0 0 0 88 0 0 0 0 0 0 0 0 0 0 0 0 0 0 0 0 0 0 0 0 0 0 0 0 0 0 0 0 0 0 0 0 0 0 0 0 0 0 0 0 0 0 0 0 0 0 
0 0 0 0 0 0 0 0 120 0 0 0 1138 0 564 0 0 0 0 0 0 0 0 0 0 0 0 0 0 0 0 0 0 0 0 0 0 0 0 0 0 0 0 560 0 0 0 0 0 0 0 0 0 0 1170 315 0 0 0 0 0 0 0 0 0 0 0 0 0 0 0 0 0 0 0 0 0 0 0 0 
0 0 0 0 0 0 0 0 0 0 0 0 0 0 0 962 0 0 0 624 0 0 0 0 0 0 0 0 0 0 0 0 0 0 0 0 0 0 0 0 0 0 0 0 0 0 0 322 0 0 0 0 0 0 0 0 0 0 0 0 0 0 0 769 0 0 0 0 0 1123 0 0 0 0 0 0 488 0 1459 0 
0 343 0 0 0 0 0 0 0 0 0 0 0 0 0 0 0 0 0 0 0 0 0 0 0 0 0 0 0 0 0 0 0 0 0 0 0 0 0 0 0 0 0 0 0 0 0 0 0 0 0 0 0 0 0 0 0 0 0 0 0 1308 0 0 0 0 0 0 0 0 0 0 0 0 0 0 0 0 0 0 
0 0 0 0 0 0 0 0 0 0 0 0 0 0 0 1265 1313 0 0 0 0 0 0 0 0 0 0 0 0 0 0 0 0 0 0 0 0 0 0 0 0 0 0 0 0 0 0 0 0 0 0 0 0 0 0 0 0 0 0 0 0 0 0 0 0 0 0 0 0 0 0 0 0 0 0 0 0 0 670 0 
0 0 0 0 0 0 0 0 0 0 0 0 0 0 0 0 0 0 0 0 0 0 0 0 0 0 0 0 0 0 0 0 0 0 0 0 0 0 0 0 0 0 1147 0 0 0 0 0 0 0 0 0 0 0 1463 0 0 0 0 0 0 0 426 91 0 0 0 0 0 0 0 0 0 0 0 0 0 0 0 1074 
0 0 0 104 0 0 0 0 0 0 0 0 0 0 1329 0 0 0 0 0 0 0 0 0 0 0 0 0 160 0 1484 0 0 0 0 0 0 0 0 0 0 312 0 0 0 0 0 0 627 0 0 0 0 0 1107 0 0 0 0 225 0 0 0 0 0 0 0 0 0 0 0 0 0 0 0 0 0 0 0 0 
0 0 0 0 0 0 0 0 0 0 0 0 0 0 0 0 0 0 0 0 0 0 0 0 0 0 42 0 0 0 0 0 1403 0 0 0 0 0 0 0 0 0 0 0 0 0 0 0 0 0 660 1095 1456 0 1244 0 0 0 0 0 0 0 0 0 0 0 0 0 0 0 0 0 0 0 0 0 0 103 0 0 
0 0 0 0 0 0 0 0 0 0 1410 0 0 0 0 0 0 0 0 0 238 0 0 0 0 33 0 0 320 1051 490 248 0 0 1429 0 0 0 0 0 0 0 0 906 220 0 0 0 0 432 1123 555 0 0 0 0 0 0 0 0 0 0 0 0 0 0 0 0 0 0 0 0 0 0 0 0 0 0 0 0 
0 0 0 0 0 0 0 0 0 0 0 0 0 0 0 0 0 0 0 0 0 1399 0 955 0 0 664 1381 1238 1324 617 400 0 0 0 0 0 0 0 493 0 866 364 0 31 1090 1365 1295 0 982 532 1577 641 0 0 0 0 1412 0 0 0 0 0 0 431 0 0 0 0 0 0 0 648 0 0 0 0 0 0 0 
234 0 0 0 0 0 0 0 0 0 0 0 0 1119 1019 0 0 0 0 0 0 0 0 0 0 0 1574 278 1404 999 578 783 0 0 686 0 0 302 0 0 1298 99 526 1360 599 1593 821 1171 436 1551 588 390 1178 793 0 0 0 0 0 0 0 0 0 0 0 0 0 0 0 0 0 0 1276 0 0 0 0 0 509 0 
0 0 0 0 0 0 860 0 0 0 0 0 0 0 0 0 196 0 0 0 0 0 0 0 0 0 1522 429 771 40 717 731 897 0 0 0 0 0 0 0 130 1413 793 645 723 433 1008 754 540 1036 1318 600 649 1499 1537 0 0 490 0 0 0 0 0 0 0 0 0 0 0 0 0 0 0 0 0 0 0 0 0 0 
0 0 0 0 0 583 0 0 0 0 0 0 0 0 0 0 1033 0 0 0 0 0 0 0 0 0 256 661 596 382 896 50 1346 0 0 0 0 0 673 18 587 574 1388 1170 369 354 6 453 227 703 477 21 1043 415 822 0 0 0 0 0 0 0 0 0 0 0 0 0 0 0 0 0 0 0 0 0 0 0 0 0 
0 0 0 0 1190 0 0 0 0 0 0 0 0 0 0 0 0 0 0 0 0 0 0 0 0 0 0 974 1469 899 680 1165 761 366 286 878 57 676 459 38 296 671 1293 850 388 468 851 389 1290 155 298 178 71 1284 898 0 0 0 0 404 0 0 0 0 0 0 0 0 0 0 0 0 0 0 0 227 0 0 0 0 
0 0 0 0 0 0 0 0 0 0 0 0 0 0 0 0 0 605 0 0 0 0 0 0 0 0 747 1337 47 720 627 1372 1496 902 1177 681 1076 570 508 391 217 0 594 1512 375 85 1535 1331 1460 505 1534 188 1513 1308 234 0 0 0 0 0 0 0 269 0 0 0 0 0 0 0 0 0 0 0 0 0 0 0 0 0 
0 0 920 0 0 0 0 0 0 0 0 1209 0 0 0 0 0 0 0 0 0 0 0 0 1068 1020 1017 1368 457 983 542 920 742 1103 584 256 373 145 546 1371 1102 0 1473 494 768 1481 841 1151 954 521 813 804 743 0 0 0 0 0 0 0 553 0 0 0 0 0 0 0 0 0 0 0 0 0 0 0 181 0 0 0 
0 400 0 0 0 0 0 0 0 0 0 0 0 0 0 0 1557 0 0 0 0 0 0 0 0 823 942 773 525 1488 1062 1186 760 182 68 959 846 170 74 1099 708 1357 1434 986 856 798 1581 843 762 177 577 82 499 0 0 0 0 0 0 0 0 0 136 1459 0 0 0 0 1123 0 0 0 0 0 597 704 0 0 0 0 
0 0 0 0 0 0 0 0 0 1258 0 0 0 0 0 0 0 0 0 0 0 0 0 0 0 0 539 1026 1503 1046 867 312 1443 625 237 736 1442 1576 264 1559 1001 1257 24 580 1272 0 1525 935 1150 1222 37 803 651 0 0 0 0 0 0 0 0 0 0 0 0 0 0 0 0 0 0 0 0 0 0 0 0 0 0 0 
0 0 0 0 323 0 0 0 0 0 0 0 0 0 0 0 0 0 0 0 0 0 0 0 0 0 115 825 1343 1231 503 827 1266 849 423 686 868 421 1369 903 1235 1264 1285 531 1013 0 0 1169 687 1380 224 1256 1573 0 0 0 0 0 0 0 0 0 0 0 0 0 0 0 0 0 0 683 0 0 0 0 0 0 0 0 
0 0 0 0 0 0 0 0 0 0 0 0 119 0 0 0 0 0 0 0 0 0 0 0 0 0 0 143 495 1322 1211 1176 1127 547 618 1556 642 853 1595 1450 465 1600 158 379 0 0 0 810 136 1089 1286 967 597 0 1089 0 0 0 0 0 0 0 0 0 994 121 0 0 1502 0 0 0 0 0 0 0 0 1473 0 0 
0 259 0 0 0 0 0 0 0 0 0 0 0 0 0 0 0 0 0 448 0 0 0 0 0 0 0 1561 303 1073 1294 634 53 1091 90 299 1361 838 1234 1147 428 1110 764 1377 361 0 0 624 579 713 81 440 1092 447 1053 0 0 0 0 0 0 0 0 0 0 0 0 0 0 0 0 0 0 862 0 0 0 0 0 0 
0 0 0 0 0 0 0 0 0 0 1078 0 0 0 0 0 0 3 0 0 0 0 0 0 0 517 448 41 550 560 1269 180 1426 438 905 1391 1190 549 984 485 900 1582 777 378 134 1052 357 658 691 828 1520 380 972 0 0 0 0 268 0 0 0 0 950 0 0 0 84 0 0 0 0 0 0 0 0 0 0 0 0 0 
0 0 0 0 0 0 0 0 0 0 0 0 0 0 451 0 0 0 0 0 0 940 1560 0 182 0 0 0 1104 171 409 519 1067 879 462 1458 1408 1029 1282 1327 1101 607 1548 164 471 175 98 1263 1021 1230 1390 360 410 0 0 0 0 0 0 0 0 0 0 0 0 0 0 0 0 0 0 0 0 0 0 0 0 1029 0 0 
0 0 0 0 0 0 0 0 0 0 0 1554 0 0 0 959 0 0 0 0 0 0 0 0 0 0 0 0 0 0 1106 751 614 1173 718 1248 957 1472 1364 58 333 121 458 1433 1105 493 996 1254 1386 1212 17 1132 174 0 0 0 0 0 0 0 0 0 0 0 0 0 0 0 705 0 0 0 0 0 0 0 0 0 0 0 
0 0 0 0 0 0 0 0 0 0 0 0 0 0 0 0 0 0 0 0 0 0 0 0 0 319 0 0 0 83 943 710 108 110 1550 1252 700 677 266 928 1417 372 343 534 376 1072 1210 323 1011 251 1401 855 1215 0 0 0 0 0 0 0 0 555 0 0 0 0 0 0 0 1034 0 0 0 0 0 0 1476 0 0 0 
0 0 0 0 0 0 0 0 0 0 0 292 0 0 0 0 0 1090 995 0 0 0 0 0 0 0 1052 0 0 738 142 1251 1045 1478 895 325 861 1203 344 1445 183 1193 1155 1056 1555 1461 1539 276 1226 1430 1500 1144 755 0 0 0 0 0 0 512 0 0 0 0 0 0 0 0 0 0 0 0 0 0 0 0 0 1097 0 0 
0 0 0 0 0 0 0 0 0 0 0 0 0 0 0 0 0 0 0 0 0 454 0 0 0 0 1559 0 0 385 955 646 27 439 795 1509 402 232 202 1262 245 1080 209 107 750 35 208 666 97 977 293 358 157 0 0 398 0 0 0 0 0 0 0 0 0 0 0 0 0 0 889 0 0 0 0 173 0 0 0 0 
0 0 0 0 1123 0 0 1233 0 698 0 0 0 0 0 0 0 0 0 0 0 583 0 0 0 0 0 0 0 1000 189 89 350 533 1570 674 23 948 1019 1424 474 1326 766 1281 196 184 275 553 1086 831 1197 644 840 0 0 0 0 0 0 393 0 0 0 0 0 0 0 0 0 0 0 0 0 0 0 0 0 0 0 0 
0 1409 340 0 0 0 0 0 0 0 0 0 0 0 0 0 0 0 1239 856 0 1111 0 0 1233 0 0 1538 1441 1517 491 129 444 283 734 198 563 922 1383 486 144 740 1591 858 1174 872 958 512 228 371 847 832 659 1544 0 0 0 0 0 0 0 161 0 0 0 0 0 0 0 0 0 0 0 0 0 0 0 0 0 0 
0 0 0 0 0 0 0 0 0 0 0 0 0 0 0 0 0 0 0 0 0 0 0 0 0 0 0 1466 1268 12 1350 1219 104 816 1432 1240 76 910 1440 408 1196 279 467 936 318 1145 528 1588 608 1359 1431 716 1198 696 0 736 0 0 0 0 0 0 0 1088 0 0 0 0 0 0 0 0 0 0 0 822 0 429 0 0 
0 0 0 0 0 0 0 0 0 0 0 1064 0 0 0 989 0 0 313 0 0 0 0 0 0 0 0 443 404 141 259 1126 568 1494 229 1063 551 1066 1498 204 139 1532 1299 181 993 483 1474 77 978 737 699 1456 401 1436 83 0 0 0 0 0 0 0 0 0 0 0 0 0 0 0 0 0 0 0 0 0 0 0 0 0 
0 0 0 0 0 0 0 0 0 0 0 0 0 0 0 0 1180 0 0 29 733 0 0 0 0 0 0 84 934 384 885 273 785 346 1253 1059 1111 590 889 944 250 1200 1329 249 639 971 62 880 1192 200 1107 394 131 330 0 0 170 0 0 0 0 0 0 0 0 0 0 0 0 0 0 0 0 0 0 0 0 0 0 1423 
0 0 0 0 0 0 0 0 0 0 0 0 1374 0 0 431 0 0 0 0 0 0 0 0 1101 0 0 0 1463 91 1584 1587 165 980 1540 1156 30 573 1519 1292 1271 151 707 1033 662 536 1580 191 240 1236 377 1589 875 1027 646 0 0 0 0 0 0 0 0 0 0 0 0 0 0 0 1406 0 0 1249 0 0 0 0 0 0 
0 0 0 0 0 0 0 0 0 0 0 0 444 0 0 0 0 0 0 0 0 0 0 0 0 0 0 1422 782 322 1409 1348 368 1374 500 1349 34 147 1164 239 833 1370 1265 1493 0 0 834 815 1475 355 0 0 52 0 0 0 0 0 121 0 0 0 0 0 0 0 0 0 0 0 0 0 0 0 0 0 0 0 0 0 
119 0 688 0 0 0 274 0 0 0 348 0 0 0 0 0 220 0 0 0 0 0 0 0 0 0 1358 953 484 1296 61 168 488 338 1575 538 1035 186 790 1109 308 1185 791 764 0 0 0 0 0 0 0 0 0 0 0 0 502 0 0 0 0 0 0 0 419 0 0 0 830 0 0 0 0 0 0 0 0 0 0 0 
0 0 0 0 0 0 0 0 0 0 0 0 0 0 0 995 0 0 0 0 0 0 0 0 0 0 1138 0 0 1209 220 244 1138 874 363 667 818 1088 1405 432 450 0 1153 0 0 0 0 0 0 0 0 0 834 0 0 0 0 0 0 0 0 0 0 0 0 0 537 0 604 0 0 0 0 0 0 0 0 0 0 0 
0 0 0 0 0 0 0 0 0 0 0 0 0 0 0 0 0 0 0 0 0 0 0 0 0 0 0 0 0 0 0 0 0 0 0 683 0 0 934 0 0 0 0 0 0 0 0 0 1102 0 0 0 0 0 1445 0 0 0 0 0 0 0 0 0 196 0 0 0 0 0 631 0 0 1056 0 0 0 0 0 0 
0 0 827 1408 0 0 0 0 0 0 0 0 0 0 0 0 0 0 0 0 0 0 0 0 0 0 0 0 0 0 0 0 0 0 0 0 0 0 0 0 0 0 0 0 0 0 0 0 0 0 0 0 0 0 0 0 0 0 0 0 258 0 0 0 0 857 0 0 0 0 0 0 0 0 0 0 0 0 0 0 
0 0 0 0 0 0 0 0 0 0 0 767 0 0 0 0 0 0 0 451 0 0 0 0 0 0 0 0 0 0 0 0 0 0 0 0 0 0 0 0 0 0 0 0 398 0 0 0 0 0 0 0 0 0 0 0 0 0 0 0 0 0 0 1332 0 0 0 1429 0 0 0 0 0 0 0 0 0 0 0 0 
0 0 0 0 0 0 0 0 0 0 0 0 0 0 0 0 0 0 0 0 0 0 0 0 1296 0 0 368 0 0 0 0 0 0 0 0 0 0 0 1303 0 0 0 0 0 0 628 0 0 0 0 1425 0 0 0 0 0 0 0 0 0 0 0 0 0 0 0 0 0 0 0 0 0 0 0 0 0 0 0 0 
0 0 0 0 0 0 0 0 0 0 0 0 0 0 0 0 0 0 0 0 0 0 0 0 0 0 1166 0 0 0 0 0 0 0 0 0 0 0 0 0 0 0 0 0 0 0 0 0 1527 0 198 0 0 0 0 0 0 0 0 0 0 0 0 0 0 0 0 0 0 0 0 0 0 0 853 0 413 0 0 0 
0 0 0 0 0 0 0 0 0 0 0 0 0 0 0 0 0 0 0 0 920 1100 0 0 0 0 0 0 0 0 0 0 1357 0 0 0 0 0 0 0 0 0 0 0 0 0 0 0 0 0 0 0 0 0 0 0 0 0 0 0 0 836 0 0 0 0 0 0 0 0 0 0 0 0 0 272 233 0 0 0 
0 0 0 0 0 631 0 0 0 0 0 0 0 0 0 0 0 0 0 0 0 0 0 0 0 0 0 0 0 0 0 0 806 0 0 0 0 0 0 0 0 0 0 1534 0 0 0 0 1549 0 0 0 0 0 0 0 0 0 0 0 0 0 0 0 0 0 122 0 0 0 0 0 0 0 0 0 0 0 0 0 
241 0 473 0 0 0 0 0 0 0 0 0 0 0 0 0 0 0 0 0 0 0 0 0 0 0 0 0 0 0 0 0 0 0 0 0 0 0 0 0 0 0 0 0 0 0 0 0 378 0 0 0 0 0 0 0 0 0 412 0 0 0 0 0 0 1182 0 0 0 0 0 0 0 0 0 0 0 0 0 0 
0 0 0 0 0 0 0 0 1055 0 0 0 962 0 0 0 0 0 0 0 0 0 0 0 0 0 0 0 0 0 1526 0 0 0 0 0 0 0 0 0 0 0 606 0 0 0 0 0 0 0 0 0 0 0 0 0 0 0 0 0 0 0 0 0 0 0 0 0 0 0 0 0 0 0 0 0 0 647 667 0 
0 0 0 0 0 0 0 0 1383 0 0 0 0 0 910 0 0 0 0 0 0 0 194 0 0 0 0 0 1235 0 737 0 581 0 0 0 0 1447 0 0 0 0 0 0 0 0 0 0 0 0 0 0 0 0 0 0 0 0 0 210 0 0 0 1348 0 0 0 0 0 0 0 0 0 0 0 0 0 0 0 0 
0 0 0 0 0 0 0 0 0 0 0 0 0 0 0 0 0 0 0 0 0 0 0 0 0 0 0 0 0 0 0 0 0 0 0 0 0 0 0 56 0 0 0 0 0 0 687 0 0 0 1028 0 0 0 0 0 0 0 0 0 0 0 0 0 0 0 0 0 0 0 0 0 0 0 0 0 0 0 0 0 
117 0 0 0 1064 903 0 0 0 0 0 0 0 0 0 0 0 0 0 0 0 0 0 0 1140 0 1411 274 0 836 0 0 0 0 0 0 0 0 0 0 1354 0 0 87 0 0 0 0 0 0 0 0 0 0 0 0 0 0 0 0 0 0 0 0 0 524 0 0 0 0 0 0 0 0 0 0 0 0 1043 0 
0 0 0 0 0 0 0 0 0 0 0 0 0 0 0 0 0 0 0 0 0 0 0 0 0 0 0 0 0 0 0 0 0 0 0 0 0 0 0 0 105 0 0 0 0 0 0 0 0 0 0 0 0 0 0 0 0 0 0 0 0 0 0 0 0 0 0 0 0 0 0 0 0 0 0 0 0 0 0 0 
0 1497 700 0 0 0 0 0 0 0 0 0 0 0 898 0 0 0 0 0 0 1440 0 0 1114 0 0 0 0 0 0 0 0 0 0 0 0 0 0 0 0 633 0 0 0 0 0 0 0 0 0 0 0 0 0 0 0 0 0 0 0 601 0 0 0 0 0 0 0 0 0 0 0 0 0 0 0 0 0 0 
0 877 0 0 0 0 0 431 0 0 0 0 0 0 992 0 0 0 0 0 0 0 0 0 0 826 0 273 0 0 0 0 0 1596 0 0 0 0 737 0 0 0 0 0 0 0 0 33 0 0 0 290 0 0 0 0 0 825 0 0 0 0 0 0 0 0 0 0 0 0 0 0 0 0 0 0 0 0 0 0 
0 0 0 0 0 0 0 0 0 0 0 0 0 0 0 0 1398 1574 0 0 0 0 0 0 0 0 0 0 0 0 0 0 0 0 0 0 0 0 0 0 0 0 0 0 0 1181 0 0 0 0 0 0 0 1549 0 0 0 0 1289 0 0 0 0 0 0 0 0 0 186 0 0 0 1165 0 0 0 0 0 0 0 
0 597 0 0 0 0 0 0 0 0 0 41 0 0 0 0 0 0 0 0 0 0 0 0 0 0 0 0 0 0 0 0 0 0 0 0 0 0 0 0 0 0 0 0 0 0 0 0 0 0 0 0 0 0 0 0 0 0 965 0 0 0 0 0 0 0 0 609 0 0 0 0 0 0 0 0 0 247 0 0 
0 0 0 0 349 0 0 0 0 0 0 0 0 0 0 0 0 0 0 0 689 1460 0 0 0 0 0 0 0 0 0 0 0 0 0 0 0 338 0 0 0 0 0 0 0 0 0 0 0 0 0 0 0 0 0 0 0 0 0 0 0 0 0 0 0 0 0 0 0 0 0 0 0 0 0 0 0 0 0 0 
0 0 0 0 0 551 0 0 0 0 0 0 858 0 581 0 0 0 0 0 0 0 0 0 0 0 0 0 0 0 0 0 0 0 0 0 0 0 0 0 0 0 0 0 0 0 0 0 0 0 0 0 0 0 0 0 0 1136 0 0 52 0 0 719 0 0 0 0 0 0 0 0 0 0 0 0 0 0 0 0 
0 0 0 0 0 0 0 0 0 0 0 0 0 0 0 1036 0 0 0 0 0 0 0 0 0 0 0 354 0 0 0 0 0 519 0 0 0 0 0 0 0 0 0 0 0 0 0 0 0 1172 0 0 0 0 0 0 1567 0 0 0 0 0 745 0 0 0 0 0 0 0 0 0 0 0 0 0 0 0 0 1455 
0 0 0 0 0 0 0 0 0 0 0 0 0 0 0 0 0 0 0 0 0 0 0 0 0 0 0 0 0 0 0 0 0 0 0 0 0 0 792 0 0 0 0 0 0 0 0 0 0 0 0 0 0 1399 0 0 0 0 0 0 0 0 0 0 0 0 0 0 0 0 0 0 0 0 0 0 0 0 0 0 
0 0 0 0 0 0 0 0 494 0 0 0 0 0 0 0 0 0 0 0 0 0 0 0 0 0 0 0 0 0 0 679 0 0 0 0 0 0 0 0 0 0 0 0 0 0 0 0 0 0 0 0 0 0 0 0 0 0 0 0 0 0 0 0 733 0 0 0 0 0 0 0 326 0 0 0 0 0 0 0 
628 0 0 0 0 0 0 0 0 0 908 0 0 0 0 0 0 0 1332 0 0 0 0 0 0 0 785 0 0 0 0 0 0 0 0 0 0 0 0 0 0 0 0 0 0 0 0 0 0 0 0 0 0 0 0 0 0 0 0 0 0 0 0 0 0 0 0 0 0 0 0 0 0 0 0 0 0 1099 0 0 
0 0 0 0 0 0 1400 0 0 0 0 0 0 0 0 0 0 1179 0 0 0 949 0 0 0 0 0 0 0 0 0 0 0 1318 0 0 0 319 0 0 0 6 0 0 0 0 0 0 0 0 0 638 0 265 0 0 0 0 0 0 0 0 0 0 0 0 0 0 0 0 0 0 0 0 0 0 0 0 0 0 
0 0 0 0 0 0 0 395 0 0 0 0 0 0 0 0 0 0 0 0 0 0 0 0 0 0 0 379 0 0 417 0 0 0 0 0 0 0 0 0 0 0 0 0 0 0 0 0 0 0 677 0 1134 0 0 0 0 0 0 0 0 0 0 0 0 0 0 0 0 0 0 0 0 0 0 0 0 0 0 0 

# Time : 134400000 
0 0 0 720 0 0 0 0 0 0 0 0 0 0 0 0 0 0 0 0 0 0 0 0 0 0 0 0 0 0 0 0 0 0 0 819 0 0 0 0 0 0 771 0 0 0 0 0 0 119 0 0 0 0 0 0 0 0 0 0 0 0 0 0 0 0 0 0 0 0 0 0 0 0 0 0 0 0 0 0 
0 0 0 612 0 0 0 0 0 0 0 0 0 1237 0 360 0 0 0 0 114 0 0 0 0 0 0 0 0 0 0 0 0 0 0 0 476 0 299 0 0 0 0 0 0 0 0 0 1100 0 0 0 0 0 0 0 0 0 0 0 0 0 28 0 0 0 0 0 0 0 0 0 0 0 0 0 0 0 0 0 
960 0 0 0 0 0 0 0 0 0 104 694 0 0 0 0 0 0 0 0 0 0 0 0 0 0 0 0 0 0 0 0 1489 0 0 0 0 0 0 0 0 0 0 0 0 0 0 0 0 0 0 0 0 0 0 771 0 0 0 0 0 0 0 0 0 0 0 0 0 0 0 0 0 0 0 739 0 0 0 0 
1153 0 0 0 0 0 0 0 0 0 0 0 0 0 0 0 0 0 0 0 0 0 1059 0 0 0 0 0 0 0 0 0 0 0 0 0 0 0 0 0 0 0 0 0 0 0 0 0 0 0 0 0 0 0 0 0 0 0 0 0 0 0 0 0 0 0 0 0 0 0 0 0 0 0 0 0 0 0 0 0 
0 0 0 0 0 0 0 0 0 0 0 0 0 0 0 0 0 0 0 0 0 0 0 0 0 0 0 0 0 700 0 0 0 0 0 0 0 0 0 0 0 0 0 1250 0 0 0 0 1191 0 0 0 0 0 0 0 1506 775 0 0 0 0 0 0 0 0 0 0 0 1130 0 0 0 0 0 0 0 0 0 0 
0 0 0 0 0 0 0 0 0 0 0 0 0 0 0 0 773 0 0 0 0 0 0 0 0 0 0 0 0 0 0 0 0 310 0 0 0 0 0 0 0 1376 0 591 0 0 0 0 0 0 0 0 1206 33 0 0 0 0 0 0 0 0 0 0 0 0 0 0 0 0 0 0 0 1007 0 0 0 0 171 0 
0 0 1277 182 0 1231 0 0 0 0 0 966 0 0 0 0 0 0 1216 0 0 559 0 0 0 0 685 0 0 0 0 0 0 0 0 0 0 0 0 0 0 0 0 0 0 0 0 0 0 0 0 0 0 0 0 0 0 0 0 0 0 0 0 0 0 0 0 1011 0 0 0 0 0 0 0 0 0 0 0 0 
0 0 0 0 0 0 0 0 0 0 0 0 0 0 0 0 0 0 0 0 0 0 0 0 0 0 0 0 0 0 0 0 0 0 0 0 0 0 0 0 0 0 0 0 0 0 0 0 0 0 0 0 0 0 0 154 0 0 0 0 0 0 0 0 0 0 0 0 0 0 0 0 0 0 0 0 0 0 0 0 
0 0 48 0 0 1421 0 0 0 0 416 0 0 0 1084 0 0 0 0 0 0 921 0 1349 0 0 0 0 0 0 1392 0 0 0 0 0 0 0 0 0 0 0 0 759 0 0 246 0 1434 0 0 0 0 0 0 0 0 0 0 0 0 0 0 0 0 0 837 0 0 0 0 0 0 0 0 0 0 0 0 0 
0 0 0 0 0 0 0 0 0 0 0 0 0 0 150 0 0 0 0 0 0 0 81 0 0 0 0 0 0 0 571 0 0 0 0 0 0 0 0 0 0 0 0 0 515 0 0 0 0 0 0 1092 0 0 0 0 0 0 0 0 0 0 0 0 1048 0 0 0 0 0 0 548 0 0 0 0 0 0 0 0 
0 0 0 0 0 0 0 468 0 0 0 0 0 0 0 0 0 0 0 0 0 0 0 0 0 0 0 0 0 0 0 0 0 0 0 0 0 0 0 0 1417 0 0 823 0 0 0 0 0 0 0 0 0 0 0 0 0 0 1275 0 0 0 0 1159 0 0 0 0 667 0 0 956 0 0 0 0 0 0 0 0 
1440 0 0 0 0 0 0 0 0 0 0 303 0 0 0 0 0 0 0 0 766 396 0 0 0 0 0 0 0 0 0 0 0 0 0 0 0 0 0 0 0 0 0 0 0 0 0 0 0 0 0 0 0 0 0 0 0 0 0 0 0 0 0 0 0 0 0 0 0 0 0 0 0 0 0 0 0 0 0 0 
0 0 0 0 0 0 0 0 0 0 0 0 0 0 0 0 0 0 0 0 0 0 0 0 0 0 0 0 0 0 0 0 0 0 0 0 0 1280 0 0 1337 0 0 0 0 0 0 0 0 0 0 0 0 0 0 0 0 0 0 0 0 0 0 0 1215 0 291 0 0 0 0 0 0 0 0 0 0 0 0 0 
0 0 0 1496 0 0 0 0 0 0 0 0 0 0 0 0 0 0 0 0 0 0 0 0 131 0 1008 0 0 0 0 0 0 0 0 0 0 0 0 0 0 0 0 0 0 0 0 0 0 0 0 0 0 1052 0 0 0 0 0 0 0 0 0 0 0 0 782 0 0 0 0 0 0 0 0 0 0 0 0 0 
0 0 0 0 0 288 0 0 0 0 0 0 0 0 1140 0 0 0 0 0 175 0 0 0 0 522 1237 0 0 0 1364 0 0 0 0 0 0 0 0 0 0 0 0 0 0 0 0 1019 0 0 0 740 0 0 0 0 0 0 0 0 0 0 0 0 0 0 0 0 0 0 0 0 0 0 0 0 0 0 0 0 
0 0 0 0 0 669 0 0 0 0 0 0 0 0 0 0 0 0 0 0 0 0 0 0 0 0 0 0 0 0 0 0 0 0 0 0 0 0 0 0 0 0 0 0 503 0 0 0 0 1470 0 0 0 165 0 0 0 0 0 0 0 0 0 0 0 1106 0 0 0 0 0 0 0 0 0 0 0 0 0 0 
0 0 0 0 0 0 0 0 0 0 0 1368 0 0 0 0 0 0 0 0 0 0 0 0 754 0 0 0 0 0 0 0 0 0 0 0 0 0 0 0 11 0 410 0 0 1253 0 0 0 0 0 0 0 0 0 0 0 0 0 0 1205 385 0 0 0 0 0 0 0 0 0 0 0 0 0 705 0 0 0 531 
0 0 0 0 0 0 138 49 0 0 0 0 0 0 0 0 0 0 0 0 0 0 0 0 0 0 661 0 0 0 0 0 0 0 0 0 0 0 0 0 0 0 0 0 0 0 0 0 0 0 0 1256 0 0 0 0 0 0 0 0 0 0 0 0 232 0 0 184 0 0 0 0 0 238 0 0 0 0 0 0 
0 0 0 0 383 548 0 0 0 0 1062 0 0 0 0 0 0 0 0 0 0 0 0 0 0 0 0 0 0 0 0 1117 0 0 0 0 0 0 0 0 0 0 0 274 0 0 0 1000 0 0 0 0 0 0 0 0 0 0 0 0 0 0 0 0 0 0 436 0 0 0 0 0 0 0 0 0 0 0 481 1136 
0 0 0 0 0 0 355 0 534 0 0 0 0 1290 1474 0 0 0 0 1213 0 0 0 0 0 0 0 0 0 0 0 0 0 0 0 0 0 0 646 0 0 0 0 0 0 0 0 0 0 0 0 0 0 0 0 0 0 0 0 0 0 0 0 0 0 0 0 0 0 0 0 0 0 0 0 0 0 0 0 0 
0 0 0 0 0 0 0 0 441 0 0 0 778 0 0 0 135 1524 0 0 0 0 0 0 0 0 0 0 0 0 0 0 0 0 0 0 0 0 0 0 0 0 0 0 0 0 0 0 0 0 0 0 0 0 0 0 0 0 0 0 0 0 0 0 0 0 0 0 0 0 0 0 0 0 0 0 0 0 0 0 
0 0 0 0 0 0 0 0 0 0 955 0 0 0 440 0 0 0 0 359 0 0 0 0 0 0 0 0 0 0 0 0 0 0 0 0 0 0 0 0 0 0 0 0 974 0 0 1145 0 6 0 0 0 0 0 0 0 0 0 0 0 0 0 0 0 0 0 0 0 177 0 0 0 0 0 0 0 0 665 0 
1340 0 0 0 0 0 0 0 0 0 0 0 0 0 0 0 0 0 0 0 0 0 0 0 0 0 0 0 0 0 0 0 0 0 0 0 0 0 0 977 0 1518 0 0 0 0 0 0 0 0 0 0 0 0 0 1199 0 0 0 0 0 0 0 0 0 1553 0 0 0 0 0 0 0 0 0 0 0 0 0 0 
0 0 0 0 0 0 986 0 0 0 0 0 0 0 0 766 650 0 0 0 0 0 0 0 0 0 0 0 0 0 0 0 87 0 0 0 0 0 0 0 0 1260 0 0 0 0 0 0 0 0 0 0 0 0 0 0 0 0 0 0 0 0 0 0 0 0 0 0 0 0 0 0 0 0 0 0 0 0 0 0 
0 0 0 0 0 0 0 0 0 0 0 0 0 0 0 0 0 0 0 0 0 0 0 0 0 0 0 0 0 0 0 61 0 0 0 0 0 0 0 0 0 0 0 0 0 0 0 0 969 0 0 0 0 0 0 0 0 0 0 0 0 0 1273 0 0 0 0 0 0 0 0 0 0 0 0 0 0 0 0 0 
0 0 0 1465 0 0 0 0 0 0 0 0 0 0 339 0 0 0 0 0 0 0 0 0 0 0 0 0 223 0 411 0 0 0 0 0 0 0 0 0 0 0 0 0 0 0 739 0 733 0 0 0 0 0 410 0 0 0 0 0 0 0 0 0 0 0 0 0 0 0 0 0 0 0 1112 0 0 0 0 0 
0 0 0 0 0 0 0 0 0 0 0 0 0 0 0 0 0 0 0 0 641 0 0 0 0 0 0 0 0 0 303 0 0 0 0 0 0 0 0 0 0 0 0 0 29 0 0 0 0 0 687 21 0 0 787 0 0 0 0 0 0 0 0 0 0 0 0 0 0 0 0 0 0 0 0 0 0 0 0 0 
0 0 0 0 0 0 0 0 0 0 566 0 0 0 453 419 0 0 0 0 0 996 0 0 0 0 0 0 0 1051 490 0 0 0 414 0 1295 0 0 0 0 0 0 0 779 0 0 0 0 0 1123 555 0 0 0 0 0 0 0 0 0 1578 0 545 0 0 0 0 0 0 0 0 0 0 0 0 0 0 0 0 
0 0 0 0 0 0 0 0 0 0 0 0 0 0 0 0 0 0 0 0 0 0 0 508 0 0 0 1381 1238 1324 617 400 0 0 0 0 0 0 0 1525 0 1421 0 1304 0 717 1039 54 0 982 532 1577 0 0 0 0 0 1571 0 0 0 0 0 0 0 0 0 0 0 0 0 0 861 0 0 0 0 0 0 0 
303 0 0 0 0 0 0 0 0 0 0 407 0 1227 0 0 0 0 0 0 0 0 0 0 0 0 0 278 1404 999 578 783 0 0 0 0 0 1589 0 0 1298 99 526 1360 599 1593 821 1171 436 1551 588 390 1178 0 0 0 0 0 0 0 0 0 0 0 0 0 0 0 0 0 0 0 1235 0 0 0 0 0 0 0 
0 0 0 0 0 0 929 0 0 0 0 0 0 0 0 0 0 0 0 0 0 0 0 0 0 0 0 429 771 40 717 731 355 0 0 0 0 0 0 0 130 1413 793 645 723 433 1008 754 540 1036 1318 600 649 1499 222 0 0 823 0 0 0 0 0 0 0 0 0 0 0 0 0 0 0 0 0 0 0 0 0 0 
0 0 0 312 0 108 0 0 0 0 0 0 0 0 0 0 750 0 0 0 0 0 0 0 0 0 779 661 596 382 896 50 0 0 0 0 0 0 673 18 587 574 1388 1170 369 354 6 453 227 703 477 21 1043 415 1530 0 0 0 0 0 0 0 0 0 0 0 0 0 0 0 0 0 0 0 0 0 0 0 0 0 
0 0 0 0 0 0 0 0 1574 207 0 0 0 0 0 0 0 0 0 0 0 0 0 0 0 0 0 974 1469 899 680 1165 761 0 0 878 57 676 459 38 296 671 1293 850 388 468 851 389 1290 155 298 178 71 1284 898 0 0 0 0 921 0 0 0 0 0 0 0 0 0 0 0 0 0 0 0 996 0 0 0 0 
0 0 0 0 0 0 0 0 0 0 0 0 0 0 0 0 0 0 0 0 0 0 0 0 0 0 0 1337 47 720 627 1372 1496 902 1177 681 1076 570 508 391 217 0 594 1512 375 85 1535 1331 1460 505 1534 188 1513 1308 234 0 0 0 0 0 0 0 0 661 0 0 0 0 0 0 0 0 0 0 0 0 0 0 0 768 
0 0 0 0 0 0 0 0 0 0 427 491 0 0 0 0 0 0 0 0 0 0 0 0 1257 0 1017 1368 457 983 542 920 742 1103 584 256 373 145 546 1371 1102 0 1473 494 768 1481 841 1151 954 521 813 804 743 226 0 0 0 0 0 0 342 0 0 0 0 0 0 1218 0 0 0 0 0 0 0 0 544 0 0 0 
0 0 0 0 0 0 0 0 0 0 0 0 0 0 0 0 0 0 0 0 0 0 0 0 0 0 942 773 525 1488 1062 1186 760 182 68 959 846 170 74 1099 708 1357 1434 986 856 798 1581 843 762 177 577 82 499 0 0 0 0 0 0 0 0 0 1358 0 0 0 0 0 0 0 0 0 0 0 0 0 0 0 0 0 
0 0 0 0 0 0 0 0 0 1102 0 0 0 0 0 0 0 0 0 0 0 0 0 0 0 0 539 1026 1503 1046 867 312 1443 625 237 736 1442 1576 264 1559 1001 1257 24 580 1272 0 0 935 1150 1222 37 803 651 0 0 0 0 0 0 0 800 0 0 0 0 0 0 0 0 0 0 0 0 30 0 0 0 0 0 0 
0 0 0 0 1332 0 0 1081 0 0 0 0 0 0 0 0 0 0 0 0 0 0 296 0 0 0 0 825 1343 1231 503 827 1266 849 423 686 868 421 1369 903 1235 1264 1285 531 1013 0 0 1169 687 1380 224 1256 1573 0 0 0 574 0 0 0 1306 0 0 0 0 0 0 0 1232 0 0 393 0 0 0 0 0 0 0 0 
0 0 0 999 0 0 0 0 0 0 0 0 720 0 0 0 0 0 0 0 0 0 0 0 0 0 0 143 495 1322 1211 1176 1127 547 618 1556 642 853 1595 1450 465 1600 158 379 0 0 0 0 136 1089 1286 967 597 176 0 0 0 0 0 0 0 0 0 0 0 0 0 0 311 0 0 0 0 0 0 0 0 1461 0 0 
0 17 0 148 0 0 0 0 0 0 0 0 0 0 0 0 200 0 0 0 0 0 0 0 0 0 0 1561 303 1073 1294 634 53 1091 90 299 1361 838 1234 1147 428 1110 764 1377 361 0 916 624 579 713 81 440 1092 1069 364 0 0 0 0 0 0 0 0 0 587 0 0 0 0 0 0 0 0 0 0 0 0 0 0 0 
0 0 0 0 0 639 0 0 0 0 1247 0 0 0 0 0 0 0 0 0 0 0 0 0 0 1412 789 0 0 560 1269 180 1426 438 905 1391 1190 549 984 485 900 1582 777 378 134 1052 357 658 691 828 1520 380 0 0 0 0 0 0 0 0 0 0 0 0 0 0 700 0 0 0 0 0 0 0 0 0 0 0 0 0 
0 0 0 0 0 0 0 0 0 0 1087 0 0 0 987 0 0 0 0 0 0 906 843 0 0 0 0 0 0 0 409 519 1067 879 462 1458 1408 1029 1282 1327 1101 607 1548 164 471 175 98 1263 1021 1230 1390 360 0 0 0 0 0 0 0 0 0 0 0 0 0 0 0 0 0 0 0 0 0 0 0 0 0 1401 0 0 
0 0 0 0 641 0 0 0 0 0 0 0 0 864 0 0 1359 0 0 0 0 0 0 0 0 0 0 0 0 0 1106 751 614 1173 718 1248 957 1472 1364 58 333 121 458 1433 1105 493 996 1254 1386 1212 17 1132 174 0 0 0 0 0 0 0 0 0 0 0 0 0 0 0 723 0 0 0 0 0 0 0 0 0 0 0 
0 0 0 0 0 0 0 0 0 0 0 0 0 533 0 0 0 0 0 0 0 723 0 0 0 0 0 0 0 0 943 710 108 110 1550 1252 700 677 266 928 1417 372 343 534 376 1072 1210 323 1011 251 1401 855 1215 0 0 0 0 0 0 0 0 0 0 0 0 0 0 0 0 54 0 0 0 0 0 0 0 0 0 0 
0 0 0 0 0 0 0 0 0 0 0 0 0 0 0 0 0 0 0 0 0 0 0 0 0 0 0 0 0 738 142 1251 1045 1478 895 325 861 1203 344 1445 183 1193 1155 1056 1555 1461 1539 276 1226 1430 1500 1144 755 0 0 0 0 0 0 853 0 0 0 0 0 0 0 0 0 0 0 0 0 0 0 0 0 825 0 0 
0 0 0 0 0 0 0 0 0 0 0 0 0 0 0 0 0 0 0 0 0 1247 0 0 0 0 544 0 0 385 955 646 27 439 795 1509 402 232 202 1262 245 1080 209 107 750 35 208 666 97 977 293 358 157 0 0 0 0 0 0 0 0 0 0 0 0 0 0 0 0 0 893 0 0 311 0 0 0 0 0 0 
0 0 0 0 218 0 0 0 0 0 0 0 0 0 0 0 0 0 0 255 0 838 0 0 0 0 0 0 0 1000 189 89 350 533 1570 674 23 948 1019 1424 474 1326 766 1281 196 184 275 553 1086 831 1197 644 840 0 0 0 0 0 0 0 0 0 0 0 0 0 0 0 0 0 0 1457 0 0 0 0 0 0 0 0 
0 923 0 0 0 0 0 0 0 0 0 0 0 0 0 1408 0 0 0 225 0 0 0 0 281 0 0 0 0 1517 491 129 444 283 734 198 563 922 1383 486 144 740 1591 858 1174 872 958 512 228 371 847 832 659 1544 0 0 0 0 0 0 0 363 0 0 0 0 0 0 0 0 0 0 0 0 0 0 0 0 0 0 
0 0 0 0 0 0 0 0 0 0 0 0 0 0 0 0 0 0 0 0 0 0 0 0 0 0 0 1466 1268 12 1350 1219 104 816 1432 1240 76 910 1440 408 1196 279 467 936 318 1145 528 1588 608 1359 1431 716 1198 696 0 0 0 0 0 284 0 0 0 1554 0 1297 0 0 0 0 0 0 0 0 0 0 0 205 0 0 
0 0 0 0 0 0 0 0 0 0 0 0 0 0 0 1033 0 0 0 0 0 0 0 0 0 1586 0 443 404 141 259 1126 568 1494 229 1063 551 1066 1498 204 139 1532 1299 181 993 483 1474 77 978 737 699 1456 401 1436 1421 0 0 0 0 0 0 0 0 0 0 0 0 0 0 0 0 0 0 0 0 0 0 0 0 0 
0 0 0 753 0 0 0 0 0 0 0 0 0 0 0 0 0 0 0 0 86 0 0 814 0 0 0 0 934 384 885 273 785 346 1253 1059 1111 590 889 944 250 1200 1329 249 639 971 62 880 1192 200 1107 394 131 330 0 0 0 0 0 0 0 0 0 0 0 0 0 0 0 0 1292 0 0 0 0 0 0 0 0 0 
0 0 0 0 0 0 0 0 0 0 0 0 920 0 0 1000 1142 0 0 1323 0 0 0 0 0 0 0 0 1463 91 1584 1587 165 980 1540 1156 30 573 1519 1292 1271 151 707 1033 662 536 1580 191 240 1236 377 1589 875 1027 1309 0 0 0 0 0 0 0 0 0 0 0 0 0 0 0 0 0 0 761 0 0 0 0 0 0 
0 0 0 469 0 0 0 0 0 0 0 0 1062 0 0 0 0 0 0 0 0 0 0 0 0 0 0 1408 782 322 1409 1348 368 1374 500 1349 34 147 1164 239 833 1370 1265 549 1256 0 0 1161 457 0 0 0 486 0 0 0 0 0 377 0 1538 475 0 0 0 0 0 0 0 0 0 0 0 0 0 0 0 0 0 0 
697 0 0 0 0 0 573 0 0 0 0 0 0 0 0 0 1346 0 0 0 0 0 788 0 0 0 0 0 375 1296 61 168 488 338 1575 538 1035 186 790 1109 308 1185 634 1321 0 0 481 0 0 1068 0 0 0 0 0 0 0 0 0 0 0 0 0 0 0 0 0 0 1025 0 0 0 0 0 0 0 0 0 0 0 
0 0 0 0 0 0 0 0 0 0 0 0 0 0 0 725 0 0 0 0 0 0 0 0 0 0 382 0 0 555 220 244 1138 874 363 667 818 0 946 0 1084 0 1535 0 0 0 0 0 0 0 0 0 558 0 0 0 0 0 0 0 0 0 0 0 0 0 1271 0 1123 0 0 0 0 0 0 0 0 0 0 0 
0 0 0 0 0 0 0 0 0 0 0 0 0 0 0 0 0 0 0 0 0 0 0 0 0 0 0 0 0 0 0 0 0 0 0 1412 0 0 1558 0 0 0 0 0 0 0 0 0 177 0 0 0 0 0 0 0 0 0 0 897 0 1401 0 0 700 0 0 0 0 0 294 0 0 0 0 0 0 0 0 0 
0 0 0 1174 0 0 0 0 0 0 0 0 0 0 0 1575 0 0 0 0 0 0 0 0 0 364 0 0 0 0 0 0 558 0 0 0 0 0 1353 0 0 0 0 0 0 0 0 0 0 0 751 0 0 0 0 0 0 0 0 0 1579 0 0 0 0 1158 0 0 0 0 0 0 0 0 0 0 0 0 0 999 
0 0 0 1347 0 0 0 0 0 0 0 0 0 0 0 0 0 0 0 0 0 0 0 0 0 0 0 0 0 0 0 0 0 0 0 0 0 0 0 0 0 0 0 0 0 0 0 0 0 0 0 0 0 0 0 0 0 943 0 0 0 0 0 976 0 0 0 0 0 0 0 0 0 0 0 0 0 0 0 0 
0 0 0 0 0 0 0 0 0 0 0 1246 0 1277 1491 1304 0 0 0 0 0 0 0 0 0 0 0 0 0 52 0 0 0 0 0 0 0 0 0 0 0 0 0 0 0 0 0 0 0 0 0 1414 0 0 0 0 0 0 0 0 0 0 0 0 0 229 0 0 0 0 0 1322 0 0 0 0 0 0 0 0 
0 0 0 0 0 0 0 0 0 0 0 0 0 0 0 0 0 0 0 0 0 0 0 0 0 0 647 0 0 0 0 650 0 0 0 0 0 0 0 0 0 0 0 0 0 0 0 0 0 0 262 0 0 0 0 0 0 0 0 0 0 0 1422 720 0 0 0 0 0 0 0 0 0 0 0 673 199 0 0 0 
0 0 0 0 0 0 0 0 0 0 0 0 0 0 0 0 0 0 0 0 776 0 0 0 0 0 0 0 0 0 0 0 0 0 0 0 0 0 0 0 0 0 0 0 0 0 0 0 0 0 0 0 0 0 0 0 0 0 0 0 0 1262 0 0 0 0 0 0 573 0 0 0 0 0 0 1419 0 0 0 0 
0 0 0 0 19 1300 0 0 0 0 0 0 0 0 0 0 0 0 0 0 0 0 268 0 1158 0 0 0 0 0 0 0 1497 0 83 0 0 0 0 0 1332 0 0 0 0 0 0 0 0 0 0 0 0 0 0 0 0 0 0 0 0 0 0 0 0 0 844 0 0 0 0 0 0 0 0 0 0 0 0 0 
436 0 569 0 0 0 0 0 0 0 0 0 0 0 0 0 0 0 0 0 0 0 0 0 0 0 0 0 0 0 0 0 0 1059 0 0 0 0 652 0 0 0 0 0 0 0 0 0 1316 0 0 0 0 289 0 0 0 0 520 0 0 0 0 0 0 1498 569 0 0 0 0 0 0 0 0 0 0 0 0 0 
0 0 0 0 0 0 0 0 1595 0 0 0 0 0 0 0 0 0 0 0 0 0 0 0 0 0 0 0 0 0 754 968 0 0 0 0 0 0 0 0 0 0 0 0 0 0 0 0 960 0 0 0 0 0 0 0 0 0 0 0 0 0 0 690 0 0 0 0 0 0 0 0 0 0 0 0 0 0 376 0 
0 0 0 0 0 0 493 0 1527 0 0 0 0 0 0 0 0 0 0 0 0 0 0 0 0 1281 0 0 526 0 1515 0 0 0 0 0 0 535 0 0 0 0 0 0 0 0 0 0 0 0 0 0 0 0 0 0 0 0 0 1324 0 0 0 658 0 0 0 0 0 0 0 0 0 0 0 0 0 0 0 0 
0 0 0 0 0 0 0 0 0 0 0 0 0 0 0 0 0 0 0 0 0 0 0 0 0 0 0 0 0 0 0 0 0 0 0 0 0 0 0 0 0 0 0 0 0 0 1362 0 0 0 0 0 0 0 0 0 0 0 0 0 0 0 0 0 1065 0 12 0 0 0 0 0 0 0 0 0 0 0 0 0 
439 0 0 0 0 1011 0 0 0 0 0 0 0 0 0 0 0 0 0 0 0 0 0 0 0 0 0 778 0 0 0 0 0 0 0 0 0 0 0 0 0 0 0 1010 0 0 0 0 0 0 0 0 0 0 0 0 0 0 0 0 0 0 783 0 0 801 0 0 0 0 0 0 0 0 0 0 0 0 1583 0 
0 0 0 0 0 0 0 0 0 0 0 0 0 0 0 0 0 0 0 0 0 0 0 0 0 0 0 0 0 524 0 0 0 0 0 0 0 0 0 0 1 0 0 0 0 0 0 0 0 0 0 0 0 0 0 0 0 0 0 0 0 0 0 0 0 0 0 0 0 0 0 543 0 0 0 0 0 0 0 0 
0 0 0 0 0 0 0 0 0 0 0 0 0 0 0 0 0 0 0 0 0 1496 0 0 1247 0 0 0 0 0 0 0 0 0 0 0 717 0 0 0 0 847 0 0 0 0 0 0 0 0 0 0 0 0 0 0 0 0 0 0 0 0 0 0 0 0 0 0 0 0 0 0 0 0 0 0 0 0 0 850 
0 0 0 0 0 0 0 0 0 0 0 0 0 0 0 1582 0 0 0 0 0 0 0 439 0 0 0 330 0 0 0 0 0 0 0 0 0 0 0 0 0 0 0 0 0 0 0 530 0 0 0 363 0 0 0 0 0 337 0 0 0 0 0 0 0 0 0 0 0 0 0 0 550 0 45 0 0 0 0 0 
673 0 0 0 0 0 0 0 0 0 0 0 0 0 0 0 38 0 0 0 0 0 0 0 987 0 0 0 0 0 0 0 0 0 0 1445 0 0 0 0 0 0 0 0 0 0 0 0 688 347 0 0 0 484 0 0 0 0 459 0 0 0 0 0 0 0 0 0 0 0 0 0 1546 0 0 0 0 0 0 0 
0 1105 0 0 0 0 0 0 0 0 0 1287 0 0 0 0 0 0 0 0 1285 0 0 0 0 0 0 0 0 0 0 0 0 0 0 0 0 0 0 0 0 0 0 0 0 0 0 0 0 0 0 0 0 0 0 0 233 0 0 0 0 0 0 0 0 0 0 0 0 0 0 0 0 0 0 0 0 0 0 0 
0 0 0 537 170 0 0 523 0 0 0 0 0 0 0 0 0 0 0 0 0 894 0 0 0 0 0 0 0 0 0 0 0 0 0 0 0 0 0 0 0 0 0 0 0 0 0 0 0 0 0 0 0 0 0 0 0 0 0 0 0 0 0 0 0 0 0 0 0 0 0 0 0 0 0 0 1215 0 0 0 
0 0 0 0 0 0 0 0 0 0 0 1307 674 0 906 0 0 0 0 0 0 0 0 0 0 0 0 0 0 0 0 0 441 0 0 0 0 0 0 0 0 0 0 0 0 0 0 0 0 0 0 0 0 0 0 0 0 413 0 0 704 0 0 0 0 0 0 0 0 0 0 0 0 0 0 0 0 0 0 0 
0 0 0 0 0 0 0 0 0 0 0 0 0 0 0 507 0 0 0 1135 0 0 0 0 0 0 0 0 0 0 0 0 0 1513 0 0 0 0 0 0 0 0 0 883 0 0 0 0 0 383 0 0 0 0 0 0 0 0 0 0 0 0 694 0 0 0 0 0 0 0 0 0 0 0 0 0 0 0 0 1272 
0 0 0 0 0 0 0 0 0 0 0 0 0 0 0 0 0 0 0 0 0 0 0 0 0 0 0 0 0 0 0 0 0 0 0 0 0 0 493 0 0 0 0 0 0 0 0 0 0 0 0 249 0 1077 0 0 0 0 0 0 0 0 0 0 0 0 0 0 0 0 0 0 0 1 0 0 0 0 0 0 
0 0 0 0 0 0 0 0 0 0 0 0 0 0 0 0 0 0 0 0 0 0 0 0 0 942 0 0 0 0 0 0 0 0 0 0 0 0 0 0 0 0 0 0 0 0 0 0 0 0 0 0 0 0 0 0 0 0 0 0 0 0 0 0 110 0 0 0 0 0 0 0 0 0 0 0 0 0 0 0 
167 0 0 0 0 0 0 0 0 0 37 0 0 0 0 0 808 0 0 0 0 0 0 0 0 0 373 0 0 0 0 0 504 0 0 0 0 0 316 0 0 0 0 0 0 0 0 0 0 0 0 0 0 0 0 0 0 0 0 1467 0 0 0 0 0 1334 0 0 0 0 1426 0 0 0 0 0 0 1273 0 0 
0 0 0 0 0 0 1333 0 0 0 0 0 0 0 0 0 0 0 0 0 0 491 0 0 0 0 1588 0 0 0 0 0 0 0 0 0 0 0 0 0 0 1002 0 0 0 0 0 0 0 0 0 558 0 0 0 0 0 0 0 0 0 0 1104 0 0 0 0 0 0 0 0 0 0 0 0 0 0 0 0 0 
0 0 0 0 0 0 0 0 0 0 0 0 0 0 0 0 0 0 0 0 0 0 0 0 0 0 0 0 0 1570 0 0 0 0 0 0 0 0 0 0 0 0 0 0 0 0 0 0 0 0 1239 0 1516 0 0 0 0 0 0 0 0 0 0 0 0 0 0 0 0 0 0 0 0 0 0 0 0 0 0 0 

# Time : 140800000 
0 0 0 0 0 0 1417 0 0 0 0 0 0 0 0 0 0 0 0 0 0 0 0 0 0 0 0 0 0 0 0 0 0 0 0 661 0 0 0 0 0 0 1457 0 0 0 0 0 0 613 0 0 1080 0 0 0 0 0 0 0 0 0 0 0 0 0 0 0 0 0 0 0 209 0 0 0 0 0 0 0 
0 0 0 0 0 0 0 0 0 0 0 0 1139 0 0 1277 0 0 0 0 0 0 0 0 0 0 212 0 0 0 0 0 0 0 0 0 1341 0 39 0 0 0 0 0 0 0 0 0 0 0 0 941 0 0 0 0 0 0 0 0 0 0 0 0 0 0 0 0 0 492 0 0 0 0 0 0 0 0 0 0 
0 0 0 0 0 0 0 0 0 0 231 1453 0 0 0 0 0 0 0 0 0 0 0 0 0 0 0 0 0 0 0 1056 1475 0 0 0 0 0 0 0 0 0 0 0 0 0 0 0 0 0 0 0 0 0 0 0 0 0 0 0 0 0 0 0 0 0 0 0 0 0 0 0 0 0 631 1395 0 0 0 0 
0 0 0 0 0 0 0 0 0 0 0 0 0 0 0 0 0 0 0 940 0 0 324 0 0 0 0 0 0 0 0 0 0 0 0 0 0 0 0 0 0 0 0 0 0 0 0 0 0 0 0 0 0 0 0 0 0 0 0 0 0 0 0 88 0 0 0 0 0 0 0 0 0 0 0 0 0 0 1161 0 
0 0 0 0 0 0 0 0 0 0 0 0 0 0 0 257 0 0 0 0 0 0 0 0 0 0 0 0 0 359 0 0 0 0 0 0 0 0 0 0 0 0 0 352 0 0 0 0 736 0 0 0 0 0 0 0 968 520 0 0 0 0 0 0 0 0 0 0 0 0 0 0 0 0 0 0 0 0 0 0 
0 0 0 0 0 0 0 0 0 0 0 0 0 419 0 0 1148 0 0 0 0 0 0 0 0 0 0 0 0 0 0 0 0 0 0 0 0 0 0 0 0 0 0 1058 0 0 0 0 0 0 984 0 829 0 0 0 0 0 0 0 0 0 0 0 0 0 0 0 0 0 0 0 0 344 0 0 0 0 0 0 
0 0 344 1445 0 0 0 0 0 0 0 0 0 0 0 0 0 0 917 0 0 0 0 0 0 0 818 0 0 0 0 0 0 0 0 0 0 0 0 0 0 1471 0 0 0 0 0 0 0 618 0 0 0 0 0 0 0 0 0 0 0 0 0 0 0 0 0 0 0 0 0 0 0 0 0 0 0 0 0 0 
0 0 0 0 0 0 0 0 0 0 0 0 0 0 0 0 0 0 0 0 0 0 0 0 0 0 558 0 0 0 0 0 0 0 0 0 0 0 0 0 0 0 0 0 0 922 746 0 0 0 0 0 0 0 0 0 0 0 0 0 0 0 0 0 0 0 0 0 0 0 0 0 0 0 0 0 176 0 0 0 
0 0 0 0 0 510 0 0 1001 0 0 289 0 0 0 0 0 0 0 0 0 0 0 0 0 0 0 0 0 0 940 0 1059 1572 0 0 0 0 0 0 0 0 0 640 0 0 0 0 0 0 0 0 0 0 0 0 0 0 0 0 0 0 0 0 0 0 225 0 0 0 0 0 0 0 0 0 0 0 400 0 
0 0 0 0 0 0 0 0 0 0 0 0 0 0 0 0 0 0 0 0 0 0 0 0 0 0 0 0 0 0 0 0 0 0 0 0 0 0 0 0 0 0 0 0 0 0 0 0 0 0 0 1172 0 0 0 1342 0 0 0 0 1131 0 0 0 364 0 0 0 0 0 0 0 0 0 0 0 0 0 0 0 
0 0 0 0 0 0 0 0 0 0 0 0 0 0 0 21 0 0 0 0 0 0 0 0 0 0 0 0 0 0 0 0 0 0 0 0 0 0 0 0 123 0 0 0 0 0 0 0 0 0 0 0 0 0 0 0 0 0 221 0 0 0 0 675 0 0 0 0 783 0 0 0 0 908 0 0 0 0 0 0 
266 0 0 0 0 0 0 0 0 0 0 0 0 508 0 0 0 0 0 0 0 0 0 0 0 0 0 0 0 739 0 0 0 0 0 0 0 0 0 0 0 0 0 0 0 0 0 0 0 0 0 0 0 451 621 1080 82 0 0 0 0 0 0 0 1007 0 0 0 0 0 0 0 1404 0 0 0 1307 0 0 1509 
0 0 0 0 0 0 0 0 0 0 0 0 0 0 0 0 0 0 0 0 0 0 0 0 0 0 0 0 0 0 0 0 0 0 0 0 0 1150 0 0 302 0 0 0 0 1530 0 0 0 0 0 0 0 0 0 0 0 0 0 0 0 0 0 0 1555 0 348 0 0 0 0 0 0 0 0 0 0 0 0 0 
0 0 0 1249 0 0 0 0 0 0 0 0 0 0 0 0 0 0 0 0 0 0 369 0 610 0 0 0 0 0 0 0 0 0 0 0 0 0 0 0 0 0 0 0 0 0 0 0 0 0 0 0 0 0 0 0 0 0 0 0 0 0 0 0 0 833 1387 0 0 0 0 0 0 0 0 0 0 0 0 0 
0 0 0 0 0 0 0 0 0 0 0 0 0 0 0 0 0 0 0 0 966 0 0 0 0 0 1381 0 0 0 273 0 0 0 0 0 0 0 0 0 0 0 0 0 0 0 0 0 0 0 0 1569 0 0 0 0 0 0 0 0 0 0 0 812 0 0 0 0 0 0 0 0 1033 0 0 0 0 0 0 0 
0 0 0 747 0 0 0 0 0 0 0 0 0 0 0 0 0 0 0 0 0 0 0 0 0 0 0 0 0 0 0 0 0 0 0 0 0 0 0 0 0 0 0 0 1301 0 0 0 0 0 0 0 0 928 0 0 0 0 0 0 0 0 0 0 0 1444 0 0 0 0 0 0 0 0 0 0 0 0 0 0 
0 0 0 0 0 0 0 0 0 0 0 0 0 0 0 0 0 0 0 0 0 0 0 0 0 0 0 0 0 0 0 0 0 0 0 0 0 0 0 0 719 0 0 0 0 710 0 0 0 0 0 0 617 0 0 0 0 0 0 0 714 1574 0 0 0 0 0 0 0 0 0 0 0 0 0 0 0 0 0 857 
0 0 0 0 0 0 539 1335 0 0 0 0 0 0 0 0 0 0 0 0 0 0 0 0 0 0 0 0 0 0 0 0 0 0 0 0 0 0 0 0 0 0 0 0 0 0 0 466 0 0 0 208 0 0 0 0 0 0 0 0 0 0 0 0 0 0 1384 0 0 0 0 0 0 395 0 0 0 0 0 0 
0 0 0 0 0 1561 0 0 0 0 117 0 0 0 0 0 0 0 0 0 0 0 1522 0 0 0 0 0 0 0 0 468 835 0 0 0 0 0 0 0 0 0 0 1332 0 0 0 0 0 0 0 0 0 0 0 0 0 0 0 0 0 0 0 0 0 0 1278 0 0 0 0 0 0 0 0 0 0 0 0 0 
0 234 0 0 0 0 0 0 0 0 0 0 0 757 0 0 0 0 0 0 0 0 0 0 0 0 0 0 0 0 0 0 0 0 0 0 0 0 1269 0 1436 0 0 0 0 0 0 0 0 0 0 0 0 0 0 0 0 0 0 0 0 0 0 0 0 0 0 0 0 0 0 0 1314 0 0 0 0 1353 0 0 
0 0 0 0 0 0 0 0 544 0 0 0 877 0 0 0 580 1466 0 0 0 0 0 0 0 0 0 0 0 0 0 0 0 0 0 0 0 0 0 0 0 0 0 0 545 0 0 0 0 0 0 0 0 0 0 0 0 0 0 0 0 0 0 0 0 0 0 0 0 0 0 0 0 0 0 0 0 0 0 0 
0 0 0 735 0 0 0 0 0 0 1531 0 0 0 0 1328 0 0 0 0 0 0 0 0 0 0 0 0 0 0 0 0 0 0 0 0 1049 0 0 0 0 0 0 0 889 0 0 0 0 394 0 0 0 0 0 0 0 0 0 0 0 0 834 0 0 0 0 17 0 58 26 0 0 0 0 0 0 0 0 0 
367 0 0 0 0 0 219 0 0 0 0 0 0 0 0 0 0 0 0 0 1093 0 0 0 0 0 0 0 0 0 0 0 0 0 0 0 0 0 0 1129 0 0 0 0 0 0 0 0 0 0 0 0 0 0 0 620 0 0 61 0 0 0 0 0 0 0 0 0 0 0 0 0 0 0 0 0 0 0 0 0 
0 0 0 0 0 0 583 0 0 0 0 0 1262 0 0 673 0 0 0 0 0 0 0 0 0 0 756 0 0 0 0 0 1191 0 0 0 0 0 0 0 0 0 0 0 0 0 0 0 0 0 0 0 0 0 0 0 0 0 0 0 0 0 0 0 746 0 0 0 0 0 0 0 0 0 0 0 0 0 0 0 
0 0 0 0 0 0 0 0 0 0 0 0 0 0 0 0 0 0 0 0 0 0 0 0 0 0 0 0 0 0 0 0 0 0 0 0 0 0 0 0 0 0 0 0 0 0 0 0 904 0 0 0 0 0 0 0 1145 0 0 0 0 0 0 1352 0 0 0 0 0 0 0 0 0 0 0 0 0 0 0 1499 
0 0 0 0 0 0 0 0 0 0 0 0 0 0 1321 0 0 0 0 0 0 0 0 0 0 0 0 0 0 0 0 0 0 0 0 0 0 0 0 0 0 0 0 0 0 0 1441 0 1238 0 0 0 0 0 206 0 0 0 0 0 0 0 0 0 0 0 0 0 0 0 0 0 0 0 0 0 0 0 0 0 
0 0 0 0 0 0 0 0 0 0 0 0 0 0 0 0 0 0 0 0 0 0 0 0 0 0 0 0 0 0 0 0 0 0 0 0 0 0 0 1530 0 0 0 0 1169 0 0 0 0 0 1352 0 0 0 0 0 0 0 0 0 0 0 0 0 0 0 0 0 0 0 0 0 0 0 0 0 0 0 0 0 
0 0 0 0 0 0 1447 792 0 0 1554 0 0 0 0 0 0 0 0 0 0 542 0 0 0 0 0 0 281 803 1083 0 0 0 0 0 156 0 0 0 0 0 0 0 55 0 0 0 0 0 0 1044 0 0 0 0 0 0 0 0 0 246 0 1516 0 0 0 0 0 0 0 0 0 0 0 905 0 0 0 0 
0 0 0 0 0 0 0 0 0 0 0 0 0 0 0 0 0 0 0 0 0 0 0 1327 0 0 0 0 1238 1324 617 0 0 0 0 0 0 0 0 0 0 0 0 957 0 1090 1365 1073 0 982 532 1577 0 0 0 0 0 640 0 0 0 0 0 0 0 0 0 0 0 0 0 0 0 0 468 0 0 0 0 0 
0 0 0 0 0 0 0 0 0 0 0 69 0 1289 0 0 0 0 0 0 0 0 0 0 0 0 0 278 1404 999 578 783 0 0 0 0 0 514 0 0 429 99 526 1360 599 1593 821 1171 436 1551 588 390 0 0 0 0 0 0 0 0 0 0 0 0 0 0 0 0 0 0 0 0 0 0 0 0 0 0 0 0 
0 0 713 0 0 0 1506 0 0 0 0 0 0 0 0 0 0 1336 0 0 0 0 0 0 0 0 0 429 771 40 717 731 0 0 0 0 0 932 0 420 0 1413 793 645 723 433 1008 754 540 1036 1318 600 649 0 0 363 0 0 0 0 0 0 0 121 0 0 0 0 0 0 0 0 0 0 0 0 374 0 0 0 
0 0 0 0 0 0 0 0 0 0 0 0 0 0 0 0 0 0 0 0 0 0 0 0 0 0 826 661 596 382 896 50 500 0 0 0 0 0 1403 18 587 574 1388 1170 369 354 6 453 227 703 477 21 1043 415 1530 0 0 0 0 0 0 0 0 0 0 0 0 0 47 0 0 0 0 0 0 0 0 0 0 0 
0 0 0 0 0 0 0 0 91 1266 0 0 0 0 0 0 0 0 0 0 0 0 0 0 0 0 0 974 1469 899 680 1165 761 0 286 878 57 676 459 38 296 671 1293 850 388 468 851 389 1290 155 298 178 71 1284 898 0 0 0 0 226 0 0 0 0 0 0 0 0 0 0 0 0 0 0 0 1274 0 0 123 0 
0 0 0 0 0 0 0 0 0 0 0 0 0 0 0 0 0 0 0 0 0 0 0 0 0 0 0 1337 47 720 627 1372 1496 902 1177 681 1076 570 508 391 217 0 594 1512 375 85 1535 1331 1460 505 1534 188 1513 1308 234 0 0 0 0 0 0 0 0 0 0 0 0 1304 0 0 0 0 0 0 0 0 0 0 0 824 
0 0 0 0 0 0 0 0 0 0 772 1226 0 0 0 576 0 0 0 0 0 0 0 0 0 0 1017 1368 457 983 542 920 742 1103 584 256 373 145 546 1371 1102 1514 1473 494 768 1481 841 1151 954 521 813 804 743 478 0 0 0 0 0 0 490 0 0 0 0 0 0 43 0 0 0 0 0 0 0 875 0 0 0 0 
0 0 0 0 0 0 0 0 0 0 0 0 0 0 0 0 0 0 0 0 0 0 0 0 0 0 942 773 525 1488 1062 1186 760 182 68 959 846 170 74 1099 708 1357 0 986 856 798 1581 843 762 177 577 82 499 0 0 0 0 0 0 0 0 0 572 0 0 0 0 0 0 0 0 0 0 0 0 0 0 0 0 0 
0 0 0 0 0 0 0 176 0 0 0 0 0 0 0 0 0 0 0 0 0 0 0 0 0 0 0 0 1503 1046 867 312 1443 625 237 736 1442 1576 264 1559 1001 1257 24 580 1272 0 0 935 1150 1222 37 803 651 0 0 0 0 0 0 0 0 0 1532 0 0 0 0 0 0 0 0 0 0 53 0 0 0 0 0 0 
0 0 0 0 0 0 0 1273 0 0 0 0 0 0 0 0 0 206 0 0 0 0 0 0 0 0 0 825 1343 1231 503 827 1266 849 423 686 868 421 1369 903 1235 1264 1285 531 1013 0 0 0 687 1380 224 1256 1573 0 0 0 0 0 0 0 0 0 0 0 0 0 0 476 0 0 0 0 0 0 0 0 0 0 0 0 
0 0 0 0 0 0 0 0 0 0 0 0 0 0 0 0 0 0 0 0 0 464 1470 0 0 911 0 143 495 1322 1211 1176 1127 547 618 1556 642 853 1595 1450 465 1600 158 379 0 0 0 0 136 1089 1286 967 597 55 0 0 0 0 0 0 170 0 0 0 0 0 0 0 0 0 0 0 0 0 0 0 0 690 0 0 
0 178 0 1500 0 0 179 0 714 0 0 0 0 0 0 0 680 0 0 0 0 0 0 0 0 0 0 0 303 1073 1294 634 53 1091 90 299 1361 838 1234 1147 428 1110 764 1377 361 0 0 624 579 713 81 0 0 132 0 0 0 0 0 0 0 0 0 0 439 0 0 0 0 0 0 0 0 0 0 0 0 0 0 0 
0 0 0 0 0 0 0 0 0 0 1378 0 0 0 0 0 0 0 0 0 0 0 0 0 0 631 0 0 0 560 1269 180 1426 438 905 1391 1190 549 984 485 900 1582 777 378 134 1052 357 658 691 828 1520 0 0 0 0 0 14 0 0 0 0 0 0 0 0 0 1107 0 0 0 0 0 0 0 0 0 0 1260 0 0 
0 0 0 0 0 0 0 0 0 0 843 0 0 0 1359 0 0 0 0 0 0 276 823 0 0 0 0 0 0 0 0 519 1067 879 462 1458 1408 1029 1282 1327 1101 607 1548 164 471 175 98 1263 1021 1230 1390 360 0 0 0 0 0 0 0 0 0 0 0 0 305 0 0 0 0 0 0 0 0 0 0 0 0 0 0 0 
0 0 0 0 0 0 0 0 0 0 0 0 0 0 0 1561 118 0 0 0 0 0 0 0 0 0 0 0 0 0 0 751 614 1173 718 1248 957 1472 1364 58 333 121 458 1433 1105 493 996 1254 1386 1212 17 1132 0 0 0 0 0 485 0 1364 0 0 0 0 0 0 0 0 697 0 0 0 0 0 0 0 0 0 0 0 
0 0 0 0 0 0 0 0 0 0 0 0 0 851 0 0 0 0 0 0 0 0 0 0 0 0 0 0 0 0 0 710 108 110 1550 1252 700 677 266 928 1417 372 0 534 376 1072 1210 323 1011 251 1401 855 1215 0 0 0 0 0 0 0 0 358 0 0 0 0 0 0 0 1097 0 0 0 0 0 0 0 0 0 0 
0 0 0 1256 0 0 0 0 0 0 0 0 0 0 0 1041 0 0 0 0 0 0 0 0 0 0 0 72 0 0 142 1251 1045 1478 895 325 861 1203 344 1445 183 1193 1155 1056 1555 1461 1539 276 1226 1430 1500 1144 755 0 0 928 0 0 0 1297 0 0 0 0 0 0 401 0 0 0 0 0 0 0 0 0 0 775 0 0 
0 0 1554 0 0 0 0 0 0 0 0 0 0 0 0 638 0 0 0 0 0 558 0 0 0 0 0 0 0 385 955 646 27 439 795 1509 402 232 202 1262 245 1080 209 107 750 35 208 666 97 977 293 358 157 0 0 0 0 0 0 0 0 0 0 0 0 0 0 0 0 0 0 0 0 538 0 0 0 0 0 0 
0 0 0 0 0 0 0 0 0 0 0 0 0 0 0 0 0 1064 0 0 0 477 0 0 0 0 0 0 0 1000 189 89 350 533 1570 674 23 948 1019 1424 474 1326 766 1281 196 184 275 553 1086 831 1197 644 840 0 0 0 0 0 0 0 0 0 0 0 0 0 0 0 0 0 0 0 0 0 0 0 0 0 0 0 
0 1197 0 0 0 0 0 0 0 0 0 0 0 0 0 0 0 0 0 0 0 0 0 0 1275 0 0 0 0 1517 491 129 444 283 734 198 563 922 1383 486 144 740 1591 858 1174 872 958 512 228 371 847 832 659 1544 0 0 0 0 0 0 0 0 0 0 0 0 0 0 0 0 0 0 0 0 0 0 0 0 0 0 
0 0 0 0 0 0 150 0 0 224 0 0 0 0 0 0 0 0 0 0 0 0 0 0 574 0 0 1466 1268 12 1350 1219 104 816 1432 1240 76 910 1440 408 1196 279 467 936 318 1145 528 1588 608 1359 1431 716 1198 696 0 0 0 0 0 0 0 1365 0 0 0 0 0 0 0 0 0 0 0 0 0 1359 0 0 0 0 
0 0 0 0 0 0 0 0 0 0 0 0 0 0 0 0 0 0 0 0 0 0 0 0 552 0 0 443 404 141 259 1126 568 1494 229 1063 551 1066 1498 204 139 1532 1299 181 993 483 1474 77 978 737 699 1456 401 1436 817 0 0 0 0 1555 0 0 0 0 0 0 0 0 0 0 0 0 0 0 0 0 0 0 0 0 
0 0 0 866 507 0 0 0 0 0 0 0 0 0 0 0 0 0 0 0 0 0 0 1073 0 0 0 0 934 384 885 273 785 346 1253 1059 1111 590 889 944 250 1200 1329 249 639 971 62 880 1192 200 1107 394 131 330 44 0 0 0 0 0 0 0 0 0 0 0 0 0 0 0 0 0 0 0 0 0 0 0 0 0 
0 0 0 0 0 0 0 0 0 0 0 0 1166 0 0 0 0 0 0 375 0 0 0 0 0 0 0 0 1463 91 1584 1587 165 980 1540 1156 30 573 1519 1292 1271 151 707 1033 217 0 0 191 240 0 599 1496 262 0 0 0 0 0 0 0 0 0 0 0 0 0 0 0 0 0 0 841 0 0 0 0 0 0 0 0 
1540 0 0 461 0 0 0 583 0 0 0 0 1283 0 0 1395 0 0 1322 0 0 0 0 0 0 0 0 392 686 322 1409 1348 368 1374 500 1349 34 147 1164 239 833 0 263 0 1560 0 0 0 954 0 0 0 573 0 0 0 0 0 16 0 0 116 0 0 0 0 0 0 0 0 0 0 0 0 0 0 0 0 0 0 
456 0 0 0 0 0 44 0 0 0 0 0 0 0 0 0 598 0 0 0 0 0 380 0 92 894 0 0 987 0 61 168 488 338 1575 538 1035 186 790 1109 308 0 1539 0 0 0 0 0 0 0 0 0 0 0 0 0 0 0 0 0 0 0 0 0 0 0 0 0 0 0 0 0 0 0 1596 0 0 0 0 0 
0 0 0 0 0 0 0 0 0 0 0 0 0 0 0 692 0 0 0 0 0 0 0 0 0 0 0 0 1065 0 0 244 1138 874 363 667 0 0 934 0 0 0 0 0 0 0 92 0 0 0 0 0 1092 0 0 0 0 0 0 0 0 0 0 0 0 0 0 0 674 0 0 0 0 0 305 0 0 0 0 0 
0 0 0 0 0 0 0 0 0 0 0 0 0 0 0 0 0 0 0 0 0 0 0 0 17 0 0 0 0 0 0 0 0 0 1469 360 0 0 0 0 0 0 0 0 0 0 0 0 932 0 0 0 0 0 0 0 0 0 0 0 0 1401 0 0 886 0 1033 0 0 0 0 0 0 0 0 0 0 0 0 0 
0 0 0 1458 0 0 0 0 0 0 100 0 0 0 0 0 0 0 0 0 0 0 0 0 0 856 0 0 0 0 0 0 0 0 0 0 0 0 190 0 0 0 0 0 0 0 0 0 0 0 1478 0 0 808 0 0 0 0 0 0 0 0 0 623 0 1488 0 0 0 0 0 0 0 0 0 0 0 0 0 1349 
0 0 0 1256 0 0 856 0 0 0 0 0 0 0 0 0 0 0 0 0 0 0 0 0 0 0 0 0 0 0 0 0 0 0 0 0 0 0 0 0 0 0 0 0 0 0 0 0 0 0 0 0 0 0 0 0 0 0 0 0 0 0 0 892 0 0 0 0 0 0 0 0 0 0 0 0 0 0 0 0 
0 0 0 0 0 0 0 0 0 0 0 830 0 1213 0 1373 0 0 0 0 0 0 0 0 0 0 0 0 0 1438 0 0 0 0 0 0 0 0 0 0 0 0 0 0 0 0 0 0 0 0 0 1493 0 0 0 0 893 0 0 0 0 0 0 1407 0 0 0 0 0 0 0 0 0 0 0 0 0 0 0 0 
0 0 0 0 0 0 0 0 428 0 0 0 0 0 0 0 0 0 0 0 0 0 0 0 0 0 0 0 0 0 0 16 0 0 0 0 0 0 0 0 0 0 0 0 0 0 0 0 0 0 0 0 0 0 0 0 0 0 0 0 0 0 0 0 0 0 0 0 0 0 0 0 0 0 0 0 0 0 0 0 
0 0 0 0 0 0 0 0 0 0 0 0 0 0 0 0 0 0 0 0 1040 0 0 0 0 0 0 0 0 0 0 0 0 0 0 0 0 0 925 0 0 0 1349 0 0 0 0 0 0 0 0 0 0 0 1011 0 0 0 0 0 0 0 0 0 0 0 0 0 0 0 0 0 0 0 0 0 1386 745 0 0 
0 0 0 0 322 0 0 164 0 0 0 0 0 0 0 0 0 0 0 0 0 0 0 0 715 0 0 873 0 0 0 0 0 0 912 0 0 0 0 0 0 0 0 0 0 0 0 0 0 0 0 0 0 0 0 0 0 0 0 0 0 0 0 0 0 0 1170 0 0 265 0 0 0 0 0 0 0 0 0 0 
558 0 0 0 0 0 0 0 0 0 0 0 0 0 0 0 0 0 0 0 0 0 0 0 0 0 0 0 0 0 0 0 0 0 0 0 0 0 0 0 0 0 0 0 0 0 0 0 862 0 0 0 0 414 0 0 0 0 0 0 0 0 0 0 0 1274 0 0 0 0 0 0 0 0 0 0 0 0 0 0 
0 0 0 0 0 0 0 0 0 0 0 0 0 0 0 0 0 0 0 0 0 0 0 0 0 0 0 0 0 0 0 0 0 0 0 0 0 0 0 0 0 0 0 0 0 0 0 0 0 0 0 0 0 0 0 0 0 0 0 0 479 0 0 305 0 0 0 0 0 0 0 0 0 0 0 0 0 0 0 0 
0 0 0 0 0 0 0 0 0 0 0 0 0 0 0 0 0 0 0 0 0 0 0 1456 0 1541 0 0 589 0 0 0 0 0 0 0 0 0 0 0 0 0 0 0 0 0 0 0 0 0 0 0 0 0 0 0 0 0 0 353 0 0 475 238 0 0 0 0 0 0 0 0 0 0 0 0 0 0 0 0 
0 0 0 0 0 0 0 0 0 0 0 0 0 0 0 0 0 0 0 0 0 0 0 0 0 0 0 0 0 0 0 0 0 0 0 0 0 0 0 0 0 0 0 0 0 0 0 0 0 0 0 0 0 0 0 0 0 0 0 0 0 0 0 0 105 0 610 0 0 0 335 0 0 0 0 0 0 0 0 0 
0 0 0 0 0 0 0 0 0 0 0 0 0 0 0 0 0 0 0 0 0 0 0 0 0 415 0 0 0 0 0 0 0 0 0 0 0 0 0 0 0 0 0 0 0 0 0 0 0 0 0 0 0 0 0 0 0 0 0 0 0 0 876 0 0 0 0 0 0 1032 0 0 0 0 0 0 0 0 61 0 
0 0 1411 0 0 0 0 0 0 0 0 0 0 0 0 0 0 0 1194 0 0 0 0 0 0 0 0 0 0 0 0 0 0 0 0 0 0 0 0 0 177 0 0 0 0 0 0 0 0 0 0 0 0 0 0 0 0 0 744 0 0 0 991 0 0 0 0 0 0 0 761 0 0 0 0 0 0 0 0 0 
0 0 0 1576 0 0 0 0 0 0 0 0 0 0 0 0 0 0 0 0 0 858 0 0 0 0 0 0 0 0 0 0 0 0 0 0 192 0 1059 0 0 0 0 0 0 0 0 0 0 0 0 0 0 0 0 0 0 0 121 0 1435 0 0 0 0 0 0 0 0 0 0 0 0 0 0 0 0 0 0 1245 
0 0 0 0 0 0 0 0 0 0 0 0 0 0 0 0 0 0 0 0 0 0 0 1002 0 0 0 392 0 0 0 0 0 0 0 0 0 0 0 0 0 0 0 0 0 0 172 1532 0 0 0 0 93 0 0 0 0 569 0 0 0 0 0 0 0 0 0 0 0 0 0 0 874 0 0 0 0 0 0 0 
406 2 0 0 0 0 0 0 0 0 0 0 0 0 0 0 0 0 0 0 0 0 0 0 154 0 0 0 0 0 0 0 292 0 1218 1594 0 0 0 0 0 0 0 0 0 0 0 0 918 1075 0 0 0 0 0 0 0 0 0 0 0 0 0 0 0 0 0 0 0 0 0 0 0 0 0 1583 0 0 955 0 
0 345 0 0 0 0 0 0 0 0 0 706 0 0 0 0 0 0 0 0 0 0 0 0 0 1198 0 0 0 124 0 0 0 0 0 0 0 0 0 0 0 0 0 0 0 0 0 0 0 0 0 0 0 0 0 0 1183 0 0 0 0 0 0 0 0 0 0 0 0 0 574 0 0 0 0 0 0 0 0 0 
0 0 0 976 0 0 0 1285 0 0 0 0 0 0 0 0 0 0 0 0 0 384 0 0 0 0 0 0 0 0 0 0 0 0 0 0 0 0 0 0 0 0 0 0 0 0 0 0 0 0 0 0 0 0 0 0 0 0 0 0 0 0 0 0 0 0 0 0 0 0 671 0 0 0 0 0 0 0 0 0 
0 0 0 0 0 0 0 0 0 0 0 111 178 0 0 0 0 0 0 0 0 0 0 0 0 0 1488 0 0 0 0 0 1192 0 0 0 0 0 0 0 0 0 0 0 0 0 0 1204 0 0 0 0 0 0 0 0 0 511 0 0 426 0 0 0 0 0 0 0 0 0 0 0 0 0 637 0 1008 0 0 0 
0 0 0 0 0 0 0 0 0 0 0 0 0 0 0 0 0 0 0 0 0 0 0 0 0 0 0 0 0 0 0 0 0 0 0 0 0 0 0 0 0 0 0 0 0 0 0 0 0 0 0 0 0 0 0 0 0 0 0 0 0 0 0 0 0 0 0 0 0 0 0 0 0 0 0 0 0 0 0 0 
0 0 0 0 0 0 0 0 0 0 0 0 0 0 0 0 0 0 0 0 0 0 0 0 0 0 0 0 0 0 0 0 0 0 0 0 139 0 0 0 0 0 0 53 0 0 0 0 0 0 0 569 0 0 309 0 0 0 0 0 0 0 0 0 0 304 0 0 0 0 0 0 0 0 0 0 0 0 0 0 
0 0 0 0 0 0 0 0 0 0 0 1439 0 0 0 0 0 0 0 0 0 0 0 1327 0 0 0 0 0 0 0 0 0 0 0 0 0 0 0 0 0 0 0 0 0 0 639 0 0 0 0 0 0 0 0 0 0 0 0 0 0 0 0 0 258 287 0 0 0 0 0 0 0 0 0 789 0 0 0 1211 
0 0 0 0 0 0 0 0 0 910 337 0 0 0 0 0 0 0 0 0 0 0 0 0 0 0 949 0 0 0 0 0 0 0 0 0 0 0 0 0 0 0 0 0 0 0 0 0 0 0 0 0 0 0 0 0 0 0 0 0 0 0 0 0 0 241 0 0 0 0 705 0 0 0 0 0 0 1487 0 1393 
0 0 0 0 0 0 1015 0 1388 0 0 0 0 0 42 0 0 0 0 0 0 0 0 0 0 0 0 0 0 0 0 0 0 0 0 0 0 0 1314 0 0 0 0 0 0 0 0 0 0 0 0 0 0 0 0 0 0 0 0 0 0 0 530 0 0 0 666 0 0 0 0 0 0 0 0 0 0 0 0 0 
0 0 0 0 0 0 0 0 0 0 0 0 1409 0 0 0 0 0 0 0 0 0 0 0 0 0 0 0 0 809 0 0 0 0 0 0 0 0 0 0 0 0 0 0 0 0 0 0 0 0 1524 285 1476 0 0 0 0 0 0 0 0 0 0 415 0 0 950 0 0 0 0 0 0 0 0 0 0 0 0 0 

# Time : 147200000 
0 0 0 0 0 0 1281 0 0 0 0 0 0 0 0 0 0 0 0 0 0 0 0 0 0 289 75 0 0 0 0 0 0 0 0 0 0 0 0 0 0 0 0 0 0 0 0 0 0 675 0 0 0 0 0 0 0 0 0 0 0 0 0 0 0 0 0 0 0 0 1177 0 1315 0 0 0 0 0 0 0 
0 0 0 0 0 0 1018 0 0 0 0 0 0 0 0 570 0 0 0 0 0 0 0 0 0 0 0 0 0 0 0 0 0 0 0 0 0 0 1352 0 0 0 0 0 0 0 0 251 0 0 0 0 0 0 0 0 0 0 0 0 0 0 0 0 0 0 0 0 0 173 0 0 0 0 1487 0 0 0 0 0 
0 0 0 0 0 915 0 0 0 0 0 0 0 0 0 0 0 0 0 0 0 0 0 0 0 0 0 585 0 0 0 177 332 0 0 0 0 0 0 0 0 0 0 0 0 0 0 0 0 0 0 0 0 0 0 0 0 0 0 0 0 0 0 0 0 0 0 0 0 0 0 0 0 0 1117 0 0 0 0 0 
0 0 0 0 0 0 0 0 0 0 0 0 0 0 0 0 0 0 0 341 0 0 0 0 0 0 0 0 0 1447 0 0 161 0 0 0 0 0 0 110 0 0 0 0 0 0 0 0 0 0 0 0 0 0 0 0 0 0 0 0 0 0 0 0 0 0 0 0 0 0 0 0 0 0 0 0 0 0 638 0 
0 0 0 0 0 0 0 0 0 0 0 0 0 0 0 333 0 0 0 0 0 0 0 1237 0 0 0 0 0 119 0 1395 0 0 0 0 0 0 0 0 0 0 0 0 0 0 0 0 563 0 0 0 0 0 0 0 0 0 0 0 0 0 0 0 0 0 0 0 0 0 0 0 0 0 0 0 0 0 0 0 
0 1164 0 0 0 557 0 0 0 0 0 0 0 407 0 0 555 0 0 0 0 0 0 0 0 0 0 0 0 0 0 0 0 0 0 0 0 0 0 0 0 0 0 0 0 0 0 0 0 0 0 0 1544 0 0 0 1288 0 0 0 0 0 0 0 0 0 0 0 0 0 0 0 0 405 0 0 0 0 0 0 
0 0 837 1503 0 0 0 0 0 0 0 0 0 0 0 0 0 0 0 0 0 0 0 0 0 0 1396 0 0 0 0 0 1371 0 0 0 0 0 702 0 0 0 0 0 0 0 0 0 0 1255 0 0 0 0 0 0 0 0 0 0 0 0 0 0 0 0 0 0 0 0 0 782 0 0 0 0 0 0 0 0 
0 0 0 0 0 0 0 0 0 0 0 0 0 0 0 0 0 0 0 0 0 0 0 0 0 0 786 0 0 0 0 0 0 0 0 0 0 0 0 0 0 0 0 0 0 0 893 0 0 0 0 0 0 0 0 0 0 0 0 0 0 0 0 0 0 0 0 0 0 0 0 0 0 0 0 0 1361 0 0 0 
0 0 0 0 0 0 0 0 0 1472 0 927 0 0 0 0 0 0 0 0 0 0 0 308 0 0 1332 0 0 0 0 0 0 0 0 0 0 0 0 0 0 0 0 1323 0 0 0 0 0 0 0 0 0 0 0 0 0 0 0 0 0 0 0 0 0 0 0 0 0 0 0 0 0 0 0 0 0 0 1167 0 
0 1421 0 0 0 0 0 0 0 0 217 0 0 0 0 0 0 0 1094 0 0 0 1596 0 0 0 0 0 0 0 0 0 0 0 0 0 0 0 0 0 0 0 0 0 0 0 0 0 0 0 0 8 0 0 0 0 0 0 184 0 212 0 0 0 0 0 0 0 0 0 1593 0 0 0 0 0 0 0 0 0 
0 0 0 0 887 0 0 0 0 0 0 0 0 0 0 0 0 0 0 0 0 0 0 0 0 0 0 0 0 0 0 524 0 0 0 0 0 0 0 0 357 0 0 0 0 0 0 0 0 0 0 0 0 0 0 0 0 0 1461 0 0 0 0 1178 0 0 0 0 1321 0 0 0 0 1557 0 0 0 0 0 0 
904 0 0 0 0 0 0 0 0 0 0 0 0 209 0 0 0 0 0 0 0 0 0 0 0 0 0 0 0 0 0 0 0 0 0 0 0 0 0 0 0 0 0 0 0 0 0 0 0 0 0 0 0 0 0 959 0 0 0 0 0 0 0 0 256 0 0 0 0 0 0 0 1179 0 0 0 0 0 0 0 
0 0 0 0 0 877 0 0 0 0 0 0 0 0 0 0 0 0 0 0 0 0 0 0 0 0 0 0 0 0 0 0 0 0 0 0 0 1093 0 1493 1252 0 0 0 0 1175 0 0 0 0 0 0 0 0 0 0 0 0 0 0 0 184 0 0 433 0 1018 0 0 0 0 0 0 0 0 0 0 0 0 0 
0 0 0 0 0 0 0 0 0 0 0 0 0 0 0 0 0 0 0 0 0 0 749 0 219 0 0 0 0 0 0 0 0 0 0 0 0 0 0 0 0 0 0 0 0 0 0 0 0 0 0 0 0 1419 0 0 0 0 0 177 0 0 0 0 0 93 0 0 0 0 0 0 0 0 0 0 0 0 0 0 
0 0 0 0 0 0 0 0 0 0 0 0 0 0 0 0 0 0 1341 0 0 0 0 0 0 0 0 0 0 0 1487 0 0 0 0 0 0 0 0 0 0 0 0 0 0 0 0 0 0 0 0 1083 0 0 0 0 0 0 0 0 0 0 0 558 0 0 0 0 0 0 0 0 468 0 0 0 0 0 0 0 
0 0 0 0 0 0 0 0 0 0 0 0 0 0 0 0 0 0 0 0 0 0 0 0 0 0 0 0 0 0 0 0 0 0 0 0 0 0 0 0 0 0 0 0 0 0 0 0 0 0 0 0 0 0 0 0 0 0 0 0 0 0 0 1346 0 878 0 0 0 0 606 0 0 0 0 0 0 0 0 0 
0 0 0 0 0 0 0 0 0 0 0 0 0 0 0 0 0 0 0 0 0 0 0 0 0 0 0 0 0 0 0 0 0 0 0 0 0 0 0 0 895 0 0 0 0 729 0 0 0 0 0 0 1091 0 0 0 0 0 0 0 0 1352 0 0 0 0 0 0 0 0 0 0 0 0 0 0 0 0 0 0 
0 0 0 0 0 0 1061 0 0 0 0 0 1207 0 0 800 0 0 0 0 0 0 0 0 0 0 0 0 0 0 0 0 0 0 0 0 0 0 0 0 0 0 724 0 0 0 0 1037 0 569 0 0 0 0 0 0 0 0 0 0 0 0 0 0 0 0 0 0 0 0 0 0 0 894 0 0 0 0 0 0 
0 0 1112 0 0 1141 0 0 0 0 769 0 0 0 0 0 0 1231 0 0 0 0 517 0 0 0 0 0 0 0 0 0 0 0 0 0 0 0 0 0 0 0 0 1007 0 581 0 0 0 0 0 0 0 0 0 0 0 0 0 0 0 0 0 0 1132 0 0 0 0 0 0 0 0 0 0 0 0 0 0 0 
0 572 0 0 0 0 0 0 0 0 0 0 0 0 0 0 0 0 0 411 0 0 0 0 0 0 0 0 0 0 0 0 0 1582 0 0 0 0 0 0 0 0 0 0 0 1078 0 0 0 0 0 0 0 0 0 0 0 0 0 0 0 0 0 0 0 0 0 0 0 0 0 0 0 0 0 0 0 0 0 0 
0 0 0 0 0 0 0 0 1381 0 0 0 0 0 0 0 1594 1327 0 0 0 0 0 0 0 0 0 0 0 0 0 0 0 0 0 0 0 0 0 0 0 0 0 0 1555 0 0 0 0 0 0 0 0 0 0 0 0 0 0 0 0 0 0 0 0 0 0 0 0 0 0 0 0 0 0 0 0 0 0 0 
0 0 0 1116 0 0 0 0 0 0 0 0 0 0 0 0 618 0 0 1493 0 0 0 0 0 1514 0 397 0 0 0 0 1194 0 0 0 1451 0 0 0 0 0 0 0 1224 0 0 0 0 34 1561 0 1040 0 0 0 0 0 0 0 0 839 243 0 0 0 0 1315 0 0 0 0 0 0 0 0 0 0 0 0 
499 0 0 0 0 0 0 0 0 0 0 0 0 0 0 0 0 0 0 0 550 0 0 0 0 0 428 0 0 0 0 0 0 0 0 0 0 0 0 0 0 0 0 0 0 0 0 0 0 0 0 0 0 0 0 153 0 0 340 0 0 0 0 0 0 0 0 0 0 0 0 0 0 0 0 0 0 0 0 0 
0 0 0 0 0 0 0 0 0 0 0 0 0 0 0 468 0 0 0 0 0 0 0 0 0 0 818 0 0 0 0 0 1353 0 858 0 0 0 0 0 0 117 0 0 0 0 0 0 0 0 0 0 0 0 0 0 0 0 1167 0 0 0 492 0 793 0 0 0 0 0 0 0 0 0 0 0 0 0 0 0 
0 0 0 0 0 0 0 0 0 0 0 0 0 0 0 0 0 0 0 0 0 0 0 0 0 0 0 0 0 0 0 0 0 0 0 0 0 0 0 0 0 0 0 0 0 0 0 0 0 0 0 0 0 0 0 0 0 0 0 0 0 0 0 1005 0 0 0 0 0 0 0 0 0 0 0 0 0 0 0 0 
0 0 0 0 0 0 0 0 0 0 1356 0 0 0 0 0 0 0 0 0 0 504 0 0 0 669 0 0 0 0 0 0 0 0 0 0 0 0 0 0 0 0 0 0 0 0 11 0 0 0 0 0 0 0 215 0 0 0 0 0 0 0 0 0 0 0 0 0 0 0 0 0 0 0 0 0 0 0 0 0 
0 0 0 0 0 0 0 0 0 0 0 0 0 0 0 0 0 0 0 0 0 0 0 0 0 0 0 0 0 0 618 0 0 0 0 0 0 0 0 273 0 0 0 0 1153 0 0 0 0 0 524 0 0 0 0 0 0 0 0 0 0 0 0 0 0 0 0 0 0 0 0 0 0 0 0 0 0 0 0 0 
0 0 0 0 0 0 1414 663 0 0 1532 0 0 0 0 0 0 0 0 0 0 1395 0 0 0 0 0 0 0 753 1185 0 647 0 0 0 1554 0 0 0 0 0 0 0 945 0 0 0 0 0 0 0 0 0 0 0 0 0 0 0 0 1516 0 935 0 0 0 0 0 0 0 0 0 0 0 0 0 0 0 0 
0 0 0 0 444 0 0 0 0 0 0 0 0 0 0 0 0 0 0 0 0 0 0 0 0 0 0 0 0 0 0 0 0 0 0 0 0 0 0 0 0 0 0 0 0 0 1544 0 0 982 532 1577 0 0 0 0 0 0 540 0 0 0 0 0 202 0 0 0 0 0 0 0 0 0 1481 0 0 0 0 0 
0 0 0 1119 0 0 0 0 0 0 0 988 0 836 0 0 0 0 0 0 0 0 0 0 0 0 0 278 1404 999 578 0 0 0 0 0 0 0 0 0 0 1501 0 724 599 1593 821 1171 436 1551 588 390 0 0 0 0 0 0 0 0 1437 0 0 0 0 0 0 0 0 0 0 0 0 0 0 0 0 0 0 0 
176 0 1023 0 0 0 264 0 0 0 0 0 0 0 200 0 0 0 0 0 0 0 0 0 0 0 0 429 771 40 717 731 0 0 0 0 0 946 0 0 0 953 793 645 723 433 1008 754 540 1036 1318 600 649 0 0 0 0 0 0 0 0 0 0 0 0 0 0 0 0 0 0 0 0 0 0 0 1109 0 0 0 
0 0 0 0 0 0 0 0 0 0 955 0 0 0 0 0 0 0 0 0 0 0 0 0 0 0 0 661 596 382 896 50 407 0 0 0 0 0 356 0 587 574 1388 1170 369 354 6 453 227 703 477 21 1043 415 951 0 0 0 778 0 0 0 0 0 0 0 0 0 182 0 0 0 0 0 0 0 0 0 0 0 
0 0 0 0 0 0 0 0 548 942 0 0 0 0 0 0 0 0 0 0 0 0 0 0 0 0 0 974 1469 899 680 1165 761 0 0 319 816 0 165 38 296 671 1293 850 388 468 851 389 1290 155 298 178 71 1284 0 0 0 0 0 265 0 0 540 0 0 0 0 0 0 0 0 0 0 0 0 866 0 0 949 385 
0 0 0 0 0 0 0 0 0 0 0 0 0 0 0 0 0 0 0 0 0 0 0 0 0 0 0 1337 47 720 627 1372 1496 902 1177 681 1076 570 508 391 217 0 594 1512 375 85 1535 1331 1460 505 1534 188 1513 1308 1256 0 0 0 0 0 1042 0 0 0 0 0 0 233 0 0 0 0 0 0 0 0 0 0 0 462 
0 0 0 0 0 0 0 0 0 0 578 970 0 0 0 0 0 0 0 0 0 0 0 0 0 0 0 1368 457 983 542 920 742 1103 584 256 373 145 546 1371 1102 1514 1473 494 768 1481 841 1151 954 521 813 804 743 543 0 0 0 0 0 0 0 0 0 0 0 0 0 1290 0 984 0 0 0 0 0 866 0 0 0 0 
0 0 0 0 0 0 0 0 0 0 0 0 0 0 0 0 0 0 0 0 0 0 0 0 0 0 864 642 525 1488 1062 1186 760 182 68 959 846 170 74 1099 708 1357 1434 986 856 798 1581 843 762 177 577 82 499 0 0 0 0 0 0 0 0 0 1403 0 0 0 0 0 0 1306 0 0 0 0 1412 0 0 0 0 0 
0 0 0 0 0 0 0 0 0 0 0 0 0 0 0 0 0 0 0 0 0 0 0 0 0 0 0 0 1503 1046 867 312 1443 625 237 736 1442 1576 264 1559 1001 1257 24 580 1272 0 0 935 1150 1222 37 803 651 0 0 0 0 0 0 0 0 0 526 0 0 0 0 0 0 0 0 0 0 304 0 0 0 0 0 0 
0 0 0 0 0 0 0 1318 0 0 0 0 0 0 0 0 0 0 0 0 0 0 0 0 250 0 0 0 1343 1231 503 827 1266 849 423 686 868 421 1369 903 1235 1264 1285 531 1013 0 0 1169 687 1380 224 1256 0 0 0 0 0 0 662 0 0 0 0 0 0 0 0 778 0 0 0 0 0 0 0 0 377 0 0 0 
0 0 0 0 0 0 0 0 0 0 0 0 0 0 0 0 0 0 0 0 0 1514 1489 0 0 0 0 0 0 1322 1211 1176 1127 547 618 1556 642 853 1595 1450 465 1600 158 379 0 0 0 0 136 1089 1286 967 129 760 0 0 0 0 0 0 259 0 0 0 0 0 0 0 0 0 0 0 0 0 0 0 0 716 0 0 
0 0 0 139 0 0 456 0 0 0 0 0 0 0 0 0 0 0 0 0 0 0 0 0 0 0 0 0 0 1073 1294 634 53 1091 90 299 1361 838 1234 1147 428 1110 764 1377 361 0 0 0 579 713 81 0 0 0 0 0 0 0 0 0 0 0 0 0 475 0 0 0 0 0 0 0 0 0 0 0 0 0 0 0 
0 0 0 1207 0 0 0 0 0 0 0 0 0 0 0 0 0 0 0 0 0 0 0 0 0 564 0 0 0 560 1269 180 1426 438 905 1391 1190 549 984 485 900 1582 777 378 134 1052 357 658 691 828 1520 0 0 0 0 0 0 0 0 0 0 0 0 1551 0 0 218 0 0 0 0 0 0 0 0 0 0 0 0 0 
0 0 0 0 0 0 0 0 0 0 0 0 0 0 0 0 0 0 0 0 0 466 832 0 0 0 0 0 0 0 0 519 1067 879 462 1458 1408 1029 1282 1327 1101 607 1548 164 471 175 98 1263 1021 1230 1390 360 0 1032 0 0 0 0 0 0 0 0 0 0 0 0 0 1288 0 0 0 0 0 0 0 0 0 0 0 0 
0 0 0 0 0 0 0 0 0 0 0 0 0 0 0 766 0 0 0 0 0 0 0 0 0 0 0 0 0 0 0 751 614 1173 718 1248 957 1472 1364 58 333 121 458 1433 1105 493 996 1254 1386 1212 17 1132 0 0 0 0 0 0 0 0 0 0 0 0 0 0 0 0 802 0 0 0 0 0 0 0 0 0 0 0 
0 0 420 0 0 0 0 0 0 0 0 943 0 0 0 0 0 0 0 0 0 0 0 0 0 0 0 0 0 0 0 710 108 110 1550 1252 700 677 266 928 1417 0 343 534 376 1072 1210 323 1011 251 1401 855 0 0 0 0 0 0 0 0 0 0 0 0 0 0 0 0 0 1153 0 0 0 0 0 0 0 0 0 0 
0 0 0 0 0 0 0 0 0 0 0 0 0 0 0 1121 0 0 0 0 0 0 0 0 0 0 0 1036 0 0 142 1251 1045 1478 895 325 861 1203 344 1445 183 1193 1155 1056 1555 1461 1539 276 1226 1430 1500 1144 293 0 0 1168 0 0 0 102 0 0 0 0 0 0 0 0 0 0 0 0 0 0 0 0 0 0 0 0 
0 0 495 0 0 0 0 0 330 0 0 0 0 0 0 0 0 0 0 0 0 0 0 0 0 0 1173 0 0 385 955 646 27 439 795 1509 402 232 202 1262 245 1080 209 107 750 35 208 666 97 977 293 358 0 0 0 0 0 0 0 0 0 0 0 0 0 0 0 0 0 0 0 0 0 1339 0 0 0 787 0 0 
0 0 0 0 0 0 0 0 0 0 0 0 0 0 0 0 0 0 0 0 0 1149 0 0 0 0 0 0 0 1000 189 89 350 533 1570 674 23 948 1019 1424 474 1326 766 1281 196 184 275 553 1086 831 1197 644 840 0 0 0 0 0 0 0 0 0 0 0 0 0 0 0 0 0 0 0 0 0 0 0 0 0 0 0 
0 956 0 0 0 0 0 0 0 0 0 0 0 0 0 0 0 0 0 676 0 0 0 0 0 0 0 0 0 1517 491 129 444 283 734 198 563 922 1383 486 144 740 1591 858 1174 872 958 512 228 371 847 832 659 1544 0 0 0 0 49 0 0 0 0 0 0 0 0 0 0 0 0 0 632 0 0 0 0 0 0 0 
0 0 0 0 0 89 0 0 0 0 0 0 0 0 0 0 0 0 0 0 0 0 0 0 146 0 0 579 0 12 1350 1219 104 816 1432 1240 76 910 1440 408 1196 279 467 936 318 1145 528 1588 608 1359 1431 716 1198 696 0 0 0 0 0 0 0 112 0 0 0 0 0 0 1171 0 0 0 0 0 0 0 0 0 0 1045 
0 0 0 0 0 0 0 0 0 0 0 0 0 0 0 0 0 0 0 0 0 0 0 0 0 0 0 0 404 141 259 1126 568 1494 229 1063 551 1066 1498 204 139 1532 1299 181 993 483 1474 77 978 737 699 1456 401 0 0 0 0 0 0 635 0 0 0 0 218 0 0 0 0 0 0 0 0 0 0 0 0 0 0 0 
0 0 0 523 0 0 99 0 0 0 0 0 0 0 0 401 0 0 0 0 0 0 0 0 0 0 0 0 934 384 885 273 785 346 1253 1059 1111 590 889 944 250 1200 1329 249 639 971 62 880 1192 0 1155 0 0 0 769 0 0 1338 0 0 0 0 680 0 0 0 0 0 0 0 0 0 803 0 0 0 0 0 0 0 
0 0 0 0 0 0 0 0 0 0 0 0 485 0 0 0 0 0 0 0 0 877 0 0 0 0 0 0 1463 91 1584 1587 165 980 1540 1156 30 573 1519 1292 1271 151 0 0 662 0 0 0 0 0 0 1440 761 0 0 0 0 0 0 0 0 0 0 0 0 0 0 0 0 0 0 0 0 0 0 0 0 0 0 0 
0 0 0 0 0 0 0 0 0 0 0 0 649 0 0 1215 0 0 1505 0 0 0 0 0 0 0 0 441 0 0 1409 1348 368 1374 500 1349 34 147 1164 239 833 0 0 0 221 0 0 0 0 0 0 0 0 0 0 0 0 0 0 0 0 668 0 0 0 1244 0 0 0 0 0 0 0 0 0 0 0 0 0 0 
1489 0 0 0 0 0 95 0 0 0 0 0 232 0 0 0 190 0 0 0 0 0 1468 0 817 1552 0 0 1299 0 458 168 488 338 1575 538 1035 186 0 0 0 0 0 0 0 0 0 0 0 0 0 0 0 0 0 0 0 0 0 0 0 0 0 0 0 0 0 0 0 0 0 0 0 261 985 0 0 0 0 0 
0 0 0 0 0 0 0 0 0 0 1230 0 0 0 0 0 0 0 0 0 0 0 0 0 454 274 0 0 1433 0 0 244 1138 874 363 667 0 0 1378 0 0 0 0 0 0 0 0 0 0 0 0 0 833 0 0 0 0 0 0 0 0 0 0 0 0 0 0 0 8 0 0 0 0 0 0 0 0 0 0 0 
0 0 0 0 0 0 0 0 0 0 0 0 0 73 0 279 0 0 0 0 0 0 0 0 1283 0 0 0 0 0 0 0 0 0 0 0 171 0 0 0 0 0 0 0 0 0 0 0 1149 0 0 0 0 0 0 0 0 0 0 0 0 0 0 0 1118 0 0 0 0 0 0 0 0 0 0 0 0 0 0 0 
0 0 0 1050 0 0 0 0 0 0 491 0 0 0 0 0 0 0 0 0 0 0 0 0 0 850 0 0 0 0 0 0 0 0 0 0 0 0 313 0 0 0 0 0 0 949 0 0 0 0 0 0 0 592 0 0 0 0 0 0 0 0 0 0 0 0 0 0 0 0 0 1309 0 0 0 0 0 0 0 0 
0 0 0 0 832 0 1513 0 0 0 0 0 0 0 0 0 0 0 0 0 0 0 0 476 0 0 0 0 0 0 0 0 0 0 221 0 0 0 0 0 1215 0 0 0 0 0 0 0 0 0 0 0 0 0 0 0 0 0 0 0 0 0 0 105 0 0 0 0 0 0 0 0 0 0 0 618 0 0 0 0 
0 0 0 0 0 0 0 0 0 0 0 1089 0 516 0 0 0 0 0 0 0 0 0 0 0 1305 0 0 0 1503 0 0 0 349 0 0 0 0 0 0 0 0 0 0 0 0 0 0 0 0 0 0 0 0 0 0 455 0 0 0 0 0 0 0 0 0 0 0 0 0 0 0 0 868 0 0 0 0 0 0 
0 0 0 0 0 0 0 0 0 0 0 0 0 0 0 0 0 0 0 0 0 0 0 0 0 0 0 0 0 0 0 177 0 0 1274 0 0 0 1111 0 0 0 0 0 0 0 0 0 0 0 0 0 0 0 0 0 0 0 0 0 0 0 0 0 0 0 0 0 0 0 0 0 0 0 0 0 0 0 0 0 
0 0 0 0 0 0 585 0 0 0 0 0 0 0 0 0 0 0 0 0 601 0 0 0 0 0 0 0 0 0 0 0 0 0 0 0 0 0 250 0 0 0 1152 0 0 0 0 0 0 0 0 0 0 0 1454 0 0 0 0 0 0 0 0 0 0 382 0 0 1151 0 0 0 0 0 0 0 108 0 0 0 
0 0 0 0 0 0 0 205 0 0 0 0 0 0 0 0 0 0 0 0 0 0 0 0 0 0 0 1241 0 0 0 0 0 0 0 0 0 0 0 0 0 0 0 0 0 0 0 0 0 0 0 0 0 0 0 0 0 0 0 0 0 0 0 0 0 0 63 0 0 247 0 0 0 0 0 0 0 0 0 0 
0 0 0 0 0 0 0 0 0 0 0 0 0 0 0 0 0 0 0 0 0 0 0 0 0 0 0 0 0 0 0 0 0 0 0 0 0 0 0 0 0 0 0 0 0 0 0 0 179 0 0 398 0 947 0 0 0 0 0 0 0 0 0 0 0 0 0 0 0 0 0 0 0 0 0 132 279 0 0 1355 
0 0 0 0 0 0 0 1022 0 0 0 0 0 0 0 0 0 0 0 0 0 0 0 0 0 0 737 0 0 0 0 0 0 0 0 0 0 0 0 0 0 0 0 0 0 0 0 0 0 0 0 0 0 0 0 0 0 0 0 0 0 0 0 250 0 0 0 0 0 0 0 0 0 1058 0 0 0 0 0 0 
0 0 0 0 0 0 0 0 0 0 0 0 0 0 0 0 0 0 0 0 0 0 0 1057 0 0 0 0 0 0 0 0 0 0 0 0 0 0 0 0 0 0 0 0 0 0 0 0 0 0 0 0 0 0 0 0 0 0 0 750 0 0 0 0 0 0 0 0 0 0 0 0 0 0 0 0 0 1083 0 1309 
0 0 0 0 0 0 0 0 0 0 0 0 0 0 0 0 0 0 1227 0 0 0 0 0 0 0 0 0 0 0 0 0 0 0 0 0 1333 0 0 0 0 0 0 0 0 0 0 0 0 0 1581 0 0 0 0 0 0 0 0 184 1219 0 0 0 0 0 1449 0 0 0 342 0 12 0 0 0 0 0 0 0 
0 0 0 0 0 0 0 0 0 0 0 0 0 0 0 0 0 0 0 0 0 0 0 0 0 301 0 0 0 0 0 0 0 0 0 0 0 0 0 0 0 0 0 0 0 0 0 0 0 0 0 0 0 0 0 0 0 0 0 0 0 0 1360 0 0 0 0 0 0 0 0 0 0 0 0 0 0 0 0 0 
0 0 1292 0 0 115 0 1426 0 0 0 0 0 0 53 0 0 250 0 0 0 0 0 0 0 0 0 0 0 0 0 0 0 0 0 0 0 0 0 867 0 0 0 0 0 0 0 0 0 0 0 0 0 0 0 0 0 0 0 0 0 0 0 0 0 0 0 0 0 0 1051 0 978 0 0 0 0 0 0 0 
1470 0 0 0 0 0 0 0 0 0 0 0 1516 0 0 0 0 0 0 0 0 117 0 0 0 0 0 0 0 0 0 0 0 0 0 0 393 0 0 0 0 0 0 0 0 0 0 0 0 0 0 0 1453 0 0 0 0 0 531 0 1120 0 0 0 0 0 0 0 0 0 0 0 0 0 0 0 0 0 0 1128 
0 0 0 0 0 0 0 0 0 0 0 0 296 0 0 0 0 0 0 0 0 0 0 0 0 0 0 0 0 0 0 0 0 0 0 0 0 0 0 0 0 284 0 0 0 0 0 1275 0 0 0 0 1149 0 0 0 0 818 0 1090 0 0 0 0 0 0 0 0 0 0 0 0 0 0 0 0 0 0 0 59 
1326 313 0 0 0 0 0 0 0 0 0 0 0 0 0 0 0 0 0 0 0 0 0 520 651 0 0 0 1134 0 0 0 0 0 0 558 0 0 0 0 0 0 0 0 0 0 0 0 652 0 0 0 0 0 0 0 0 0 0 0 0 0 0 0 0 0 0 0 1351 0 0 0 0 0 0 91 0 0 1301 0 
0 339 9 0 0 251 1132 0 0 0 0 1230 0 0 0 0 0 0 0 0 0 0 0 0 1573 22 0 0 0 1424 0 0 0 0 0 0 0 0 0 0 0 0 0 0 0 0 0 0 0 0 0 0 0 0 0 0 1231 0 0 0 0 0 0 0 0 0 0 0 0 0 0 0 0 0 0 0 0 0 0 0 
0 0 0 1036 0 0 984 578 0 0 0 0 0 0 0 0 0 0 0 0 0 463 0 0 0 0 0 0 0 0 0 0 0 0 0 0 0 0 0 0 0 0 0 0 0 0 0 0 0 0 0 0 0 1410 0 0 0 0 0 0 0 0 0 0 0 0 0 0 0 0 481 0 0 0 0 0 0 0 0 0 
0 0 0 0 0 0 0 0 0 0 0 0 0 0 0 0 0 0 0 0 0 0 0 198 0 1266 849 0 0 0 0 0 733 0 0 0 0 0 0 0 0 0 0 0 0 1044 0 0 0 109 0 0 0 0 0 0 0 0 0 0 1386 0 0 0 0 0 0 0 0 0 0 0 1143 0 0 0 1524 0 0 0 
0 0 0 0 0 0 0 0 0 0 0 0 0 0 0 0 0 0 0 0 0 0 0 0 0 0 0 0 0 0 0 0 0 0 0 0 0 0 0 0 0 0 0 0 0 0 0 0 0 0 0 0 1059 0 0 0 0 0 0 0 0 0 0 0 0 0 0 0 0 0 0 0 0 0 0 0 0 0 0 0 
0 0 0 0 0 0 0 0 0 0 0 0 0 0 0 0 0 0 0 0 0 0 0 0 0 0 0 0 0 0 1302 0 0 0 0 0 0 0 0 0 0 0 0 701 0 0 0 0 0 0 0 0 0 0 231 0 0 0 0 0 731 0 0 0 0 0 0 1327 0 0 0 0 0 0 0 0 0 0 0 0 
0 0 0 0 0 0 0 0 0 0 0 1145 0 0 0 0 0 0 0 0 0 0 0 0 0 0 0 0 0 0 0 0 0 0 0 0 0 0 0 0 0 0 0 0 0 0 0 0 0 0 0 0 0 0 0 0 0 0 0 0 0 0 0 0 0 0 0 0 0 0 797 0 0 0 0 303 0 0 0 1159 
0 0 0 0 0 367 0 0 0 0 743 0 0 0 0 0 0 0 0 0 0 0 0 1307 0 0 117 0 1580 0 0 1420 0 0 0 0 0 0 0 0 0 0 0 0 0 0 0 0 0 0 0 0 0 0 1170 0 0 0 0 0 0 0 0 0 0 1525 0 0 0 0 458 0 0 0 0 0 416 0 0 501 
0 0 0 0 0 0 621 0 1505 0 0 0 0 0 0 0 0 1378 0 0 0 0 0 0 0 0 0 0 0 0 0 567 0 0 0 0 0 0 9 0 0 0 0 0 0 0 0 0 0 0 0 0 0 0 0 0 0 0 0 0 0 0 0 0 0 1254 1535 100 0 0 0 0 0 0 0 0 0 0 0 0 
0 0 0 0 0 0 0 0 0 1277 0 0 0 0 1449 0 0 0 0 0 0 0 0 0 0 0 0 0 605 679 0 0 0 0 0 0 0 0 0 0 0 0 0 0 0 0 0 0 0 0 1442 684 1337 0 0 0 0 0 0 0 0 0 0 16 0 0 436 0 0 0 0 0 0 0 0 0 0 0 0 0 

# Time : 153600000 
0 0 0 0 0 0 0 0 0 0 0 0 0 0 0 0 0 0 0 0 0 0 0 0 0 688 978 0 0 0 0 0 0 0 0 0 488 0 0 0 0 0 0 0 0 0 0 0 26 195 954 0 0 0 0 0 0 0 0 0 1394 0 0 0 0 0 0 0 0 0 1206 0 107 0 0 0 0 0 0 0 
0 529 0 0 0 0 0 0 0 0 0 0 0 0 0 4 0 0 0 0 0 0 0 0 0 0 0 0 0 0 0 0 0 0 0 0 0 0 319 0 0 0 0 0 0 0 0 0 0 0 0 0 0 0 0 866 0 0 0 0 0 0 0 0 0 0 0 0 0 779 0 0 0 0 772 0 0 0 0 0 
0 0 0 0 0 0 0 0 0 0 0 0 0 0 0 0 0 0 0 0 0 0 0 0 0 0 0 0 0 0 0 0 0 0 0 0 0 0 0 0 0 0 0 0 0 0 0 0 0 0 0 0 0 0 0 0 0 0 0 0 0 0 0 0 0 0 0 0 0 0 0 0 0 0 1403 0 94 0 0 0 
0 0 0 0 0 0 0 0 0 0 0 0 0 0 0 0 0 0 0 1005 0 0 0 0 0 0 0 0 0 85 0 0 150 0 0 0 0 0 0 258 0 0 0 0 0 0 0 0 1337 0 0 0 0 0 0 0 1134 0 0 0 0 0 0 0 0 0 0 0 0 0 0 0 0 0 0 0 0 0 0 0 
0 0 0 0 0 0 410 0 0 0 0 0 0 0 0 0 0 0 0 0 0 0 0 0 0 0 0 0 0 1337 0 0 0 0 0 0 0 0 0 0 0 0 0 0 0 0 0 0 0 0 0 0 0 0 0 0 0 496 0 0 0 0 0 0 0 0 0 0 0 0 0 0 0 0 0 0 0 0 0 0 
0 1108 0 0 0 0 0 1600 0 0 0 829 0 0 0 0 546 0 0 0 0 0 0 0 0 0 0 600 0 0 0 0 0 0 0 0 0 0 0 0 0 0 0 0 0 0 0 0 0 0 0 0 714 1403 0 0 201 0 0 0 0 0 0 0 0 0 0 0 1442 0 0 0 0 0 0 0 0 0 0 0 
0 0 1419 0 0 0 0 0 0 0 0 0 0 0 0 0 0 0 0 0 0 0 0 0 0 0 682 0 0 0 0 0 1274 0 0 0 0 0 0 0 0 0 0 0 0 0 0 0 0 0 0 0 0 0 0 0 0 0 0 0 0 705 0 0 0 0 0 0 0 0 0 220 0 0 0 0 0 0 0 0 
0 0 0 0 0 0 0 0 0 0 0 0 0 0 0 0 0 0 0 0 0 0 0 0 0 0 0 0 0 0 0 0 0 0 0 0 0 0 0 0 0 0 0 0 0 0 1018 0 0 0 0 0 0 0 0 0 0 0 0 0 0 0 0 0 0 0 0 0 0 0 0 0 0 0 0 0 745 0 0 0 
0 0 0 0 0 0 0 0 0 1083 0 0 0 0 0 0 0 0 0 0 0 0 0 1272 0 0 865 0 0 0 0 0 0 0 0 0 0 1583 0 0 1350 0 0 618 0 0 0 0 0 1504 0 0 0 0 0 0 0 0 0 0 0 0 0 0 0 95 0 0 0 0 0 0 0 0 0 0 0 675 372 0 
0 0 0 0 0 0 0 0 0 0 0 0 541 0 0 0 0 0 967 0 0 855 892 0 0 0 0 0 0 0 0 0 0 0 0 1024 0 0 0 0 0 0 0 0 0 0 0 0 0 0 0 1260 0 0 0 0 0 0 8 0 909 0 421 0 0 0 0 0 0 0 1450 0 0 0 0 0 0 0 0 0 
635 0 0 0 891 0 0 364 0 0 0 0 0 0 0 0 0 0 0 0 0 0 0 0 0 0 0 0 0 0 0 0 0 0 0 0 0 0 0 0 0 0 0 0 0 0 0 0 0 0 0 0 439 0 0 1436 0 0 1058 0 0 0 0 0 0 0 0 0 1305 0 0 0 0 0 0 0 0 0 0 0 
1484 0 0 0 0 1126 0 0 0 0 0 0 0 0 0 0 0 0 0 0 0 0 0 0 0 0 0 0 0 0 0 0 0 0 0 0 0 0 0 0 0 0 0 0 0 0 0 0 0 0 0 0 0 0 0 314 0 0 0 0 0 0 0 0 998 0 0 0 0 0 0 0 0 0 0 0 0 0 0 0 
0 0 0 0 0 527 0 773 0 0 0 0 0 0 0 0 0 0 0 0 0 0 0 0 0 0 0 0 0 0 0 0 0 0 0 0 0 0 0 1086 0 0 0 0 0 0 0 0 0 0 0 0 0 0 0 0 0 0 0 0 18 0 146 0 832 0 0 0 0 0 0 0 0 0 0 0 0 0 0 0 
0 0 0 0 0 0 0 0 0 0 0 0 0 0 0 0 0 0 0 0 0 0 313 0 1038 0 0 0 0 0 0 0 0 0 0 0 0 0 0 0 602 0 0 0 0 0 0 0 0 0 0 0 0 1047 767 0 0 0 0 608 0 0 1209 0 0 751 0 0 0 0 0 0 0 0 0 0 0 0 0 0 
0 0 0 0 0 0 0 0 0 0 0 0 0 0 0 0 0 0 0 0 0 0 0 0 0 0 0 0 0 0 1033 0 0 0 1470 0 0 0 0 0 0 0 0 0 0 0 0 0 0 0 0 1484 0 0 0 0 0 0 0 0 0 0 0 343 0 717 0 0 0 0 0 895 666 0 0 0 0 0 0 0 
0 0 0 0 0 0 0 0 1455 0 0 0 0 0 0 0 0 0 0 0 0 0 0 0 0 0 0 0 0 0 0 0 0 0 0 0 0 0 0 0 0 0 0 0 0 0 0 0 64 0 1062 0 0 0 0 0 0 0 0 0 0 0 0 0 0 0 0 0 0 0 0 0 0 0 0 0 0 0 0 0 
0 0 0 0 0 0 0 0 0 0 0 0 0 0 0 0 0 0 0 0 0 0 0 0 0 0 0 0 0 0 0 0 0 0 0 0 0 0 0 0 0 0 0 0 0 0 0 0 0 0 0 0 11 0 0 0 0 0 0 0 0 15 0 0 0 0 0 0 0 0 0 0 0 0 0 0 0 0 0 0 
0 0 0 0 0 0 0 40 0 0 0 0 196 0 0 235 0 0 0 0 0 0 0 0 0 0 0 0 0 0 0 0 0 0 0 0 0 0 0 0 0 0 811 0 0 0 0 1166 0 1287 0 0 0 0 0 0 0 0 0 0 0 0 0 0 0 0 0 0 0 0 0 0 0 817 0 0 0 0 0 0 
0 0 15 0 0 0 0 0 244 0 531 0 0 0 0 0 0 0 1503 0 0 0 0 0 0 0 0 0 0 0 0 0 0 0 0 0 0 0 0 0 0 0 0 0 0 291 0 0 0 0 0 0 0 0 0 0 0 0 0 0 0 0 0 0 0 0 0 0 0 164 0 0 0 0 0 0 0 0 0 0 
0 0 0 0 0 0 0 0 0 0 0 0 0 0 0 0 0 0 0 0 0 0 0 0 0 0 0 0 0 0 0 0 0 359 0 0 0 0 0 0 140 0 1516 0 0 1490 0 0 0 0 0 0 0 0 0 0 0 0 0 0 0 0 0 0 0 0 0 0 0 0 0 0 0 0 0 0 0 0 0 0 
0 0 0 0 0 0 0 0 1032 0 0 0 0 0 0 0 1416 1356 0 0 0 0 0 0 0 0 0 0 0 0 0 0 0 0 0 0 0 0 0 0 0 0 0 0 0 0 0 0 0 0 0 460 0 0 0 0 0 0 0 627 0 0 0 0 0 0 1052 0 0 0 0 0 0 0 0 0 0 0 0 0 
0 0 0 1271 0 0 0 0 0 0 0 0 0 0 0 0 735 0 0 283 0 0 1116 0 0 357 0 756 0 0 0 0 0 1280 0 0 147 0 0 0 0 0 0 0 307 0 0 0 0 88 530 0 0 0 0 0 0 0 0 0 0 1556 962 0 0 0 924 1316 0 0 0 0 0 473 0 0 0 0 0 0 
0 0 0 0 0 0 0 0 0 0 0 0 0 0 0 0 0 0 0 0 0 0 0 0 0 0 648 0 0 0 0 0 0 0 0 0 0 0 0 0 0 0 716 1169 1348 0 0 0 0 0 0 0 0 0 0 841 0 0 0 0 0 0 0 0 0 0 0 0 0 0 0 0 0 0 0 0 0 0 0 0 
0 0 0 0 959 0 0 0 0 0 0 0 0 0 0 0 0 0 0 0 0 0 0 0 0 0 0 0 0 0 0 0 1301 0 0 0 0 0 0 0 0 969 0 0 0 0 0 0 0 0 0 0 0 0 0 0 0 0 1261 0 0 0 961 0 284 0 0 0 0 0 0 0 0 0 0 0 0 0 0 0 
0 0 0 0 0 0 0 0 0 0 0 1390 0 0 0 0 0 0 0 0 0 0 0 0 0 0 0 0 0 0 0 0 0 0 0 0 0 0 0 0 0 0 0 0 0 0 0 0 0 0 0 0 0 0 0 0 0 184 0 0 0 0 0 0 0 0 0 0 0 0 0 0 0 0 0 0 0 0 0 0 
0 0 0 0 0 40 0 0 0 0 844 0 1146 0 0 0 0 0 0 0 0 450 0 0 0 0 0 0 0 0 0 0 0 0 0 0 0 0 0 0 0 0 0 0 0 0 0 0 0 0 0 0 0 0 0 0 0 0 0 0 0 0 0 0 0 0 0 0 0 0 0 0 0 0 0 0 0 0 0 0 
0 0 0 0 0 0 0 0 0 0 0 0 0 0 0 0 0 0 0 0 1380 0 0 0 0 0 0 1461 0 0 260 0 0 0 0 0 0 0 0 0 0 0 0 0 0 0 0 0 0 0 1541 0 0 0 0 0 0 0 0 0 0 0 1215 0 0 0 0 0 0 0 0 0 0 0 0 0 0 0 0 0 
0 0 0 0 0 0 0 675 0 0 0 0 0 0 0 0 0 0 0 0 0 622 0 0 0 0 665 0 0 485 0 0 0 0 0 0 0 0 0 0 0 0 0 0 0 0 0 0 0 0 0 0 0 0 0 0 0 0 0 0 0 0 0 1221 0 0 317 0 0 0 0 0 0 0 0 0 0 0 0 0 
0 0 0 0 483 0 0 0 0 0 0 0 0 0 0 0 0 0 0 0 0 0 0 0 0 0 0 0 0 0 0 0 0 0 0 0 0 0 0 0 0 0 0 0 0 0 1358 0 0 982 532 1577 0 0 0 0 0 0 0 0 0 0 0 0 646 0 0 93 0 0 0 0 857 0 764 0 0 0 0 0 
0 0 0 0 0 0 0 0 0 0 0 0 0 0 0 0 0 0 0 0 0 0 0 0 0 0 0 278 1404 999 0 0 0 0 0 145 0 0 0 0 0 1251 0 655 1437 0 0 1171 436 1551 588 390 0 0 0 0 0 0 0 0 431 0 0 0 0 0 0 0 0 0 0 0 0 0 183 0 0 0 0 0 
298 0 0 0 0 0 357 0 0 0 0 0 0 0 1198 0 1336 0 0 0 0 0 0 0 0 0 436 0 771 40 717 731 1494 0 0 0 0 0 0 0 226 1413 793 645 723 433 1008 754 540 1036 1318 600 817 0 0 0 0 0 0 0 0 0 0 0 0 0 0 0 0 0 0 0 0 0 0 0 1520 0 944 0 
0 0 0 0 0 0 0 0 0 0 0 0 0 0 0 0 0 0 0 0 0 0 0 0 0 0 0 0 596 382 896 50 534 0 0 0 1329 0 8 99 752 574 1388 1170 369 354 6 453 227 703 477 21 1043 0 0 0 0 0 459 0 0 0 0 0 0 0 1203 0 0 0 0 1205 0 0 0 0 0 0 0 0 
0 0 0 0 0 0 0 0 0 1263 0 0 0 0 0 0 0 0 0 0 0 0 0 0 0 0 0 311 1469 899 680 1165 0 0 0 103 665 0 0 382 0 671 1293 850 388 468 851 389 1290 155 298 178 71 0 0 0 0 0 0 0 0 0 829 0 0 0 0 0 0 0 0 0 0 0 0 0 0 0 863 0 
0 0 0 0 0 0 0 0 0 0 0 0 0 705 0 0 0 1488 0 0 0 0 1094 0 0 0 0 0 47 720 627 1372 1496 902 1177 681 1076 570 508 0 1213 0 594 1512 375 85 1535 1331 1460 505 1534 188 1513 398 606 0 0 0 0 0 356 0 0 0 0 0 0 0 0 0 0 1271 0 0 0 0 0 0 0 905 
0 0 0 0 0 0 0 0 0 0 1409 0 0 0 0 0 0 0 0 0 0 0 0 0 0 0 0 0 457 983 542 920 742 1103 584 256 373 145 546 1371 1102 1514 1473 494 768 1481 841 1151 954 521 813 804 743 0 0 0 0 0 0 0 0 0 467 0 0 114 0 0 0 1241 0 0 0 0 0 1339 0 0 0 0 
0 0 0 0 0 0 0 0 0 0 0 0 0 0 0 0 0 0 0 0 0 0 0 0 0 0 1134 0 525 1488 1062 1186 760 182 68 959 846 170 74 1099 708 1357 1434 986 856 798 1581 843 762 177 577 82 499 0 0 0 0 0 0 0 0 0 1299 0 0 0 0 0 1329 576 0 0 0 0 0 0 0 0 0 0 
0 0 0 0 0 0 0 0 0 0 0 0 0 0 0 0 0 30 0 0 0 0 0 0 0 0 0 0 1503 1046 867 312 1443 625 237 736 1442 1576 264 1559 1001 1257 24 580 1272 973 0 935 1150 1222 37 803 0 0 34 0 0 0 0 0 0 0 1139 0 0 0 0 0 0 0 0 0 0 164 0 0 0 0 0 0 
0 0 0 0 0 0 0 565 0 0 0 0 0 0 0 0 0 0 0 0 0 0 0 0 0 0 0 0 1343 1231 503 827 1266 849 423 686 868 421 1369 903 1235 1264 1285 531 0 0 0 611 687 1380 224 0 440 0 0 0 0 0 0 0 0 0 0 0 0 0 0 85 0 0 0 0 0 0 0 0 0 0 0 0 
0 0 0 0 0 0 0 0 0 0 0 0 0 0 0 0 0 0 0 0 0 477 0 0 0 0 0 0 0 1322 1211 1176 1127 547 618 1556 642 853 1595 1450 465 1600 158 379 0 0 0 0 136 1089 1286 967 0 0 0 0 0 0 0 0 1186 1352 0 0 0 0 0 0 0 0 0 0 0 0 0 0 0 770 0 0 
0 0 0 1241 0 0 0 0 0 0 0 0 0 0 0 0 0 0 0 391 0 0 0 0 0 0 0 0 0 0 1294 634 53 1091 90 299 1361 838 1234 1147 428 1110 764 1377 0 0 0 0 579 713 81 0 0 0 0 0 0 0 0 0 0 454 0 0 0 0 0 0 0 0 0 0 0 0 0 0 0 0 0 0 
0 0 0 659 0 0 0 0 0 0 0 0 0 0 0 0 0 0 0 0 0 0 0 0 0 32 0 0 0 0 959 180 1426 438 905 1391 1190 549 984 485 900 1582 777 378 134 1052 357 658 691 828 1520 380 0 0 0 0 0 0 0 0 0 0 0 1485 0 0 1435 0 0 0 0 0 0 0 0 0 0 0 0 0 
0 0 0 0 0 0 0 0 0 0 0 0 0 0 0 0 0 0 0 0 0 318 0 0 0 0 0 0 0 0 0 519 1067 879 462 1458 1408 1029 1282 1327 1101 607 1548 164 471 175 98 1263 1021 1230 1390 360 176 0 0 0 0 0 0 0 0 0 0 0 0 0 0 0 0 0 0 0 0 0 0 0 0 0 0 0 
0 0 0 0 0 0 0 0 0 0 0 0 0 0 0 1444 0 0 0 0 0 0 0 0 0 0 0 0 0 0 0 751 614 1173 718 1248 957 1472 1364 58 333 121 458 1433 1105 493 996 1254 1386 1212 17 1132 0 0 0 0 0 0 0 0 0 0 0 0 0 0 0 0 1550 0 0 0 1580 0 0 0 0 0 0 0 
0 0 395 0 0 0 0 0 0 0 0 0 0 0 0 0 0 0 0 0 0 0 0 0 0 0 0 0 0 428 0 710 108 110 1550 1252 700 677 266 928 1417 0 343 534 376 1072 1210 323 1011 251 1401 855 0 0 0 0 0 0 0 0 0 0 0 0 0 0 0 0 0 0 0 0 0 0 0 0 1163 0 0 0 
0 0 0 0 0 0 0 0 0 0 0 0 0 0 0 1161 0 0 0 0 0 0 0 0 0 0 0 0 0 0 142 1251 1045 1478 895 325 861 1203 344 1445 183 1193 1155 1056 1555 1461 1539 276 1226 1430 1500 1144 0 0 194 715 0 0 0 1462 0 0 0 0 0 0 0 0 0 0 0 0 0 0 0 0 0 0 0 0 
0 0 638 0 0 0 0 0 0 0 0 0 0 0 0 0 0 0 0 0 0 0 0 0 0 0 0 0 0 385 955 646 27 439 795 1509 402 232 202 1262 245 1080 209 107 750 35 208 666 97 977 293 358 0 0 0 0 0 0 0 0 0 0 0 0 0 0 0 0 0 0 0 0 0 0 0 0 0 0 0 1359 
0 0 0 0 0 0 0 0 0 0 0 0 0 0 0 0 0 0 0 0 0 140 0 0 0 0 0 0 0 0 189 89 350 533 1570 674 23 948 1019 1424 474 1326 766 1281 196 184 275 553 1086 831 1197 644 0 0 0 0 0 0 0 0 0 0 0 0 0 0 0 0 0 0 0 0 0 0 0 0 0 0 0 0 
0 998 0 0 1480 0 0 0 0 0 0 0 0 0 0 0 0 749 0 0 0 0 0 0 0 0 0 0 0 1463 491 129 444 283 734 198 563 922 1383 486 144 740 1591 858 1174 872 958 512 228 371 847 0 45 914 0 0 0 0 628 0 0 0 0 0 0 1424 0 0 1008 0 0 0 747 0 0 0 0 0 0 0 
0 0 0 0 0 1365 0 0 0 0 0 0 0 0 1565 0 0 0 0 0 0 0 0 0 0 0 0 720 0 0 1350 1219 104 816 1432 1240 76 910 1440 408 1196 279 467 936 318 1145 528 1588 608 1359 1431 657 0 0 0 0 0 0 0 0 0 0 0 950 0 0 0 0 1299 0 0 0 0 0 0 0 0 0 0 0 
0 0 0 0 0 0 0 0 0 0 0 0 0 0 0 65 817 0 0 0 0 0 0 0 0 0 0 0 404 141 259 1126 568 1494 229 1063 551 1066 1498 204 139 1532 1299 181 993 483 1474 77 978 0 0 148 73 0 0 0 0 0 0 1298 0 0 0 0 0 0 0 0 294 0 0 0 0 0 0 872 0 0 0 0 
0 0 0 0 0 0 910 0 0 0 0 0 0 0 0 0 0 0 0 0 0 0 0 0 0 0 0 0 934 384 885 273 785 346 1253 1059 1111 590 889 944 250 1200 1329 249 639 971 62 880 1192 0 1121 0 0 0 517 0 0 818 0 0 0 0 0 0 0 0 0 0 0 0 0 0 947 0 0 0 0 0 0 0 
0 0 0 0 0 0 0 0 0 0 0 0 4 0 0 0 0 0 0 0 0 476 0 0 0 0 0 0 0 91 1584 1587 165 980 1540 1156 30 573 1519 1292 1271 0 0 0 249 0 0 0 0 0 0 1594 0 0 0 0 0 0 0 0 0 0 0 0 0 0 0 0 0 0 0 0 0 0 0 0 0 0 0 0 
0 0 0 0 0 0 0 0 0 0 0 0 0 0 0 0 0 0 1086 0 0 0 0 0 0 0 0 971 0 0 0 1348 368 1374 500 1349 34 147 0 456 0 0 0 0 1187 0 0 0 0 0 0 1254 0 0 0 0 0 0 0 0 0 1106 0 0 0 614 0 0 0 0 0 0 0 0 0 0 0 0 0 0
[truncated: 1,084,830 more chars]
