# Supplementary material for: Non-reciprocal multifarious self-organization
Source: Nat Nanotechnol. 2022 Dec 12;18(1):79–85. doi: 10.1038/s41565-022-01258-2 (PMC9879770; doi:10.1038/s41565-022-01258-2)
Supplement: Source Data Fig. 2 — Monte Carlo simulation output. [file 41565_2022_1258_MOESM2_ESM.zip › Source_Data_Fig2/d/Patterns_SS_515_SP_515.txt]

# Pattern 1 
669 374 975 694 1592 914 1108 1124 1137 616 414 1139 612 1522 497 335 1030 1100 925 1526 315 309 64 520 1182 633 105 1533 412 1283 1037 592 807 271 455 7 792 225 1506 775 
1554 1140 602 341 222 1023 192 270 727 1216 926 1096 1130 472 923 1297 1347 1345 1094 1161 779 774 1490 1373 1523 629 544 52 1396 1464 714 156 1339 1260 1586 863 231 321 1367 112 
945 1342 1453 114 460 1188 241 36 643 1064 161 133 63 1325 1572 1009 805 305 235 123 352 763 88 399 173 788 117 949 637 1563 101 1121 13 732 1568 1242 1565 930 258 116 
802 1120 1049 80 44 1014 65 347 796 1487 469 586 1416 138 1351 1451 873 269 345 367 125 203 307 724 1578 1275 1274 1557 1058 95 757 118 72 1312 745 292 1214 1060 721 1227 
166 1468 548 912 1078 860 1412 1599 530 1341 1400 1320 735 1330 963 956 1141 1247 1510 492 1395 939 1379 541 591 1180 854 362 941 238 313 1220 765 246 267 808 422 152 1541 892 
848 663 46 623 25 212 725 837 1508 221 1 252 638 865 406 464 752 1585 620 819 938 709 153 1495 776 1119 733 871 96 1398 348 921 1428 1524 1079 794 1516 516 8 987 
211 683 770 862 647 282 626 297 829 1569 43 1305 353 1018 1276 822 1385 1302 1146 326 113 169 799 1166 482 1596 1446 1075 927 1012 660 744 1338 149 263 1081 1590 1031 1376 575 
329 424 20 1291 1074 915 294 356 320 1051 490 248 370 1564 933 571 891 342 1528 523 1328 1340 15 437 814 961 1095 479 554 1184 1123 555 1183 695 1527 613 1149 1288 901 448 
517 207 79 917 576 316 664 1381 1238 1324 617 400 1363 306 1334 1344 1482 1553 604 1179 1389 866 364 787 31 1090 1365 981 857 982 532 1577 641 1136 92 610 1504 965 1543 1571 
4 274 535 311 670 537 1574 278 1404 999 578 783 300 990 1115 73 1261 1558 60 54 1298 99 526 1360 599 1593 821 1171 436 1551 588 390 1178 864 705 1579 331 75 381 924 
886 1128 1537 1455 1249 1422 1335 429 771 40 717 731 897 426 1206 635 1471 397 78 1087 130 1413 793 645 723 433 1008 754 540 1036 1318 600 649 1499 844 268 1549 103 951 9 
1397 470 496 561 1358 953 1175 661 596 382 896 50 1346 481 19 1118 1462 656 673 18 587 574 1388 1170 369 354 6 453 227 703 477 21 1043 415 1530 193 1507 304 882 1484 
824 1277 83 1418 419 1042 567 974 1469 899 680 1165 761 366 286 878 57 676 459 38 296 671 1293 850 388 468 851 389 1290 155 298 178 71 1284 898 812 988 1112 1452 992 
1384 1333 970 969 70 94 747 1337 47 720 627 1372 1496 902 1177 681 1076 570 508 391 217 884 594 1512 375 85 1535 1331 1460 505 1534 188 1513 1308 234 998 931 476 253 632 
1082 480 545 1485 966 1020 1017 1368 457 983 542 920 742 1103 584 256 373 145 546 1371 1102 1514 1473 494 768 1481 841 1151 954 521 813 804 743 226 417 817 215 1208 767 10 
946 337 1084 1420 1542 823 942 773 525 1488 1062 1186 760 182 68 959 846 170 74 1099 708 1357 1434 986 856 798 1581 843 762 177 577 82 499 501 1218 1423 748 452 911 1002 
2 769 1167 167 565 1505 539 1026 1503 1046 867 312 1443 625 237 736 1442 1576 264 1559 1001 1257 24 580 1272 973 1525 935 1150 1222 37 803 651 67 132 809 1255 135 962 1217 
119 932 507 1419 778 242 115 825 1343 1231 503 827 1266 849 423 686 868 421 1369 903 1235 1264 1285 531 1013 527 556 1169 687 1380 224 1256 1573 1280 564 262 569 1273 351 1467 
636 830 756 706 206 877 1134 143 495 1322 1211 1176 1127 547 618 1556 642 853 1595 1450 465 1600 158 379 466 1317 1194 810 136 1089 1286 967 597 622 1241 1492 1201 1425 1005 688 
255 339 907 383 1245 685 281 1561 303 1073 1294 634 53 1091 90 299 1361 838 1234 1147 428 1110 764 1377 361 340 1387 624 579 713 81 440 1092 359 288 427 1444 665 800 487 
682 701 1117 1259 456 1562 210 41 550 560 1269 180 1426 438 905 1391 1190 549 984 485 900 1582 777 378 134 1052 357 658 691 828 1520 380 972 106 39 395 1489 319 1246 1187 
1044 1125 789 56 236 1143 1319 5 1104 171 409 519 1067 879 462 1458 1408 1029 1282 1327 1101 607 1548 164 471 175 98 1263 1021 1230 1390 360 410 213 48 1457 33 558 1010 1098 
1366 1597 254 994 1497 881 1040 1172 1479 1306 1106 751 614 1173 718 1248 957 1472 1364 58 333 121 458 1433 1105 493 996 1254 1386 1212 17 1132 174 1438 280 86 416 653 1158 1133 
894 1093 430 218 797 566 811 1352 163 1148 943 710 108 110 1550 1252 700 677 266 928 1417 372 343 534 376 1072 1210 323 1011 251 1401 855 1215 968 883 332 454 698 411 1566 
1323 712 102 1354 704 1221 489 128 801 738 142 1251 1045 1478 895 325 861 1203 344 1445 183 1193 1155 1056 1555 1461 1539 276 1226 1430 1500 1144 755 386 506 611 583 741 1411 513 
876 1131 1071 1083 964 1250 1483 1289 291 385 955 646 27 439 795 1509 402 232 202 1262 245 1080 209 107 750 35 208 666 97 977 293 358 157 1061 619 1310 1243 1007 1313 728 
405 615 1336 1204 995 772 918 140 51 1000 189 89 350 533 1570 674 23 948 1019 1424 474 1326 766 1281 196 184 275 553 1086 831 1197 644 840 336 327 581 1003 120 919 154 
628 387 729 929 909 1403 1050 1538 1441 1517 491 129 444 283 734 198 563 922 1383 486 144 740 1591 858 1174 872 958 512 228 371 847 832 659 1544 1303 1015 1407 985 441 1267 
672 265 1213 1069 1356 3 684 1466 1268 12 1350 1219 104 816 1432 1240 76 910 1440 408 1196 279 467 936 318 1145 528 1588 608 1359 1431 716 1198 696 1301 1065 1598 711 1300 502 
16 1024 509 522 1237 1362 1476 443 404 141 259 1126 568 1494 229 1063 551 1066 1498 204 139 1532 1299 181 993 483 1474 77 978 737 699 1456 401 1436 679 243 1439 1547 1038 835 
1114 199 159 908 1025 1529 562 84 934 384 885 273 785 346 1253 1059 1111 590 889 944 250 1200 1329 249 639 971 62 880 1192 200 1107 394 131 330 32 1159 749 445 49 418 
979 605 11 219 1163 261 859 1536 1463 91 1584 1587 165 980 1540 1156 30 573 1519 1292 1271 151 707 1033 662 536 1580 191 240 1236 377 1589 875 1027 126 601 806 582 1191 606 
26 1223 842 230 287 1353 726 1207 782 322 1409 1348 368 1374 500 1349 34 147 1164 239 833 1370 1265 1493 349 59 834 815 1475 355 1233 621 392 869 730 137 689 1116 1406 692 
1560 1199 127 991 1181 1034 1129 648 484 1296 61 168 488 338 1575 538 1035 186 790 1109 308 1185 791 559 1085 675 652 1016 739 630 1375 289 197 272 1258 190 1028 960 904 852 
1454 176 1421 109 172 463 552 124 937 1209 220 244 1138 874 363 667 818 1088 1405 432 450 1316 317 1491 989 529 952 435 498 1321 1041 195 324 1154 1393 425 1039 557 403 1202 
510 888 187 1189 285 179 826 1314 1304 1567 1511 162 504 1077 1449 890 55 1521 22 223 413 1229 1228 1162 478 29 839 1531 511 1153 1477 1053 916 678 631 398 1315 1501 302 365 
42 111 1307 603 1480 146 1448 780 1032 122 657 1122 1392 820 746 201 1068 609 1142 1414 233 598 595 295 1546 1309 1399 1225 290 906 781 150 160 442 1239 1270 572 396 449 947 
668 753 1415 1279 434 1278 1518 1410 1205 1022 148 1583 690 1435 1486 420 1054 650 301 950 100 310 205 640 997 1232 1465 1427 893 1168 514 1113 1402 1378 451 93 1447 722 976 543 
585 1355 45 284 1152 593 1287 1594 524 784 1195 257 1515 260 1332 1295 1070 655 1437 214 475 14 786 407 28 185 1057 1006 870 1047 1135 887 1048 1055 1394 446 87 589 1004 693 
334 654 758 473 447 1552 518 1160 1545 1470 697 515 715 1429 277 913 836 461 1157 216 194 66 1502 431 759 719 69 328 1459 1097 247 845 702 1224 314 393 1382 940 1244 1311 


# Pattern 2 
686 582 1378 657 1257 1463 250 345 99 1186 655 813 399 1482 1571 206 708 298 969 1179 903 1553 244 1350 975 740 1042 316 812 1580 451 929 1461 707 266 1142 1401 1270 192 799 
1050 146 97 413 1074 985 1300 171 382 1581 133 95 894 142 1313 336 128 242 269 1575 943 147 189 1268 571 1347 801 346 626 615 988 1413 223 440 109 262 428 1 1090 828 
1260 1274 57 1034 1233 90 492 1029 483 678 1014 1550 439 1227 63 1234 618 1389 1444 1341 230 1134 741 328 140 28 1371 967 209 318 107 1293 1568 455 1432 1275 611 496 1406 1253 
3 259 862 1123 522 962 1340 625 649 763 1584 1037 1144 1082 151 255 87 1024 20 355 1552 1187 1336 168 506 1011 341 1488 640 16 992 1331 435 564 1122 468 68 11 1436 1505 
912 1407 1439 849 424 448 1458 397 746 378 287 1529 274 918 809 1526 1053 524 1352 778 635 631 364 193 623 144 1501 1056 1094 1181 1224 1102 1449 429 769 194 733 441 853 1398 
620 1513 96 306 381 909 1185 634 476 818 398 300 774 1130 353 1093 913 51 1536 315 550 478 565 972 1548 536 1217 1267 540 322 1445 1278 1382 246 1230 1377 737 226 385 1047 
207 815 49 1165 1411 267 351 791 735 608 461 966 850 1484 1475 667 689 682 238 25 320 1555 1489 462 415 1141 700 731 959 1485 37 123 1104 14 1317 248 410 354 1588 1395 
212 1446 1470 116 452 994 1537 360 1594 1133 1459 1088 395 137 405 1159 1046 108 1247 391 1191 1252 552 387 1132 1149 404 403 130 798 914 1385 808 511 79 204 942 690 1245 526 
1574 1516 952 174 134 1169 179 1596 499 1287 1173 701 879 743 1282 1375 81 1342 1380 249 1172 989 41 1286 1333 1119 684 106 1067 906 999 1506 830 1229 759 71 1098 725 1126 991 
758 961 1239 642 1466 55 1265 45 1509 1320 1086 1006 710 1570 817 775 1388 251 1582 1415 1343 927 277 908 1064 283 135 699 217 234 995 672 433 314 1201 33 1503 795 646 1290 
1433 537 1600 432 335 785 196 1494 1294 1560 840 944 1128 1073 325 1163 1263 376 1465 1310 156 719 1366 366 500 362 187 280 1108 305 525 1110 1569 773 786 261 302 442 881 673 
834 1112 570 586 485 793 334 78 162 481 688 530 15 592 661 1315 1440 1511 538 23 1539 82 66 1414 761 854 454 541 152 17 1309 225 62 941 93 1527 396 1242 1246 606 
456 797 1244 1079 716 489 285 602 939 787 1085 598 772 120 1418 907 1036 664 229 1374 1390 24 1266 886 458 1083 447 533 709 434 888 1587 1137 110 1468 899 473 1117 604 1188 
669 1533 510 1298 1150 103 1215 70 780 1561 202 115 77 256 895 1026 1168 1003 841 272 829 656 1376 21 638 124 53 838 718 1542 1515 1033 477 968 951 1216 1013 1048 601 1498 
738 932 732 160 104 1517 460 507 923 1237 891 1563 844 1039 915 327 950 91 1058 1306 501 339 203 257 1005 446 1272 721 660 1095 677 919 1147 712 329 289 535 1471 703 1204 
757 704 1154 558 1303 1007 1038 569 487 1235 1131 74 88 276 694 343 42 1368 436 1065 1207 528 632 406 43 265 947 484 425 555 580 375 1296 201 85 121 1429 450 762 321 
1481 163 8 575 393 359 548 508 1519 1431 846 1558 567 633 1243 1312 810 1541 1404 86 807 652 1437 1464 60 31 337 304 164 1017 839 509 1572 1051 1273 464 713 811 159 1146 
752 1061 1424 1504 1097 1019 157 1075 165 517 800 1353 1264 847 472 427 1292 978 281 870 1171 893 605 1208 1299 1160 560 1249 1562 1325 474 127 532 1531 459 630 370 711 1514 960 
438 264 724 1473 56 445 964 1338 680 258 220 545 170 983 955 293 1512 736 411 352 221 1254 495 1314 842 882 113 1318 965 1483 330 1524 288 1329 745 384 827 390 94 577 
875 1409 1579 726 938 1438 1057 1161 884 1127 873 1280 671 622 69 766 1262 636 1330 1109 1164 504 1339 1546 802 6 1196 1076 587 987 247 1200 498 83 1271 1289 717 254 1135 1250 
486 514 105 222 905 377 771 980 145 1460 1427 804 1070 1059 65 866 380 911 1180 1369 1211 1586 40 1116 260 705 806 1403 1198 637 7 1035 1362 1209 1197 1140 1138 466 1121 227 
1321 1066 36 191 1386 1232 883 1167 72 1453 561 730 182 734 502 1269 641 1023 431 1323 1192 779 749 1547 312 372 216 373 494 898 588 301 1178 374 1062 437 821 1476 407 1049 
1360 419 1443 1183 231 1535 1450 843 1101 158 1381 1107 624 139 1367 954 273 1205 953 1021 1397 2 75 309 389 651 1151 1551 863 687 394 973 621 609 369 1000 553 118 1222 58 
1595 934 342 350 1387 1106 819 1182 333 1025 4 1114 897 175 706 1322 857 1455 574 1084 1373 848 1590 543 1078 610 150 177 180 946 1479 1018 1396 977 890 32 794 531 1129 319 
755 616 1063 1399 236 326 595 1534 1177 852 1189 910 235 1521 386 1545 1578 518 527 1307 836 1001 1155 1295 1349 1184 845 1365 585 855 876 1016 935 1420 861 826 607 1354 471 931 
1113 356 1214 803 1428 920 1100 1285 925 1487 1241 559 674 114 379 534 566 1054 347 1392 864 117 777 211 539 282 1223 112 1334 101 482 1255 503 833 926 414 1226 658 178 344 
1308 619 572 122 30 443 958 979 754 1467 581 44 692 1573 693 520 1508 1044 1592 856 299 291 467 349 1417 1490 1557 1068 430 1549 317 167 723 922 416 1442 490 119 449 1143 
1261 1120 1284 1566 871 13 1124 1002 1583 892 782 1027 417 245 1012 210 1589 48 148 653 820 1060 27 154 917 790 583 659 1598 111 557 308 1348 1276 823 1421 1153 668 512 1492 
290 1359 67 984 292 516 1493 1202 1277 420 296 1591 1174 523 59 542 1301 491 1597 792 307 613 1364 1193 195 1206 263 963 728 188 1089 1462 1430 1304 936 240 603 547 832 402 
824 1500 859 1258 1145 200 1297 691 747 1523 900 214 332 480 143 1166 423 591 1416 1472 1337 22 729 948 89 1502 185 1248 1324 756 1543 9 1158 1441 1518 1305 1480 1477 213 1425 
1041 776 132 76 1015 218 714 945 1210 764 228 205 1351 1577 889 722 197 475 5 1071 367 515 1355 720 149 253 1032 647 1456 885 1491 1540 1358 696 1319 562 184 1225 1195 781 
29 331 469 199 181 1486 1507 770 363 1383 1405 1040 1055 310 278 1259 12 365 788 1176 215 479 1291 1212 270 400 224 286 412 1497 1532 837 1218 748 1335 831 933 1103 18 670 
10 488 627 426 409 1394 1328 73 421 796 1152 141 161 233 593 681 1069 198 643 997 239 768 1565 1194 1496 549 100 976 742 422 1408 358 80 628 125 825 155 648 1022 921 
614 463 1499 702 1157 760 695 654 869 1564 629 937 860 573 1199 783 368 1434 1357 348 52 1361 46 497 563 1162 505 453 136 1052 697 584 252 546 789 190 1447 1344 340 131 
685 64 683 679 1311 1219 183 401 868 383 1213 1593 208 1384 1372 887 916 237 1435 295 551 232 1410 1099 1092 1469 751 928 1170 303 1448 858 1190 1028 880 529 663 600 1520 617 
1080 1422 26 1379 1043 1451 872 61 865 949 896 990 1393 970 169 50 901 1528 1585 493 1332 186 1567 98 1203 513 1522 1559 578 544 568 650 176 1510 1452 676 311 1240 1426 1045 
519 323 971 1115 599 1478 767 739 1412 1400 744 361 1363 47 589 982 1316 1228 904 219 902 644 1356 765 1419 1423 867 1576 816 1010 1599 1495 279 1391 645 241 1020 1008 1556 753 
297 1072 576 457 1454 34 986 324 1111 338 805 129 1175 675 822 877 1087 153 1238 1530 1096 556 1326 313 388 84 92 1457 750 1156 974 1236 1030 1136 1105 727 835 924 998 357 
1081 784 612 662 138 666 444 596 698 1125 579 126 1091 956 371 1554 814 172 554 1544 981 940 1538 470 19 1221 1370 878 243 392 294 1302 1220 38 1281 521 594 275 1251 1148 
957 851 1118 1139 1256 590 1283 166 1288 408 173 874 996 1009 54 597 1279 271 993 715 1231 39 418 268 1031 1346 1525 1327 102 35 465 1345 1077 639 284 665 930 1402 1474 1004 


# Pattern 3 
1248 1040 1393 406 1332 230 1324 164 1028 948 989 818 1029 717 1599 88 527 1486 199 922 1181 1543 1317 373 648 652 323 1266 10 550 1504 1104 639 1074 118 1547 253 1134 1218 1170 
676 1227 1360 135 790 887 590 1433 1488 525 821 412 1061 1034 1149 513 403 1280 256 801 1133 865 834 383 1386 787 1585 981 612 1374 1152 1004 1565 1020 157 147 1084 372 104 1132 
543 61 1111 102 1256 1326 425 1493 699 1165 696 319 1312 154 1444 290 704 1107 1078 601 310 913 1400 1220 1425 878 1006 283 1348 933 859 1035 1487 195 1482 1180 735 234 769 557 
1070 1583 1535 1475 1182 930 1159 1221 258 661 1016 1579 1015 959 438 17 1013 1178 664 1372 551 975 660 153 1442 1024 781 399 1032 1246 879 1441 1128 635 9 977 954 60 26 162 
1322 75 430 1533 1399 495 976 1216 422 1156 782 369 515 108 193 747 841 570 1265 1204 758 302 794 228 845 600 1179 831 1277 779 1158 484 1198 325 558 1478 122 757 594 679 
666 1532 1416 1578 1190 196 778 221 563 1344 1502 1185 813 559 1247 1096 1595 1206 421 788 1574 190 1116 996 761 1405 1292 792 171 1176 663 40 128 1037 241 1127 732 1463 417 858 
950 418 1357 1269 905 1098 721 1477 348 605 764 1542 914 390 340 148 916 647 1051 181 1125 303 519 979 32 1465 1523 891 1268 1207 1580 52 1213 374 6 1129 1131 686 5 1072 
1363 464 963 626 1460 581 432 1250 807 318 139 205 1041 1161 645 459 428 1101 1572 518 587 1452 572 295 1054 1479 1230 1109 1385 1085 1018 8 569 420 655 1539 395 1189 1285 402 
204 410 254 772 286 1075 156 324 1047 110 999 1538 1365 619 725 1030 57 398 920 431 1219 722 715 151 897 23 1328 824 1187 741 607 678 872 414 610 242 1244 497 163 197 
132 1228 449 498 289 385 562 1291 439 988 1367 708 268 1203 453 136 793 145 1544 342 1514 1527 1466 53 1355 1347 1019 1279 474 984 1067 411 1243 945 1437 707 864 1342 901 1333 
112 705 825 737 599 1241 1169 1573 22 215 361 316 665 1428 677 1003 1239 357 15 1396 697 480 376 1520 320 62 1126 618 312 1380 461 1566 212 1088 1323 1498 857 602 101 814 
125 983 161 1287 947 247 476 669 517 1494 4 492 67 556 494 1060 915 1507 1049 856 585 360 1026 1450 1260 388 1273 617 158 138 1319 643 1484 134 1409 433 1439 1140 41 334 
840 1320 64 408 775 1033 633 582 130 803 424 1353 29 1423 682 1434 651 1231 1376 434 994 486 784 1089 1375 654 1009 770 202 1046 932 452 1563 1576 785 935 929 1480 985 1057 
94 1114 733 46 1068 591 1338 579 113 634 762 561 1395 142 481 389 526 51 1062 276 623 723 953 1382 1056 1155 575 86 508 808 1447 279 749 103 1193 1146 883 1490 259 1194 
366 1144 445 347 941 756 36 549 986 180 1359 466 622 593 404 606 423 763 573 1168 1290 1571 1474 876 1102 1080 1065 1557 1481 210 1473 1534 642 1588 465 565 493 1394 838 690 
415 1262 1546 630 1201 309 649 1321 890 455 500 1556 992 731 1255 1582 955 1510 1461 1402 842 609 1383 903 24 713 1136 1329 1173 1358 27 1157 685 1087 472 566 358 300 1271 1195 
144 400 1352 192 521 692 1005 1010 505 964 407 352 906 220 1103 1191 1002 800 330 580 152 43 294 765 1387 133 1390 620 1432 819 487 306 143 375 820 409 799 183 822 755 
766 1545 912 751 117 173 1600 469 1082 307 968 701 853 66 1472 191 584 1306 907 166 131 1426 1455 237 1245 387 990 1252 816 624 937 615 1039 1598 1529 1471 656 560 1093 1137 
1401 759 1012 207 844 524 25 1536 835 346 1148 533 719 106 436 802 1200 14 1427 1167 774 1377 1361 80 299 588 1419 291 538 917 475 450 1513 1270 1440 468 1110 668 528 710 
1076 806 1407 1446 105 393 1242 1141 1225 491 1414 462 225 1567 168 473 293 301 21 252 1561 868 1059 351 185 568 509 1296 1122 797 1417 1366 378 116 1506 726 962 1548 278 1153 
1462 1120 350 1398 84 1421 1288 547 850 1117 909 1100 441 957 267 272 542 1043 943 1378 1550 288 1281 1164 429 522 1341 911 296 251 218 416 353 58 796 576 463 1549 1283 76 
85 503 1174 1508 175 1485 1253 179 265 1379 1197 1261 45 613 454 846 698 223 65 13 1388 740 961 1593 786 285 574 1236 629 1224 1562 1294 368 1551 1048 124 332 292 672 1223 
1335 1351 674 1210 1560 7 339 384 99 641 89 927 1215 1364 1055 213 1501 837 327 413 1310 188 1011 1537 504 1581 1293 1124 1369 728 987 874 1066 1356 81 951 208 1073 313 444 
1083 1467 470 1391 1052 1392 364 662 1263 38 240 867 535 239 776 37 2 177 1499 1254 49 875 1597 863 1092 507 19 169 1186 703 604 1569 1570 1553 1300 280 608 1301 1592 971 
226 1511 693 1229 1315 1212 1512 349 443 724 552 236 885 194 176 170 982 1464 287 93 1135 314 1008 1456 902 1406 683 904 483 165 297 744 111 1094 967 880 882 702 1435 92 
78 1021 260 1297 42 1105 537 1063 12 39 1278 931 578 1309 1160 720 456 437 754 675 632 1443 354 1336 830 544 447 1053 1038 1389 356 1234 571 767 1492 978 377 69 1531 11 
1282 1420 1451 460 1448 768 548 1495 235 532 333 832 1373 1017 869 386 1267 1524 1112 1500 888 98 277 178 1259 1517 810 1205 827 440 68 596 881 1138 771 266 805 119 546 457 
345 925 341 595 1469 1415 1586 958 974 748 973 861 798 750 1497 531 382 392 396 644 919 1429 1214 650 1086 1564 848 1183 269 511 1436 1384 331 243 946 918 90 729 35 866 
659 969 115 970 586 598 1257 206 335 1541 706 1208 33 184 545 900 836 952 231 871 1175 1240 338 167 1594 1222 1408 401 1422 894 966 506 780 1042 1077 1303 603 811 597 55 
923 1108 284 321 512 1249 482 1362 1503 150 734 711 282 795 311 1145 1097 391 817 1325 514 1519 653 326 908 30 743 1476 828 1251 1515 1412 592 1106 126 149 998 681 1528 1590 
1232 201 829 329 1413 211 1410 1211 1147 1264 54 1505 783 892 523 873 336 1457 1483 1518 1540 48 1334 910 50 72 956 1151 960 1025 688 991 1079 1554 1143 777 893 1584 1587 1304 
100 246 691 1470 31 305 889 304 200 936 502 1459 942 96 1404 1522 1555 1071 1209 1023 823 344 1525 227 129 760 1184 1154 34 631 791 257 1298 405 224 1274 671 884 815 270 
308 695 1202 646 367 71 1403 18 1381 109 1044 854 427 1521 718 1438 120 337 680 123 317 1302 1339 189 1577 1121 712 746 1064 114 687 155 1162 689 381 1307 921 657 1371 1559 
855 1314 107 553 1468 1552 87 1119 1233 328 59 141 1575 1331 1276 1343 1217 926 1166 238 1284 694 397 446 394 1354 1163 1090 638 458 1123 1337 1308 773 501 849 442 1318 1299 839 
426 1142 91 1349 529 77 1237 1316 738 174 949 499 1258 1272 137 1177 448 233 198 229 1226 249 1286 1496 833 488 1295 1516 789 496 940 261 478 232 1370 510 451 363 928 1305 
371 140 944 1568 1014 847 263 621 380 870 121 1430 1118 1045 555 274 83 1397 365 753 1099 1458 435 709 217 82 658 248 896 1526 362 739 804 1196 714 16 343 583 1275 281 
355 1031 28 1050 614 1431 554 809 1449 1 1411 1311 275 203 250 74 700 752 1001 1238 1289 851 127 1007 877 716 1454 993 477 1113 938 262 745 244 1345 1069 222 315 1022 216 
273 1591 636 1330 980 370 467 539 589 742 186 564 70 673 616 541 611 577 3 95 1130 898 56 1453 1235 1199 44 640 1027 924 730 182 540 860 322 1596 1530 1095 1509 160 
625 245 73 359 1350 1489 637 886 895 727 1139 1424 97 530 536 1327 1036 862 1340 1000 1058 516 670 1368 1188 934 79 379 485 812 219 489 736 1418 298 490 520 1171 264 271 
1172 628 939 567 852 534 1491 627 972 146 255 684 995 1115 172 159 1313 1081 63 1589 899 826 1445 214 1192 843 47 1558 419 965 997 187 667 1346 209 479 1091 471 1150 20 


# Pattern 4 
1543 535 209 992 795 1195 1060 950 421 913 1009 1042 1243 885 1565 1199 771 1230 850 978 215 670 1434 646 1146 120 1314 510 740 525 1 1293 491 1440 1263 1141 267 681 999 441 
782 93 594 880 637 938 859 497 1118 450 542 442 438 960 606 350 1096 1209 1424 1031 10 138 1242 1329 232 1105 1538 1289 760 660 1310 76 888 884 1503 1107 699 142 143 1017 
954 344 1275 796 1240 1252 866 1422 72 1519 839 259 314 537 1127 1435 13 213 20 308 1088 1182 1561 1280 115 374 1006 332 278 200 42 786 173 331 547 555 1155 921 1401 1167 
847 1545 54 1059 931 1497 338 864 1057 1476 269 432 881 132 1417 682 1378 846 1533 620 264 268 1510 674 400 1516 476 858 219 235 778 809 48 1207 99 633 718 101 565 18 
971 695 872 321 776 92 712 440 169 1583 788 533 1103 933 408 1211 774 1484 222 159 1389 805 561 797 49 1008 893 671 204 870 96 951 1553 281 341 501 626 1430 217 277 
748 361 1117 898 1474 1556 38 1568 675 1501 1123 732 1277 241 549 41 607 1578 79 1267 757 1369 8 1418 270 157 274 167 968 964 1087 911 989 1451 1296 1048 1391 722 1003 1419 
710 477 684 973 144 1425 559 108 486 1348 1520 1521 1489 1450 152 1491 426 632 1458 279 324 904 910 1363 536 1194 823 29 305 585 225 1056 1278 488 1572 592 1220 85 1443 1286 
1065 651 941 556 342 513 1259 868 233 690 285 1233 471 1173 1223 1318 1303 848 170 605 1161 1530 1162 402 1114 118 505 1026 1247 768 1261 914 55 287 335 1512 369 1337 67 12 
828 1466 380 790 1547 59 340 419 1465 1022 1456 1291 188 731 271 849 141 383 529 1566 343 573 1134 1350 262 819 1132 998 210 903 576 1367 192 82 83 161 435 743 357 942 
1276 733 1590 1239 1499 122 1532 420 1371 191 1045 764 546 194 146 1415 1411 260 625 163 407 741 16 653 207 936 1298 1358 1395 1377 1007 705 1554 877 414 715 1142 1073 220 359 
483 322 650 358 1399 1493 1043 1171 1366 538 1331 940 787 68 125 1555 644 1205 1120 417 460 1125 492 994 1163 986 736 50 1423 1463 119 9 1203 925 810 803 993 1174 1128 611 
1373 1214 1598 975 1208 253 128 455 514 916 1250 1502 1552 248 693 825 1185 1119 6 1372 1362 386 1404 197 11 1178 1238 301 1095 961 454 372 184 976 966 886 1064 423 1469 860 
1587 1592 1147 375 1244 117 822 1398 377 745 1258 781 554 351 63 1384 52 1383 789 469 1110 800 862 623 353 696 137 212 1309 915 1505 154 1184 58 1574 81 855 247 1540 1260 
856 708 595 434 589 717 339 165 813 1231 1225 1359 1130 362 958 1218 1041 378 306 676 927 766 293 770 1573 1380 116 150 1507 289 1368 1168 1564 428 737 948 669 967 129 1403 
70 1386 720 174 661 1393 71 1152 1227 283 1421 691 228 1229 409 767 638 1498 569 1336 1175 1323 622 1454 1287 918 1075 1321 507 963 807 769 74 818 127 1294 1548 557 1297 962 
395 316 155 792 1305 251 1559 899 728 692 337 668 1529 131 543 1052 1124 205 1217 363 680 1131 303 1320 1113 946 307 1427 871 1062 1027 1160 22 1387 647 1457 879 493 902 1439 
965 643 401 635 148 371 1591 398 452 1197 568 1580 627 621 714 472 599 77 629 136 716 773 1485 1388 1525 1081 735 366 246 579 201 550 224 979 673 603 1115 272 1405 827 
370 1036 31 325 1004 780 23 540 907 1347 1560 33 1528 1304 821 1426 609 416 1536 896 133 179 702 530 890 854 109 923 686 1433 227 1496 164 333 382 614 15 997 794 1236 
1001 1452 665 234 1186 394 1335 678 575 481 1136 1332 1213 1080 1072 1562 1385 182 73 815 392 195 919 1025 1144 887 1551 1509 1441 2 66 1019 548 309 106 857 1402 487 1361 463 
1188 1216 28 1511 425 427 679 104 1071 91 853 503 584 1282 816 160 604 830 1033 698 462 1097 162 1181 591 663 512 616 1069 388 183 484 945 912 1471 97 345 1271 1488 465 
302 396 587 1319 171 65 1490 602 658 443 349 1355 433 1597 1312 415 723 729 480 242 765 974 1558 1327 744 657 943 1288 180 701 1067 134 1343 1151 1100 1308 98 276 489 527 
14 590 900 1137 783 1101 318 1448 1316 952 482 464 57 202 703 867 649 509 90 1148 522 56 1508 544 1409 214 390 1340 697 1353 24 1265 475 294 798 1190 1139 987 694 648 
473 688 1154 1249 917 299 226 1379 1292 983 1035 875 51 1313 1112 779 566 1317 1593 1196 534 413 750 447 140 1187 1315 500 751 189 1477 444 1221 753 799 126 1122 1431 284 582 
265 61 863 367 1523 1156 1284 1164 1594 292 939 1330 1482 1360 145 1481 1085 1200 518 1460 422 1295 742 1300 329 1198 1549 312 113 3 1557 506 837 1459 254 385 123 296 820 1537 
980 166 88 1002 613 17 929 581 618 727 865 761 327 1270 588 1334 456 1579 7 261 1283 40 615 176 1414 153 730 763 1055 46 1235 255 64 1228 1079 1517 1248 922 901 1438 
1165 105 1192 1135 1011 290 190 1078 982 937 1518 1392 784 634 218 677 334 151 1473 1201 39 777 1246 1014 451 373 873 571 1333 882 1575 431 1408 244 502 1066 791 957 89 69 
168 1382 1410 1479 1255 355 793 955 1586 597 775 1116 1444 1535 263 1324 1254 280 878 843 558 1150 216 203 1416 291 1338 326 1050 532 4 19 94 1472 1432 706 824 639 75 519 
110 60 1076 1344 808 320 1322 1442 577 1111 181 608 26 436 286 641 806 381 95 1070 1241 905 177 78 1077 831 237 1191 1513 175 1357 883 1068 1589 1406 970 586 738 185 1470 
959 346 1202 1539 835 1375 1021 62 36 356 391 636 1364 1370 1420 158 1464 1129 1157 755 659 1500 1585 360 478 1224 842 429 1541 516 598 869 1390 1104 352 384 972 147 1504 1462 
206 30 920 802 1032 1429 1222 328 894 897 1446 874 1268 1354 496 34 1092 944 468 1302 1325 499 1546 709 707 1010 1193 1053 211 1028 266 511 619 445 1253 258 1522 833 1397 448 
1039 1588 804 230 27 223 1099 1281 297 1212 689 759 405 1376 37 364 1054 221 239 1436 1023 1082 1307 1290 977 172 467 300 1093 1037 1570 1475 664 1169 1577 323 1480 495 229 1145 
642 924 32 1407 754 397 1084 1106 1576 1381 552 1264 1600 996 282 1121 5 1413 583 107 315 457 628 461 249 934 1029 1400 892 1091 47 459 560 453 687 1215 458 257 354 485 
520 758 724 570 494 876 578 814 1599 564 1051 1269 655 474 43 1234 930 252 1351 932 1090 1581 1285 600 130 149 1595 1210 624 1345 1158 947 25 304 1038 563 240 1166 1015 652 
1567 1058 231 498 841 1149 1506 721 772 1177 1086 1478 539 762 1299 298 1531 317 1492 838 1083 1046 196 580 1108 1483 365 112 969 756 238 991 630 199 1279 1262 1049 1527 124 1040 
683 1544 84 1584 86 1524 617 956 852 1257 523 1153 551 1245 368 700 430 844 1571 889 654 1143 1176 1256 1030 981 208 1534 1272 403 1219 418 985 832 310 1346 988 1453 393 1596 
1133 1012 949 562 479 311 747 719 243 313 437 656 1000 567 21 111 926 1024 739 379 273 840 1301 895 666 102 45 1356 672 836 1495 1180 330 908 135 275 121 1365 198 1428 
1487 1449 596 1437 601 376 1206 667 114 928 1034 526 734 861 1266 1237 347 1061 612 411 187 811 1273 645 236 1326 528 1274 412 812 1063 1339 389 801 785 1159 610 726 1094 186 
935 53 984 1374 1013 1563 990 439 504 834 1514 1526 711 746 387 553 752 574 1044 909 845 995 1251 336 1550 100 35 424 288 410 1468 631 490 545 1342 1582 1005 1102 1328 139 
640 1412 1126 891 531 953 593 1396 1189 1098 1515 1170 348 1140 1226 508 80 704 193 515 449 1232 906 1172 685 817 256 524 572 399 826 466 851 1089 1352 1311 1306 404 295 517 
1018 1542 1455 1016 521 1204 1138 406 250 44 1047 1394 1020 1179 1486 1183 725 1341 1445 319 713 1467 1074 178 470 1569 1349 829 245 662 156 1494 1461 541 749 87 446 103 1109 1447 
