# Supplementary material for: Non-reciprocal multifarious self-organization
Source: Nat Nanotechnol. 2022 Dec 12;18(1):79–85. doi: 10.1038/s41565-022-01258-2 (PMC9879770; doi:10.1038/s41565-022-01258-2)
Supplement: Source Data Fig. 2 — Monte Carlo simulation output. [file 41565_2022_1258_MOESM2_ESM.zip › Source_Data_Fig2/d/RECORD_SS_515_SP_515.txt]

0 -1 -1 -1 -1 -0.246835 0.250000 0.250000 0.000000 1.000000 0.001250 0.000000 0.000000 
64000 46 35 674 53 -0.246835 0.250625 0.250000 -40.000000 1.000000 0.001250 0.000000 0.000000 
128000 7 79 0 1553 -0.246835 0.251250 0.250000 -80.000000 1.000000 0.001250 0.000000 0.000000 
192000 72 74 0 1341 -0.246677 0.251094 0.249844 -78.000000 0.999375 0.001250 0.000000 0.000000 
256000 56 25 146 771 -0.246677 0.251563 0.249844 -108.000000 0.999375 0.001250 0.000000 0.000000 
320000 17 4 0 1126 -0.246440 0.251563 0.249688 -120.000000 0.998750 0.001250 0.000000 0.000000 
384000 69 30 0 723 -0.246440 0.251719 0.249688 -130.000000 0.998750 0.001250 0.000000 0.000000 
448000 71 53 0 1517 -0.246440 0.252344 0.249688 -170.000000 0.998750 0.001250 0.000000 0.000000 
512000 29 45 1593 109 -0.246440 0.252344 0.249688 -170.000000 0.998750 0.001250 0.000000 0.000000 
576000 24 30 1400 1573 -0.246598 0.252812 0.250000 -192.000000 0.998751 0.001249 0.000000 0.000000 
640000 70 32 0 488 -0.246598 0.253125 0.250000 -212.000000 0.998751 0.001249 0.000000 0.000000 
704000 8 73 0 689 -0.246598 0.253750 0.250156 -252.000000 0.998127 0.001248 0.000000 0.000000 
768000 49 45 483 1378 -0.246598 0.254219 0.250156 -282.000000 0.998127 0.001248 0.000000 0.000000 
832000 4 76 0 979 -0.246598 0.254375 0.250156 -292.000000 0.998127 0.001248 0.000000 0.000000 
896000 32 64 0 524 -0.246598 0.254375 0.250156 -292.000000 0.998127 0.001248 0.000000 0.000000 
960000 66 7 0 252 -0.246044 0.254531 0.249844 -330.000000 0.996879 0.001248 0.000000 0.000000 
1024000 8 28 0 23 -0.246044 0.254844 0.249844 -350.000000 0.996879 0.001248 0.000000 0.000000 
1088000 22 39 123 1134 -0.245807 0.255156 0.249844 -382.000000 0.995633 0.001248 0.000000 0.000000 
1152000 26 27 297 460 -0.245570 0.255625 0.250000 -424.000000 0.994389 0.001247 0.000000 0.000000 
1216000 50 43 249 735 -0.245807 0.256250 0.250156 -452.000000 0.995013 0.001247 0.000000 0.000000 
1280000 38 44 466 887 -0.245807 0.256563 0.250156 -472.000000 0.995013 0.001247 0.000000 0.000000 
1344000 24 58 1541 498 -0.245886 0.256875 0.250156 -488.000000 0.995013 0.001247 0.000000 0.000000 
1408000 8 30 0 114 -0.245649 0.257344 0.250000 -530.000000 0.994389 0.001247 0.000000 0.000000 
1472000 29 22 535 498 -0.245728 0.257344 0.250000 -526.000000 0.994389 0.001247 0.000000 0.000000 
1536000 27 44 814 836 -0.245728 0.257969 0.250000 -566.000000 0.994389 0.001247 0.000000 0.000000 
1600000 19 42 0 782 -0.245728 0.258281 0.250000 -586.000000 0.994389 0.001247 0.000000 0.000000 
1664000 3 32 0 931 -0.245491 0.258437 0.249844 -608.000000 0.993766 0.001247 0.000000 0.000000 
1728000 47 4 0 9 -0.245491 0.258750 0.249844 -628.000000 0.993766 0.001247 0.000000 0.000000 
1792000 54 8 0 68 -0.245491 0.259219 0.249844 -658.000000 0.993766 0.001247 0.000000 0.000000 
1856000 26 34 1276 1181 -0.245491 0.259688 0.249844 -688.000000 0.993766 0.001247 0.000000 0.000000 
1920000 43 53 968 347 -0.245491 0.260156 0.249844 -718.000000 0.993766 0.001247 0.000000 0.000000 
1984000 53 42 791 409 -0.245491 0.260313 0.249844 -728.000000 0.993766 0.001247 0.000000 0.000000 
2048000 46 22 1336 658 -0.245253 0.260469 0.249688 -750.000000 0.993142 0.001247 0.000000 0.000000 
2112000 3 7 0 195 -0.245332 0.261406 0.249688 -806.000000 0.993142 0.001247 0.000000 0.000000 
2176000 15 8 0 519 -0.245411 0.261406 0.249688 -802.000000 0.993142 0.001247 0.000000 0.000000 
2240000 79 61 0 308 -0.245411 0.261719 0.249688 -822.000000 0.993142 0.001247 0.000000 0.000000 
2304000 75 79 0 994 -0.245411 0.262031 0.249688 -842.000000 0.993142 0.001247 0.000000 0.000000 
2368000 11 30 0 1162 -0.245411 0.262500 0.249688 -872.000000 0.993142 0.001247 0.000000 0.000000 
2432000 28 78 0 470 -0.245174 0.262656 0.249531 -894.000000 0.992519 0.001247 0.000000 0.000000 
2496000 31 37 656 56 -0.245174 0.262813 0.249531 -904.000000 0.992519 0.001247 0.000000 0.000000 
2560000 51 49 1236 1348 -0.245174 0.263281 0.249531 -934.000000 0.992519 0.001247 0.000000 0.000000 
2624000 41 2 0 799 -0.245095 0.263437 0.249531 -948.000000 0.992519 0.001247 0.000000 0.000000 
2688000 68 33 0 333 -0.244858 0.263906 0.249531 -990.000000 0.991895 0.001247 0.000000 0.000000 
2752000 6 69 0 368 -0.244858 0.263594 0.249375 -970.000000 0.991895 0.001247 0.000000 0.000000 
2816000 27 71 1490 1379 -0.244699 0.263594 0.249219 -978.000000 0.991272 0.001247 0.000000 0.000000 
2880000 39 20 0 1013 -0.244699 0.264219 0.249219 -1018.000000 0.991272 0.001247 0.000000 0.000000 
2944000 25 42 153 1581 -0.244699 0.264219 0.249219 -1018.000000 0.991272 0.001247 0.000000 0.000000 
3008000 49 15 0 708 -0.244541 0.264219 0.249062 -1026.000000 0.990648 0.001247 0.000000 0.000000 
3072000 43 73 0 418 -0.244541 0.264531 0.249062 -1046.000000 0.990648 0.001247 0.000000 0.000000 
3136000 51 8 0 565 -0.244304 0.264375 0.248906 -1048.000000 0.990025 0.001247 0.000000 0.000000 
3200000 24 54 267 1039 -0.243987 0.264375 0.248750 -1064.000000 0.989402 0.001247 0.000000 0.000000 
3264000 42 72 0 352 -0.243908 0.264688 0.248750 -1088.000000 0.989402 0.001247 0.000000 0.000000 
3328000 44 55 611 1552 -0.243987 0.265156 0.248906 -1114.000000 0.988785 0.001246 0.000000 0.000000 
3392000 36 70 0 484 -0.244066 0.265156 0.248906 -1110.000000 0.988785 0.001246 0.000000 0.000000 
3456000 19 14 0 973 -0.244146 0.265781 0.248906 -1146.000000 0.988785 0.001246 0.000000 0.000000 
3520000 75 12 0 996 -0.243987 0.265937 0.248906 -1164.000000 0.988785 0.001246 0.000000 0.000000 
3584000 46 76 1453 1291 -0.244066 0.266562 0.249062 -1200.000000 0.988169 0.001245 0.000000 0.000000 
3648000 18 78 0 738 -0.243987 0.266406 0.249062 -1194.000000 0.988169 0.001245 0.000000 0.000000 
3712000 21 10 0 316 -0.243987 0.266719 0.249062 -1214.000000 0.988169 0.001245 0.000000 0.000000 
3776000 33 15 0 1343 -0.243908 0.266719 0.249062 -1218.000000 0.988169 0.001245 0.000000 0.000000 
3840000 13 63 0 1574 -0.243987 0.267188 0.249062 -1244.000000 0.988169 0.001245 0.000000 0.000000 
3904000 35 51 82 1115 -0.244066 0.267031 0.249062 -1230.000000 0.988169 0.001245 0.000000 0.000000 
3968000 35 29 1488 425 -0.243829 0.267188 0.248906 -1252.000000 0.987547 0.001245 0.000000 0.000000 
4032000 43 39 928 632 -0.243829 0.267500 0.249062 -1272.000000 0.987547 0.001245 0.000000 0.000000 
4096000 60 46 0 1409 -0.243592 0.268437 0.249062 -1344.000000 0.986924 0.001245 0.000000 0.000000 
4160000 20 64 0 751 -0.243354 0.268594 0.249062 -1366.000000 0.985688 0.001245 0.000000 0.000000 
4224000 14 8 0 802 -0.243434 0.268750 0.249062 -1372.000000 0.985688 0.001245 0.000000 0.000000 
4288000 27 12 0 1193 -0.243354 0.268750 0.249062 -1376.000000 0.985688 0.001245 0.000000 0.000000 
4352000 73 73 0 229 -0.243354 0.269531 0.249219 -1426.000000 0.985075 0.001244 0.000000 0.000000 
4416000 60 10 0 983 -0.243275 0.269688 0.249219 -1440.000000 0.985075 0.001244 0.000000 0.000000 
4480000 56 60 0 1433 -0.243196 0.269844 0.249219 -1454.000000 0.985075 0.001244 0.000000 0.000000 
4544000 55 31 162 928 -0.243275 0.270313 0.249375 -1480.000000 0.984462 0.001243 0.000000 0.000000 
4608000 76 6 0 395 -0.243196 0.270469 0.249375 -1494.000000 0.984462 0.001243 0.000000 0.000000 
4672000 57 23 1279 1213 -0.243275 0.270313 0.249375 -1480.000000 0.984462 0.001243 0.000000 0.000000 
4736000 60 2 0 37 -0.243275 0.270313 0.249219 -1480.000000 0.984462 0.001243 0.000000 0.000000 
4800000 15 53 0 1101 -0.243196 0.270313 0.249062 -1484.000000 0.985075 0.001244 0.000000 0.000000 
4864000 30 1 0 5 -0.243275 0.270156 0.249062 -1470.000000 0.985075 0.001244 0.000000 0.000000 
4928000 11 79 0 325 -0.243275 0.270625 0.249062 -1500.000000 0.985075 0.001244 0.000000 0.000000 
4992000 25 60 0 299 -0.243275 0.270937 0.249062 -1520.000000 0.985075 0.001244 0.000000 0.000000 
5056000 79 51 0 1311 -0.243275 0.271406 0.249062 -1550.000000 0.985075 0.001244 0.000000 0.000000 
5120000 79 59 0 101 -0.243275 0.271406 0.249062 -1550.000000 0.985075 0.001244 0.000000 0.000000 
5184000 48 26 684 987 -0.243513 0.271094 0.249062 -1518.000000 0.985075 0.001244 0.000000 0.000000 
5248000 70 57 0 594 -0.243275 0.270625 0.248906 -1500.000000 0.984453 0.001244 0.000000 0.000000 
5312000 62 70 0 851 -0.243117 0.270937 0.248750 -1528.000000 0.983831 0.001244 0.000000 0.000000 
5376000 0 50 0 1099 -0.243117 0.271250 0.248750 -1548.000000 0.983831 0.001244 0.000000 0.000000 
5440000 20 17 0 1386 -0.242642 0.271250 0.248594 -1572.000000 0.982587 0.001244 0.000000 0.000000 
5504000 24 74 0 1588 -0.242642 0.271406 0.248594 -1582.000000 0.982587 0.001244 0.000000 0.000000 
5568000 53 45 675 1044 -0.242563 0.271562 0.248594 -1596.000000 0.981965 0.001244 0.000000 0.000000 
5632000 52 45 59 77 -0.242722 0.271406 0.248594 -1578.000000 0.982587 0.001244 0.000000 0.000000 
5696000 75 30 0 257 -0.242880 0.272188 0.248594 -1620.000000 0.982587 0.001244 0.000000 0.000000 
5760000 35 40 708 304 -0.242563 0.272188 0.248594 -1636.000000 0.981965 0.001244 0.000000 0.000000 
5824000 30 54 844 945 -0.242484 0.272344 0.248594 -1650.000000 0.981965 0.001244 0.000000 0.000000 
5888000 71 78 0 946 -0.242563 0.272813 0.248594 -1676.000000 0.981965 0.001244 0.000000 0.000000 
5952000 12 41 0 684 -0.242563 0.272656 0.248594 -1666.000000 0.981965 0.001244 0.000000 0.000000 
6016000 10 16 0 852 -0.242642 0.272656 0.248594 -1662.000000 0.981965 0.001244 0.000000 0.000000 
6080000 49 43 181 944 -0.242642 0.273125 0.248594 -1692.000000 0.981965 0.001244 0.000000 0.000000 
6144000 48 64 0 552 -0.242484 0.273594 0.248438 -1730.000000 0.981343 0.001244 0.000000 0.000000 
6208000 62 56 0 741 -0.242405 0.273594 0.248125 -1734.000000 0.981332 0.001245 0.000000 0.000000 
6272000 47 10 0 1295 -0.242089 0.273594 0.247969 -1750.000000 0.980709 0.001245 0.000000 0.000000 
6336000 66 63 0 1227 -0.241930 0.273750 0.247969 -1768.000000 0.980709 0.001245 0.000000 0.000000 
6400000 75 3 0 1339 -0.241930 0.273594 0.247969 -1758.000000 0.980087 0.001245 0.000000 0.000000 
6464000 8 23 0 157 -0.241930 0.273438 0.247969 -1748.000000 0.980087 0.001245 0.000000 0.000000 
6528000 20 57 225 1340 -0.241851 0.273750 0.248125 -1772.000000 0.979478 0.001244 0.000000 0.000000 
6592000 46 33 533 255 -0.242089 0.274375 0.248125 -1800.000000 0.979478 0.001244 0.000000 0.000000 
6656000 55 47 1531 609 -0.242009 0.274688 0.248125 -1824.000000 0.979478 0.001244 0.000000 0.000000 
6720000 29 72 0 953 -0.242009 0.275469 0.248125 -1874.000000 0.979478 0.001244 0.000000 0.000000 
6784000 37 72 0 373 -0.242009 0.275938 0.248125 -1904.000000 0.979478 0.001244 0.000000 0.000000 
6848000 8 31 0 49 -0.241930 0.276406 0.248125 -1938.000000 0.979478 0.001244 0.000000 0.000000 
6912000 2 28 0 1427 -0.242089 0.276562 0.248281 -1940.000000 0.978869 0.001243 0.000000 0.000000 
6976000 63 4 0 592 -0.242089 0.276562 0.248125 -1940.000000 0.979478 0.001244 0.000000 0.000000 
7040000 1 68 320 572 -0.242168 0.276406 0.248281 -1926.000000 0.980112 0.001243 0.000000 0.000000 
7104000 30 35 635 20 -0.242168 0.276406 0.248125 -1926.000000 0.980721 0.001244 0.000000 0.000000 
7168000 53 21 1199 355 -0.242089 0.276875 0.248125 -1960.000000 0.980721 0.001244 0.000000 0.000000 
7232000 51 37 573 142 -0.241930 0.276719 0.247969 -1958.000000 0.980099 0.001244 0.000000 0.000000 
7296000 15 62 0 480 -0.241930 0.276719 0.247969 -1958.000000 0.980099 0.001244 0.000000 0.000000 
7360000 72 0 0 1380 -0.241456 0.276250 0.247500 -1952.000000 0.979465 0.001245 0.000000 0.000000 
7424000 46 15 0 590 -0.241297 0.276094 0.247344 -1950.000000 0.978220 0.001245 0.000000 0.000000 
7488000 62 47 0 555 -0.241139 0.276094 0.247188 -1958.000000 0.977598 0.001245 0.000000 0.000000 
7552000 41 68 0 3 -0.241139 0.275938 0.247188 -1948.000000 0.977598 0.001245 0.000000 0.000000 
7616000 33 65 0 34 -0.241139 0.275781 0.247188 -1938.000000 0.977598 0.001245 0.000000 0.000000 
7680000 46 8 0 119 -0.240585 0.275781 0.246875 -1966.000000 0.976353 0.001245 0.000000 0.000000 
7744000 37 66 0 853 -0.240348 0.275625 0.246562 -1968.000000 0.976353 0.001245 0.000000 0.000000 
7808000 19 9 0 990 -0.240427 0.275781 0.246562 -1974.000000 0.975731 0.001245 0.000000 0.000000 
7872000 28 12 0 1276 -0.240427 0.275625 0.246562 -1964.000000 0.975731 0.001245 0.000000 0.000000 
7936000 15 29 0 1123 -0.240190 0.275781 0.246406 -1986.000000 0.975109 0.001245 0.000000 0.000000 
8000000 32 43 850 194 -0.240190 0.276406 0.246406 -2026.000000 0.975109 0.001245 0.000000 0.000000 
8064000 26 7 0 369 -0.240190 0.276719 0.246406 -2046.000000 0.975109 0.001245 0.000000 0.000000 
8128000 65 41 0 1588 -0.240190 0.277031 0.246406 -2066.000000 0.975109 0.001245 0.000000 0.000000 
8192000 12 49 0 277 -0.240190 0.276875 0.246406 -2056.000000 0.974487 0.001245 0.000000 0.000000 
8256000 11 51 0 761 -0.240190 0.276719 0.246406 -2046.000000 0.974487 0.001245 0.000000 0.000000 
8320000 67 47 0 1401 -0.240190 0.276719 0.246562 -2046.000000 0.973881 0.001244 0.000000 0.000000 
8384000 68 65 0 96 -0.240190 0.277031 0.246562 -2066.000000 0.974502 0.001244 0.000000 0.000000 
8448000 24 75 0 105 -0.240111 0.277500 0.246562 -2100.000000 0.973881 0.001244 0.000000 0.000000 
8512000 5 30 0 1134 -0.239953 0.277969 0.246562 -2138.000000 0.973881 0.001244 0.000000 0.000000 
8576000 29 32 300 1327 -0.240032 0.277656 0.246562 -2114.000000 0.973881 0.001244 0.000000 0.000000 
8640000 10 54 0 1082 -0.240111 0.277500 0.246562 -2100.000000 0.973881 0.001244 0.000000 0.000000 
8704000 36 51 803 199 -0.239873 0.277969 0.246562 -2142.000000 0.973259 0.001244 0.000000 0.000000 
8768000 66 60 0 802 -0.239794 0.278594 0.246562 -2186.000000 0.973259 0.001244 0.000000 0.000000 
8832000 69 63 0 602 -0.240032 0.278438 0.246562 -2164.000000 0.973259 0.001244 0.000000 0.000000 
8896000 16 77 0 639 -0.239953 0.278125 0.246875 -2148.000000 0.972654 0.001243 0.000000 0.000000 
8960000 21 73 0 1347 -0.239953 0.278281 0.246875 -2158.000000 0.972654 0.001243 0.000000 0.000000 
9024000 15 43 0 287 -0.239953 0.278750 0.247031 -2188.000000 0.972654 0.001243 0.000000 0.000000 
9088000 16 63 0 142 -0.239953 0.278906 0.247031 -2198.000000 0.972654 0.001243 0.000000 0.000000 
9152000 26 13 0 1184 -0.239953 0.279062 0.247031 -2208.000000 0.972654 0.001243 0.000000 0.000000 
9216000 30 71 0 513 -0.239794 0.278906 0.246875 -2206.000000 0.972032 0.001243 0.000000 0.000000 
9280000 25 0 0 4 -0.239873 0.279219 0.246875 -2222.000000 0.972032 0.001243 0.000000 0.000000 
9344000 74 59 0 1344 -0.240032 0.279844 0.246719 -2254.000000 0.972637 0.001244 0.000000 0.000000 
9408000 44 63 0 724 -0.240032 0.280000 0.246719 -2264.000000 0.972637 0.001244 0.000000 0.000000 
9472000 29 58 381 626 -0.239953 0.279844 0.246719 -2258.000000 0.973259 0.001244 0.000000 0.000000 
9536000 62 32 944 1392 -0.240032 0.279375 0.246562 -2224.000000 0.973864 0.001245 0.000000 0.000000 
9600000 5 13 0 1310 -0.239953 0.279219 0.246562 -2218.000000 0.973242 0.001245 0.000000 0.000000 
9664000 63 65 0 1057 -0.239715 0.278906 0.246562 -2210.000000 0.973242 0.001245 0.000000 0.000000 
9728000 38 22 756 319 -0.240032 0.279062 0.246719 -2204.000000 0.973259 0.001244 0.000000 0.000622 
9792000 46 5 0 1325 -0.240032 0.279375 0.246719 -2224.000000 0.973259 0.001244 0.000000 0.000000 
9856000 28 69 0 736 -0.239873 0.279531 0.246875 -2242.000000 0.972032 0.001243 0.000000 0.000000 
9920000 40 14 0 591 -0.240032 0.279062 0.246875 -2204.000000 0.972032 0.001243 0.000000 0.000000 
9984000 56 64 0 102 -0.239715 0.279531 0.246875 -2250.000000 0.972032 0.001243 0.000000 0.000000 
10048000 13 16 0 426 -0.239873 0.279844 0.246875 -2262.000000 0.972032 0.001243 0.000000 0.000000 
10112000 61 38 0 1420 -0.239241 0.279062 0.246094 -2244.000000 0.971375 0.001245 0.000000 0.000000 
10176000 57 59 543 1330 -0.239241 0.279062 0.246094 -2244.000000 0.971375 0.001245 0.000000 0.000000 
10240000 22 5 0 499 -0.239241 0.279062 0.246094 -2244.000000 0.971375 0.001245 0.000000 0.000000 
10304000 53 1 0 1528 -0.239320 0.279375 0.246094 -2260.000000 0.971998 0.001245 0.000000 0.000000 
10368000 66 23 0 1562 -0.239082 0.279219 0.246250 -2262.000000 0.970771 0.001244 0.000000 0.000000 
10432000 53 44 1085 1028 -0.238845 0.279844 0.246094 -2314.000000 0.970149 0.001244 0.000000 0.000000 
10496000 44 46 1539 254 -0.238924 0.279688 0.246094 -2300.000000 0.970149 0.001244 0.000000 0.000000 
10560000 31 63 0 1025 -0.239003 0.279844 0.246250 -2306.000000 0.969546 0.001865 0.000000 0.000000 
10624000 51 74 0 1303 -0.239003 0.279844 0.246250 -2306.000000 0.969546 0.001243 0.000000 0.000000 
10688000 69 6 0 699 -0.239003 0.279688 0.246094 -2296.000000 0.970149 0.001244 0.000000 0.000000 
10752000 55 22 187 934 -0.239082 0.279219 0.246094 -2262.000000 0.969527 0.001244 0.000000 0.000000 
10816000 69 11 0 542 -0.239082 0.279219 0.246094 -2262.000000 0.969527 0.001244 0.000000 0.000000 
10880000 79 45 0 1439 -0.239082 0.279531 0.246094 -2282.000000 0.969527 0.001244 0.000000 0.000000 
10944000 13 70 0 1103 -0.238924 0.279375 0.246094 -2280.000000 0.968905 0.001244 0.000000 0.000000 
11008000 37 49 1380 821 -0.239161 0.279844 0.246094 -2298.000000 0.969527 0.001244 0.000000 0.000000 
11072000 15 37 0 1255 -0.238924 0.279688 0.245938 -2300.000000 0.968905 0.001244 0.000000 0.000000 
11136000 15 65 0 938 -0.238766 0.279531 0.245938 -2298.000000 0.968284 0.001244 0.000000 0.000000 
11200000 35 67 0 715 -0.238687 0.280156 0.245938 -2342.000000 0.968284 0.001244 0.000000 0.000000 
11264000 49 56 1439 1383 -0.238054 0.280000 0.245469 -2364.000000 0.966418 0.001244 0.000000 0.000000 
11328000 6 62 0 1134 -0.237896 0.279844 0.245312 -2362.000000 0.965796 0.001244 0.000000 0.000000 
11392000 66 72 0 199 -0.237342 0.279531 0.245000 -2370.000000 0.963930 0.001244 0.000000 0.000000 
11456000 11 53 0 843 -0.237342 0.279531 0.244844 -2370.000000 0.964552 0.001244 0.000000 0.000000 
11520000 16 69 0 940 -0.237104 0.279531 0.244688 -2382.000000 0.963930 0.001244 0.000000 0.000000 
11584000 69 48 0 909 -0.236709 0.280469 0.244688 -2462.000000 0.963308 0.001244 0.000000 0.000000 
11648000 35 70 0 604 -0.236867 0.280625 0.244688 -2464.000000 0.963308 0.001244 0.000000 0.000000 
11712000 47 71 0 441 -0.236630 0.280469 0.244531 -2466.000000 0.962687 0.001244 0.000000 0.000000 
11776000 14 43 0 927 -0.236788 0.280156 0.244531 -2438.000000 0.962687 0.001244 0.000000 0.000000 
11840000 36 77 0 202 -0.236472 0.280156 0.244375 -2454.000000 0.961443 0.001244 0.000000 0.000000 
11904000 34 30 542 1502 -0.236551 0.281094 0.244531 -2510.000000 0.960845 0.001243 0.000000 0.000000 
11968000 29 62 0 890 -0.236392 0.281250 0.244375 -2528.000000 0.960224 0.001243 0.000000 0.000000 
12032000 6 65 0 1136 -0.236155 0.281250 0.244219 -2540.000000 0.959602 0.001243 0.000000 0.000000 
12096000 14 55 0 476 -0.236234 0.280938 0.244219 -2516.000000 0.959602 0.001243 0.000000 0.000000 
12160000 0 67 1022 135 -0.236313 0.281094 0.244219 -2522.000000 0.959602 0.001243 0.000000 0.000000 
12224000 46 39 1424 1506 -0.236313 0.281562 0.244219 -2552.000000 0.959602 0.001243 0.000000 0.000000 
12288000 6 32 1143 102 -0.236076 0.281250 0.244062 -2544.000000 0.958981 0.001243 0.000000 0.000000 
12352000 8 79 0 1477 -0.236076 0.281406 0.244062 -2554.000000 0.958981 0.001243 0.000000 0.000000 
12416000 36 34 237 732 -0.236076 0.281406 0.244062 -2554.000000 0.958359 0.001243 0.000000 0.000000 
12480000 37 20 935 1525 -0.235839 0.281094 0.243750 -2546.000000 0.957116 0.001243 0.000000 0.000000 
12544000 60 50 0 666 -0.235997 0.280781 0.243750 -2518.000000 0.957116 0.001243 0.000000 0.000000 
12608000 32 13 0 538 -0.235918 0.281250 0.243750 -2552.000000 0.957116 0.001243 0.000000 0.000000 
12672000 1 2 0 581 -0.235601 0.281875 0.243594 -2608.000000 0.956495 0.001243 0.000000 0.000000 
12736000 66 51 0 1569 -0.235601 0.282187 0.243594 -2628.000000 0.956495 0.001243 0.000000 0.000000 
12800000 55 15 0 775 -0.235601 0.281719 0.243594 -2598.000000 0.956495 0.001243 0.000000 0.000000 
12864000 29 12 0 937 -0.235443 0.282031 0.243438 -2626.000000 0.955873 0.001243 0.000000 0.000000 
12928000 19 61 0 498 -0.235443 0.282187 0.243438 -2636.000000 0.955873 0.001243 0.000000 0.000000 
12992000 79 65 271 1182 -0.235364 0.282656 0.243438 -2670.000000 0.955873 0.001243 0.000000 0.000000 
13056000 33 74 0 570 -0.235364 0.282500 0.243438 -2660.000000 0.954658 0.001242 0.000000 0.000000 
13120000 21 35 1297 1071 -0.235206 0.282969 0.243594 -2698.000000 0.954066 0.001241 0.000000 0.000000 
13184000 44 71 834 761 -0.235364 0.282656 0.243594 -2670.000000 0.953445 0.001241 0.000000 0.000000 
13248000 9 59 0 104 -0.235206 0.282813 0.243594 -2688.000000 0.953445 0.001241 0.000000 0.000000 
13312000 59 74 0 1324 -0.235047 0.283125 0.243281 -2716.000000 0.953416 0.001242 0.000000 0.000000 
13376000 1 30 0 248 -0.235047 0.282813 0.242969 -2696.000000 0.954602 0.001244 0.000000 0.000000 
13440000 66 72 0 633 -0.235285 0.282500 0.242969 -2664.000000 0.955818 0.001245 0.000000 0.000000 
13504000 75 71 0 1446 -0.235285 0.282344 0.242969 -2654.000000 0.955818 0.001245 0.000000 0.000000 
13568000 69 28 0 278 -0.235285 0.283125 0.242969 -2704.000000 0.955818 0.001245 0.000000 0.000000 
13632000 37 23 1419 306 -0.234731 0.282969 0.242656 -2722.000000 0.953951 0.001245 0.000000 0.000000 
13696000 46 13 0 663 -0.234968 0.283281 0.242812 -2730.000000 0.955791 0.001245 0.000000 0.000000 
13760000 32 16 0 625 -0.235127 0.283438 0.242812 -2732.000000 0.955168 0.001245 0.000000 0.000000 
13824000 16 15 0 794 -0.234810 0.283125 0.242656 -2728.000000 0.954545 0.001245 0.000000 0.000000 
13888000 74 9 0 1181 -0.234652 0.282969 0.242656 -2726.000000 0.954545 0.001245 0.000000 0.000000 
13952000 30 2 0 45 -0.234652 0.282813 0.242656 -2716.000000 0.954545 0.001245 0.000000 0.000000 
14016000 57 18 0 1270 -0.234810 0.282813 0.242656 -2708.000000 0.954545 0.001245 0.000000 0.000000 
14080000 64 74 0 1348 -0.234652 0.282969 0.242656 -2726.000000 0.954545 0.001245 0.000000 0.000000 
14144000 75 33 0 712 -0.234177 0.282656 0.242031 -2730.000000 0.953271 0.001246 0.000000 0.000000 
14208000 35 31 1186 513 -0.233623 0.282500 0.241719 -2748.000000 0.952025 0.001246 0.000000 0.000000 
14272000 71 42 0 1472 -0.233623 0.282500 0.242031 -2748.000000 0.950840 0.001245 0.000000 0.000000 
14336000 26 74 0 1328 -0.233465 0.281875 0.241875 -2716.000000 0.948351 0.001245 0.000000 0.000000 
14400000 37 1 0 1472 -0.233623 0.282344 0.242031 -2738.000000 0.948973 0.001245 0.000000 0.000000 
14464000 9 7 0 396 -0.233544 0.282344 0.242031 -2742.000000 0.949596 0.001245 0.000000 0.000000 
14528000 55 65 0 1066 -0.233861 0.282813 0.242188 -2756.000000 0.950218 0.001245 0.000000 0.000000 
14592000 35 55 1423 648 -0.233861 0.283281 0.242344 -2786.000000 0.950840 0.001245 0.000000 0.000000 
14656000 64 40 0 643 -0.233228 0.282969 0.242031 -2798.000000 0.949596 0.001245 0.000000 0.000000 
14720000 36 8 0 525 -0.233070 0.282656 0.242031 -2786.000000 0.949596 0.001245 0.000000 0.000000 
14784000 49 39 204 597 -0.232911 0.282344 0.241875 -2774.000000 0.948973 0.001245 0.000000 0.000000 
14848000 28 13 0 738 -0.232991 0.282813 0.241875 -2800.000000 0.948973 0.001245 0.000000 0.000000 
14912000 74 11 0 534 -0.232832 0.282500 0.241875 -2788.000000 0.948973 0.001245 0.000000 0.000622 
14976000 17 58 0 1025 -0.233149 0.282187 0.241875 -2752.000000 0.948973 0.001245 0.000000 0.000000 
15040000 18 7 0 584 -0.233070 0.281719 0.241719 -2726.000000 0.948351 0.001245 0.000000 0.000000 
15104000 53 22 127 373 -0.232832 0.281562 0.241719 -2728.000000 0.948351 0.001245 0.000000 0.000000 
15168000 64 24 0 21 -0.232595 0.281719 0.241563 -2750.000000 0.947729 0.001245 0.000000 0.000000 
15232000 25 67 0 72 -0.232358 0.281094 0.241563 -2722.000000 0.946484 0.001245 0.000000 0.000000 
15296000 9 40 0 102 -0.232278 0.281875 0.241563 -2776.000000 0.946484 0.001245 0.000000 0.000000 
15360000 61 19 0 1541 -0.232199 0.281719 0.241406 -2770.000000 0.946451 0.001245 0.000000 0.000000 
15424000 34 24 966 595 -0.232041 0.281875 0.241406 -2788.000000 0.945205 0.001245 0.000000 0.000000 
15488000 7 5 0 1446 -0.232041 0.281875 0.241406 -2788.000000 0.944583 0.001245 0.000000 0.000000 
15552000 47 16 0 1379 -0.231962 0.281719 0.241406 -2782.000000 0.944583 0.001245 0.000000 0.000000 
15616000 67 39 1280 589 -0.231883 0.281719 0.241406 -2786.000000 0.944583 0.001245 0.000000 0.000000 
15680000 15 55 0 1306 -0.231883 0.281406 0.241250 -2766.000000 0.944583 0.001245 0.000000 0.000000 
15744000 5 23 0 982 -0.231962 0.281406 0.241250 -2762.000000 0.944583 0.001245 0.000000 0.000000 
15808000 78 77 0 581 -0.231883 0.281719 0.241406 -2786.000000 0.943995 0.001245 0.000000 0.000000 
15872000 12 22 0 1381 -0.231804 0.282031 0.241406 -2810.000000 0.943373 0.001245 0.000000 0.000000 
15936000 56 77 0 1273 -0.231408 0.281719 0.241406 -2810.000000 0.942751 0.001245 0.000000 0.000000 
16000000 69 2 0 1517 -0.231804 0.281562 0.241406 -2780.000000 0.943373 0.001245 0.000000 0.000000 
16064000 34 5 1079 1059 -0.231804 0.281875 0.241406 -2800.000000 0.942751 0.001245 0.000000 0.000000 
16128000 59 68 0 1050 -0.231804 0.282187 0.241563 -2820.000000 0.942751 0.001245 0.000000 0.000000 
16192000 37 53 1280 247 -0.231883 0.282813 0.241719 -2856.000000 0.942751 0.001245 0.000000 0.000000 
16256000 29 15 0 510 -0.231883 0.282969 0.241875 -2866.000000 0.942751 0.001245 0.000000 0.000000 
16320000 6 8 0 734 -0.231883 0.282969 0.241719 -2866.000000 0.942751 0.001245 0.000000 0.000000 
16384000 69 27 0 45 -0.231646 0.282656 0.241406 -2858.000000 0.941506 0.001245 0.000000 0.000000 
16448000 17 15 0 65 -0.231646 0.282656 0.241406 -2858.000000 0.941506 0.001245 0.000000 0.000000 
16512000 61 18 0 266 -0.231725 0.283125 0.241094 -2884.000000 0.940920 0.001244 0.000000 0.000000 
16576000 1 31 0 1591 -0.231566 0.283281 0.240937 -2902.000000 0.940920 0.001244 0.000000 0.000000 
16640000 77 13 0 511 -0.231566 0.283125 0.240937 -2892.000000 0.941542 0.001244 0.000000 0.000000 
16704000 4 42 0 537 -0.231329 0.282500 0.240781 -2864.000000 0.940920 0.001244 0.000000 0.000000 
16768000 17 21 0 257 -0.230934 0.282031 0.240625 -2854.000000 0.940298 0.001244 0.000000 0.000000 
16832000 19 23 0 1239 -0.230854 0.281406 0.240313 -2818.000000 0.939677 0.001244 0.000000 0.000000 
16896000 33 55 998 1495 -0.230617 0.281094 0.240156 -2810.000000 0.939055 0.001866 0.000000 0.000000 
16960000 54 27 124 553 -0.230854 0.281094 0.240156 -2798.000000 0.939055 0.001244 0.000000 0.000000 
17024000 11 75 0 780 -0.230538 0.281250 0.240313 -2824.000000 0.939055 0.001244 0.000000 0.000000 
17088000 28 23 917 369 -0.230775 0.281719 0.240469 -2842.000000 0.939055 0.001244 0.000000 0.000000 
17152000 50 56 749 891 -0.230696 0.281719 0.240313 -2846.000000 0.938433 0.001244 0.000000 0.000000 
17216000 33 17 0 1315 -0.230775 0.281562 0.240313 -2832.000000 0.938433 0.001244 0.000000 0.000000 
17280000 22 48 637 1441 -0.231013 0.281250 0.240156 -2800.000000 0.938433 0.001244 0.000000 0.000000 
17344000 49 15 0 523 -0.231092 0.281719 0.240156 -2826.000000 0.938433 0.001244 0.000000 0.000000 
17408000 30 30 717 152 -0.230854 0.282344 0.240313 -2878.000000 0.938433 0.001244 0.000000 0.000000 
17472000 65 23 0 1357 -0.230775 0.282656 0.240313 -2902.000000 0.938433 0.001244 0.000000 0.000000 
17536000 21 5 0 1537 -0.230854 0.282344 0.240313 -2878.000000 0.938433 0.001244 0.000000 0.000000 
17600000 29 61 0 359 -0.230696 0.282813 0.240313 -2916.000000 0.938433 0.001244 0.000622 0.000000 
17664000 36 17 0 858 -0.230696 0.282813 0.240000 -2916.000000 0.939017 0.001245 0.000000 0.000000 
17728000 7 55 0 1306 -0.230696 0.282656 0.240156 -2906.000000 0.938433 0.001244 0.000000 0.000000 
17792000 37 20 336 821 -0.230854 0.282813 0.240156 -2908.000000 0.938433 0.001244 0.000000 0.000000 
17856000 25 56 1516 1123 -0.230696 0.283125 0.240000 -2936.000000 0.938433 0.001244 0.000000 0.000000 
17920000 60 43 0 1557 -0.230459 0.283750 0.239844 -2988.000000 0.937811 0.001244 0.000000 0.000000 
17984000 17 59 1471 598 -0.230617 0.283594 0.239531 -2970.000000 0.938395 0.001245 0.000000 0.000000 
18048000 8 74 0 227 -0.230538 0.283281 0.239219 -2954.000000 0.938356 0.001245 0.000000 0.000000 
18112000 55 67 0 1238 -0.230142 0.283125 0.239063 -2964.000000 0.937733 0.001245 0.000000 0.000000 
18176000 42 8 0 409 -0.229905 0.282187 0.238906 -2916.000000 0.937733 0.001245 0.000000 0.000000 
18240000 8 42 0 492 -0.229589 0.281562 0.238906 -2892.000000 0.937111 0.001245 0.000000 0.000000 
18304000 43 76 0 64 -0.229430 0.281719 0.238750 -2910.000000 0.936488 0.001245 0.000000 0.000000 
18368000 33 62 0 614 -0.229272 0.281406 0.238594 -2898.000000 0.935243 0.001245 0.000000 0.000000 
18432000 67 49 0 1394 -0.229509 0.281094 0.238906 -2866.000000 0.935283 0.001245 0.000000 0.000000 
18496000 31 55 193 1289 -0.229509 0.281250 0.238906 -2876.000000 0.935283 0.001245 0.000000 0.000000 
18560000 17 39 0 195 -0.229747 0.280938 0.238750 -2844.000000 0.935283 0.001245 0.000000 0.000000 
18624000 68 72 0 114 -0.229668 0.281094 0.238594 -2858.000000 0.934661 0.001245 0.000000 0.000000 
18688000 53 28 484 1273 -0.229430 0.281094 0.238594 -2870.000000 0.934039 0.001245 0.000000 0.000000 
18752000 3 28 0 699 -0.229272 0.281094 0.238437 -2878.000000 0.933416 0.001245 0.000000 0.000000 
18816000 0 68 0 368 -0.229509 0.281250 0.238437 -2876.000000 0.934039 0.001245 0.000000 0.000000 
18880000 63 23 0 604 -0.229430 0.281562 0.238437 -2900.000000 0.934039 0.001245 0.000000 0.000000 
18944000 71 75 0 778 -0.229193 0.281719 0.238281 -2922.000000 0.932794 0.001245 0.000000 0.000000 
19008000 71 24 0 119 -0.229193 0.282344 0.238281 -2962.000000 0.932794 0.001245 0.000000 0.000000 
19072000 12 75 0 445 -0.229351 0.282969 0.238125 -2994.000000 0.933416 0.001245 0.000000 0.000000 
19136000 38 62 0 52 -0.229430 0.282813 0.237969 -2980.000000 0.933416 0.001245 0.000000 0.000000 
19200000 16 45 0 114 -0.229035 0.282813 0.237813 -3000.000000 0.932794 0.001245 0.000000 0.000000 
19264000 10 31 0 196 -0.229035 0.283125 0.237813 -3020.000000 0.932794 0.001245 0.000000 0.000000 
19328000 23 44 1578 645 -0.229193 0.282656 0.237813 -2982.000000 0.932794 0.001245 0.000000 0.000000 
19392000 27 57 1288 872 -0.228956 0.283125 0.237813 -3024.000000 0.932794 0.001245 0.000000 0.000000 
19456000 57 5 0 75 -0.228956 0.282969 0.237813 -3014.000000 0.932794 0.001245 0.000000 0.000000 
19520000 25 50 348 374 -0.228877 0.282500 0.237813 -2988.000000 0.932794 0.001245 0.000000 0.000000 
19584000 70 72 0 1128 -0.228718 0.282813 0.237813 -3016.000000 0.932172 0.001245 0.000000 0.000000 
19648000 64 61 0 650 -0.228639 0.282969 0.237813 -3030.000000 0.932172 0.001245 0.000000 0.000000 
19712000 23 30 469 455 -0.228877 0.282969 0.238125 -3018.000000 0.932214 0.001244 0.000000 0.000000 
19776000 57 29 1022 90 -0.228639 0.282813 0.237969 -3020.000000 0.932794 0.001245 0.000000 0.000000 
19840000 30 21 1128 1425 -0.228718 0.282813 0.237969 -3016.000000 0.932794 0.001245 0.000000 0.000000 
19904000 77 15 0 1365 -0.228797 0.282969 0.237813 -3022.000000 0.931549 0.001245 0.000000 0.000000 
19968000 52 20 0 648 -0.228560 0.283594 0.237813 -3074.000000 0.931549 0.001245 0.000000 0.000000 
20032000 53 54 1258 505 -0.228481 0.283281 0.237813 -3058.000000 0.931549 0.001245 0.000000 0.000000 
20096000 9 59 0 105 -0.228639 0.283281 0.237813 -3050.000000 0.931549 0.001245 0.000000 0.000000 
20160000 54 19 0 672 -0.228877 0.283125 0.237813 -3028.000000 0.932172 0.001245 0.000622 0.000000 
20224000 40 47 658 964 -0.228797 0.283281 0.237813 -3042.000000 0.932172 0.001245 0.000000 0.000000 
20288000 4 21 0 333 -0.228718 0.283125 0.237813 -3036.000000 0.932172 0.001245 0.000000 0.000000 
20352000 75 60 1036 972 -0.228560 0.282813 0.237813 -3024.000000 0.931549 0.001245 0.000000 0.000000 
20416000 38 79 0 1434 -0.228797 0.283125 0.237813 -3032.000000 0.931549 0.001245 0.000000 0.000000 
20480000 1 15 0 535 -0.228481 0.283281 0.237656 -3058.000000 0.930927 0.001245 0.000000 0.000000 
20544000 70 41 0 285 -0.228244 0.282969 0.237500 -3050.000000 0.930305 0.001245 0.000000 0.000000 
20608000 38 70 0 235 -0.228006 0.282969 0.237500 -3062.000000 0.929060 0.001245 0.000000 0.000000 
20672000 32 69 0 1396 -0.228006 0.282656 0.237500 -3042.000000 0.929060 0.001245 0.000000 0.000622 
20736000 3 31 0 4 -0.228085 0.282500 0.237344 -3028.000000 0.929060 0.001245 0.000000 0.000000 
20800000 73 54 0 221 -0.227848 0.282656 0.236875 -3050.000000 0.928393 0.001245 0.000000 0.000000 
20864000 35 22 1084 656 -0.228165 0.283281 0.236875 -3074.000000 0.928393 0.001245 0.000000 0.000000 
20928000 47 68 0 1199 -0.228165 0.283281 0.236875 -3074.000000 0.929016 0.001245 0.000000 0.000000 
20992000 76 20 0 1558 -0.228006 0.283906 0.236875 -3122.000000 0.928393 0.001245 0.000000 0.000000 
21056000 75 77 0 883 -0.227690 0.283438 0.236563 -3108.000000 0.927726 0.001246 0.000000 0.000000 
21120000 56 46 1399 975 -0.227848 0.283594 0.236563 -3110.000000 0.928349 0.001246 0.000000 0.000000 
21184000 8 55 0 1193 -0.227690 0.283750 0.236563 -3128.000000 0.928349 0.001246 0.000000 0.000000 
21248000 58 77 0 824 -0.227532 0.283594 0.236094 -3126.000000 0.928304 0.001247 0.000000 0.000000 
21312000 52 13 1413 1297 -0.227690 0.283438 0.236094 -3108.000000 0.928304 0.001247 0.000000 0.000000 
21376000 44 10 962 967 -0.226978 0.283438 0.235937 -3144.000000 0.927057 0.001247 0.000000 0.000000 
21440000 50 39 944 1184 -0.226582 0.283438 0.235781 -3164.000000 0.925811 0.001247 0.000000 0.000000 
21504000 59 37 0 840 -0.226661 0.283750 0.235781 -3180.000000 0.925811 0.001247 0.000000 0.000000 
21568000 13 75 0 306 -0.226661 0.283906 0.235781 -3190.000000 0.925811 0.001247 0.000000 0.000000 
21632000 25 50 348 129 -0.226424 0.284062 0.235781 -3212.000000 0.924611 0.001246 0.000000 0.000000 
21696000 25 48 96 524 -0.226582 0.283438 0.235781 -3164.000000 0.924611 0.001246 0.000000 0.000000 
21760000 7 8 0 1241 -0.226503 0.283750 0.235781 -3188.000000 0.923988 0.001246 0.000000 0.000000 
21824000 33 42 594 562 -0.226424 0.284062 0.235781 -3212.000000 0.923988 0.001246 0.000000 0.000000 
21888000 46 23 1204 870 -0.226187 0.283438 0.235781 -3184.000000 0.923988 0.001246 0.000000 0.000000 
21952000 40 38 984 110 -0.226187 0.283438 0.235937 -3184.000000 0.923988 0.001246 0.000000 0.000000 
22016000 47 21 387 41 -0.226741 0.283125 0.236094 -3136.000000 0.924611 0.001246 0.000000 0.000000 
22080000 45 1 0 1538 -0.226978 0.282813 0.236094 -3104.000000 0.925234 0.001246 0.000000 0.000000 
22144000 46 71 0 813 -0.226661 0.281875 0.235781 -3060.000000 0.923988 0.001246 0.000000 0.000000 
22208000 73 2 1140 1195 -0.226503 0.282031 0.235781 -3078.000000 0.923364 0.001246 0.000000 0.000000 
22272000 36 76 0 1216 -0.226741 0.281875 0.236094 -3056.000000 0.922215 0.001245 0.000000 0.000000 
22336000 65 34 0 207 -0.226503 0.282187 0.235937 -3088.000000 0.921593 0.001245 0.000000 0.000000 
22400000 40 75 0 630 -0.226661 0.282344 0.235937 -3090.000000 0.922790 0.001245 0.000000 0.000000 
22464000 42 78 0 27 -0.226741 0.282500 0.235937 -3096.000000 0.922790 0.001245 0.000000 0.000000 
22528000 33 72 0 447 -0.226345 0.282500 0.235781 -3116.000000 0.921544 0.001245 0.000000 0.000000 
22592000 59 34 558 732 -0.226266 0.282656 0.235781 -3130.000000 0.920922 0.001245 0.000000 0.000000 
22656000 52 41 1370 1482 -0.226108 0.282500 0.235625 -3128.000000 0.920299 0.001245 0.000000 0.000000 
22720000 19 20 0 919 -0.226028 0.282813 0.235625 -3152.000000 0.919676 0.001245 0.000000 0.000000 
22784000 49 47 77 379 -0.225870 0.283125 0.235781 -3180.000000 0.919104 0.001245 0.000000 0.000000 
22848000 41 65 0 1531 -0.225712 0.283438 0.235781 -3208.000000 0.918482 0.001245 0.000000 0.000000 
22912000 47 32 444 1397 -0.225791 0.283438 0.235937 -3204.000000 0.918482 0.001245 0.000000 0.000000 
22976000 23 23 80 500 -0.225870 0.283438 0.235781 -3200.000000 0.917859 0.001245 0.000000 0.000000 
23040000 12 46 0 854 -0.226108 0.283438 0.235937 -3188.000000 0.918482 0.001245 0.000000 0.000000 
23104000 52 66 0 1221 -0.225870 0.282969 0.235781 -3170.000000 0.918482 0.001245 0.000000 0.000000 
23168000 49 62 0 935 -0.226028 0.282656 0.235781 -3142.000000 0.918482 0.001245 0.000000 0.000000 
23232000 67 60 0 891 -0.226345 0.282500 0.235781 -3116.000000 0.918482 0.001245 0.000000 0.000000 
23296000 24 33 1330 1241 -0.226266 0.282656 0.235781 -3130.000000 0.918482 0.001245 0.000000 0.000000 
23360000 45 52 157 794 -0.226345 0.282813 0.235781 -3136.000000 0.919104 0.001245 0.000000 0.000000 
23424000 66 21 0 873 -0.225949 0.282969 0.235625 -3166.000000 0.917859 0.001245 0.000000 0.000000 
23488000 57 43 640 1583 -0.225949 0.283281 0.235781 -3186.000000 0.917237 0.001245 0.000000 0.000000 
23552000 21 36 439 1175 -0.225791 0.283281 0.235781 -3194.000000 0.917237 0.001245 0.000000 0.000622 
23616000 69 23 0 1413 -0.225949 0.283281 0.235781 -3186.000000 0.917237 0.001245 0.000000 0.000000 
23680000 65 74 0 945 -0.226028 0.282969 0.235781 -3162.000000 0.917237 0.001245 0.000622 0.000000 
23744000 78 77 0 28 -0.225949 0.282656 0.235625 -3146.000000 0.917237 0.001245 0.000000 0.000000 
23808000 40 17 0 331 -0.226108 0.283281 0.235625 -3178.000000 0.917237 0.001245 0.000000 0.000000 
23872000 21 19 0 210 -0.225712 0.283125 0.235469 -3188.000000 0.916615 0.001245 0.000000 0.000000 
23936000 37 78 0 1477 -0.225554 0.283281 0.235469 -3206.000000 0.916615 0.001245 0.000000 0.000000 
24000000 2 28 0 263 -0.225554 0.283438 0.235469 -3216.000000 0.916615 0.001245 0.000000 0.000000 
24064000 45 23 0 384 -0.225633 0.282500 0.235156 -3152.000000 0.917186 0.001245 0.000000 0.000000 
24128000 76 47 0 793 -0.225712 0.282656 0.235000 -3158.000000 0.916563 0.001245 0.000000 0.000000 
24192000 56 57 396 1301 -0.225396 0.282656 0.234531 -3174.000000 0.916563 0.001245 0.000000 0.000000 
24256000 12 48 0 468 -0.225316 0.282344 0.234531 -3158.000000 0.916563 0.001245 0.000000 0.000000 
24320000 72 79 0 1027 -0.225158 0.282500 0.234531 -3176.000000 0.915940 0.001245 0.000000 0.000000 
24384000 10 19 0 590 -0.225316 0.282500 0.234531 -3168.000000 0.915940 0.001245 0.000000 0.000000 
24448000 71 3 774 495 -0.224842 0.282500 0.233906 -3192.000000 0.916459 0.001247 0.000000 0.000000 
24512000 45 43 107 1139 -0.224763 0.281875 0.233594 -3156.000000 0.916407 0.001248 0.000000 0.000000 
24576000 34 2 0 342 -0.224367 0.281719 0.233437 -3166.000000 0.914535 0.001248 0.000000 0.000000 
24640000 52 62 0 1344 -0.224842 0.282031 0.233594 -3162.000000 0.915159 0.001248 0.000000 0.000000 
24704000 58 23 284 374 -0.224525 0.282187 0.233594 -3188.000000 0.915159 0.001248 0.000000 0.000000 
24768000 17 3 0 1220 -0.224367 0.281719 0.233437 -3166.000000 0.913911 0.001248 0.000000 0.000000 
24832000 31 67 0 1225 -0.224446 0.281094 0.233281 -3122.000000 0.913911 0.001248 0.000000 0.000000 
24896000 0 68 0 739 -0.224604 0.281406 0.233281 -3134.000000 0.914535 0.001248 0.000000 0.000000 
24960000 4 59 144 1420 -0.224209 0.281875 0.233281 -3184.000000 0.913288 0.001248 0.000000 0.000000 
25024000 49 4 0 509 -0.224525 0.281562 0.233594 -3148.000000 0.913965 0.001247 0.000000 0.000000 
25088000 17 17 0 1443 -0.224367 0.281562 0.233594 -3156.000000 0.913342 0.001247 0.000000 0.000000 
25152000 64 35 0 520 -0.223972 0.280625 0.233437 -3116.000000 0.912095 0.001247 0.000000 0.000000 
25216000 62 28 0 451 -0.223972 0.280313 0.233437 -3096.000000 0.911471 0.001247 0.000000 0.000000 
25280000 53 60 0 479 -0.223576 0.280469 0.233437 -3126.000000 0.910848 0.001247 0.000000 0.000000 
25344000 40 42 777 75 -0.223734 0.280938 0.233437 -3148.000000 0.911471 0.001247 0.000000 0.000000 
25408000 3 32 0 844 -0.223813 0.281094 0.233437 -3154.000000 0.910280 0.001246 0.000000 0.000623 
25472000 31 2 0 983 -0.223892 0.281406 0.233906 -3170.000000 0.911471 0.001247 0.000000 0.000000 
25536000 54 46 952 292 -0.223813 0.281562 0.233906 -3184.000000 0.911471 0.001247 0.000000 0.000000 
25600000 26 52 1338 675 -0.223892 0.281875 0.233906 -3200.000000 0.911471 0.001247 0.000000 0.000000 
25664000 52 28 782 1061 -0.223813 0.282031 0.233906 -3214.000000 0.911471 0.001247 0.000000 0.000000 
25728000 41 12 0 423 -0.223813 0.282500 0.233906 -3244.000000 0.911471 0.001247 0.000000 0.000000 
25792000 54 44 989 1235 -0.223576 0.282813 0.233906 -3276.000000 0.910848 0.001247 0.000000 0.000000 
25856000 24 35 956 1111 -0.223576 0.282969 0.233906 -3286.000000 0.910848 0.001247 0.000000 0.000000 
25920000 13 8 0 242 -0.223497 0.283281 0.233906 -3310.000000 0.910848 0.001247 0.000000 0.000000 
25984000 33 35 681 737 -0.224051 0.283438 0.233906 -3292.000000 0.911471 0.001247 0.000000 0.000000 
26048000 51 12 0 4 -0.223892 0.283438 0.233906 -3300.000000 0.911471 0.001247 0.000000 0.000000 
26112000 77 78 0 286 -0.223813 0.283438 0.233906 -3304.000000 0.910848 0.001247 0.000000 0.000000 
26176000 29 30 578 1515 -0.223813 0.283438 0.233594 -3304.000000 0.910224 0.001247 0.000000 0.000000 
26240000 32 23 1418 1039 -0.223892 0.283281 0.233594 -3290.000000 0.910224 0.001247 0.000000 0.000000 
26304000 24 51 1220 1214 -0.223576 0.282969 0.233437 -3286.000000 0.909601 0.001247 0.000000 0.000000 
26368000 39 14 0 488 -0.223497 0.283594 0.233437 -3330.000000 0.909601 0.001247 0.000000 0.000000 
26432000 48 26 684 1413 -0.223339 0.283438 0.233281 -3328.000000 0.908354 0.001247 0.000000 0.000000 
26496000 69 40 0 638 -0.223180 0.283594 0.233125 -3346.000000 0.908354 0.001247 0.000000 0.000000 
26560000 71 34 0 364 -0.223180 0.283906 0.233125 -3366.000000 0.908354 0.001247 0.000000 0.000000 
26624000 33 72 0 1299 -0.222389 0.283281 0.232031 -3366.000000 0.907673 0.001248 0.000000 0.000000 
26688000 29 39 54 696 -0.222547 0.283438 0.231875 -3368.000000 0.907673 0.001248 0.000000 0.000000 
26752000 79 34 0 155 -0.222864 0.283125 0.231875 -3332.000000 0.907673 0.001248 0.000000 0.000000 
26816000 48 71 0 793 -0.223101 0.282813 0.231875 -3300.000000 0.908297 0.001248 0.000000 0.000000 
26880000 41 45 175 201 -0.222943 0.282187 0.231875 -3268.000000 0.907673 0.001248 0.000000 0.000000 
26944000 70 24 0 793 -0.222785 0.281875 0.231875 -3256.000000 0.907673 0.001248 0.000000 0.000000 
27008000 19 65 0 198 -0.222706 0.281562 0.231875 -3240.000000 0.907673 0.001248 0.000000 0.000000 
27072000 14 35 0 99 -0.222785 0.280938 0.231875 -3196.000000 0.907673 0.001248 0.000000 0.000000 
27136000 14 40 1470 145 -0.222706 0.280938 0.231875 -3200.000000 0.907673 0.001248 0.000000 0.000000 
27200000 48 55 1065 500 -0.222547 0.280781 0.231719 -3198.000000 0.907049 0.001248 0.000624 0.000000 
27264000 29 17 0 1541 -0.222547 0.280938 0.231719 -3208.000000 0.907049 0.001248 0.000000 0.000000 
27328000 34 79 0 1110 -0.223022 0.281250 0.231875 -3204.000000 0.907049 0.001248 0.000000 0.000000 
27392000 49 37 1066 1525 -0.222864 0.281094 0.231875 -3202.000000 0.906425 0.001248 0.000000 0.000000 
27456000 42 13 0 444 -0.222706 0.281406 0.231875 -3230.000000 0.906425 0.001248 0.000000 0.000000 
27520000 77 18 0 9 -0.222547 0.281094 0.231719 -3218.000000 0.905802 0.001248 0.000000 0.000000 
27584000 46 52 840 1224 -0.222389 0.281250 0.231406 -3236.000000 0.905802 0.001248 0.000000 0.000000 
27648000 13 15 0 1497 -0.222310 0.280938 0.231250 -3220.000000 0.905802 0.001248 0.000000 0.000000 
27712000 62 78 0 1548 -0.222468 0.280938 0.231406 -3212.000000 0.906425 0.001248 0.000000 0.000000 
27776000 30 36 1471 1460 -0.222627 0.280938 0.231563 -3204.000000 0.906425 0.001248 0.000000 0.000000 
27840000 19 77 0 399 -0.222627 0.280781 0.231719 -3194.000000 0.905860 0.001247 0.000000 0.000000 
27904000 73 57 0 259 -0.222706 0.280625 0.231719 -3180.000000 0.905860 0.001247 0.000000 0.000000 
27968000 19 51 0 971 -0.222943 0.281094 0.231719 -3198.000000 0.905860 0.001247 0.000000 0.000000 
28032000 78 69 0 478 -0.222864 0.281250 0.231719 -3212.000000 0.905860 0.001247 0.000000 0.000000 
28096000 58 76 0 1086 -0.222785 0.281562 0.231719 -3236.000000 0.905860 0.001247 0.000000 0.000000 
28160000 37 7 0 222 -0.222627 0.281406 0.231563 -3234.000000 0.905860 0.001247 0.000000 0.000000 
28224000 70 37 0 948 -0.222468 0.281250 0.231406 -3232.000000 0.905237 0.001247 0.000000 0.000000 
28288000 44 59 0 859 -0.222310 0.281094 0.231094 -3230.000000 0.904613 0.001247 0.000000 0.000000 
28352000 45 72 0 84 -0.222389 0.280781 0.231094 -3206.000000 0.905237 0.001247 0.000000 0.000000 
28416000 26 19 0 757 -0.222310 0.280781 0.230781 -3210.000000 0.905237 0.001247 0.000000 0.000000 
28480000 7 46 0 28 -0.222389 0.280469 0.230625 -3186.000000 0.905237 0.001247 0.000000 0.000000 
28544000 53 66 0 205 -0.222389 0.280469 0.230625 -3186.000000 0.905237 0.001247 0.000000 0.000000 
28608000 63 77 0 300 -0.222231 0.280156 0.230625 -3174.000000 0.904613 0.001247 0.000000 0.000623 
28672000 39 45 340 927 -0.222389 0.279531 0.230625 -3126.000000 0.904613 0.001247 0.000000 0.000000 
28736000 12 24 0 1415 -0.222389 0.279688 0.230781 -3136.000000 0.904613 0.001247 0.000000 0.000000 
28800000 55 19 0 862 -0.222310 0.279219 0.230625 -3110.000000 0.904613 0.001247 0.000000 0.000000 
28864000 78 72 0 548 -0.222547 0.279844 0.230625 -3138.000000 0.904613 0.001247 0.000000 0.000000 
28928000 32 24 419 737 -0.222627 0.280000 0.230625 -3144.000000 0.905860 0.001247 0.000000 0.000000 
28992000 33 46 1535 169 -0.222389 0.279688 0.230469 -3136.000000 0.905237 0.001247 0.000000 0.000000 
29056000 5 31 0 597 -0.222152 0.279688 0.230313 -3148.000000 0.904613 0.001247 0.000000 0.000000 
29120000 72 10 0 286 -0.222152 0.279844 0.230313 -3158.000000 0.904613 0.001247 0.000000 0.000000 
29184000 18 61 0 1014 -0.222073 0.279375 0.230313 -3132.000000 0.904613 0.001247 0.000000 0.000000 
29248000 50 11 0 153 -0.222073 0.279219 0.230313 -3122.000000 0.904613 0.001247 0.000000 0.000000 
29312000 69 35 0 238 -0.222073 0.279375 0.230313 -3132.000000 0.904613 0.001247 0.000000 0.000000 
29376000 36 22 1167 1013 -0.222310 0.278594 0.230156 -3070.000000 0.905237 0.001247 0.000000 0.000000 
29440000 38 22 756 564 -0.221915 0.278125 0.229844 -3060.000000 0.903367 0.001247 0.000000 0.000000 
29504000 8 14 0 793 -0.221677 0.278125 0.229844 -3072.000000 0.903367 0.001247 0.000000 0.000000 
29568000 49 63 0 803 -0.221835 0.278281 0.229844 -3074.000000 0.903990 0.001247 0.000000 0.000000 
29632000 11 36 0 440 -0.221835 0.278750 0.229844 -3104.000000 0.902804 0.001246 0.000000 0.000000 
29696000 73 65 0 834 -0.221994 0.279062 0.229687 -3116.000000 0.903427 0.001246 0.000000 0.000000 
29760000 46 42 766 152 -0.221915 0.278438 0.229687 -3080.000000 0.902804 0.001869 0.000000 0.000000 
29824000 14 48 0 1132 -0.222073 0.278594 0.229687 -3082.000000 0.902804 0.001246 0.000000 0.000000 
29888000 12 42 1367 813 -0.221519 0.278281 0.229531 -3090.000000 0.902181 0.001246 0.000000 0.000000 
29952000 23 41 203 105 -0.221440 0.278438 0.229531 -3104.000000 0.902181 0.001246 0.000000 0.000000 
30016000 44 54 506 195 -0.221361 0.278438 0.229375 -3108.000000 0.902181 0.001246 0.000000 0.000000 
30080000 31 69 0 1263 -0.221282 0.278594 0.229531 -3122.000000 0.902181 0.001246 0.000000 0.000000 
30144000 54 69 0 71 -0.221361 0.278594 0.229531 -3118.000000 0.901558 0.001246 0.000000 0.000000 
30208000 7 35 0 933 -0.221440 0.278438 0.229531 -3104.000000 0.901558 0.001246 0.000000 0.000000 
30272000 17 53 0 1518 -0.221440 0.278594 0.229531 -3114.000000 0.901558 0.001246 0.000000 0.000000 
30336000 74 16 0 1550 -0.221440 0.278750 0.229531 -3124.000000 0.901558 0.001869 0.000000 0.000000 
30400000 62 62 0 947 -0.221519 0.278750 0.229531 -3120.000000 0.901558 0.001246 0.000000 0.000000 
30464000 1 36 0 388 -0.221361 0.278438 0.229219 -3108.000000 0.900935 0.001246 0.000000 0.000000 
30528000 6 8 0 97 -0.221282 0.278438 0.229219 -3112.000000 0.900935 0.001246 0.000000 0.000000 
30592000 68 9 0 214 -0.221203 0.277969 0.228906 -3086.000000 0.900935 0.001246 0.000000 0.000000 
30656000 31 22 496 792 -0.221203 0.278594 0.228906 -3126.000000 0.900935 0.001246 0.000000 0.000000 
30720000 53 22 127 57 -0.221044 0.278125 0.228750 -3104.000000 0.900311 0.001246 0.000000 0.000000 
30784000 44 21 712 427 -0.221203 0.278125 0.228437 -3096.000000 0.902059 0.001248 0.000000 0.000000 
30848000 76 9 0 939 -0.220886 0.278594 0.228281 -3142.000000 0.900811 0.001248 0.000000 0.000000 
30912000 7 44 736 103 -0.220570 0.278125 0.228125 -3128.000000 0.899563 0.001248 0.000624 0.000000 
30976000 48 25 3 73 -0.220332 0.277656 0.228125 -3110.000000 0.898316 0.001248 0.000000 0.000000 
31040000 65 30 0 991 -0.220174 0.278125 0.228125 -3148.000000 0.897692 0.001248 0.000000 0.000000 
31104000 0 56 0 609 -0.219937 0.277813 0.228125 -3140.000000 0.897068 0.001248 0.000000 0.000000 
31168000 4 18 0 1369 -0.219778 0.278281 0.228125 -3178.000000 0.897068 0.001248 0.000000 0.000000 
31232000 60 32 0 634 -0.219858 0.277656 0.227969 -3134.000000 0.897692 0.001248 0.000000 0.000000 
31296000 24 61 0 495 -0.219937 0.277813 0.227969 -3140.000000 0.896444 0.001248 0.000000 0.000000 
31360000 35 35 959 462 -0.219858 0.277813 0.227813 -3144.000000 0.895820 0.001248 0.000000 0.000000 
31424000 9 46 0 782 -0.219937 0.277188 0.227656 -3100.000000 0.895820 0.001248 0.000000 0.000000 
31488000 66 64 0 699 -0.220016 0.278125 0.227656 -3156.000000 0.895820 0.001248 0.000000 0.000000 
31552000 15 30 0 363 -0.219778 0.278281 0.227500 -3178.000000 0.894573 0.001248 0.000000 0.000000 
31616000 71 1 0 946 -0.219858 0.278594 0.227500 -3194.000000 0.894573 0.001248 0.000000 0.000000 
31680000 43 52 1215 833 -0.219858 0.278438 0.227344 -3184.000000 0.895131 0.001248 0.000000 0.000000 
31744000 58 18 0 1465 -0.219541 0.278438 0.227187 -3200.000000 0.894507 0.001248 0.000000 0.000000 
31808000 22 36 0 115 -0.219383 0.278594 0.227187 -3218.000000 0.895131 0.001248 0.000000 0.000000 
31872000 4 2 0 530 -0.219620 0.278438 0.227031 -3196.000000 0.895131 0.001248 0.000000 0.000000 
31936000 79 51 0 551 -0.219304 0.278125 0.226875 -3192.000000 0.894507 0.001248 0.000000 0.000000 
32000000 71 50 0 325 -0.219304 0.277969 0.227031 -3182.000000 0.895131 0.001248 0.000000 0.000624 
32064000 49 29 141 278 -0.219304 0.277813 0.227031 -3172.000000 0.895131 0.001873 0.000000 0.000000 
32128000 35 55 1423 353 -0.219225 0.277813 0.226875 -3176.000000 0.894507 0.001248 0.000000 0.000000 
32192000 14 52 0 1143 -0.219225 0.277656 0.226719 -3166.000000 0.894507 0.001248 0.000000 0.000000 
32256000 59 2 0 1582 -0.219383 0.277813 0.226875 -3168.000000 0.894507 0.001248 0.000000 0.000000 
32320000 33 2 0 1144 -0.219383 0.278281 0.226875 -3198.000000 0.894507 0.001248 0.000000 0.000000 
32384000 67 58 0 533 -0.219383 0.278125 0.226719 -3188.000000 0.894507 0.001248 0.000000 0.000000 
32448000 38 70 0 1240 -0.219304 0.277813 0.226562 -3172.000000 0.895066 0.001249 0.000000 0.000000 
32512000 21 2 0 1128 -0.219304 0.277031 0.226562 -3122.000000 0.895066 0.001249 0.000000 0.000000 
32576000 72 14 0 921 -0.219225 0.277344 0.226562 -3146.000000 0.895066 0.001249 0.000000 0.000000 
32640000 7 75 0 85 -0.219304 0.278281 0.226562 -3202.000000 0.895066 0.001249 0.000000 0.000000 
32704000 76 37 0 460 -0.218908 0.278438 0.226562 -3232.000000 0.894441 0.001249 0.000000 0.000000 
32768000 36 44 1272 1219 -0.218434 0.278906 0.226406 -3286.000000 0.893192 0.001249 0.000000 0.000000 
32832000 11 71 0 745 -0.218196 0.278750 0.226406 -3288.000000 0.893192 0.001249 0.000000 0.000000 
32896000 47 40 144 471 -0.218354 0.278281 0.226406 -3250.000000 0.893816 0.001249 0.000000 0.000000 
32960000 6 38 0 10 -0.218592 0.278438 0.226406 -3248.000000 0.893192 0.001249 0.000000 0.000000 
33024000 50 51 394 809 -0.218513 0.278906 0.226562 -3282.000000 0.893192 0.001249 0.000000 0.000000 
33088000 44 52 755 1034 -0.218513 0.279688 0.226719 -3332.000000 0.893192 0.001249 0.000000 0.000000 
33152000 32 33 366 496 -0.218354 0.279844 0.226562 -3350.000000 0.892567 0.001249 0.000000 0.000000 
33216000 74 36 0 382 -0.218434 0.279688 0.226562 -3336.000000 0.892567 0.001249 0.000000 0.000000 
33280000 32 53 1284 1495 -0.218196 0.278906 0.226406 -3298.000000 0.891318 0.001249 0.000000 0.000000 
33344000 8 60 0 182 -0.218117 0.278750 0.226250 -3292.000000 0.890069 0.001249 0.000000 0.000000 
33408000 69 68 0 1533 -0.218038 0.279062 0.226250 -3316.000000 0.890069 0.001249 0.000000 0.000000 
33472000 12 31 0 1350 -0.217722 0.279219 0.226250 -3342.000000 0.889444 0.001249 0.000000 0.000000 
33536000 58 50 1135 28 -0.217959 0.279219 0.226094 -3330.000000 0.889444 0.001249 0.000000 0.000000 
33600000 76 9 0 455 -0.217880 0.278906 0.226094 -3314.000000 0.889444 0.001249 0.000000 0.000000 
33664000 55 26 826 431 -0.217880 0.278906 0.226094 -3314.000000 0.889444 0.001249 0.000000 0.000000 
33728000 43 72 0 648 -0.217563 0.278281 0.225781 -3290.000000 0.888820 0.001249 0.000000 0.000000 
33792000 62 10 0 724 -0.217405 0.277969 0.225469 -3278.000000 0.887500 0.001250 0.000000 0.000000 
33856000 76 25 0 68 -0.217326 0.277656 0.225156 -3262.000000 0.887500 0.001250 0.000000 0.000000 
33920000 2 59 0 1402 -0.217326 0.277188 0.224844 -3232.000000 0.886875 0.001250 0.000625 0.000000 
33984000 41 46 98 578 -0.217484 0.277188 0.225000 -3224.000000 0.887500 0.001250 0.000000 0.000000 
34048000 17 51 0 119 -0.217801 0.277500 0.224844 -3228.000000 0.887500 0.001250 0.000000 0.000625 
34112000 71 50 0 203 -0.217642 0.277813 0.224531 -3256.000000 0.886875 0.001250 0.000000 0.000000 
34176000 35 40 708 1305 -0.217168 0.276719 0.224531 -3210.000000 0.886875 0.001250 0.000000 0.000000 
34240000 7 77 0 1210 -0.217089 0.276719 0.224531 -3214.000000 0.886875 0.001250 0.000000 0.000000 
34304000 67 72 0 840 -0.216535 0.275938 0.224062 -3192.000000 0.885000 0.001250 0.000000 0.000000 
34368000 63 33 0 1209 -0.216297 0.275625 0.223906 -3184.000000 0.884375 0.001250 0.000000 0.000000 
34432000 44 0 626 180 -0.216139 0.275781 0.223750 -3202.000000 0.883750 0.001250 0.000000 0.000000 
34496000 21 60 0 105 -0.216297 0.275938 0.223594 -3204.000000 0.883125 0.001250 0.000000 0.000000 
34560000 39 34 90 269 -0.216297 0.275625 0.223594 -3184.000000 0.883125 0.001250 0.000000 0.000000 
34624000 71 76 0 552 -0.215902 0.274844 0.223281 -3154.000000 0.882500 0.001250 0.000000 0.000000 
34688000 31 32 1346 1319 -0.215902 0.274844 0.223281 -3154.000000 0.882500 0.001250 0.000000 0.000000 
34752000 40 19 0 1579 -0.215665 0.274531 0.223281 -3146.000000 0.881875 0.001250 0.000000 0.000000 
34816000 44 34 895 685 -0.215585 0.274844 0.223281 -3170.000000 0.881250 0.001250 0.000000 0.000000 
34880000 39 68 0 1041 -0.215506 0.274375 0.223281 -3144.000000 0.881250 0.001250 0.000000 0.000000 
34944000 78 10 0 241 -0.215585 0.274531 0.223281 -3150.000000 0.881250 0.001250 0.000000 0.000000 
35008000 14 59 0 1266 -0.215032 0.274219 0.223125 -3158.000000 0.880000 0.001250 0.000000 0.000000 
35072000 27 59 448 1285 -0.214953 0.273750 0.223125 -3132.000000 0.880000 0.001250 0.000000 0.000000 
35136000 36 30 867 414 -0.214557 0.273594 0.222969 -3142.000000 0.879375 0.001250 0.000000 0.000000 
35200000 22 76 0 792 -0.214320 0.273438 0.222812 -3144.000000 0.878750 0.001250 0.000000 0.000000 
35264000 43 47 323 1163 -0.214320 0.273281 0.222656 -3134.000000 0.878125 0.001250 0.000000 0.000000 
35328000 11 25 0 278 -0.214241 0.273281 0.222344 -3138.000000 0.876875 0.001250 0.000000 0.000000 
35392000 7 33 0 59 -0.213845 0.273281 0.222188 -3158.000000 0.876250 0.001250 0.000000 0.000000 
35456000 77 44 0 528 -0.214082 0.273594 0.222188 -3166.000000 0.876250 0.001250 0.000000 0.000000 
35520000 59 67 0 954 -0.214082 0.273750 0.222031 -3176.000000 0.876250 0.001250 0.000000 0.000000 
35584000 48 3 0 1226 -0.214161 0.273750 0.222031 -3172.000000 0.876250 0.001250 0.000000 0.000000 
35648000 43 8 0 378 -0.214161 0.273906 0.222031 -3182.000000 0.876250 0.001250 0.000000 0.000000 
35712000 22 61 0 405 -0.213766 0.274062 0.221875 -3212.000000 0.875625 0.001250 0.000000 0.000000 
35776000 1 66 0 776 -0.213528 0.274375 0.221719 -3244.000000 0.875625 0.001250 0.000000 0.000000 
35840000 71 52 0 1433 -0.213212 0.274062 0.221406 -3240.000000 0.875000 0.001250 0.000000 0.000000 
35904000 79 15 0 437 -0.213370 0.274688 0.221406 -3272.000000 0.875000 0.001250 0.000000 0.000000 
35968000 40 31 180 1001 -0.213291 0.275000 0.221406 -3296.000000 0.875000 0.001250 0.000000 0.000000 
36032000 61 23 0 869 -0.213528 0.274844 0.221406 -3274.000000 0.875000 0.001250 0.000000 0.000000 
36096000 45 7 0 1257 -0.213528 0.274844 0.221406 -3274.000000 0.874375 0.001250 0.000000 0.000000 
36160000 69 39 0 484 -0.213370 0.274375 0.221406 -3252.000000 0.873750 0.001250 0.000000 0.000000 
36224000 38 58 1005 393 -0.213212 0.274375 0.221250 -3260.000000 0.873125 0.001250 0.000000 0.000000 
36288000 68 27 0 758 -0.213212 0.274219 0.221250 -3250.000000 0.873125 0.001250 0.000000 0.000000 
36352000 2 8 0 1275 -0.213054 0.273750 0.221250 -3228.000000 0.873125 0.001250 0.000000 0.000000 
36416000 22 1 0 969 -0.212896 0.274062 0.221250 -3256.000000 0.871875 0.001250 0.000000 0.000000 
36480000 21 62 0 824 -0.212421 0.273594 0.221250 -3250.000000 0.871250 0.001250 0.000000 0.000000 
36544000 64 38 0 827 -0.212658 0.273438 0.221250 -3228.000000 0.871250 0.001250 0.000000 0.000000 
36608000 50 30 885 1159 -0.212579 0.272813 0.221250 -3192.000000 0.870625 0.001250 0.000000 0.000000 
36672000 71 79 0 391 -0.212737 0.272656 0.221250 -3174.000000 0.870625 0.001250 0.000000 0.000000 
36736000 52 77 0 1473 -0.212500 0.272188 0.221250 -3156.000000 0.870625 0.001250 0.000000 0.000000 
36800000 38 65 0 1169 -0.212896 0.271562 0.221406 -3096.000000 0.871250 0.001250 0.000000 0.000000 
36864000 53 30 61 135 -0.212816 0.271094 0.221406 -3070.000000 0.871250 0.001250 0.000000 0.000000 
36928000 4 41 0 501 -0.213133 0.270625 0.221406 -3024.000000 0.871250 0.001250 0.000000 0.000000 
36992000 33 0 0 613 -0.212975 0.270625 0.221406 -3032.000000 0.871250 0.001250 0.000000 0.000000 
37056000 25 49 1398 199 -0.212658 0.270781 0.221406 -3058.000000 0.871250 0.001250 0.000000 0.000000 
37120000 11 8 0 58 -0.212658 0.270937 0.221406 -3068.000000 0.870625 0.001250 0.000000 0.000000 
37184000 2 45 0 1277 -0.212658 0.270469 0.221250 -3038.000000 0.870625 0.001250 0.000000 0.000000 
37248000 25 11 0 887 -0.212025 0.270313 0.220938 -3060.000000 0.869375 0.001250 0.000000 0.000625 
37312000 30 13 0 252 -0.212025 0.270469 0.220938 -3070.000000 0.869375 0.001875 0.000000 0.000000 
37376000 77 69 0 1049 -0.211788 0.270313 0.220781 -3072.000000 0.868750 0.001250 0.000000 0.000000 
37440000 37 16 0 1473 -0.212025 0.270625 0.220781 -3080.000000 0.868750 0.001250 0.000000 0.000000 
37504000 31 21 470 679 -0.211709 0.270469 0.220625 -3086.000000 0.867500 0.001250 0.000000 0.000000 
37568000 0 39 0 1375 -0.211313 0.270469 0.220625 -3106.000000 0.866875 0.001250 0.000000 0.000625 
37632000 41 13 0 1506 -0.211392 0.269844 0.220469 -3062.000000 0.866250 0.001250 0.000000 0.000000 
37696000 16 24 0 1575 -0.211155 0.269844 0.220469 -3074.000000 0.866250 0.001250 0.000000 0.000000 
37760000 54 62 0 90 -0.211155 0.269844 0.220469 -3074.000000 0.866875 0.001250 0.000000 0.000000 
37824000 2 12 0 448 -0.211234 0.270469 0.220469 -3110.000000 0.867500 0.001250 0.000000 0.000000 
37888000 73 56 0 1276 -0.211392 0.270625 0.220312 -3112.000000 0.867500 0.001250 0.000000 0.000000 
37952000 47 67 0 456 -0.211234 0.271094 0.220312 -3150.000000 0.867500 0.001250 0.000000 0.000000 
38016000 54 49 1321 1351 -0.211472 0.271094 0.220312 -3138.000000 0.867500 0.001250 0.000000 0.000000 
38080000 19 22 0 1120 -0.211551 0.271406 0.220469 -3154.000000 0.867500 0.001250 0.000000 0.000000 
38144000 4 72 0 985 -0.211709 0.270937 0.220469 -3116.000000 0.867500 0.001250 0.000000 0.000000 
38208000 62 64 0 943 -0.211392 0.270781 0.220312 -3122.000000 0.866875 0.001250 0.000000 0.000000 
38272000 9 41 0 1394 -0.211392 0.271094 0.220312 -3142.000000 0.866875 0.001250 0.000000 0.000000 
38336000 8 27 0 300 -0.211234 0.270781 0.220312 -3130.000000 0.866875 0.001250 0.000000 0.000000 
38400000 38 46 1194 764 -0.211155 0.270781 0.220156 -3134.000000 0.866250 0.001250 0.000000 0.000000 
38464000 69 50 0 1139 -0.210601 0.270937 0.220156 -3172.000000 0.865000 0.001250 0.000000 0.000000 
38528000 33 75 0 202 -0.210680 0.271406 0.220156 -3198.000000 0.865000 0.001250 0.000000 0.000000 
38592000 39 35 299 461 -0.210601 0.270625 0.219844 -3152.000000 0.864375 0.001250 0.000000 0.000000 
38656000 56 25 146 1230 -0.210522 0.270156 0.219531 -3126.000000 0.864375 0.001250 0.000000 0.000000 
38720000 76 47 0 754 -0.210680 0.270469 0.219375 -3138.000000 0.864375 0.001250 0.000000 0.000000 
38784000 69 79 0 763 -0.210839 0.270781 0.219375 -3150.000000 0.864375 0.001250 0.000000 0.000000 
38848000 21 59 0 946 -0.210759 0.270469 0.219219 -3134.000000 0.863750 0.001250 0.000000 0.000000 
38912000 3 39 0 772 -0.211076 0.270156 0.219062 -3098.000000 0.863750 0.001250 0.000000 0.000000 
38976000 5 57 0 1547 -0.211155 0.270313 0.218594 -3104.000000 0.863750 0.001250 0.000000 0.000000 
39040000 31 5 0 1145 -0.211392 0.270469 0.218594 -3102.000000 0.864375 0.001250 0.000000 0.000000 
39104000 63 23 0 843 -0.210997 0.270000 0.218438 -3092.000000 0.863125 0.001250 0.000000 0.000000 
39168000 14 76 0 382 -0.210206 0.269375 0.218125 -3092.000000 0.860625 0.001250 0.000000 0.000000 
39232000 56 47 1225 63 -0.210127 0.269219 0.217969 -3086.000000 0.861250 0.001250 0.000000 0.000000 
39296000 69 38 1472 663 -0.209652 0.268906 0.217812 -3090.000000 0.860625 0.001250 0.000000 0.000000 
39360000 49 75 0 1392 -0.209652 0.269688 0.217656 -3140.000000 0.859375 0.001250 0.000000 0.000000 
39424000 77 35 0 1349 -0.210127 0.270313 0.217812 -3156.000000 0.860000 0.001250 0.000000 0.000000 
39488000 18 72 0 1562 -0.209810 0.270000 0.217500 -3152.000000 0.858750 0.001250 0.000000 0.000000 
39552000 19 24 0 568 -0.209573 0.269844 0.217500 -3154.000000 0.858750 0.001250 0.000000 0.000000 
39616000 78 48 0 1277 -0.209335 0.269688 0.217344 -3156.000000 0.858750 0.001250 0.000000 0.000000 
39680000 49 42 1299 690 -0.209573 0.269062 0.217344 -3104.000000 0.858750 0.001250 0.000000 0.000000 
39744000 20 6 0 1060 -0.209098 0.268125 0.217031 -3068.000000 0.856875 0.001250 0.000000 0.000000 
39808000 31 36 1462 1124 -0.208940 0.268281 0.217031 -3086.000000 0.856250 0.001250 0.000000 0.000000 
39872000 63 14 0 1020 -0.208940 0.268125 0.217031 -3076.000000 0.856250 0.001250 0.000000 0.000000 
39936000 23 27 347 1372 -0.208623 0.267969 0.217031 -3082.000000 0.856250 0.001250 0.000000 0.000000 
40000000 19 16 0 739 -0.208623 0.267969 0.217188 -3082.000000 0.855715 0.001249 0.000000 0.000000 
40064000 29 23 311 631 -0.208703 0.267969 0.217188 -3078.000000 0.855091 0.001249 0.000000 0.000000 
40128000 66 42 0 519 -0.208782 0.267188 0.217031 -3024.000000 0.855091 0.001249 0.000000 0.000000 
40192000 35 46 1581 269 -0.208623 0.266875 0.216875 -3012.000000 0.855091 0.001249 0.000000 0.000000 
40256000 33 35 681 1129 -0.208228 0.267188 0.216719 -3052.000000 0.854466 0.001249 0.000000 0.000000 
40320000 57 49 1168 646 -0.207991 0.267656 0.216719 -3094.000000 0.853841 0.001249 0.000000 0.000000 
40384000 25 41 709 1600 -0.207911 0.267813 0.216719 -3108.000000 0.853217 0.001249 0.000000 0.000000 
40448000 7 2 0 785 -0.208149 0.267969 0.216719 -3106.000000 0.853217 0.001249 0.000000 0.000000 
40512000 5 56 0 351 -0.207911 0.267656 0.216719 -3098.000000 0.853217 0.001249 0.000000 0.000000 
40576000 53 14 211 850 -0.207911 0.267188 0.216719 -3068.000000 0.853217 0.001249 0.000000 0.000000 
40640000 77 36 228 1166 -0.208149 0.267969 0.216875 -3106.000000 0.853841 0.001249 0.000000 0.000000 
40704000 1 33 0 1485 -0.208149 0.267969 0.216875 -3106.000000 0.853841 0.001249 0.000000 0.000000 
40768000 69 28 0 314 -0.208228 0.267969 0.216719 -3102.000000 0.853841 0.001249 0.000000 0.000000 
40832000 15 50 0 334 -0.208070 0.267813 0.216719 -3100.000000 0.853841 0.001249 0.000000 0.000000 
40896000 26 64 0 1034 -0.208307 0.268125 0.216719 -3108.000000 0.853217 0.001249 0.000000 0.000000 
40960000 19 23 0 754 -0.208070 0.268281 0.216719 -3130.000000 0.853217 0.001249 0.000000 0.000000 
41024000 27 55 613 951 -0.207674 0.267656 0.216719 -3110.000000 0.851968 0.001249 0.000000 0.000000 
41088000 49 2 0 183 -0.207595 0.267500 0.216406 -3104.000000 0.851343 0.001249 0.000000 0.000000 
41152000 59 24 0 393 -0.207278 0.266719 0.215312 -3070.000000 0.850000 0.001250 0.000000 0.000000 
41216000 28 66 1353 875 -0.207278 0.266562 0.215156 -3060.000000 0.849375 0.001250 0.000000 0.000000 
41280000 4 10 0 763 -0.207358 0.267500 0.215156 -3116.000000 0.849375 0.001250 0.000000 0.000000 
41344000 11 33 0 634 -0.206962 0.267500 0.214844 -3136.000000 0.848125 0.001250 0.000000 0.000000 
41408000 64 63 0 1600 -0.206883 0.267188 0.214844 -3120.000000 0.848125 0.001250 0.000000 0.000000 
41472000 36 15 0 270 -0.206804 0.266562 0.214688 -3084.000000 0.848125 0.001250 0.000000 0.000000 
41536000 8 41 0 32 -0.206092 0.265781 0.214219 -3070.000000 0.845000 0.001875 0.000000 0.000000 
41600000 21 58 0 806 -0.206092 0.266094 0.214219 -3090.000000 0.844375 0.001875 0.000000 0.000000 
41664000 19 64 0 601 -0.206013 0.265781 0.214375 -3074.000000 0.845000 0.001875 0.000000 0.000000 
41728000 64 71 0 1226 -0.205854 0.265625 0.214375 -3072.000000 0.844375 0.001250 0.000000 0.000000 
41792000 30 63 0 134 -0.206092 0.265469 0.214375 -3050.000000 0.844375 0.001250 0.000000 0.000000 
41856000 43 38 266 1070 -0.206013 0.265156 0.214219 -3034.000000 0.843125 0.001250 0.000000 0.000000 
41920000 45 6 0 378 -0.205538 0.265313 0.214219 -3068.000000 0.843750 0.001250 0.000000 0.000000 
41984000 44 4 1036 245 -0.205380 0.265469 0.214219 -3086.000000 0.843125 0.001250 0.000000 0.000000 
42048000 45 5 0 769 -0.205459 0.265937 0.214219 -3112.000000 0.843125 0.001250 0.000000 0.000000 
42112000 42 60 0 1 -0.205459 0.266250 0.214062 -3132.000000 0.843125 0.001250 0.000000 0.000000 
42176000 31 41 574 1328 -0.205538 0.266562 0.214062 -3148.000000 0.842500 0.001250 0.000000 0.000000 
42240000 64 72 0 242 -0.205538 0.266562 0.214062 -3148.000000 0.842500 0.001250 0.000000 0.000000 
42304000 69 11 0 258 -0.205696 0.266250 0.214062 -3120.000000 0.842500 0.001250 0.000000 0.000000 
42368000 34 63 0 1097 -0.205301 0.266094 0.214062 -3130.000000 0.841875 0.001250 0.000000 0.000000 
42432000 9 5 0 288 -0.204905 0.265781 0.213906 -3130.000000 0.841875 0.001250 0.000000 0.000000 
42496000 12 10 0 1124 -0.204905 0.265781 0.213594 -3130.000000 0.840625 0.001250 0.000000 0.000000 
42560000 14 75 0 1007 -0.204905 0.266094 0.213594 -3150.000000 0.840625 0.001250 0.000000 0.000000 
42624000 4 37 0 349 -0.204984 0.266250 0.213594 -3156.000000 0.839475 0.001249 0.000000 0.000000 
42688000 53 49 630 640 -0.204905 0.266250 0.213281 -3160.000000 0.838851 0.001249 0.000000 0.000000 
42752000 48 43 936 1101 -0.204905 0.265781 0.213438 -3130.000000 0.839475 0.001249 0.000000 0.000000 
42816000 24 28 530 786 -0.204272 0.265937 0.213125 -3172.000000 0.836977 0.001249 0.000000 0.000000 
42880000 37 14 0 389 -0.204430 0.266094 0.212969 -3174.000000 0.836977 0.001249 0.000000 0.000000 
42944000 38 67 0 764 -0.204035 0.265781 0.212969 -3174.000000 0.835728 0.001249 0.000000 0.000000 
43008000 64 45 0 1309 -0.203877 0.265625 0.212969 -3172.000000 0.836352 0.001249 0.000000 0.000000 
43072000 74 12 0 362 -0.203323 0.265313 0.212812 -3180.000000 0.835728 0.001249 0.000000 0.000000 
43136000 0 15 0 1081 -0.203402 0.265313 0.212812 -3176.000000 0.835728 0.001249 0.000000 0.000000 
43200000 36 50 37 1343 -0.203402 0.265781 0.212656 -3206.000000 0.834478 0.001249 0.000000 0.000000 
43264000 10 15 0 907 -0.203402 0.266250 0.212656 -3236.000000 0.833854 0.001249 0.000000 0.000000 
43328000 62 42 0 843 -0.203402 0.266406 0.212656 -3246.000000 0.833854 0.001249 0.000000 0.000000 
43392000 25 42 153 1041 -0.203718 0.266719 0.212812 -3250.000000 0.834478 0.001249 0.000000 0.000000 
43456000 10 38 0 624 -0.203639 0.266250 0.212656 -3224.000000 0.834478 0.001249 0.000000 0.000000 
43520000 3 40 0 255 -0.203560 0.266250 0.212500 -3228.000000 0.833854 0.001249 0.000000 0.000000 
43584000 76 25 0 1513 -0.203402 0.265937 0.212500 -3216.000000 0.833854 0.001249 0.000000 0.000000 
43648000 15 66 0 1166 -0.203085 0.265937 0.212500 -3232.000000 0.832605 0.001249 0.000000 0.000000 
43712000 9 32 547 1350 -0.203006 0.265625 0.212500 -3216.000000 0.833229 0.001249 0.000000 0.000000 
43776000 58 18 0 1291 -0.203560 0.265781 0.212500 -3198.000000 0.833229 0.001249 0.000000 0.000000 
43840000 9 34 0 586 -0.203718 0.265781 0.212500 -3190.000000 0.833229 0.001249 0.000000 0.000000 
43904000 13 64 0 317 -0.203323 0.265625 0.212500 -3200.000000 0.832605 0.001249 0.000000 0.000000 
43968000 34 48 954 346 -0.202927 0.265313 0.212500 -3200.000000 0.831980 0.001249 0.000000 0.000000 
44032000 52 18 0 1026 -0.203165 0.266094 0.212656 -3238.000000 0.831980 0.001249 0.000000 0.000000 
44096000 1 55 0 204 -0.202927 0.265625 0.212656 -3220.000000 0.831355 0.001249 0.000000 0.000000 
44160000 47 79 0 823 -0.202769 0.265313 0.212344 -3208.000000 0.830731 0.001249 0.000000 0.000000 
44224000 23 19 0 613 -0.202690 0.265313 0.212344 -3212.000000 0.830731 0.001249 0.000000 0.000000 
44288000 17 37 0 929 -0.202532 0.265156 0.212344 -3210.000000 0.830731 0.001249 0.000000 0.000000 
44352000 1 22 0 416 -0.202532 0.264688 0.212344 -3180.000000 0.830731 0.001249 0.000000 0.000000 
44416000 67 43 0 1338 -0.202373 0.263906 0.212500 -3138.000000 0.830731 0.001249 0.000000 0.000000 
44480000 5 55 0 1210 -0.202294 0.263594 0.212344 -3122.000000 0.830106 0.001249 0.000000 0.000000 
44544000 42 37 1472 603 -0.202215 0.263437 0.212188 -3116.000000 0.828232 0.001249 0.000000 0.000000 
44608000 45 10 0 135 -0.202294 0.264062 0.212344 -3152.000000 0.828232 0.001249 0.000000 0.000000 
44672000 32 1 0 244 -0.202690 0.263906 0.212500 -3122.000000 0.828857 0.001249 0.000000 0.000000 
44736000 54 8 0 1277 -0.202532 0.264219 0.212500 -3150.000000 0.828857 0.001249 0.000000 0.000000 
44800000 78 67 0 1478 -0.202373 0.264375 0.212500 -3168.000000 0.828857 0.001249 0.000000 0.000000 
44864000 20 37 0 287 -0.202611 0.264375 0.212500 -3156.000000 0.828857 0.001249 0.000000 0.000625 
44928000 20 29 0 1086 -0.202611 0.264375 0.212344 -3156.000000 0.829482 0.001249 0.000000 0.000000 
44992000 73 37 473 840 -0.202532 0.264531 0.212344 -3170.000000 0.828857 0.001249 0.000000 0.000000 
45056000 17 70 0 488 -0.202532 0.264531 0.212344 -3170.000000 0.828857 0.001249 0.000000 0.000000 
45120000 17 65 635 905 -0.202611 0.264688 0.212188 -3176.000000 0.828857 0.001249 0.000000 0.000000 
45184000 46 46 275 1481 -0.202057 0.264844 0.212188 -3214.000000 0.827091 0.001248 0.000000 0.000000 
45248000 16 42 0 1172 -0.202057 0.264062 0.211875 -3164.000000 0.825218 0.001248 0.000000 0.000000 
45312000 44 20 0 1458 -0.201741 0.264062 0.211719 -3180.000000 0.824594 0.001248 0.000000 0.000000 
45376000 14 58 0 1166 -0.201582 0.263594 0.211719 -3158.000000 0.823970 0.001248 0.000000 0.000000 
45440000 37 38 1369 806 -0.201661 0.263594 0.211719 -3154.000000 0.823346 0.001248 0.000000 0.000000 
45504000 64 29 0 282 -0.201108 0.263906 0.211562 -3202.000000 0.822097 0.001248 0.000000 0.000000 
45568000 32 29 899 180 -0.200870 0.263906 0.211250 -3214.000000 0.820849 0.001248 0.000000 0.000000 
45632000 59 52 0 205 -0.200791 0.263281 0.211094 -3178.000000 0.820225 0.001248 0.000000 0.000000 
45696000 46 40 474 1488 -0.200633 0.263125 0.210781 -3176.000000 0.818976 0.001248 0.000000 0.000000 
45760000 2 6 0 11 -0.200316 0.263750 0.211094 -3232.000000 0.818976 0.001248 0.000000 0.000000 
45824000 52 47 815 598 -0.200396 0.263437 0.210625 -3208.000000 0.817728 0.001248 0.000000 0.000000 
45888000 79 59 0 1109 -0.200158 0.263437 0.210469 -3220.000000 0.817728 0.001248 0.000000 0.000000 
45952000 23 38 345 14 -0.200079 0.263281 0.210000 -3214.000000 0.817104 0.001248 0.000000 0.000000 
46016000 11 44 0 991 -0.200000 0.263594 0.210000 -3238.000000 0.817104 0.001248 0.001248 0.000000 
46080000 76 8 0 443 -0.200079 0.262969 0.209844 -3194.000000 0.816479 0.001248 0.000000 0.000000 
46144000 42 42 458 1364 -0.199921 0.262813 0.210000 -3192.000000 0.815855 0.001248 0.000000 0.000000 
46208000 5 62 781 254 -0.200158 0.263125 0.210000 -3200.000000 0.816479 0.001248 0.000000 0.000000 
46272000 69 33 0 1545 -0.200000 0.263594 0.210000 -3238.000000 0.815855 0.001248 0.000000 0.000624 
46336000 50 29 384 72 -0.200000 0.263437 0.210000 -3228.000000 0.815231 0.001248 0.000000 0.000000 
46400000 59 38 0 1320 -0.199842 0.263750 0.210000 -3256.000000 0.815231 0.001248 0.000000 0.000000 
46464000 43 56 454 1198 -0.199525 0.264062 0.210000 -3292.000000 0.815231 0.001248 0.000000 0.000000 
46528000 7 11 0 738 -0.199525 0.264375 0.210000 -3312.000000 0.815231 0.001248 0.000000 0.000000 
46592000 20 22 0 922 -0.199367 0.264375 0.210000 -3320.000000 0.815231 0.001248 0.000000 0.000000 
46656000 19 58 0 1338 -0.199604 0.263750 0.209687 -3268.000000 0.814607 0.001248 0.000000 0.000000 
46720000 45 8 0 1054 -0.199763 0.263594 0.209687 -3250.000000 0.815855 0.001248 0.000000 0.000000 
46784000 64 48 0 1507 -0.199763 0.263281 0.209687 -3230.000000 0.815231 0.001248 0.000000 0.000000 
46848000 6 50 0 1015 -0.199525 0.263281 0.209375 -3242.000000 0.815231 0.001248 0.000000 0.000000 
46912000 40 47 658 967 -0.199763 0.263125 0.209375 -3220.000000 0.815855 0.001248 0.000000 0.000000 
46976000 24 56 422 511 -0.199684 0.263281 0.209219 -3234.000000 0.815855 0.001248 0.000000 0.000000 
47040000 1 8 0 193 -0.199921 0.263281 0.209219 -3222.000000 0.816479 0.001248 0.000000 0.000000 
47104000 70 17 0 605 -0.200000 0.263281 0.209219 -3218.000000 0.817728 0.001248 0.000000 0.000000 
47168000 75 24 0 2 -0.200158 0.262500 0.209375 -3160.000000 0.817728 0.001248 0.000000 0.000000 
47232000 65 45 0 10 -0.200158 0.262656 0.209375 -3170.000000 0.817728 0.001248 0.000000 0.000000 
47296000 67 79 0 864 -0.199684 0.262031 0.209063 -3154.000000 0.816479 0.001248 0.000000 0.000000 
47360000 13 36 1252 346 -0.199367 0.261719 0.208594 -3150.000000 0.816365 0.001249 0.000000 0.000000 
47424000 12 45 0 419 -0.199604 0.261563 0.208594 -3128.000000 0.816365 0.001249 0.000000 0.000000 
47488000 21 24 222 220 -0.199367 0.261250 0.208437 -3120.000000 0.816875 0.001250 0.000000 0.000000 
47552000 50 59 1344 1073 -0.199367 0.260937 0.208281 -3100.000000 0.816250 0.001250 0.000000 0.000000 
47616000 75 42 0 1173 -0.199604 0.260469 0.208125 -3058.000000 0.816250 0.001250 0.000000 0.000000 
47680000 67 35 0 1532 -0.199525 0.259844 0.207969 -3022.000000 0.816875 0.001250 0.000000 0.000000 
47744000 15 37 0 1061 -0.199288 0.259688 0.207813 -3024.000000 0.816875 0.001250 0.000000 0.000000 
47808000 7 51 0 966 -0.199130 0.259688 0.207813 -3032.000000 0.816250 0.001250 0.000000 0.000000 
47872000 12 1 0 1368 -0.198734 0.259063 0.207656 -3012.000000 0.815000 0.001250 0.000000 0.000000 
47936000 45 75 0 721 -0.198734 0.258594 0.207656 -2982.000000 0.814375 0.001250 0.000000 0.000000 
48000000 16 71 0 1402 -0.198576 0.258437 0.207500 -2980.000000 0.814375 0.001250 0.000000 0.000000 
48064000 60 51 0 1016 -0.198339 0.258281 0.207031 -2982.000000 0.813125 0.001250 0.000000 0.000000 
48128000 21 49 1464 900 -0.198497 0.257500 0.207031 -2924.000000 0.813125 0.001250 0.000000 0.000000 
48192000 25 47 871 378 -0.198418 0.257656 0.206875 -2938.000000 0.812500 0.001250 0.000000 0.000000 
48256000 13 27 0 369 -0.198339 0.257188 0.206563 -2912.000000 0.812500 0.001250 0.000000 0.000000 
48320000 63 4 0 871 -0.198101 0.257500 0.206563 -2944.000000 0.813125 0.001250 0.000000 0.000000 
48384000 47 61 0 192 -0.198101 0.257812 0.206563 -2964.000000 0.813125 0.001250 0.000000 0.000000 
48448000 5 36 0 621 -0.198180 0.257656 0.206563 -2950.000000 0.813125 0.001250 0.000000 0.000000 
48512000 4 32 1454 1548 -0.198101 0.257500 0.206563 -2944.000000 0.813125 0.001250 0.000000 0.000000 
48576000 45 58 1313 923 -0.198180 0.257656 0.206563 -2950.000000 0.813125 0.001250 0.000000 0.000000 
48640000 49 29 141 487 -0.198101 0.257656 0.206406 -2954.000000 0.812500 0.001250 0.000000 0.000000 
48704000 76 2 0 463 -0.198022 0.257188 0.206406 -2928.000000 0.811875 0.001250 0.000000 0.000000 
48768000 72 34 35 1230 -0.198022 0.257344 0.206406 -2938.000000 0.811875 0.001250 0.000000 0.000000 
48832000 40 73 0 1098 -0.197864 0.256875 0.206094 -2916.000000 0.811250 0.001250 0.000000 0.000000 
48896000 1 55 1265 1227 -0.197864 0.256563 0.206094 -2896.000000 0.811250 0.001250 0.000000 0.000000 
48960000 46 32 350 157 -0.197785 0.256563 0.206094 -2900.000000 0.810625 0.001250 0.000000 0.000000 
49024000 9 73 0 681 -0.197706 0.256563 0.206094 -2904.000000 0.810625 0.001250 0.000000 0.000000 
49088000 32 34 286 1234 -0.197547 0.256094 0.206094 -2882.000000 0.810625 0.001250 0.000000 0.000000 
49152000 25 47 871 992 -0.197627 0.255469 0.206094 -2838.000000 0.810625 0.001250 0.000000 0.000000 
49216000 52 58 0 317 -0.197706 0.255312 0.206094 -2824.000000 0.810625 0.001250 0.000000 0.000000 
49280000 22 61 0 545 -0.197310 0.255156 0.205937 -2834.000000 0.809375 0.001250 0.000000 0.000000 
49344000 51 50 377 1084 -0.197231 0.255312 0.205625 -2848.000000 0.809375 0.001250 0.000000 0.000000 
49408000 78 5 0 1499 -0.197152 0.255469 0.205625 -2862.000000 0.809375 0.001250 0.000000 0.000000 
49472000 16 24 0 356 -0.197152 0.255000 0.205469 -2832.000000 0.808750 0.001250 0.000000 0.000000 
49536000 62 30 0 1440 -0.196915 0.255156 0.205469 -2854.000000 0.808750 0.001250 0.000000 0.000000 
49600000 50 22 159 1251 -0.197073 0.255000 0.205625 -2836.000000 0.809375 0.001250 0.000000 0.000000 
49664000 64 30 0 180 -0.196677 0.254531 0.205469 -2826.000000 0.808750 0.001250 0.000000 0.000000 
49728000 37 29 1231 917 -0.196677 0.254375 0.205313 -2816.000000 0.808125 0.001250 0.000000 0.000000 
49792000 45 28 291 636 -0.196915 0.254688 0.205313 -2824.000000 0.808125 0.001250 0.000000 0.000000 
49856000 37 12 0 1208 -0.196756 0.254219 0.205313 -2802.000000 0.808125 0.001250 0.000000 0.000000 
49920000 32 33 366 1106 -0.196994 0.253594 0.205156 -2750.000000 0.808750 0.001250 0.000000 0.000000 
49984000 15 62 0 947 -0.196677 0.253281 0.205156 -2746.000000 0.808750 0.001875 0.000000 0.000000 
50048000 27 32 370 1087 -0.196915 0.253906 0.205313 -2774.000000 0.809375 0.001250 0.000000 0.000000 
50112000 33 10 0 892 -0.196835 0.254063 0.205313 -2788.000000 0.809375 0.001250 0.000000 0.000000 
50176000 52 23 230 273 -0.196994 0.254063 0.205313 -2780.000000 0.809375 0.001250 0.000000 0.000000 
50240000 69 31 0 681 -0.197073 0.254063 0.205625 -2776.000000 0.809375 0.001250 0.000625 0.000000 
50304000 77 37 0 744 -0.197073 0.254063 0.205625 -2776.000000 0.808750 0.001250 0.000000 0.000000 
50368000 39 55 427 115 -0.196756 0.253750 0.205469 -2772.000000 0.808125 0.001250 0.000000 0.000000 
50432000 24 22 0 1015 -0.196519 0.254219 0.205469 -2814.000000 0.808125 0.001250 0.000000 0.000000 
50496000 74 16 0 567 -0.196598 0.254688 0.205469 -2840.000000 0.808125 0.001250 0.000000 0.000000 
50560000 77 45 0 901 -0.196361 0.254844 0.205313 -2862.000000 0.807500 0.001250 0.000000 0.000000 
50624000 69 51 0 99 -0.196677 0.255000 0.205313 -2856.000000 0.807500 0.001250 0.000000 0.000000 
50688000 0 5 0 1313 -0.196756 0.254531 0.205313 -2822.000000 0.807500 0.001250 0.000000 0.000000 
50752000 79 73 0 199 -0.196915 0.254844 0.205625 -2834.000000 0.806371 0.001249 0.000000 0.000000 
50816000 26 77 0 1523 -0.196756 0.255625 0.205781 -2892.000000 0.806371 0.001249 0.000000 0.000000 
50880000 42 13 0 1222 -0.196835 0.255781 0.205781 -2898.000000 0.806996 0.001249 0.000000 0.000000 
50944000 22 77 0 912 -0.196835 0.256250 0.205781 -2928.000000 0.807620 0.001249 0.000000 0.000000 
51008000 26 52 1338 643 -0.196598 0.256094 0.205625 -2930.000000 0.806371 0.001249 0.000000 0.000000 
51072000 76 79 0 479 -0.196282 0.256094 0.205625 -2946.000000 0.805122 0.001249 0.000000 0.000000 
51136000 71 11 0 993 -0.196203 0.256250 0.205469 -2960.000000 0.805122 0.001249 0.000000 0.000000 
51200000 2 44 449 722 -0.196044 0.256250 0.205469 -2968.000000 0.804497 0.001249 0.000000 0.000000 
51264000 11 34 0 1185 -0.195965 0.255937 0.205313 -2952.000000 0.804497 0.001249 0.000000 0.000000 
51328000 75 73 0 123 -0.195728 0.256250 0.205000 -2984.000000 0.803248 0.001249 0.000000 0.000000 
51392000 57 15 0 986 -0.195649 0.255625 0.204531 -2948.000000 0.803248 0.001249 0.000000 0.000000 
51456000 45 0 0 469 -0.195174 0.255469 0.204219 -2962.000000 0.801999 0.001249 0.000000 0.000000 
51520000 27 18 0 1500 -0.195253 0.255156 0.204219 -2938.000000 0.801999 0.001249 0.000000 0.000000 
51584000 28 61 0 463 -0.195411 0.254844 0.204219 -2910.000000 0.801999 0.001249 0.000000 0.000000 
51648000 35 52 499 1231 -0.195411 0.254688 0.204063 -2900.000000 0.800750 0.001249 0.000000 0.000000 
51712000 24 37 1247 835 -0.195491 0.254844 0.204219 -2906.000000 0.801374 0.001249 0.000000 0.000000 
51776000 51 1 0 562 -0.195570 0.254844 0.204375 -2902.000000 0.801999 0.001249 0.000000 0.000000 
51840000 78 13 0 1418 -0.195649 0.254844 0.204375 -2898.000000 0.801999 0.001249 0.000000 0.000000 
51904000 43 77 0 405 -0.195411 0.254688 0.204063 -2900.000000 0.801999 0.001249 0.000000 0.000000 
51968000 17 29 0 283 -0.195332 0.254531 0.203750 -2894.000000 0.801374 0.001249 0.000000 0.000000 
52032000 28 37 1553 1098 -0.195491 0.254688 0.203594 -2896.000000 0.801374 0.001249 0.000000 0.000625 
52096000 26 64 0 260 -0.195332 0.253906 0.203437 -2854.000000 0.800750 0.001249 0.000000 0.000000 
52160000 3 27 0 85 -0.195491 0.254375 0.203437 -2876.000000 0.800750 0.001249 0.000000 0.000000 
52224000 65 36 0 442 -0.195570 0.254063 0.203437 -2852.000000 0.800750 0.001249 0.000000 0.000000 
52288000 34 73 0 439 -0.195095 0.253906 0.203281 -2866.000000 0.799500 0.001249 0.000000 0.000000 
52352000 4 69 0 853 -0.195253 0.253906 0.203281 -2858.000000 0.799500 0.001249 0.000000 0.000000 
52416000 41 63 0 1410 -0.195016 0.254375 0.203437 -2900.000000 0.799500 0.001249 0.000000 0.000000 
52480000 17 69 0 1505 -0.195016 0.254688 0.203437 -2920.000000 0.799500 0.001249 0.000000 0.000000 
52544000 14 37 0 1200 -0.194937 0.254844 0.203125 -2934.000000 0.798876 0.001249 0.000000 0.000000 
52608000 23 73 0 1382 -0.194937 0.255469 0.203125 -2974.000000 0.798251 0.001249 0.000000 0.000000 
52672000 71 68 0 309 -0.194304 0.254844 0.202813 -2966.000000 0.797002 0.001249 0.000000 0.000000 
52736000 70 72 0 120 -0.194304 0.255000 0.202656 -2976.000000 0.796377 0.001249 0.000000 0.000000 
52800000 1 66 0 851 -0.194225 0.254688 0.202656 -2960.000000 0.796377 0.001874 0.000000 0.000000 
52864000 53 71 0 891 -0.194462 0.254844 0.202813 -2958.000000 0.797002 0.001249 0.000000 0.000000 
52928000 1 70 0 751 -0.194304 0.254219 0.202344 -2926.000000 0.797002 0.001249 0.000000 0.000000 
52992000 45 44 750 788 -0.194304 0.254531 0.202500 -2946.000000 0.797002 0.001249 0.000000 0.000000 
53056000 45 61 0 351 -0.194146 0.254375 0.202344 -2944.000000 0.795753 0.001249 0.000000 0.000000 
53120000 48 48 608 842 -0.193671 0.253750 0.201719 -2928.000000 0.793879 0.001249 0.000000 0.000000 
53184000 47 58 441 1189 -0.193829 0.253906 0.201719 -2930.000000 0.793879 0.001249 0.000000 0.000000 
53248000 36 3 0 335 -0.193592 0.253750 0.201719 -2932.000000 0.793879 0.001249 0.000000 0.000000 
53312000 27 38 1528 1385 -0.193750 0.254219 0.201875 -2954.000000 0.793879 0.001249 0.000000 0.000000 
53376000 52 42 1265 41 -0.193671 0.253906 0.201875 -2938.000000 0.793879 0.001249 0.000000 0.000000 
53440000 57 0 0 1116 -0.193750 0.254219 0.201875 -2954.000000 0.793879 0.001249 0.000000 0.000000 
53504000 62 23 0 468 -0.193434 0.254844 0.201875 -3010.000000 0.793254 0.001249 0.000000 0.000000 
53568000 7 78 0 942 -0.192959 0.254688 0.201406 -3024.000000 0.793125 0.001250 0.000000 0.000000 
53632000 6 66 0 299 -0.192959 0.254219 0.201250 -2994.000000 0.792500 0.001250 0.000000 0.000000 
53696000 45 77 0 957 -0.193275 0.254531 0.201094 -2998.000000 0.792500 0.001250 0.000000 0.000000 
53760000 47 78 0 795 -0.192880 0.254063 0.200937 -2988.000000 0.791875 0.001250 0.000000 0.000000 
53824000 36 5 0 1003 -0.192880 0.253906 0.200937 -2978.000000 0.791875 0.001250 0.000000 0.000000 
53888000 10 10 0 1314 -0.192563 0.253750 0.200781 -2984.000000 0.790000 0.001250 0.000000 0.000625 
53952000 65 68 0 1476 -0.192484 0.253281 0.200937 -2958.000000 0.790000 0.001250 0.000000 0.000000 
54016000 79 50 0 1449 -0.192326 0.252344 0.200625 -2906.000000 0.789375 0.001250 0.000000 0.000000 
54080000 66 33 0 1476 -0.192089 0.252188 0.200625 -2908.000000 0.788750 0.001250 0.000000 0.000000 
54144000 57 41 310 375 -0.192484 0.252188 0.200781 -2888.000000 0.789375 0.001250 0.000000 0.000000 
54208000 51 8 0 83 -0.192563 0.252031 0.200625 -2874.000000 0.789375 0.001250 0.000625 0.000000 
54272000 69 6 0 316 -0.192247 0.252031 0.200469 -2890.000000 0.788750 0.001250 0.000000 0.000000 
54336000 77 56 0 740 -0.192089 0.252188 0.200625 -2908.000000 0.788750 0.001250 0.000000 0.000625 
54400000 29 59 0 607 -0.191772 0.252656 0.200469 -2954.000000 0.788125 0.001250 0.000000 0.000000 
54464000 32 15 0 397 -0.191772 0.252500 0.200469 -2944.000000 0.787500 0.001250 0.000000 0.000000 
54528000 23 76 0 1597 -0.191930 0.252344 0.200313 -2926.000000 0.786875 0.001250 0.000000 0.000000 
54592000 23 39 367 664 -0.191851 0.252188 0.200313 -2920.000000 0.786875 0.001250 0.000000 0.000000 
54656000 14 78 414 1426 -0.191772 0.252188 0.200313 -2924.000000 0.786875 0.001250 0.000000 0.000000 
54720000 26 79 0 915 -0.192247 0.252031 0.200625 -2890.000000 0.787500 0.001250 0.000000 0.000625 
54784000 2 29 0 918 -0.192247 0.252188 0.200469 -2900.000000 0.787500 0.001250 0.000000 0.000000 
54848000 70 2 0 1183 -0.192168 0.252188 0.200469 -2904.000000 0.786875 0.001250 0.000000 0.000000 
54912000 61 43 0 755 -0.192009 0.252656 0.200469 -2942.000000 0.786875 0.001250 0.000000 0.000000 
54976000 27 56 1149 1295 -0.191930 0.253281 0.200625 -2986.000000 0.786875 0.001250 0.000000 0.000000 
55040000 6 56 0 490 -0.191772 0.253437 0.200469 -3004.000000 0.786250 0.001250 0.000000 0.000000 
55104000 24 21 0 328 -0.192009 0.253437 0.200469 -2992.000000 0.786875 0.001250 0.000000 0.000000 
55168000 58 18 413 353 -0.191851 0.254063 0.200469 -3040.000000 0.787500 0.001250 0.000000 0.000000 
55232000 17 27 0 1386 -0.191456 0.253594 0.200313 -3030.000000 0.786250 0.001250 0.000000 0.000000 
55296000 71 17 0 4 -0.191535 0.253437 0.200313 -3016.000000 0.785625 0.001250 0.000000 0.000000 
55360000 11 61 0 1173 -0.191456 0.253437 0.200313 -3020.000000 0.785625 0.001250 0.000000 0.000000 
55424000 23 11 0 1143 -0.191456 0.253125 0.200313 -3000.000000 0.785000 0.001250 0.000000 0.000000 
55488000 36 16 0 641 -0.191297 0.253125 0.200313 -3008.000000 0.784375 0.001250 0.000000 0.000000 
55552000 57 14 0 72 -0.191139 0.253125 0.200313 -3016.000000 0.784375 0.001250 0.000000 0.000000 
55616000 31 72 0 710 -0.190823 0.253125 0.200000 -3032.000000 0.783125 0.001250 0.000000 0.000000 
55680000 28 58 0 816 -0.190823 0.253594 0.200313 -3062.000000 0.783125 0.001250 0.000000 0.000000 
55744000 5 50 0 20 -0.190744 0.253750 0.200469 -3076.000000 0.783125 0.001250 0.000000 0.000000 
55808000 25 57 516 389 -0.190902 0.253750 0.200469 -3068.000000 0.783125 0.001250 0.000000 0.000000 
55872000 25 43 1495 792 -0.190744 0.253125 0.200469 -3036.000000 0.783125 0.001250 0.000000 0.000000 
55936000 54 34 363 1341 -0.190744 0.252969 0.200469 -3026.000000 0.783125 0.001250 0.000000 0.000000 
56000000 35 12 0 550 -0.190585 0.253437 0.200313 -3064.000000 0.782500 0.001250 0.000000 0.000000 
56064000 0 33 0 176 -0.190585 0.253594 0.200313 -3074.000000 0.782500 0.001250 0.000000 0.000000 
56128000 15 24 0 1026 -0.190269 0.253437 0.200000 -3080.000000 0.781875 0.001250 0.000000 0.000000 
56192000 69 44 0 339 -0.190111 0.252969 0.199844 -3058.000000 0.780625 0.001250 0.000000 0.000000 
56256000 63 61 0 563 -0.189557 0.252344 0.199531 -3046.000000 0.780000 0.001250 0.000000 0.000000 
56320000 67 14 0 886 -0.189320 0.252031 0.199375 -3038.000000 0.778750 0.001250 0.000000 0.000000 
56384000 11 78 0 158 -0.189557 0.251875 0.199375 -3016.000000 0.778750 0.001250 0.000000 0.000000 
56448000 69 25 0 893 -0.189478 0.251719 0.199375 -3010.000000 0.778750 0.001250 0.000625 0.000000 
56512000 26 53 149 253 -0.189636 0.251250 0.199375 -2972.000000 0.778750 0.001250 0.000000 0.000000 
56576000 61 53 0 140 -0.190111 0.251406 0.199375 -2958.000000 0.778125 0.001250 0.000000 0.000000 
56640000 18 37 0 227 -0.190269 0.251875 0.199375 -2980.000000 0.778750 0.001250 0.000000 0.000000 
56704000 15 57 0 936 -0.190585 0.251563 0.199375 -2944.000000 0.778750 0.001250 0.000000 0.000000 
56768000 15 52 0 880 -0.190348 0.251250 0.199375 -2936.000000 0.778750 0.001250 0.000000 0.000000 
56832000 72 68 930 1206 -0.189953 0.251250 0.199375 -2956.000000 0.778125 0.001250 0.000000 0.000000 
56896000 52 17 0 1454 -0.190111 0.250937 0.199375 -2928.000000 0.778750 0.001250 0.000000 0.000000 
56960000 21 13 0 408 -0.190269 0.251563 0.199531 -2960.000000 0.778125 0.001250 0.000000 0.000000 
57024000 16 75 0 500 -0.190427 0.252188 0.199687 -2992.000000 0.778750 0.001250 0.000000 0.000000 
57088000 21 69 0 468 -0.190190 0.252500 0.199687 -3024.000000 0.779375 0.001250 0.000000 0.000000 
57152000 69 39 0 527 -0.189557 0.252344 0.199375 -3046.000000 0.778125 0.001250 0.000000 0.000000 
57216000 69 68 0 469 -0.189636 0.252031 0.199375 -3022.000000 0.778125 0.001250 0.000000 0.000000 
57280000 28 48 857 1142 -0.189241 0.251563 0.199219 -3012.000000 0.777500 0.001250 0.000000 0.000000 
57344000 30 59 0 488 -0.189003 0.251250 0.198437 -3004.000000 0.775625 0.001250 0.000000 0.000000 
57408000 31 79 0 312 -0.188924 0.251250 0.198437 -3008.000000 0.775000 0.001250 0.000000 0.000000 
57472000 54 49 1321 734 -0.188608 0.251719 0.198437 -3054.000000 0.775000 0.001250 0.000000 0.000000 
57536000 42 28 1479 103 -0.188528 0.251563 0.198594 -3048.000000 0.775625 0.001250 0.000000 0.000000 
57600000 78 35 310 731 -0.188133 0.251094 0.198281 -3038.000000 0.774375 0.001250 0.000000 0.000000 
57664000 26 56 1590 853 -0.188370 0.251250 0.198281 -3036.000000 0.773750 0.001250 0.000000 0.000000 
57728000 18 9 0 1564 -0.187816 0.251250 0.197813 -3064.000000 0.771875 0.001250 0.000000 0.000000 
57792000 30 34 1206 738 -0.188212 0.251094 0.197969 -3034.000000 0.772500 0.001250 0.000000 0.000000 
57856000 52 16 0 32 -0.187579 0.250781 0.197656 -3046.000000 0.771875 0.001250 0.000000 0.000000 
57920000 44 37 1203 1026 -0.187658 0.250312 0.197500 -3012.000000 0.770625 0.001250 0.000000 0.000000 
57984000 33 10 0 1532 -0.187342 0.250312 0.197344 -3028.000000 0.769375 0.001250 0.000000 0.000000 
58048000 66 22 0 726 -0.187421 0.250469 0.197344 -3034.000000 0.769375 0.001250 0.000000 0.000000 
58112000 5 66 0 1165 -0.187658 0.251094 0.197344 -3062.000000 0.769375 0.001250 0.000000 0.000000 
58176000 71 60 0 638 -0.187737 0.251094 0.197187 -3058.000000 0.769375 0.001875 0.000000 0.000000 
58240000 0 62 0 419 -0.187737 0.251094 0.197344 -3058.000000 0.769375 0.001250 0.000000 0.000000 
58304000 12 47 778 127 -0.187658 0.250937 0.197344 -3052.000000 0.769375 0.001250 0.000000 0.000000 
58368000 48 72 0 1173 -0.187579 0.250937 0.197344 -3056.000000 0.769375 0.001250 0.000000 0.000000 
58432000 37 36 868 994 -0.187263 0.250312 0.197031 -3032.000000 0.768750 0.001250 0.000000 0.000000 
58496000 29 44 599 613 -0.186946 0.250156 0.196875 -3038.000000 0.768750 0.001250 0.000000 0.000000 
58560000 2 8 0 1168 -0.187104 0.250312 0.196875 -3040.000000 0.768750 0.001250 0.000000 0.000000 
58624000 36 75 0 1016 -0.187184 0.249688 0.196875 -2996.000000 0.768750 0.001875 0.000000 0.000000 
58688000 49 48 978 2 -0.187184 0.249375 0.196875 -2976.000000 0.768750 0.001250 0.000000 0.000000 
58752000 5 12 0 1474 -0.187263 0.249219 0.196719 -2962.000000 0.768750 0.001250 0.000000 0.000000 
58816000 34 52 743 1454 -0.187342 0.248594 0.196563 -2918.000000 0.769375 0.001250 0.000000 0.000000 
58880000 40 61 0 503 -0.187263 0.248750 0.196563 -2932.000000 0.768750 0.001250 0.000000 0.000000 
58944000 35 30 1062 292 -0.187263 0.248750 0.196563 -2932.000000 0.768750 0.001250 0.000000 0.000000 
59008000 54 40 450 1194 -0.187421 0.248281 0.196406 -2894.000000 0.768750 0.001250 0.000000 0.000625 
59072000 53 18 0 906 -0.187500 0.248281 0.196406 -2890.000000 0.768750 0.001250 0.000000 0.000000 
59136000 39 11 0 718 -0.187421 0.248281 0.196563 -2894.000000 0.769375 0.001250 0.000625 0.000000 
59200000 71 11 0 831 -0.186867 0.248125 0.196250 -2912.000000 0.768125 0.001250 0.000000 0.000000 
59264000 3 55 627 977 -0.186867 0.247969 0.196250 -2902.000000 0.767500 0.001250 0.000000 0.000000 
59328000 62 37 1234 145 -0.186709 0.248125 0.196250 -2920.000000 0.767500 0.001250 0.000000 0.000000 
59392000 3 53 0 334 -0.186788 0.247813 0.196250 -2896.000000 0.767500 0.001250 0.000000 0.000000 
59456000 12 76 0 693 -0.187025 0.248438 0.195937 -2924.000000 0.767500 0.001250 0.000000 0.000000 
59520000 3 63 0 997 -0.186551 0.248750 0.195781 -2968.000000 0.766875 0.001250 0.000000 0.000000 
59584000 48 76 0 719 -0.186234 0.248750 0.195625 -2984.000000 0.765000 0.001250 0.000000 0.000000 
59648000 42 64 0 1071 -0.185997 0.248125 0.195625 -2956.000000 0.764375 0.001250 0.000000 0.000000 
59712000 32 69 1446 540 -0.186076 0.248125 0.195781 -2952.000000 0.764375 0.001875 0.000000 0.000000 
59776000 26 4 0 120 -0.186076 0.248281 0.195781 -2962.000000 0.764375 0.001250 0.000000 0.000000 
59840000 66 56 0 9 -0.186234 0.247813 0.195937 -2924.000000 0.763898 0.001249 0.000000 0.000000 
59904000 27 42 15 635 -0.186234 0.247344 0.195937 -2894.000000 0.763898 0.001249 0.000000 0.000000 
59968000 70 48 0 1553 -0.186155 0.247344 0.195937 -2898.000000 0.763898 0.001249 0.000000 0.000000 
60032000 69 8 0 357 -0.186234 0.247031 0.195937 -2874.000000 0.763898 0.001249 0.000000 0.000000 
60096000 11 12 0 819 -0.185918 0.247031 0.195625 -2890.000000 0.762648 0.001249 0.000000 0.000000 
60160000 79 73 0 315 -0.185839 0.247031 0.195625 -2894.000000 0.762024 0.001249 0.000000 0.000000 
60224000 27 35 0 1139 -0.185206 0.246563 0.195312 -2896.000000 0.760775 0.001249 0.000000 0.000000 
60288000 50 73 0 1419 -0.185443 0.246406 0.195312 -2874.000000 0.760775 0.001249 0.000000 0.000000 
60352000 10 22 0 522 -0.185839 0.246250 0.195469 -2844.000000 0.761399 0.001249 0.000000 0.000000 
60416000 55 56 0 1016 -0.185206 0.246094 0.195312 -2866.000000 0.760775 0.001249 0.000000 0.000000 
60480000 31 3 0 211 -0.185285 0.245938 0.195312 -2852.000000 0.761399 0.001249 0.000000 0.000000 
60544000 70 49 0 651 -0.185206 0.245469 0.195312 -2826.000000 0.761399 0.001249 0.000000 0.000000 
60608000 4 51 0 453 -0.185443 0.245625 0.195312 -2824.000000 0.760775 0.001249 0.000000 0.000625 
60672000 7 57 0 1417 -0.185127 0.245781 0.195156 -2850.000000 0.759525 0.001249 0.000000 0.000000 
60736000 49 12 0 433 -0.184810 0.245625 0.195000 -2856.000000 0.758901 0.001874 0.000000 0.000000 
60800000 22 20 870 1228 -0.184889 0.244844 0.194844 -2802.000000 0.759525 0.001249 0.000000 0.000000 
60864000 68 12 0 17 -0.184968 0.244844 0.194844 -2798.000000 0.759525 0.001249 0.000000 0.000000 
60928000 74 52 0 1061 -0.184968 0.245000 0.194844 -2808.000000 0.759525 0.001249 0.000000 0.000625 
60992000 59 54 0 251 -0.184889 0.245469 0.194844 -2842.000000 0.759525 0.001249 0.000000 0.000000 
61056000 67 35 0 466 -0.185127 0.245313 0.195000 -2820.000000 0.760150 0.001249 0.000000 0.000000 
61120000 33 63 0 160 -0.185364 0.245469 0.195156 -2818.000000 0.760150 0.001249 0.000000 0.000000 
61184000 33 74 0 1253 -0.185206 0.245938 0.195000 -2856.000000 0.759525 0.001249 0.000000 0.000000 
61248000 8 23 0 1029 -0.184494 0.245625 0.194688 -2872.000000 0.757652 0.001249 0.000000 0.000000 
61312000 77 10 0 855 -0.184415 0.245313 0.194375 -2856.000000 0.757652 0.001249 0.000000 0.000000 
61376000 19 5 0 1309 -0.184019 0.245625 0.194219 -2896.000000 0.755778 0.001249 0.000000 0.000000 
61440000 26 32 353 308 -0.183940 0.245469 0.194062 -2890.000000 0.755153 0.001249 0.000000 0.000000 
61504000 47 72 0 1138 -0.183940 0.245156 0.194062 -2870.000000 0.754528 0.001249 0.000000 0.000000 
61568000 64 51 0 759 -0.184177 0.245000 0.193906 -2848.000000 0.755778 0.001249 0.000000 0.000000 
61632000 55 77 0 1532 -0.183623 0.244375 0.193750 -2836.000000 0.754528 0.001249 0.000000 0.000000 
61696000 79 75 0 98 -0.183703 0.244063 0.193750 -2812.000000 0.753904 0.001249 0.000000 0.000000 
61760000 35 39 1099 370 -0.183703 0.244063 0.194062 -2812.000000 0.754528 0.001249 0.000000 0.000000 
61824000 68 47 0 578 -0.183149 0.243594 0.193594 -2810.000000 0.753279 0.001249 0.000000 0.000000 
61888000 28 52 641 1312 -0.182991 0.243281 0.193750 -2798.000000 0.753279 0.001249 0.000000 0.000000 
61952000 32 26 567 1002 -0.182911 0.243594 0.193750 -2822.000000 0.753279 0.001249 0.000000 0.000000 
62016000 29 29 999 993 -0.183228 0.243281 0.193750 -2786.000000 0.753279 0.001249 0.000000 0.000000 
62080000 51 72 0 730 -0.183070 0.243594 0.193594 -2814.000000 0.752655 0.001249 0.000000 0.000000 
62144000 51 8 0 1478 -0.183623 0.244219 0.193438 -2826.000000 0.753125 0.001250 0.000000 0.000000 
62208000 8 10 0 65 -0.183228 0.243750 0.193281 -2816.000000 0.751875 0.001250 0.000000 0.000000 
62272000 39 51 440 419 -0.182911 0.243594 0.193281 -2822.000000 0.751875 0.001250 0.000000 0.000000 
62336000 66 56 0 866 -0.182832 0.243594 0.193281 -2826.000000 0.752500 0.001250 0.000000 0.000000 
62400000 6 20 0 466 -0.182911 0.243906 0.193281 -2842.000000 0.751875 0.001250 0.000000 0.000000 
62464000 50 68 0 173 -0.182595 0.243281 0.192031 -2818.000000 0.750625 0.001250 0.000000 0.000000 
62528000 4 58 0 394 -0.181962 0.242969 0.191562 -2830.000000 0.748750 0.001250 0.000000 0.000000 
62592000 36 25 1505 1099 -0.181883 0.242813 0.191562 -2824.000000 0.748750 0.001875 0.000000 0.000000 
62656000 56 24 1480 957 -0.181646 0.242969 0.191562 -2846.000000 0.748750 0.001250 0.000000 0.000000 
62720000 33 13 0 1348 -0.181804 0.243125 0.191406 -2848.000000 0.748750 0.001250 0.000000 0.000000 
62784000 30 42 793 1255 -0.181883 0.242500 0.191250 -2804.000000 0.748125 0.001250 0.000000 0.000000 
62848000 50 48 1192 1001 -0.181329 0.242031 0.190938 -2802.000000 0.746875 0.001250 0.000000 0.000000 
62912000 52 27 1207 1325 -0.181250 0.241719 0.190781 -2786.000000 0.746875 0.001250 0.000000 0.000000 
62976000 25 42 153 728 -0.181250 0.241563 0.190625 -2776.000000 0.746875 0.001250 0.000625 0.000000 
63040000 47 33 283 447 -0.181013 0.240469 0.190469 -2718.000000 0.745625 0.001250 0.000000 0.000000 
63104000 44 45 1461 1001 -0.181092 0.240000 0.190312 -2684.000000 0.746250 0.001250 0.000000 0.000000 
63168000 68 68 0 1211 -0.181171 0.239844 0.190312 -2670.000000 0.746250 0.001250 0.000000 0.000000 
63232000 26 41 169 168 -0.181092 0.239375 0.190156 -2644.000000 0.745000 0.001250 0.000000 0.000000 
63296000 30 38 78 757 -0.180696 0.239844 0.190000 -2694.000000 0.743750 0.001250 0.000000 0.000000 
63360000 46 32 350 703 -0.180617 0.239844 0.190000 -2698.000000 0.743125 0.001250 0.000000 0.000000 
63424000 52 3 0 69 -0.180617 0.240156 0.190000 -2718.000000 0.743125 0.001250 0.000000 0.000000 
63488000 14 35 0 1562 -0.180063 0.240000 0.189844 -2736.000000 0.741875 0.001250 0.000000 0.000000 
63552000 44 71 0 246 -0.179747 0.240156 0.189844 -2762.000000 0.741250 0.001250 0.000000 0.000000 
63616000 56 54 1239 818 -0.179905 0.240313 0.189844 -2764.000000 0.740625 0.001250 0.000000 0.000000 
63680000 11 26 0 683 -0.179984 0.240000 0.189844 -2740.000000 0.740625 0.001250 0.000000 0.000000 
63744000 43 10 0 1047 -0.180222 0.240313 0.189844 -2748.000000 0.740625 0.001250 0.000000 0.000000 
63808000 8 53 0 314 -0.179905 0.239687 0.189688 -2724.000000 0.740000 0.001250 0.000000 0.000000 
63872000 14 7 0 1521 -0.179509 0.239687 0.189688 -2744.000000 0.739375 0.001250 0.000625 0.000000 
63936000 4 44 0 150 -0.179272 0.239687 0.189531 -2756.000000 0.738750 0.001250 0.000000 0.000000 
64000000 26 61 0 1533 -0.179114 0.239531 0.189219 -2754.000000 0.738125 0.001250 0.000000 0.000000 
64064000 36 70 0 719 -0.178956 0.239219 0.189219 -2742.000000 0.738125 0.001250 0.000000 0.000000 
64128000 32 11 0 302 -0.178718 0.239531 0.189062 -2774.000000 0.737500 0.001250 0.000000 0.000000 
64192000 55 60 0 62 -0.178877 0.239531 0.189062 -2766.000000 0.737500 0.001250 0.000000 0.000000 
64256000 58 61 0 1291 -0.178639 0.239531 0.189062 -2778.000000 0.736875 0.001250 0.000000 0.000000 
64320000 48 72 0 114 -0.178560 0.239531 0.189062 -2782.000000 0.736250 0.001250 0.000000 0.000000 
64384000 0 14 458 1282 -0.178402 0.239375 0.188750 -2780.000000 0.735625 0.001250 0.000000 0.000000 
64448000 78 43 0 301 -0.177927 0.238594 0.188438 -2754.000000 0.734375 0.001250 0.000000 0.000000 
64512000 41 79 0 246 -0.177927 0.238750 0.188438 -2764.000000 0.734375 0.001250 0.000000 0.000000 
64576000 40 78 0 1206 -0.177453 0.238437 0.187969 -2768.000000 0.733125 0.001250 0.000625 0.000000 
64640000 7 76 0 1057 -0.177294 0.237969 0.187812 -2746.000000 0.732500 0.001875 0.000000 0.000000 
64704000 72 13 0 1590 -0.177136 0.237969 0.187656 -2754.000000 0.732500 0.001250 0.000000 0.000000 
64768000 65 23 0 1137 -0.177057 0.238750 0.187656 -2808.000000 0.731875 0.001250 0.000000 0.000000 
64832000 11 40 0 571 -0.177136 0.239375 0.187969 -2844.000000 0.731875 0.001250 0.000000 0.000000 
64896000 0 67 0 735 -0.177215 0.239375 0.187969 -2840.000000 0.731250 0.001250 0.000000 0.000000 
64960000 46 28 51 1369 -0.177136 0.239219 0.187812 -2834.000000 0.730625 0.001250 0.000000 0.000000 
65024000 42 44 1105 1469 -0.176503 0.239375 0.187500 -2876.000000 0.730000 0.001250 0.000000 0.000000 
65088000 41 11 0 895 -0.176424 0.239375 0.187500 -2880.000000 0.730000 0.001250 0.000000 0.000000 
65152000 52 29 322 286 -0.176187 0.239531 0.187344 -2902.000000 0.729375 0.001250 0.000000 0.000000 
65216000 6 47 0 677 -0.175870 0.239063 0.187188 -2888.000000 0.728750 0.001250 0.000000 0.000000 
65280000 16 61 0 380 -0.175870 0.239219 0.187188 -2898.000000 0.727500 0.001250 0.000000 0.000000 
65344000 55 21 0 305 -0.175791 0.238750 0.187031 -2872.000000 0.726875 0.001250 0.000000 0.000000 
65408000 33 60 0 836 -0.175712 0.239063 0.186875 -2896.000000 0.726875 0.001250 0.000000 0.000000 
65472000 52 23 230 920 -0.175554 0.239063 0.186875 -2904.000000 0.725625 0.001250 0.000000 0.000000 
65536000 13 23 0 288 -0.175475 0.239531 0.186875 -2938.000000 0.726250 0.001250 0.000000 0.000000 
65600000 8 21 0 368 -0.175554 0.239687 0.186719 -2944.000000 0.726250 0.001250 0.000000 0.000000 
65664000 47 75 0 509 -0.175633 0.239531 0.186562 -2930.000000 0.725625 0.001250 0.000000 0.000000 
65728000 48 48 608 87 -0.175237 0.239063 0.186406 -2920.000000 0.725000 0.001250 0.000000 0.000000 
65792000 26 42 799 1570 -0.175237 0.239531 0.186406 -2950.000000 0.724375 0.001250 0.000000 0.000000 
65856000 13 12 0 1060 -0.175079 0.239531 0.186250 -2958.000000 0.723750 0.001250 0.000000 0.000000 
65920000 75 53 0 828 -0.175079 0.239063 0.186250 -2928.000000 0.723125 0.001250 0.000000 0.000000 
65984000 14 57 0 473 -0.175158 0.239063 0.186250 -2924.000000 0.723125 0.001250 0.000000 0.000000 
66048000 53 0 0 457 -0.174367 0.239687 0.185938 -3004.000000 0.721250 0.001250 0.000000 0.000000 
66112000 51 68 0 1458 -0.174525 0.240000 0.186094 -3016.000000 0.721875 0.001250 0.000000 0.000000 
66176000 50 45 971 926 -0.173972 0.239375 0.185781 -3004.000000 0.720000 0.001875 0.000000 0.000000 
66240000 8 26 0 445 -0.173813 0.239375 0.185625 -3012.000000 0.720000 0.001250 0.000000 0.000000 
66304000 73 48 0 793 -0.173892 0.239375 0.185625 -3008.000000 0.719375 0.001250 0.000000 0.000000 
66368000 69 29 0 680 -0.174130 0.239531 0.185312 -3006.000000 0.719375 0.001250 0.000000 0.000000 
66432000 58 74 0 1025 -0.174288 0.239375 0.185156 -2988.000000 0.718750 0.001250 0.000000 0.000000 
66496000 75 56 1457 748 -0.174367 0.239375 0.185156 -2984.000000 0.718750 0.001250 0.000000 0.000000 
66560000 74 70 0 1015 -0.174209 0.239063 0.185156 -2972.000000 0.718750 0.001250 0.000000 0.000000 
66624000 72 63 0 727 -0.173813 0.238750 0.185000 -2972.000000 0.718125 0.001250 0.000000 0.000000 
66688000 14 7 0 867 -0.173497 0.238437 0.184844 -2968.000000 0.717500 0.001250 0.000000 0.000000 
66752000 23 10 0 829 -0.173259 0.237969 0.184688 -2950.000000 0.716875 0.001250 0.000000 0.000000 
66816000 35 10 0 123 -0.173259 0.237813 0.184531 -2940.000000 0.716875 0.001250 0.000000 0.000000 
66880000 34 78 0 836 -0.173259 0.237813 0.184219 -2940.000000 0.716250 0.001250 0.000000 0.000000 
66944000 31 12 0 459 -0.172864 0.237656 0.184219 -2950.000000 0.715625 0.001250 0.000000 0.000000 
67008000 46 35 674 511 -0.172943 0.237187 0.184219 -2916.000000 0.715625 0.001250 0.000000 0.000000 
67072000 75 36 0 1279 -0.172627 0.237031 0.183906 -2922.000000 0.714375 0.001250 0.000000 0.000000 
67136000 23 51 118 1318 -0.172706 0.237344 0.183906 -2938.000000 0.714375 0.001250 0.000000 0.000000 
67200000 67 41 0 1028 -0.172706 0.236875 0.183906 -2908.000000 0.715000 0.001250 0.000000 0.000000 
67264000 12 77 0 1383 -0.172627 0.236406 0.183750 -2882.000000 0.714375 0.001250 0.000000 0.000000 
67328000 20 47 0 922 -0.172231 0.236250 0.183438 -2892.000000 0.713125 0.001250 0.000000 0.000625 
67392000 53 38 790 347 -0.172468 0.236563 0.183438 -2900.000000 0.713125 0.001250 0.000000 0.000000 
67456000 73 41 1583 1594 -0.171994 0.236563 0.183438 -2924.000000 0.713125 0.001250 0.000000 0.000000 
67520000 35 37 170 508 -0.172073 0.236094 0.183281 -2890.000000 0.713125 0.001250 0.000000 0.000000 
67584000 29 38 60 236 -0.171835 0.236094 0.183125 -2902.000000 0.711875 0.001250 0.000000 0.000000 
67648000 6 51 0 952 -0.171519 0.236094 0.183125 -2918.000000 0.711250 0.001250 0.000000 0.000000 
67712000 57 46 0 1290 -0.171835 0.235937 0.183125 -2892.000000 0.711250 0.001250 0.000000 0.000625 
67776000 45 70 0 1418 -0.171677 0.235781 0.183281 -2890.000000 0.710625 0.001250 0.000000 0.000000 
67840000 19 41 0 822 -0.171519 0.235469 0.183125 -2878.000000 0.710000 0.001250 0.000000 0.000000 
67904000 48 20 0 1425 -0.171123 0.235625 0.182969 -2908.000000 0.709375 0.001250 0.000000 0.000000 
67968000 55 21 0 95 -0.170965 0.235937 0.182969 -2936.000000 0.709375 0.001250 0.000000 0.000000 
68032000 52 59 0 530 -0.170649 0.235625 0.182969 -2932.000000 0.708750 0.001250 0.000000 0.000000 
68096000 2 20 0 156 -0.170886 0.235313 0.182969 -2900.000000 0.708125 0.001250 0.000000 0.000000 
68160000 48 45 1145 1557 -0.171044 0.235625 0.182969 -2912.000000 0.708125 0.001250 0.000000 0.000000 
68224000 53 70 0 1210 -0.171044 0.235781 0.182969 -2922.000000 0.706875 0.001250 0.000000 0.000625 
68288000 29 11 0 1174 -0.171203 0.235937 0.182969 -2924.000000 0.706875 0.001250 0.000000 0.000000 
68352000 41 37 0 1409 -0.170886 0.235781 0.182969 -2930.000000 0.706875 0.001250 0.000000 0.000000 
68416000 59 24 0 1139 -0.170886 0.235469 0.182969 -2910.000000 0.706250 0.001250 0.000000 0.000000 
68480000 29 33 990 716 -0.170728 0.235781 0.182969 -2938.000000 0.706250 0.001250 0.000000 0.000000 
68544000 47 54 1303 408 -0.170807 0.235781 0.182969 -2934.000000 0.706250 0.001250 0.000000 0.000000 
68608000 75 14 0 819 -0.171123 0.235937 0.182969 -2928.000000 0.706250 0.001250 0.000625 0.000000 
68672000 47 69 0 1393 -0.170965 0.235937 0.182812 -2936.000000 0.706250 0.001250 0.000000 0.000000 
68736000 68 44 0 905 -0.170965 0.235469 0.182812 -2906.000000 0.706250 0.001250 0.000000 0.000000 
68800000 56 61 0 275 -0.170649 0.235625 0.182656 -2932.000000 0.705000 0.001250 0.000000 0.000000 
68864000 73 65 0 1255 -0.170570 0.235469 0.182656 -2926.000000 0.705000 0.001250 0.000000 0.000000 
68928000 44 56 583 1272 -0.170649 0.235469 0.182656 -2922.000000 0.705000 0.001250 0.000000 0.000000 
68992000 11 33 0 1018 -0.170570 0.236094 0.182500 -2966.000000 0.705000 0.001250 0.000000 0.000000 
69056000 45 64 0 909 -0.170491 0.236250 0.182812 -2980.000000 0.706250 0.001250 0.000000 0.000000 
69120000 74 65 0 345 -0.170570 0.236563 0.182812 -2996.000000 0.706250 0.001875 0.000000 0.000000 
69184000 51 10 0 1443 -0.170491 0.236563 0.182656 -3000.000000 0.705625 0.001875 0.000000 0.000000 
69248000 58 41 0 721 -0.170016 0.236563 0.182500 -3024.000000 0.705000 0.001250 0.000000 0.000000 
69312000 32 32 761 158 -0.170095 0.236094 0.182500 -2990.000000 0.704375 0.001250 0.000000 0.000000 
69376000 18 51 0 1376 -0.169620 0.235625 0.182188 -2984.000000 0.703125 0.001250 0.000000 0.000000 
69440000 35 78 0 1420 -0.169778 0.235625 0.182188 -2976.000000 0.703750 0.001250 0.000000 0.000000 
69504000 60 14 0 889 -0.169383 0.235000 0.181719 -2956.000000 0.702500 0.001250 0.000000 0.000000 
69568000 50 28 934 1139 -0.169066 0.234531 0.181406 -2942.000000 0.701250 0.001250 0.000000 0.000000 
69632000 2 74 0 1172 -0.169304 0.235000 0.181562 -2960.000000 0.701875 0.001250 0.000000 0.000000 
69696000 35 29 1488 1342 -0.169225 0.234687 0.181250 -2944.000000 0.701250 0.001250 0.000000 0.000000 
69760000 77 73 0 324 -0.168987 0.234844 0.181094 -2966.000000 0.699375 0.001875 0.000000 0.000000 
69824000 21 62 0 37 -0.168750 0.234844 0.181094 -2978.000000 0.698750 0.001250 0.000000 0.000000 
69888000 50 62 0 1340 -0.168750 0.234687 0.180938 -2968.000000 0.698125 0.001250 0.000000 0.000000 
69952000 5 17 0 951 -0.168434 0.235313 0.180938 -3024.000000 0.698750 0.001250 0.000000 0.000625 
70016000 11 26 0 114 -0.168671 0.235156 0.180938 -3002.000000 0.698125 0.001250 0.000000 0.000000 
70080000 3 55 0 1486 -0.168987 0.235156 0.181094 -2986.000000 0.697689 0.001249 0.000000 0.000000 
70144000 9 54 384 841 -0.168829 0.234844 0.181094 -2974.000000 0.697689 0.001249 0.000000 0.000000 
70208000 63 54 0 786 -0.169066 0.234844 0.180938 -2962.000000 0.697689 0.001249 0.000000 0.000000 
70272000 16 43 0 607 -0.168592 0.235156 0.180938 -3006.000000 0.697064 0.001249 0.000000 0.000000 
70336000 40 57 0 1149 -0.168750 0.235313 0.180938 -3008.000000 0.697064 0.001249 0.000000 0.000000 
70400000 20 43 0 476 -0.168434 0.234844 0.180469 -2994.000000 0.695815 0.001249 0.000000 0.000000 
70464000 45 76 0 966 -0.168354 0.234844 0.180469 -2998.000000 0.695815 0.001249 0.000625 0.000000 
70528000 74 48 0 823 -0.168434 0.234687 0.180156 -2984.000000 0.696440 0.001249 0.000000 0.000000 
70592000 3 54 0 298 -0.168275 0.235156 0.180000 -3022.000000 0.695815 0.001249 0.000000 0.000000 
70656000 69 50 0 1132 -0.167959 0.234844 0.179688 -3018.000000 0.695191 0.001249 0.000000 0.000000 
70720000 43 61 0 164 -0.167642 0.235000 0.179531 -3044.000000 0.693941 0.001249 0.000000 0.000000 
70784000 16 28 0 714 -0.167484 0.235469 0.179375 -3082.000000 0.693317 0.001874 0.000000 0.000000 
70848000 0 32 0 288 -0.167484 0.235625 0.179375 -3092.000000 0.693941 0.001249 0.000000 0.000000 
70912000 74 14 0 101 -0.167484 0.235781 0.178594 -3102.000000 0.693317 0.001874 0.000000 0.000000 
70976000 27 9 0 600 -0.167168 0.235313 0.178594 -3088.000000 0.692068 0.001249 0.000000 0.000000 
71040000 18 12 0 1408 -0.167168 0.235781 0.178594 -3118.000000 0.692068 0.001249 0.000000 0.000000 
71104000 63 69 0 709 -0.167089 0.236094 0.178281 -3142.000000 0.691443 0.001249 0.000000 0.000000 
71168000 30 32 897 655 -0.166772 0.235313 0.178281 -3108.000000 0.690194 0.001249 0.000000 0.000000 
71232000 16 72 0 1056 -0.166535 0.235313 0.178125 -3120.000000 0.689569 0.001249 0.000000 0.000000 
71296000 52 34 0 1096 -0.166139 0.234844 0.178125 -3110.000000 0.688320 0.001249 0.000000 0.000625 
71360000 10 62 0 1443 -0.166060 0.234687 0.177969 -3104.000000 0.687695 0.001249 0.000000 0.000000 
71424000 75 3 0 1534 -0.165823 0.234687 0.178125 -3116.000000 0.687695 0.001249 0.000000 0.000000 
71488000 49 60 0 1242 -0.165744 0.234687 0.177969 -3120.000000 0.686446 0.001249 0.000000 0.000000 
71552000 39 14 0 129 -0.165585 0.234844 0.178125 -3138.000000 0.685821 0.001249 0.000000 0.000625 
71616000 5 76 0 1294 -0.165902 0.234687 0.177969 -3112.000000 0.685821 0.001249 0.000000 0.000000 
71680000 56 78 0 1054 -0.165506 0.234375 0.178125 -3112.000000 0.686446 0.001249 0.000000 0.000000 
71744000 41 15 0 766 -0.165585 0.234531 0.177656 -3118.000000 0.685821 0.001249 0.000000 0.000000 
71808000 12 73 0 212 -0.165585 0.234844 0.177656 -3138.000000 0.685197 0.001249 0.000000 0.000000 
71872000 32 67 0 264 -0.165506 0.235000 0.177500 -3152.000000 0.685197 0.001874 0.000000 0.000000 
71936000 51 5 0 1463 -0.165665 0.234844 0.177656 -3134.000000 0.685821 0.001249 0.000000 0.000000 
72000000 45 48 97 1091 -0.165269 0.235156 0.177813 -3174.000000 0.684572 0.001249 0.000000 0.000000 
72064000 65 74 0 196 -0.165032 0.235625 0.177813 -3216.000000 0.684572 0.001249 0.000000 0.000000 
72128000 11 58 0 1413 -0.164953 0.235000 0.177344 -3180.000000 0.684572 0.001249 0.000000 0.000000 
72192000 76 52 0 127 -0.165032 0.235469 0.177656 -3206.000000 0.684572 0.001249 0.000000 0.000000 
72256000 44 6 0 1114 -0.165032 0.235313 0.177656 -3196.000000 0.684572 0.001249 0.000000 0.000000 
72320000 35 56 0 1420 -0.165032 0.235469 0.177813 -3206.000000 0.683948 0.001249 0.000000 0.000000 
72384000 57 14 0 122 -0.165032 0.235937 0.177813 -3236.000000 0.683948 0.001249 0.000000 0.000000 
72448000 2 23 0 1434 -0.164636 0.236250 0.177969 -3276.000000 0.682698 0.001249 0.000000 0.000000 
72512000 3 29 0 339 -0.164636 0.236094 0.177813 -3266.000000 0.683323 0.001249 0.000000 0.000000 
72576000 68 44 0 1108 -0.164557 0.236719 0.178125 -3310.000000 0.683323 0.001249 0.000000 0.000000 
72640000 62 30 0 1084 -0.164320 0.236563 0.177969 -3312.000000 0.683323 0.001249 0.000000 0.000000 
72704000 64 36 778 1401 -0.164478 0.236719 0.177969 -3314.000000 0.683323 0.001249 0.000000 0.000000 
72768000 31 22 0 184 -0.164715 0.236875 0.177969 -3312.000000 0.682698 0.001249 0.000000 0.000000 
72832000 51 65 0 275 -0.164715 0.236406 0.177969 -3282.000000 0.682698 0.001249 0.000000 0.000000 
72896000 27 79 0 589 -0.164715 0.236719 0.177969 -3302.000000 0.682698 0.001249 0.000000 0.000000 
72960000 7 76 0 984 -0.164636 0.236563 0.177813 -3296.000000 0.682698 0.001249 0.000000 0.000000 
73024000 57 39 0 1073 -0.164241 0.236719 0.177500 -3326.000000 0.682074 0.001249 0.000000 0.000000 
73088000 50 40 250 652 -0.164161 0.236875 0.177344 -3340.000000 0.680825 0.001249 0.000000 0.000000 
73152000 66 8 0 105 -0.163845 0.236094 0.177031 -3306.000000 0.678951 0.001249 0.000000 0.000000 
73216000 40 4 0 232 -0.163528 0.236094 0.176719 -3322.000000 0.677701 0.001249 0.000000 0.000000 
73280000 33 44 375 304 -0.163608 0.236250 0.176563 -3328.000000 0.677701 0.001249 0.000000 0.000000 
73344000 19 28 0 234 -0.163687 0.236250 0.176563 -3324.000000 0.677701 0.001249 0.000000 0.000000 
73408000 73 25 0 743 -0.163212 0.236406 0.176563 -3358.000000 0.677077 0.001249 0.000000 0.000000 
73472000 38 26 1134 354 -0.163212 0.236406 0.176563 -3358.000000 0.675828 0.001249 0.000000 0.000000 
73536000 2 25 0 680 -0.162816 0.236094 0.176406 -3358.000000 0.675203 0.001249 0.000000 0.000000 
73600000 6 56 0 209 -0.162658 0.235937 0.176406 -3356.000000 0.675203 0.001249 0.000625 0.000000 
73664000 62 74 0 1183 -0.162816 0.235781 0.176406 -3338.000000 0.674578 0.001249 0.000000 0.000000 
73728000 19 59 119 183 -0.162816 0.235469 0.176406 -3318.000000 0.674578 0.001249 0.000000 0.000000 
73792000 46 51 644 491 -0.162816 0.235469 0.176250 -3318.000000 0.673954 0.001249 0.000000 0.000000 
73856000 26 47 1075 763 -0.162737 0.235625 0.176250 -3332.000000 0.673954 0.001874 0.000000 0.000000 
73920000 20 9 0 524 -0.162500 0.235469 0.176094 -3334.000000 0.673954 0.001249 0.000000 0.000000 
73984000 16 74 252 661 -0.162579 0.235469 0.175937 -3330.000000 0.673329 0.001249 0.000000 0.000000 
74048000 49 61 0 1223 -0.162658 0.235000 0.175625 -3296.000000 0.673750 0.001250 0.000000 0.000000 
74112000 70 70 0 1579 -0.162896 0.234844 0.175625 -3274.000000 0.675000 0.001875 0.000000 0.000000 
74176000 44 50 1500 159 -0.162658 0.235000 0.175781 -3296.000000 0.675000 0.001250 0.000000 0.000000 
74240000 55 65 0 190 -0.162579 0.235469 0.175781 -3330.000000 0.674375 0.001250 0.000000 0.000000 
74304000 7 5 0 651 -0.162263 0.235313 0.175313 -3336.000000 0.673750 0.001250 0.000000 0.000000 
74368000 47 24 909 370 -0.161946 0.235000 0.175313 -3332.000000 0.673750 0.001250 0.000000 0.000000 
74432000 54 36 818 1235 -0.161867 0.234844 0.175156 -3326.000000 0.673125 0.001250 0.000000 0.000000 
74496000 59 43 0 1261 -0.161867 0.234531 0.175000 -3306.000000 0.672500 0.001250 0.000000 0.000000 
74560000 67 70 0 1253 -0.162025 0.234531 0.175000 -3298.000000 0.673125 0.001250 0.000000 0.000000 
74624000 5 36 0 200 -0.162263 0.234375 0.175000 -3276.000000 0.673125 0.001250 0.000000 0.000000 
74688000 60 56 0 391 -0.162263 0.233906 0.175000 -3246.000000 0.673125 0.001250 0.000000 0.000000 
74752000 23 67 0 1175 -0.161946 0.234063 0.175000 -3272.000000 0.673125 0.001875 0.000000 0.000000 
74816000 36 34 237 1127 -0.161709 0.234219 0.174844 -3294.000000 0.671875 0.001250 0.000000 0.000000 
74880000 51 79 0 644 -0.161392 0.234063 0.174687 -3300.000000 0.670625 0.001250 0.000000 0.000000 
74944000 75 36 0 281 -0.161392 0.234063 0.174844 -3300.000000 0.670625 0.001250 0.000000 0.000000 
75008000 39 27 1561 203 -0.161313 0.234063 0.174844 -3304.000000 0.670625 0.001250 0.000000 0.000000 
75072000 70 17 0 1101 -0.161788 0.234219 0.174844 -3290.000000 0.670625 0.001250 0.000000 0.000000 
75136000 56 23 0 1362 -0.161551 0.233906 0.174219 -3282.000000 0.670625 0.001250 0.000000 0.000000 
75200000 40 10 0 639 -0.161234 0.233594 0.174063 -3278.000000 0.670625 0.001250 0.000000 0.000000 
75264000 19 11 0 565 -0.160759 0.233437 0.173750 -3292.000000 0.668750 0.001250 0.000000 0.000000 
75328000 79 15 0 40 -0.160601 0.232969 0.173594 -3270.000000 0.668125 0.001250 0.000000 0.000000 
75392000 61 24 0 1075 -0.160680 0.233437 0.173750 -3296.000000 0.667500 0.001250 0.000000 0.000000 
75456000 49 60 0 1005 -0.159968 0.232656 0.173437 -3282.000000 0.665625 0.001250 0.000000 0.000000 
75520000 30 4 0 871 -0.159889 0.232344 0.173281 -3266.000000 0.665000 0.001250 0.000000 0.000000 
75584000 49 21 0 69 -0.160127 0.232500 0.173437 -3264.000000 0.665625 0.001250 0.000000 0.000000 
75648000 45 79 0 1164 -0.159810 0.231875 0.173437 -3240.000000 0.665625 0.001250 0.000000 0.000000 
75712000 45 68 0 838 -0.159810 0.231563 0.173437 -3220.000000 0.665625 0.001250 0.000000 0.000000 
75776000 47 67 0 973 -0.159810 0.231250 0.173437 -3200.000000 0.665000 0.001250 0.000000 0.000000 
75840000 21 54 0 1488 -0.159731 0.231406 0.173437 -3214.000000 0.665000 0.001250 0.000000 0.000000 
75904000 32 56 988 29 -0.159968 0.231563 0.173437 -3212.000000 0.665000 0.001250 0.000000 0.000000 
75968000 65 12 0 496 -0.159810 0.231250 0.172813 -3200.000000 0.663750 0.001250 0.000000 0.000000 
76032000 55 36 55 330 -0.159415 0.230781 0.172500 -3190.000000 0.663125 0.001250 0.000000 0.000000 
76096000 64 44 0 601 -0.159177 0.230938 0.172344 -3212.000000 0.662500 0.001250 0.000000 0.000000 
76160000 21 8 0 49 -0.159335 0.231094 0.172344 -3214.000000 0.661250 0.001250 0.000000 0.000000 
76224000 56 9 0 220 -0.159177 0.230625 0.172031 -3192.000000 0.661250 0.001250 0.000000 0.000000 
76288000 60 37 0 120 -0.159098 0.230781 0.172031 -3206.000000 0.660625 0.001250 0.000000 0.000000 
76352000 54 17 0 1347 -0.159098 0.231094 0.172031 -3226.000000 0.661250 0.001250 0.000000 0.000000 
76416000 67 12 0 1478 -0.158940 0.230938 0.171875 -3224.000000 0.660625 0.001250 0.000000 0.000000 
76480000 28 47 981 1347 -0.159177 0.231250 0.171875 -3232.000000 0.660625 0.001250 0.000000 0.000000 
76544000 48 13 0 1111 -0.159256 0.231094 0.171875 -3218.000000 0.660625 0.001250 0.000000 0.000000 
76608000 52 64 0 670 -0.159098 0.230938 0.171719 -3216.000000 0.660000 0.001250 0.000000 0.000000 
76672000 8 54 1218 22 -0.158861 0.231094 0.172031 -3238.000000 0.660000 0.001250 0.000000 0.000000 
76736000 43 57 698 264 -0.159098 0.231094 0.172031 -3226.000000 0.661250 0.001875 0.000000 0.000000 
76800000 15 25 0 1268 -0.159019 0.231406 0.171875 -3250.000000 0.661250 0.001250 0.000000 0.000000 
76864000 50 25 1529 258 -0.159415 0.231250 0.172187 -3220.000000 0.661250 0.001250 0.000000 0.000000 
76928000 34 75 0 1538 -0.159256 0.230625 0.172031 -3188.000000 0.661875 0.001250 0.000000 0.000000 
76992000 43 41 372 337 -0.159415 0.230469 0.172187 -3170.000000 0.661875 0.001250 0.000000 0.000000 
77056000 24 57 0 547 -0.159573 0.230469 0.172031 -3162.000000 0.662500 0.001250 0.000000 0.000000 
77120000 64 39 0 1049 -0.159731 0.229844 0.172031 -3114.000000 0.662500 0.001250 0.000000 0.000000 
77184000 40 53 106 457 -0.159494 0.230156 0.172031 -3146.000000 0.661875 0.001250 0.000000 0.000000 
77248000 54 18 0 1564 -0.159335 0.230000 0.172031 -3144.000000 0.661875 0.001250 0.000000 0.000000 
77312000 73 21 0 849 -0.159177 0.229688 0.171875 -3132.000000 0.661250 0.001250 0.000000 0.000625 
77376000 13 3 0 886 -0.159335 0.230000 0.171875 -3144.000000 0.660625 0.001250 0.000000 0.000000 
77440000 46 38 1019 1264 -0.159098 0.230156 0.171563 -3166.000000 0.659375 0.001250 0.000000 0.000000 
77504000 52 9 0 878 -0.159177 0.230469 0.171406 -3182.000000 0.660000 0.001250 0.000000 0.000000 
77568000 42 13 0 434 -0.159098 0.230000 0.171406 -3156.000000 0.660000 0.001250 0.000000 0.000000 
77632000 51 52 875 686 -0.159098 0.229688 0.171406 -3136.000000 0.661250 0.001250 0.000000 0.000000 
77696000 58 34 0 58 -0.158544 0.229219 0.171094 -3134.000000 0.660000 0.001250 0.000000 0.000000 
77760000 40 23 124 1473 -0.158623 0.229063 0.171250 -3120.000000 0.660625 0.001250 0.000000 0.000000 
77824000 27 77 0 1025 -0.158465 0.229219 0.170937 -3138.000000 0.658750 0.001875 0.000000 0.000000 
77888000 25 2 0 1595 -0.158386 0.228906 0.170937 -3122.000000 0.658750 0.001250 0.000000 0.000000 
77952000 45 15 0 716 -0.158623 0.228281 0.170469 -3070.000000 0.658750 0.001250 0.000000 0.000000 
78016000 66 36 0 1287 -0.159098 0.228438 0.170156 -3056.000000 0.660000 0.001250 0.000000 0.000000 
78080000 51 25 261 744 -0.159098 0.228594 0.170156 -3066.000000 0.659375 0.001250 0.000000 0.000000 
78144000 77 30 0 939 -0.158703 0.228750 0.170156 -3096.000000 0.658750 0.001250 0.000000 0.000000 
78208000 76 55 0 872 -0.158465 0.228594 0.170156 -3098.000000 0.658750 0.001250 0.000000 0.000000 
78272000 22 60 0 312 -0.158465 0.228594 0.169844 -3098.000000 0.658750 0.001250 0.000000 0.000000 
78336000 29 31 783 353 -0.158307 0.228438 0.169844 -3096.000000 0.658125 0.001250 0.000000 0.000000 
78400000 5 35 0 694 -0.158070 0.228125 0.169687 -3088.000000 0.657500 0.001250 0.000000 0.000000 
78464000 28 17 0 1289 -0.158149 0.227188 0.169687 -3024.000000 0.657500 0.001250 0.000000 0.000000 
78528000 31 35 1118 116 -0.158228 0.227188 0.169687 -3020.000000 0.657500 0.001250 0.000000 0.000000 
78592000 74 8 0 961 -0.158070 0.227500 0.169531 -3048.000000 0.655625 0.001250 0.000000 0.000000 
78656000 36 26 539 277 -0.157674 0.227813 0.169531 -3088.000000 0.654375 0.001250 0.000000 0.000000 
78720000 58 38 0 1094 -0.157516 0.227969 0.169531 -3106.000000 0.654375 0.001875 0.000000 0.000000 
78784000 46 50 1197 794 -0.157516 0.228125 0.169844 -3116.000000 0.653750 0.001875 0.000000 0.000000 
78848000 67 29 0 1279 -0.157516 0.227813 0.169687 -3096.000000 0.653125 0.001250 0.000000 0.000000 
78912000 75 64 0 797 -0.157516 0.227188 0.169531 -3056.000000 0.653125 0.001875 0.000000 0.000000 
78976000 69 42 0 861 -0.157595 0.226562 0.169375 -3012.000000 0.653125 0.001250 0.000625 0.000000 
79040000 33 77 0 657 -0.156962 0.226094 0.169219 -3014.000000 0.651875 0.001250 0.000000 0.000000 
79104000 15 32 0 1302 -0.156725 0.225938 0.169219 -3016.000000 0.650625 0.001250 0.000000 0.000000 
79168000 3 25 0 511 -0.156883 0.225938 0.168906 -3008.000000 0.650625 0.001250 0.000000 0.000000 
79232000 63 26 0 1341 -0.156883 0.226094 0.168906 -3018.000000 0.650625 0.001250 0.000000 0.000000 
79296000 20 77 0 828 -0.156883 0.225625 0.168594 -2988.000000 0.649375 0.001250 0.000000 0.000000 
79360000 5 72 0 952 -0.157199 0.226562 0.168750 -3032.000000 0.650625 0.001250 0.000000 0.000000 
79424000 41 22 0 1410 -0.157358 0.226406 0.168906 -3014.000000 0.651250 0.001250 0.000000 0.000000 
79488000 56 46 0 390 -0.157120 0.226094 0.168906 -3006.000000 0.650000 0.001250 0.000000 0.000000 
79552000 41 26 1319 398 -0.156725 0.225469 0.168594 -2986.000000 0.649375 0.001250 0.000000 0.000000 
79616000 32 66 0 614 -0.155934 0.224375 0.168281 -2956.000000 0.648125 0.001250 0.000000 0.000000 
79680000 42 21 0 924 -0.155934 0.223906 0.167969 -2926.000000 0.648125 0.001250 0.000000 0.000000 
79744000 17 72 0 225 -0.155696 0.223906 0.167969 -2938.000000 0.648125 0.001250 0.000000 0.000000 
79808000 50 52 131 336 -0.155222 0.223438 0.167500 -2932.000000 0.646250 0.001250 0.000000 0.000000 
79872000 42 76 0 427 -0.154984 0.223594 0.167500 -2954.000000 0.645000 0.001250 0.000000 0.000625 
79936000 49 22 0 1282 -0.154905 0.223594 0.167187 -2958.000000 0.644375 0.001250 0.000000 0.000000 
80000000 60 69 0 711 -0.154589 0.223281 0.167031 -2954.000000 0.643750 0.001250 0.000000 0.000000 
80064000 50 15 0 1256 -0.154114 0.222969 0.166719 -2958.000000 0.642500 0.001250 0.000625 0.000000 
80128000 25 29 221 1084 -0.153956 0.222969 0.166719 -2966.000000 0.641875 0.001250 0.000000 0.000000 
80192000 60 17 0 976 -0.154193 0.223125 0.166719 -2964.000000 0.641250 0.001250 0.000000 0.000000 
80256000 59 24 0 1030 -0.153956 0.223125 0.166719 -2976.000000 0.640625 0.001250 0.000000 0.000000 
80320000 62 24 588 396 -0.154035 0.223438 0.166719 -2992.000000 0.640000 0.001250 0.000000 0.000000 
80384000 5 6 0 1066 -0.153877 0.223438 0.166719 -3000.000000 0.639375 0.001250 0.000000 0.000000 
80448000 76 17 1594 141 -0.154114 0.223594 0.166875 -2998.000000 0.639375 0.001250 0.000625 0.000000 
80512000 73 17 0 1164 -0.153877 0.223594 0.166250 -3010.000000 0.639375 0.001250 0.000000 0.000000 
80576000 10 50 0 1294 -0.153639 0.223438 0.166250 -3012.000000 0.639375 0.001250 0.000000 0.000000 
80640000 56 21 0 1343 -0.153165 0.222969 0.165937 -3006.000000 0.638125 0.001250 0.000000 0.000000 
80704000 72 51 0 1522 -0.153323 0.222500 0.165937 -2968.000000 0.638750 0.001250 0.000000 0.000000 
80768000 6 43 0 597 -0.153639 0.222812 0.165781 -2972.000000 0.639375 0.001250 0.000000 0.000000 
80832000 62 20 117 1213 -0.153560 0.223281 0.165937 -3006.000000 0.639375 0.001250 0.000000 0.000000 
80896000 12 5 0 1294 -0.153956 0.223125 0.166094 -2976.000000 0.640000 0.001250 0.000000 0.000000 
80960000 16 26 0 940 -0.153560 0.223281 0.165937 -3006.000000 0.638750 0.001875 0.000000 0.000000 
81024000 7 3 0 798 -0.153797 0.223750 0.165937 -3024.000000 0.638750 0.001250 0.000000 0.000000 
81088000 40 17 957 261 -0.153560 0.223906 0.165781 -3046.000000 0.638125 0.001250 0.000000 0.000000 
81152000 61 63 605 472 -0.153718 0.223125 0.165156 -2988.000000 0.637500 0.001250 0.000000 0.000000 
81216000 47 24 909 990 -0.153560 0.222500 0.165156 -2956.000000 0.637500 0.001250 0.000000 0.000625 
81280000 24 26 1412 263 -0.153402 0.222344 0.164687 -2954.000000 0.636875 0.001250 0.000000 0.000000 
81344000 32 16 0 38 -0.153006 0.222031 0.164687 -2954.000000 0.636250 0.001250 0.000000 0.000000 
81408000 40 28 550 987 -0.152927 0.222812 0.164531 -3008.000000 0.636250 0.001250 0.000000 0.000000 
81472000 28 33 306 256 -0.153006 0.222969 0.164531 -3014.000000 0.636250 0.001250 0.000000 0.000000 
81536000 32 43 850 332 -0.153323 0.223281 0.164531 -3018.000000 0.637500 0.001250 0.000625 0.000625 
81600000 71 38 0 799 -0.152848 0.222969 0.164531 -3022.000000 0.636250 0.001875 0.000000 0.000000 
81664000 33 59 0 862 -0.152611 0.222656 0.164531 -3014.000000 0.634375 0.001250 0.000000 0.000000 
81728000 32 44 388 511 -0.152136 0.222344 0.163906 -3018.000000 0.631875 0.001250 0.000000 0.000000 
81792000 5 6 0 437 -0.151582 0.221875 0.163438 -3016.000000 0.630000 0.001250 0.000000 0.000000 
81856000 50 67 0 1474 -0.151424 0.222500 0.163281 -3064.000000 0.629375 0.001250 0.000000 0.000000 
81920000 21 57 0 528 -0.151266 0.222344 0.163125 -3062.000000 0.628125 0.001250 0.000000 0.000000 
81984000 29 33 990 208 -0.151187 0.221406 0.162812 -3006.000000 0.626875 0.001250 0.000000 0.000000 
82048000 30 21 0 1463 -0.150949 0.221250 0.162500 -3008.000000 0.626250 0.001250 0.000000 0.000000 
82112000 48 59 0 40 -0.150791 0.221250 0.162344 -3016.000000 0.626250 0.001250 0.000000 0.000000 
82176000 26 53 149 970 -0.150712 0.220938 0.162188 -3000.000000 0.626250 0.001250 0.000000 0.000000 
82240000 45 0 0 965 -0.150554 0.221562 0.162188 -3048.000000 0.625625 0.001250 0.000000 0.000000 
82304000 3 64 0 211 -0.150158 0.222031 0.162031 -3098.000000 0.623125 0.001250 0.000000 0.000000 
82368000 42 9 0 31 -0.150079 0.221406 0.161719 -3062.000000 0.623125 0.001250 0.000625 0.000000 
82432000 68 30 0 1245 -0.149684 0.221562 0.161719 -3092.000000 0.623125 0.001250 0.000000 0.000000 
82496000 37 66 0 1174 -0.149684 0.221719 0.161719 -3102.000000 0.623125 0.001250 0.000000 0.000000 
82560000 25 5 0 331 -0.149842 0.221562 0.161719 -3084.000000 0.623125 0.001250 0.000000 0.000000 
82624000 53 49 630 1475 -0.150000 0.221875 0.161719 -3096.000000 0.623125 0.001875 0.000000 0.000000 
82688000 12 27 0 911 -0.150316 0.220938 0.161719 -3020.000000 0.624375 0.001250 0.000000 0.000625 
82752000 24 36 714 676 -0.150316 0.220781 0.161562 -3010.000000 0.624375 0.001250 0.000000 0.000000 
82816000 13 18 0 158 -0.150158 0.221094 0.161250 -3038.000000 0.623750 0.001250 0.000000 0.000000 
82880000 13 32 0 1269 -0.150079 0.221094 0.161250 -3042.000000 0.623750 0.001250 0.000000 0.000000 
82944000 58 21 1063 1098 -0.149921 0.221250 0.161250 -3060.000000 0.623750 0.001250 0.000000 0.000000 
83008000 49 17 0 1462 -0.149921 0.221406 0.161094 -3070.000000 0.623125 0.001250 0.000000 0.000000 
83072000 22 66 0 50 -0.149763 0.220938 0.160625 -3048.000000 0.622500 0.001250 0.000000 0.000000 
83136000 61 43 0 1472 -0.149525 0.221250 0.160469 -3080.000000 0.621875 0.001250 0.000000 0.000000 
83200000 9 15 0 435 -0.149367 0.221250 0.160469 -3088.000000 0.620625 0.001250 0.000000 0.000625 
83264000 15 20 0 848 -0.149921 0.221719 0.160469 -3090.000000 0.621250 0.001250 0.000000 0.000000 
83328000 11 50 86 641 -0.150000 0.221406 0.160312 -3066.000000 0.621250 0.001250 0.000000 0.000000 
83392000 76 76 1544 1133 -0.149763 0.221562 0.160312 -3088.000000 0.621250 0.001250 0.000000 0.000000 
83456000 28 77 0 976 -0.149367 0.221875 0.160156 -3128.000000 0.620625 0.001250 0.000000 0.000000 
83520000 77 38 0 202 -0.149130 0.221094 0.160156 -3090.000000 0.620000 0.001250 0.000000 0.000000 
83584000 63 33 0 475 -0.149446 0.221562 0.160156 -3104.000000 0.620000 0.001250 0.000000 0.000000 
83648000 73 11 0 884 -0.149209 0.221094 0.160000 -3086.000000 0.619375 0.001875 0.000000 0.000000 
83712000 70 71 0 720 -0.148813 0.220625 0.159375 -3076.000000 0.618750 0.001250 0.000000 0.000000 
83776000 12 49 0 523 -0.149051 0.220625 0.159219 -3064.000000 0.618750 0.001250 0.000000 0.000000 
83840000 69 55 0 1036 -0.149130 0.220625 0.159375 -3060.000000 0.619375 0.001250 0.000000 0.000000 
83904000 40 63 1047 121 -0.149209 0.220625 0.159375 -3056.000000 0.619375 0.001250 0.000000 0.000625 
83968000 45 31 646 66 -0.148655 0.220781 0.159062 -3094.000000 0.618125 0.001250 0.000000 0.000000 
84032000 8 71 0 1044 -0.148734 0.220781 0.159062 -3090.000000 0.618125 0.001250 0.000000 0.000000 
84096000 73 21 0 798 -0.148497 0.220469 0.158906 -3082.000000 0.617500 0.001250 0.000000 0.000000 
84160000 60 1 1484 1419 -0.148497 0.220000 0.158281 -3052.000000 0.617500 0.001250 0.000000 0.000000 
84224000 52 74 0 251 -0.148418 0.219844 0.158281 -3046.000000 0.617500 0.001250 0.000000 0.000625 
84288000 28 12 0 217 -0.148576 0.219688 0.158281 -3028.000000 0.618125 0.001250 0.000000 0.000000 
84352000 0 28 473 220 -0.148734 0.219375 0.158281 -3000.000000 0.618125 0.001250 0.000000 0.000000 
84416000 16 8 0 1483 -0.148734 0.219219 0.158281 -2990.000000 0.617500 0.001250 0.000000 0.000000 
84480000 36 49 1222 960 -0.148655 0.219219 0.158281 -2994.000000 0.616875 0.001250 0.000000 0.000000 
84544000 41 34 462 986 -0.148813 0.218438 0.158438 -2936.000000 0.616875 0.001250 0.000000 0.000000 
84608000 47 50 847 652 -0.148339 0.218125 0.158438 -2940.000000 0.616875 0.001250 0.000000 0.000000 
84672000 0 1 0 707 -0.148497 0.217812 0.158125 -2912.000000 0.616875 0.001250 0.000000 0.000000 
84736000 62 72 0 1516 -0.148022 0.217500 0.158125 -2916.000000 0.616250 0.001875 0.000000 0.000000 
84800000 36 55 0 198 -0.148022 0.217031 0.157969 -2886.000000 0.615625 0.001250 0.000000 0.000000 
84864000 74 47 0 866 -0.148101 0.216562 0.157969 -2852.000000 0.616250 0.001250 0.000000 0.000000 
84928000 60 26 0 198 -0.148101 0.217188 0.157812 -2892.000000 0.615625 0.001250 0.000000 0.000000 
84992000 18 26 0 313 -0.148180 0.216875 0.157656 -2868.000000 0.615000 0.001250 0.000000 0.000000 
85056000 48 50 1431 338 -0.147785 0.216562 0.157344 -2868.000000 0.613750 0.001250 0.000000 0.000000 
85120000 13 74 0 1100 -0.147864 0.216250 0.157344 -2844.000000 0.613750 0.001250 0.000000 0.000625 
85184000 50 76 0 142 -0.147389 0.215938 0.157188 -2848.000000 0.613125 0.001250 0.000000 0.000000 
85248000 37 74 0 1461 -0.147073 0.216094 0.157031 -2874.000000 0.612500 0.001250 0.000000 0.000000 
85312000 24 20 0 1350 -0.147231 0.215938 0.157188 -2856.000000 0.612500 0.001250 0.000000 0.000000 
85376000 19 11 0 164 -0.146756 0.215781 0.156719 -2870.000000 0.611250 0.001250 0.000000 0.000000 
85440000 67 62 0 1558 -0.147231 0.216250 0.156875 -2876.000000 0.611250 0.001250 0.000000 0.000000 
85504000 70 69 0 350 -0.147073 0.215938 0.156875 -2864.000000 0.610625 0.000625 0.000000 0.000000 
85568000 12 52 0 20 -0.147231 0.215938 0.157344 -2856.000000 0.610625 0.000625 0.000000 0.000000 
85632000 40 47 658 334 -0.146598 0.215938 0.157344 -2888.000000 0.609375 0.000625 0.000000 0.000000 
85696000 56 68 0 1362 -0.146598 0.216719 0.157188 -2938.000000 0.608750 0.000625 0.000000 0.000000 
85760000 47 55 1015 1482 -0.146123 0.216562 0.157031 -2952.000000 0.608125 0.000625 0.000000 0.000000 
85824000 15 33 0 356 -0.146203 0.216562 0.157031 -2948.000000 0.608125 0.000625 0.000000 0.000000 
85888000 66 43 232 199 -0.146440 0.216562 0.157031 -2936.000000 0.607500 0.000625 0.000000 0.000000 
85952000 22 6 1523 459 -0.146519 0.216250 0.157031 -2912.000000 0.607500 0.000625 0.000000 0.000000 
86016000 73 67 0 1039 -0.146598 0.216250 0.157031 -2908.000000 0.607500 0.000625 0.000000 0.000000 
86080000 64 33 0 1110 -0.146361 0.215938 0.156250 -2900.000000 0.606875 0.000625 0.000000 0.000000 
86144000 5 61 0 1180 -0.146282 0.216406 0.156250 -2934.000000 0.606875 0.000625 0.000000 0.000000 
86208000 12 22 0 1331 -0.145965 0.216562 0.156250 -2960.000000 0.605625 0.000625 0.000000 0.000000 
86272000 11 43 0 51 -0.145649 0.216094 0.156250 -2946.000000 0.605000 0.000625 0.000000 0.000000 
86336000 45 22 0 1114 -0.145491 0.214844 0.155781 -2874.000000 0.603125 0.000625 0.000000 0.000000 
86400000 65 65 0 792 -0.145570 0.214844 0.155781 -2870.000000 0.602500 0.000625 0.000000 0.000000 
86464000 4 54 0 720 -0.145253 0.214531 0.155469 -2866.000000 0.602500 0.000625 0.000000 0.000000 
86528000 1 42 0 1114 -0.145095 0.214063 0.155312 -2844.000000 0.602500 0.000625 0.000000 0.000000 
86592000 54 30 220 1405 -0.145174 0.214219 0.155312 -2850.000000 0.602500 0.000625 0.000000 0.000000 
86656000 39 2 0 196 -0.144858 0.214375 0.155469 -2876.000000 0.602500 0.000625 0.000000 0.000000 
86720000 68 39 0 566 -0.144858 0.215000 0.155469 -2916.000000 0.602500 0.000625 0.000000 0.000000 
86784000 44 44 1555 75 -0.144858 0.215469 0.155312 -2946.000000 0.601875 0.000625 0.000000 0.000000 
86848000 63 7 0 188 -0.144541 0.215313 0.155312 -2952.000000 0.601250 0.000625 0.000000 0.000000 
86912000 8 2 0 511 -0.144620 0.215313 0.155469 -2948.000000 0.600625 0.000625 0.000625 0.000000 
86976000 30 19 0 302 -0.144225 0.215156 0.155469 -2958.000000 0.600000 0.000625 0.000000 0.000000 
87040000 29 52 1178 58 -0.144304 0.214688 0.155469 -2924.000000 0.599375 0.000625 0.000000 0.000625 
87104000 21 45 0 1512 -0.144146 0.214531 0.155469 -2922.000000 0.598750 0.000625 0.000000 0.000000 
87168000 40 17 0 563 -0.144146 0.214531 0.155469 -2922.000000 0.598750 0.000625 0.000000 0.000000 
87232000 42 49 1212 1001 -0.144066 0.214219 0.155469 -2906.000000 0.598125 0.000625 0.000000 0.000000 
87296000 18 25 0 498 -0.144066 0.213594 0.155312 -2866.000000 0.597500 0.000625 0.000000 0.000000 
87360000 56 22 0 1035 -0.143987 0.213906 0.155312 -2890.000000 0.597500 0.000625 0.000000 0.000000 
87424000 33 37 570 774 -0.143671 0.214688 0.155312 -2956.000000 0.597500 0.000625 0.000000 0.000000 
87488000 27 15 0 285 -0.143671 0.215000 0.155312 -2976.000000 0.596875 0.000625 0.000000 0.000000 
87552000 65 3 0 1288 -0.143750 0.215156 0.155156 -2982.000000 0.596875 0.000625 0.000000 0.000000 
87616000 43 45 1072 546 -0.143750 0.215000 0.155156 -2972.000000 0.596875 0.000625 0.000000 0.000000 
87680000 35 6 0 1326 -0.144225 0.215469 0.155156 -2978.000000 0.596875 0.000625 0.000000 0.000000 
87744000 38 73 0 525 -0.143987 0.215625 0.155156 -3000.000000 0.596875 0.000625 0.000000 0.000000 
87808000 30 1 0 280 -0.143750 0.214844 0.155312 -2962.000000 0.596250 0.000625 0.000000 0.000000 
87872000 37 4 0 226 -0.143196 0.214531 0.155156 -2970.000000 0.595625 0.000625 0.000000 0.000000 
87936000 56 57 0 1431 -0.143275 0.214219 0.155156 -2946.000000 0.595000 0.000625 0.000000 0.000000 
88000000 57 33 0 1527 -0.143434 0.214688 0.155156 -2968.000000 0.595625 0.000625 0.000000 0.000000 
88064000 69 45 0 1468 -0.142801 0.214531 0.154844 -2990.000000 0.593750 0.000625 0.000000 0.000000 
88128000 47 55 1015 212 -0.142959 0.215156 0.154844 -3022.000000 0.593750 0.001250 0.000000 0.000625 
88192000 59 78 797 203 -0.143275 0.215938 0.154844 -3056.000000 0.593750 0.000625 0.000000 0.000000 
88256000 5 1 0 24 -0.142801 0.215156 0.154375 -3030.000000 0.593125 0.000625 0.000000 0.000000 
88320000 43 9 0 943 -0.142722 0.214844 0.154375 -3014.000000 0.592500 0.001250 0.000000 0.000000 
88384000 45 30 955 683 -0.142563 0.214688 0.154219 -3012.000000 0.591250 0.000625 0.000000 0.000000 
88448000 69 42 0 162 -0.142642 0.215469 0.154219 -3058.000000 0.591250 0.000625 0.000000 0.000000 
88512000 16 20 0 481 -0.142880 0.215156 0.154219 -3026.000000 0.591875 0.000625 0.000000 0.000000 
88576000 74 39 0 527 -0.142405 0.214688 0.154062 -3020.000000 0.590625 0.000625 0.000000 0.000000 
88640000 33 52 1513 1159 -0.142089 0.214531 0.154062 -3026.000000 0.589375 0.000625 0.000000 0.000000 
88704000 12 60 0 42 -0.141614 0.214219 0.153750 -3030.000000 0.588125 0.000625 0.000625 0.000000 
88768000 68 44 0 282 -0.141297 0.213906 0.153750 -3026.000000 0.587500 0.000625 0.000000 0.000000 
88832000 69 9 0 546 -0.141535 0.213906 0.153906 -3014.000000 0.588125 0.000625 0.000000 0.000000 
88896000 6 61 0 935 -0.141297 0.214063 0.153906 -3036.000000 0.588125 0.000625 0.000000 0.000000 
88960000 69 54 0 371 -0.141218 0.214688 0.153594 -3080.000000 0.586875 0.000625 0.000000 0.000000 
89024000 16 55 0 690 -0.141218 0.214844 0.153594 -3090.000000 0.586875 0.000625 0.000000 0.000000 
89088000 14 15 0 973 -0.141297 0.214219 0.153594 -3046.000000 0.586875 0.000625 0.000000 0.000000 
89152000 15 35 0 1165 -0.141456 0.214219 0.153281 -3038.000000 0.586250 0.000625 0.000000 0.000000 
89216000 21 79 1331 669 -0.141218 0.214063 0.153125 -3040.000000 0.586250 0.000625 0.000000 0.000000 
89280000 77 74 879 1442 -0.141693 0.214219 0.153125 -3026.000000 0.586875 0.000625 0.000000 0.000000 
89344000 63 53 0 305 -0.141297 0.214844 0.152969 -3086.000000 0.585000 0.000625 0.000000 0.000000 
89408000 49 61 0 380 -0.141218 0.215156 0.152969 -3110.000000 0.585000 0.000625 0.000000 0.000000 
89472000 55 36 55 4 -0.140902 0.215156 0.152969 -3126.000000 0.585000 0.000625 0.000000 0.000000 
89536000 36 5 0 1157 -0.141535 0.215781 0.152969 -3134.000000 0.585625 0.000625 0.000000 0.000000 
89600000 24 3 0 905 -0.141218 0.215781 0.152969 -3150.000000 0.585625 0.000625 0.000000 0.000625 
89664000 29 12 0 1211 -0.141218 0.215781 0.152969 -3150.000000 0.585625 0.000625 0.000000 0.000000 
89728000 5 1 0 50 -0.140981 0.215625 0.152656 -3152.000000 0.584375 0.000625 0.000000 0.000000 
89792000 0 71 0 26 -0.141060 0.215625 0.152656 -3148.000000 0.584375 0.000625 0.000000 0.000000 
89856000 9 60 0 801 -0.140427 0.215313 0.152500 -3160.000000 0.583750 0.000625 0.000000 0.000000 
89920000 29 33 990 537 -0.140111 0.214844 0.152031 -3146.000000 0.582500 0.000625 0.000000 0.000000 
89984000 22 24 0 810 -0.140348 0.215000 0.152188 -3144.000000 0.581875 0.000625 0.000000 0.000000 
90048000 45 47 666 1131 -0.140585 0.215313 0.152188 -3152.000000 0.581875 0.000625 0.000000 0.000000 
90112000 29 55 1579 1421 -0.140427 0.215625 0.152188 -3180.000000 0.582500 0.000625 0.000000 0.000000 
90176000 8 35 0 312 -0.140269 0.215781 0.152188 -3198.000000 0.581875 0.000625 0.000000 0.000000 
90240000 79 46 0 30 -0.140427 0.215781 0.152188 -3190.000000 0.581875 0.000625 0.000625 0.000000 
90304000 3 5 0 1438 -0.140665 0.215781 0.152188 -3178.000000 0.581875 0.001250 0.000000 0.000000 
90368000 39 28 303 857 -0.140111 0.215625 0.151875 -3196.000000 0.580625 0.001250 0.000000 0.000000 
90432000 38 21 0 198 -0.140190 0.215313 0.151719 -3172.000000 0.580625 0.000625 0.000000 0.000000 
90496000 76 49 0 10 -0.139953 0.215000 0.151719 -3164.000000 0.579375 0.000625 0.000000 0.000000 
90560000 37 16 0 1321 -0.139636 0.214844 0.151719 -3170.000000 0.579375 0.000625 0.000000 0.000000 
90624000 7 17 0 1125 -0.140032 0.215313 0.151875 -3180.000000 0.580000 0.000625 0.000000 0.000000 
90688000 49 62 0 1530 -0.139953 0.214531 0.151719 -3134.000000 0.580000 0.000625 0.000000 0.000000 
90752000 38 14 0 1261 -0.140269 0.213906 0.151719 -3078.000000 0.580625 0.000625 0.000000 0.000000 
90816000 72 32 0 1128 -0.140111 0.213594 0.151562 -3066.000000 0.580000 0.000625 0.000000 0.000000 
90880000 30 22 0 322 -0.139478 0.213594 0.151406 -3098.000000 0.578125 0.000625 0.000000 0.000000 
90944000 30 64 0 622 -0.139003 0.213281 0.151250 -3102.000000 0.576875 0.000625 0.000000 0.000000 
91008000 41 14 0 714 -0.138766 0.212969 0.150625 -3094.000000 0.575625 0.000625 0.000000 0.000000 
91072000 24 61 0 1230 -0.138687 0.212500 0.150625 -3068.000000 0.575625 0.000625 0.000000 0.000000 
91136000 66 61 0 722 -0.137896 0.211875 0.150156 -3068.000000 0.573750 0.000625 0.000000 0.000000 
91200000 47 31 129 340 -0.137816 0.211875 0.150156 -3072.000000 0.573750 0.000625 0.000000 0.000000 
91264000 12 60 0 100 -0.137896 0.211719 0.150156 -3058.000000 0.573750 0.000625 0.000000 0.000000 
91328000 40 47 658 1018 -0.137579 0.212031 0.150000 -3094.000000 0.573125 0.000625 0.000000 0.000000 
91392000 30 79 666 1262 -0.137896 0.212031 0.149844 -3078.000000 0.573125 0.001250 0.000000 0.000000 
91456000 56 58 0 343 -0.137975 0.212500 0.149844 -3104.000000 0.573750 0.000625 0.000000 0.000000 
91520000 28 55 0 771 -0.138054 0.212969 0.149844 -3130.000000 0.573125 0.000625 0.000625 0.000000 
91584000 14 10 0 1524 -0.137816 0.212031 0.149688 -3082.000000 0.571875 0.000625 0.000000 0.000000 
91648000 22 7 0 86 -0.137816 0.212031 0.149844 -3082.000000 0.571250 0.000625 0.000000 0.000000 
91712000 72 61 268 328 -0.137896 0.212188 0.149844 -3088.000000 0.571875 0.000625 0.000000 0.000000 
91776000 55 64 0 793 -0.137658 0.211875 0.149531 -3080.000000 0.572500 0.000625 0.000000 0.000000 
91840000 57 69 0 470 -0.137500 0.212188 0.149375 -3108.000000 0.571875 0.000625 0.000000 0.000000 
91904000 14 65 0 1308 -0.137658 0.212344 0.149219 -3110.000000 0.571250 0.000625 0.000000 0.000000 
91968000 77 66 592 151 -0.137500 0.212344 0.148750 -3118.000000 0.570625 0.000625 0.000000 0.000000 
92032000 16 37 0 253 -0.137579 0.212188 0.148750 -3104.000000 0.570625 0.000625 0.000000 0.000000 
92096000 3 55 0 167 -0.137342 0.211406 0.148594 -3066.000000 0.570000 0.000625 0.000000 0.000000 
92160000 47 40 144 1288 -0.137500 0.210781 0.148594 -3018.000000 0.570625 0.000625 0.000000 0.000000 
92224000 46 11 0 1313 -0.137658 0.210313 0.148594 -2980.000000 0.570625 0.000625 0.000000 0.000000 
92288000 77 55 1565 166 -0.137737 0.210469 0.148750 -2986.000000 0.569375 0.000625 0.000000 0.000000 
92352000 73 67 0 107 -0.137263 0.210625 0.148750 -3020.000000 0.568750 0.000625 0.000000 0.000000 
92416000 78 13 751 745 -0.137184 0.210469 0.148594 -3014.000000 0.567500 0.000625 0.000000 0.000000 
92480000 20 72 98 1570 -0.137184 0.209687 0.148438 -2964.000000 0.567500 0.000625 0.000000 0.000000 
92544000 13 45 0 868 -0.136472 0.209531 0.148438 -2990.000000 0.566875 0.000625 0.000000 0.000000 
92608000 67 54 0 650 -0.136392 0.209063 0.148281 -2964.000000 0.565625 0.000625 0.000000 0.000000 
92672000 62 66 0 1264 -0.136551 0.209063 0.148281 -2956.000000 0.565625 0.000625 0.000000 0.000000 
92736000 48 32 104 1373 -0.136392 0.209219 0.148281 -2974.000000 0.565000 0.000625 0.000000 0.000000 
92800000 19 26 0 1244 -0.136788 0.209687 0.148438 -2984.000000 0.565000 0.000625 0.000000 0.000000 
92864000 9 41 0 762 -0.136472 0.209531 0.148281 -2990.000000 0.565000 0.000625 0.000000 0.000000 
92928000 36 12 0 967 -0.136630 0.209219 0.148125 -2962.000000 0.564375 0.000625 0.000000 0.000000 
92992000 0 6 0 1434 -0.135918 0.209219 0.147969 -2998.000000 0.563125 0.000625 0.000000 0.000000 
93056000 45 18 0 155 -0.135839 0.209063 0.147813 -2992.000000 0.562500 0.000625 0.000000 0.000625 
93120000 66 38 0 1157 -0.135997 0.208750 0.147969 -2964.000000 0.563750 0.000625 0.000000 0.000000 
93184000 35 17 0 1577 -0.135839 0.209219 0.147969 -3002.000000 0.563750 0.000625 0.000000 0.000000 
93248000 63 3 376 1518 -0.135759 0.209063 0.147969 -2996.000000 0.563750 0.000625 0.000000 0.000000 
93312000 55 10 0 389 -0.136234 0.209219 0.147969 -2982.000000 0.564375 0.000625 0.000000 0.000000 
93376000 25 7 0 186 -0.136076 0.208906 0.147969 -2970.000000 0.563750 0.000625 0.000000 0.000000 
93440000 8 15 0 905 -0.135680 0.209219 0.148125 -3010.000000 0.563125 0.000625 0.000000 0.000000 
93504000 29 50 588 166 -0.135759 0.209063 0.147969 -2996.000000 0.563125 0.000625 0.000000 0.000625 
93568000 16 72 0 180 -0.135601 0.209375 0.147813 -3024.000000 0.562500 0.000625 0.000000 0.000000 
93632000 20 35 0 832 -0.135601 0.209687 0.147813 -3044.000000 0.562500 0.000625 0.000000 0.000000 
93696000 78 47 0 947 -0.135601 0.209219 0.147969 -3014.000000 0.562500 0.000625 0.000000 0.000000 
93760000 16 9 0 425 -0.135443 0.209219 0.147969 -3022.000000 0.563125 0.000625 0.000000 0.000000 
93824000 57 23 0 739 -0.135206 0.208594 0.147656 -2994.000000 0.561875 0.000625 0.000625 0.000000 
93888000 45 68 0 1019 -0.135206 0.208437 0.147344 -2984.000000 0.559375 0.000625 0.000000 0.000000 
93952000 15 69 0 1420 -0.135047 0.208437 0.147187 -2992.000000 0.558750 0.000625 0.000625 0.000000 
94016000 15 25 0 1152 -0.135047 0.208125 0.147187 -2972.000000 0.558750 0.000625 0.000625 0.000000 
94080000 71 6 0 233 -0.134494 0.208125 0.147031 -3000.000000 0.556875 0.000625 0.000000 0.000000 
94144000 69 22 0 1368 -0.134335 0.207500 0.147031 -2968.000000 0.556875 0.001250 0.000000 0.000625 
94208000 46 22 0 63 -0.133782 0.207344 0.146875 -2986.000000 0.555625 0.001250 0.000000 0.000000 
94272000 7 34 0 939 -0.133940 0.207344 0.146875 -2978.000000 0.555625 0.001250 0.000000 0.000000 
94336000 54 4 0 285 -0.134098 0.207656 0.146719 -2990.000000 0.555625 0.000625 0.000000 0.000000 
94400000 8 20 0 663 -0.134019 0.206719 0.146250 -2934.000000 0.555000 0.000625 0.000000 0.000000 
94464000 2 16 0 1485 -0.134177 0.206719 0.146250 -2926.000000 0.556250 0.000625 0.000000 0.000000 
94528000 51 6 0 733 -0.134415 0.206875 0.146094 -2924.000000 0.556875 0.000625 0.000000 0.000000 
94592000 52 46 834 63 -0.133703 0.206250 0.145781 -2920.000000 0.555625 0.000625 0.000000 0.000000 
94656000 33 26 747 30 -0.133782 0.206250 0.145781 -2916.000000 0.556250 0.000625 0.000000 0.000000 
94720000 77 30 0 1051 -0.133465 0.206250 0.145781 -2932.000000 0.556250 0.000625 0.000000 0.000000 
94784000 79 21 0 1027 -0.132832 0.205625 0.145313 -2924.000000 0.555000 0.000625 0.000000 0.000000 
94848000 60 31 600 6 -0.132991 0.205469 0.145313 -2906.000000 0.553750 0.000625 0.000000 0.000000 
94912000 20 46 0 340 -0.132832 0.205000 0.144687 -2884.000000 0.551875 0.000625 0.000000 0.000000 
94976000 24 44 0 1137 -0.132991 0.205000 0.144687 -2876.000000 0.551875 0.000625 0.000000 0.000000 
95040000 71 44 0 1471 -0.132911 0.204844 0.144687 -2870.000000 0.551250 0.000625 0.000000 0.000000 
95104000 53 4 0 872 -0.132674 0.204687 0.144375 -2872.000000 0.551250 0.000625 0.000000 0.000000 
95168000 35 18 0 839 -0.132753 0.204687 0.144375 -2868.000000 0.551250 0.000625 0.000625 0.000000 
95232000 21 50 0 151 -0.132911 0.204687 0.144219 -2860.000000 0.551250 0.000625 0.000000 0.000000 
95296000 66 13 0 1496 -0.133070 0.204687 0.144219 -2852.000000 0.551250 0.000625 0.000000 0.000000 
95360000 59 19 1214 1253 -0.132753 0.203750 0.143906 -2808.000000 0.550625 0.000625 0.000000 0.000000 
95424000 42 13 0 184 -0.132437 0.203437 0.143750 -2804.000000 0.550000 0.000625 0.000000 0.000000 
95488000 30 4 0 71 -0.132199 0.203437 0.143750 -2816.000000 0.550000 0.000625 0.000625 0.000000 
95552000 35 6 0 338 -0.132437 0.202969 0.143594 -2774.000000 0.550000 0.000625 0.000625 0.000000 
95616000 5 9 0 1206 -0.131804 0.202344 0.143594 -2766.000000 0.549375 0.001250 0.000000 0.000000 
95680000 42 59 0 196 -0.131883 0.202500 0.143594 -2772.000000 0.548750 0.000625 0.000000 0.000000 
95744000 61 56 0 915 -0.131725 0.202500 0.143594 -2780.000000 0.548125 0.000625 0.000000 0.000000 
95808000 40 22 0 1475 -0.131250 0.202031 0.143281 -2774.000000 0.547500 0.000625 0.000000 0.000000 
95872000 25 18 0 503 -0.131250 0.201563 0.143281 -2744.000000 0.547500 0.000625 0.001250 0.000000 
95936000 18 21 0 341 -0.131329 0.201563 0.143281 -2740.000000 0.546250 0.000625 0.000625 0.000000 
96000000 38 57 0 1417 -0.131487 0.201406 0.142813 -2722.000000 0.545625 0.000625 0.000625 0.000625 
96064000 15 55 0 702 -0.131646 0.201094 0.142813 -2694.000000 0.546250 0.000625 0.000000 0.000000 
96128000 22 24 0 711 -0.131646 0.201094 0.142813 -2694.000000 0.545625 0.000625 0.000000 0.000000 
96192000 57 42 0 678 -0.131566 0.200937 0.142813 -2688.000000 0.545000 0.000625 0.000000 0.000000 
96256000 26 36 1510 1530 -0.131566 0.200000 0.142656 -2628.000000 0.544375 0.000625 0.000000 0.000000 
96320000 56 28 0 1105 -0.131250 0.200000 0.142656 -2644.000000 0.543125 0.000625 0.000000 0.000000 
96384000 77 76 0 674 -0.131092 0.199219 0.141875 -2602.000000 0.542500 0.000625 0.000000 0.000000 
96448000 1 41 0 140 -0.130617 0.199375 0.141875 -2636.000000 0.542500 0.000625 0.000000 0.000000 
96512000 52 19 0 910 -0.130854 0.199219 0.141875 -2614.000000 0.543125 0.000625 0.000000 0.000000 
96576000 49 24 0 76 -0.130934 0.199063 0.141719 -2600.000000 0.543125 0.000625 0.000000 0.000000 
96640000 33 29 720 897 -0.130775 0.199063 0.141719 -2608.000000 0.543125 0.000625 0.000000 0.000000 
96704000 48 28 1268 723 -0.131092 0.199219 0.141563 -2602.000000 0.543750 0.000625 0.000000 0.000000 
96768000 23 14 0 1290 -0.131013 0.199063 0.141563 -2596.000000 0.543125 0.000625 0.000000 0.000000 
96832000 5 19 643 149 -0.130934 0.200000 0.141563 -2660.000000 0.543125 0.000625 0.000000 0.000000 
96896000 23 29 1487 1424 -0.130538 0.200313 0.141563 -2700.000000 0.541250 0.000625 0.000000 0.000000 
96960000 25 9 0 1209 -0.130142 0.200000 0.141563 -2700.000000 0.541250 0.000625 0.000000 0.000000 
97024000 36 10 0 1506 -0.130301 0.199531 0.141094 -2662.000000 0.540000 0.000625 0.000000 0.000000 
97088000 76 22 0 1102 -0.130380 0.199531 0.140937 -2658.000000 0.539375 0.000625 0.000000 0.000000 
97152000 19 49 0 1387 -0.129905 0.198906 0.140781 -2642.000000 0.538750 0.000625 0.000000 0.000000 
97216000 1 79 0 905 -0.129826 0.199063 0.140469 -2656.000000 0.536875 0.000625 0.000000 0.000000 
97280000 0 15 0 401 -0.129430 0.199063 0.140469 -2676.000000 0.535625 0.000625 0.000000 0.000000 
97344000 55 36 55 1123 -0.129589 0.199531 0.140469 -2698.000000 0.535625 0.001250 0.000000 0.000000 
97408000 64 33 0 511 -0.129272 0.199844 0.140313 -2734.000000 0.535000 0.000625 0.000000 0.000000 
97472000 13 40 1220 1565 -0.128877 0.199375 0.140000 -2724.000000 0.533125 0.001250 0.000000 0.000000 
97536000 28 35 0 1456 -0.128956 0.199063 0.139844 -2700.000000 0.533125 0.000625 0.000000 0.000000 
97600000 52 55 137 1024 -0.128797 0.198906 0.139687 -2698.000000 0.533750 0.000625 0.000000 0.000000 
97664000 72 43 0 661 -0.128797 0.198750 0.139219 -2688.000000 0.533125 0.000625 0.000000 0.000000 
97728000 9 9 0 914 -0.128639 0.199063 0.139063 -2716.000000 0.533125 0.000625 0.000000 0.000000 
97792000 77 62 0 1576 -0.128402 0.198438 0.138906 -2688.000000 0.533750 0.000625 0.000000 0.000000 
97856000 68 7 0 252 -0.128085 0.198281 0.138594 -2694.000000 0.532500 0.000625 0.000000 0.000000 
97920000 52 17 0 711 -0.128165 0.197656 0.138437 -2650.000000 0.531875 0.000625 0.000000 0.000625 
97984000 18 68 0 1017 -0.128244 0.197656 0.138437 -2646.000000 0.531875 0.000625 0.000000 0.000000 
98048000 16 22 0 718 -0.128165 0.197656 0.138594 -2650.000000 0.531875 0.000625 0.000000 0.000000 
98112000 40 20 0 775 -0.128085 0.197500 0.138437 -2644.000000 0.531250 0.000625 0.000000 0.000000 
98176000 17 79 0 86 -0.127848 0.197500 0.138437 -2656.000000 0.530625 0.000625 0.000000 0.000000 
98240000 74 45 0 1063 -0.127373 0.197188 0.137813 -2660.000000 0.529375 0.000625 0.000000 0.000000 
98304000 33 46 1535 136 -0.127611 0.197344 0.137813 -2658.000000 0.530000 0.001250 0.000000 0.000000 
98368000 65 62 0 924 -0.127453 0.197031 0.137656 -2646.000000 0.529375 0.000625 0.000000 0.000000 
98432000 24 48 0 1159 -0.127136 0.197188 0.137500 -2672.000000 0.528750 0.000625 0.000000 0.000000 
98496000 43 69 0 122 -0.127057 0.197188 0.137500 -2676.000000 0.528750 0.000625 0.000000 0.000000 
98560000 37 38 1369 389 -0.127057 0.196719 0.137344 -2646.000000 0.529375 0.000625 0.000000 0.000000 
98624000 22 69 221 1466 -0.127136 0.197188 0.137344 -2672.000000 0.529375 0.000625 0.000000 0.000000 
98688000 19 30 0 408 -0.127057 0.197656 0.137344 -2706.000000 0.528750 0.000625 0.000000 0.000000 
98752000 44 48 1226 1417 -0.127057 0.197500 0.137187 -2696.000000 0.528125 0.000625 0.000000 0.000000 
98816000 29 4 0 1353 -0.126424 0.196406 0.137031 -2658.000000 0.527500 0.000625 0.001250 0.000000 
98880000 28 41 866 456 -0.126661 0.196406 0.137187 -2646.000000 0.528125 0.000625 0.000000 0.000000 
98944000 75 26 0 1449 -0.127215 0.196875 0.137344 -2648.000000 0.528750 0.000625 0.000625 0.000000 
99008000 69 9 0 614 -0.127215 0.197031 0.137344 -2658.000000 0.528750 0.000625 0.000000 0.000000 
99072000 66 28 0 1593 -0.127215 0.197188 0.137344 -2668.000000 0.528750 0.000625 0.000000 0.000000 
99136000 79 65 0 267 -0.127136 0.196719 0.137344 -2642.000000 0.529375 0.000625 0.000000 0.000000 
99200000 21 25 0 13 -0.126820 0.196406 0.137187 -2638.000000 0.528125 0.000625 0.000625 0.000000 
99264000 3 5 0 118 -0.126978 0.196406 0.137187 -2630.000000 0.527500 0.000625 0.000000 0.000000 
99328000 25 41 709 1101 -0.126582 0.196719 0.136719 -2670.000000 0.526250 0.000625 0.000625 0.000000 
99392000 13 65 0 1254 -0.126266 0.196563 0.136250 -2676.000000 0.525000 0.000625 0.000000 0.000000 
99456000 66 62 0 46 -0.126108 0.196563 0.136250 -2684.000000 0.525000 0.001250 0.000000 0.000000 
99520000 25 70 0 1275 -0.126108 0.197344 0.136250 -2734.000000 0.525000 0.000625 0.000000 0.000000 
99584000 55 33 1173 9 -0.126187 0.197969 0.136250 -2770.000000 0.525000 0.000625 0.000000 0.000000 
99648000 65 36 0 57 -0.126187 0.197969 0.136250 -2770.000000 0.525625 0.000625 0.000000 0.000000 
99712000 1 36 0 1202 -0.125949 0.197969 0.136250 -2782.000000 0.525000 0.000625 0.000000 0.000000 
99776000 43 47 323 391 -0.125791 0.197656 0.136406 -2770.000000 0.525625 0.000625 0.000000 0.000000 
99840000 54 31 244 1105 -0.125791 0.197969 0.136406 -2790.000000 0.525000 0.000625 0.000000 0.000000 
99904000 52 30 1409 284 -0.125791 0.198281 0.136406 -2810.000000 0.525000 0.000625 0.000000 0.000000 
99968000 49 9 0 426 -0.126187 0.198906 0.136406 -2830.000000 0.525000 0.000625 0.000000 0.000000 
100032000 79 75 0 461 -0.126345 0.199063 0.136250 -2832.000000 0.524375 0.000625 0.000000 0.000000 
100096000 58 33 0 1180 -0.126266 0.198906 0.136094 -2826.000000 0.523750 0.000625 0.000000 0.000000 
100160000 53 52 0 1171 -0.126345 0.198750 0.135625 -2812.000000 0.523125 0.000625 0.000000 0.000000 
100224000 28 23 728 1509 -0.125949 0.198125 0.135000 -2792.000000 0.522500 0.000625 0.000000 0.000000 
100288000 11 4 0 793 -0.125554 0.197656 0.135000 -2782.000000 0.521875 0.000625 0.000000 0.000000 
100352000 46 60 0 825 -0.125633 0.197500 0.135000 -2768.000000 0.521875 0.000625 0.000000 0.000000 
100416000 7 14 0 850 -0.126108 0.197813 0.135156 -2764.000000 0.522500 0.000625 0.000000 0.000000 
100480000 72 0 0 366 -0.125237 0.197188 0.134844 -2768.000000 0.520625 0.000625 0.000000 0.000625 
100544000 63 39 0 713 -0.125396 0.196563 0.134844 -2720.000000 0.520625 0.000625 0.000625 0.000000 
100608000 77 53 0 1078 -0.125554 0.196094 0.134844 -2682.000000 0.520625 0.000625 0.000000 0.000000 
100672000 24 5 0 1245 -0.125158 0.196250 0.134844 -2712.000000 0.520000 0.001250 0.000625 0.000000 
100736000 66 4 0 1572 -0.124525 0.195938 0.134531 -2724.000000 0.518125 0.000625 0.000000 0.000000 
100800000 77 25 729 710 -0.124288 0.195781 0.134219 -2726.000000 0.518125 0.000625 0.000000 0.000000 
100864000 45 77 0 494 -0.124367 0.195625 0.134063 -2712.000000 0.517500 0.000625 0.000000 0.000000 
100928000 5 7 0 128 -0.124446 0.195312 0.134063 -2688.000000 0.517500 0.000625 0.000000 0.000000 
100992000 36 58 865 274 -0.124446 0.195781 0.134063 -2718.000000 0.517500 0.000625 0.000000 0.000000 
101056000 31 43 1170 32 -0.124446 0.195781 0.134063 -2718.000000 0.517500 0.000625 0.000000 0.000000 
101120000 39 23 134 940 -0.124209 0.195625 0.133906 -2720.000000 0.516875 0.000625 0.000000 0.000000 
101184000 28 77 0 1054 -0.124209 0.195625 0.133906 -2720.000000 0.517500 0.000625 0.000000 0.000000 
101248000 30 7 0 383 -0.124288 0.195625 0.133906 -2716.000000 0.517500 0.000625 0.000000 0.000000 
101312000 40 35 1391 782 -0.124367 0.195625 0.133750 -2712.000000 0.516875 0.000625 0.000000 0.000000 
101376000 78 75 0 852 -0.124446 0.195312 0.133750 -2688.000000 0.516875 0.000625 0.000000 0.000625 
101440000 17 24 0 602 -0.124684 0.195156 0.133750 -2666.000000 0.516875 0.000625 0.000000 0.000000 
101504000 8 54 0 671 -0.124604 0.194375 0.133594 -2620.000000 0.516875 0.000625 0.000000 0.000000 
101568000 70 59 0 1509 -0.124446 0.193906 0.133594 -2598.000000 0.516875 0.000625 0.000000 0.000000 
101632000 16 23 0 943 -0.124367 0.194375 0.133594 -2632.000000 0.517500 0.001250 0.000000 0.000000 
101696000 43 48 1011 1073 -0.124209 0.194844 0.133594 -2670.000000 0.516250 0.000625 0.000000 0.000000 
101760000 35 58 0 1388 -0.123972 0.195312 0.133750 -2712.000000 0.515625 0.000625 0.000000 0.000000 
101824000 78 43 0 1372 -0.123972 0.195781 0.133750 -2742.000000 0.516250 0.000625 0.000000 0.000000 
101888000 52 4 0 169 -0.123418 0.195938 0.133437 -2780.000000 0.515000 0.000625 0.000000 0.000000 
101952000 9 38 0 1279 -0.123339 0.195625 0.133437 -2764.000000 0.515000 0.000625 0.000000 0.000000 
102016000 9 39 0 374 -0.123497 0.195625 0.133437 -2756.000000 0.515625 0.000625 0.000000 0.000000 
102080000 75 33 0 171 -0.123497 0.195312 0.133437 -2736.000000 0.515000 0.000625 0.000000 0.000000 
102144000 52 72 0 1073 -0.123497 0.195156 0.133594 -2726.000000 0.515000 0.000625 0.000000 0.000000 
102208000 11 44 0 590 -0.123418 0.195000 0.133437 -2720.000000 0.515000 0.000625 0.000000 0.000000 
102272000 41 41 607 1326 -0.123101 0.195156 0.133437 -2746.000000 0.515000 0.000625 0.000000 0.000000 
102336000 37 31 827 957 -0.123180 0.195312 0.133437 -2752.000000 0.515000 0.000625 0.000000 0.000000 
102400000 62 52 0 682 -0.123259 0.196094 0.133437 -2798.000000 0.514375 0.000625 0.000000 0.000000 
102464000 28 74 0 1388 -0.123180 0.195312 0.133437 -2752.000000 0.513750 0.000625 0.000000 0.000000 
102528000 44 12 0 320 -0.123576 0.195625 0.133594 -2752.000000 0.514375 0.000625 0.000000 0.000000 
102592000 20 67 0 340 -0.123497 0.195625 0.133594 -2756.000000 0.513750 0.000625 0.000000 0.000000 
102656000 74 20 0 689 -0.123576 0.195781 0.133437 -2762.000000 0.513750 0.001250 0.000000 0.000000 
102720000 15 11 0 509 -0.123259 0.195781 0.133437 -2778.000000 0.513125 0.000625 0.000000 0.000000 
102784000 63 61 0 899 -0.123497 0.195625 0.133437 -2756.000000 0.513750 0.000625 0.000000 0.000000 
102848000 32 28 1469 442 -0.123339 0.195625 0.133281 -2764.000000 0.511875 0.000625 0.000000 0.000000 
102912000 0 50 0 96 -0.123339 0.196250 0.133281 -2804.000000 0.511875 0.000625 0.000000 0.000000 
102976000 47 67 762 1259 -0.123180 0.196406 0.133281 -2822.000000 0.511250 0.000625 0.000625 0.000000 
103040000 34 68 0 944 -0.122706 0.195938 0.133125 -2816.000000 0.510000 0.000625 0.000000 0.000000 
103104000 65 0 0 257 -0.122627 0.195781 0.132969 -2810.000000 0.509375 0.000625 0.000000 0.000000 
103168000 13 6 0 694 -0.122864 0.195781 0.132969 -2798.000000 0.509375 0.000625 0.000000 0.000000 
103232000 28 74 0 449 -0.122547 0.195312 0.132812 -2784.000000 0.508750 0.000625 0.000000 0.000000 
103296000 24 49 0 1369 -0.123022 0.195000 0.132812 -2740.000000 0.508750 0.000625 0.000000 0.000000 
103360000 74 60 0 1437 -0.122389 0.194688 0.132344 -2752.000000 0.508125 0.000625 0.000000 0.000000 
103424000 74 21 0 129 -0.122627 0.194531 0.132344 -2730.000000 0.508125 0.000625 0.000000 0.000000 
103488000 59 20 0 1251 -0.121835 0.194688 0.132188 -2780.000000 0.507500 0.000625 0.000000 0.000000 
103552000 73 8 0 1549 -0.121598 0.194688 0.132031 -2792.000000 0.507500 0.000625 0.000000 0.000000 
103616000 21 57 1381 1412 -0.121519 0.194844 0.131875 -2806.000000 0.506875 0.000625 0.000000 0.000000 
103680000 71 4 0 736 -0.121044 0.194219 0.131406 -2790.000000 0.505000 0.000625 0.000000 0.000000 
103744000 57 3 0 1023 -0.121044 0.193750 0.131250 -2760.000000 0.504375 0.000625 0.000000 0.000000 
103808000 4 35 0 693 -0.121123 0.194375 0.131250 -2796.000000 0.504375 0.000625 0.000625 0.000000 
103872000 19 59 0 242 -0.121361 0.194219 0.131719 -2774.000000 0.505000 0.001250 0.000000 0.000000 
103936000 10 60 0 967 -0.121440 0.193906 0.131719 -2750.000000 0.504375 0.001250 0.000000 0.000000 
104000000 30 72 0 618 -0.121282 0.193438 0.131406 -2728.000000 0.503750 0.000625 0.000625 0.000625 
104064000 59 79 0 658 -0.121203 0.193438 0.131406 -2732.000000 0.504375 0.000625 0.000000 0.000000 
104128000 30 38 0 412 -0.120965 0.193750 0.131250 -2764.000000 0.503750 0.000625 0.000000 0.000000 
104192000 17 1 0 867 -0.120728 0.193594 0.130938 -2766.000000 0.503125 0.000625 0.000000 0.000000 
104256000 26 40 113 122 -0.120332 0.194375 0.130938 -2836.000000 0.502500 0.000625 0.000000 0.000000 
104320000 69 33 0 1330 -0.120411 0.194531 0.130938 -2842.000000 0.503125 0.000625 0.000000 0.000000 
104384000 56 39 0 207 -0.120649 0.194219 0.130938 -2810.000000 0.502500 0.000625 0.000000 0.000000 
104448000 70 30 0 51 -0.120411 0.193750 0.130625 -2792.000000 0.502500 0.000625 0.000000 0.000000 
104512000 48 10 0 1460 -0.120095 0.193594 0.130781 -2798.000000 0.501875 0.000625 0.000000 0.000000 
104576000 7 53 0 659 -0.120174 0.194375 0.130938 -2844.000000 0.501875 0.000625 0.000000 0.000000 
104640000 25 3 0 1467 -0.120174 0.194375 0.130781 -2844.000000 0.501250 0.000625 0.000000 0.000000 
104704000 56 66 0 985 -0.120016 0.193750 0.130625 -2812.000000 0.501250 0.000625 0.000000 0.000000 
104768000 43 37 677 704 -0.119778 0.193750 0.130625 -2824.000000 0.500625 0.000625 0.000000 0.000000 
104832000 16 47 0 275 -0.119858 0.194219 0.130625 -2850.000000 0.500625 0.000625 0.000000 0.000000 
104896000 11 9 0 423 -0.119778 0.194688 0.130625 -2884.000000 0.501250 0.000625 0.000000 0.000000 
104960000 50 53 330 1038 -0.119858 0.194375 0.130781 -2860.000000 0.501250 0.000625 0.000000 0.000000 
105024000 70 23 0 849 -0.119858 0.194375 0.130781 -2860.000000 0.501250 0.000625 0.000000 0.000000 
105088000 50 0 0 997 -0.119937 0.193906 0.130625 -2826.000000 0.502500 0.000625 0.000000 0.000000 
105152000 48 76 0 804 -0.119858 0.193125 0.130625 -2780.000000 0.501250 0.000625 0.000000 0.000000 
105216000 47 74 0 1373 -0.119778 0.193125 0.130625 -2784.000000 0.501250 0.000625 0.000625 0.000000 
105280000 61 30 0 930 -0.119541 0.192500 0.130469 -2756.000000 0.500625 0.000625 0.000000 0.000000 
105344000 27 49 1184 1362 -0.119146 0.191875 0.129844 -2736.000000 0.498750 0.000625 0.000000 0.000000 
105408000 13 6 0 232 -0.118987 0.191719 0.129844 -2734.000000 0.498750 0.000625 0.000000 0.000000 
105472000 40 67 0 1044 -0.118750 0.191250 0.129688 -2716.000000 0.498125 0.000625 0.000000 0.000000 
105536000 70 31 0 247 -0.118592 0.191875 0.129375 -2764.000000 0.497500 0.000625 0.000000 0.000000 
105600000 12 33 0 1520 -0.118592 0.192031 0.129219 -2774.000000 0.496875 0.000625 0.000000 0.000625 
105664000 2 60 0 617 -0.118592 0.191875 0.129062 -2764.000000 0.496875 0.000625 0.000000 0.000000 
105728000 66 75 0 919 -0.118987 0.191719 0.129062 -2734.000000 0.498125 0.000625 0.000000 0.000000 
105792000 43 25 589 1437 -0.118908 0.191719 0.128906 -2738.000000 0.496875 0.001250 0.000000 0.000000 
105856000 15 5 739 713 -0.119146 0.192031 0.128906 -2746.000000 0.496250 0.000625 0.000000 0.000000 
105920000 23 71 0 1226 -0.119146 0.192188 0.128906 -2756.000000 0.496250 0.000625 0.000000 0.000000 
105984000 46 61 0 1353 -0.119146 0.192344 0.128906 -2766.000000 0.495625 0.000625 0.000000 0.000000 
106048000 25 75 0 102 -0.119066 0.191719 0.128750 -2730.000000 0.494375 0.000625 0.000000 0.000000 
106112000 31 14 0 49 -0.119066 0.191719 0.128750 -2730.000000 0.495000 0.000625 0.000000 0.000000 
106176000 12 3 0 639 -0.118513 0.191406 0.128594 -2738.000000 0.493750 0.000625 0.000000 0.000000 
106240000 60 17 0 655 -0.118196 0.191250 0.128594 -2744.000000 0.493750 0.000625 0.000625 0.000000 
106304000 22 29 0 1438 -0.118513 0.191406 0.128438 -2738.000000 0.493750 0.000625 0.000000 0.000000 
106368000 22 0 0 1060 -0.118671 0.191250 0.128438 -2720.000000 0.494375 0.000625 0.000000 0.000000 
106432000 29 21 0 397 -0.118513 0.191094 0.128281 -2718.000000 0.493750 0.000625 0.000000 0.000625 
106496000 2 79 0 776 -0.118038 0.191250 0.128281 -2752.000000 0.493125 0.001250 0.000000 0.000000 
106560000 51 46 1580 56 -0.118592 0.191562 0.128438 -2744.000000 0.493125 0.000625 0.000000 0.000000 
106624000 9 76 0 1098 -0.118513 0.192344 0.128594 -2798.000000 0.493750 0.000625 0.000000 0.000000 
106688000 65 53 0 874 -0.118750 0.192656 0.128594 -2806.000000 0.493750 0.000625 0.000000 0.000625 
106752000 42 26 0 139 -0.118196 0.191875 0.128125 -2784.000000 0.491875 0.000625 0.000000 0.000000 
106816000 24 7 0 600 -0.117563 0.191719 0.127969 -2806.000000 0.490625 0.000625 0.000000 0.000000 
106880000 15 70 0 1565 -0.117722 0.191875 0.127969 -2808.000000 0.490625 0.000625 0.000625 0.000000 
106944000 21 54 0 523 -0.117563 0.191875 0.127969 -2816.000000 0.490625 0.000625 0.000000 0.000000 
107008000 57 46 0 840 -0.117405 0.191250 0.127812 -2784.000000 0.490000 0.000625 0.000000 0.000000 
107072000 11 64 0 984 -0.117405 0.191250 0.127656 -2784.000000 0.488750 0.001250 0.000000 0.000000 
107136000 59 50 211 1105 -0.117089 0.191250 0.127656 -2800.000000 0.488750 0.000625 0.000000 0.000625 
107200000 2 42 0 491 -0.116930 0.191250 0.127344 -2808.000000 0.487500 0.000625 0.000000 0.000625 
107264000 53 25 1034 1395 -0.117009 0.191719 0.127344 -2834.000000 0.486875 0.000625 0.000000 0.000000 
107328000 24 2 0 210 -0.117089 0.191875 0.127500 -2840.000000 0.486875 0.000625 0.000000 0.000000 
107392000 67 36 0 1572 -0.117168 0.192031 0.127500 -2846.000000 0.486875 0.000625 0.000000 0.000000 
107456000 62 3 0 13 -0.116614 0.191875 0.127344 -2864.000000 0.485625 0.001250 0.000000 0.000000 
107520000 69 19 0 1433 -0.116060 0.191094 0.127188 -2842.000000 0.484375 0.000625 0.000000 0.000000 
107584000 20 2 0 219 -0.116139 0.190938 0.127031 -2828.000000 0.483750 0.000625 0.000000 0.000000 
107648000 71 51 0 944 -0.116060 0.191094 0.127031 -2842.000000 0.483125 0.000625 0.000000 0.000000 
107712000 64 6 0 1200 -0.115902 0.190938 0.126875 -2840.000000 0.482500 0.000625 0.000000 0.000625 
107776000 16 8 0 1273 -0.116218 0.190781 0.126719 -2814.000000 0.483750 0.000625 0.000000 0.000000 
107840000 36 73 0 246 -0.116060 0.190938 0.126719 -2832.000000 0.483125 0.000625 0.000000 0.000000 
107904000 59 9 0 906 -0.115981 0.190625 0.126406 -2816.000000 0.481875 0.000625 0.000000 0.000000 
107968000 57 67 0 102 -0.115585 0.191094 0.126406 -2866.000000 0.481875 0.000625 0.000000 0.000000 
108032000 21 43 0 781 -0.115111 0.190625 0.126250 -2860.000000 0.480000 0.000625 0.000000 0.000000 
108096000 49 64 0 1129 -0.114636 0.190156 0.125312 -2854.000000 0.478125 0.000625 0.000000 0.000000 
108160000 60 1 0 324 -0.114794 0.190312 0.125312 -2856.000000 0.478125 0.000625 0.000000 0.000000 
108224000 10 56 0 380 -0.114478 0.189844 0.124844 -2842.000000 0.476250 0.000625 0.000000 0.000000 
108288000 13 45 0 275 -0.114320 0.190156 0.124844 -2870.000000 0.476875 0.000625 0.000000 0.000000 
108352000 8 75 0 1332 -0.114161 0.190312 0.124688 -2888.000000 0.475625 0.000625 0.000000 0.000000 
108416000 47 40 144 223 -0.113924 0.190469 0.124688 -2910.000000 0.474375 0.000625 0.000000 0.000000 
108480000 45 11 0 565 -0.114003 0.190938 0.124531 -2936.000000 0.475000 0.000625 0.000000 0.000000 
108544000 4 67 0 1456 -0.113924 0.190938 0.124375 -2940.000000 0.473750 0.000625 0.000000 0.000000 
108608000 56 55 0 752 -0.113449 0.190781 0.124219 -2954.000000 0.472500 0.000625 0.000000 0.000000 
108672000 35 78 0 1395 -0.113449 0.190781 0.124219 -2954.000000 0.472500 0.000625 0.000000 0.000000 
108736000 29 48 436 1010 -0.113449 0.190312 0.124219 -2924.000000 0.472500 0.000625 0.000000 0.000000 
108800000 9 61 0 780 -0.113687 0.190000 0.124219 -2892.000000 0.472500 0.000625 0.000000 0.000000 
108864000 1 29 0 253 -0.113528 0.190000 0.124063 -2900.000000 0.472500 0.000625 0.000000 0.000000 
108928000 8 37 0 67 -0.113687 0.190000 0.123906 -2892.000000 0.472500 0.000625 0.000000 0.000000 
108992000 73 60 0 1510 -0.113449 0.190156 0.123906 -2914.000000 0.471875 0.000625 0.001250 0.000000 
109056000 5 18 0 406 -0.113212 0.190156 0.123594 -2926.000000 0.471875 0.000625 0.000000 0.000000 
109120000 40 32 1426 137 -0.113054 0.190156 0.123594 -2934.000000 0.471250 0.000625 0.000000 0.000000 
109184000 6 57 0 1022 -0.113054 0.190312 0.123594 -2944.000000 0.471250 0.000625 0.000000 0.000000 
109248000 24 24 0 311 -0.112896 0.190000 0.123438 -2932.000000 0.470625 0.000625 0.000000 0.000000 
109312000 50 78 104 523 -0.112816 0.190312 0.123438 -2956.000000 0.470000 0.000625 0.000000 0.000000 
109376000 75 7 0 1015 -0.112737 0.190000 0.123438 -2940.000000 0.469375 0.000625 0.000000 0.000000 
109440000 1 48 0 60 -0.112184 0.190469 0.123438 -2998.000000 0.468125 0.000625 0.000000 0.000000 
109504000 32 2 0 281 -0.112421 0.190000 0.123438 -2956.000000 0.467500 0.000625 0.000000 0.000000 
109568000 37 12 1002 676 -0.112658 0.190000 0.123281 -2944.000000 0.467500 0.000625 0.000000 0.000000 
109632000 49 12 0 1357 -0.112104 0.189375 0.123125 -2932.000000 0.466250 0.000625 0.000000 0.000000 
109696000 60 33 0 404 -0.112104 0.189219 0.122969 -2922.000000 0.465625 0.000625 0.000000 0.000000 
109760000 78 19 0 785 -0.112104 0.189062 0.122969 -2912.000000 0.465625 0.000625 0.000000 0.000000 
109824000 44 50 1500 553 -0.111946 0.189375 0.122969 -2940.000000 0.465000 0.000625 0.000000 0.000000 
109888000 36 32 1443 338 -0.111867 0.189531 0.122969 -2954.000000 0.465625 0.000625 0.000000 0.000625 
109952000 53 26 1129 1345 -0.111788 0.188906 0.122969 -2918.000000 0.465625 0.001250 0.000000 0.000000 
110016000 23 59 0 976 -0.111551 0.188750 0.122656 -2920.000000 0.465000 0.000625 0.000000 0.000000 
110080000 35 63 553 1402 -0.111867 0.188125 0.122344 -2864.000000 0.465000 0.000625 0.000000 0.000000 
110144000 24 44 0 183 -0.111709 0.188438 0.122344 -2892.000000 0.465000 0.000625 0.000000 0.000000 
110208000 60 11 0 401 -0.111867 0.188281 0.122344 -2874.000000 0.465000 0.000625 0.000000 0.000000 
110272000 69 62 0 440 -0.112025 0.188906 0.122344 -2906.000000 0.465000 0.000625 0.000000 0.000000 
110336000 35 28 525 1088 -0.111551 0.188125 0.122188 -2880.000000 0.463750 0.000625 0.000000 0.000000 
110400000 67 50 0 370 -0.111392 0.187812 0.122031 -2868.000000 0.463750 0.000625 0.000000 0.000000 
110464000 50 61 0 237 -0.111313 0.187500 0.122031 -2852.000000 0.463750 0.001250 0.000000 0.000000 
110528000 42 47 1254 1481 -0.111472 0.187188 0.121875 -2824.000000 0.464375 0.000625 0.000000 0.000000 
110592000 61 48 0 1582 -0.111630 0.187188 0.121875 -2816.000000 0.464375 0.000625 0.000000 0.000000 
110656000 34 44 768 1012 -0.111234 0.187031 0.122031 -2826.000000 0.464375 0.000625 0.000000 0.000000 
110720000 65 29 0 685 -0.111155 0.187344 0.122031 -2850.000000 0.464375 0.000625 0.000000 0.000000 
110784000 47 50 847 672 -0.111234 0.187500 0.122031 -2856.000000 0.464375 0.000625 0.000000 0.000000 
110848000 76 2 0 1056 -0.111234 0.187031 0.121875 -2826.000000 0.464375 0.000625 0.000000 0.000000 
110912000 78 72 0 562 -0.111392 0.186562 0.121875 -2788.000000 0.464375 0.000625 0.000000 0.000000 
110976000 31 70 0 955 -0.111234 0.186719 0.121875 -2806.000000 0.463750 0.001250 0.000000 0.000000 
111040000 75 75 0 1546 -0.111313 0.186406 0.121875 -2782.000000 0.463750 0.000625 0.000000 0.000000 
111104000 73 63 0 729 -0.111313 0.186875 0.121875 -2812.000000 0.463750 0.000625 0.000000 0.000000 
111168000 11 18 0 604 -0.110918 0.186875 0.121719 -2832.000000 0.463125 0.000625 0.000000 0.000000 
111232000 72 7 0 1465 -0.110839 0.186406 0.122031 -2806.000000 0.463125 0.001250 0.000000 0.000000 
111296000 13 73 0 856 -0.111076 0.186250 0.121875 -2784.000000 0.463125 0.001250 0.000000 0.000000 
111360000 21 66 0 1237 -0.111155 0.187031 0.121875 -2830.000000 0.462500 0.000625 0.000000 0.000000 
111424000 29 38 0 609 -0.110918 0.186719 0.122031 -2822.000000 0.461875 0.000625 0.000000 0.000000 
111488000 7 69 0 1295 -0.110206 0.186562 0.122031 -2848.000000 0.461250 0.000625 0.000000 0.000000 
111552000 46 39 1424 1532 -0.110680 0.186719 0.122031 -2834.000000 0.461250 0.000625 0.000000 0.000000 
111616000 38 78 0 1123 -0.110918 0.186562 0.122031 -2812.000000 0.461250 0.000625 0.000000 0.000000 
111680000 51 15 0 590 -0.110601 0.186250 0.122188 -2808.000000 0.460625 0.000625 0.000000 0.000000 
111744000 25 57 0 1459 -0.110443 0.186406 0.122188 -2826.000000 0.460625 0.000625 0.000000 0.000000 
111808000 44 48 1226 586 -0.110522 0.186562 0.122188 -2832.000000 0.461250 0.000625 0.000000 0.000000 
111872000 36 79 0 1263 -0.110127 0.185312 0.122188 -2772.000000 0.460625 0.000625 0.000000 0.000000 
111936000 31 65 0 976 -0.110206 0.185156 0.122031 -2758.000000 0.460000 0.001250 0.000000 0.000000 
112000000 37 43 531 686 -0.110680 0.185469 0.122031 -2754.000000 0.460625 0.000625 0.000000 0.000000 
112064000 25 57 0 1359 -0.110601 0.185781 0.122031 -2778.000000 0.460625 0.000625 0.000000 0.000000 
112128000 41 2 0 563 -0.110759 0.185781 0.121719 -2770.000000 0.460625 0.000625 0.000000 0.000000 
112192000 29 66 0 1196 -0.110839 0.185625 0.121719 -2756.000000 0.460625 0.000625 0.000000 0.000000 
112256000 21 45 0 1545 -0.110443 0.185781 0.121719 -2786.000000 0.460625 0.000625 0.000000 0.000000 
112320000 58 14 0 935 -0.110443 0.185312 0.121563 -2756.000000 0.461875 0.000625 0.000000 0.000625 
112384000 31 3 0 1328 -0.110364 0.185312 0.121563 -2760.000000 0.462500 0.000625 0.000000 0.000000 
112448000 37 26 115 1529 -0.110285 0.184688 0.121406 -2724.000000 0.461250 0.000625 0.000000 0.000625 
112512000 28 38 0 298 -0.110364 0.184219 0.120625 -2690.000000 0.461250 0.000625 0.000000 0.000000 
112576000 44 29 738 1254 -0.110601 0.184375 0.120781 -2688.000000 0.461875 0.000625 0.000000 0.000000 
112640000 60 14 0 1045 -0.110839 0.184531 0.120781 -2686.000000 0.460625 0.000625 0.000000 0.000625 
112704000 1 51 0 55 -0.110997 0.184531 0.120781 -2678.000000 0.460625 0.000625 0.000000 0.000000 
112768000 43 64 0 965 -0.110522 0.185000 0.120781 -2732.000000 0.460625 0.000625 0.000000 0.000000 
112832000 9 46 0 664 -0.110839 0.184531 0.120781 -2686.000000 0.460625 0.000625 0.000000 0.000000 
112896000 51 9 0 831 -0.111076 0.184219 0.120313 -2654.000000 0.461250 0.000625 0.000625 0.000000 
112960000 32 42 1293 1595 -0.110918 0.183750 0.120313 -2632.000000 0.461250 0.000625 0.000625 0.000000 
113024000 27 24 0 708 -0.111234 0.183438 0.120313 -2596.000000 0.461875 0.000625 0.000000 0.000000 
113088000 45 41 1080 610 -0.110601 0.182969 0.120156 -2598.000000 0.461250 0.000625 0.000000 0.000000 
113152000 35 61 0 1224 -0.110364 0.182813 0.120156 -2600.000000 0.460625 0.000625 0.000000 0.000000 
113216000 46 64 0 1503 -0.110759 0.182969 0.120313 -2590.000000 0.460625 0.000625 0.000000 0.000000 
113280000 39 54 16 250 -0.110839 0.182969 0.120313 -2586.000000 0.460625 0.000625 0.000000 0.000000 
113344000 11 75 0 702 -0.110601 0.182813 0.119844 -2588.000000 0.459375 0.000625 0.000000 0.000625 
113408000 44 59 75 1013 -0.110364 0.182344 0.119688 -2570.000000 0.458750 0.000625 0.000000 0.000000 
113472000 12 70 978 602 -0.110047 0.182656 0.119688 -2606.000000 0.458750 0.000625 0.000000 0.000000 
113536000 14 26 1438 842 -0.109968 0.183125 0.119531 -2640.000000 0.458125 0.000625 0.000000 0.000000 
113600000 7 23 0 1251 -0.109652 0.182656 0.119375 -2626.000000 0.457500 0.000625 0.000000 0.000000 
113664000 52 61 0 296 -0.109731 0.182500 0.119219 -2612.000000 0.457500 0.000625 0.000000 0.000000 
113728000 33 63 0 839 -0.109494 0.182813 0.119063 -2644.000000 0.456875 0.000625 0.000000 0.000000 
113792000 44 1 0 1449 -0.109652 0.183125 0.118906 -2656.000000 0.455625 0.000625 0.000000 0.000000 
113856000 26 15 0 300 -0.109652 0.183125 0.118906 -2656.000000 0.456250 0.000625 0.000000 0.000000 
113920000 2 1 0 825 -0.109415 0.183125 0.118750 -2668.000000 0.455625 0.000625 0.000000 0.000000 
113984000 43 14 0 1184 -0.109415 0.182969 0.118750 -2658.000000 0.455625 0.000625 0.000000 0.000000 
114048000 19 64 0 1053 -0.109494 0.182969 0.118438 -2654.000000 0.456250 0.001250 0.000000 0.000000 
114112000 34 42 1473 890 -0.109731 0.182969 0.118438 -2642.000000 0.455625 0.000625 0.000000 0.000625 
114176000 43 59 445 447 -0.109810 0.183281 0.118438 -2658.000000 0.455625 0.000625 0.000000 0.000000 
114240000 43 6 0 617 -0.109415 0.183281 0.118438 -2678.000000 0.455625 0.001250 0.000000 0.000000 
114304000 23 23 0 848 -0.109335 0.182969 0.118125 -2662.000000 0.455000 0.000625 0.000000 0.000000 
114368000 30 76 0 465 -0.109573 0.182813 0.117969 -2640.000000 0.455000 0.000625 0.000000 0.000000 
114432000 70 57 0 77 -0.109494 0.183125 0.117813 -2664.000000 0.454375 0.000625 0.000000 0.000000 
114496000 14 1 835 34 -0.109098 0.182813 0.117813 -2664.000000 0.454375 0.000625 0.000000 0.000000 
114560000 10 35 0 1544 -0.108861 0.182656 0.117813 -2666.000000 0.453750 0.000625 0.000000 0.000000 
114624000 60 19 0 61 -0.108782 0.182969 0.117656 -2690.000000 0.453750 0.000625 0.000000 0.000000 
114688000 74 27 0 876 -0.108782 0.182656 0.117344 -2670.000000 0.453125 0.000625 0.000000 0.000000 
114752000 1 3 0 938 -0.108623 0.182031 0.117344 -2638.000000 0.451875 0.000625 0.000000 0.000000 
114816000 66 58 0 1188 -0.108782 0.182500 0.117188 -2660.000000 0.451875 0.000625 0.000000 0.000000 
114880000 38 7 0 634 -0.108623 0.182344 0.117188 -2658.000000 0.451875 0.000625 0.000000 0.000000 
114944000 74 23 0 204 -0.108307 0.182188 0.117188 -2664.000000 0.451875 0.000625 0.000000 0.000625 
115008000 70 66 0 773 -0.107911 0.181719 0.117188 -2654.000000 0.451875 0.000625 0.000000 0.000000 
115072000 76 48 0 640 -0.107832 0.182031 0.117031 -2678.000000 0.451875 0.000625 0.000000 0.000000 
115136000 31 56 0 360 -0.107832 0.182031 0.117031 -2678.000000 0.451875 0.000625 0.000000 0.000000 
115200000 28 37 0 1109 -0.107991 0.181406 0.116719 -2630.000000 0.450625 0.000625 0.000000 0.000000 
115264000 10 17 0 135 -0.107991 0.180781 0.116719 -2590.000000 0.450625 0.000625 0.000000 0.000000 
115328000 66 25 0 11 -0.107753 0.180938 0.116562 -2612.000000 0.450000 0.000625 0.000000 0.000000 
115392000 64 60 0 202 -0.107753 0.180938 0.116562 -2612.000000 0.450000 0.000625 0.000000 0.000000 
115456000 60 73 0 1025 -0.107595 0.180469 0.116562 -2590.000000 0.450000 0.000625 0.000000 0.000000 
115520000 18 20 0 129 -0.107516 0.180625 0.116562 -2604.000000 0.450000 0.000625 0.000000 0.000000 
115584000 33 56 0 660 -0.107437 0.179844 0.116250 -2558.000000 0.449375 0.001250 0.000000 0.000000 
115648000 5 73 0 977 -0.107674 0.180313 0.116250 -2576.000000 0.449375 0.000625 0.000000 0.000000 
115712000 61 26 0 1338 -0.107753 0.179688 0.115937 -2532.000000 0.448125 0.000625 0.000000 0.000000 
115776000 8 3 0 1580 -0.107753 0.178750 0.115937 -2472.000000 0.448125 0.000625 0.000000 0.000000 
115840000 56 3 892 383 -0.107199 0.179219 0.115937 -2530.000000 0.448125 0.000625 0.000000 0.000000 
115904000 27 37 0 1182 -0.107278 0.179063 0.115781 -2516.000000 0.448125 0.000625 0.000000 0.000000 
115968000 67 16 0 457 -0.107199 0.178906 0.115625 -2510.000000 0.448125 0.000625 0.000000 0.000000 
116032000 20 18 0 1440 -0.107199 0.178594 0.115156 -2490.000000 0.448125 0.000625 0.000000 0.000000 
116096000 64 76 0 114 -0.106250 0.178437 0.114844 -2528.000000 0.445625 0.000625 0.000000 0.000000 
116160000 2 52 0 744 -0.106646 0.178750 0.115000 -2528.000000 0.445625 0.000625 0.000000 0.000000 
116224000 15 29 0 827 -0.106487 0.178594 0.115000 -2526.000000 0.445000 0.000625 0.000000 0.000000 
116288000 69 48 0 847 -0.105934 0.178594 0.114687 -2554.000000 0.443125 0.000625 0.000000 0.000000 
116352000 1 79 0 1486 -0.106013 0.178594 0.114687 -2550.000000 0.443125 0.000625 0.000000 0.000000 
116416000 12 73 0 697 -0.106013 0.178750 0.114687 -2560.000000 0.443125 0.000625 0.000625 0.000000 
116480000 53 32 488 808 -0.106171 0.179219 0.114687 -2582.000000 0.443125 0.000625 0.000000 0.000000 
116544000 63 69 0 1447 -0.106013 0.179375 0.114687 -2600.000000 0.443125 0.000625 0.000000 0.000000 
116608000 72 2 0 738 -0.105459 0.179063 0.114531 -2608.000000 0.442500 0.000625 0.000000 0.000000 
116672000 61 19 0 925 -0.104905 0.178125 0.113750 -2576.000000 0.441250 0.000625 0.000000 0.000000 
116736000 68 47 0 151 -0.105222 0.178437 0.113750 -2580.000000 0.441250 0.000625 0.000000 0.000625 
116800000 61 20 0 535 -0.105142 0.178750 0.113750 -2604.000000 0.441250 0.000625 0.000000 0.000000 
116864000 25 5 0 335 -0.105380 0.179375 0.113906 -2632.000000 0.441875 0.000625 0.000000 0.000000 
116928000 39 20 0 1056 -0.105459 0.179063 0.113750 -2608.000000 0.441875 0.000625 0.000000 0.000625 
116992000 11 27 0 256 -0.105696 0.179063 0.113750 -2596.000000 0.441875 0.000625 0.000000 0.000000 
117056000 38 5 0 829 -0.105775 0.179375 0.113594 -2612.000000 0.441875 0.000625 0.000000 0.000000 
117120000 56 7 1374 875 -0.105696 0.179063 0.113594 -2596.000000 0.441875 0.000625 0.000000 0.000000 
117184000 10 19 0 606 -0.105696 0.178437 0.113125 -2556.000000 0.440625 0.000625 0.000000 0.000000 
117248000 54 53 0 1340 -0.105301 0.178750 0.113125 -2596.000000 0.440000 0.000625 0.000000 0.000000 
117312000 29 39 0 881 -0.105063 0.178281 0.113125 -2578.000000 0.439375 0.000625 0.000000 0.000000 
117376000 5 7 0 387 -0.104984 0.178750 0.113125 -2612.000000 0.439375 0.000625 0.000000 0.000000 
117440000 17 34 160 1397 -0.105222 0.178594 0.113125 -2590.000000 0.439375 0.000625 0.000000 0.000000 
117504000 53 68 0 1356 -0.105380 0.178594 0.113125 -2582.000000 0.440000 0.000625 0.000000 0.000000 
117568000 40 15 0 1250 -0.105063 0.178750 0.113125 -2608.000000 0.440000 0.000625 0.000000 0.000000 
117632000 13 39 0 222 -0.105142 0.178437 0.112969 -2584.000000 0.439375 0.000625 0.000625 0.000000 
117696000 79 1 0 393 -0.104984 0.178594 0.112969 -2602.000000 0.439375 0.000625 0.000000 0.000000 
117760000 8 8 0 152 -0.105222 0.178906 0.112969 -2610.000000 0.438750 0.000625 0.000000 0.000000 
117824000 55 25 0 1245 -0.104905 0.179688 0.112969 -2676.000000 0.438750 0.000625 0.000000 0.000000 
117888000 58 34 0 588 -0.104747 0.179531 0.112969 -2674.000000 0.438125 0.001250 0.000000 0.000000 
117952000 31 54 1530 99 -0.104351 0.179375 0.112812 -2684.000000 0.436875 0.001250 0.000000 0.000000 
118016000 30 50 1318 812 -0.104509 0.179688 0.112812 -2696.000000 0.436250 0.000625 0.000000 0.000000 
118080000 13 78 0 1099 -0.104272 0.179531 0.112344 -2698.000000 0.435625 0.000625 0.000000 0.000000 
118144000 10 54 0 989 -0.103877 0.179375 0.112187 -2708.000000 0.435000 0.001250 0.000000 0.000000 
118208000 65 2 0 198 -0.103481 0.179531 0.112187 -2738.000000 0.434375 0.000625 0.000000 0.000000 
118272000 45 4 0 814 -0.103560 0.179844 0.112187 -2754.000000 0.434375 0.000625 0.000000 0.000000 
118336000 15 26 0 768 -0.103639 0.179375 0.112187 -2720.000000 0.434375 0.000625 0.000000 0.000000 
118400000 78 44 0 376 -0.104193 0.179219 0.112187 -2682.000000 0.435000 0.000625 0.000000 0.000000 
118464000 66 30 0 350 -0.103718 0.179219 0.112031 -2706.000000 0.433750 0.000625 0.000000 0.000000 
118528000 14 40 0 507 -0.103639 0.179531 0.112031 -2730.000000 0.433750 0.000625 0.000000 0.000000 
118592000 28 73 0 160 -0.103323 0.179531 0.112031 -2746.000000 0.433125 0.000625 0.000000 0.000000 
118656000 35 59 0 1345 -0.103402 0.180000 0.112031 -2772.000000 0.433125 0.000625 0.000000 0.000625 
118720000 50 58 0 725 -0.103323 0.179844 0.112031 -2766.000000 0.433750 0.000625 0.000000 0.000000 
118784000 24 60 0 928 -0.103323 0.180313 0.111875 -2796.000000 0.431875 0.000625 0.000000 0.000000 
118848000 75 20 0 460 -0.103006 0.180000 0.111719 -2792.000000 0.431250 0.000625 0.000000 0.000000 
118912000 22 77 0 308 -0.103085 0.180000 0.111719 -2788.000000 0.431250 0.000625 0.000000 0.000000 
118976000 26 6 0 296 -0.103006 0.179688 0.111719 -2772.000000 0.431250 0.000625 0.000000 0.000000 
119040000 40 16 0 566 -0.103560 0.180000 0.111719 -2764.000000 0.431875 0.000625 0.000000 0.000000 
119104000 27 37 0 1344 -0.103481 0.180156 0.111719 -2778.000000 0.432500 0.000625 0.000000 0.000625 
119168000 25 30 1 337 -0.103402 0.180313 0.111719 -2792.000000 0.431250 0.000625 0.000000 0.000000 
119232000 4 31 0 953 -0.103402 0.180625 0.111719 -2812.000000 0.431250 0.000625 0.000000 0.000000 
119296000 31 40 587 66 -0.103244 0.180781 0.111719 -2830.000000 0.431250 0.000625 0.000000 0.000000 
119360000 66 62 0 1020 -0.103323 0.181094 0.111719 -2846.000000 0.431250 0.000625 0.000000 0.000000 
119424000 7 63 0 1027 -0.102927 0.180313 0.111562 -2816.000000 0.430625 0.000625 0.000000 0.000000 
119488000 79 7 0 1401 -0.102927 0.180313 0.111562 -2816.000000 0.430625 0.000625 0.000000 0.000000 
119552000 26 36 0 199 -0.102690 0.179844 0.111406 -2798.000000 0.430000 0.000625 0.000000 0.000000 
119616000 64 46 0 594 -0.102927 0.180000 0.111250 -2796.000000 0.430000 0.000625 0.000000 0.000000 
119680000 35 67 0 82 -0.103006 0.178906 0.111250 -2722.000000 0.430000 0.001250 0.000000 0.000000 
119744000 45 19 0 395 -0.103006 0.178437 0.111406 -2692.000000 0.430625 0.000625 0.000000 0.000000 
119808000 9 28 0 1038 -0.102769 0.177656 0.111250 -2654.000000 0.430000 0.000625 0.000000 0.000000 
119872000 48 79 0 831 -0.102690 0.176719 0.110937 -2598.000000 0.428750 0.000625 0.000000 0.000000 
119936000 59 4 0 512 -0.102532 0.176250 0.110937 -2576.000000 0.428125 0.000625 0.000000 0.000000 
120000000 53 46 0 182 -0.102532 0.176563 0.110937 -2596.000000 0.426875 0.000625 0.000000 0.000000 
120064000 21 16 0 1231 -0.102057 0.175937 0.110625 -2580.000000 0.425625 0.000625 0.000000 0.000000 
120128000 1 30 0 618 -0.101899 0.175313 0.110625 -2548.000000 0.424375 0.000625 0.000625 0.000000 
120192000 66 67 0 1496 -0.101899 0.175000 0.110469 -2528.000000 0.424375 0.000625 0.000000 0.000000 
120256000 13 51 0 610 -0.101899 0.174844 0.110625 -2518.000000 0.424375 0.000625 0.000000 0.000000 
120320000 51 30 1584 630 -0.101820 0.174531 0.110625 -2502.000000 0.424375 0.000625 0.000000 0.000000 
120384000 29 8 0 926 -0.101661 0.174219 0.110469 -2490.000000 0.423750 0.000625 0.000000 0.000000 
120448000 51 64 0 1354 -0.101187 0.174063 0.110156 -2504.000000 0.422500 0.000625 0.000000 0.000000 
120512000 32 67 0 728 -0.100870 0.173594 0.110156 -2490.000000 0.421875 0.000625 0.000000 0.000000 
120576000 12 34 0 1208 -0.100791 0.173125 0.110000 -2464.000000 0.421250 0.000625 0.000000 0.000000 
120640000 57 18 0 1042 -0.100949 0.171875 0.110000 -2376.000000 0.421250 0.000625 0.000000 0.000000 
120704000 69 56 0 1091 -0.100475 0.171563 0.110000 -2380.000000 0.421250 0.000625 0.000000 0.000000 
120768000 73 45 0 1099 -0.100396 0.171563 0.109844 -2384.000000 0.420625 0.000625 0.000000 0.000000 
120832000 48 24 427 509 -0.100475 0.171719 0.109844 -2390.000000 0.421250 0.000625 0.000000 0.000000 
120896000 51 7 0 1557 -0.100475 0.170313 0.109844 -2300.000000 0.421250 0.000625 0.000000 0.000000 
120960000 4 17 0 609 -0.100396 0.170000 0.109844 -2284.000000 0.420625 0.000625 0.000000 0.000000 
121024000 64 51 0 396 -0.100396 0.170313 0.109844 -2304.000000 0.421250 0.000625 0.000000 0.000000 
121088000 22 65 0 1077 -0.100158 0.170625 0.109844 -2336.000000 0.420625 0.000625 0.000000 0.000000 
121152000 0 16 0 1067 -0.100316 0.170625 0.109844 -2328.000000 0.420625 0.000625 0.000000 0.000000 
121216000 16 29 0 464 -0.100079 0.169687 0.109844 -2280.000000 0.420000 0.000625 0.000000 0.000000 
121280000 32 65 0 544 -0.100475 0.169687 0.109844 -2260.000000 0.421250 0.000625 0.000000 0.000000 
121344000 2 16 0 310 -0.100712 0.170156 0.109844 -2278.000000 0.421875 0.000625 0.000000 0.000000 
121408000 32 28 1469 518 -0.100554 0.170313 0.109844 -2296.000000 0.421875 0.000625 0.000000 0.000000 
121472000 20 1 0 611 -0.100475 0.170000 0.109844 -2280.000000 0.421875 0.000625 0.000000 0.000000 
121536000 65 29 0 1367 -0.100396 0.169844 0.109687 -2274.000000 0.421250 0.000625 0.000000 0.000000 
121600000 24 12 0 1290 -0.100316 0.169844 0.109687 -2278.000000 0.421250 0.000625 0.000000 0.000000 
121664000 19 67 0 983 -0.100633 0.170156 0.109687 -2282.000000 0.421250 0.000625 0.000000 0.000000 
121728000 31 32 1346 1404 -0.100949 0.170469 0.109687 -2286.000000 0.420625 0.000625 0.000000 0.000000 
121792000 19 35 0 1023 -0.100633 0.169844 0.109687 -2262.000000 0.420000 0.000625 0.000000 0.000000 
121856000 3 16 0 1241 -0.100316 0.170000 0.109531 -2288.000000 0.419375 0.000625 0.000000 0.000000 
121920000 79 75 0 367 -0.100237 0.170000 0.109531 -2292.000000 0.418750 0.000625 0.000000 0.000000 
121984000 12 3 0 225 -0.099921 0.169375 0.109375 -2268.000000 0.418125 0.000625 0.000000 0.000000 
122048000 61 43 73 724 -0.100158 0.169844 0.109375 -2286.000000 0.418125 0.001250 0.000000 0.000000 
122112000 41 69 0 368 -0.100237 0.169219 0.109375 -2242.000000 0.418125 0.000625 0.000000 0.000625 
122176000 29 13 540 41 -0.100237 0.169375 0.109219 -2252.000000 0.417500 0.000625 0.000000 0.000000 
122240000 30 37 0 31 -0.100316 0.169219 0.109219 -2238.000000 0.417500 0.000625 0.000000 0.000000 
122304000 75 5 0 407 -0.099921 0.169375 0.109375 -2268.000000 0.417500 0.001250 0.000000 0.000000 
122368000 11 54 0 729 -0.099763 0.168750 0.109063 -2236.000000 0.416875 0.000625 0.000000 0.000000 
122432000 55 22 0 880 -0.099684 0.168594 0.109063 -2230.000000 0.416875 0.000625 0.000000 0.000000 
122496000 43 20 0 162 -0.099763 0.168125 0.109063 -2196.000000 0.416875 0.000625 0.000000 0.000000 
122560000 25 41 84 1408 -0.100158 0.168281 0.108750 -2186.000000 0.416875 0.000625 0.000000 0.000000 
122624000 4 26 0 243 -0.100000 0.167813 0.108750 -2164.000000 0.416875 0.000625 0.000000 0.000000 
122688000 41 52 410 1277 -0.099763 0.167500 0.108594 -2156.000000 0.416250 0.000625 0.000000 0.000000 
122752000 4 19 0 461 -0.099446 0.168281 0.108594 -2222.000000 0.416250 0.000625 0.000000 0.000000 
122816000 41 34 462 1542 -0.099604 0.168281 0.108594 -2214.000000 0.416250 0.000625 0.000000 0.000000 
122880000 9 8 0 152 -0.099921 0.168125 0.108438 -2188.000000 0.416250 0.000625 0.000000 0.000000 
122944000 28 71 0 88 -0.099604 0.167969 0.108281 -2194.000000 0.415625 0.000625 0.000000 0.000000 
123008000 28 69 0 886 -0.099525 0.168437 0.108438 -2228.000000 0.415625 0.000625 0.000000 0.000000 
123072000 48 7 0 1510 -0.099367 0.168125 0.108438 -2216.000000 0.415000 0.000625 0.000000 0.000000 
123136000 53 72 0 1143 -0.099367 0.167969 0.108438 -2206.000000 0.414375 0.000625 0.000000 0.000000 
123200000 8 29 0 722 -0.099367 0.167969 0.108438 -2206.000000 0.414375 0.000625 0.000000 0.000000 
123264000 24 53 0 598 -0.099525 0.168281 0.108438 -2218.000000 0.414375 0.000625 0.000000 0.000000 
123328000 42 25 0 730 -0.099288 0.167969 0.108281 -2210.000000 0.413125 0.000625 0.000000 0.000000 
123392000 2 73 0 1005 -0.099288 0.168750 0.108281 -2260.000000 0.413125 0.000625 0.000000 0.000000 
123456000 67 2 0 658 -0.099684 0.168594 0.108281 -2230.000000 0.413750 0.000625 0.000000 0.000000 
123520000 70 11 0 702 -0.099763 0.168906 0.108125 -2246.000000 0.413750 0.000625 0.000000 0.000000 
123584000 40 34 905 927 -0.099525 0.168437 0.108125 -2228.000000 0.413750 0.000625 0.000000 0.000625 
123648000 19 40 0 741 -0.099446 0.168750 0.108125 -2252.000000 0.413750 0.000625 0.000000 0.000000 
123712000 11 39 0 1270 -0.099525 0.168750 0.108125 -2248.000000 0.413750 0.000625 0.000625 0.000000 
123776000 35 44 856 892 -0.099130 0.168750 0.107969 -2268.000000 0.413125 0.000625 0.000000 0.000000 
123840000 70 63 0 1258 -0.099288 0.168750 0.107969 -2260.000000 0.413125 0.000625 0.000000 0.000000 
123904000 76 25 0 1185 -0.099130 0.168750 0.107969 -2268.000000 0.413125 0.000625 0.000000 0.000000 
123968000 23 21 0 881 -0.098892 0.169063 0.107969 -2300.000000 0.412500 0.000625 0.000000 0.000000 
124032000 43 33 110 1561 -0.098813 0.169063 0.107813 -2304.000000 0.412500 0.000625 0.000000 0.000000 
124096000 22 48 0 1318 -0.098497 0.168594 0.107813 -2290.000000 0.412500 0.000625 0.000000 0.000000 
124160000 33 31 1372 1376 -0.098655 0.169063 0.107813 -2312.000000 0.412500 0.000625 0.000000 0.000000 
124224000 79 16 0 1532 -0.098813 0.169375 0.107813 -2324.000000 0.413125 0.001250 0.000000 0.000000 
124288000 67 59 0 612 -0.098655 0.169687 0.107344 -2352.000000 0.412500 0.000625 0.000000 0.000000 
124352000 31 19 0 770 -0.098813 0.170313 0.107344 -2384.000000 0.412500 0.000625 0.000000 0.000000 
124416000 62 57 0 699 -0.098734 0.170313 0.107344 -2388.000000 0.412500 0.000625 0.000000 0.000000 
124480000 23 29 0 198 -0.098497 0.170156 0.107188 -2390.000000 0.411875 0.000625 0.000000 0.000000 
124544000 16 66 0 1216 -0.098576 0.170000 0.107188 -2376.000000 0.411250 0.000625 0.000000 0.000000 
124608000 69 14 0 1387 -0.098180 0.169687 0.107031 -2376.000000 0.410000 0.000625 0.000000 0.000000 
124672000 57 41 0 905 -0.097943 0.169375 0.107031 -2368.000000 0.410000 0.000625 0.000000 0.000000 
124736000 0 9 0 330 -0.097785 0.169531 0.107031 -2386.000000 0.410000 0.000625 0.000000 0.000000 
124800000 9 43 0 53 -0.097706 0.169219 0.107031 -2370.000000 0.410000 0.000625 0.000000 0.000000 
124864000 4 70 0 637 -0.097864 0.169375 0.107031 -2372.000000 0.410000 0.000625 0.000000 0.000000 
124928000 55 68 0 201 -0.097627 0.168594 0.106875 -2334.000000 0.409375 0.000625 0.000000 0.000000 
124992000 17 33 0 832 -0.097943 0.168437 0.106875 -2308.000000 0.409375 0.000625 0.000000 0.000000 
125056000 68 16 0 146 -0.097389 0.168281 0.106719 -2326.000000 0.407500 0.000625 0.000000 0.000000 
125120000 33 72 0 350 -0.097073 0.168594 0.106563 -2362.000000 0.407500 0.000625 0.000000 0.000000 
125184000 65 75 0 209 -0.096835 0.168437 0.106563 -2364.000000 0.407500 0.000625 0.000000 0.000000 
125248000 15 39 0 1594 -0.096994 0.168437 0.106563 -2356.000000 0.407500 0.000625 0.000000 0.000625 
125312000 58 9 0 1225 -0.097073 0.168437 0.106563 -2352.000000 0.407500 0.000625 0.000625 0.000000 
125376000 59 59 0 1061 -0.097231 0.168437 0.106563 -2344.000000 0.407500 0.000625 0.000625 0.000625 
125440000 31 73 0 1037 -0.097231 0.168281 0.106406 -2334.000000 0.406875 0.000625 0.000000 0.000000 
125504000 2 7 0 1234 -0.097231 0.168281 0.106250 -2334.000000 0.406875 0.000625 0.000000 0.000000 
125568000 76 50 0 1069 -0.097547 0.168125 0.106250 -2308.000000 0.406875 0.000625 0.000000 0.000000 
125632000 52 57 0 748 -0.097468 0.168281 0.106250 -2322.000000 0.406875 0.000625 0.000000 0.000000 
125696000 14 46 0 330 -0.097547 0.168437 0.106250 -2328.000000 0.407500 0.000625 0.000000 0.000000 
125760000 17 69 0 295 -0.097389 0.168437 0.106250 -2336.000000 0.407500 0.000625 0.000625 0.000000 
125824000 48 18 0 1002 -0.097152 0.168125 0.106250 -2328.000000 0.407500 0.001250 0.000000 0.000000 
125888000 66 57 0 57 -0.096994 0.168125 0.106250 -2336.000000 0.407500 0.000625 0.000000 0.000000 
125952000 69 77 0 448 -0.097073 0.168437 0.106094 -2352.000000 0.406250 0.000625 0.000000 0.000000 
126016000 40 26 1535 246 -0.097073 0.168437 0.106094 -2352.000000 0.406250 0.000625 0.000000 0.000000 
126080000 7 1 0 807 -0.096915 0.168437 0.106094 -2360.000000 0.405625 0.000625 0.000000 0.000000 
126144000 44 50 1500 185 -0.096756 0.167969 0.106094 -2338.000000 0.405625 0.000625 0.000000 0.000000 
126208000 56 21 0 419 -0.096598 0.167969 0.106094 -2346.000000 0.405625 0.000625 0.000625 0.000000 
126272000 45 32 27 888 -0.096282 0.167344 0.105938 -2322.000000 0.403750 0.000625 0.000625 0.000000 
126336000 68 74 0 207 -0.096123 0.167656 0.105938 -2350.000000 0.403750 0.000625 0.000000 0.000000 
126400000 18 70 0 274 -0.096598 0.168125 0.105938 -2356.000000 0.403125 0.000625 0.000000 0.000000 
126464000 79 2 0 228 -0.096994 0.167813 0.105938 -2316.000000 0.404375 0.000625 0.000000 0.000625 
126528000 39 70 0 623 -0.096677 0.167813 0.105938 -2332.000000 0.403750 0.000625 0.000000 0.000000 
126592000 20 20 0 619 -0.096756 0.167344 0.105938 -2298.000000 0.403750 0.000625 0.000000 0.000000 
126656000 50 34 1253 1062 -0.096835 0.167813 0.105469 -2324.000000 0.403125 0.000625 0.000000 0.000000 
126720000 23 36 0 835 -0.096756 0.167500 0.105313 -2308.000000 0.403125 0.000625 0.000000 0.000000 
126784000 32 35 878 1022 -0.096440 0.167500 0.105156 -2324.000000 0.401875 0.000625 0.000000 0.000000 
126848000 67 39 0 48 -0.096203 0.167188 0.104844 -2316.000000 0.401250 0.000625 0.000000 0.000000 
126912000 25 23 0 604 -0.096282 0.166875 0.104844 -2292.000000 0.401250 0.000625 0.000625 0.000000 
126976000 75 13 0 27 -0.096598 0.167188 0.105000 -2296.000000 0.401875 0.000625 0.000000 0.000000 
127040000 65 67 0 665 -0.096598 0.167188 0.105000 -2296.000000 0.401875 0.000625 0.000000 0.000000 
127104000 53 57 0 1496 -0.096519 0.167188 0.105000 -2300.000000 0.401875 0.000625 0.000000 0.000625 
127168000 75 15 0 780 -0.096677 0.166875 0.105156 -2272.000000 0.401875 0.000625 0.000000 0.000000 
127232000 7 35 0 356 -0.096677 0.167188 0.105156 -2292.000000 0.401875 0.000625 0.000000 0.000000 
127296000 63 41 0 438 -0.096756 0.167500 0.105156 -2308.000000 0.401875 0.000625 0.000000 0.000000 
127360000 74 43 0 554 -0.096519 0.167656 0.105156 -2330.000000 0.401875 0.000625 0.000000 0.000000 
127424000 34 72 0 77 -0.096203 0.168125 0.105156 -2376.000000 0.401875 0.000625 0.000000 0.000000 
127488000 44 38 344 10 -0.096361 0.168281 0.105156 -2378.000000 0.401875 0.000625 0.000000 0.000000 
127552000 48 20 0 1141 -0.096361 0.168750 0.105156 -2408.000000 0.401875 0.000625 0.000000 0.000000 
127616000 11 20 0 987 -0.096440 0.168281 0.105625 -2374.000000 0.401875 0.000625 0.000000 0.000000 
127680000 61 28 0 1404 -0.096361 0.168281 0.105625 -2378.000000 0.401875 0.000625 0.000000 0.000000 
127744000 54 17 0 261 -0.096282 0.168437 0.105625 -2392.000000 0.401875 0.000625 0.000000 0.000000 
127808000 42 12 0 675 -0.096203 0.168750 0.105625 -2416.000000 0.401875 0.000625 0.000000 0.000000 
127872000 59 35 0 407 -0.096282 0.168906 0.105625 -2422.000000 0.401875 0.000625 0.000000 0.000625 
127936000 19 58 0 661 -0.095807 0.169375 0.105156 -2476.000000 0.401250 0.000625 0.000000 0.000000 
128000000 24 1 0 109 -0.095807 0.168906 0.104844 -2446.000000 0.401250 0.000625 0.000000 0.000000 
128064000 1 38 0 574 -0.095807 0.169063 0.104844 -2456.000000 0.400625 0.000625 0.000000 0.000000 
128128000 35 48 762 521 -0.095649 0.169063 0.104688 -2464.000000 0.400000 0.000625 0.000000 0.000000 
128192000 75 45 0 468 -0.095965 0.169219 0.104688 -2458.000000 0.400625 0.000625 0.000000 0.000000 
128256000 14 57 0 108 -0.095649 0.169531 0.104531 -2494.000000 0.400000 0.000625 0.000000 0.000000 
128320000 16 52 0 665 -0.095728 0.169687 0.104688 -2500.000000 0.401250 0.000625 0.000000 0.000000 
128384000 36 55 0 1143 -0.095570 0.169687 0.104531 -2508.000000 0.400000 0.000625 0.000000 0.000000 
128448000 41 41 607 538 -0.095491 0.169687 0.104531 -2512.000000 0.400000 0.000625 0.000000 0.000000 
128512000 26 37 0 1584 -0.095332 0.169844 0.104531 -2530.000000 0.400625 0.000625 0.000000 0.000000 
128576000 66 15 0 702 -0.095570 0.169687 0.104531 -2508.000000 0.400625 0.000625 0.000000 0.000000 
128640000 22 14 0 694 -0.095332 0.169531 0.104531 -2510.000000 0.400000 0.000625 0.000000 0.000000 
128704000 20 62 0 116 -0.095411 0.169687 0.104531 -2516.000000 0.400000 0.000625 0.000000 0.000000 
128768000 64 5 0 542 -0.095491 0.169531 0.104531 -2502.000000 0.400000 0.000625 0.000000 0.000000 
128832000 28 64 1058 538 -0.095491 0.168750 0.104375 -2452.000000 0.400000 0.000625 0.000000 0.000625 
128896000 68 7 0 36 -0.095253 0.168594 0.104375 -2454.000000 0.398750 0.000625 0.000000 0.000000 
128960000 6 49 0 1014 -0.095570 0.168906 0.104375 -2458.000000 0.398750 0.000625 0.000000 0.000000 
129024000 48 35 1240 1519 -0.095886 0.168906 0.104219 -2442.000000 0.398750 0.000625 0.000000 0.000000 
129088000 18 18 0 1270 -0.096044 0.168906 0.104219 -2434.000000 0.398750 0.000625 0.000000 0.000000 
129152000 72 14 0 815 -0.096440 0.168594 0.104219 -2394.000000 0.399375 0.000625 0.000000 0.000000 
129216000 4 31 0 407 -0.096361 0.168906 0.104219 -2418.000000 0.399375 0.000625 0.000000 0.000000 
129280000 48 38 1440 1509 -0.095886 0.168750 0.104063 -2432.000000 0.398125 0.000625 0.000000 0.000000 
129344000 53 48 0 1358 -0.095491 0.168281 0.104063 -2422.000000 0.398125 0.000625 0.000000 0.000000 
129408000 61 64 0 962 -0.095649 0.167969 0.104063 -2394.000000 0.398125 0.000625 0.000000 0.000000 
129472000 26 20 0 861 -0.095649 0.168281 0.104063 -2414.000000 0.398125 0.001250 0.000000 0.000000 
129536000 10 27 0 624 -0.095570 0.167969 0.103125 -2398.000000 0.397500 0.000625 0.000000 0.000000 
129600000 20 20 0 586 -0.095649 0.167656 0.103125 -2374.000000 0.397500 0.000625 0.000000 0.000000 
129664000 49 46 1474 1386 -0.095649 0.167656 0.103125 -2374.000000 0.397500 0.000625 0.000000 0.000000 
129728000 20 43 587 588 -0.095491 0.167344 0.103125 -2362.000000 0.397500 0.000625 0.000000 0.000000 
129792000 58 36 0 825 -0.094937 0.167344 0.102813 -2390.000000 0.395625 0.000625 0.000000 0.000000 
129856000 51 34 1540 1322 -0.095253 0.167344 0.102813 -2374.000000 0.395625 0.000625 0.000000 0.000000 
129920000 6 42 0 45 -0.094937 0.166875 0.102656 -2360.000000 0.395000 0.000625 0.000000 0.000000 
129984000 77 8 0 368 -0.094620 0.167344 0.102656 -2406.000000 0.395000 0.000625 0.000000 0.000000 
130048000 42 35 1248 126 -0.094066 0.167188 0.102500 -2424.000000 0.394375 0.000625 0.000000 0.000000 
130112000 15 41 0 1509 -0.093829 0.166563 0.102344 -2396.000000 0.393750 0.000625 0.000000 0.000000 
130176000 31 26 1406 1215 -0.093829 0.166875 0.102656 -2416.000000 0.393750 0.000625 0.000000 0.000000 
130240000 63 51 0 1301 -0.094066 0.166563 0.102656 -2384.000000 0.393750 0.000625 0.000000 0.000000 
130304000 76 6 0 902 -0.094146 0.166563 0.102656 -2380.000000 0.393750 0.000625 0.000000 0.000000 
130368000 48 67 0 1428 -0.093908 0.166719 0.102656 -2402.000000 0.393125 0.000625 0.000000 0.000000 
130432000 46 26 0 89 -0.093987 0.166875 0.102813 -2408.000000 0.393125 0.000625 0.000000 0.000000 
130496000 33 58 0 950 -0.094146 0.166875 0.102813 -2400.000000 0.393125 0.000625 0.000000 0.000000 
130560000 77 71 0 1306 -0.094304 0.166875 0.102813 -2392.000000 0.393125 0.000625 0.000000 0.000000 
130624000 13 5 0 83 -0.094304 0.166406 0.102813 -2362.000000 0.393125 0.000625 0.000000 0.000000 
130688000 69 5 0 20 -0.094066 0.165781 0.102813 -2334.000000 0.393125 0.000625 0.000000 0.000000 
130752000 21 49 0 138 -0.094066 0.166094 0.102969 -2354.000000 0.392500 0.000625 0.000000 0.000000 
130816000 73 10 0 1453 -0.093750 0.166094 0.102656 -2370.000000 0.391875 0.000625 0.000000 0.000000 
130880000 74 25 0 1091 -0.093750 0.166406 0.102656 -2390.000000 0.392500 0.000625 0.000000 0.000000 
130944000 69 52 0 1060 -0.093592 0.166094 0.102344 -2378.000000 0.391250 0.000625 0.000000 0.000000 
131008000 62 51 0 1528 -0.093196 0.166094 0.102031 -2398.000000 0.390625 0.000625 0.000000 0.000000 
131072000 56 45 0 900 -0.093038 0.165469 0.102031 -2366.000000 0.390625 0.000625 0.000625 0.000000 
131136000 5 62 0 1059 -0.092880 0.165625 0.102031 -2384.000000 0.390000 0.000625 0.000000 0.000000 
131200000 47 60 0 1214 -0.092722 0.164688 0.101875 -2332.000000 0.389375 0.000625 0.000000 0.000000 
131264000 73 60 679 815 -0.092801 0.164688 0.101875 -2328.000000 0.390000 0.001250 0.000000 0.000000 
131328000 39 44 361 10 -0.092642 0.164219 0.101719 -2306.000000 0.389375 0.000625 0.000000 0.000000 
131392000 53 48 0 1368 -0.092642 0.164375 0.101875 -2316.000000 0.389375 0.000625 0.000000 0.000000 
131456000 0 70 0 607 -0.092326 0.164062 0.101875 -2312.000000 0.388750 0.000625 0.000000 0.000000 
131520000 0 16 0 92 -0.092326 0.164062 0.101562 -2312.000000 0.388125 0.000625 0.000000 0.000000 
131584000 23 59 0 1131 -0.092326 0.164062 0.101562 -2312.000000 0.388125 0.001250 0.000000 0.000000 
131648000 42 66 0 472 -0.092168 0.163750 0.101406 -2300.000000 0.387500 0.000625 0.000000 0.000000 
131712000 64 7 0 431 -0.092326 0.163594 0.101562 -2282.000000 0.386875 0.001250 0.000625 0.000000 
131776000 75 53 1109 596 -0.092484 0.163594 0.101562 -2274.000000 0.387500 0.000625 0.000000 0.000000 
131840000 61 72 0 830 -0.092484 0.164219 0.101719 -2314.000000 0.387500 0.000625 0.000000 0.000000 
131904000 76 8 0 458 -0.092405 0.164062 0.101719 -2308.000000 0.388125 0.000625 0.000000 0.000000 
131968000 11 45 0 119 -0.092247 0.164062 0.101719 -2316.000000 0.388125 0.000625 0.000000 0.000000 
132032000 72 56 0 709 -0.092168 0.164375 0.101562 -2340.000000 0.387500 0.000625 0.000000 0.000000 
132096000 55 57 0 1146 -0.092247 0.164062 0.101562 -2316.000000 0.387500 0.000625 0.000000 0.000000 
132160000 29 64 0 1033 -0.092089 0.164219 0.101562 -2334.000000 0.386875 0.000625 0.000000 0.000000 
132224000 73 33 0 561 -0.091693 0.164219 0.101406 -2354.000000 0.386250 0.000625 0.000000 0.000000 
132288000 73 37 0 461 -0.091772 0.164062 0.101406 -2340.000000 0.386875 0.000625 0.000000 0.000000 
132352000 57 20 0 214 -0.092168 0.164062 0.101406 -2320.000000 0.386875 0.000625 0.000000 0.000000 
132416000 54 6 0 548 -0.092168 0.163594 0.101250 -2290.000000 0.386250 0.000625 0.000000 0.000000 
132480000 11 48 0 523 -0.092168 0.163438 0.101250 -2280.000000 0.385625 0.000625 0.000000 0.000000 
132544000 15 60 0 1585 -0.092168 0.163750 0.101250 -2300.000000 0.386250 0.000625 0.000000 0.000625 
132608000 48 27 1466 185 -0.092247 0.163438 0.101094 -2276.000000 0.386250 0.000625 0.000000 0.000000 
132672000 29 6 0 393 -0.091930 0.163594 0.100937 -2302.000000 0.386250 0.000625 0.000000 0.000000 
132736000 16 19 0 713 -0.091614 0.163438 0.100625 -2308.000000 0.385625 0.000625 0.000000 0.000000 
132800000 42 45 493 36 -0.091377 0.163438 0.100469 -2320.000000 0.384375 0.000625 0.000000 0.000000 
132864000 15 35 0 1179 -0.091218 0.163438 0.100469 -2328.000000 0.384375 0.000625 0.000000 0.000000 
132928000 8 8 0 650 -0.091218 0.164375 0.100469 -2388.000000 0.385000 0.000625 0.000000 0.000000 
132992000 27 9 0 155 -0.091060 0.164219 0.100469 -2386.000000 0.384375 0.000625 0.000000 0.000000 
133056000 48 17 0 431 -0.091060 0.164531 0.100312 -2406.000000 0.383750 0.000625 0.000000 0.000000 
133120000 35 36 846 50 -0.091060 0.165000 0.100312 -2436.000000 0.383750 0.000625 0.000000 0.000000 
133184000 18 56 0 567 -0.091060 0.165000 0.100156 -2436.000000 0.383750 0.001250 0.000000 0.000000 
133248000 74 4 0 1069 -0.090744 0.164844 0.100000 -2442.000000 0.383750 0.000625 0.000000 0.000000 
133312000 71 25 0 29 -0.090665 0.164375 0.099531 -2416.000000 0.383125 0.000625 0.000000 0.000625 
133376000 10 64 0 1163 -0.090427 0.165000 0.099531 -2468.000000 0.381250 0.000625 0.000000 0.000000 
133440000 48 51 716 1073 -0.090427 0.164844 0.099531 -2458.000000 0.381250 0.000625 0.000000 0.000000 
133504000 31 44 369 1 -0.090269 0.165469 0.099531 -2506.000000 0.381250 0.000625 0.000000 0.000000 
133568000 33 57 0 1225 -0.090348 0.165625 0.099531 -2512.000000 0.381250 0.000625 0.000000 0.000000 
133632000 3 71 0 1539 -0.090427 0.166094 0.099375 -2538.000000 0.381250 0.000625 0.000000 0.000000 
133696000 40 77 0 1435 -0.090665 0.166406 0.100000 -2546.000000 0.380625 0.001250 0.000000 0.000000 
133760000 77 66 0 920 -0.090823 0.165781 0.100156 -2498.000000 0.380000 0.000625 0.000000 0.000000 
133824000 40 24 0 1395 -0.091377 0.166563 0.100312 -2520.000000 0.380625 0.000625 0.000000 0.000000 
133888000 42 72 0 620 -0.090981 0.166406 0.100312 -2530.000000 0.381250 0.000625 0.000000 0.000000 
133952000 41 45 175 425 -0.090981 0.166094 0.099844 -2510.000000 0.381875 0.000625 0.000000 0.000000 
134016000 32 75 1586 986 -0.090981 0.166094 0.099687 -2510.000000 0.381250 0.000625 0.000000 0.000000 
134080000 16 44 0 1269 -0.090744 0.166406 0.099687 -2542.000000 0.380625 0.000625 0.000000 0.000000 
134144000 13 68 0 95 -0.090427 0.166250 0.099375 -2548.000000 0.379375 0.000625 0.000000 0.000000 
134208000 25 0 0 1046 -0.090111 0.165625 0.099375 -2524.000000 0.378125 0.000625 0.000000 0.000000 
134272000 14 8 0 1026 -0.090190 0.165938 0.099375 -2540.000000 0.378125 0.000625 0.000000 0.000000 
134336000 63 35 0 665 -0.090269 0.165781 0.099375 -2526.000000 0.376875 0.000625 0.000000 0.000000 
134400000 77 37 0 1068 -0.090032 0.165938 0.099375 -2548.000000 0.376250 0.000625 0.000000 0.000000 
134464000 43 21 843 1358 -0.090032 0.165938 0.099062 -2548.000000 0.375625 0.000625 0.000000 0.000000 
134528000 47 1 208 766 -0.090111 0.165625 0.099062 -2524.000000 0.376250 0.000625 0.000000 0.000000 
134592000 25 23 0 1156 -0.089715 0.165000 0.098594 -2504.000000 0.376250 0.000625 0.000000 0.000000 
134656000 42 32 614 1087 -0.089478 0.164844 0.098437 -2506.000000 0.375625 0.000625 0.000000 0.000625 
134720000 59 73 0 937 -0.089794 0.165313 0.098437 -2520.000000 0.374375 0.000625 0.000000 0.000000 
134784000 11 67 0 1456 -0.089557 0.165625 0.098437 -2552.000000 0.375000 0.000625 0.000000 0.000000 
134848000 15 23 0 277 -0.089794 0.165313 0.098281 -2520.000000 0.375000 0.000625 0.000000 0.000000 
134912000 45 3 0 1536 -0.089715 0.165938 0.098281 -2564.000000 0.375000 0.000625 0.000000 0.000000 
134976000 34 75 0 435 -0.089241 0.165469 0.098125 -2558.000000 0.374375 0.000625 0.000000 0.000000 
135040000 3 41 0 979 -0.089399 0.165313 0.098125 -2540.000000 0.374375 0.000625 0.000000 0.000000 
135104000 28 28 1238 820 -0.088845 0.164844 0.097969 -2538.000000 0.373125 0.000625 0.000625 0.000000 
135168000 31 58 0 606 -0.088449 0.164844 0.097969 -2558.000000 0.373125 0.000625 0.000000 0.000000 
135232000 19 54 0 339 -0.089003 0.164844 0.097969 -2530.000000 0.372500 0.000625 0.000000 0.000000 
135296000 43 47 323 375 -0.088845 0.164844 0.097812 -2538.000000 0.372500 0.000625 0.000000 0.000000 
135360000 57 52 0 569 -0.088924 0.165000 0.097812 -2544.000000 0.372500 0.000625 0.000000 0.000000 
135424000 59 58 0 387 -0.088845 0.165000 0.097656 -2548.000000 0.372500 0.000625 0.000625 0.000000 
135488000 70 52 0 349 -0.088687 0.164375 0.097500 -2516.000000 0.372500 0.000625 0.000000 0.000000 
135552000 37 79 0 225 -0.088212 0.164688 0.097500 -2560.000000 0.371875 0.000625 0.000000 0.000000 
135616000 31 77 0 1588 -0.088291 0.164375 0.097344 -2536.000000 0.371875 0.000625 0.000000 0.000000 
135680000 15 22 0 1416 -0.088133 0.164531 0.097187 -2554.000000 0.371250 0.000625 0.000000 0.000625 
135744000 16 9 0 41 -0.087975 0.164531 0.097187 -2562.000000 0.370625 0.000625 0.000000 0.000000 
135808000 48 14 0 850 -0.087658 0.163750 0.097031 -2528.000000 0.369375 0.000625 0.000000 0.000000 
135872000 26 73 0 804 -0.087737 0.164062 0.097031 -2544.000000 0.369375 0.000625 0.000000 0.000000 
135936000 23 78 0 1200 -0.087816 0.164062 0.097187 -2540.000000 0.370000 0.000625 0.000625 0.000000 
136000000 22 41 611 4 -0.087579 0.163438 0.097187 -2512.000000 0.370000 0.000625 0.000000 0.000000 
136064000 32 58 0 543 -0.087579 0.163281 0.097187 -2502.000000 0.370000 0.000625 0.000000 0.000000 
136128000 23 15 1332 963 -0.087975 0.163750 0.097187 -2512.000000 0.370000 0.000625 0.000625 0.000000 
136192000 10 11 0 245 -0.088370 0.163906 0.097187 -2502.000000 0.370000 0.000625 0.000000 0.000000 
136256000 72 44 0 721 -0.088370 0.163594 0.097187 -2482.000000 0.370000 0.000625 0.000000 0.000000 
136320000 51 70 0 4 -0.088608 0.163281 0.097187 -2450.000000 0.370000 0.000625 0.000000 0.000000 
136384000 43 26 0 274 -0.088291 0.163594 0.097187 -2486.000000 0.370000 0.000625 0.000000 0.000000 
136448000 67 57 0 206 -0.087816 0.163281 0.097031 -2490.000000 0.368750 0.000625 0.000000 0.000000 
136512000 50 25 0 1103 -0.087975 0.162656 0.096875 -2442.000000 0.368750 0.000625 0.000000 0.000000 
136576000 59 72 0 529 -0.087658 0.162031 0.096719 -2418.000000 0.368750 0.000625 0.000000 0.000000 
136640000 26 15 0 279 -0.087500 0.161719 0.096719 -2406.000000 0.368125 0.000625 0.000000 0.000000 
136704000 1 55 0 3 -0.087737 0.161719 0.096562 -2394.000000 0.368750 0.001250 0.000000 0.000000 
136768000 45 35 1509 723 -0.087896 0.162656 0.096406 -2446.000000 0.368750 0.000625 0.000000 0.000000 
136832000 23 12 0 118 -0.087104 0.162344 0.096250 -2466.000000 0.367500 0.000625 0.000000 0.000000 
136896000 23 9 0 834 -0.087263 0.162812 0.096250 -2488.000000 0.367500 0.000625 0.000000 0.000000 
136960000 39 54 0 727 -0.087263 0.162500 0.096250 -2468.000000 0.367500 0.000625 0.000000 0.000000 
137024000 22 67 0 1098 -0.087263 0.162188 0.096406 -2448.000000 0.367500 0.000625 0.000000 0.000000 
137088000 19 5 0 540 -0.087342 0.162500 0.096406 -2464.000000 0.367500 0.000625 0.000000 0.000000 
137152000 45 42 209 47 -0.087737 0.162188 0.096406 -2424.000000 0.367500 0.001250 0.000000 0.000000 
137216000 65 63 0 667 -0.087737 0.162344 0.096406 -2434.000000 0.367500 0.000625 0.000000 0.000000 
137280000 48 73 0 190 -0.087737 0.162188 0.096406 -2424.000000 0.367500 0.000625 0.000000 0.000000 
137344000 42 72 0 17 -0.087500 0.162500 0.096406 -2456.000000 0.367500 0.000625 0.000000 0.000000 
137408000 10 53 0 283 -0.087421 0.162500 0.096250 -2460.000000 0.366875 0.000625 0.000000 0.000000 
137472000 69 20 0 121 -0.086946 0.162344 0.096094 -2474.000000 0.366250 0.000625 0.000000 0.000000 
137536000 35 5 0 604 -0.087104 0.162969 0.096094 -2506.000000 0.366250 0.000625 0.000000 0.000000 
137600000 67 69 0 1447 -0.086788 0.162969 0.095937 -2522.000000 0.365625 0.000625 0.000000 0.000000 
137664000 37 9 0 46 -0.086472 0.163281 0.095781 -2558.000000 0.365625 0.000625 0.000000 0.000000 
137728000 34 68 0 1 -0.086709 0.162656 0.095781 -2506.000000 0.366250 0.000625 0.000000 0.000000 
137792000 63 39 0 50 -0.086788 0.162812 0.095781 -2512.000000 0.367500 0.000625 0.000000 0.000000 
137856000 53 39 1109 424 -0.086630 0.162031 0.095625 -2470.000000 0.366250 0.000625 0.000000 0.000000 
137920000 30 17 0 1072 -0.086709 0.161875 0.095781 -2456.000000 0.365625 0.000625 0.000000 0.000000 
137984000 44 42 1155 906 -0.086630 0.161719 0.095781 -2450.000000 0.365000 0.000625 0.000000 0.000625 
138048000 23 16 272 1128 -0.086155 0.160938 0.095469 -2424.000000 0.363750 0.000625 0.000000 0.000000 
138112000 10 52 0 623 -0.085839 0.161094 0.095469 -2450.000000 0.363750 0.000625 0.000000 0.000000 
138176000 16 26 0 1463 -0.085918 0.160938 0.095312 -2436.000000 0.363750 0.000625 0.000000 0.000000 
138240000 46 72 0 878 -0.086076 0.161094 0.095312 -2438.000000 0.363750 0.000625 0.000000 0.000000 
138304000 26 66 0 1572 -0.085997 0.160781 0.095312 -2422.000000 0.363750 0.000625 0.000000 0.000000 
138368000 10 0 0 406 -0.086155 0.161094 0.095312 -2434.000000 0.363750 0.000625 0.000000 0.000000 
138432000 79 24 0 659 -0.085759 0.161562 0.095312 -2484.000000 0.363125 0.000625 0.000000 0.000000 
138496000 45 79 0 1174 -0.085680 0.161250 0.095312 -2468.000000 0.363125 0.000625 0.000000 0.000000 
138560000 59 13 0 1168 -0.085680 0.160781 0.095312 -2438.000000 0.363125 0.000625 0.000000 0.000000 
138624000 17 56 0 16 -0.085918 0.160469 0.095312 -2406.000000 0.363125 0.000625 0.000000 0.000000 
138688000 9 68 0 1305 -0.085601 0.160000 0.095312 -2392.000000 0.361875 0.000625 0.000000 0.000000 
138752000 72 38 0 1157 -0.085759 0.160000 0.095312 -2384.000000 0.361875 0.000625 0.000000 0.000625 
138816000 10 35 0 438 -0.085839 0.160156 0.095312 -2390.000000 0.361875 0.000625 0.000000 0.000625 
138880000 76 62 0 1590 -0.085680 0.160000 0.095156 -2388.000000 0.362500 0.000625 0.000625 0.000000 
138944000 24 5 0 455 -0.085680 0.159688 0.095156 -2368.000000 0.361875 0.000625 0.000000 0.000000 
139008000 21 55 0 914 -0.085601 0.159531 0.095156 -2362.000000 0.361250 0.000625 0.000000 0.000000 
139072000 33 72 0 107 -0.085522 0.159688 0.095000 -2376.000000 0.360625 0.000625 0.000000 0.000000 
139136000 37 29 1231 1592 -0.085127 0.159531 0.095000 -2386.000000 0.360000 0.000625 0.000000 0.000000 
139200000 19 45 0 1347 -0.084810 0.160000 0.095000 -2432.000000 0.359375 0.000625 0.000000 0.000000 
139264000 26 62 0 1599 -0.084968 0.160000 0.095156 -2424.000000 0.360000 0.000625 0.000000 0.000000 
139328000 79 43 0 890 -0.085364 0.159375 0.095156 -2364.000000 0.359375 0.000625 0.000000 0.000000 
139392000 36 19 0 516 -0.084889 0.159375 0.095156 -2388.000000 0.359375 0.000625 0.000000 0.000000 
139456000 43 67 0 584 -0.084889 0.159219 0.095000 -2378.000000 0.359375 0.000625 0.000000 0.000000 
139520000 48 37 910 1333 -0.084731 0.159219 0.094844 -2386.000000 0.358750 0.000625 0.000000 0.000000 
139584000 37 78 0 954 -0.084731 0.159062 0.094844 -2376.000000 0.358750 0.000625 0.000000 0.000000 
139648000 5 66 0 1188 -0.084573 0.158906 0.094531 -2374.000000 0.358750 0.000625 0.000000 0.000000 
139712000 35 78 0 996 -0.084652 0.158906 0.094531 -2370.000000 0.358750 0.000625 0.000000 0.000000 
139776000 9 65 0 682 -0.084573 0.158906 0.094531 -2374.000000 0.360000 0.000625 0.000000 0.000000 
139840000 61 72 0 478 -0.084731 0.158750 0.094687 -2356.000000 0.360000 0.000625 0.000000 0.000000 
139904000 60 14 0 1550 -0.084415 0.158281 0.094531 -2342.000000 0.358750 0.000625 0.000000 0.000000 
139968000 70 74 0 937 -0.084335 0.158125 0.094375 -2336.000000 0.358125 0.000625 0.000000 0.000000 
140032000 44 58 0 28 -0.084177 0.158125 0.094219 -2344.000000 0.358125 0.000625 0.000000 0.000000 
140096000 67 41 0 556 -0.084335 0.157812 0.093906 -2316.000000 0.356875 0.000625 0.000000 0.000000 
140160000 1 30 0 1383 -0.084177 0.157656 0.093906 -2314.000000 0.356250 0.000625 0.000000 0.000000 
140224000 28 22 0 1482 -0.083782 0.157656 0.093750 -2334.000000 0.354375 0.000625 0.000000 0.000000 
140288000 74 51 0 1191 -0.083703 0.157344 0.093594 -2318.000000 0.354375 0.001250 0.000000 0.000000 
140352000 58 45 0 1226 -0.083861 0.156875 0.093594 -2280.000000 0.354375 0.000625 0.000000 0.000000 
140416000 22 49 0 293 -0.083703 0.156875 0.093750 -2288.000000 0.353750 0.000625 0.000000 0.000000 
140480000 55 57 0 1203 -0.083940 0.157500 0.093750 -2316.000000 0.353750 0.000625 0.000000 0.000000 
140544000 53 45 0 858 -0.083782 0.157344 0.093750 -2314.000000 0.353750 0.000625 0.000000 0.000000 
140608000 60 13 0 1078 -0.083623 0.157344 0.093594 -2322.000000 0.353125 0.000625 0.000625 0.000000 
140672000 15 63 0 1066 -0.083544 0.157812 0.093438 -2356.000000 0.353750 0.000625 0.000000 0.000625 
140736000 35 31 1186 1476 -0.083465 0.157969 0.093438 -2370.000000 0.353125 0.000625 0.000000 0.000000 
140800000 20 19 0 791 -0.083623 0.158438 0.093281 -2392.000000 0.353125 0.000625 0.000000 0.000000 
140864000 9 67 0 89 -0.083228 0.158594 0.093125 -2422.000000 0.353125 0.000625 0.000000 0.000000 
140928000 71 49 0 1325 -0.083228 0.158750 0.093125 -2432.000000 0.352500 0.000625 0.000000 0.000000 
140992000 5 20 0 1524 -0.083149 0.158125 0.092344 -2396.000000 0.351875 0.000625 0.000000 0.000000 
141056000 42 57 1233 873 -0.083149 0.158438 0.092344 -2416.000000 0.351250 0.000625 0.000000 0.000000 
141120000 46 17 1518 613 -0.083228 0.158281 0.092344 -2402.000000 0.351250 0.000625 0.000000 0.000000 
141184000 75 12 0 595 -0.083070 0.157500 0.092188 -2360.000000 0.350625 0.000625 0.000000 0.000000 
141248000 59 21 0 1486 -0.083228 0.157344 0.092188 -2342.000000 0.350625 0.000625 0.000000 0.000000 
141312000 61 67 0 49 -0.082911 0.157812 0.092188 -2388.000000 0.350000 0.000625 0.000000 0.000000 
141376000 45 59 0 606 -0.082753 0.158281 0.092188 -2426.000000 0.350000 0.000625 0.000000 0.000000 
141440000 75 28 0 713 -0.082991 0.158594 0.092188 -2434.000000 0.350000 0.000625 0.000000 0.000000 
141504000 53 7 0 501 -0.082753 0.158594 0.092188 -2446.000000 0.349375 0.000625 0.000000 0.000000 
141568000 37 41 1264 1208 -0.082516 0.158438 0.092031 -2448.000000 0.348125 0.000625 0.000000 0.000000 
141632000 65 63 0 1211 -0.082278 0.158125 0.092031 -2440.000000 0.348125 0.000625 0.000000 0.000000 
141696000 13 38 0 445 -0.082278 0.158281 0.092188 -2450.000000 0.348125 0.000625 0.000000 0.000000 
141760000 17 65 0 259 -0.082278 0.157969 0.092188 -2430.000000 0.348125 0.000625 0.000000 0.000000 
141824000 17 9 0 1448 -0.082278 0.157656 0.092188 -2410.000000 0.348750 0.000625 0.000000 0.000000 
141888000 23 21 0 142 -0.081962 0.157812 0.092188 -2436.000000 0.348125 0.000625 0.000000 0.000000 
141952000 51 45 0 906 -0.082199 0.157656 0.092031 -2414.000000 0.347500 0.000625 0.000000 0.000000 
142016000 60 60 0 369 -0.081962 0.157031 0.091875 -2386.000000 0.347500 0.000625 0.000000 0.000000 
142080000 51 48 240 1247 -0.081883 0.157188 0.091875 -2400.000000 0.346875 0.000625 0.000000 0.000000 
142144000 42 36 957 1064 -0.081804 0.157188 0.091719 -2404.000000 0.346250 0.000625 0.000000 0.000000 
142208000 39 47 1066 1127 -0.081883 0.157344 0.091719 -2410.000000 0.346250 0.000625 0.000000 0.000000 
142272000 46 36 23 924 -0.081804 0.157188 0.091719 -2404.000000 0.346250 0.000625 0.000000 0.000000 
142336000 22 26 0 615 -0.081566 0.157188 0.091719 -2416.000000 0.345625 0.000625 0.000000 0.000000 
142400000 24 75 0 915 -0.081487 0.157031 0.091719 -2410.000000 0.345625 0.000625 0.000000 0.000000 
142464000 49 68 0 163 -0.081566 0.157188 0.091719 -2416.000000 0.345000 0.000625 0.000000 0.000000 
142528000 69 12 0 545 -0.081804 0.157188 0.091563 -2404.000000 0.344375 0.000625 0.000000 0.000000 
142592000 5 49 0 1532 -0.082120 0.157031 0.091719 -2378.000000 0.345000 0.000625 0.000000 0.000000 
142656000 16 31 0 1309 -0.081962 0.156562 0.091719 -2356.000000 0.343750 0.000625 0.000000 0.000000 
142720000 59 46 0 152 -0.081883 0.156719 0.091719 -2370.000000 0.344375 0.000625 0.000000 0.000000 
142784000 45 49 977 366 -0.081646 0.156094 0.091719 -2342.000000 0.344375 0.000625 0.000000 0.000000 
142848000 49 60 0 841 -0.081646 0.156250 0.091719 -2352.000000 0.345000 0.000625 0.000000 0.000000 
142912000 54 56 0 134 -0.081566 0.155938 0.091719 -2336.000000 0.345000 0.000625 0.000000 0.000000 
142976000 32 79 0 40 -0.081329 0.156406 0.091563 -2378.000000 0.343750 0.000625 0.000000 0.000000 
143040000 61 79 0 230 -0.081329 0.156406 0.091563 -2378.000000 0.343750 0.000625 0.000000 0.000000 
143104000 7 11 0 1010 -0.081725 0.156406 0.091406 -2358.000000 0.343750 0.000625 0.000000 0.000000 
143168000 6 45 0 462 -0.081566 0.155938 0.090938 -2336.000000 0.343750 0.000625 0.000000 0.000000 
143232000 59 4 0 556 -0.081408 0.155938 0.090781 -2344.000000 0.343125 0.000625 0.000000 0.000000 
143296000 28 1 0 786 -0.081408 0.155625 0.090938 -2324.000000 0.343750 0.000625 0.000000 0.000000 
143360000 6 10 0 1380 -0.081646 0.155625 0.090625 -2312.000000 0.343750 0.001250 0.000000 0.000625 
143424000 49 25 0 183 -0.081646 0.155938 0.090625 -2332.000000 0.343750 0.000625 0.000000 0.000000 
143488000 45 7 0 729 -0.081566 0.156562 0.090625 -2376.000000 0.343750 0.000625 0.000000 0.000000 
143552000 57 7 0 795 -0.082041 0.156562 0.090625 -2352.000000 0.344375 0.000625 0.000000 0.000000 
143616000 16 47 0 754 -0.081566 0.156094 0.090469 -2346.000000 0.343750 0.001250 0.000000 0.000000 
143680000 9 6 0 1307 -0.081408 0.156406 0.090469 -2374.000000 0.343750 0.000625 0.000000 0.000000 
143744000 78 70 0 765 -0.081408 0.156250 0.090469 -2364.000000 0.343750 0.000625 0.000000 0.000000 
143808000 18 44 0 18 -0.081487 0.155938 0.090313 -2340.000000 0.343125 0.000625 0.000000 0.000000 
143872000 40 38 984 911 -0.081171 0.155625 0.090156 -2336.000000 0.342500 0.000625 0.000000 0.000000 
143936000 40 54 0 49 -0.081092 0.155312 0.090156 -2320.000000 0.342500 0.000625 0.000000 0.000000 
144000000 17 6 1273 1259 -0.081487 0.155000 0.090000 -2280.000000 0.342500 0.000625 0.000000 0.000000 
144064000 64 21 0 825 -0.081408 0.155156 0.089688 -2294.000000 0.342500 0.000625 0.000000 0.000000 
144128000 45 17 0 680 -0.081013 0.155000 0.089531 -2304.000000 0.341875 0.000625 0.000000 0.000000 
144192000 19 58 0 1184 -0.081171 0.154688 0.089531 -2276.000000 0.341250 0.000625 0.000000 0.000000 
144256000 46 36 23 1039 -0.081092 0.155000 0.089531 -2300.000000 0.341250 0.000625 0.000000 0.000000 
144320000 49 41 1532 500 -0.081013 0.154531 0.089219 -2274.000000 0.340000 0.000625 0.000000 0.000000 
144384000 11 14 0 1546 -0.080696 0.154531 0.089063 -2290.000000 0.339375 0.000625 0.000000 0.000000 
144448000 60 3 0 1307 -0.080696 0.154844 0.088906 -2310.000000 0.338125 0.000625 0.000000 0.000000 
144512000 38 73 0 1240 -0.080617 0.153906 0.088750 -2254.000000 0.338125 0.000625 0.000000 0.000000 
144576000 4 62 0 749 -0.080538 0.153750 0.088750 -2248.000000 0.338125 0.000625 0.000000 0.000000 
144640000 24 29 0 842 -0.080380 0.153750 0.088750 -2256.000000 0.338125 0.000625 0.000625 0.000000 
144704000 40 42 777 628 -0.079984 0.154062 0.088750 -2296.000000 0.337500 0.000625 0.000000 0.000000 
144768000 79 39 0 1492 -0.079668 0.153750 0.088750 -2292.000000 0.336875 0.000625 0.000000 0.000000 
144832000 49 60 0 220 -0.079114 0.153750 0.088594 -2320.000000 0.336250 0.000625 0.000000 0.000000 
144896000 1 39 0 575 -0.079193 0.153906 0.088438 -2326.000000 0.335625 0.000625 0.000000 0.000000 
144960000 61 26 0 915 -0.079114 0.154062 0.088281 -2340.000000 0.335000 0.000625 0.000000 0.000000 
145024000 0 50 0 570 -0.079035 0.153906 0.088125 -2334.000000 0.335000 0.000625 0.000000 0.000000 
145088000 19 57 0 34 -0.078639 0.153281 0.087813 -2314.000000 0.334375 0.000625 0.000000 0.000000 
145152000 52 23 0 67 -0.078718 0.152500 0.087500 -2260.000000 0.333125 0.000625 0.000000 0.000000 
145216000 7 13 0 2 -0.078718 0.151875 0.087188 -2220.000000 0.332500 0.000625 0.000000 0.000000 
145280000 50 21 0 1333 -0.078165 0.152500 0.086563 -2288.000000 0.331875 0.000625 0.000000 0.000000 
145344000 26 14 0 1006 -0.078718 0.152188 0.086563 -2240.000000 0.331875 0.001250 0.000000 0.000000 
145408000 43 54 0 477 -0.078718 0.152656 0.086406 -2270.000000 0.331875 0.000625 0.000000 0.000000 
145472000 35 0 0 740 -0.078639 0.152812 0.086406 -2284.000000 0.331875 0.000625 0.000000 0.000000 
145536000 19 10 0 1231 -0.078560 0.153281 0.086406 -2318.000000 0.331875 0.000625 0.000000 0.000000 
145600000 76 67 0 681 -0.078481 0.153281 0.086250 -2322.000000 0.331875 0.000625 0.000625 0.000000 
145664000 24 57 0 242 -0.078797 0.153281 0.086250 -2306.000000 0.331875 0.000625 0.000000 0.000000 
145728000 61 34 0 916 -0.078956 0.153438 0.086250 -2308.000000 0.331875 0.000625 0.000000 0.000000 
145792000 2 21 0 469 -0.078560 0.152812 0.086094 -2288.000000 0.331250 0.000625 0.000000 0.000000 
145856000 20 36 0 850 -0.078639 0.152500 0.086094 -2264.000000 0.330625 0.000625 0.000000 0.000000 
145920000 56 34 0 1115 -0.078877 0.152031 0.086094 -2222.000000 0.330625 0.000625 0.000000 0.000000 
145984000 73 32 1252 1161 -0.078481 0.151875 0.085938 -2232.000000 0.330000 0.000625 0.000000 0.000000 
146048000 19 13 0 901 -0.078797 0.152188 0.085938 -2236.000000 0.330000 0.000625 0.000000 0.000000 
146112000 74 29 0 1593 -0.078323 0.152188 0.085312 -2260.000000 0.329375 0.000625 0.000000 0.000000 
146176000 41 67 1110 1300 -0.078323 0.153125 0.085156 -2320.000000 0.328125 0.000625 0.000000 0.000000 
146240000 63 35 0 614 -0.077690 0.152812 0.085156 -2332.000000 0.327500 0.000625 0.000000 0.000000 
146304000 29 70 0 649 -0.077690 0.152969 0.085156 -2342.000000 0.327500 0.000625 0.000000 0.000000 
146368000 8 12 0 280 -0.077927 0.152812 0.085156 -2320.000000 0.327500 0.000625 0.000000 0.000000 
146432000 42 16 0 23 -0.077690 0.152500 0.085000 -2312.000000 0.327500 0.000625 0.000000 0.000000 
146496000 58 5 0 1333 -0.077611 0.152969 0.085000 -2346.000000 0.327500 0.000625 0.000000 0.000000 
146560000 32 71 0 1364 -0.077769 0.153125 0.084844 -2348.000000 0.326250 0.000625 0.000000 0.000000 
146624000 16 1 0 1203 -0.078006 0.153594 0.084531 -2366.000000 0.326250 0.000625 0.000000 0.000000 
146688000 13 48 0 254 -0.077611 0.153281 0.084219 -2366.000000 0.325000 0.000625 0.000000 0.000000 
146752000 63 59 0 1423 -0.077215 0.152969 0.084219 -2366.000000 0.325000 0.000625 0.000000 0.000000 
146816000 9 27 0 65 -0.077057 0.153281 0.084219 -2394.000000 0.324375 0.000625 0.000000 0.000000 
146880000 7 0 0 1017 -0.077057 0.153438 0.084219 -2404.000000 0.325000 0.000625 0.000000 0.000000 
146944000 39 15 0 1545 -0.076899 0.153594 0.084219 -2422.000000 0.325000 0.000625 0.000000 0.000000 
147008000 52 71 0 569 -0.077215 0.153125 0.084219 -2376.000000 0.324375 0.000625 0.000000 0.000000 
147072000 34 59 0 794 -0.077215 0.153281 0.084375 -2386.000000 0.324375 0.000625 0.000000 0.000625 
147136000 45 9 0 69 -0.077373 0.153281 0.084375 -2378.000000 0.324375 0.000625 0.000000 0.000000 
147200000 12 41 0 1190 -0.076899 0.153594 0.084062 -2422.000000 0.323750 0.000625 0.000625 0.000000 
147264000 24 28 0 1241 -0.076582 0.153438 0.084062 -2428.000000 0.323750 0.000625 0.000000 0.000000 
147328000 66 1 0 1019 -0.076661 0.153281 0.083750 -2414.000000 0.323125 0.000625 0.000000 0.000000 
147392000 19 70 0 1444 -0.076424 0.153594 0.083594 -2446.000000 0.323125 0.000625 0.000000 0.000000 
147456000 31 20 0 1509 -0.076424 0.152969 0.083594 -2406.000000 0.323125 0.001250 0.000000 0.000000 
147520000 52 2 0 1171 -0.076345 0.152500 0.083594 -2380.000000 0.323125 0.000625 0.000000 0.000000 
147584000 17 25 0 226 -0.076266 0.152500 0.083437 -2384.000000 0.322500 0.000625 0.000000 0.000000 
147648000 21 23 0 1320 -0.076503 0.152188 0.083437 -2352.000000 0.322500 0.000625 0.000000 0.000000 
147712000 48 9 0 436 -0.076424 0.152031 0.083594 -2346.000000 0.321875 0.001250 0.000000 0.000000 
147776000 70 15 0 482 -0.076424 0.151719 0.083437 -2326.000000 0.321250 0.000625 0.000000 0.000000 
147840000 9 11 0 357 -0.076108 0.151094 0.083281 -2302.000000 0.320000 0.000625 0.000000 0.000000 
147904000 20 51 0 147 -0.076266 0.151563 0.083281 -2324.000000 0.320000 0.000625 0.000000 0.000000 
147968000 10 6 0 204 -0.075712 0.152031 0.083281 -2382.000000 0.318125 0.001250 0.000000 0.000000 
148032000 18 24 0 889 -0.075475 0.152188 0.083281 -2404.000000 0.318125 0.000625 0.000625 0.000000 
148096000 53 44 0 459 -0.075237 0.152344 0.083125 -2426.000000 0.317500 0.000625 0.000000 0.000000 
148160000 36 60 0 458 -0.075158 0.152344 0.082969 -2430.000000 0.316875 0.000625 0.000000 0.000000 
148224000 45 58 0 1024 -0.075158 0.152188 0.082969 -2420.000000 0.316250 0.000625 0.000000 0.000000 
148288000 17 57 0 1469 -0.075000 0.152031 0.082812 -2418.000000 0.316250 0.000625 0.000000 0.000000 
148352000 65 49 0 399 -0.074921 0.152188 0.082969 -2432.000000 0.315625 0.000625 0.000000 0.000000 
148416000 23 36 0 80 -0.074921 0.152031 0.083125 -2422.000000 0.315625 0.000625 0.000000 0.000000 
148480000 70 59 0 112 -0.074684 0.151719 0.082969 -2414.000000 0.315000 0.000625 0.000000 0.000000 
148544000 61 3 0 1400 -0.074921 0.151563 0.083125 -2392.000000 0.315625 0.000625 0.000000 0.000000 
148608000 69 30 0 216 -0.075079 0.151094 0.083125 -2354.000000 0.315625 0.000625 0.000000 0.000000 
148672000 70 51 0 1584 -0.075000 0.151094 0.083125 -2358.000000 0.315625 0.000625 0.000000 0.000000 
148736000 33 4 0 473 -0.074921 0.150938 0.083437 -2352.000000 0.316250 0.000625 0.000000 0.000000 
148800000 24 68 0 1462 -0.075237 0.151094 0.083437 -2346.000000 0.316875 0.000625 0.000000 0.000000 
148864000 12 19 0 1541 -0.075237 0.151250 0.083437 -2356.000000 0.316875 0.000625 0.000000 0.000000 
148928000 1 29 0 375 -0.075316 0.151719 0.083437 -2382.000000 0.316875 0.001250 0.000000 0.000000 
148992000 29 64 0 1195 -0.075000 0.151250 0.083125 -2368.000000 0.315000 0.000625 0.000000 0.000000 
149056000 58 43 0 1027 -0.074446 0.152031 0.083125 -2446.000000 0.314375 0.000625 0.000000 0.000000 
149120000 78 63 0 1214 -0.074604 0.151094 0.082969 -2378.000000 0.315000 0.000625 0.000000 0.000000 
149184000 73 75 0 166 -0.074842 0.150625 0.082969 -2336.000000 0.315000 0.000625 0.000000 0.000000 
149248000 62 1 0 978 -0.074209 0.150781 0.082812 -2378.000000 0.314375 0.000625 0.000000 0.000000 
149312000 19 4 0 1521 -0.074367 0.150469 0.082812 -2350.000000 0.314375 0.000625 0.000000 0.000000 
149376000 60 49 0 1104 -0.073972 0.150313 0.082812 -2360.000000 0.314375 0.000625 0.000000 0.000625 
149440000 43 77 0 573 -0.073972 0.150156 0.082812 -2350.000000 0.314375 0.000625 0.000000 0.000000 
149504000 56 27 0 1174 -0.074209 0.150469 0.082656 -2358.000000 0.313750 0.000625 0.000000 0.000000 
149568000 39 74 0 1598 -0.073972 0.150000 0.082500 -2340.000000 0.313750 0.000625 0.000000 0.000000 
149632000 57 37 0 705 -0.074051 0.150000 0.082344 -2336.000000 0.312500 0.000625 0.000000 0.000000 
149696000 63 10 0 195 -0.073972 0.149844 0.082031 -2330.000000 0.312500 0.000625 0.000000 0.000000 
149760000 29 44 1195 1212 -0.074051 0.149688 0.082031 -2316.000000 0.312500 0.000625 0.000000 0.000000 
149824000 40 14 0 1064 -0.074130 0.148906 0.082031 -2262.000000 0.312500 0.000625 0.000000 0.000000 
149888000 16 76 0 652 -0.073972 0.149219 0.082031 -2290.000000 0.312500 0.000625 0.000000 0.000000 
149952000 27 19 0 52 -0.074209 0.149375 0.082031 -2288.000000 0.312500 0.000625 0.000000 0.000000 
150016000 37 9 0 1210 -0.074130 0.148906 0.082187 -2262.000000 0.312500 0.000625 0.000000 0.000000 
150080000 55 16 0 931 -0.074051 0.148438 0.082187 -2236.000000 0.311875 0.000625 0.000000 0.000000 
150144000 76 59 56 784 -0.073972 0.149063 0.082187 -2280.000000 0.311250 0.000625 0.000000 0.000000 
150208000 1 77 0 628 -0.073892 0.148750 0.081875 -2264.000000 0.311250 0.000625 0.000625 0.000000 
150272000 64 10 0 308 -0.074209 0.149063 0.082187 -2268.000000 0.312500 0.000625 0.000000 0.000625 
150336000 64 60 0 553 -0.074288 0.149219 0.082187 -2274.000000 0.313750 0.000625 0.000000 0.000000 
150400000 12 48 0 502 -0.074288 0.149063 0.082187 -2264.000000 0.313750 0.000625 0.000000 0.000000 
150464000 45 67 0 401 -0.073813 0.148906 0.082031 -2278.000000 0.312500 0.000625 0.000000 0.000000 
150528000 51 15 0 157 -0.073892 0.149219 0.082031 -2294.000000 0.313125 0.000625 0.000000 0.000000 
150592000 76 15 0 79 -0.073813 0.148750 0.082031 -2268.000000 0.311875 0.000625 0.000000 0.000000 
150656000 13 56 0 29 -0.073418 0.147969 0.081719 -2238.000000 0.311250 0.000625 0.000000 0.000000 
150720000 56 32 0 1142 -0.073339 0.147969 0.081719 -2242.000000 0.311250 0.000625 0.000000 0.000000 
150784000 66 5 0 624 -0.073339 0.148125 0.081875 -2252.000000 0.311875 0.000625 0.000000 0.000000 
150848000 7 16 0 1411 -0.073022 0.147344 0.081562 -2218.000000 0.310625 0.000625 0.000000 0.000000 
150912000 4 17 0 1215 -0.073022 0.147500 0.081562 -2228.000000 0.310625 0.000625 0.000000 0.000000 
150976000 42 35 1248 900 -0.072943 0.147813 0.081562 -2252.000000 0.310625 0.000625 0.000000 0.000000 
151040000 55 21 0 985 -0.072864 0.147656 0.081406 -2246.000000 0.310000 0.000625 0.000000 0.000000 
151104000 53 23 0 1062 -0.072864 0.147813 0.081406 -2256.000000 0.310000 0.000625 0.000000 0.000000 
151168000 42 61 0 1355 -0.072547 0.147344 0.081250 -2242.000000 0.308750 0.000625 0.000000 0.000000 
151232000 22 57 0 90 -0.072547 0.146875 0.080781 -2212.000000 0.308125 0.000625 0.000000 0.000000 
151296000 30 11 0 737 -0.072310 0.146875 0.080469 -2224.000000 0.306250 0.000625 0.000000 0.000000 
151360000 57 33 0 574 -0.072389 0.146875 0.080469 -2220.000000 0.306875 0.000625 0.000000 0.000000 
151424000 41 6 0 1570 -0.072310 0.146563 0.080156 -2204.000000 0.305625 0.001250 0.000000 0.000000 
151488000 52 34 500 1510 -0.072231 0.146406 0.080156 -2198.000000 0.305625 0.000625 0.000000 0.000000 
151552000 18 23 0 1352 -0.072152 0.146250 0.080000 -2192.000000 0.305625 0.000625 0.000000 0.000000 
151616000 68 62 0 1556 -0.071835 0.146250 0.080000 -2208.000000 0.305625 0.000625 0.000000 0.000000 
151680000 46 52 0 1592 -0.071915 0.146250 0.080156 -2204.000000 0.305625 0.000625 0.000000 0.000000 
151744000 0 44 0 1216 -0.071519 0.146094 0.079844 -2214.000000 0.304375 0.000625 0.000000 0.000000 
151808000 63 73 254 707 -0.071598 0.145937 0.079844 -2200.000000 0.303125 0.000625 0.000000 0.000000 
151872000 71 48 0 431 -0.071677 0.145625 0.079844 -2176.000000 0.303125 0.000625 0.000000 0.000000 
151936000 67 28 0 755 -0.071598 0.145937 0.080000 -2200.000000 0.303125 0.000625 0.000000 0.000000 
152000000 13 30 0 968 -0.071519 0.145937 0.080000 -2204.000000 0.301875 0.000625 0.000000 0.000000 
152064000 47 33 283 992 -0.071282 0.145625 0.080000 -2196.000000 0.301250 0.000625 0.000000 0.000000 
152128000 21 74 0 585 -0.070965 0.145313 0.079844 -2192.000000 0.300625 0.000625 0.000625 0.000000 
152192000 62 15 0 717 -0.070253 0.144844 0.079375 -2198.000000 0.299375 0.000625 0.000000 0.000000 
152256000 68 42 0 1348 -0.070253 0.144375 0.079219 -2168.000000 0.298750 0.001250 0.000000 0.000000 
152320000 36 11 0 280 -0.070411 0.144375 0.079062 -2160.000000 0.298125 0.000625 0.000000 0.000000 
152384000 1 26 0 719 -0.070491 0.144375 0.079062 -2156.000000 0.298125 0.000625 0.000000 0.000000 
152448000 16 76 0 207 -0.070174 0.144219 0.079062 -2162.000000 0.296875 0.000625 0.000000 0.000000 
152512000 50 73 0 1229 -0.069858 0.143750 0.078906 -2148.000000 0.296250 0.000625 0.000000 0.000625 
152576000 57 67 0 86 -0.070016 0.143750 0.078906 -2140.000000 0.296250 0.000625 0.000000 0.000000 
152640000 10 50 0 911 -0.069858 0.143594 0.078906 -2138.000000 0.296250 0.000625 0.000000 0.000000 
152704000 70 59 0 629 -0.069937 0.143906 0.079062 -2154.000000 0.296250 0.000625 0.000000 0.000000 
152768000 73 6 0 390 -0.070016 0.144687 0.079062 -2200.000000 0.295625 0.000625 0.000000 0.000000 
152832000 50 48 1192 1099 -0.070016 0.145000 0.079062 -2220.000000 0.295000 0.000625 0.000000 0.000000 
152896000 51 33 980 850 -0.069937 0.145625 0.079062 -2264.000000 0.295625 0.000625 0.000000 0.000000 
152960000 62 24 0 1539 -0.070095 0.145625 0.079531 -2256.000000 0.295625 0.000625 0.000000 0.000000 
153024000 56 53 75 490 -0.069462 0.145156 0.078750 -2258.000000 0.294375 0.000625 0.000000 0.000000 
153088000 61 42 0 641 -0.069620 0.145313 0.078750 -2260.000000 0.294375 0.000625 0.000000 0.000000 
153152000 39 22 0 657 -0.069620 0.145313 0.078750 -2260.000000 0.295000 0.000625 0.000000 0.000000 
153216000 14 21 0 1188 -0.069304 0.145781 0.078594 -2306.000000 0.294375 0.000625 0.000000 0.000000 
153280000 8 44 0 965 -0.069146 0.145781 0.078594 -2314.000000 0.294375 0.001250 0.000000 0.000000 
153344000 20 54 0 1116 -0.068987 0.145000 0.078437 -2272.000000 0.293750 0.000625 0.000000 0.000000 
153408000 79 33 0 1505 -0.069383 0.145469 0.078594 -2282.000000 0.294375 0.000625 0.000000 0.000000 
153472000 42 8 0 1517 -0.069383 0.145937 0.078594 -2312.000000 0.295000 0.000625 0.000000 0.000000 
153536000 11 14 0 168 -0.069699 0.145625 0.078437 -2276.000000 0.294375 0.000625 0.000000 0.000000 
153600000 78 12 0 578 -0.069383 0.145313 0.077969 -2272.000000 0.293125 0.000625 0.000000 0.000625 
153664000 27 55 0 233 -0.069304 0.145313 0.077969 -2276.000000 0.293125 0.000625 0.000000 0.000000 
153728000 34 39 1371 13 -0.069146 0.145937 0.077969 -2324.000000 0.292500 0.000625 0.000000 0.000000 
153792000 73 16 0 1519 -0.069383 0.146406 0.078125 -2342.000000 0.293750 0.000625 0.000000 0.000000 
153856000 53 68 0 1469 -0.069383 0.146406 0.078125 -2342.000000 0.293750 0.000625 0.000000 0.000000 
153920000 5 57 0 986 -0.069541 0.146406 0.077813 -2334.000000 0.293750 0.000625 0.000000 0.000000 
153984000 16 33 0 1293 -0.068987 0.146563 0.077813 -2372.000000 0.293125 0.000625 0.000000 0.000000 
154048000 16 21 0 19 -0.068513 0.146406 0.077344 -2386.000000 0.291875 0.000625 0.000000 0.000000 
154112000 0 59 0 1498 -0.068750 0.146563 0.077344 -2384.000000 0.291875 0.000625 0.000000 0.000000 
154176000 4 46 0 753 -0.068592 0.145937 0.077031 -2352.000000 0.290625 0.000625 0.000000 0.000000 
154240000 67 17 0 991 -0.068513 0.145937 0.077031 -2356.000000 0.290625 0.000625 0.000000 0.000000 
154304000 48 69 0 332 -0.068513 0.145781 0.077031 -2346.000000 0.290000 0.000625 0.000000 0.000000 
154368000 76 29 0 260 -0.068513 0.145313 0.076875 -2316.000000 0.290000 0.000625 0.000000 0.000000 
154432000 41 40 1101 1038 -0.068434 0.145469 0.076875 -2330.000000 0.290625 0.000625 0.000000 0.000000 
154496000 22 9 0 1316 -0.068434 0.145313 0.076719 -2320.000000 0.291250 0.000625 0.000000 0.000000 
154560000 19 58 0 1356 -0.068434 0.145156 0.076719 -2310.000000 0.291250 0.001250 0.000625 0.000000 
154624000 21 72 0 303 -0.068434 0.145313 0.076719 -2320.000000 0.291250 0.000625 0.000000 0.000000 
154688000 28 1 0 805 -0.068513 0.145469 0.076719 -2326.000000 0.291250 0.000625 0.000000 0.000000 
154752000 6 75 0 1505 -0.068513 0.145469 0.076719 -2326.000000 0.291250 0.000625 0.000000 0.000000 
154816000 52 75 0 83 -0.068750 0.145313 0.076719 -2304.000000 0.291250 0.001250 0.000000 0.000000 
154880000 28 20 0 1534 -0.068354 0.145000 0.076563 -2304.000000 0.290625 0.000625 0.000000 0.000000 
154944000 76 22 0 1495 -0.068592 0.145625 0.076719 -2332.000000 0.291250 0.000625 0.000000 0.000000 
155008000 66 28 0 455 -0.068750 0.145313 0.076719 -2304.000000 0.291250 0.000625 0.000000 0.000000 
155072000 8 68 0 1001 -0.068671 0.145000 0.076406 -2288.000000 0.290000 0.000625 0.000000 0.000000 
155136000 28 10 0 27 -0.068750 0.145469 0.076406 -2314.000000 0.290000 0.000625 0.000000 0.000625 
155200000 44 9 0 1366 -0.068513 0.145625 0.076406 -2336.000000 0.289375 0.001250 0.000000 0.000000 
155264000 46 51 644 253 -0.068671 0.145781 0.076406 -2338.000000 0.288750 0.000625 0.000000 0.000000 
155328000 14 55 0 1054 -0.068354 0.145937 0.076250 -2364.000000 0.288750 0.000625 0.000000 0.000000 
155392000 11 45 0 562 -0.068275 0.145469 0.076094 -2338.000000 0.288750 0.000625 0.000000 0.000000 
155456000 18 16 0 911 -0.068117 0.145469 0.076094 -2346.000000 0.288750 0.000625 0.000000 0.000000 
155520000 23 46 0 205 -0.068117 0.145313 0.076094 -2336.000000 0.288125 0.000625 0.000000 0.000000 
155584000 14 73 0 1023 -0.068354 0.145313 0.076094 -2324.000000 0.288125 0.001250 0.000000 0.000000 
155648000 50 24 0 200 -0.068196 0.145937 0.076094 -2372.000000 0.287500 0.000625 0.000000 0.000000 
155712000 43 38 266 176 -0.067801 0.145313 0.075938 -2352.000000 0.286875 0.000625 0.000000 0.000000 
155776000 25 66 0 158 -0.067722 0.144687 0.075938 -2316.000000 0.287500 0.000625 0.000000 0.000000 
155840000 20 32 0 570 -0.067959 0.143750 0.075313 -2244.000000 0.286875 0.000625 0.000000 0.000000 
155904000 24 24 0 452 -0.067880 0.143750 0.075313 -2248.000000 0.286250 0.000625 0.000000 0.000000 
155968000 0 12 0 1517 -0.067247 0.143750 0.075313 -2280.000000 0.285625 0.000625 0.000000 0.000000 
156032000 61 46 0 1386 -0.067168 0.143750 0.075313 -2284.000000 0.285625 0.000625 0.000000 0.000000 
156096000 25 53 0 957 -0.067642 0.144219 0.075313 -2290.000000 0.285625 0.000625 0.000000 0.000000 
156160000 17 6 0 1100 -0.067484 0.144687 0.075313 -2328.000000 0.285625 0.000625 0.000000 0.000000 
156224000 43 4 0 1117 -0.067405 0.145000 0.075313 -2352.000000 0.285625 0.000625 0.000000 0.000000 
156288000 62 46 0 1036 -0.067880 0.144844 0.075313 -2318.000000 0.285625 0.000625 0.000000 0.000000 
156352000 51 70 0 46 -0.067801 0.144687 0.075156 -2312.000000 0.284375 0.000625 0.000000 0.000000 
156416000 71 14 0 1379 -0.067484 0.144375 0.075156 -2308.000000 0.285000 0.000625 0.000625 0.000000 
156480000 10 39 0 441 -0.067563 0.144063 0.075156 -2284.000000 0.284375 0.000625 0.000000 0.000000 
156544000 67 8 0 1550 -0.067959 0.144063 0.075156 -2264.000000 0.285000 0.000625 0.000000 0.000000 
156608000 65 26 0 1495 -0.067563 0.144063 0.074844 -2284.000000 0.283125 0.000625 0.000000 0.000000 
156672000 74 9 0 1326 -0.067405 0.144063 0.074844 -2292.000000 0.282500 0.000625 0.000000 0.000000 
156736000 44 35 325 1140 -0.066930 0.144063 0.074688 -2316.000000 0.281875 0.000625 0.000000 0.000000 
156800000 13 50 0 809 -0.067009 0.144219 0.074688 -2322.000000 0.281875 0.000625 0.000000 0.000000 
156864000 12 15 0 338 -0.067168 0.144531 0.074844 -2334.000000 0.282500 0.000625 0.000000 0.000000 
156928000 2 6 0 196 -0.067009 0.144375 0.074844 -2332.000000 0.282500 0.000625 0.000000 0.000000 
156992000 22 52 0 777 -0.067168 0.144844 0.074844 -2354.000000 0.282500 0.000625 0.000000 0.000000 
157056000 33 50 1534 1389 -0.067089 0.144531 0.074844 -2338.000000 0.282500 0.000625 0.000000 0.000000 
157120000 23 75 0 1557 -0.066139 0.144219 0.074375 -2366.000000 0.280625 0.000625 0.000000 0.000000 
157184000 62 54 0 131 -0.066377 0.144063 0.074375 -2344.000000 0.281250 0.000625 0.000000 0.000000 
157248000 46 51 864 998 -0.066297 0.144219 0.074375 -2358.000000 0.281250 0.000625 0.000000 0.000000 
157312000 69 13 0 1568 -0.066218 0.144063 0.074375 -2352.000000 0.281250 0.000625 0.000000 0.000000 
157376000 25 23 0 656 -0.066297 0.144063 0.074375 -2348.000000 0.281875 0.000625 0.000000 0.000000 
157440000 55 58 0 1401 -0.066060 0.145000 0.074375 -2420.000000 0.281250 0.000625 0.000000 0.000000 
157504000 63 38 0 1450 -0.066377 0.145156 0.074375 -2414.000000 0.281250 0.000625 0.000000 0.000625 
157568000 48 57 0 390 -0.066377 0.145469 0.074375 -2434.000000 0.281250 0.000625 0.000000 0.000625 
157632000 9 73 0 256 -0.066139 0.146094 0.074375 -2486.000000 0.281250 0.000625 0.000000 0.000000 
157696000 74 31 0 910 -0.066060 0.146094 0.074375 -2490.000000 0.280625 0.000625 0.000000 0.000000 
157760000 74 56 0 1090 -0.065902 0.146094 0.074375 -2498.000000 0.280625 0.000625 0.000000 0.000000 
157824000 56 13 0 774 -0.065902 0.145781 0.074375 -2478.000000 0.280625 0.000625 0.000000 0.000000 
157888000 53 40 0 1135 -0.065585 0.145781 0.074219 -2494.000000 0.279375 0.000625 0.000000 0.000000 
157952000 78 39 0 435 -0.065665 0.145937 0.074219 -2500.000000 0.279375 0.000625 0.000000 0.000000 
158016000 0 27 727 1461 -0.065269 0.145313 0.073906 -2480.000000 0.277500 0.000625 0.000000 0.000000 
158080000 49 10 0 300 -0.065269 0.144531 0.073750 -2430.000000 0.276875 0.000625 0.000000 0.000000 
158144000 15 26 0 603 -0.065506 0.144687 0.073750 -2428.000000 0.276250 0.000625 0.000000 0.000000 
158208000 69 21 0 852 -0.065744 0.145000 0.073750 -2436.000000 0.276250 0.000625 0.000000 0.000000 
158272000 20 40 1096 743 -0.065427 0.145000 0.073750 -2452.000000 0.276250 0.000625 0.000000 0.000000 
158336000 15 56 0 953 -0.065585 0.145469 0.073750 -2474.000000 0.276875 0.000625 0.000000 0.000000 
158400000 1 0 0 1401 -0.065902 0.145313 0.073750 -2448.000000 0.276875 0.000625 0.000000 0.000000 
158464000 6 18 0 1254 -0.065585 0.145469 0.073750 -2474.000000 0.276250 0.000625 0.000000 0.000000 
158528000 10 22 0 1271 -0.065427 0.144844 0.073750 -2442.000000 0.276250 0.000625 0.000000 0.000000 
158592000 68 51 0 528 -0.064636 0.144844 0.073281 -2482.000000 0.275000 0.000625 0.000000 0.000000 
158656000 48 62 0 24 -0.064478 0.144531 0.073281 -2470.000000 0.273750 0.000625 0.000000 0.000000 
158720000 39 50 81 579 -0.064715 0.144219 0.073125 -2438.000000 0.273125 0.000625 0.000000 0.000000 
158784000 6 1 0 840 -0.064715 0.144219 0.073125 -2438.000000 0.273750 0.000625 0.000000 0.000000 
158848000 47 19 0 633 -0.064636 0.143906 0.073125 -2422.000000 0.273750 0.000625 0.000000 0.000625 
158912000 70 71 975 499 -0.064161 0.143906 0.073125 -2446.000000 0.273125 0.000625 0.000000 0.000000 
158976000 30 78 0 144 -0.064320 0.143750 0.073125 -2428.000000 0.272500 0.000625 0.000000 0.000000 
159040000 57 6 849 1045 -0.064161 0.143594 0.072969 -2426.000000 0.271875 0.000625 0.000000 0.000000 
159104000 67 52 0 196 -0.064241 0.143437 0.072813 -2412.000000 0.271250 0.000625 0.000625 0.000000 
159168000 11 17 0 77 -0.064161 0.143125 0.072813 -2396.000000 0.270625 0.000625 0.000000 0.000000 
159232000 14 55 0 180 -0.063845 0.142500 0.072656 -2372.000000 0.270625 0.000625 0.000000 0.000000 
159296000 31 43 1170 28 -0.063766 0.142031 0.072188 -2346.000000 0.270625 0.000625 0.000000 0.000000 
159360000 54 1 0 953 -0.063766 0.142187 0.072188 -2356.000000 0.271250 0.000625 0.000000 0.000000 
159424000 7 76 1346 662 -0.063845 0.142344 0.072344 -2362.000000 0.270625 0.000625 0.000000 0.000000 
159488000 17 40 0 1369 -0.063608 0.142344 0.072031 -2374.000000 0.270625 0.000625 0.000000 0.000000 
159552000 69 60 0 528 -0.063528 0.142500 0.072031 -2388.000000 0.270625 0.000625 0.000000 0.000000 
159616000 66 22 0 371 -0.063449 0.142187 0.071875 -2372.000000 0.269375 0.000625 0.000000 0.000000 
159680000 74 18 0 833 -0.063054 0.141875 0.071719 -2372.000000 0.268125 0.000625 0.000000 0.000000 
159744000 7 43 0 285 -0.063054 0.141563 0.071719 -2352.000000 0.267500 0.000625 0.000000 0.000000 
159808000 78 67 0 1028 -0.062896 0.141094 0.071719 -2330.000000 0.266875 0.000625 0.000625 0.000000 
159872000 59 64 0 364 -0.062737 0.139844 0.071719 -2258.000000 0.266875 0.000625 0.000000 0.000000 
159936000 72 45 0 1428 -0.062500 0.139531 0.071406 -2250.000000 0.266250 0.000625 0.000000 0.000000 
160000000 36 38 264 1032 -0.062816 0.139219 0.071250 -2214.000000 0.265625 0.000625 0.000000 0.000000 
160064000 68 19 0 1570 -0.063054 0.139063 0.071250 -2192.000000 0.265625 0.000625 0.000000 0.000000 
160128000 73 52 0 975 -0.062816 0.138437 0.071250 -2164.000000 0.266250 0.000625 0.000000 0.000000 
160192000 58 27 0 669 -0.062896 0.138906 0.071250 -2190.000000 0.266250 0.000625 0.000000 0.000000 
160256000 50 2 0 842 -0.062658 0.138750 0.070938 -2192.000000 0.265625 0.000625 0.000000 0.000000 
160320000 38 14 0 918 -0.062342 0.138594 0.070781 -2198.000000 0.265000 0.000625 0.000000 0.000000 
160384000 47 49 371 89 -0.062816 0.138437 0.070781 -2164.000000 0.265625 0.000625 0.000000 0.000000 
160448000 7 36 0 1455 -0.063133 0.138594 0.070781 -2158.000000 0.266250 0.000625 0.000000 0.000000 
160512000 40 25 0 1546 -0.063054 0.138906 0.070781 -2182.000000 0.265625 0.000625 0.000000 0.000000 
160576000 40 7 0 694 -0.062737 0.139063 0.070781 -2208.000000 0.265625 0.000625 0.000000 0.000000 
160640000 21 65 0 533 -0.062896 0.139687 0.070938 -2240.000000 0.265625 0.000625 0.000000 0.000000 
160704000 33 18 0 883 -0.062975 0.139531 0.070938 -2226.000000 0.265625 0.000625 0.000000 0.000000 
160768000 21 45 0 1024 -0.062975 0.139531 0.070938 -2226.000000 0.265625 0.000625 0.000000 0.000000 
160832000 67 8 0 320 -0.062737 0.139219 0.071094 -2218.000000 0.265000 0.000625 0.000000 0.000625 
160896000 72 63 0 1286 -0.062658 0.139844 0.071094 -2262.000000 0.266250 0.000625 0.000000 0.000000 
160960000 13 41 0 1546 -0.062896 0.139687 0.070938 -2240.000000 0.265625 0.000625 0.000000 0.000000 
161024000 64 27 0 988 -0.062658 0.139531 0.070938 -2242.000000 0.265625 0.000625 0.000000 0.000000 
161088000 13 75 0 1345 -0.062342 0.139687 0.070781 -2268.000000 0.265000 0.000625 0.000000 0.000000 
161152000 53 61 0 873 -0.061946 0.139063 0.070781 -2248.000000 0.264375 0.000625 0.000625 0.000000 
161216000 10 78 0 1439 -0.062025 0.138750 0.070781 -2224.000000 0.264375 0.000625 0.000000 0.000000 
161280000 53 17 0 789 -0.062104 0.138750 0.070625 -2220.000000 0.265000 0.000625 0.000000 0.000000 
161344000 8 7 0 1155 -0.062579 0.138125 0.070781 -2156.000000 0.264375 0.000625 0.000000 0.000000 
161408000 21 4 0 172 -0.062421 0.137813 0.070625 -2144.000000 0.263750 0.000625 0.000000 0.000000 
161472000 26 75 0 757 -0.061946 0.137031 0.070625 -2118.000000 0.264375 0.000625 0.000000 0.000000 
161536000 20 63 0 1210 -0.061867 0.137187 0.070781 -2132.000000 0.263750 0.000625 0.000000 0.000000 
161600000 33 30 627 309 -0.061946 0.137969 0.070938 -2178.000000 0.263750 0.000625 0.000000 0.000000 
161664000 25 33 0 106 -0.061709 0.137656 0.070938 -2170.000000 0.262500 0.000625 0.000000 0.000000 
161728000 11 47 0 250 -0.061630 0.137969 0.070781 -2194.000000 0.263125 0.000625 0.000000 0.000000 
161792000 6 64 0 1096 -0.061551 0.137813 0.070781 -2188.000000 0.263125 0.000625 0.000000 0.000000 
161856000 12 36 0 430 -0.061392 0.138281 0.070938 -2226.000000 0.263125 0.000625 0.000000 0.000000 
161920000 73 2 0 557 -0.061155 0.138437 0.070938 -2248.000000 0.262500 0.000625 0.000625 0.000000 
161984000 26 12 0 513 -0.061313 0.138281 0.070938 -2230.000000 0.263125 0.000625 0.000000 0.000000 
162048000 55 72 0 88 -0.061551 0.137813 0.070781 -2188.000000 0.262500 0.000625 0.000000 0.000000 
162112000 79 17 0 369 -0.061788 0.137969 0.070781 -2186.000000 0.262500 0.000625 0.000000 0.000000 
162176000 23 12 0 205 -0.061788 0.137656 0.070781 -2166.000000 0.262500 0.000625 0.000000 0.000000 
162240000 55 26 0 1363 -0.061867 0.137656 0.070625 -2162.000000 0.262500 0.000625 0.000000 0.000000 
162304000 18 62 0 729 -0.061709 0.137344 0.070469 -2150.000000 0.261875 0.000625 0.000000 0.000000 
162368000 75 38 0 818 -0.061788 0.137031 0.070469 -2126.000000 0.261250 0.000625 0.000000 0.000000 
162432000 64 32 0 1083 -0.061472 0.136875 0.070312 -2132.000000 0.260625 0.000625 0.000000 0.000000 
162496000 55 62 0 947 -0.061076 0.136719 0.070156 -2142.000000 0.259375 0.000625 0.000000 0.000000 
162560000 6 11 0 769 -0.061313 0.136250 0.070156 -2100.000000 0.259375 0.000625 0.000000 0.000000 
162624000 17 72 0 1139 -0.060997 0.135938 0.070000 -2096.000000 0.258750 0.000625 0.000000 0.000000 
162688000 79 27 0 681 -0.060839 0.136250 0.069844 -2124.000000 0.258125 0.000625 0.000000 0.000000 
162752000 17 34 0 869 -0.060522 0.135625 0.069844 -2100.000000 0.257500 0.000625 0.000000 0.000000 
162816000 22 39 0 198 -0.060364 0.135469 0.069844 -2098.000000 0.257500 0.000625 0.000000 0.000000 
162880000 67 65 0 1407 -0.060680 0.135625 0.069844 -2092.000000 0.257500 0.000625 0.000000 0.000000 
162944000 68 33 0 1371 -0.060522 0.136094 0.069844 -2130.000000 0.258125 0.000625 0.000000 0.000000 
163008000 35 4 252 508 -0.060364 0.136250 0.069687 -2148.000000 0.256875 0.000625 0.000000 0.000000 
163072000 13 54 0 1079 -0.060443 0.135938 0.069687 -2124.000000 0.257500 0.000625 0.000000 0.000000 
163136000 3 19 0 885 -0.060601 0.135313 0.069375 -2076.000000 0.256875 0.000625 0.000000 0.000000 
163200000 14 5 0 514 -0.060127 0.135156 0.069375 -2090.000000 0.255625 0.000625 0.000625 0.000000 
163264000 6 56 0 1223 -0.060127 0.134844 0.069375 -2070.000000 0.255000 0.000625 0.000000 0.000625 
163328000 2 69 0 28 -0.059968 0.134375 0.068906 -2048.000000 0.254375 0.001250 0.000000 0.000000 
163392000 10 27 814 1585 -0.059889 0.133750 0.068750 -2012.000000 0.254375 0.000625 0.000000 0.000000 
163456000 7 35 0 1401 -0.059968 0.133750 0.068750 -2008.000000 0.253750 0.000625 0.000000 0.000000 
163520000 55 12 0 1350 -0.059810 0.133438 0.068594 -1996.000000 0.253125 0.000625 0.000625 0.000000 
163584000 9 65 0 1102 -0.059968 0.132969 0.068594 -1958.000000 0.253125 0.000625 0.000000 0.000000 
163648000 27 69 0 837 -0.059889 0.133125 0.068437 -1972.000000 0.253125 0.000625 0.000000 0.000000 
163712000 17 73 0 907 -0.059889 0.133281 0.068437 -1982.000000 0.253125 0.000625 0.000000 0.000625 
163776000 48 12 0 863 -0.059968 0.133438 0.068437 -1988.000000 0.253125 0.000625 0.000000 0.000000 
163840000 23 46 837 1550 -0.059573 0.132500 0.068125 -1948.000000 0.253125 0.000625 0.000000 0.000000 
163904000 50 36 1111 534 -0.059415 0.132500 0.068125 -1956.000000 0.252500 0.000625 0.000000 0.000000 
163968000 60 68 0 600 -0.059335 0.132031 0.068125 -1930.000000 0.252500 0.000625 0.000000 0.000000 
164032000 70 4 0 267 -0.059256 0.132031 0.068125 -1934.000000 0.252500 0.000625 0.000000 0.000000 
164096000 44 35 325 1174 -0.058782 0.131562 0.067969 -1928.000000 0.251875 0.000625 0.000000 0.000000 
164160000 78 25 0 1095 -0.058940 0.131406 0.067969 -1910.000000 0.251875 0.000625 0.000625 0.000000 
164224000 53 32 0 866 -0.059098 0.131406 0.067969 -1902.000000 0.251250 0.000625 0.000000 0.000000 
164288000 25 77 0 1269 -0.059019 0.132031 0.067969 -1946.000000 0.250625 0.000625 0.000000 0.000000 
164352000 75 30 0 847 -0.058940 0.132812 0.068281 -2000.000000 0.250625 0.000625 0.000000 0.000625 
164416000 72 79 0 1271 -0.058861 0.132344 0.068281 -1974.000000 0.250625 0.000625 0.000000 0.000000 
164480000 30 77 0 99 -0.058861 0.131875 0.068281 -1944.000000 0.250625 0.000625 0.000000 0.000000 
164544000 8 67 0 824 -0.058782 0.132656 0.068125 -1998.000000 0.250000 0.000625 0.000000 0.000000 
164608000 71 63 0 1025 -0.058465 0.132344 0.067812 -1994.000000 0.249375 0.000625 0.000000 0.000625 
164672000 53 28 0 1241 -0.058623 0.132812 0.067969 -2016.000000 0.249375 0.000625 0.000000 0.000000 
164736000 19 73 0 1396 -0.058782 0.132344 0.067969 -1978.000000 0.250000 0.000625 0.000000 0.000000 
164800000 31 74 0 829 -0.059019 0.132344 0.067969 -1966.000000 0.249375 0.001250 0.000000 0.000000 
164864000 74 61 0 1138 -0.058861 0.132500 0.067969 -1984.000000 0.249375 0.000625 0.000000 0.000000 
164928000 53 8 0 93 -0.058940 0.132812 0.067969 -2000.000000 0.249375 0.000625 0.000000 0.000000 
164992000 66 76 0 596 -0.058861 0.132656 0.067969 -1994.000000 0.249375 0.000625 0.000000 0.000000 
165056000 58 79 0 1283 -0.059019 0.132812 0.067969 -1996.000000 0.249375 0.000625 0.000000 0.000000 
165120000 76 1 0 1497 -0.059019 0.132969 0.067969 -2006.000000 0.249375 0.000625 0.000000 0.000000 
165184000 65 68 1341 413 -0.058782 0.133438 0.067812 -2048.000000 0.248750 0.000625 0.000000 0.000000 
165248000 55 17 0 1556 -0.058782 0.133281 0.067812 -2038.000000 0.248750 0.000625 0.000000 0.000000 
165312000 53 40 0 324 -0.058465 0.133125 0.067812 -2044.000000 0.248750 0.000625 0.000000 0.000000 
165376000 48 43 936 1261 -0.058623 0.132812 0.067812 -2016.000000 0.249375 0.000625 0.000000 0.000000 
165440000 62 40 0 440 -0.058544 0.132656 0.067812 -2010.000000 0.249375 0.000625 0.000000 0.000000 
165504000 41 20 1206 993 -0.058703 0.132500 0.067812 -1992.000000 0.248750 0.000625 0.000000 0.000000 
165568000 67 79 0 1113 -0.058623 0.132969 0.067656 -2026.000000 0.248125 0.000625 0.000000 0.000625 
165632000 77 38 0 136 -0.058386 0.132500 0.067656 -2008.000000 0.246875 0.000625 0.000000 0.000000 
165696000 58 60 0 1158 -0.057911 0.132188 0.067656 -2012.000000 0.246250 0.000625 0.000000 0.000000 
165760000 73 36 0 784 -0.057753 0.131719 0.067656 -1990.000000 0.245000 0.000625 0.000000 0.000000 
165824000 76 11 0 1184 -0.057516 0.130781 0.067187 -1942.000000 0.243750 0.000625 0.000000 0.000000 
165888000 61 35 0 714 -0.057516 0.130938 0.067187 -1952.000000 0.243750 0.000625 0.000000 0.000000 
165952000 78 48 0 1183 -0.057358 0.130469 0.067187 -1930.000000 0.243750 0.000625 0.000000 0.000000 
166016000 21 6 0 580 -0.057358 0.129844 0.067187 -1890.000000 0.243750 0.000625 0.000000 0.000000 
166080000 59 11 0 1324 -0.057358 0.129688 0.067031 -1880.000000 0.243125 0.000625 0.000625 0.000000 
166144000 11 16 0 1452 -0.057199 0.129375 0.067031 -1868.000000 0.243750 0.000625 0.000000 0.000000 
166208000 32 55 0 181 -0.057358 0.129219 0.067031 -1850.000000 0.243750 0.000625 0.000000 0.000000 
166272000 41 22 0 1363 -0.057358 0.129219 0.066875 -1850.000000 0.244375 0.000625 0.000000 0.000000 
166336000 76 67 0 953 -0.057199 0.129688 0.066562 -1888.000000 0.243750 0.000625 0.000000 0.000000 
166400000 19 53 1045 376 -0.057437 0.130000 0.066562 -1896.000000 0.243750 0.000625 0.000000 0.000000 
166464000 4 8 0 604 -0.057437 0.130312 0.066406 -1916.000000 0.243125 0.000625 0.000000 0.000000 
166528000 39 26 0 1193 -0.057278 0.130781 0.066406 -1954.000000 0.243125 0.000625 0.000000 0.000000 
166592000 56 18 0 1508 -0.056725 0.130938 0.066250 -1992.000000 0.241875 0.000625 0.000000 0.000000 
166656000 38 59 0 976 -0.056725 0.131094 0.066250 -2002.000000 0.241875 0.000625 0.000000 0.000000 
166720000 35 22 0 496 -0.056646 0.131250 0.066250 -2016.000000 0.241875 0.000625 0.000000 0.000000 
166784000 45 78 0 18 -0.056487 0.130938 0.066094 -2004.000000 0.241250 0.000625 0.000000 0.000000 
166848000 32 36 0 1195 -0.056408 0.130938 0.066094 -2008.000000 0.241250 0.000625 0.000000 0.000000 
166912000 16 73 0 738 -0.056725 0.131250 0.066094 -2012.000000 0.240625 0.000625 0.000000 0.000000 
166976000 20 3 0 740 -0.056408 0.131562 0.066094 -2048.000000 0.240000 0.000625 0.000000 0.000000 
167040000 19 54 0 453 -0.056408 0.131406 0.066094 -2038.000000 0.240000 0.000625 0.000000 0.000000 
167104000 17 65 0 1081 -0.056487 0.131562 0.066094 -2044.000000 0.240625 0.000625 0.000000 0.000000 
167168000 20 12 0 1241 -0.056725 0.131562 0.066094 -2032.000000 0.240000 0.000625 0.000000 0.000625 
167232000 39 50 81 1267 -0.057120 0.131719 0.066094 -2022.000000 0.240625 0.000625 0.000000 0.000000 
167296000 9 14 0 611 -0.057358 0.132031 0.066250 -2030.000000 0.240000 0.000625 0.000000 0.000000 
167360000 28 66 0 337 -0.057120 0.132500 0.066250 -2072.000000 0.239375 0.000625 0.000000 0.000000 
167424000 3 30 0 294 -0.056962 0.132500 0.066406 -2080.000000 0.240625 0.000625 0.000000 0.000000 
167488000 53 11 935 809 -0.057120 0.132500 0.066406 -2072.000000 0.240000 0.000625 0.000000 0.000000 
167552000 54 17 0 1147 -0.057041 0.132812 0.066406 -2096.000000 0.240000 0.001875 0.000000 0.000000 
167616000 23 71 0 191 -0.057041 0.132656 0.066250 -2086.000000 0.241250 0.000625 0.000000 0.000000 
167680000 33 66 0 459 -0.056646 0.132969 0.066406 -2126.000000 0.240625 0.000625 0.000000 0.000000 
167744000 72 72 0 432 -0.056250 0.133125 0.066250 -2156.000000 0.240000 0.000625 0.000000 0.000000 
167808000 13 68 0 1108 -0.056566 0.133281 0.066250 -2150.000000 0.239375 0.000625 0.000000 0.000000 
167872000 33 7 0 707 -0.056250 0.133750 0.066250 -2196.000000 0.239375 0.000625 0.000625 0.000000 
167936000 78 7 0 420 -0.056408 0.133906 0.066406 -2198.000000 0.240625 0.000625 0.000000 0.000000 
168000000 42 34 718 1270 -0.056646 0.134063 0.066250 -2196.000000 0.240000 0.001250 0.000000 0.000000 
168064000 42 31 751 307 -0.056646 0.134375 0.066250 -2216.000000 0.240000 0.000625 0.000000 0.000000 
168128000 26 74 0 1588 -0.056566 0.134063 0.066250 -2200.000000 0.240000 0.000625 0.000000 0.000000 
168192000 16 13 0 1375 -0.056804 0.134844 0.066250 -2238.000000 0.239375 0.000625 0.000000 0.000000 
168256000 3 62 0 1582 -0.056883 0.135313 0.066250 -2264.000000 0.239375 0.000625 0.000000 0.000000 
168320000 69 63 0 896 -0.056883 0.135156 0.066250 -2254.000000 0.239375 0.001250 0.000000 0.000000 
168384000 42 54 0 12 -0.056962 0.134844 0.066250 -2230.000000 0.239375 0.000625 0.000625 0.000000 
168448000 1 25 0 1213 -0.056566 0.134531 0.066406 -2230.000000 0.239375 0.000625 0.000000 0.000000 
168512000 11 35 0 495 -0.056487 0.134531 0.066406 -2234.000000 0.239375 0.000625 0.000625 0.000000 
168576000 76 52 0 1595 -0.056804 0.134688 0.066250 -2228.000000 0.239375 0.000625 0.000000 0.000000 
168640000 37 77 0 172 -0.056725 0.134219 0.066250 -2202.000000 0.238750 0.000625 0.000000 0.000000 
168704000 1 14 0 1216 -0.056487 0.134219 0.066250 -2214.000000 0.238125 0.000625 0.000000 0.000000 
168768000 26 51 0 932 -0.056408 0.133750 0.065781 -2188.000000 0.238125 0.000625 0.000000 0.000000 
168832000 11 79 0 1519 -0.056329 0.133750 0.065625 -2192.000000 0.237500 0.000625 0.000000 0.000000 
168896000 40 56 0 1540 -0.056329 0.133906 0.065625 -2202.000000 0.236875 0.000625 0.000000 0.000625 
168960000 11 54 0 23 -0.055934 0.133750 0.065156 -2212.000000 0.236875 0.000625 0.000000 0.000000 
169024000 55 16 0 1396 -0.055934 0.133438 0.065156 -2192.000000 0.236250 0.000625 0.000000 0.000000 
169088000 69 36 0 807 -0.056171 0.133906 0.065156 -2210.000000 0.235625 0.000625 0.000000 0.000000 
169152000 69 46 0 935 -0.056013 0.133750 0.065156 -2208.000000 0.235625 0.000625 0.000000 0.000000 
169216000 66 15 0 997 -0.055934 0.133438 0.065000 -2192.000000 0.235625 0.000625 0.000000 0.000000 
169280000 45 23 0 637 -0.055854 0.133281 0.065000 -2186.000000 0.235625 0.000625 0.000000 0.000000 
169344000 57 24 0 896 -0.055617 0.133125 0.065000 -2188.000000 0.235625 0.000625 0.000000 0.000000 
169408000 25 53 0 225 -0.055854 0.133281 0.065000 -2186.000000 0.235625 0.000625 0.000625 0.000000 
169472000 2 39 158 1209 -0.055854 0.132969 0.064687 -2166.000000 0.235625 0.000625 0.000000 0.000000 
169536000 19 24 0 1242 -0.055617 0.132500 0.064687 -2148.000000 0.235625 0.000625 0.000000 0.000000 
169600000 41 5 0 1052 -0.055617 0.132188 0.064531 -2128.000000 0.235625 0.001250 0.000000 0.000000 
169664000 70 27 0 713 -0.055775 0.132188 0.064531 -2120.000000 0.235000 0.000625 0.000000 0.000000 
169728000 74 48 0 320 -0.055934 0.131875 0.064375 -2092.000000 0.235000 0.000625 0.000000 0.000000 
169792000 5 51 0 1548 -0.055617 0.132188 0.064375 -2128.000000 0.235000 0.000625 0.000000 0.000000 
169856000 25 47 0 743 -0.055617 0.132031 0.064375 -2118.000000 0.235000 0.000625 0.000000 0.000000 
169920000 7 47 0 1516 -0.055538 0.132188 0.064375 -2132.000000 0.235625 0.000625 0.000000 0.000000 
169984000 77 63 0 528 -0.055380 0.132344 0.064375 -2150.000000 0.235625 0.000625 0.000000 0.000000 
170048000 17 61 0 307 -0.055696 0.132500 0.064375 -2144.000000 0.235000 0.000625 0.000000 0.000000 
170112000 48 42 467 1326 -0.055775 0.132188 0.064219 -2120.000000 0.235625 0.001250 0.000000 0.000000 
170176000 60 1 0 1270 -0.055617 0.132031 0.064219 -2118.000000 0.235625 0.000625 0.000000 0.000000 
170240000 49 17 0 861 -0.055696 0.131562 0.064219 -2084.000000 0.235625 0.000625 0.000000 0.000625 
170304000 24 1 0 183 -0.055380 0.130938 0.063594 -2060.000000 0.235000 0.000625 0.000000 0.000000 
170368000 22 49 0 1050 -0.055222 0.130938 0.063437 -2068.000000 0.235000 0.000625 0.000000 0.000000 
170432000 35 34 68 1578 -0.054905 0.130625 0.063437 -2064.000000 0.233750 0.000625 0.000000 0.000000 
170496000 31 12 0 1277 -0.054826 0.130312 0.063281 -2048.000000 0.233125 0.000625 0.000000 0.000000 
170560000 30 1 0 1091 -0.054826 0.130000 0.063125 -2028.000000 0.231250 0.000625 0.000000 0.000000 
170624000 78 33 0 130 -0.054589 0.130000 0.063125 -2040.000000 0.230625 0.000625 0.000000 0.000000 
170688000 45 21 0 1296 -0.054589 0.130156 0.063125 -2050.000000 0.231250 0.000625 0.000000 0.000625 
170752000 18 55 0 931 -0.054272 0.129375 0.063125 -2016.000000 0.231250 0.000625 0.000000 0.000000 
170816000 71 57 0 1264 -0.054272 0.129219 0.063125 -2006.000000 0.231250 0.000625 0.000625 0.000000 
170880000 52 3 0 53 -0.054509 0.129688 0.063125 -2024.000000 0.231250 0.000625 0.000000 0.000000 
170944000 7 69 0 168 -0.054589 0.129688 0.063125 -2020.000000 0.231250 0.000625 0.000000 0.000000 
171008000 34 40 0 293 -0.054668 0.129219 0.063125 -1986.000000 0.231250 0.000625 0.000000 0.000000 
171072000 50 31 273 634 -0.054430 0.129062 0.062969 -1988.000000 0.231250 0.000625 0.000000 0.000625 
171136000 34 27 0 711 -0.054589 0.128750 0.062969 -1960.000000 0.230625 0.000625 0.000000 0.000000 
171200000 22 42 729 1369 -0.054351 0.128906 0.062656 -1982.000000 0.230000 0.000625 0.000000 0.000000 
171264000 40 10 0 1252 -0.054272 0.128750 0.062500 -1976.000000 0.229375 0.000625 0.000000 0.000000 
171328000 55 19 0 228 -0.054272 0.128438 0.062344 -1956.000000 0.229375 0.000625 0.000000 0.000000 
171392000 24 69 0 1288 -0.054509 0.128438 0.062344 -1944.000000 0.229375 0.000625 0.000000 0.000000 
171456000 18 23 649 1490 -0.054193 0.128438 0.062344 -1960.000000 0.229375 0.000625 0.000000 0.000000 
171520000 35 56 0 306 -0.054272 0.127969 0.062344 -1926.000000 0.229375 0.000625 0.000000 0.000000 
171584000 68 50 0 138 -0.054351 0.127969 0.062344 -1922.000000 0.229375 0.001250 0.001250 0.000000 
171648000 21 72 0 480 -0.054193 0.127188 0.062031 -1880.000000 0.229375 0.000625 0.000000 0.000000 
171712000 72 26 243 1155 -0.054193 0.126875 0.062031 -1860.000000 0.229375 0.000625 0.000000 0.000000 
171776000 38 29 454 3 -0.053956 0.126875 0.062031 -1872.000000 0.229375 0.000625 0.000000 0.000000 
171840000 79 17 0 433 -0.053797 0.127031 0.062031 -1890.000000 0.229375 0.000625 0.000000 0.000000 
171904000 2 8 0 1365 -0.054193 0.126875 0.062187 -1860.000000 0.230000 0.000625 0.000000 0.000000 
171968000 45 42 209 255 -0.054114 0.126875 0.062187 -1864.000000 0.229375 0.000625 0.000000 0.000000 
172032000 52 41 0 1397 -0.053797 0.127188 0.062187 -1900.000000 0.228750 0.000625 0.000000 0.000000 
172096000 38 0 0 1580 -0.053560 0.127344 0.062187 -1922.000000 0.227500 0.001250 0.000625 0.000000 
172160000 70 12 0 1516 -0.053560 0.127188 0.062187 -1912.000000 0.228125 0.000625 0.000000 0.000000 
172224000 76 18 170 741 -0.053244 0.127500 0.062187 -1948.000000 0.227500 0.000625 0.000000 0.000000 
172288000 71 2 0 866 -0.053481 0.127969 0.062187 -1966.000000 0.228125 0.000625 0.000000 0.000000 
172352000 39 62 0 476 -0.053956 0.127812 0.062187 -1932.000000 0.228125 0.000625 0.000000 0.000000 
172416000 31 30 597 599 -0.053797 0.128281 0.062187 -1970.000000 0.228125 0.000625 0.000000 0.000000 
172480000 8 2 0 1498 -0.053797 0.128281 0.061875 -1970.000000 0.227500 0.000625 0.000000 0.000000 
172544000 76 24 0 1493 -0.054114 0.127969 0.061719 -1934.000000 0.227500 0.000625 0.000000 0.000000 
172608000 69 33 0 1133 -0.053797 0.127031 0.061719 -1890.000000 0.227500 0.000625 0.000000 0.000000 
172672000 26 19 0 1046 -0.053718 0.126875 0.061719 -1884.000000 0.227500 0.000625 0.000000 0.000000 
172736000 17 27 0 1163 -0.053481 0.126719 0.061719 -1886.000000 0.227500 0.000625 0.000000 0.000000 
172800000 0 40 0 706 -0.053956 0.126406 0.061562 -1842.000000 0.228125 0.000625 0.000000 0.000000 
172864000 29 9 0 1203 -0.053797 0.125938 0.061406 -1820.000000 0.226250 0.000625 0.000000 0.000000 
172928000 38 12 211 658 -0.053797 0.125938 0.061406 -1820.000000 0.226250 0.000625 0.000000 0.000625 
172992000 52 15 0 630 -0.053718 0.126406 0.061406 -1854.000000 0.226250 0.000625 0.000000 0.000000 
173056000 51 34 1540 953 -0.053402 0.126562 0.061250 -1880.000000 0.225000 0.000625 0.000000 0.000000 
173120000 58 35 559 62 -0.053085 0.126406 0.061250 -1886.000000 0.225000 0.000625 0.000625 0.000000 
173184000 50 37 590 1343 -0.053165 0.126406 0.060937 -1882.000000 0.225000 0.000625 0.000000 0.000000 
173248000 73 71 0 462 -0.053165 0.125469 0.060469 -1822.000000 0.223750 0.000625 0.000000 0.000000 
173312000 79 75 0 846 -0.053165 0.125469 0.060469 -1822.000000 0.223750 0.000625 0.000000 0.000000 
173376000 20 64 0 1205 -0.053085 0.125938 0.060469 -1856.000000 0.223750 0.000625 0.000000 0.000625 
173440000 42 79 0 980 -0.052611 0.125312 0.060469 -1840.000000 0.223750 0.000625 0.000000 0.000000 
173504000 28 8 0 501 -0.052848 0.126406 0.060625 -1898.000000 0.223750 0.000625 0.000000 0.000000 
173568000 72 5 0 478 -0.053085 0.127031 0.060781 -1926.000000 0.224375 0.000625 0.000625 0.000000 
173632000 40 34 905 1502 -0.053006 0.126406 0.060781 -1890.000000 0.224375 0.000625 0.000000 0.000000 
173696000 75 13 0 698 -0.053006 0.126719 0.060625 -1910.000000 0.223750 0.000625 0.000000 0.000000 
173760000 25 7 0 698 -0.052848 0.126719 0.060625 -1918.000000 0.224375 0.000625 0.000000 0.000000 
173824000 9 0 0 878 -0.053006 0.126719 0.060625 -1910.000000 0.223750 0.000625 0.000000 0.000000 
173888000 1 22 0 844 -0.052848 0.127031 0.060625 -1938.000000 0.223750 0.000625 0.000000 0.000000 
173952000 10 5 0 1002 -0.053006 0.126719 0.060625 -1910.000000 0.223750 0.000625 0.000000 0.000000 
174016000 59 36 0 1324 -0.052927 0.126562 0.060625 -1904.000000 0.223125 0.000625 0.000000 0.000000 
174080000 42 39 58 573 -0.053006 0.126719 0.060156 -1910.000000 0.223750 0.000625 0.000000 0.000625 
174144000 42 69 0 353 -0.052927 0.127188 0.060156 -1944.000000 0.223125 0.000625 0.000000 0.000000 
174208000 58 30 0 1488 -0.053085 0.126875 0.060156 -1916.000000 0.223125 0.000625 0.000000 0.000000 
174272000 40 75 0 840 -0.052927 0.126875 0.060000 -1924.000000 0.223125 0.000625 0.000000 0.000625 
174336000 63 70 0 1158 -0.052769 0.127188 0.059844 -1952.000000 0.222500 0.000625 0.000000 0.000000 
174400000 40 5 0 1234 -0.052294 0.126875 0.059687 -1956.000000 0.221875 0.000625 0.000000 0.000000 
174464000 76 52 0 356 -0.052294 0.126719 0.059687 -1946.000000 0.221875 0.000625 0.000000 0.000000 
174528000 11 70 0 1123 -0.052057 0.126250 0.059687 -1928.000000 0.221875 0.000625 0.000000 0.000000 
174592000 62 26 0 1161 -0.052373 0.126562 0.060156 -1932.000000 0.221875 0.000625 0.000625 0.000000 
174656000 33 79 0 1050 -0.052057 0.126250 0.060156 -1928.000000 0.221875 0.000625 0.000000 0.000000 
174720000 2 31 0 1016 -0.052136 0.126094 0.060156 -1914.000000 0.221875 0.001250 0.000000 0.000000 
174784000 68 64 0 1059 -0.051661 0.125469 0.060156 -1898.000000 0.221250 0.000625 0.000000 0.000000 
174848000 9 71 0 347 -0.051661 0.125312 0.060156 -1888.000000 0.221250 0.000625 0.000000 0.000000 
174912000 55 32 0 1096 -0.051978 0.124531 0.060156 -1822.000000 0.221250 0.000625 0.000000 0.000000 
174976000 40 34 905 434 -0.052294 0.124219 0.060156 -1786.000000 0.221250 0.000625 0.000000 0.000625 
175040000 24 48 251 567 -0.052532 0.124219 0.060312 -1774.000000 0.221875 0.001250 0.000000 0.000000 
175104000 76 5 474 1354 -0.052611 0.123906 0.060312 -1750.000000 0.221875 0.000625 0.000000 0.000000 
175168000 32 55 0 1215 -0.052453 0.123750 0.060156 -1748.000000 0.221250 0.000625 0.000000 0.000000 
175232000 22 57 0 502 -0.052215 0.123750 0.060156 -1760.000000 0.220625 0.000625 0.000000 0.000000 
175296000 48 21 0 462 -0.051741 0.123594 0.060000 -1774.000000 0.220000 0.000625 0.000625 0.000000 
175360000 5 5 0 926 -0.051741 0.123281 0.059844 -1754.000000 0.219375 0.000625 0.000000 0.000000 
175424000 52 41 0 1244 -0.051820 0.123750 0.059844 -1780.000000 0.220000 0.000625 0.000000 0.000000 
175488000 23 28 0 1513 -0.051899 0.123281 0.059844 -1746.000000 0.220000 0.000625 0.000000 0.000000 
175552000 27 60 1188 1226 -0.051661 0.123125 0.059844 -1748.000000 0.220000 0.000625 0.000000 0.000000 
175616000 3 70 0 197 -0.051503 0.122813 0.059062 -1736.000000 0.219375 0.001250 0.000000 0.000000 
175680000 70 19 1075 383 -0.051108 0.122656 0.058906 -1746.000000 0.218125 0.001250 0.000000 0.000000 
175744000 14 47 1011 1082 -0.051108 0.122500 0.058750 -1736.000000 0.217500 0.001250 0.000000 0.000000 
175808000 9 4 0 1103 -0.050633 0.122188 0.057969 -1740.000000 0.216875 0.001250 0.000000 0.000000 
175872000 63 42 0 1165 -0.050870 0.122344 0.057969 -1738.000000 0.216875 0.001250 0.000000 0.000000 
175936000 39 13 0 1297 -0.050712 0.122969 0.057969 -1786.000000 0.216250 0.000625 0.000000 0.000000 
176000000 70 28 0 253 -0.050554 0.122500 0.057969 -1764.000000 0.215625 0.000625 0.000000 0.000000 
176064000 9 70 0 1599 -0.050237 0.122031 0.057813 -1750.000000 0.215000 0.000625 0.000000 0.000000 
176128000 24 79 0 1436 -0.050000 0.122188 0.057656 -1772.000000 0.213750 0.000625 0.000000 0.000000 
176192000 36 19 0 676 -0.050158 0.121875 0.057500 -1744.000000 0.213125 0.000625 0.000000 0.000000 
176256000 62 33 0 69 -0.049921 0.122188 0.057500 -1776.000000 0.213125 0.000625 0.000000 0.000000 
176320000 38 6 0 439 -0.050000 0.122031 0.057344 -1762.000000 0.213750 0.000625 0.000000 0.000000 
176384000 22 12 0 1075 -0.049604 0.121250 0.056875 -1732.000000 0.211875 0.000625 0.000000 0.000000 
176448000 50 59 0 774 -0.049525 0.121094 0.056563 -1726.000000 0.211250 0.000625 0.000000 0.000000 
176512000 23 55 0 1455 -0.049288 0.121406 0.056563 -1758.000000 0.211875 0.000625 0.000000 0.000000 
176576000 17 18 0 1213 -0.049446 0.120938 0.056250 -1720.000000 0.211250 0.000625 0.000000 0.000000 
176640000 51 67 0 811 -0.049367 0.121406 0.056250 -1754.000000 0.210625 0.000625 0.000000 0.000000 
176704000 29 5 0 1210 -0.049367 0.121094 0.056250 -1734.000000 0.210625 0.000625 0.000000 0.000000 
176768000 58 29 0 1393 -0.049209 0.121250 0.056250 -1752.000000 0.210625 0.000625 0.000000 0.000000 
176832000 38 6 0 1272 -0.048892 0.121094 0.056250 -1758.000000 0.210625 0.000625 0.000000 0.000000 
176896000 29 55 0 74 -0.048892 0.120625 0.056250 -1728.000000 0.210625 0.000625 0.000000 0.000000 
176960000 48 67 0 339 -0.048734 0.120625 0.056250 -1736.000000 0.210625 0.000625 0.000000 0.000000 
177024000 46 28 530 6 -0.049288 0.120781 0.056250 -1718.000000 0.211250 0.000625 0.000000 0.000000 
177088000 57 56 0 1289 -0.049130 0.120781 0.056250 -1726.000000 0.210625 0.000625 0.000000 0.000000 
177152000 18 31 0 81 -0.048813 0.119844 0.056094 -1682.000000 0.209375 0.000625 0.000000 0.000000 
177216000 59 75 0 96 -0.048972 0.120156 0.056094 -1694.000000 0.210000 0.001250 0.000000 0.000000 
177280000 12 57 311 1376 -0.048813 0.120156 0.055781 -1702.000000 0.209375 0.000625 0.000000 0.000000 
177344000 10 69 0 659 -0.048655 0.119844 0.055781 -1690.000000 0.209375 0.000625 0.000000 0.000000 
177408000 24 34 0 1171 -0.048339 0.119844 0.055469 -1706.000000 0.208750 0.000625 0.000000 0.000625 
177472000 47 18 0 1323 -0.048576 0.119844 0.055313 -1694.000000 0.208750 0.000625 0.000000 0.000000 
177536000 6 68 0 1557 -0.048655 0.120000 0.055313 -1700.000000 0.208750 0.000625 0.000000 0.000000 
177600000 19 27 0 454 -0.048418 0.120313 0.055156 -1732.000000 0.208750 0.000625 0.000000 0.000000 
177664000 76 58 0 372 -0.048576 0.120000 0.055156 -1704.000000 0.208750 0.000625 0.000000 0.000000 
177728000 44 25 0 1261 -0.048418 0.119844 0.055156 -1702.000000 0.208125 0.000625 0.000000 0.000000 
177792000 4 54 846 542 -0.048180 0.120156 0.055156 -1734.000000 0.207500 0.000625 0.000000 0.000000 
177856000 61 19 0 1379 -0.048339 0.120313 0.055000 -1736.000000 0.207500 0.000625 0.000000 0.000625 
177920000 64 67 0 894 -0.048259 0.120938 0.055000 -1780.000000 0.207500 0.000625 0.000000 0.000000 
177984000 4 29 0 126 -0.048259 0.120781 0.055156 -1770.000000 0.207500 0.000625 0.000000 0.000000 
178048000 72 56 0 623 -0.048259 0.121094 0.055000 -1790.000000 0.206875 0.000625 0.000000 0.000000 
178112000 35 4 0 215 -0.048101 0.121094 0.055000 -1798.000000 0.206250 0.000625 0.000000 0.000000 
178176000 57 30 0 225 -0.048418 0.121406 0.055156 -1802.000000 0.206875 0.000625 0.000000 0.000000 
178240000 50 38 889 248 -0.047864 0.120938 0.054688 -1800.000000 0.205625 0.000625 0.000000 0.000000 
178304000 71 78 0 826 -0.047231 0.120469 0.054531 -1802.000000 0.204375 0.000625 0.000000 0.000625 
178368000 51 75 0 39 -0.047389 0.120469 0.054531 -1794.000000 0.204375 0.000625 0.000000 0.000000 
178432000 7 47 0 432 -0.047152 0.120313 0.054531 -1796.000000 0.203125 0.000625 0.000000 0.000000 
178496000 18 24 0 1399 -0.047389 0.120469 0.054375 -1794.000000 0.202500 0.000625 0.000000 0.000000 
178560000 70 70 0 150 -0.047310 0.120313 0.054375 -1788.000000 0.202500 0.000625 0.000625 0.000000 
178624000 54 72 0 1245 -0.047468 0.120000 0.054375 -1760.000000 0.202500 0.000625 0.000000 0.000000 
178688000 30 70 0 1325 -0.047389 0.119844 0.054375 -1754.000000 0.201875 0.000625 0.000000 0.000000 
178752000 9 22 0 1573 -0.047389 0.120000 0.054375 -1764.000000 0.202500 0.000625 0.000000 0.000000 
178816000 36 41 1257 601 -0.047231 0.119219 0.054219 -1722.000000 0.201875 0.000625 0.000000 0.000000 
178880000 15 71 0 1597 -0.047231 0.119219 0.054219 -1722.000000 0.201875 0.000625 0.000000 0.000000 
178944000 50 76 0 158 -0.046915 0.118906 0.054219 -1718.000000 0.201875 0.000625 0.000000 0.000000 
179008000 72 64 0 1463 -0.047152 0.119063 0.054219 -1716.000000 0.201250 0.000625 0.000000 0.000000 
179072000 76 55 0 165 -0.047152 0.119063 0.054219 -1716.000000 0.201250 0.000625 0.000000 0.000000 
179136000 14 47 1070 84 -0.047073 0.118750 0.053906 -1700.000000 0.200625 0.000625 0.000000 0.000000 
179200000 59 13 1546 333 -0.046835 0.118438 0.053594 -1692.000000 0.200000 0.000625 0.000000 0.000000 
179264000 52 9 0 246 -0.046835 0.118438 0.053594 -1692.000000 0.198750 0.000625 0.000000 0.000000 
179328000 3 53 0 912 -0.046519 0.118125 0.053594 -1688.000000 0.198125 0.000625 0.000625 0.000000 
179392000 44 64 0 511 -0.046361 0.117656 0.053594 -1666.000000 0.198125 0.000625 0.000000 0.000000 
179456000 1 76 0 1515 -0.046677 0.117813 0.053594 -1660.000000 0.198125 0.000625 0.000000 0.000000 
179520000 72 38 0 803 -0.046598 0.117500 0.053594 -1644.000000 0.198125 0.000625 0.000000 0.000000 
179584000 0 1 0 275 -0.046519 0.117500 0.053594 -1648.000000 0.197500 0.000625 0.000000 0.000000 
179648000 32 47 389 834 -0.046282 0.117031 0.053594 -1630.000000 0.198125 0.000625 0.000000 0.000000 
179712000 46 76 0 1205 -0.046282 0.116562 0.053594 -1600.000000 0.197500 0.000625 0.000000 0.000000 
179776000 19 32 829 932 -0.045965 0.117188 0.053437 -1656.000000 0.196875 0.000625 0.000000 0.000000 
179840000 17 35 0 485 -0.045649 0.117031 0.053437 -1662.000000 0.196875 0.000625 0.000000 0.000000 
179904000 66 41 630 274 -0.045807 0.117031 0.053437 -1654.000000 0.195625 0.000625 0.000000 0.000000 
179968000 53 14 0 1324 -0.045886 0.117188 0.053437 -1660.000000 0.195625 0.000625 0.000625 0.000000 
180032000 32 52 0 991 -0.045807 0.117500 0.053437 -1684.000000 0.195625 0.000625 0.000000 0.000000 
180096000 66 35 0 1467 -0.045886 0.116719 0.053437 -1630.000000 0.195625 0.000625 0.000000 0.000000 
180160000 47 57 0 1529 -0.045728 0.117188 0.053594 -1668.000000 0.196250 0.000625 0.000000 0.000000 
180224000 59 34 0 467 -0.045649 0.117031 0.053594 -1662.000000 0.195625 0.000625 0.000000 0.000000 
180288000 44 8 567 1243 -0.045886 0.117500 0.053750 -1680.000000 0.195625 0.000625 0.000000 0.000000 
180352000 38 63 0 603 -0.046123 0.117969 0.053750 -1698.000000 0.195625 0.000625 0.000000 0.000000 
180416000 0 35 0 507 -0.046123 0.117813 0.053750 -1688.000000 0.196250 0.000625 0.000000 0.000000 
180480000 58 4 0 1122 -0.046440 0.117500 0.053750 -1652.000000 0.196250 0.000625 0.000000 0.000625 
180544000 53 21 0 1549 -0.046282 0.117500 0.053750 -1660.000000 0.196250 0.000625 0.000000 0.000000 
180608000 14 5 0 772 -0.045570 0.117188 0.053437 -1676.000000 0.195625 0.000625 0.000000 0.000000 
180672000 26 62 0 1214 -0.045491 0.117344 0.053437 -1690.000000 0.195000 0.000625 0.000625 0.000000 
180736000 16 23 0 994 -0.045491 0.117188 0.053437 -1680.000000 0.195000 0.000625 0.000000 0.000000 
180800000 63 42 0 1220 -0.045649 0.116875 0.053437 -1652.000000 0.195000 0.000625 0.000000 0.000000 
180864000 27 60 0 1202 -0.045411 0.117188 0.053437 -1684.000000 0.195000 0.000625 0.000000 0.000000 
180928000 10 67 0 1004 -0.045095 0.117500 0.053281 -1720.000000 0.194375 0.000625 0.000000 0.000000 
180992000 20 25 0 350 -0.045411 0.117031 0.053281 -1674.000000 0.192500 0.000625 0.000000 0.000000 
181056000 34 43 1143 708 -0.045570 0.117500 0.053281 -1696.000000 0.192500 0.000625 0.000000 0.000000 
181120000 58 29 0 1353 -0.045491 0.117031 0.053281 -1670.000000 0.192500 0.000625 0.000000 0.000000 
181184000 36 20 0 340 -0.045016 0.117188 0.053281 -1704.000000 0.192500 0.000625 0.000000 0.000000 
181248000 32 33 0 657 -0.045095 0.117188 0.053437 -1700.000000 0.191875 0.000625 0.000000 0.000000 
181312000 15 24 0 1503 -0.044937 0.116719 0.053437 -1678.000000 0.191875 0.001250 0.000000 0.000000 
181376000 52 10 0 335 -0.045174 0.116719 0.053437 -1666.000000 0.191875 0.000625 0.000000 0.000000 
181440000 20 16 0 209 -0.045016 0.116719 0.053437 -1674.000000 0.191875 0.000625 0.000000 0.000000 
181504000 54 17 20 308 -0.044778 0.116250 0.053125 -1656.000000 0.190000 0.000625 0.000000 0.000000 
181568000 79 72 0 1445 -0.044699 0.116094 0.053125 -1650.000000 0.190000 0.000625 0.000000 0.000000 
181632000 2 9 0 1081 -0.044383 0.115937 0.053125 -1656.000000 0.189375 0.000625 0.000000 0.000000 
181696000 27 25 191 1025 -0.044225 0.115937 0.053125 -1664.000000 0.188750 0.000625 0.000000 0.000000 
181760000 47 53 0 315 -0.044304 0.115781 0.053125 -1650.000000 0.188750 0.000625 0.000000 0.000000 
181824000 23 38 190 202 -0.044146 0.116250 0.052812 -1688.000000 0.188750 0.000625 0.000000 0.000000 
181888000 64 9 0 537 -0.044304 0.116562 0.052812 -1700.000000 0.188750 0.000625 0.000000 0.000000 
181952000 45 10 0 307 -0.044225 0.116094 0.052344 -1674.000000 0.188750 0.000625 0.000625 0.000000 
182016000 69 34 0 251 -0.043908 0.116094 0.052187 -1690.000000 0.187500 0.000625 0.000000 0.000000 
182080000 29 55 0 1127 -0.043987 0.115937 0.052187 -1676.000000 0.187500 0.000625 0.000000 0.000000 
182144000 28 48 868 973 -0.043987 0.115625 0.052187 -1656.000000 0.187500 0.000625 0.000000 0.000000 
182208000 38 57 0 1277 -0.044066 0.115937 0.052187 -1672.000000 0.187500 0.000625 0.000000 0.000000 
182272000 40 5 0 1326 -0.043908 0.115781 0.052031 -1670.000000 0.186875 0.000625 0.000000 0.000000 
182336000 53 8 0 1415 -0.043671 0.116094 0.052031 -1702.000000 0.186875 0.000625 0.000000 0.000000 
182400000 43 34 1550 754 -0.043987 0.115781 0.051875 -1666.000000 0.187500 0.000625 0.000000 0.000000 
182464000 63 15 0 1418 -0.043987 0.115937 0.052031 -1676.000000 0.187500 0.001250 0.000000 0.000000 
182528000 8 13 0 1096 -0.044066 0.116094 0.052031 -1682.000000 0.188125 0.000625 0.000000 0.000000 
182592000 2 61 0 1474 -0.043987 0.116562 0.052031 -1716.000000 0.188125 0.000625 0.000000 0.000000 
182656000 53 63 0 1569 -0.043750 0.116875 0.051875 -1748.000000 0.187500 0.000625 0.000000 0.000000 
182720000 66 0 375 13 -0.043671 0.117188 0.051875 -1772.000000 0.187500 0.000625 0.000000 0.000000 
182784000 4 78 847 824 -0.043750 0.116875 0.051875 -1748.000000 0.186875 0.000625 0.000000 0.000000 
182848000 23 56 0 515 -0.043750 0.116562 0.051719 -1728.000000 0.185625 0.000625 0.000000 0.000000 
182912000 47 17 0 295 -0.043354 0.116562 0.051562 -1748.000000 0.186250 0.000625 0.000000 0.000000 
182976000 45 51 0 711 -0.043513 0.116719 0.051562 -1750.000000 0.186250 0.000625 0.000000 0.000000 
183040000 25 9 0 325 -0.043434 0.116719 0.051562 -1754.000000 0.186250 0.000625 0.000000 0.000000 
183104000 72 62 0 1227 -0.043671 0.116406 0.051719 -1722.000000 0.186250 0.000625 0.000000 0.000000 
183168000 65 22 1532 186 -0.043117 0.116562 0.051562 -1760.000000 0.185625 0.000625 0.000000 0.000000 
183232000 27 0 0 325 -0.043117 0.116406 0.051562 -1750.000000 0.186250 0.000625 0.000000 0.000000 
183296000 65 40 0 1390 -0.043434 0.116250 0.051562 -1724.000000 0.186250 0.000625 0.000000 0.000625 
183360000 53 79 0 1158 -0.043275 0.115937 0.051406 -1712.000000 0.185625 0.000625 0.000000 0.000000 
183424000 9 69 0 163 -0.043117 0.115312 0.051250 -1680.000000 0.185625 0.000625 0.000000 0.000000 
183488000 79 61 0 607 -0.043275 0.115469 0.051094 -1682.000000 0.185625 0.000625 0.000000 0.000000 
183552000 37 75 0 1379 -0.043117 0.116719 0.051094 -1770.000000 0.185000 0.000625 0.000000 0.000000 
183616000 24 7 0 691 -0.043434 0.116562 0.051094 -1744.000000 0.185000 0.000625 0.000000 0.000625 
183680000 68 19 0 1384 -0.043354 0.116719 0.050937 -1758.000000 0.183750 0.000625 0.000000 0.000000 
183744000 72 2 0 1346 -0.043513 0.116562 0.050937 -1740.000000 0.183750 0.000625 0.000000 0.000000 
183808000 76 33 0 304 -0.043117 0.116250 0.050625 -1740.000000 0.182500 0.000625 0.000000 0.000000 
183872000 27 57 0 1278 -0.043038 0.116250 0.050625 -1744.000000 0.182500 0.000625 0.000000 0.000000 
183936000 47 12 1508 871 -0.042563 0.115469 0.050469 -1718.000000 0.183125 0.000625 0.000000 0.000000 
184000000 64 29 0 1357 -0.042326 0.115312 0.050313 -1720.000000 0.181250 0.000625 0.000000 0.000000 
184064000 25 28 0 153 -0.042642 0.115469 0.050469 -1714.000000 0.181875 0.000625 0.000000 0.000000 
184128000 12 4 0 427 -0.042642 0.115625 0.050313 -1724.000000 0.180625 0.000625 0.000000 0.000000 
184192000 71 42 0 748 -0.042642 0.115625 0.050313 -1724.000000 0.181250 0.000625 0.000000 0.000000 
184256000 79 41 0 1134 -0.042405 0.115781 0.050313 -1746.000000 0.180625 0.000625 0.000625 0.000000 
184320000 18 67 0 1256 -0.042484 0.115937 0.050156 -1752.000000 0.180625 0.000625 0.000000 0.000000 
184384000 10 59 0 1034 -0.042405 0.115781 0.050000 -1746.000000 0.180625 0.000625 0.000000 0.000000 
184448000 72 63 0 167 -0.042168 0.116094 0.050000 -1778.000000 0.180625 0.000625 0.000000 0.000000 
184512000 51 23 0 278 -0.041930 0.116250 0.050000 -1800.000000 0.180625 0.000625 0.000000 0.000000 
184576000 67 65 0 970 -0.042009 0.116406 0.050000 -1806.000000 0.180625 0.000625 0.000000 0.000000 
184640000 73 34 0 311 -0.042009 0.116719 0.050000 -1826.000000 0.180625 0.000625 0.000000 0.000000 
184704000 67 56 1165 72 -0.041930 0.116406 0.050000 -1810.000000 0.180625 0.000625 0.000000 0.000000 
184768000 74 42 0 410 -0.042247 0.116562 0.050000 -1804.000000 0.181250 0.000625 0.000000 0.000000 
184832000 8 2 0 1473 -0.042405 0.116562 0.049844 -1796.000000 0.180625 0.000625 0.001250 0.000000 
184896000 40 72 0 1499 -0.041851 0.116406 0.049688 -1814.000000 0.180000 0.000625 0.000625 0.000000 
184960000 42 79 0 1442 -0.041930 0.115937 0.049688 -1780.000000 0.180000 0.000625 0.000000 0.000000 
185024000 30 74 0 1321 -0.041930 0.115781 0.049688 -1770.000000 0.180000 0.000625 0.000000 0.000000 
185088000 64 22 0 1104 -0.041851 0.115156 0.049375 -1734.000000 0.178750 0.000625 0.000000 0.000625 
185152000 15 37 0 586 -0.042168 0.115156 0.049375 -1718.000000 0.178750 0.000625 0.000000 0.000000 
185216000 51 78 0 1431 -0.042089 0.115312 0.049375 -1732.000000 0.178750 0.000625 0.000000 0.000000 
185280000 62 65 0 807 -0.042009 0.115000 0.049375 -1716.000000 0.178750 0.000625 0.000000 0.000000 
185344000 59 50 0 865 -0.041930 0.114375 0.049375 -1680.000000 0.178750 0.000625 0.000000 0.000000 
185408000 55 66 903 925 -0.041772 0.114062 0.049219 -1668.000000 0.178750 0.000625 0.000000 0.000000 
185472000 45 10 0 551 -0.041535 0.114375 0.049375 -1700.000000 0.178750 0.001250 0.000000 0.000625 
185536000 60 66 0 1404 -0.041693 0.114844 0.049375 -1722.000000 0.179375 0.000625 0.000625 0.000000 
185600000 21 71 0 1261 -0.041218 0.114844 0.049219 -1746.000000 0.178125 0.000625 0.000000 0.000000 
185664000 22 22 0 38 -0.041218 0.114844 0.049219 -1746.000000 0.178125 0.000625 0.000000 0.000000 
185728000 71 29 0 1479 -0.041060 0.114687 0.049219 -1744.000000 0.178125 0.000625 0.000000 0.000000 
185792000 77 79 0 1258 -0.041060 0.114687 0.049219 -1744.000000 0.177500 0.000625 0.000000 0.000000 
185856000 31 54 0 679 -0.040823 0.115469 0.049219 -1806.000000 0.177500 0.000625 0.000000 0.000000 
185920000 53 49 0 731 -0.040981 0.115469 0.049063 -1798.000000 0.177500 0.000625 0.000000 0.000000 
185984000 47 75 0 1056 -0.041060 0.115469 0.049063 -1794.000000 0.176250 0.000625 0.000000 0.000000 
186048000 18 74 0 1123 -0.040665 0.115156 0.049063 -1794.000000 0.175625 0.000625 0.000000 0.000000 
186112000 7 47 0 1408 -0.040585 0.115156 0.049063 -1798.000000 0.175000 0.000625 0.000000 0.000000 
186176000 46 71 0 764 -0.040585 0.115156 0.048750 -1798.000000 0.174375 0.000625 0.000625 0.000000 
186240000 20 28 0 366 -0.040427 0.115312 0.048750 -1816.000000 0.173125 0.000625 0.000000 0.000000 
186304000 26 61 0 1435 -0.040427 0.115781 0.048750 -1846.000000 0.173125 0.001250 0.000000 0.000000 
186368000 19 15 0 1130 -0.040032 0.116094 0.048750 -1886.000000 0.173125 0.000625 0.000000 0.000000 
186432000 79 71 0 295 -0.039953 0.116250 0.048750 -1900.000000 0.173125 0.000625 0.000000 0.000000 
186496000 32 59 0 497 -0.040032 0.115937 0.048750 -1876.000000 0.172500 0.000625 0.000000 0.000000 
186560000 26 64 0 536 -0.039953 0.115937 0.048750 -1880.000000 0.173125 0.000625 0.000000 0.000000 
186624000 37 46 0 1234 -0.039953 0.115781 0.048750 -1870.000000 0.173125 0.000625 0.000000 0.000000 
186688000 47 46 1105 1556 -0.040585 0.115937 0.048750 -1848.000000 0.173125 0.000625 0.000000 0.000000 
186752000 73 71 0 789 -0.040665 0.115781 0.048906 -1834.000000 0.173750 0.000625 0.000000 0.000000 
186816000 17 32 0 1 -0.040506 0.115625 0.048750 -1832.000000 0.173125 0.000625 0.000000 0.000000 
186880000 1 66 0 147 -0.040427 0.115781 0.048750 -1846.000000 0.173750 0.000625 0.000000 0.000000 
186944000 50 41 0 424 -0.040427 0.116406 0.048750 -1886.000000 0.173750 0.000625 0.000000 0.000000 
187008000 64 33 0 167 -0.040506 0.116094 0.048750 -1862.000000 0.174375 0.000625 0.000000 0.000000 
187072000 64 41 0 1512 -0.039953 0.116094 0.048594 -1890.000000 0.173125 0.000625 0.000625 0.000000 
187136000 37 79 0 136 -0.040190 0.115937 0.048594 -1868.000000 0.173750 0.000625 0.000000 0.000000 
187200000 12 12 0 1313 -0.040111 0.115625 0.048594 -1852.000000 0.173750 0.000625 0.000000 0.000000 
187264000 35 9 0 380 -0.040111 0.115781 0.048594 -1862.000000 0.173750 0.000625 0.000000 0.000000 
187328000 66 40 0 847 -0.040269 0.116406 0.048750 -1894.000000 0.173125 0.001250 0.000000 0.000000 
187392000 2 79 0 697 -0.039953 0.115937 0.048750 -1880.000000 0.173125 0.001250 0.000000 0.000000 
187456000 61 71 0 1345 -0.039399 0.115625 0.048594 -1888.000000 0.171250 0.001250 0.000000 0.000625 
187520000 34 0 0 744 -0.039715 0.115469 0.048594 -1862.000000 0.171250 0.001250 0.000000 0.000000 
187584000 42 25 0 48 -0.039715 0.115156 0.048438 -1842.000000 0.170625 0.001250 0.000000 0.000000 
187648000 13 36 0 1182 -0.040111 0.116094 0.048438 -1882.000000 0.170625 0.000625 0.000000 0.000000 
187712000 21 72 1105 1330 -0.040269 0.115937 0.048438 -1864.000000 0.170625 0.000625 0.000000 0.000625 
187776000 64 0 0 339 -0.040111 0.115625 0.048281 -1852.000000 0.170625 0.001250 0.000000 0.000000 
187840000 3 12 0 719 -0.040032 0.115781 0.048125 -1866.000000 0.170625 0.000625 0.000000 0.000000 
187904000 78 25 0 1522 -0.039873 0.115156 0.048125 -1834.000000 0.170625 0.000625 0.000000 0.000000 
187968000 17 47 382 1043 -0.039794 0.115000 0.048125 -1828.000000 0.171250 0.000625 0.000000 0.000000 
188032000 60 73 0 1504 -0.039557 0.115469 0.047813 -1870.000000 0.170000 0.000625 0.000000 0.000000 
188096000 51 79 0 643 -0.039320 0.116562 0.047813 -1952.000000 0.170000 0.000625 0.000000 0.000000 
188160000 53 18 0 695 -0.039953 0.116562 0.047813 -1920.000000 0.170000 0.000625 0.000000 0.000000 
188224000 76 25 0 1565 -0.039636 0.116562 0.047813 -1936.000000 0.170000 0.000625 0.000000 0.000000 
188288000 32 24 0 1407 -0.039399 0.117031 0.047813 -1978.000000 0.170000 0.000625 0.000000 0.000625 
188352000 5 66 0 210 -0.039320 0.116875 0.047969 -1972.000000 0.169375 0.000625 0.000625 0.000000 
188416000 68 57 0 1532 -0.039241 0.116875 0.047969 -1976.000000 0.169375 0.000625 0.000000 0.000000 
188480000 35 21 0 70 -0.038924 0.116875 0.047813 -1992.000000 0.168125 0.000625 0.000000 0.000625 
188544000 2 24 0 1290 -0.039320 0.116875 0.047813 -1972.000000 0.168125 0.000625 0.000000 0.000000 
188608000 13 76 0 831 -0.039399 0.117344 0.047813 -1998.000000 0.167500 0.000625 0.000000 0.000000 
188672000 50 18 0 1304 -0.039161 0.117031 0.047813 -1990.000000 0.167500 0.000625 0.000000 0.000000 
188736000 25 76 0 1069 -0.039161 0.116719 0.047344 -1970.000000 0.166875 0.000625 0.000000 0.000000 
188800000 42 59 0 1299 -0.038766 0.117031 0.047188 -2010.000000 0.165625 0.000625 0.000000 0.000000 
188864000 24 6 0 1442 -0.038687 0.116406 0.047031 -1974.000000 0.166250 0.000625 0.000000 0.000000 
188928000 15 49 0 1212 -0.038766 0.116406 0.047031 -1970.000000 0.165625 0.001250 0.000000 0.000000 
188992000 2 58 0 847 -0.038845 0.116562 0.046719 -1976.000000 0.165000 0.000625 0.000000 0.000000 
189056000 24 69 17 954 -0.038687 0.115937 0.046250 -1944.000000 0.164375 0.000625 0.000000 0.000000 
189120000 51 34 488 1470 -0.038687 0.115781 0.046094 -1934.000000 0.164375 0.000625 0.000000 0.000000 
189184000 15 61 0 1327 -0.038687 0.115469 0.046094 -1914.000000 0.164375 0.000625 0.000000 0.000000 
189248000 5 53 0 683 -0.038528 0.115312 0.045937 -1912.000000 0.164375 0.000625 0.000000 0.000000 
189312000 51 26 0 1465 -0.038528 0.115625 0.045937 -1932.000000 0.164375 0.000625 0.000000 0.000000 
189376000 74 42 0 1202 -0.037816 0.115781 0.045937 -1978.000000 0.164375 0.000625 0.000000 0.000000 
189440000 7 5 0 480 -0.038212 0.115937 0.045937 -1968.000000 0.164375 0.000625 0.000000 0.000000 
189504000 69 75 0 826 -0.038212 0.115625 0.045937 -1948.000000 0.164375 0.000625 0.000000 0.000000 
189568000 29 35 0 1170 -0.038133 0.114844 0.045312 -1902.000000 0.164375 0.000625 0.000000 0.000000 
189632000 27 16 0 255 -0.038291 0.114375 0.045312 -1864.000000 0.165000 0.000625 0.000000 0.000000 
189696000 11 30 0 1068 -0.038054 0.114062 0.044844 -1856.000000 0.164375 0.000625 0.000000 0.000000 
189760000 21 4 0 277 -0.037579 0.113281 0.044687 -1830.000000 0.163125 0.000625 0.000000 0.000000 
189824000 3 75 0 47 -0.037579 0.112969 0.044687 -1810.000000 0.163125 0.000625 0.000000 0.000000 
189888000 2 47 0 1541 -0.037500 0.112500 0.044531 -1784.000000 0.162500 0.000625 0.000000 0.000000 
189952000 70 62 490 466 -0.037579 0.112344 0.044531 -1770.000000 0.162500 0.000625 0.000000 0.000000 
190016000 14 19 0 1115 -0.037421 0.112969 0.044531 -1818.000000 0.162500 0.000625 0.000000 0.000000 
190080000 57 58 0 1302 -0.037579 0.112187 0.044375 -1760.000000 0.162500 0.000625 0.000000 0.000625 
190144000 28 63 0 894 -0.037737 0.112500 0.044375 -1772.000000 0.163125 0.001250 0.000000 0.000000 
190208000 6 77 0 792 -0.037737 0.112187 0.044375 -1752.000000 0.163125 0.000625 0.000000 0.000000 
190272000 54 43 0 1046 -0.037500 0.111719 0.044219 -1734.000000 0.162500 0.000625 0.000000 0.000000 
190336000 26 9 0 1590 -0.037104 0.111719 0.044219 -1754.000000 0.161250 0.000625 0.000000 0.000000 
190400000 50 73 0 243 -0.037104 0.111719 0.044219 -1754.000000 0.161250 0.001250 0.000000 0.000000 
190464000 48 66 0 1192 -0.036630 0.111406 0.044062 -1758.000000 0.160625 0.000625 0.000000 0.000000 
190528000 23 1 0 208 -0.036867 0.111250 0.044062 -1736.000000 0.160625 0.000625 0.000000 0.000000 
190592000 1 65 0 1023 -0.036788 0.111250 0.043906 -1740.000000 0.160000 0.000625 0.000000 0.000000 
190656000 23 30 0 650 -0.036788 0.110625 0.043594 -1700.000000 0.160000 0.000625 0.000000 0.000625 
190720000 21 22 0 1345 -0.036630 0.110469 0.043594 -1698.000000 0.159375 0.000625 0.000625 0.000000 
190784000 16 46 0 308 -0.036709 0.110156 0.043594 -1674.000000 0.159375 0.000625 0.000000 0.000000 
190848000 23 15 0 1108 -0.036551 0.110313 0.043594 -1692.000000 0.159375 0.000625 0.000000 0.000000 
190912000 45 23 0 1473 -0.036551 0.110156 0.043125 -1682.000000 0.158125 0.000625 0.000000 0.000000 
190976000 30 24 0 55 -0.036709 0.110000 0.042969 -1664.000000 0.158125 0.000625 0.000000 0.000000 
191040000 79 66 0 931 -0.036551 0.110469 0.042969 -1702.000000 0.158125 0.000625 0.000000 0.000000 
191104000 24 64 118 481 -0.036472 0.110781 0.042969 -1726.000000 0.158125 0.000625 0.000000 0.000000 
191168000 52 48 0 1465 -0.036472 0.111094 0.042969 -1746.000000 0.157500 0.000625 0.000000 0.000000 
191232000 32 18 0 1492 -0.035997 0.111094 0.042813 -1770.000000 0.156875 0.000625 0.000000 0.000000 
191296000 62 46 0 2 -0.035680 0.110781 0.042813 -1766.000000 0.156250 0.000625 0.000000 0.000000 
191360000 39 40 428 1386 -0.035601 0.110781 0.042813 -1770.000000 0.155625 0.000625 0.000000 0.000000 
191424000 76 18 277 1383 -0.035680 0.110313 0.042656 -1736.000000 0.155000 0.000625 0.000000 0.000000 
191488000 25 9 0 562 -0.035601 0.109844 0.042656 -1710.000000 0.155000 0.000625 0.000000 0.000625 
191552000 27 4 0 1059 -0.035601 0.109688 0.042656 -1700.000000 0.155000 0.000625 0.000625 0.000000 
191616000 41 44 471 1112 -0.035285 0.110000 0.042656 -1736.000000 0.155000 0.000625 0.000000 0.000000 
191680000 68 63 0 1228 -0.035127 0.110313 0.042813 -1764.000000 0.155000 0.001250 0.000000 0.000000 
191744000 38 61 0 245 -0.035285 0.110000 0.042813 -1736.000000 0.155000 0.000625 0.000000 0.000000 
191808000 65 27 0 162 -0.035443 0.110313 0.042813 -1748.000000 0.155000 0.000625 0.000000 0.000000 
191872000 73 72 0 1072 -0.035601 0.110469 0.042813 -1750.000000 0.155000 0.000625 0.000000 0.000000 
191936000 10 18 0 267 -0.035522 0.110469 0.042969 -1754.000000 0.155000 0.000625 0.000000 0.000000 
192000000 75 17 0 671 -0.035443 0.110469 0.042969 -1758.000000 0.153750 0.000625 0.000000 0.000000 
192064000 32 3 0 1431 -0.035522 0.110469 0.042969 -1754.000000 0.153750 0.000625 0.000000 0.000625 
192128000 23 20 0 634 -0.035206 0.110000 0.042656 -1740.000000 0.153750 0.000625 0.000000 0.000000 
192192000 56 21 0 20 -0.035047 0.110000 0.042500 -1748.000000 0.153125 0.000625 0.000000 0.000000 
192256000 78 40 0 99 -0.035206 0.110469 0.042813 -1770.000000 0.153750 0.001250 0.000000 0.000000 
192320000 55 18 0 1278 -0.035047 0.109688 0.042656 -1728.000000 0.153125 0.000625 0.000000 0.000000 
192384000 65 26 0 730 -0.034968 0.110156 0.042656 -1762.000000 0.153125 0.000625 0.000000 0.000000 
192448000 15 75 0 1073 -0.035047 0.110156 0.042656 -1758.000000 0.152500 0.001250 0.000000 0.000000 
192512000 32 52 0 547 -0.035127 0.109844 0.042656 -1734.000000 0.152500 0.000625 0.000625 0.000000 
192576000 25 66 0 122 -0.035206 0.109531 0.042344 -1710.000000 0.151875 0.000625 0.000000 0.000000 
192640000 9 13 0 915 -0.035285 0.109844 0.042344 -1726.000000 0.152500 0.000625 0.000625 0.000000 
192704000 47 10 0 12 -0.035285 0.109688 0.041875 -1716.000000 0.153125 0.000625 0.000000 0.000000 
192768000 6 7 1258 773 -0.035206 0.110313 0.041875 -1760.000000 0.152500 0.000625 0.000000 0.000000 
192832000 51 49 0 983 -0.034889 0.109844 0.041719 -1746.000000 0.151875 0.000625 0.000000 0.000625 
192896000 11 33 0 987 -0.034573 0.109688 0.041719 -1752.000000 0.150625 0.001250 0.000000 0.000000 
192960000 58 44 0 1391 -0.034652 0.109688 0.041719 -1748.000000 0.150000 0.000625 0.000000 0.000000 
193024000 47 42 1591 341 -0.034335 0.109063 0.041563 -1724.000000 0.150000 0.000625 0.000000 0.000000 
193088000 41 56 0 561 -0.034177 0.109375 0.041563 -1752.000000 0.150000 0.000625 0.000000 0.000000 
193152000 41 53 0 129 -0.033861 0.108906 0.041406 -1738.000000 0.149375 0.000625 0.000000 0.000000 
193216000 52 8 0 1018 -0.033703 0.109219 0.041406 -1766.000000 0.148750 0.000625 0.000000 0.000000 
193280000 15 75 0 154 -0.033861 0.109375 0.041406 -1768.000000 0.148750 0.000625 0.000000 0.000000 
193344000 69 51 0 1161 -0.034019 0.109219 0.041094 -1750.000000 0.148125 0.000625 0.000000 0.000000 
193408000 42 19 0 838 -0.034019 0.108906 0.041094 -1730.000000 0.148125 0.000625 0.000000 0.000000 
193472000 7 73 0 115 -0.033940 0.108750 0.041094 -1724.000000 0.148750 0.000625 0.000000 0.000000 
193536000 45 47 666 1113 -0.033940 0.109531 0.041094 -1774.000000 0.148750 0.000625 0.000000 0.000000 
193600000 39 13 0 1152 -0.034177 0.109688 0.041094 -1772.000000 0.148125 0.000625 0.000000 0.000000 
193664000 74 41 0 731 -0.034098 0.109844 0.040781 -1786.000000 0.148125 0.000625 0.000000 0.000000 
193728000 22 30 0 633 -0.033940 0.109531 0.040625 -1774.000000 0.147500 0.000625 0.000000 0.000000 
193792000 56 13 0 369 -0.034256 0.109531 0.040625 -1758.000000 0.148125 0.001250 0.000000 0.000000 
193856000 8 39 0 107 -0.034335 0.109063 0.040625 -1724.000000 0.148125 0.000625 0.000000 0.000000 
193920000 19 26 0 214 -0.034256 0.108281 0.040625 -1678.000000 0.148750 0.000625 0.000000 0.000000 
193984000 73 73 1056 525 -0.034019 0.108281 0.040625 -1690.000000 0.148750 0.000625 0.000000 0.000000 
194048000 36 18 0 1012 -0.034019 0.108125 0.040781 -1680.000000 0.148750 0.000625 0.000000 0.000000 
194112000 40 57 0 465 -0.033861 0.108125 0.040625 -1688.000000 0.148125 0.000625 0.000000 0.000000 
194176000 53 58 0 485 -0.034098 0.108125 0.040625 -1676.000000 0.148125 0.000625 0.000000 0.000000 
194240000 10 7 0 1286 -0.034335 0.107813 0.040625 -1644.000000 0.148125 0.000625 0.000000 0.000000 
194304000 51 68 0 515 -0.034335 0.107969 0.040625 -1654.000000 0.149375 0.000625 0.000000 0.000000 
194368000 22 9 0 48 -0.034335 0.107656 0.040625 -1634.000000 0.148750 0.000625 0.000000 0.000000 
194432000 18 55 0 939 -0.034098 0.107813 0.040469 -1656.000000 0.148125 0.000625 0.000000 0.000000 
194496000 75 70 0 198 -0.033782 0.108438 0.040469 -1712.000000 0.146875 0.000625 0.000000 0.000000 
194560000 51 9 0 63 -0.033307 0.107813 0.039531 -1696.000000 0.145625 0.000625 0.000000 0.000000 
194624000 35 41 0 1484 -0.033228 0.108281 0.039531 -1730.000000 0.145625 0.000625 0.000000 0.000000 
194688000 9 41 0 556 -0.033070 0.107969 0.039531 -1718.000000 0.145000 0.000625 0.000000 0.000625 
194752000 65 64 0 1076 -0.032991 0.108281 0.039531 -1742.000000 0.145000 0.000625 0.000000 0.000000 
194816000 49 34 229 1247 -0.032753 0.107813 0.039531 -1724.000000 0.145000 0.000625 0.000000 0.000000 
194880000 76 20 0 961 -0.032674 0.107031 0.039531 -1678.000000 0.145000 0.000625 0.000000 0.000000 
194944000 66 6 0 251 -0.032278 0.107031 0.039531 -1698.000000 0.143750 0.000625 0.000000 0.000000 
195008000 74 54 0 680 -0.032199 0.106875 0.039531 -1692.000000 0.144375 0.000625 0.000000 0.000625 
195072000 11 55 0 798 -0.032278 0.107188 0.039531 -1708.000000 0.143125 0.000625 0.000000 0.000000 
195136000 35 19 0 1486 -0.032674 0.107344 0.039531 -1698.000000 0.143750 0.000625 0.000000 0.000000 
195200000 10 31 0 516 -0.032358 0.107344 0.039375 -1714.000000 0.142500 0.001250 0.000000 0.000000 
195264000 26 17 0 503 -0.032437 0.107813 0.038906 -1740.000000 0.142500 0.000625 0.000000 0.000000 
195328000 39 55 0 508 -0.032278 0.107500 0.038906 -1728.000000 0.141875 0.000625 0.000625 0.000000 
195392000 18 10 0 711 -0.032278 0.107813 0.038906 -1748.000000 0.141875 0.000625 0.000000 0.000000 
195456000 12 68 0 131 -0.031962 0.108438 0.038750 -1804.000000 0.140625 0.000625 0.000000 0.000000 
195520000 2 34 0 1542 -0.031566 0.108281 0.038594 -1814.000000 0.139375 0.001250 0.000000 0.000625 
195584000 75 34 786 416 -0.031725 0.107344 0.038594 -1746.000000 0.139375 0.001250 0.000000 0.000000 
195648000 48 59 0 1191 -0.031566 0.106719 0.038594 -1714.000000 0.139375 0.001250 0.000000 0.000000 
195712000 19 77 0 388 -0.031487 0.106094 0.038281 -1678.000000 0.139375 0.000625 0.000000 0.000000 
195776000 60 49 0 707 -0.031487 0.106406 0.038281 -1698.000000 0.139375 0.000625 0.000000 0.000000 
195840000 60 67 0 1345 -0.031487 0.105938 0.038125 -1668.000000 0.139375 0.001250 0.000000 0.000000 
195904000 0 9 0 148 -0.031804 0.106250 0.038125 -1672.000000 0.138750 0.000625 0.000625 0.000000 
195968000 44 1 0 323 -0.031566 0.105938 0.037969 -1664.000000 0.137500 0.000625 0.000625 0.000000 
196032000 77 1 0 1393 -0.031408 0.106094 0.037812 -1682.000000 0.137500 0.000625 0.001250 0.000000 
196096000 71 62 0 1059 -0.031250 0.106250 0.037812 -1700.000000 0.137500 0.000625 0.000000 0.000000 
196160000 16 78 0 1397 -0.031408 0.106875 0.037969 -1732.000000 0.137500 0.000625 0.000000 0.000625 
196224000 64 1 0 250 -0.031092 0.106406 0.037812 -1718.000000 0.137500 0.001250 0.000000 0.000000 
196288000 70 61 0 458 -0.031013 0.106094 0.037656 -1702.000000 0.136875 0.000625 0.000000 0.000000 
196352000 4 0 0 1176 -0.031250 0.105625 0.037656 -1660.000000 0.136875 0.000625 0.000000 0.000000 
196416000 14 75 0 771 -0.031250 0.105938 0.037656 -1680.000000 0.136875 0.000625 0.000000 0.000000 
196480000 16 35 690 540 -0.030775 0.106094 0.037656 -1714.000000 0.136875 0.000625 0.000000 0.000000 
196544000 54 68 0 415 -0.030775 0.106250 0.037656 -1724.000000 0.136250 0.000625 0.000000 0.000000 
196608000 50 31 0 895 -0.030380 0.105625 0.037500 -1704.000000 0.135000 0.000625 0.000000 0.000000 
196672000 8 65 0 1441 -0.030222 0.106406 0.037344 -1762.000000 0.134375 0.000625 0.000000 0.000000 
196736000 46 28 0 1113 -0.030222 0.106250 0.037187 -1752.000000 0.133750 0.001250 0.000000 0.000000 
196800000 39 32 53 1130 -0.030063 0.106094 0.037187 -1750.000000 0.133125 0.000625 0.000000 0.000000 
196864000 37 61 0 217 -0.030063 0.106406 0.037187 -1770.000000 0.133125 0.000625 0.000000 0.000000 
196928000 22 59 0 1280 -0.030142 0.106406 0.037187 -1766.000000 0.133125 0.000625 0.000000 0.000000 
196992000 36 15 88 15 -0.030459 0.106250 0.037187 -1740.000000 0.133125 0.000625 0.000000 0.000625 
197056000 0 53 0 559 -0.030459 0.106094 0.037031 -1730.000000 0.132500 0.000625 0.000000 0.000000 
197120000 54 27 0 682 -0.030301 0.106094 0.036406 -1738.000000 0.131875 0.000625 0.000000 0.000000 
197184000 41 2 0 844 -0.030222 0.106094 0.036406 -1742.000000 0.131875 0.000625 0.000000 0.000000 
197248000 12 71 759 1232 -0.029905 0.106250 0.036562 -1768.000000 0.130625 0.000625 0.000000 0.000000 
197312000 46 20 36 12 -0.030142 0.107188 0.036562 -1816.000000 0.131250 0.000625 0.000000 0.000000 
197376000 40 0 0 318 -0.030301 0.107188 0.036719 -1808.000000 0.131875 0.000625 0.000000 0.000000 
197440000 22 79 0 1291 -0.030142 0.107188 0.036719 -1816.000000 0.131875 0.000625 0.000000 0.000000 
197504000 37 39 903 413 -0.030063 0.107188 0.036719 -1820.000000 0.131875 0.000625 0.000000 0.000625 
197568000 15 21 0 716 -0.030063 0.106875 0.036562 -1800.000000 0.130625 0.000625 0.000625 0.000000 
197632000 66 25 0 1250 -0.030063 0.107188 0.036562 -1820.000000 0.130000 0.000625 0.000625 0.000000 
197696000 78 3 0 713 -0.029826 0.107188 0.036562 -1832.000000 0.128750 0.000625 0.000000 0.000000 
197760000 34 72 0 1297 -0.029589 0.106719 0.036562 -1814.000000 0.128750 0.000625 0.000000 0.000000 
197824000 73 74 0 148 -0.029193 0.106406 0.036406 -1814.000000 0.128750 0.000625 0.000000 0.000000 
197888000 65 40 0 674 -0.029351 0.107500 0.036406 -1876.000000 0.128750 0.000625 0.000000 0.000000 
197952000 53 54 0 1051 -0.029430 0.106563 0.034219 -1812.000000 0.127500 0.001250 0.000000 0.000000 
198016000 35 23 0 1323 -0.029272 0.107031 0.034063 -1850.000000 0.127500 0.000625 0.000000 0.000000 
198080000 24 78 0 1210 -0.029272 0.107188 0.034063 -1860.000000 0.126875 0.000625 0.000000 0.000000 
198144000 28 46 0 64 -0.029272 0.106719 0.033906 -1830.000000 0.126250 0.000625 0.000000 0.000000 
198208000 17 56 0 566 -0.029035 0.106875 0.033906 -1852.000000 0.126250 0.000625 0.000000 0.000000 
198272000 53 35 0 493 -0.028797 0.106094 0.033750 -1814.000000 0.125000 0.000625 0.000000 0.000000 
198336000 50 70 0 89 -0.028402 0.105781 0.033594 -1814.000000 0.123750 0.000625 0.000000 0.000000 
198400000 47 58 0 1597 -0.028481 0.105938 0.033594 -1820.000000 0.123750 0.000625 0.000000 0.000000 
198464000 24 62 0 13 -0.028481 0.106094 0.033594 -1830.000000 0.123750 0.000625 0.000000 0.000000 
198528000 0 78 0 1584 -0.028402 0.106094 0.033594 -1834.000000 0.123125 0.000625 0.000000 0.000000 
198592000 37 1 0 1492 -0.028797 0.105781 0.033594 -1794.000000 0.123125 0.000625 0.000000 0.000000 
198656000 30 47 0 632 -0.028797 0.106094 0.033594 -1814.000000 0.123125 0.000625 0.000000 0.000000 
198720000 17 68 0 1229 -0.028956 0.105625 0.033594 -1776.000000 0.123125 0.000625 0.000000 0.000000 
198784000 76 55 0 1392 -0.028797 0.105938 0.033438 -1804.000000 0.123125 0.000625 0.000000 0.000000 
198848000 27 35 0 1268 -0.028956 0.106406 0.033594 -1826.000000 0.123750 0.000625 0.000000 0.000000 
198912000 27 73 0 1574 -0.028481 0.106875 0.033281 -1880.000000 0.122500 0.000625 0.000000 0.000000 
198976000 76 15 0 285 -0.028402 0.106563 0.033125 -1864.000000 0.121875 0.000625 0.000000 0.000000 
199040000 32 4 0 1240 -0.028323 0.106875 0.032969 -1888.000000 0.121875 0.000625 0.000000 0.000000 
199104000 24 28 0 1211 -0.028877 0.106719 0.032969 -1850.000000 0.121250 0.000625 0.000000 0.000000 
199168000 58 43 1478 355 -0.028560 0.106563 0.032969 -1856.000000 0.120625 0.000625 0.000000 0.000000 
199232000 32 56 0 1067 -0.028560 0.106563 0.032969 -1856.000000 0.120625 0.000625 0.000000 0.000000 
199296000 43 7 0 214 -0.028323 0.106563 0.032969 -1868.000000 0.120625 0.000625 0.000625 0.000000 
199360000 71 14 0 1558 -0.028323 0.106406 0.032656 -1858.000000 0.120000 0.000625 0.000000 0.000000 
199424000 8 18 0 1092 -0.028006 0.106406 0.032500 -1874.000000 0.120000 0.000625 0.000000 0.000625 
199488000 79 66 0 1023 -0.027848 0.107031 0.032188 -1922.000000 0.120000 0.000625 0.000000 0.000000 
199552000 26 39 0 607 -0.027927 0.106875 0.032188 -1908.000000 0.120000 0.000625 0.000625 0.000000 
199616000 66 31 0 394 -0.027848 0.106719 0.032188 -1902.000000 0.119375 0.000625 0.000000 0.000000 
199680000 17 44 0 1529 -0.027769 0.106719 0.032188 -1906.000000 0.119375 0.001250 0.000000 0.000000 
199744000 5 68 0 1012 -0.027848 0.105938 0.032188 -1852.000000 0.119375 0.000625 0.000000 0.000000 
199808000 12 47 0 209 -0.028085 0.105625 0.032188 -1820.000000 0.119375 0.000625 0.000000 0.000000 
199872000 56 40 0 1425 -0.027927 0.105781 0.032188 -1838.000000 0.118750 0.000625 0.000000 0.000000 
199936000 66 9 1584 309 -0.027769 0.105000 0.032188 -1796.000000 0.119375 0.000625 0.000000 0.000000 
200000000 2 31 0 298 -0.027611 0.105000 0.032188 -1804.000000 0.118125 0.000625 0.000000 0.000000 
200064000 68 6 1444 116 -0.027611 0.104688 0.032188 -1784.000000 0.118125 0.000625 0.000000 0.000000 
200128000 64 58 0 1558 -0.027294 0.104844 0.032188 -1810.000000 0.117500 0.000625 0.000625 0.000625 
200192000 15 70 0 805 -0.027215 0.104688 0.032344 -1804.000000 0.118125 0.000625 0.000000 0.000000 
200256000 21 72 87 1478 -0.027532 0.104844 0.032344 -1798.000000 0.118125 0.000625 0.000000 0.000000 
200320000 2 16 0 1314 -0.027611 0.104688 0.032344 -1784.000000 0.118125 0.001250 0.000000 0.000000 
200384000 54 16 0 1569 -0.027294 0.105000 0.032344 -1820.000000 0.118125 0.000625 0.000000 0.000000 
200448000 38 29 0 477 -0.027532 0.105313 0.032344 -1828.000000 0.118125 0.000625 0.000000 0.000000 
200512000 2 11 0 103 -0.027453 0.105469 0.032188 -1842.000000 0.117500 0.000625 0.000000 0.000000 
200576000 59 25 0 1500 -0.026978 0.105313 0.031875 -1856.000000 0.116250 0.001250 0.000000 0.000000 
200640000 14 49 0 817 -0.027453 0.104844 0.031875 -1802.000000 0.116250 0.001250 0.000000 0.000000 
200704000 42 58 0 86 -0.027215 0.105000 0.031875 -1824.000000 0.116250 0.000625 0.000000 0.000000 
200768000 26 76 0 946 -0.027215 0.105000 0.031875 -1824.000000 0.115625 0.001250 0.000000 0.000000 
200832000 5 59 0 1379 -0.027215 0.105000 0.031719 -1824.000000 0.115625 0.000625 0.000000 0.000000 
200896000 68 34 0 600 -0.026741 0.105000 0.031563 -1848.000000 0.115000 0.000625 0.000625 0.000000 
200960000 51 79 0 407 -0.026661 0.105000 0.031406 -1852.000000 0.115000 0.000625 0.000000 0.000000 
201024000 59 52 0 1450 -0.026741 0.105156 0.031406 -1858.000000 0.114375 0.000625 0.000000 0.000000 
201088000 23 53 0 448 -0.026741 0.104844 0.031094 -1838.000000 0.114375 0.000625 0.000000 0.000000 
201152000 16 39 0 448 -0.027057 0.104844 0.030937 -1822.000000 0.113750 0.000625 0.000000 0.000000 
201216000 12 58 0 1424 -0.026978 0.104844 0.030781 -1826.000000 0.113750 0.000625 0.000000 0.000000 
201280000 53 47 0 1566 -0.026661 0.104375 0.030781 -1812.000000 0.113125 0.000625 0.000000 0.000625 
201344000 66 35 0 744 -0.026345 0.104688 0.030781 -1848.000000 0.113125 0.000625 0.000000 0.000000 
201408000 23 32 0 785 -0.025949 0.104375 0.030625 -1848.000000 0.112500 0.000625 0.000000 0.000000 
201472000 32 65 0 377 -0.025791 0.104531 0.030312 -1866.000000 0.111875 0.000625 0.000000 0.000000 
201536000 37 79 0 331 -0.025791 0.104375 0.030312 -1856.000000 0.111875 0.000625 0.000000 0.000000 
201600000 27 77 0 1139 -0.025949 0.104375 0.030312 -1848.000000 0.111875 0.000625 0.000000 0.000000 
201664000 36 1 0 160 -0.026266 0.104688 0.030469 -1852.000000 0.111875 0.000625 0.000625 0.000000 
201728000 46 25 0 143 -0.026424 0.105313 0.030469 -1884.000000 0.111250 0.000625 0.000000 0.000000 
201792000 15 20 0 575 -0.026028 0.105000 0.030469 -1884.000000 0.111875 0.000625 0.000000 0.000000 
201856000 71 52 0 204 -0.026108 0.104844 0.030469 -1870.000000 0.111875 0.000625 0.000000 0.000000 
201920000 69 42 0 540 -0.026028 0.104688 0.030469 -1864.000000 0.111250 0.000625 0.000000 0.000000 
201984000 71 5 0 455 -0.026187 0.104063 0.030469 -1816.000000 0.110625 0.000625 0.000000 0.000000 
202048000 60 46 0 1471 -0.026345 0.104219 0.030469 -1818.000000 0.111250 0.000625 0.000000 0.000000 
202112000 47 7 0 5 -0.026108 0.104688 0.030312 -1860.000000 0.111250 0.000625 0.000000 0.000000 
202176000 14 9 0 317 -0.026503 0.105469 0.030312 -1890.000000 0.110625 0.000625 0.000000 0.000000 
202240000 11 76 0 959 -0.026582 0.105938 0.030312 -1916.000000 0.110625 0.000625 0.000000 0.000000 
202304000 70 28 0 819 -0.026741 0.105313 0.030312 -1868.000000 0.111250 0.001250 0.000000 0.000000 
202368000 0 74 0 1600 -0.026741 0.105781 0.030469 -1898.000000 0.111250 0.001250 0.000000 0.000000 
202432000 61 49 0 29 -0.026187 0.104688 0.030469 -1856.000000 0.110625 0.000625 0.000000 0.000000 
202496000 19 63 0 822 -0.025949 0.104531 0.030469 -1858.000000 0.110625 0.000625 0.000000 0.000000 
202560000 49 46 0 1465 -0.025633 0.104063 0.030469 -1844.000000 0.110000 0.000625 0.000000 0.000000 
202624000 27 25 0 22 -0.026108 0.104375 0.030781 -1840.000000 0.110000 0.000625 0.000000 0.000000 
202688000 22 49 0 187 -0.026108 0.104844 0.030781 -1870.000000 0.110000 0.000625 0.000000 0.000000 
202752000 79 12 0 1513 -0.025949 0.105156 0.030781 -1898.000000 0.110000 0.000625 0.000000 0.000000 
202816000 68 39 0 530 -0.026028 0.104844 0.030781 -1874.000000 0.110000 0.000625 0.000000 0.000000 
202880000 13 62 0 286 -0.025475 0.104844 0.030469 -1902.000000 0.109375 0.000625 0.000000 0.000000 
202944000 6 70 0 1192 -0.025633 0.104531 0.030469 -1874.000000 0.109375 0.000625 0.000000 0.000000 
203008000 71 21 0 744 -0.025791 0.104375 0.030469 -1856.000000 0.109375 0.000625 0.000000 0.000000 
203072000 49 1 0 681 -0.025633 0.104531 0.030469 -1874.000000 0.109375 0.000625 0.000000 0.000000 
203136000 61 0 0 394 -0.025949 0.104219 0.030156 -1838.000000 0.109375 0.000625 0.000000 0.000000 
203200000 73 23 0 842 -0.025949 0.104219 0.030156 -1838.000000 0.109375 0.000625 0.000000 0.000000 
203264000 63 24 0 1497 -0.025949 0.103438 0.029844 -1788.000000 0.108750 0.000625 0.000625 0.000000 
203328000 79 27 0 783 -0.025712 0.103438 0.029687 -1800.000000 0.108125 0.001250 0.000000 0.000000 
203392000 14 11 0 1194 -0.025633 0.102969 0.029687 -1774.000000 0.108125 0.001250 0.000000 0.000000 
203456000 69 54 0 1373 -0.025712 0.103594 0.029687 -1810.000000 0.107500 0.000625 0.000625 0.000000 
203520000 69 40 0 498 -0.025316 0.104219 0.029531 -1870.000000 0.107500 0.000625 0.001250 0.000000 
203584000 51 46 757 438 -0.025475 0.104063 0.029531 -1852.000000 0.107500 0.001250 0.000000 0.000000 
203648000 4 10 0 819 -0.025633 0.104219 0.029531 -1854.000000 0.107500 0.000625 0.000000 0.000000 
203712000 66 52 0 1144 -0.025633 0.104063 0.029531 -1844.000000 0.107500 0.000625 0.001250 0.000000 
203776000 4 50 0 554 -0.025554 0.104375 0.029687 -1868.000000 0.107500 0.000625 0.000000 0.000000 
203840000 10 34 0 327 -0.025316 0.104688 0.029687 -1900.000000 0.107500 0.000625 0.000000 0.000000 
203904000 15 34 0 846 -0.025475 0.105156 0.029687 -1922.000000 0.108125 0.000625 0.000000 0.000000 
203968000 34 22 0 1120 -0.025158 0.104844 0.029687 -1918.000000 0.107500 0.000625 0.000000 0.000000 
204032000 32 63 0 1522 -0.024842 0.104531 0.029687 -1914.000000 0.107500 0.000625 0.000000 0.000000 
204096000 40 38 984 1356 -0.024763 0.104844 0.029687 -1938.000000 0.108125 0.000625 0.000000 0.000000 
204160000 5 55 0 232 -0.024921 0.104375 0.029687 -1900.000000 0.108125 0.000625 0.000000 0.000000 
204224000 8 17 0 309 -0.025000 0.104219 0.029687 -1886.000000 0.108125 0.000625 0.000000 0.000000 
204288000 69 31 0 541 -0.024763 0.104531 0.029687 -1918.000000 0.108125 0.000625 0.000000 0.000000 
204352000 11 76 0 457 -0.024684 0.104531 0.029687 -1922.000000 0.108125 0.000625 0.000000 0.000000 
204416000 47 35 198 686 -0.024684 0.104688 0.029687 -1932.000000 0.108125 0.000625 0.000000 0.000625 
204480000 71 73 0 602 -0.024763 0.104063 0.029687 -1888.000000 0.108125 0.000625 0.000000 0.000000 
204544000 55 48 0 918 -0.024763 0.104063 0.029531 -1888.000000 0.107500 0.000625 0.000000 0.000000 
204608000 32 41 0 1424 -0.025000 0.104063 0.029531 -1876.000000 0.107500 0.000625 0.000000 0.000000 
204672000 11 43 0 254 -0.024684 0.103594 0.029531 -1862.000000 0.107500 0.000625 0.000000 0.000000 
204736000 37 24 0 567 -0.024842 0.102813 0.029531 -1804.000000 0.107500 0.000625 0.000625 0.000000 
204800000 31 79 0 812 -0.024684 0.102656 0.029219 -1802.000000 0.106875 0.000625 0.000000 0.000000 
204864000 25 54 0 1420 -0.024684 0.102656 0.029219 -1802.000000 0.106875 0.000625 0.000000 0.000000 
204928000 49 3 173 848 -0.024209 0.101719 0.029063 -1766.000000 0.105625 0.000625 0.000000 0.000000 
204992000 16 43 0 1562 -0.024209 0.101562 0.029063 -1756.000000 0.105000 0.000625 0.000000 0.000000 
205056000 39 50 0 451 -0.024367 0.100781 0.028906 -1698.000000 0.105000 0.000625 0.000000 0.000000 
205120000 33 45 0 1469 -0.024288 0.101094 0.028906 -1722.000000 0.105000 0.000625 0.000625 0.000000 
205184000 36 1 0 1017 -0.024367 0.100937 0.028906 -1708.000000 0.105000 0.001250 0.000000 0.000000 
205248000 63 18 0 953 -0.024288 0.101719 0.028906 -1762.000000 0.105000 0.000625 0.000000 0.000000 
205312000 74 11 0 835 -0.024130 0.102031 0.028281 -1790.000000 0.105000 0.000625 0.000000 0.000000 
205376000 54 4 0 773 -0.024209 0.102188 0.028281 -1796.000000 0.105000 0.000625 0.000000 0.000000 
205440000 8 29 0 510 -0.024051 0.102188 0.028281 -1804.000000 0.105000 0.000625 0.000000 0.000000 
205504000 24 34 0 123 -0.024209 0.102188 0.027969 -1796.000000 0.105000 0.000625 0.000000 0.000000 
205568000 14 13 0 744 -0.024367 0.101406 0.027813 -1738.000000 0.105000 0.000625 0.000000 0.000625 
205632000 66 9 1211 605 -0.024288 0.101719 0.027813 -1762.000000 0.105000 0.000625 0.000000 0.000000 
205696000 0 52 0 1590 -0.024446 0.101406 0.027813 -1734.000000 0.105000 0.000625 0.000000 0.000000 
205760000 61 34 0 872 -0.024604 0.101094 0.027813 -1706.000000 0.105000 0.000625 0.000000 0.000000 
205824000 37 73 0 1103 -0.024446 0.101250 0.027813 -1724.000000 0.105625 0.000625 0.000000 0.000000 
205888000 46 21 0 1556 -0.024604 0.101562 0.027500 -1736.000000 0.105625 0.000625 0.000000 0.000000 
205952000 68 66 0 517 -0.024367 0.101094 0.027500 -1718.000000 0.105625 0.000625 0.000000 0.000000 
206016000 58 53 0 1551 -0.024288 0.100937 0.027500 -1712.000000 0.105625 0.000625 0.000000 0.000000 
206080000 73 6 0 1361 -0.024367 0.101094 0.027656 -1718.000000 0.106250 0.000625 0.000000 0.000000 
206144000 32 50 0 1129 -0.024446 0.101250 0.027656 -1724.000000 0.105625 0.000625 0.000625 0.000000 
206208000 72 14 0 1210 -0.024446 0.101094 0.027656 -1714.000000 0.105625 0.000625 0.000625 0.000000 
206272000 59 62 0 667 -0.024446 0.100937 0.027656 -1704.000000 0.105625 0.000625 0.000000 0.000000 
206336000 13 31 0 967 -0.024446 0.100781 0.027656 -1694.000000 0.105625 0.000625 0.000000 0.000000 
206400000 12 33 0 1188 -0.024525 0.100937 0.027656 -1700.000000 0.105625 0.000625 0.000000 0.000000 
206464000 44 4 0 1133 -0.024446 0.100781 0.027656 -1694.000000 0.105625 0.000625 0.000000 0.000000 
206528000 35 2 0 879 -0.024684 0.100000 0.027656 -1632.000000 0.105625 0.000625 0.000000 0.000000 
206592000 37 66 0 1402 -0.024684 0.099844 0.027656 -1622.000000 0.105625 0.001250 0.000000 0.000000 
206656000 43 72 0 60 -0.024842 0.099531 0.027656 -1594.000000 0.105625 0.000625 0.000000 0.000625 
206720000 49 63 0 1191 -0.024763 0.100000 0.027656 -1628.000000 0.105625 0.000625 0.000000 0.000000 
206784000 30 7 595 277 -0.024684 0.100000 0.027656 -1632.000000 0.105625 0.000625 0.000000 0.000000 
206848000 33 64 0 899 -0.024288 0.100625 0.027656 -1692.000000 0.105000 0.000625 0.000000 0.000625 
206912000 6 31 0 461 -0.024288 0.100469 0.027656 -1682.000000 0.105000 0.001250 0.000625 0.000000 
206976000 43 65 0 1556 -0.024130 0.099844 0.027656 -1650.000000 0.105000 0.000625 0.000000 0.000000 
207040000 41 27 0 558 -0.024288 0.100000 0.027656 -1652.000000 0.105000 0.000625 0.000000 0.000000 
207104000 53 35 0 453 -0.024367 0.100156 0.027656 -1658.000000 0.105000 0.000625 0.000000 0.000000 
207168000 70 65 0 1332 -0.024130 0.099687 0.027500 -1640.000000 0.104375 0.000625 0.000000 0.000000 
207232000 77 2 0 742 -0.023972 0.099531 0.027500 -1638.000000 0.103750 0.000625 0.000000 0.000000 
207296000 74 56 0 562 -0.024051 0.099375 0.027500 -1624.000000 0.103750 0.000625 0.000000 0.000000 
207360000 19 57 0 702 -0.023813 0.099219 0.027500 -1626.000000 0.103750 0.000625 0.000000 0.000000 
207424000 70 29 0 721 -0.023813 0.098906 0.027500 -1606.000000 0.103750 0.000625 0.000000 0.000625 
207488000 57 23 0 751 -0.023813 0.098906 0.027656 -1606.000000 0.104375 0.000625 0.000000 0.000000 
207552000 78 37 0 868 -0.023813 0.098750 0.027656 -1596.000000 0.104375 0.000625 0.000000 0.000000 
207616000 36 70 0 1450 -0.024051 0.098281 0.027656 -1554.000000 0.104375 0.000625 0.000000 0.000000 
207680000 20 62 0 130 -0.024130 0.098125 0.027656 -1540.000000 0.105000 0.000625 0.000000 0.000000 
207744000 7 11 0 36 -0.023972 0.097656 0.027500 -1518.000000 0.105000 0.000625 0.000000 0.000000 
207808000 30 78 0 219 -0.023972 0.097500 0.027500 -1508.000000 0.103750 0.000625 0.000000 0.000000 
207872000 1 48 553 1035 -0.023892 0.097656 0.027500 -1522.000000 0.103750 0.000625 0.000000 0.000000 
207936000 3 41 0 446 -0.023813 0.097969 0.027500 -1546.000000 0.103750 0.000625 0.000625 0.000000 
208000000 5 74 0 1047 -0.023418 0.097812 0.027344 -1556.000000 0.103125 0.000625 0.000000 0.000000 
208064000 31 30 0 361 -0.023259 0.097969 0.027187 -1574.000000 0.102500 0.000625 0.000000 0.000000 
208128000 70 8 0 1348 -0.023339 0.098125 0.027187 -1580.000000 0.102500 0.000625 0.000000 0.000000 
208192000 14 79 0 1193 -0.023259 0.097969 0.027187 -1574.000000 0.103125 0.000625 0.000000 0.000000 
208256000 26 34 0 1173 -0.023418 0.098125 0.026875 -1576.000000 0.103125 0.000625 0.000000 0.000000 
208320000 41 20 0 1099 -0.023418 0.098125 0.026875 -1576.000000 0.103125 0.000625 0.000000 0.000000 
208384000 11 62 0 1349 -0.023576 0.098281 0.026875 -1578.000000 0.103125 0.000625 0.000000 0.000000 
208448000 20 37 0 1328 -0.023576 0.097969 0.026875 -1558.000000 0.102500 0.000625 0.000000 0.000000 
208512000 54 65 0 23 -0.023418 0.097656 0.026250 -1546.000000 0.101875 0.000625 0.000000 0.000000 
208576000 11 26 0 466 -0.023418 0.098125 0.026250 -1576.000000 0.101875 0.000625 0.000000 0.000000 
208640000 31 51 0 1191 -0.023418 0.098281 0.026250 -1586.000000 0.101875 0.000625 0.000000 0.000000 
208704000 67 35 0 69 -0.023418 0.098281 0.026094 -1586.000000 0.101875 0.001250 0.000000 0.000000 
208768000 1 46 0 1047 -0.023339 0.098125 0.025937 -1580.000000 0.101250 0.000625 0.000000 0.000000 
208832000 19 7 0 67 -0.023339 0.097969 0.025937 -1570.000000 0.101250 0.000625 0.000000 0.000000 
208896000 16 43 0 61 -0.023339 0.098437 0.025937 -1600.000000 0.101250 0.000625 0.000000 0.000000 
208960000 16 73 0 688 -0.023022 0.098437 0.025937 -1616.000000 0.101250 0.000625 0.000000 0.000000 
209024000 25 4 0 676 -0.022943 0.098906 0.025781 -1650.000000 0.100625 0.000625 0.000000 0.000000 
209088000 65 42 593 628 -0.022785 0.099062 0.025781 -1668.000000 0.100625 0.000625 0.000000 0.000000 
209152000 45 23 0 1424 -0.022943 0.098750 0.025781 -1640.000000 0.100625 0.000625 0.000000 0.000000 
209216000 36 13 0 485 -0.022943 0.098906 0.025625 -1650.000000 0.100000 0.000625 0.000000 0.000000 
209280000 68 70 0 1539 -0.022627 0.099062 0.025625 -1676.000000 0.100000 0.000625 0.000000 0.000000 
209344000 10 67 0 954 -0.022706 0.099375 0.025625 -1692.000000 0.099375 0.000625 0.000000 0.000000 
209408000 2 68 0 238 -0.022468 0.099531 0.025625 -1714.000000 0.098750 0.000625 0.000000 0.000000 
209472000 12 13 0 1550 -0.022310 0.099687 0.025625 -1732.000000 0.098750 0.001250 0.000000 0.000000 
209536000 36 78 0 131 -0.022310 0.099687 0.025625 -1732.000000 0.098750 0.001250 0.000000 0.000000 
209600000 61 50 0 1503 -0.022310 0.099844 0.025625 -1742.000000 0.098750 0.000625 0.000000 0.000000 
209664000 53 15 999 1204 -0.022073 0.100000 0.023281 -1764.000000 0.098125 0.000625 0.000000 0.000000 
209728000 10 4 0 918 -0.021994 0.099687 0.023281 -1748.000000 0.098125 0.000625 0.000000 0.000000 
209792000 76 75 0 1068 -0.022073 0.099531 0.023438 -1734.000000 0.098750 0.000625 0.000000 0.000000 
209856000 67 52 0 219 -0.022231 0.099375 0.023438 -1716.000000 0.098750 0.000625 0.000000 0.000000 
209920000 55 5 0 63 -0.022310 0.099531 0.023438 -1722.000000 0.098750 0.000625 0.000000 0.000000 
209984000 15 76 0 592 -0.022547 0.099375 0.023438 -1700.000000 0.098750 0.000625 0.000000 0.000000 
210048000 61 19 651 745 -0.022389 0.099687 0.023438 -1728.000000 0.098750 0.000625 0.000000 0.000000 
210112000 8 69 0 841 -0.022231 0.099531 0.023125 -1726.000000 0.098750 0.000625 0.000000 0.000000 
210176000 3 38 0 659 -0.022152 0.099062 0.023125 -1700.000000 0.098125 0.000625 0.000000 0.000000 
210240000 16 23 760 1297 -0.022310 0.099375 0.023281 -1712.000000 0.098125 0.000625 0.000000 0.000000 
210304000 13 34 0 1234 -0.022547 0.099062 0.023281 -1680.000000 0.098125 0.000625 0.000000 0.000000 
210368000 6 34 0 1042 -0.022231 0.099375 0.023281 -1716.000000 0.098125 0.000625 0.000625 0.000000 
210432000 16 4 0 729 -0.022073 0.099531 0.023125 -1734.000000 0.097500 0.000625 0.000000 0.000000 
210496000 19 30 0 48 -0.022073 0.099844 0.023125 -1754.000000 0.096875 0.001250 0.000000 0.000000 
210560000 51 52 0 561 -0.022231 0.099844 0.023125 -1746.000000 0.096875 0.000625 0.000000 0.000000 
210624000 28 47 0 600 -0.022468 0.099375 0.023125 -1704.000000 0.096875 0.000625 0.000625 0.000000 
210688000 29 29 0 938 -0.022310 0.099375 0.023125 -1712.000000 0.096875 0.000625 0.000000 0.000000 
210752000 60 27 0 1146 -0.022389 0.099531 0.023125 -1718.000000 0.096875 0.000625 0.000000 0.000000 
210816000 76 48 0 813 -0.022389 0.099687 0.023125 -1728.000000 0.096875 0.000625 0.000000 0.000000 
210880000 78 9 0 1015 -0.022152 0.099687 0.023125 -1740.000000 0.096250 0.000625 0.000000 0.000000 
210944000 44 2 0 130 -0.022468 0.100000 0.023125 -1744.000000 0.096875 0.000625 0.000625 0.000000 
211008000 15 65 0 846 -0.022073 0.100156 0.023125 -1774.000000 0.095625 0.000625 0.000000 0.000000 
211072000 22 53 0 795 -0.022073 0.100625 0.023125 -1804.000000 0.095625 0.000625 0.000000 0.000000 
211136000 67 52 0 1350 -0.021915 0.100312 0.023125 -1792.000000 0.095625 0.000625 0.000000 0.000000 
211200000 76 10 0 70 -0.021994 0.100156 0.023125 -1778.000000 0.095625 0.000625 0.000000 0.000000 
211264000 71 52 0 307 -0.022073 0.100156 0.023125 -1774.000000 0.095625 0.000625 0.000000 0.000000 
211328000 63 34 0 972 -0.022073 0.100469 0.023125 -1794.000000 0.095625 0.000625 0.000000 0.000000 
211392000 58 15 0 570 -0.021994 0.100625 0.023125 -1808.000000 0.095625 0.000625 0.000000 0.000625 
211456000 55 33 0 118 -0.021835 0.100156 0.023125 -1786.000000 0.096250 0.000625 0.000000 0.000000 
211520000 67 42 0 1258 -0.022073 0.100000 0.023125 -1764.000000 0.096250 0.000625 0.000000 0.000000 
211584000 76 49 0 1058 -0.022073 0.099844 0.023125 -1754.000000 0.096250 0.000625 0.000000 0.000000 
211648000 43 57 0 580 -0.021677 0.099375 0.023125 -1744.000000 0.095000 0.000625 0.000000 0.000000 
211712000 45 37 232 1518 -0.021677 0.099531 0.023125 -1754.000000 0.095000 0.000625 0.000000 0.000000 
211776000 39 6 0 1575 -0.021756 0.100312 0.023125 -1800.000000 0.095000 0.000625 0.000000 0.000000 
211840000 31 13 0 1423 -0.021598 0.100000 0.023125 -1788.000000 0.095000 0.000625 0.000000 0.000625 
211904000 27 8 706 632 -0.021915 0.099844 0.023125 -1762.000000 0.095000 0.000625 0.000000 0.000000 
211968000 54 49 0 510 -0.021598 0.100312 0.023125 -1808.000000 0.095000 0.001250 0.000000 0.000000 
212032000 18 10 0 902 -0.021756 0.100625 0.023125 -1820.000000 0.095000 0.000625 0.000000 0.000000 
212096000 61 67 0 900 -0.021756 0.100625 0.023125 -1820.000000 0.095000 0.000625 0.000000 0.000000 
212160000 7 78 0 332 -0.021203 0.100781 0.022969 -1858.000000 0.093125 0.000625 0.000000 0.000000 
212224000 24 44 0 295 -0.021598 0.100156 0.022969 -1798.000000 0.093750 0.001250 0.000000 0.000000 
212288000 27 28 0 81 -0.021440 0.099375 0.022656 -1756.000000 0.092500 0.000625 0.000000 0.000000 
212352000 37 44 0 503 -0.021440 0.098906 0.022656 -1726.000000 0.092500 0.000625 0.000000 0.000000 
212416000 34 71 0 741 -0.021519 0.098281 0.022656 -1682.000000 0.093125 0.000625 0.000000 0.000000 
212480000 52 25 0 1588 -0.021282 0.098594 0.022656 -1714.000000 0.092500 0.000625 0.000000 0.000000 
212544000 40 79 0 783 -0.021282 0.098594 0.022656 -1714.000000 0.092500 0.000625 0.000000 0.000000 
212608000 55 10 0 231 -0.021519 0.098594 0.022656 -1702.000000 0.092500 0.000625 0.000625 0.000000 
212672000 78 69 0 1301 -0.021044 0.098125 0.022656 -1696.000000 0.091875 0.000625 0.000000 0.000000 
212736000 46 63 1118 1383 -0.021519 0.097969 0.022656 -1662.000000 0.091875 0.000625 0.000000 0.000000 
212800000 29 49 0 1539 -0.021203 0.097656 0.022656 -1658.000000 0.091875 0.000625 0.000625 0.000625 
212864000 11 13 0 519 -0.020886 0.097344 0.022656 -1654.000000 0.092500 0.000625 0.000000 0.000000 
212928000 16 53 0 1335 -0.021044 0.097500 0.022656 -1656.000000 0.091875 0.000625 0.000000 0.000000 
212992000 22 59 0 405 -0.021361 0.097500 0.022187 -1640.000000 0.091250 0.000625 0.000000 0.000000 
213056000 69 14 0 1220 -0.021044 0.097031 0.021875 -1626.000000 0.090000 0.000625 0.000625 0.000000 
213120000 55 39 0 699 -0.021044 0.097187 0.021875 -1636.000000 0.090000 0.000625 0.000000 0.000000 
213184000 78 54 0 1199 -0.021044 0.097187 0.021719 -1636.000000 0.089375 0.000625 0.000000 0.000625 
213248000 51 52 0 1520 -0.020886 0.097031 0.021719 -1634.000000 0.089375 0.000625 0.000000 0.000000 
213312000 32 41 0 1563 -0.020253 0.096250 0.021562 -1616.000000 0.088125 0.000625 0.000000 0.000000 
213376000 20 31 0 1186 -0.020649 0.097031 0.021562 -1646.000000 0.088125 0.000625 0.000000 0.000000 
213440000 0 17 0 913 -0.020728 0.097187 0.021562 -1652.000000 0.088750 0.000625 0.000000 0.000000 
213504000 45 0 0 789 -0.020570 0.096719 0.021562 -1630.000000 0.088750 0.000625 0.000000 0.000000 
213568000 11 50 0 1150 -0.020253 0.096406 0.021562 -1626.000000 0.087500 0.000625 0.000000 0.000625 
213632000 64 26 142 374 -0.020016 0.095781 0.021562 -1598.000000 0.087500 0.000625 0.000000 0.000000 
213696000 36 71 0 1597 -0.020095 0.095625 0.021562 -1584.000000 0.087500 0.000625 0.000000 0.000000 
213760000 0 56 0 211 -0.020016 0.095469 0.021562 -1578.000000 0.087500 0.001250 0.000000 0.000000 
213824000 18 53 0 1571 -0.019858 0.095625 0.021562 -1596.000000 0.087500 0.000625 0.000000 0.000000 
213888000 78 38 0 716 -0.019858 0.096250 0.021562 -1636.000000 0.087500 0.000625 0.000625 0.000000 
213952000 5 0 0 640 -0.019937 0.096094 0.021562 -1622.000000 0.086875 0.000625 0.000000 0.000000 
214016000 40 58 0 155 -0.020016 0.096250 0.021562 -1628.000000 0.086875 0.000625 0.000000 0.000000 
214080000 14 75 0 168 -0.019778 0.095625 0.021406 -1600.000000 0.086250 0.000625 0.000000 0.000000 
214144000 17 16 0 414 -0.019541 0.095625 0.021094 -1612.000000 0.085000 0.000625 0.000000 0.000000 
214208000 31 3 0 942 -0.019225 0.095625 0.021094 -1628.000000 0.085000 0.000625 0.000000 0.000000 
214272000 72 40 0 741 -0.019146 0.095625 0.021094 -1632.000000 0.085625 0.000625 0.000000 0.000000 
214336000 21 3 0 530 -0.019066 0.095313 0.021094 -1616.000000 0.085000 0.000625 0.000000 0.000000 
214400000 79 37 0 1008 -0.019146 0.095469 0.021094 -1622.000000 0.085000 0.000625 0.000000 0.000000 
214464000 0 77 0 769 -0.019066 0.094844 0.021094 -1586.000000 0.085000 0.000625 0.000000 0.000000 
214528000 21 37 0 83 -0.018987 0.094844 0.021094 -1590.000000 0.085625 0.000625 0.000000 0.000000 
214592000 4 47 0 277 -0.018750 0.094688 0.020781 -1592.000000 0.084375 0.000625 0.000000 0.000000 
214656000 53 9 0 1172 -0.018750 0.094063 0.020781 -1552.000000 0.084375 0.000625 0.000625 0.000000 
214720000 78 73 0 1472 -0.018592 0.093906 0.020625 -1550.000000 0.084375 0.000625 0.000000 0.000000 
214784000 7 0 0 763 -0.018434 0.094063 0.020469 -1568.000000 0.083125 0.000625 0.000000 0.000625 
214848000 44 35 325 760 -0.018434 0.093750 0.020469 -1548.000000 0.083125 0.000625 0.000000 0.000000 
214912000 58 8 0 1023 -0.018434 0.093906 0.020469 -1558.000000 0.083125 0.000625 0.000000 0.000000 
214976000 28 38 0 872 -0.018592 0.093750 0.020469 -1540.000000 0.083125 0.000625 0.000000 0.000000 
215040000 27 4 0 53 -0.018513 0.093125 0.020469 -1504.000000 0.082500 0.000625 0.000000 0.000000 
215104000 62 17 0 531 -0.018671 0.092656 0.020469 -1466.000000 0.082500 0.000625 0.000000 0.000000 
215168000 63 16 0 624 -0.018750 0.092969 0.020469 -1482.000000 0.081875 0.000625 0.000000 0.000000 
215232000 39 48 0 1137 -0.018671 0.093594 0.020469 -1526.000000 0.081875 0.001250 0.000000 0.000625 
215296000 30 29 0 1106 -0.018434 0.093594 0.020469 -1538.000000 0.081250 0.000625 0.000000 0.000000 
215360000 59 0 0 181 -0.017959 0.094531 0.020156 -1622.000000 0.080625 0.000625 0.000000 0.000625 
215424000 30 32 0 191 -0.018038 0.094375 0.020156 -1608.000000 0.080625 0.000625 0.000000 0.000000 
215488000 13 41 0 803 -0.018196 0.094219 0.020000 -1590.000000 0.080625 0.000625 0.000000 0.000000 
215552000 47 23 0 193 -0.018196 0.093438 0.020000 -1540.000000 0.080625 0.000625 0.000000 0.000000 
215616000 14 34 0 1547 -0.018038 0.093281 0.019844 -1538.000000 0.080000 0.001250 0.000000 0.000000 
215680000 14 21 0 97 -0.017801 0.093281 0.019844 -1550.000000 0.080000 0.000625 0.000000 0.000000 
215744000 10 69 0 1315 -0.017959 0.093438 0.019844 -1552.000000 0.079375 0.000625 0.000000 0.000625 
215808000 51 14 0 195 -0.018038 0.094063 0.019844 -1588.000000 0.079375 0.000625 0.000000 0.000000 
215872000 76 57 0 352 -0.017880 0.093750 0.019688 -1576.000000 0.078750 0.000625 0.000000 0.000000 
215936000 4 26 0 1017 -0.017722 0.093750 0.019688 -1584.000000 0.078750 0.000625 0.000000 0.000000 
216000000 46 78 0 981 -0.017880 0.093438 0.019688 -1556.000000 0.078750 0.000625 0.000000 0.000000 
216064000 15 47 0 5 -0.017880 0.093125 0.019688 -1536.000000 0.078750 0.000625 0.000000 0.000000 
216128000 65 57 0 132 -0.017642 0.093125 0.019531 -1548.000000 0.078125 0.000625 0.000000 0.000000 
216192000 74 3 0 659 -0.017405 0.092969 0.019531 -1550.000000 0.077500 0.000625 0.000625 0.000000 
216256000 19 4 0 1107 -0.017326 0.092656 0.019531 -1534.000000 0.076875 0.000625 0.000000 0.000000 
216320000 65 73 0 1089 -0.017089 0.092188 0.019531 -1516.000000 0.076875 0.001250 0.000000 0.000000 
216384000 64 1 0 274 -0.016930 0.091406 0.019219 -1474.000000 0.076250 0.000625 0.000000 0.000000 
216448000 10 37 0 175 -0.017089 0.090938 0.019219 -1436.000000 0.076250 0.000625 0.000000 0.000000 
216512000 13 76 0 1029 -0.016930 0.091406 0.019219 -1474.000000 0.075625 0.000625 0.000000 0.000000 
216576000 11 52 0 550 -0.016930 0.091094 0.019062 -1454.000000 0.074375 0.000625 0.000000 0.000000 
216640000 53 3 0 1387 -0.016930 0.091250 0.019062 -1464.000000 0.074375 0.000625 0.000000 0.000000 
216704000 13 79 0 827 -0.016930 0.090781 0.019062 -1434.000000 0.074375 0.001250 0.000000 0.000000 
216768000 64 30 0 7 -0.017009 0.091250 0.019062 -1460.000000 0.074375 0.000625 0.000000 0.000625 
216832000 77 40 0 292 -0.017009 0.091563 0.019062 -1480.000000 0.074375 0.000625 0.000000 0.000000 
216896000 58 70 0 1248 -0.016930 0.091563 0.019062 -1484.000000 0.073125 0.000625 0.000000 0.000000 
216960000 3 31 98 785 -0.016930 0.091719 0.019062 -1494.000000 0.073125 0.000625 0.000000 0.000000 
217024000 36 4 0 1086 -0.016693 0.091250 0.019062 -1476.000000 0.073125 0.000625 0.000000 0.000000 
217088000 46 52 52 523 -0.016535 0.091250 0.018906 -1484.000000 0.072500 0.000625 0.000000 0.000000 
217152000 15 28 0 997 -0.016218 0.090938 0.018906 -1480.000000 0.071875 0.000625 0.000000 0.000625 
217216000 55 48 0 1364 -0.016218 0.091406 0.018906 -1510.000000 0.071875 0.000625 0.000000 0.000000 
217280000 61 32 0 1389 -0.016297 0.091563 0.018906 -1516.000000 0.072500 0.000625 0.000000 0.000000 
217344000 5 71 0 302 -0.016772 0.091406 0.018750 -1482.000000 0.071875 0.000625 0.000000 0.000000 
217408000 47 5 0 387 -0.016535 0.091250 0.018750 -1484.000000 0.072500 0.000625 0.000000 0.000000 
217472000 27 62 0 1335 -0.016377 0.090625 0.018750 -1452.000000 0.072500 0.000625 0.000000 0.000000 
217536000 69 43 0 72 -0.016377 0.090469 0.018750 -1442.000000 0.071875 0.000625 0.000000 0.000000 
217600000 47 62 0 493 -0.016139 0.090625 0.018750 -1464.000000 0.071875 0.001250 0.000000 0.000000 
217664000 78 30 0 1072 -0.016377 0.090938 0.018750 -1472.000000 0.071250 0.000625 0.000000 0.000625 
217728000 4 58 0 746 -0.016377 0.090781 0.018750 -1462.000000 0.071250 0.000625 0.000000 0.000000 
217792000 62 51 0 611 -0.016535 0.090781 0.018750 -1454.000000 0.070000 0.000625 0.000000 0.000000 
217856000 42 4 0 1524 -0.016139 0.090781 0.018594 -1474.000000 0.068750 0.000625 0.000000 0.000000 
217920000 65 56 0 1527 -0.016060 0.091250 0.019062 -1508.000000 0.068750 0.000625 0.000000 0.000000 
217984000 21 42 0 1239 -0.016297 0.091406 0.019062 -1506.000000 0.067500 0.000625 0.000000 0.000000 
218048000 16 33 0 858 -0.015902 0.091094 0.019062 -1506.000000 0.067500 0.000625 0.000000 0.000000 
218112000 37 2 0 555 -0.015744 0.090469 0.018906 -1474.000000 0.067500 0.000625 0.000000 0.000000 
218176000 75 33 0 227 -0.015506 0.090938 0.018906 -1516.000000 0.067500 0.000625 0.000000 0.000000 
218240000 66 10 705 268 -0.015427 0.091250 0.018906 -1540.000000 0.066875 0.000625 0.000000 0.000000 
218304000 26 74 0 154 -0.015427 0.091250 0.018906 -1540.000000 0.067500 0.000625 0.000000 0.000000 
218368000 9 75 0 693 -0.015506 0.091094 0.018906 -1526.000000 0.067500 0.000625 0.000000 0.000000 
218432000 8 18 1051 1024 -0.015348 0.091094 0.018906 -1534.000000 0.066875 0.000625 0.000000 0.000000 
218496000 58 18 0 407 -0.015427 0.090625 0.018750 -1500.000000 0.066250 0.000625 0.000000 0.000000 
218560000 32 3 0 1484 -0.015427 0.091406 0.018750 -1550.000000 0.066250 0.000625 0.000625 0.000000 
218624000 31 10 0 1189 -0.015348 0.090781 0.018750 -1514.000000 0.065625 0.001250 0.000625 0.000000 
218688000 75 19 0 920 -0.015506 0.090938 0.018750 -1516.000000 0.065625 0.000625 0.000000 0.000625 
218752000 19 34 0 1098 -0.015506 0.091719 0.018750 -1566.000000 0.065625 0.000625 0.000000 0.000000 
218816000 46 64 0 1470 -0.015427 0.091563 0.018750 -1560.000000 0.065625 0.000625 0.000000 0.000000 
218880000 67 22 0 613 -0.015427 0.091250 0.018750 -1540.000000 0.065625 0.000625 0.000000 0.000000 
218944000 57 16 0 843 -0.015269 0.091406 0.018750 -1558.000000 0.065000 0.000625 0.000000 0.000000 
219008000 74 24 0 555 -0.015427 0.091250 0.018750 -1540.000000 0.065000 0.000625 0.000000 0.000000 
219072000 21 20 0 1488 -0.015585 0.091250 0.018750 -1532.000000 0.065000 0.000625 0.000000 0.000000 
219136000 46 60 0 533 -0.015348 0.090938 0.018750 -1524.000000 0.065000 0.000625 0.000000 0.000000 
219200000 25 64 433 186 -0.015427 0.090938 0.018750 -1520.000000 0.065000 0.000625 0.000000 0.000000 
219264000 39 43 0 1282 -0.015032 0.090313 0.018594 -1500.000000 0.063750 0.000625 0.000000 0.000000 
219328000 30 54 0 895 -0.014953 0.090313 0.018594 -1504.000000 0.063750 0.000625 0.000000 0.000625 
219392000 77 75 0 690 -0.015032 0.090000 0.018594 -1480.000000 0.064375 0.000625 0.000625 0.000000 
219456000 39 1 0 519 -0.014478 0.089688 0.018594 -1488.000000 0.063125 0.000625 0.000625 0.000000 
219520000 8 25 0 1471 -0.014557 0.089688 0.018594 -1484.000000 0.063125 0.000625 0.000000 0.000000 
219584000 11 78 0 923 -0.014794 0.089688 0.018594 -1472.000000 0.063125 0.000625 0.000000 0.000000 
219648000 42 2 0 1066 -0.014953 0.090156 0.018594 -1494.000000 0.063125 0.000625 0.000000 0.000000 
219712000 9 0 0 261 -0.015427 0.090469 0.018750 -1490.000000 0.063750 0.001250 0.000000 0.000000 
219776000 64 17 0 986 -0.015348 0.090625 0.018750 -1504.000000 0.063750 0.000625 0.000000 0.000000 
219840000 47 44 0 454 -0.015506 0.090313 0.018594 -1476.000000 0.063750 0.000625 0.000000 0.000000 
219904000 70 43 0 1236 -0.015111 0.089531 0.018594 -1446.000000 0.063750 0.000625 0.000000 0.000000 
219968000 30 10 0 874 -0.014953 0.089844 0.018594 -1474.000000 0.063750 0.000625 0.000000 0.000000 
220032000 74 1 0 1521 -0.015190 0.089844 0.018594 -1462.000000 0.063750 0.000625 0.000000 0.000000 
220096000 62 66 0 125 -0.015190 0.089688 0.018437 -1452.000000 0.063750 0.000625 0.000000 0.000000 
220160000 29 12 0 540 -0.014953 0.089844 0.018437 -1474.000000 0.063750 0.000625 0.000000 0.000000 
220224000 57 49 0 1353 -0.014953 0.090313 0.018437 -1504.000000 0.063750 0.000625 0.000625 0.000000 
220288000 68 8 0 174 -0.014715 0.090156 0.017656 -1506.000000 0.063125 0.000625 0.000000 0.000000 
220352000 10 74 0 220 -0.014557 0.090156 0.017656 -1514.000000 0.063125 0.000625 0.000000 0.000000 
220416000 13 19 0 560 -0.014794 0.089531 0.017656 -1462.000000 0.063125 0.001250 0.000625 0.000000 
220480000 24 66 0 1126 -0.014715 0.089375 0.017656 -1456.000000 0.063750 0.001250 0.000000 0.000000 
220544000 5 67 240 610 -0.014794 0.089219 0.017656 -1442.000000 0.063750 0.000625 0.000000 0.000000 
220608000 63 22 0 715 -0.014715 0.089375 0.017656 -1456.000000 0.063750 0.000625 0.000000 0.000000 
220672000 67 4 0 872 -0.014636 0.088906 0.017656 -1430.000000 0.063750 0.000625 0.000000 0.000000 
220736000 50 5 0 714 -0.014636 0.089219 0.017656 -1450.000000 0.063750 0.000625 0.000000 0.000000 
220800000 63 61 0 345 -0.014873 0.089375 0.017656 -1448.000000 0.063125 0.000625 0.000625 0.000000 
220864000 51 28 0 10 -0.014873 0.089375 0.017656 -1448.000000 0.063125 0.000625 0.000000 0.000000 
220928000 19 9 0 247 -0.014636 0.089375 0.017500 -1460.000000 0.063125 0.000625 0.000000 0.000625 
220992000 76 14 0 1076 -0.014636 0.089063 0.017500 -1440.000000 0.062500 0.000625 0.000000 0.000625 
221056000 74 45 0 609 -0.014478 0.088281 0.017500 -1398.000000 0.061875 0.000625 0.000000 0.000000 
221120000 20 62 0 1318 -0.014399 0.087969 0.017500 -1382.000000 0.061875 0.000625 0.000000 0.000000 
221184000 40 73 0 295 -0.014320 0.087969 0.017500 -1386.000000 0.061875 0.000625 0.000000 0.000000 
221248000 76 22 0 1539 -0.013924 0.088281 0.017031 -1426.000000 0.061250 0.000625 0.000000 0.000000 
221312000 59 28 0 227 -0.014082 0.087813 0.017188 -1388.000000 0.061250 0.000625 0.000000 0.000000 
221376000 56 5 0 1259 -0.014161 0.088125 0.017188 -1404.000000 0.061250 0.000625 0.000000 0.000000 
221440000 45 64 0 1126 -0.014161 0.087969 0.017344 -1394.000000 0.061250 0.000625 0.000000 0.000000 
221504000 52 13 0 1536 -0.014082 0.087813 0.017344 -1388.000000 0.061250 0.000625 0.000000 0.000000 
221568000 76 64 0 514 -0.013924 0.088281 0.017344 -1426.000000 0.061250 0.000625 0.000000 0.000625 
221632000 9 67 1375 115 -0.014003 0.087969 0.017344 -1402.000000 0.061250 0.000625 0.000000 0.000000 
221696000 68 63 0 1265 -0.014241 0.087969 0.017344 -1390.000000 0.061875 0.001250 0.000000 0.000000 
221760000 26 51 0 1567 -0.014082 0.087656 0.017344 -1378.000000 0.061250 0.000625 0.000000 0.000000 
221824000 15 38 0 128 -0.014241 0.087969 0.017344 -1390.000000 0.061250 0.000625 0.000000 0.000000 
221888000 65 16 572 812 -0.014082 0.088594 0.017188 -1438.000000 0.060625 0.000625 0.000000 0.000000 
221952000 6 36 0 153 -0.014478 0.088594 0.017188 -1418.000000 0.060625 0.000625 0.000000 0.000000 
222016000 37 18 0 1306 -0.014320 0.088906 0.017031 -1446.000000 0.060000 0.000625 0.000000 0.000000 
222080000 35 46 0 145 -0.014320 0.088906 0.017031 -1446.000000 0.060000 0.000625 0.000000 0.000000 
222144000 59 74 0 512 -0.014399 0.088594 0.017031 -1422.000000 0.060000 0.000625 0.000000 0.000000 
222208000 13 24 0 392 -0.014320 0.088281 0.017031 -1406.000000 0.060000 0.000625 0.000000 0.000000 
222272000 67 66 258 736 -0.014161 0.088594 0.017031 -1434.000000 0.060000 0.000625 0.000000 0.000000 
222336000 32 15 0 431 -0.014082 0.088906 0.017031 -1458.000000 0.060000 0.001250 0.000000 0.000000 
222400000 2 59 0 70 -0.014003 0.089063 0.017031 -1472.000000 0.060000 0.000625 0.000000 0.000000 
222464000 65 11 0 739 -0.013845 0.089531 0.017031 -1510.000000 0.059375 0.000625 0.000000 0.000000 
222528000 60 49 0 68 -0.014161 0.089844 0.017031 -1514.000000 0.059375 0.000625 0.000000 0.000000 
222592000 19 9 0 930 -0.014082 0.089375 0.017031 -1488.000000 0.059375 0.000625 0.000000 0.000000 
222656000 1 72 0 1166 -0.014082 0.089375 0.017031 -1488.000000 0.058750 0.000625 0.000000 0.000000 
222720000 51 79 0 1535 -0.014003 0.088750 0.017031 -1452.000000 0.058750 0.001250 0.000000 0.000000 
222784000 22 76 0 998 -0.013608 0.088750 0.017031 -1472.000000 0.058750 0.000625 0.000000 0.000000 
222848000 19 19 0 442 -0.013608 0.088906 0.017031 -1482.000000 0.058750 0.000625 0.001250 0.000000 
222912000 71 41 0 164 -0.013449 0.089219 0.017031 -1510.000000 0.059375 0.000625 0.000000 0.000000 
222976000 19 13 0 696 -0.013528 0.089375 0.017031 -1516.000000 0.058750 0.001250 0.000000 0.000000 
223040000 12 75 0 828 -0.013449 0.089531 0.017031 -1530.000000 0.058750 0.000625 0.000000 0.000000 
223104000 55 17 0 27 -0.013528 0.089219 0.017031 -1506.000000 0.058750 0.000625 0.000000 0.000000 
223168000 59 66 0 26 -0.013608 0.088750 0.017031 -1472.000000 0.058750 0.000625 0.000000 0.000000 
223232000 30 74 0 1190 -0.014003 0.088906 0.017031 -1462.000000 0.059375 0.000625 0.000000 0.000000 
223296000 0 53 0 728 -0.014082 0.087969 0.017031 -1398.000000 0.059375 0.000625 0.000000 0.000000 
223360000 62 51 0 1440 -0.014082 0.087656 0.017031 -1378.000000 0.060000 0.000625 0.000000 0.000000 
223424000 54 6 0 1 -0.014082 0.087344 0.017031 -1358.000000 0.060000 0.000625 0.000000 0.000000 
223488000 41 53 0 1600 -0.014557 0.087344 0.017031 -1334.000000 0.060000 0.001250 0.000000 0.000000 
223552000 37 50 0 437 -0.014320 0.087188 0.017031 -1336.000000 0.060000 0.000625 0.000000 0.000000 
223616000 19 49 0 59 -0.014082 0.087500 0.017031 -1368.000000 0.060000 0.000625 0.000000 0.000000 
223680000 0 29 0 853 -0.013845 0.087344 0.017031 -1370.000000 0.059375 0.000625 0.000000 0.000000 
223744000 66 60 0 922 -0.014003 0.087500 0.017031 -1372.000000 0.059375 0.000625 0.000625 0.000000 
223808000 25 2 0 1579 -0.013687 0.086719 0.016875 -1338.000000 0.058750 0.000625 0.000000 0.000000 
223872000 23 58 0 951 -0.013924 0.086563 0.016875 -1316.000000 0.058750 0.000625 0.000000 0.000625 
223936000 79 10 0 623 -0.013924 0.086406 0.016875 -1306.000000 0.058750 0.000625 0.000000 0.000625 
224000000 26 32 0 60 -0.013608 0.086406 0.016875 -1322.000000 0.058750 0.000625 0.000000 0.000625 
224064000 79 58 0 1218 -0.013687 0.086094 0.016875 -1298.000000 0.058750 0.001250 0.000000 0.000625 
224128000 75 23 0 204 -0.013687 0.085781 0.016406 -1278.000000 0.058750 0.000625 0.000000 0.000625 
224192000 29 67 0 1281 -0.013449 0.085000 0.016250 -1240.000000 0.058750 0.000625 0.000000 0.000625 
224256000 14 79 0 1311 -0.013370 0.084531 0.016250 -1214.000000 0.058750 0.000625 0.000000 0.000000 
224320000 46 46 0 492 -0.013528 0.084375 0.016250 -1196.000000 0.059375 0.000625 0.000000 0.000625 
224384000 13 47 0 1217 -0.013845 0.084531 0.016250 -1190.000000 0.059375 0.000625 0.000000 0.000625 
224448000 59 25 0 422 -0.013687 0.084062 0.016094 -1168.000000 0.058750 0.000625 0.000000 0.000000 
224512000 30 8 0 1106 -0.013449 0.083906 0.016094 -1170.000000 0.058750 0.000625 0.000000 0.000000 
224576000 14 0 0 169 -0.013449 0.084062 0.016094 -1180.000000 0.058750 0.000625 0.000000 0.000625 
224640000 50 30 0 1248 -0.013528 0.083906 0.016094 -1166.000000 0.058750 0.000625 0.000000 0.000000 
224704000 57 71 0 680 -0.013687 0.083906 0.016094 -1158.000000 0.058750 0.000625 0.000000 0.000000 
224768000 76 29 0 191 -0.013370 0.083906 0.016094 -1174.000000 0.058750 0.001250 0.000000 0.000000 
224832000 29 53 0 1398 -0.013212 0.083594 0.015938 -1162.000000 0.057500 0.000625 0.000000 0.000000 
224896000 17 64 0 589 -0.013212 0.083750 0.015938 -1172.000000 0.058125 0.000625 0.000000 0.000000 
224960000 42 6 0 1252 -0.012975 0.084062 0.015938 -1204.000000 0.057500 0.000625 0.000000 0.000000 
225024000 32 46 430 913 -0.013212 0.084531 0.015938 -1222.000000 0.057500 0.000625 0.000000 0.000000 
225088000 41 76 0 887 -0.012975 0.084375 0.015938 -1224.000000 0.058125 0.000625 0.000000 0.000000 
225152000 24 2 0 820 -0.013133 0.084531 0.015938 -1226.000000 0.057500 0.000625 0.000000 0.000000 
225216000 56 45 0 115 -0.013133 0.084531 0.015938 -1226.000000 0.057500 0.001250 0.000000 0.000000 
225280000 53 72 0 244 -0.013133 0.084531 0.015938 -1226.000000 0.057500 0.000625 0.000000 0.000000 
225344000 66 66 0 846 -0.012816 0.084375 0.016094 -1232.000000 0.057500 0.000625 0.000000 0.000000 
225408000 78 50 0 661 -0.013054 0.084375 0.016094 -1220.000000 0.057500 0.000625 0.000000 0.000000 
225472000 21 13 0 1489 -0.013133 0.083906 0.016094 -1186.000000 0.057500 0.000625 0.000000 0.000000 
225536000 13 20 0 1138 -0.013054 0.084219 0.016094 -1210.000000 0.057500 0.000625 0.000000 0.000000 
225600000 63 68 0 1046 -0.013291 0.084531 0.016094 -1218.000000 0.057500 0.001250 0.000000 0.000625 
225664000 64 72 0 1143 -0.013449 0.084687 0.016094 -1220.000000 0.057500 0.001250 0.000000 0.000000 
225728000 74 37 0 957 -0.013212 0.084375 0.015938 -1212.000000 0.056875 0.001250 0.000000 0.000000 
225792000 20 73 0 1523 -0.012975 0.084062 0.015781 -1204.000000 0.056250 0.001250 0.000000 0.000000 
225856000 2 9 0 885 -0.013054 0.083906 0.015781 -1190.000000 0.056250 0.001250 0.000000 0.000000 
225920000 0 16 0 240 -0.012896 0.083594 0.015781 -1178.000000 0.055625 0.000625 0.000000 0.000000 
225984000 30 2 0 31 -0.013133 0.083281 0.015781 -1146.000000 0.055625 0.000625 0.000000 0.000000 
226048000 50 61 0 786 -0.012896 0.083281 0.015781 -1158.000000 0.056250 0.000625 0.000625 0.000625 
226112000 71 51 0 1494 -0.012816 0.083594 0.015781 -1182.000000 0.055625 0.000625 0.000000 0.000000 
226176000 40 79 0 667 -0.012975 0.083281 0.015781 -1154.000000 0.055625 0.001250 0.000000 0.000000 
226240000 70 11 1005 277 -0.012816 0.083125 0.015781 -1152.000000 0.055625 0.000625 0.000000 0.000000 
226304000 69 30 0 860 -0.012579 0.083437 0.015625 -1184.000000 0.055000 0.000000 0.000000 0.000000 
226368000 64 74 0 359 -0.012421 0.083125 0.015625 -1172.000000 0.055000 0.000000 0.000000 0.000000 
226432000 42 49 648 93 -0.012263 0.082500 0.015625 -1140.000000 0.055000 0.000000 0.000000 0.000000 
226496000 18 2 0 1379 -0.012342 0.082031 0.015625 -1106.000000 0.054375 0.000000 0.000000 0.000000 
226560000 3 65 0 1366 -0.012421 0.082344 0.015625 -1122.000000 0.053750 0.000625 0.000000 0.000000 
226624000 22 67 0 584 -0.012263 0.082031 0.015625 -1110.000000 0.053750 0.000625 0.000000 0.001250 
226688000 25 53 0 1157 -0.012263 0.081094 0.015469 -1050.000000 0.053125 0.000000 0.000000 0.000000 
226752000 19 41 0 906 -0.012104 0.080781 0.015312 -1038.000000 0.051875 0.000625 0.000000 0.000000 
226816000 73 70 0 716 -0.012104 0.080625 0.015312 -1028.000000 0.051250 0.000000 0.000000 0.000625 
226880000 71 61 0 818 -0.012104 0.081250 0.015312 -1068.000000 0.051250 0.000000 0.000000 0.000000 
226944000 29 60 0 725 -0.012025 0.080469 0.015312 -1022.000000 0.051875 0.000000 0.000000 0.000000 
227008000 50 38 0 1433 -0.011867 0.080469 0.015312 -1030.000000 0.051250 0.000000 0.000000 0.000000 
227072000 76 43 0 1412 -0.012025 0.079844 0.014531 -982.000000 0.051250 0.000000 0.000000 0.000000 
227136000 62 16 0 443 -0.012025 0.079219 0.014531 -942.000000 0.051875 0.000000 0.000000 0.000000 
227200000 39 24 0 1015 -0.011867 0.078594 0.014531 -910.000000 0.051875 0.000000 0.000000 0.000000 
227264000 79 5 0 286 -0.011709 0.079063 0.014531 -948.000000 0.051875 0.000000 0.000000 0.000000 
227328000 17 5 0 944 -0.011709 0.079219 0.014531 -958.000000 0.051875 0.000000 0.000000 0.000000 
227392000 63 5 0 791 -0.011709 0.079219 0.014531 -958.000000 0.051875 0.000000 0.000000 0.000000 
227456000 35 8 0 1096 -0.011788 0.079219 0.014531 -954.000000 0.051875 0.000625 0.000000 0.000000 
227520000 3 57 0 1398 -0.011867 0.079219 0.014531 -950.000000 0.050625 0.000000 0.000000 0.000000 
227584000 38 39 1450 611 -0.012104 0.079375 0.014531 -948.000000 0.050625 0.000000 0.000000 0.000000 
227648000 73 2 0 251 -0.011867 0.079688 0.014375 -980.000000 0.050000 0.000000 0.000000 0.000000 
227712000 22 50 0 551 -0.011472 0.080156 0.014375 -1030.000000 0.049375 0.000000 0.000625 0.000000 
227776000 3 28 0 976 -0.011155 0.080625 0.014531 -1076.000000 0.048125 0.000000 0.000000 0.000000 
227840000 35 45 0 353 -0.011234 0.080312 0.014531 -1052.000000 0.048125 0.000000 0.000000 0.000000 
227904000 79 67 0 506 -0.011392 0.081094 0.014531 -1094.000000 0.048125 0.000000 0.000000 0.000000 
227968000 72 38 142 1554 -0.011155 0.081094 0.014531 -1106.000000 0.047500 0.000000 0.000000 0.000000 
228032000 1 15 0 73 -0.011155 0.080781 0.014531 -1086.000000 0.047500 0.000000 0.000000 0.000000 
228096000 0 20 0 808 -0.011234 0.080937 0.014531 -1092.000000 0.047500 0.000000 0.000000 0.000000 
228160000 28 17 0 742 -0.011155 0.080937 0.014531 -1096.000000 0.047500 0.000000 0.000000 0.000000 
228224000 77 13 0 111 -0.010839 0.080781 0.014531 -1102.000000 0.047500 0.000000 0.000625 0.000000 
228288000 70 11 329 615 -0.010997 0.080469 0.014531 -1074.000000 0.047500 0.000625 0.000625 0.000000 
228352000 14 0 0 451 -0.010997 0.081094 0.014531 -1114.000000 0.047500 0.000000 0.000000 0.000000 
228416000 29 68 0 1372 -0.011076 0.080625 0.014375 -1080.000000 0.046875 0.000000 0.000000 0.000000 
228480000 25 28 0 26 -0.010522 0.080937 0.014219 -1128.000000 0.046250 0.000000 0.000000 0.000000 
228544000 22 62 0 1574 -0.010522 0.080625 0.014219 -1108.000000 0.046250 0.000000 0.000000 0.000000 
228608000 61 6 0 1078 -0.010206 0.080625 0.014219 -1124.000000 0.045625 0.000000 0.000000 0.000000 
228672000 49 77 0 1125 -0.010206 0.080469 0.014219 -1114.000000 0.045625 0.000000 0.000000 0.000000 
228736000 69 61 0 445 -0.010364 0.080156 0.014063 -1086.000000 0.045000 0.000000 0.000000 0.000000 
228800000 79 43 0 787 -0.010443 0.080625 0.014063 -1112.000000 0.045000 0.000000 0.000000 0.000000 
228864000 75 51 0 573 -0.010364 0.080312 0.014063 -1096.000000 0.045000 0.000000 0.000000 0.000000 
228928000 47 77 0 1032 -0.009889 0.079531 0.013750 -1070.000000 0.043750 0.000000 0.000000 0.000000 
228992000 63 67 0 254 -0.009889 0.079219 0.013594 -1050.000000 0.043750 0.000000 0.000000 0.000000 
229056000 39 18 0 515 -0.009968 0.079219 0.013594 -1046.000000 0.044375 0.000000 0.000000 0.000000 
229120000 13 27 0 1407 -0.009889 0.079375 0.013594 -1060.000000 0.043750 0.000625 0.000000 0.000000 
229184000 38 65 0 1431 -0.009889 0.079844 0.013594 -1090.000000 0.043750 0.000000 0.000000 0.000000 
229248000 74 50 0 1178 -0.009889 0.079688 0.013594 -1080.000000 0.043750 0.000625 0.000000 0.000000 
229312000 73 38 0 437 -0.010047 0.080156 0.013594 -1102.000000 0.044375 0.000000 0.000000 0.000000 
229376000 42 24 0 217 -0.010206 0.080469 0.013594 -1114.000000 0.044375 0.000000 0.000000 0.000000 
229440000 76 71 0 767 -0.010364 0.080781 0.013594 -1126.000000 0.044375 0.000625 0.000000 0.000000 
229504000 33 4 0 924 -0.010364 0.080937 0.013594 -1136.000000 0.045000 0.000000 0.000000 0.000000 
229568000 53 59 0 1034 -0.010918 0.081094 0.013594 -1118.000000 0.045000 0.000000 0.000000 0.000000 
229632000 62 4 0 1229 -0.010364 0.081562 0.013594 -1176.000000 0.045000 0.000625 0.000000 0.000000 
229696000 62 71 0 1308 -0.010285 0.080937 0.013437 -1140.000000 0.043750 0.000000 0.000000 0.000000 
229760000 37 7 0 1257 -0.010601 0.080469 0.013437 -1094.000000 0.044375 0.000000 0.000000 0.000000 
229824000 38 46 0 1279 -0.010285 0.080156 0.013437 -1090.000000 0.044375 0.000000 0.000000 0.000000 
229888000 3 58 0 222 -0.010127 0.080312 0.013437 -1108.000000 0.044375 0.000000 0.000000 0.000000 
229952000 3 49 0 457 -0.010206 0.080156 0.013437 -1094.000000 0.044375 0.000000 0.000000 0.000000 
230016000 68 33 0 1199 -0.010443 0.080000 0.013437 -1072.000000 0.044375 0.000000 0.000000 0.000000 
230080000 30 61 0 1361 -0.010522 0.080156 0.013437 -1078.000000 0.044375 0.000000 0.000000 0.000000 
230144000 41 31 0 1227 -0.010522 0.080625 0.013437 -1108.000000 0.044375 0.000000 0.000000 0.000000 
230208000 33 43 0 663 -0.010522 0.080781 0.013437 -1118.000000 0.044375 0.000000 0.000000 0.000000 
230272000 5 74 0 1063 -0.010364 0.081250 0.013437 -1156.000000 0.044375 0.000000 0.000000 0.000000 
230336000 6 39 0 1507 -0.010364 0.081406 0.013437 -1166.000000 0.044375 0.000000 0.000000 0.000000 
230400000 39 39 1147 655 -0.010839 0.081562 0.013437 -1152.000000 0.045000 0.000000 0.000000 0.000000 
230464000 50 34 0 720 -0.010680 0.080937 0.013437 -1120.000000 0.045000 0.000000 0.000000 0.000000 
230528000 61 46 0 619 -0.010443 0.080625 0.013437 -1112.000000 0.045000 0.000000 0.000000 0.000000 
230592000 76 70 0 1379 -0.010997 0.080937 0.013437 -1104.000000 0.045000 0.000000 0.000625 0.000000 
230656000 33 45 0 521 -0.010680 0.081094 0.013437 -1130.000000 0.044375 0.000000 0.000000 0.001250 
230720000 31 65 0 528 -0.010601 0.080937 0.013437 -1124.000000 0.044375 0.000000 0.000000 0.000625 
230784000 34 74 0 832 -0.010601 0.080781 0.013437 -1114.000000 0.045000 0.000000 0.000000 0.000625 
230848000 45 38 202 1061 -0.010680 0.080937 0.013437 -1120.000000 0.045000 0.000000 0.000000 0.000000 
230912000 15 11 0 26 -0.010522 0.080781 0.013281 -1118.000000 0.045000 0.000000 0.000000 0.000000 
230976000 40 12 0 1274 -0.010522 0.080469 0.013281 -1098.000000 0.045000 0.000000 0.000000 0.000000 
231040000 72 79 0 824 -0.010206 0.080781 0.013281 -1134.000000 0.045000 0.000000 0.000000 0.000000 
231104000 35 51 0 1085 -0.010047 0.080937 0.013125 -1152.000000 0.045000 0.000000 0.000000 0.000625 
231168000 62 55 0 512 -0.009968 0.080625 0.013125 -1136.000000 0.043750 0.000000 0.000000 0.000000 
231232000 59 22 0 1596 -0.009889 0.080781 0.013125 -1150.000000 0.043750 0.000000 0.000625 0.000000 
231296000 1 36 0 826 -0.009810 0.080781 0.013125 -1154.000000 0.043750 0.000000 0.000000 0.000000 
231360000 70 12 0 1405 -0.009889 0.081094 0.013125 -1170.000000 0.043750 0.000000 0.000000 0.000000 
231424000 33 30 1120 857 -0.010127 0.081406 0.013125 -1178.000000 0.043125 0.000000 0.000000 0.000000 
231488000 77 8 0 867 -0.010364 0.081406 0.013125 -1166.000000 0.043125 0.000000 0.000000 0.000000 
231552000 45 2 0 1369 -0.010522 0.081562 0.013125 -1168.000000 0.043125 0.000000 0.000000 0.000000 
231616000 69 66 0 1090 -0.010443 0.081250 0.012812 -1152.000000 0.042500 0.000000 0.000000 0.000000 
231680000 35 54 0 1019 -0.010206 0.082031 0.012812 -1214.000000 0.042500 0.000000 0.000000 0.000000 
231744000 74 39 0 494 -0.010364 0.082031 0.012812 -1206.000000 0.041875 0.000000 0.000000 0.000000 
231808000 67 49 0 202 -0.009889 0.082031 0.012812 -1230.000000 0.041875 0.000000 0.000000 0.000000 
231872000 18 6 0 520 -0.009810 0.082344 0.012812 -1254.000000 0.042500 0.000000 0.000000 0.000000 
231936000 7 46 0 1112 -0.009573 0.082031 0.012656 -1246.000000 0.041250 0.000000 0.000000 0.000000 
232000000 11 42 0 1336 -0.009177 0.081875 0.012656 -1256.000000 0.041250 0.000000 0.000000 0.000000 
232064000 71 42 1542 1256 -0.009256 0.081094 0.012656 -1202.000000 0.041250 0.000625 0.000000 0.000000 
232128000 18 19 0 1334 -0.009256 0.080781 0.012656 -1182.000000 0.041250 0.000000 0.000000 0.000000 
232192000 6 48 0 363 -0.009256 0.081094 0.012656 -1202.000000 0.041250 0.000000 0.000000 0.000000 
232256000 13 78 0 689 -0.009415 0.080937 0.012656 -1184.000000 0.041250 0.000000 0.000000 0.000000 
232320000 78 39 0 1144 -0.009415 0.080937 0.012500 -1184.000000 0.040000 0.000000 0.000000 0.000000 
232384000 34 40 0 141 -0.009415 0.081719 0.012344 -1234.000000 0.040000 0.000000 0.000000 0.000000 
232448000 17 70 0 1589 -0.009335 0.082031 0.012344 -1258.000000 0.039375 0.000000 0.000000 0.000000 
232512000 57 34 0 1251 -0.009415 0.082187 0.012344 -1264.000000 0.039375 0.000000 0.000000 0.000000 
232576000 59 10 0 345 -0.009335 0.081719 0.012188 -1238.000000 0.039375 0.000000 0.000000 0.000000 
232640000 23 76 0 1438 -0.009415 0.081719 0.012188 -1234.000000 0.039375 0.000625 0.000000 0.000000 
232704000 44 27 694 211 -0.009098 0.081719 0.012188 -1250.000000 0.039375 0.000000 0.000000 0.000000 
232768000 3 6 0 1299 -0.009256 0.081719 0.011875 -1242.000000 0.038750 0.000000 0.000000 0.000000 
232832000 21 5 0 370 -0.009415 0.081562 0.011875 -1224.000000 0.038750 0.000000 0.000000 0.000000 
232896000 6 17 0 1307 -0.009731 0.081875 0.012031 -1228.000000 0.038750 0.000000 0.000000 0.000000 
232960000 56 37 0 1413 -0.009415 0.082187 0.012031 -1264.000000 0.038750 0.000000 0.000000 0.000000 
233024000 7 68 0 1349 -0.009177 0.082656 0.012031 -1306.000000 0.038750 0.000000 0.000000 0.000000 
233088000 43 21 0 1213 -0.009177 0.081719 0.011875 -1246.000000 0.038125 0.000000 0.000625 0.000000 
233152000 2 68 0 1516 -0.009335 0.081875 0.011875 -1248.000000 0.038750 0.000000 0.000000 0.000000 
233216000 34 64 0 361 -0.008861 0.081094 0.011875 -1222.000000 0.038125 0.000000 0.000000 0.000000 
233280000 14 59 0 342 -0.009019 0.080469 0.011875 -1174.000000 0.038125 0.000000 0.000000 0.000000 
233344000 29 44 0 1384 -0.009335 0.080312 0.011875 -1148.000000 0.038125 0.000000 0.000000 0.000000 
233408000 53 17 410 203 -0.009494 0.080312 0.011875 -1140.000000 0.038125 0.000000 0.000000 0.000000 
233472000 24 12 0 324 -0.009177 0.080312 0.011562 -1156.000000 0.037500 0.000000 0.000000 0.000000 
233536000 66 29 0 1437 -0.009019 0.080312 0.011562 -1164.000000 0.037500 0.000000 0.000625 0.000000 
233600000 3 6 0 6 -0.008782 0.080156 0.011562 -1166.000000 0.037500 0.000000 0.000000 0.000000 
233664000 8 25 0 317 -0.008703 0.080156 0.011562 -1170.000000 0.037500 0.000000 0.000000 0.000000 
233728000 21 13 0 1598 -0.008544 0.080156 0.011562 -1178.000000 0.037500 0.000000 0.000000 0.000000 
233792000 45 63 0 731 -0.008703 0.080156 0.011562 -1170.000000 0.037500 0.000000 0.000000 0.000000 
233856000 78 50 0 154 -0.008703 0.080312 0.011562 -1180.000000 0.037500 0.000000 0.000000 0.000000 
233920000 14 28 0 1001 -0.008623 0.080312 0.011562 -1184.000000 0.037500 0.000000 0.000000 0.000000 
233984000 69 72 0 587 -0.009098 0.080781 0.011562 -1190.000000 0.037500 0.000625 0.000000 0.000000 
234048000 69 37 0 985 -0.009494 0.080625 0.011562 -1160.000000 0.037500 0.000000 0.000000 0.000000 
234112000 6 16 0 905 -0.008940 0.081094 0.011719 -1218.000000 0.036875 0.000000 0.000000 0.000000 
234176000 44 37 1203 1239 -0.008940 0.080781 0.011719 -1198.000000 0.036875 0.000000 0.000000 0.000000 
234240000 28 68 281 753 -0.009098 0.080781 0.011719 -1190.000000 0.036875 0.000000 0.000000 0.000000 
234304000 3 54 0 877 -0.009177 0.081094 0.011719 -1206.000000 0.036875 0.000000 0.000000 0.000000 
234368000 38 57 0 453 -0.009256 0.081094 0.011719 -1202.000000 0.036875 0.000000 0.000000 0.000000 
234432000 24 10 0 1057 -0.009177 0.081719 0.011719 -1246.000000 0.036875 0.000000 0.000000 0.000000 
234496000 16 22 0 1134 -0.009256 0.081250 0.011719 -1212.000000 0.036875 0.000000 0.000625 0.000000 
234560000 73 59 0 504 -0.009177 0.080625 0.011719 -1176.000000 0.036875 0.000000 0.000000 0.000000 
234624000 79 23 0 813 -0.009098 0.080781 0.011719 -1190.000000 0.036875 0.000000 0.000000 0.000000 
234688000 39 75 0 485 -0.009177 0.081250 0.011719 -1216.000000 0.036875 0.000000 0.000000 0.000000 
234752000 59 17 0 199 -0.009177 0.081094 0.011719 -1206.000000 0.036875 0.000000 0.000000 0.000000 
234816000 36 33 783 1036 -0.009177 0.080312 0.011719 -1156.000000 0.036875 0.000000 0.000000 0.000000 
234880000 73 11 0 633 -0.008465 0.080156 0.011406 -1182.000000 0.035000 0.000000 0.000625 0.000000 
234944000 47 65 0 545 -0.008307 0.081250 0.011406 -1260.000000 0.035000 0.000000 0.000000 0.000000 
235008000 34 43 0 74 -0.007911 0.081406 0.011250 -1290.000000 0.033750 0.000000 0.000000 0.000000 
235072000 44 4 0 831 -0.007753 0.080781 0.010937 -1258.000000 0.033125 0.000625 0.000000 0.000000 
235136000 49 26 0 635 -0.008070 0.081250 0.010937 -1272.000000 0.033125 0.000000 0.000000 0.000000 
235200000 56 32 0 893 -0.008070 0.081562 0.010937 -1292.000000 0.033125 0.000000 0.000000 0.000000 
235264000 59 60 0 410 -0.007911 0.081562 0.010937 -1300.000000 0.032500 0.000000 0.000000 0.000000 
235328000 61 64 0 1127 -0.008070 0.080781 0.010625 -1242.000000 0.032500 0.000000 0.000000 0.000000 
235392000 11 0 1147 43 -0.007991 0.080937 0.010625 -1256.000000 0.032500 0.000000 0.000000 0.000625 
235456000 67 31 0 241 -0.007991 0.081094 0.010625 -1266.000000 0.032500 0.000000 0.000000 0.000000 
235520000 65 79 0 1551 -0.007753 0.081406 0.010625 -1298.000000 0.032500 0.000000 0.000000 0.000000 
235584000 39 54 0 544 -0.007911 0.081562 0.010625 -1300.000000 0.032500 0.000625 0.000000 0.000000 
235648000 43 1 0 737 -0.007832 0.081875 0.010625 -1324.000000 0.032500 0.000000 0.000000 0.000000 
235712000 63 15 0 481 -0.007674 0.082031 0.010625 -1342.000000 0.032500 0.000000 0.000000 0.000000 
235776000 61 54 0 264 -0.007911 0.081719 0.010469 -1310.000000 0.032500 0.000000 0.000000 0.000000 
235840000 24 10 0 567 -0.007832 0.081406 0.010469 -1294.000000 0.032500 0.000000 0.000000 0.000000 
235904000 8 60 0 429 -0.007753 0.081719 0.010469 -1318.000000 0.032500 0.000000 0.000000 0.000000 
235968000 79 20 0 1215 -0.007832 0.081562 0.010469 -1304.000000 0.032500 0.000000 0.000000 0.000000 
236032000 57 25 996 890 -0.007832 0.082031 0.010469 -1334.000000 0.032500 0.000000 0.000000 0.000000 
236096000 76 59 0 918 -0.007832 0.081719 0.010469 -1314.000000 0.032500 0.000000 0.000000 0.000000 
236160000 40 64 0 882 -0.007674 0.082187 0.010469 -1352.000000 0.031875 0.000000 0.000000 0.000000 
236224000 13 2 0 1563 -0.007437 0.082031 0.010469 -1354.000000 0.031875 0.000000 0.000000 0.000625 
236288000 15 30 0 768 -0.007595 0.082031 0.009687 -1346.000000 0.031875 0.000000 0.000000 0.000000 
236352000 78 6 0 964 -0.007674 0.082031 0.009687 -1342.000000 0.031875 0.000000 0.000000 0.000000 
236416000 77 20 0 597 -0.007674 0.082187 0.009687 -1352.000000 0.031875 0.000000 0.000000 0.000000 
236480000 65 32 0 1212 -0.007595 0.081719 0.009687 -1326.000000 0.031875 0.000000 0.000000 0.000000 
236544000 40 14 0 399 -0.007753 0.081875 0.009687 -1328.000000 0.031875 0.000000 0.000000 0.000000 
236608000 1 18 0 20 -0.007595 0.082187 0.009687 -1356.000000 0.031250 0.000625 0.000000 0.000000 
236672000 10 3 0 341 -0.007358 0.082656 0.009687 -1398.000000 0.031250 0.000000 0.000000 0.000000 
236736000 25 10 0 1080 -0.007674 0.082187 0.009687 -1352.000000 0.031250 0.000000 0.000000 0.000000 
236800000 39 40 1290 1348 -0.007674 0.081562 0.009531 -1312.000000 0.032500 0.000000 0.000000 0.000000 
236864000 77 50 229 1456 -0.007753 0.081562 0.009531 -1308.000000 0.032500 0.000000 0.000000 0.000000 
236928000 50 44 0 681 -0.008070 0.081875 0.009531 -1312.000000 0.031875 0.000000 0.000000 0.000000 
236992000 33 28 0 292 -0.007753 0.081875 0.009531 -1328.000000 0.032500 0.000000 0.000000 0.000000 
237056000 79 69 0 989 -0.007595 0.081250 0.009531 -1296.000000 0.031875 0.000625 0.000000 0.000000 
237120000 15 54 0 14 -0.007911 0.081094 0.009531 -1270.000000 0.031250 0.000625 0.000000 0.000000 
237184000 51 44 0 705 -0.007516 0.081562 0.009531 -1320.000000 0.031250 0.000000 0.000000 0.000000 
237248000 19 51 0 230 -0.007358 0.081406 0.009531 -1318.000000 0.030625 0.000000 0.000000 0.000000 
237312000 41 53 0 1385 -0.007278 0.081250 0.009531 -1312.000000 0.030625 0.000000 0.000625 0.000000 
237376000 78 60 0 69 -0.006962 0.080312 0.009531 -1268.000000 0.030000 0.000000 0.000000 0.000000 
237440000 10 43 0 1468 -0.007199 0.079688 0.009531 -1216.000000 0.030000 0.000000 0.000000 0.000000 
237504000 40 47 0 1341 -0.007120 0.079375 0.009531 -1200.000000 0.030000 0.000000 0.000000 0.000000 
237568000 54 21 0 515 -0.007041 0.079063 0.009531 -1184.000000 0.030000 0.000000 0.000000 0.000000 
237632000 69 35 0 1451 -0.007358 0.079063 0.009531 -1168.000000 0.030000 0.000000 0.000000 0.000000 
237696000 17 46 1205 610 -0.007278 0.078906 0.009531 -1162.000000 0.030000 0.000625 0.000000 0.000000 
237760000 73 18 0 395 -0.006962 0.078281 0.009531 -1138.000000 0.030625 0.000000 0.000000 0.000625 
237824000 14 26 0 942 -0.007120 0.078906 0.009531 -1170.000000 0.030000 0.000000 0.000000 0.000000 
237888000 66 44 0 1102 -0.007358 0.078594 0.009531 -1138.000000 0.030000 0.000000 0.000000 0.000000 
237952000 31 7 0 557 -0.007358 0.078750 0.009531 -1148.000000 0.030000 0.000000 0.000000 0.000000 
238016000 13 12 0 1251 -0.007041 0.078906 0.009531 -1174.000000 0.030000 0.000000 0.000000 0.000000 
238080000 68 42 0 421 -0.007199 0.078594 0.009531 -1146.000000 0.030000 0.000000 0.000000 0.000000 
238144000 72 27 0 832 -0.007358 0.078750 0.009531 -1148.000000 0.030000 0.000000 0.000000 0.000000 
238208000 65 73 0 279 -0.007278 0.078906 0.009531 -1162.000000 0.030000 0.000000 0.000000 0.000000 
238272000 79 54 0 1004 -0.007595 0.079063 0.009531 -1156.000000 0.030000 0.000000 0.000000 0.000000 
238336000 11 44 594 1190 -0.007437 0.078906 0.009531 -1154.000000 0.030625 0.000000 0.000000 0.000000 
238400000 47 47 0 1268 -0.007516 0.078750 0.009531 -1140.000000 0.030000 0.000000 0.000000 0.000000 
238464000 72 61 0 931 -0.007120 0.079688 0.009531 -1220.000000 0.030000 0.000625 0.000000 0.000000 
238528000 58 9 0 1043 -0.007041 0.080156 0.009219 -1254.000000 0.029375 0.000000 0.000000 0.000000 
238592000 23 71 0 1584 -0.007516 0.079844 0.009219 -1210.000000 0.029375 0.000000 0.000000 0.000000 
238656000 37 12 0 760 -0.007278 0.079531 0.009219 -1202.000000 0.029375 0.000000 0.000000 0.000000 
238720000 2 29 0 1168 -0.007278 0.079531 0.009219 -1202.000000 0.029375 0.000000 0.000000 0.000000 
238784000 76 78 0 858 -0.007041 0.079063 0.009219 -1184.000000 0.029375 0.000000 0.000000 0.000000 
238848000 59 22 0 1209 -0.007437 0.078906 0.009219 -1154.000000 0.029375 0.000000 0.000000 0.000000 
238912000 29 2 0 1024 -0.007041 0.078594 0.009219 -1154.000000 0.029375 0.000000 0.000000 0.000000 
238976000 39 48 0 198 -0.007041 0.078594 0.009219 -1154.000000 0.029375 0.000000 0.000000 0.000000 
239040000 14 26 0 1329 -0.007041 0.079219 0.009062 -1194.000000 0.029375 0.000000 0.000625 0.000000 
239104000 71 32 0 408 -0.006962 0.080156 0.009062 -1258.000000 0.029375 0.000000 0.000000 0.000000 
239168000 57 14 0 738 -0.007041 0.080312 0.009062 -1264.000000 0.029375 0.000000 0.000625 0.000000 
239232000 13 62 0 1345 -0.006883 0.080625 0.009062 -1292.000000 0.029375 0.000000 0.000625 0.000000 
239296000 56 4 0 502 -0.007199 0.080469 0.009062 -1266.000000 0.029375 0.000625 0.000625 0.000000 
239360000 33 58 0 447 -0.007199 0.080312 0.009062 -1256.000000 0.030000 0.000000 0.000625 0.000000 
239424000 4 37 0 1459 -0.006962 0.079844 0.009062 -1238.000000 0.029375 0.000000 0.000625 0.000000 
239488000 44 1 0 929 -0.007041 0.079688 0.009062 -1224.000000 0.029375 0.000000 0.000625 0.000000 
239552000 62 18 0 1278 -0.007199 0.080000 0.009062 -1236.000000 0.029375 0.000000 0.000625 0.000625 
239616000 66 55 0 143 -0.007358 0.079844 0.009062 -1218.000000 0.029375 0.000000 0.000625 0.000000 
239680000 31 55 0 518 -0.007041 0.080000 0.008906 -1244.000000 0.028750 0.000000 0.000625 0.000000 
239744000 2 1 0 953 -0.006883 0.079688 0.008906 -1232.000000 0.028750 0.000000 0.000000 0.000000 
239808000 72 78 525 248 -0.007041 0.079688 0.009062 -1224.000000 0.029375 0.000000 0.000000 0.000000 
239872000 71 46 0 897 -0.006804 0.080312 0.009062 -1276.000000 0.029375 0.000000 0.000000 0.000000 
239936000 36 63 0 1181 -0.006962 0.080312 0.009062 -1268.000000 0.029375 0.000000 0.000000 0.000000 
240000000 74 58 1014 302 -0.007199 0.080469 0.009062 -1266.000000 0.029375 0.000000 0.000000 0.000000 
240064000 72 28 0 427 -0.007278 0.080781 0.009062 -1282.000000 0.029375 0.000000 0.000000 0.000000 
240128000 4 79 0 1012 -0.007278 0.080781 0.009062 -1282.000000 0.030000 0.000000 0.000000 0.000000 
240192000 68 55 0 326 -0.007199 0.080781 0.009062 -1286.000000 0.029375 0.000000 0.000000 0.000000 
240256000 22 54 1171 808 -0.006962 0.080625 0.008906 -1288.000000 0.029375 0.001250 0.000000 0.000000 
240320000 37 62 0 1142 -0.006487 0.079688 0.008594 -1252.000000 0.029375 0.000000 0.000000 0.000000 
240384000 7 26 329 720 -0.006487 0.079375 0.008594 -1232.000000 0.030000 0.000000 0.000000 0.000000 
240448000 58 11 0 1456 -0.006646 0.079844 0.008594 -1254.000000 0.029375 0.000000 0.000000 0.000000 
240512000 10 40 0 1069 -0.006566 0.079219 0.008594 -1218.000000 0.029375 0.000000 0.000000 0.000000 
240576000 69 75 0 680 -0.006566 0.078750 0.008594 -1188.000000 0.029375 0.000000 0.000000 0.000000 
240640000 28 19 859 1163 -0.006646 0.079063 0.008594 -1204.000000 0.028750 0.000000 0.000000 0.000000 
240704000 66 67 0 7 -0.006646 0.078906 0.008594 -1194.000000 0.028750 0.000000 0.000000 0.000000 
240768000 72 46 0 1597 -0.006804 0.078594 0.008594 -1166.000000 0.028750 0.000000 0.000000 0.000000 
240832000 14 25 0 1145 -0.006804 0.078906 0.008594 -1186.000000 0.028750 0.000000 0.000625 0.000000 
240896000 31 13 0 435 -0.006804 0.078594 0.008594 -1166.000000 0.028750 0.000000 0.000000 0.000000 
240960000 63 68 0 381 -0.006408 0.078906 0.008594 -1206.000000 0.028750 0.000000 0.000000 0.000000 
241024000 49 79 0 521 -0.006566 0.077969 0.008594 -1138.000000 0.028750 0.000000 0.000000 0.000000 
241088000 78 26 0 167 -0.006725 0.077813 0.008594 -1120.000000 0.028750 0.000000 0.000625 0.000625 
241152000 50 59 0 1049 -0.006646 0.077656 0.008594 -1114.000000 0.029375 0.000000 0.000000 0.000000 
241216000 66 10 0 1522 -0.006646 0.077656 0.008594 -1114.000000 0.029375 0.000000 0.000000 0.000000 
241280000 78 79 0 1405 -0.006725 0.077813 0.008594 -1120.000000 0.029375 0.000000 0.000000 0.000000 
241344000 67 16 1573 379 -0.006804 0.077813 0.008594 -1116.000000 0.028750 0.000000 0.000625 0.000000 
241408000 38 40 0 1249 -0.006725 0.077813 0.008594 -1120.000000 0.028750 0.000000 0.000000 0.000000 
241472000 55 11 0 1339 -0.006725 0.077813 0.008594 -1120.000000 0.028125 0.000625 0.000000 0.000000 
241536000 31 18 0 913 -0.007041 0.078281 0.008438 -1134.000000 0.028750 0.000000 0.000000 0.000625 
241600000 26 14 0 1211 -0.006883 0.078281 0.008438 -1142.000000 0.028750 0.000000 0.000000 0.000000 
241664000 63 50 0 496 -0.006883 0.077969 0.008438 -1122.000000 0.028750 0.000000 0.000000 0.000000 
241728000 32 29 1304 653 -0.006487 0.077969 0.008281 -1142.000000 0.028125 0.000625 0.000000 0.000000 
241792000 64 24 0 1441 -0.006487 0.078750 0.008281 -1192.000000 0.027500 0.000000 0.000000 0.000625 
241856000 33 45 0 1272 -0.006487 0.078438 0.008281 -1172.000000 0.027500 0.000000 0.000000 0.000000 
241920000 49 21 0 1128 -0.006250 0.078438 0.008281 -1184.000000 0.027500 0.000000 0.000000 0.000000 
241984000 14 7 0 1507 -0.006329 0.077969 0.008281 -1150.000000 0.027500 0.000000 0.000000 0.000625 
242048000 50 62 0 1237 -0.006329 0.078438 0.008281 -1180.000000 0.027500 0.000625 0.000000 0.000000 
242112000 44 43 0 717 -0.006329 0.078281 0.008281 -1170.000000 0.027500 0.000000 0.000000 0.000000 
242176000 5 48 0 98 -0.006329 0.078281 0.008281 -1170.000000 0.026875 0.000000 0.000000 0.000000 
242240000 62 50 0 620 -0.006329 0.079063 0.008281 -1220.000000 0.026875 0.000000 0.000000 0.000000 
242304000 40 18 0 839 -0.006250 0.079063 0.008281 -1224.000000 0.026875 0.000000 0.000000 0.000000 
242368000 52 71 0 290 -0.006250 0.078906 0.008281 -1214.000000 0.026875 0.000000 0.000000 0.000000 
242432000 63 0 91 309 -0.006487 0.078594 0.008281 -1182.000000 0.026875 0.000000 0.000000 0.000000 
242496000 9 61 0 730 -0.006646 0.078750 0.008281 -1184.000000 0.026875 0.000000 0.000000 0.000625 
242560000 44 56 0 851 -0.006725 0.078594 0.008281 -1170.000000 0.026875 0.000625 0.000000 0.000000 
242624000 60 69 0 714 -0.006725 0.078281 0.008281 -1150.000000 0.026875 0.000000 0.000000 0.000000 
242688000 63 13 0 960 -0.006408 0.078906 0.008281 -1206.000000 0.027500 0.000000 0.000000 0.000000 
242752000 40 33 0 353 -0.006408 0.078750 0.008281 -1196.000000 0.027500 0.000000 0.000000 0.000000 
242816000 3 66 0 1014 -0.006566 0.078906 0.008281 -1198.000000 0.027500 0.000000 0.000625 0.000625 
242880000 0 13 0 442 -0.006487 0.079375 0.008281 -1232.000000 0.027500 0.000000 0.000000 0.000000 
242944000 63 8 0 590 -0.006171 0.078750 0.008125 -1208.000000 0.026875 0.000000 0.000000 0.000000 
243008000 8 13 0 455 -0.006171 0.078750 0.008125 -1208.000000 0.026875 0.000000 0.000000 0.000000 
243072000 44 39 1445 689 -0.006250 0.078594 0.008125 -1194.000000 0.026875 0.000000 0.000000 0.000000 
243136000 17 39 0 1029 -0.006171 0.078438 0.008125 -1188.000000 0.026875 0.000000 0.000000 0.000000 
243200000 69 66 0 475 -0.005854 0.078281 0.008125 -1194.000000 0.026250 0.000000 0.000000 0.000000 
243264000 18 66 0 999 -0.005854 0.077969 0.008125 -1174.000000 0.026250 0.000000 0.000000 0.000000 
243328000 69 33 0 880 -0.006171 0.078438 0.008125 -1188.000000 0.026250 0.000000 0.000000 0.000000 
243392000 78 1 1394 271 -0.006250 0.078281 0.008125 -1174.000000 0.026250 0.000000 0.000000 0.000625 
243456000 37 11 0 1158 -0.006013 0.078125 0.008125 -1176.000000 0.026875 0.000000 0.000000 0.000000 
243520000 25 2 0 135 -0.006250 0.078125 0.008125 -1164.000000 0.026250 0.000000 0.000000 0.000000 
243584000 13 37 0 654 -0.006013 0.078125 0.007969 -1176.000000 0.025625 0.000000 0.000000 0.000000 
243648000 19 49 0 689 -0.006092 0.077656 0.007969 -1142.000000 0.025625 0.000000 0.000000 0.000000 
243712000 30 6 0 1484 -0.006092 0.077969 0.007969 -1162.000000 0.025625 0.000000 0.000000 0.000000 
243776000 61 18 0 96 -0.006092 0.078438 0.007969 -1192.000000 0.025625 0.000000 0.000000 0.000000 
243840000 61 35 0 256 -0.005934 0.078594 0.007812 -1210.000000 0.025625 0.000000 0.000000 0.000000 
243904000 70 71 0 970 -0.006092 0.078594 0.007812 -1202.000000 0.026250 0.000000 0.000000 0.000000 
243968000 42 55 0 1010 -0.005934 0.078906 0.007812 -1230.000000 0.025625 0.000000 0.000000 0.000000 
244032000 60 75 0 260 -0.005775 0.079219 0.007812 -1258.000000 0.025000 0.000000 0.000000 0.000000 
244096000 17 60 1203 1180 -0.005934 0.079063 0.007656 -1240.000000 0.024375 0.000000 0.000000 0.000000 
244160000 29 49 1135 1241 -0.006250 0.079063 0.007656 -1224.000000 0.024375 0.000000 0.000000 0.000000 
244224000 12 57 0 731 -0.005617 0.079063 0.007656 -1256.000000 0.024375 0.000000 0.000000 0.000000 
244288000 47 2 0 734 -0.005617 0.079531 0.007656 -1286.000000 0.024375 0.000000 0.000000 0.000000 
244352000 66 78 0 879 -0.005459 0.079063 0.007656 -1264.000000 0.024375 0.000000 0.000000 0.000000 
244416000 34 57 0 1268 -0.005696 0.080000 0.007656 -1312.000000 0.024375 0.000625 0.000000 0.000625 
244480000 77 53 0 761 -0.005854 0.079844 0.007656 -1294.000000 0.024375 0.000000 0.000000 0.000000 
244544000 59 68 0 965 -0.005775 0.079688 0.007500 -1288.000000 0.023750 0.000000 0.000000 0.000000 
244608000 62 75 0 379 -0.005854 0.080156 0.007500 -1314.000000 0.023750 0.000000 0.000000 0.000000 
244672000 40 37 549 562 -0.005854 0.080312 0.007500 -1324.000000 0.023750 0.000000 0.000000 0.000000 
244736000 26 62 0 150 -0.006171 0.080156 0.007500 -1298.000000 0.023750 0.000000 0.000000 0.000625 
244800000 39 1 0 1327 -0.005934 0.080156 0.007500 -1310.000000 0.023750 0.000000 0.000000 0.000000 
244864000 46 24 0 282 -0.005459 0.080312 0.007500 -1344.000000 0.023125 0.000000 0.000000 0.000000 
244928000 73 54 0 1255 -0.005854 0.080000 0.007500 -1304.000000 0.023750 0.000000 0.000000 0.000000 
244992000 33 35 0 616 -0.005617 0.080469 0.007500 -1346.000000 0.023750 0.000000 0.000000 0.000000 
245056000 12 20 0 690 -0.005617 0.080937 0.007500 -1376.000000 0.023125 0.000000 0.000000 0.000000 
245120000 74 1 0 1504 -0.005934 0.081094 0.007500 -1370.000000 0.023125 0.000000 0.000625 0.000000 
245184000 62 35 0 93 -0.005617 0.081250 0.007500 -1396.000000 0.023125 0.000000 0.000625 0.000000 
245248000 74 3 0 272 -0.005617 0.081875 0.007500 -1436.000000 0.023125 0.000000 0.000000 0.000000 
245312000 15 44 875 1032 -0.005380 0.081875 0.007500 -1448.000000 0.023125 0.000625 0.000000 0.000000 
245376000 27 67 0 799 -0.005301 0.081719 0.007500 -1442.000000 0.023125 0.000625 0.000000 0.000000 
245440000 72 8 0 773 -0.005459 0.082187 0.007656 -1464.000000 0.023125 0.000000 0.000000 0.000000 
245504000 0 24 0 1201 -0.005775 0.082187 0.007656 -1448.000000 0.023125 0.000000 0.000625 0.000625 
245568000 37 79 0 1504 -0.005854 0.082187 0.007656 -1444.000000 0.023750 0.000000 0.000000 0.000000 
245632000 20 68 0 622 -0.005617 0.081719 0.007500 -1426.000000 0.023125 0.000000 0.000000 0.000000 
245696000 54 3 0 580 -0.005617 0.081562 0.007188 -1416.000000 0.023125 0.000000 0.000000 0.000000 
245760000 29 63 0 1211 -0.005934 0.081875 0.007188 -1420.000000 0.023125 0.000000 0.000000 0.000000 
245824000 59 49 0 228 -0.006013 0.082344 0.007188 -1446.000000 0.023125 0.000000 0.000625 0.000000 
245888000 0 27 930 251 -0.005775 0.082031 0.007188 -1438.000000 0.023125 0.000000 0.000000 0.000625 
245952000 26 17 0 786 -0.005775 0.081719 0.007188 -1418.000000 0.023750 0.000000 0.000000 0.000000 
246016000 47 0 0 940 -0.005934 0.082187 0.007188 -1440.000000 0.023125 0.000625 0.000000 0.000000 
246080000 47 24 1321 817 -0.005775 0.081875 0.007031 -1428.000000 0.023125 0.000000 0.000000 0.000000 
246144000 66 31 0 324 -0.005854 0.081719 0.007031 -1414.000000 0.023125 0.000625 0.000000 0.000000 
246208000 5 5 0 1003 -0.005617 0.081406 0.007031 -1406.000000 0.022500 0.000000 0.000000 0.000000 
246272000 77 56 0 14 -0.005696 0.081250 0.007031 -1392.000000 0.022500 0.000625 0.000000 0.000000 
246336000 10 53 0 713 -0.005459 0.081719 0.007031 -1434.000000 0.022500 0.000000 0.000000 0.000000 
246400000 0 73 0 1465 -0.005617 0.081719 0.007031 -1426.000000 0.023125 0.000000 0.000000 0.000000 
246464000 35 24 0 1197 -0.005301 0.082031 0.007031 -1462.000000 0.021875 0.000000 0.000000 0.000000 
246528000 78 19 0 1266 -0.005222 0.081719 0.006875 -1446.000000 0.021875 0.000000 0.000000 0.000000 
246592000 52 36 0 1064 -0.005142 0.081406 0.006719 -1430.000000 0.021250 0.000000 0.000000 0.000000 
246656000 38 78 0 331 -0.005063 0.081406 0.006719 -1434.000000 0.021250 0.000000 0.000000 0.000000 
246720000 54 15 0 1487 -0.005142 0.081719 0.006719 -1450.000000 0.021250 0.000000 0.000000 0.000000 
246784000 27 23 0 1401 -0.005301 0.081875 0.006719 -1452.000000 0.021250 0.000000 0.000000 0.000000 
246848000 75 63 0 1498 -0.005380 0.081875 0.006719 -1448.000000 0.021875 0.000000 0.000000 0.000000 
246912000 53 7 0 1524 -0.005142 0.082031 0.006562 -1470.000000 0.021250 0.000000 0.000000 0.000000 
246976000 19 75 0 934 -0.005142 0.081562 0.006562 -1440.000000 0.021250 0.000000 0.000000 0.000000 
247040000 43 65 0 315 -0.005142 0.081406 0.006562 -1430.000000 0.021250 0.000000 0.000000 0.000000 
247104000 25 35 1111 311 -0.005063 0.080937 0.006562 -1404.000000 0.021250 0.000000 0.000000 0.000000 
247168000 57 16 0 716 -0.005301 0.080781 0.006250 -1382.000000 0.020625 0.000000 0.000000 0.000000 
247232000 52 65 0 1347 -0.005459 0.081094 0.006250 -1394.000000 0.021250 0.000000 0.000000 0.000000 
247296000 4 28 0 828 -0.005142 0.080625 0.006406 -1380.000000 0.020625 0.000000 0.000000 0.000000 
247360000 21 43 0 1353 -0.004826 0.080312 0.006250 -1376.000000 0.020000 0.000000 0.000000 0.000000 
247424000 47 49 1216 219 -0.004905 0.080469 0.006250 -1382.000000 0.020000 0.000625 0.000000 0.000000 
247488000 24 6 0 617 -0.005142 0.079688 0.006250 -1320.000000 0.020000 0.000000 0.000000 0.000625 
247552000 45 69 0 688 -0.005380 0.080781 0.006250 -1378.000000 0.020000 0.000000 0.000000 0.000000 
247616000 59 44 0 1078 -0.005380 0.081719 0.006250 -1438.000000 0.020000 0.000000 0.000000 0.000000 
247680000 47 62 0 26 -0.005459 0.081875 0.006250 -1444.000000 0.020000 0.000000 0.000000 0.000625 
247744000 27 39 0 97 -0.005696 0.081562 0.006250 -1412.000000 0.020000 0.000000 0.000000 0.000000 
247808000 71 61 0 1476 -0.005301 0.080781 0.006250 -1382.000000 0.020625 0.000000 0.000000 0.000000 
247872000 61 9 0 193 -0.005301 0.080781 0.006250 -1382.000000 0.020000 0.000000 0.000000 0.000000 
247936000 60 52 0 1037 -0.005459 0.080312 0.006250 -1344.000000 0.020000 0.000000 0.000000 0.000000 
248000000 29 35 0 206 -0.005222 0.080625 0.006250 -1376.000000 0.020000 0.000000 0.000000 0.000000 
248064000 19 34 0 1525 -0.005301 0.080781 0.006250 -1382.000000 0.020000 0.000000 0.000000 0.000000 
248128000 53 65 0 525 -0.005142 0.080469 0.006250 -1370.000000 0.020625 0.000000 0.000000 0.000000 
248192000 53 68 0 155 -0.005063 0.080625 0.006250 -1384.000000 0.020000 0.000000 0.000000 0.000000 
248256000 14 71 0 994 -0.004905 0.080625 0.006250 -1392.000000 0.020000 0.000000 0.000000 0.000625 
248320000 42 17 0 607 -0.004984 0.080781 0.006250 -1398.000000 0.020000 0.000000 0.000000 0.000000 
248384000 4 43 0 1026 -0.004430 0.080781 0.006094 -1426.000000 0.018750 0.000000 0.000625 0.000625 
248448000 65 56 0 898 -0.004430 0.080625 0.006094 -1416.000000 0.018750 0.000000 0.000000 0.000000 
248512000 5 8 0 203 -0.004589 0.080781 0.006094 -1418.000000 0.018750 0.000000 0.000000 0.000000 
248576000 72 44 0 64 -0.004509 0.080937 0.006094 -1432.000000 0.018750 0.000000 0.000000 0.000000 
248640000 62 51 0 1433 -0.004747 0.081250 0.006094 -1440.000000 0.018750 0.000625 0.000000 0.000000 
248704000 74 7 0 119 -0.004984 0.081094 0.006094 -1418.000000 0.018750 0.000000 0.000000 0.001250 
248768000 23 38 0 1418 -0.004826 0.081562 0.005938 -1456.000000 0.018125 0.000000 0.000000 0.000000 
248832000 71 13 0 136 -0.004826 0.081406 0.005938 -1446.000000 0.018125 0.000000 0.000000 0.000000 
248896000 11 44 0 713 -0.004668 0.081562 0.005938 -1464.000000 0.018750 0.000000 0.000000 0.000000 
248960000 67 8 0 615 -0.004747 0.081250 0.005938 -1440.000000 0.018750 0.000000 0.000000 0.000000 
249024000 26 72 0 647 -0.004747 0.081094 0.005938 -1430.000000 0.018125 0.000625 0.000000 0.000000 
249088000 22 28 0 1091 -0.005142 0.081562 0.005938 -1440.000000 0.018125 0.000000 0.000000 0.000625 
249152000 78 62 0 216 -0.004984 0.081719 0.005938 -1458.000000 0.018125 0.000000 0.000000 0.000000 
249216000 4 12 0 816 -0.004509 0.082031 0.005938 -1502.000000 0.018125 0.000000 0.000000 0.000625 
249280000 9 63 0 1584 -0.004668 0.082187 0.005938 -1504.000000 0.018125 0.000000 0.000000 0.000000 
249344000 21 52 0 284 -0.004747 0.081562 0.005938 -1460.000000 0.018125 0.000000 0.000000 0.000000 
249408000 62 26 0 181 -0.004984 0.081562 0.005938 -1448.000000 0.018125 0.000000 0.000000 0.000000 
249472000 73 15 0 1287 -0.004589 0.082031 0.005938 -1498.000000 0.018125 0.000000 0.000000 0.000000 
249536000 7 18 0 632 -0.004589 0.081875 0.005781 -1488.000000 0.018125 0.000000 0.000000 0.000000 
249600000 18 54 0 421 -0.004351 0.081406 0.005781 -1470.000000 0.018125 0.000625 0.000000 0.000000 
249664000 6 41 0 352 -0.004351 0.081562 0.005781 -1480.000000 0.018125 0.000625 0.000000 0.000000 
249728000 6 52 0 518 -0.004193 0.081406 0.005781 -1478.000000 0.018125 0.000000 0.000000 0.000000 
249792000 75 28 0 1015 -0.004589 0.080781 0.005781 -1418.000000 0.018125 0.000000 0.000000 0.000000 
249856000 40 10 0 634 -0.004826 0.080625 0.005781 -1396.000000 0.018125 0.000000 0.000000 0.000000 
249920000 48 64 0 1157 -0.005142 0.080625 0.005781 -1380.000000 0.018125 0.000000 0.000000 0.000000 
249984000 51 20 0 155 -0.004826 0.080781 0.005781 -1406.000000 0.018125 0.000000 0.000000 0.000000 
250048000 22 23 0 1457 -0.004826 0.079844 0.005625 -1346.000000 0.018125 0.000000 0.000000 0.000000 
250112000 6 37 0 224 -0.004905 0.080000 0.005625 -1352.000000 0.018125 0.000000 0.000000 0.000000 
250176000 7 78 0 283 -0.004509 0.079844 0.005156 -1362.000000 0.018125 0.000000 0.000000 0.000000 
250240000 72 30 0 986 -0.004589 0.079531 0.005156 -1338.000000 0.018125 0.000000 0.000000 0.000000 
250304000 18 52 0 433 -0.004351 0.079531 0.005156 -1350.000000 0.018125 0.000625 0.000625 0.000625 
250368000 74 4 0 812 -0.004509 0.079531 0.005156 -1342.000000 0.018125 0.000000 0.000000 0.000000 
250432000 2 28 0 663 -0.004589 0.079688 0.005156 -1348.000000 0.018125 0.000625 0.000000 0.000000 
250496000 55 27 557 833 -0.004509 0.080000 0.005156 -1372.000000 0.018125 0.000000 0.000000 0.000000 
250560000 5 39 0 1388 -0.004351 0.080156 0.005156 -1390.000000 0.018125 0.000000 0.000000 0.000625 
250624000 6 18 0 314 -0.004351 0.080000 0.005156 -1380.000000 0.018125 0.000000 0.000000 0.000000 
250688000 58 8 0 780 -0.004589 0.080937 0.005156 -1428.000000 0.018125 0.000000 0.000625 0.000000 
250752000 32 23 0 37 -0.004668 0.080781 0.005156 -1414.000000 0.018125 0.000000 0.000000 0.000000 
250816000 24 18 0 139 -0.004509 0.080781 0.005156 -1422.000000 0.018125 0.000000 0.000000 0.000000 
250880000 60 70 0 1161 -0.004430 0.080781 0.005156 -1426.000000 0.018125 0.000000 0.000000 0.000625 
250944000 76 19 0 1015 -0.004509 0.081406 0.005156 -1462.000000 0.018125 0.000625 0.000000 0.000000 
251008000 0 38 0 836 -0.004589 0.080937 0.005156 -1428.000000 0.018125 0.000000 0.000000 0.000000 
251072000 29 59 0 591 -0.004351 0.080937 0.005156 -1440.000000 0.018125 0.000000 0.000000 0.000000 
251136000 14 58 0 1317 -0.004509 0.080937 0.005156 -1432.000000 0.018125 0.000000 0.000000 0.000000 
251200000 42 33 0 1450 -0.004826 0.080469 0.005156 -1386.000000 0.018125 0.000000 0.000000 0.000000 
251264000 77 20 0 1189 -0.004589 0.080312 0.005156 -1388.000000 0.018125 0.000000 0.000000 0.000000 
251328000 65 46 0 1477 -0.004193 0.080312 0.005156 -1408.000000 0.018125 0.000625 0.000000 0.000000 
251392000 39 0 0 892 -0.004509 0.080156 0.005156 -1382.000000 0.018125 0.000000 0.000000 0.000000 
251456000 71 6 333 804 -0.004351 0.079844 0.005156 -1370.000000 0.018125 0.000000 0.000000 0.000000 
251520000 78 71 0 231 -0.004430 0.080156 0.005156 -1386.000000 0.018125 0.000000 0.000000 0.000000 
251584000 9 28 0 1145 -0.004272 0.079844 0.005156 -1374.000000 0.018125 0.000000 0.000000 0.000000 
251648000 14 68 0 618 -0.004193 0.079688 0.005156 -1368.000000 0.018125 0.000625 0.000000 0.000000 
251712000 6 8 0 750 -0.004272 0.079219 0.005156 -1334.000000 0.018125 0.000000 0.000000 0.000000 
251776000 23 0 0 799 -0.003639 0.078750 0.004844 -1336.000000 0.016250 0.000000 0.000000 0.000000 
251840000 61 48 0 959 -0.003560 0.078906 0.004844 -1350.000000 0.016250 0.000625 0.000000 0.000000 
251904000 63 35 0 1456 -0.003718 0.078438 0.004844 -1312.000000 0.016250 0.000000 0.000625 0.000000 
251968000 8 17 0 1488 -0.004114 0.078594 0.004844 -1302.000000 0.016250 0.000000 0.000000 0.000000 
252032000 10 47 0 661 -0.004272 0.078125 0.004844 -1264.000000 0.016250 0.000000 0.000000 0.000000 
252096000 4 75 0 1515 -0.003956 0.078281 0.004844 -1290.000000 0.016875 0.000625 0.000000 0.000000 
252160000 39 71 0 1426 -0.003718 0.078125 0.004844 -1292.000000 0.016875 0.000000 0.000000 0.000000 
252224000 56 31 609 827 -0.003956 0.078281 0.004844 -1290.000000 0.016875 0.000000 0.000000 0.000000 
252288000 61 23 0 1339 -0.003797 0.077969 0.004844 -1278.000000 0.016875 0.000000 0.000625 0.000000 
252352000 77 60 0 903 -0.003877 0.078281 0.004844 -1294.000000 0.016875 0.000000 0.000000 0.000000 
252416000 65 79 0 584 -0.003956 0.078750 0.004844 -1320.000000 0.016875 0.000625 0.000000 0.000000 
252480000 35 49 0 1500 -0.003956 0.078750 0.004844 -1320.000000 0.016875 0.000000 0.000000 0.000000 
252544000 20 41 0 610 -0.004272 0.079063 0.004844 -1324.000000 0.016875 0.000000 0.000000 0.000000 
252608000 13 0 0 1399 -0.004272 0.079219 0.004844 -1334.000000 0.016250 0.000000 0.000000 0.000000 
252672000 21 62 0 540 -0.004193 0.078906 0.004844 -1318.000000 0.016250 0.000000 0.000000 0.000000 
252736000 8 31 0 540 -0.004272 0.078438 0.004844 -1284.000000 0.016250 0.000000 0.000000 0.000000 
252800000 44 47 0 242 -0.003877 0.078281 0.004844 -1294.000000 0.016250 0.000000 0.000000 0.000000 
252864000 69 79 0 1179 -0.004035 0.077813 0.004844 -1256.000000 0.016250 0.000000 0.000000 0.000625 
252928000 78 42 0 1484 -0.004114 0.078281 0.004844 -1282.000000 0.016250 0.000000 0.000000 0.000000 
252992000 9 27 0 1077 -0.004035 0.078594 0.004844 -1306.000000 0.016250 0.000625 0.000000 0.000625 
253056000 74 4 0 939 -0.003797 0.077813 0.004844 -1268.000000 0.016250 0.000000 0.000000 0.000000 
253120000 67 2 0 1086 -0.004035 0.077969 0.004844 -1266.000000 0.016250 0.000000 0.000000 0.000000 
253184000 63 23 1341 1395 -0.003877 0.078125 0.004844 -1284.000000 0.016250 0.000000 0.000000 0.000000 
253248000 67 34 0 1580 -0.003877 0.077813 0.004844 -1264.000000 0.016250 0.000000 0.000000 0.000000 
253312000 37 68 0 635 -0.004114 0.077656 0.004844 -1242.000000 0.016250 0.000000 0.000625 0.000000 
253376000 44 79 0 845 -0.004035 0.077500 0.004844 -1236.000000 0.016250 0.000000 0.000000 0.000000 
253440000 78 19 0 103 -0.004114 0.077813 0.004844 -1252.000000 0.016250 0.000000 0.000000 0.000000 
253504000 31 53 0 1533 -0.004114 0.077656 0.004844 -1242.000000 0.016875 0.000000 0.000000 0.000000 
253568000 54 49 0 1597 -0.004193 0.077188 0.004844 -1208.000000 0.016875 0.000000 0.000000 0.000000 
253632000 24 68 0 1245 -0.004193 0.076719 0.004844 -1178.000000 0.016875 0.000000 0.000000 0.000000 
253696000 65 11 0 756 -0.003877 0.076875 0.004844 -1204.000000 0.016250 0.000000 0.000000 0.000000 
253760000 39 62 0 431 -0.003797 0.077188 0.004844 -1228.000000 0.015625 0.000000 0.000000 0.000000 
253824000 78 60 1565 1020 -0.003797 0.077500 0.004844 -1248.000000 0.015625 0.000000 0.000000 0.000000 
253888000 9 24 0 297 -0.004114 0.077344 0.004844 -1222.000000 0.016875 0.000000 0.000000 0.000000 
253952000 45 65 0 259 -0.004035 0.077500 0.004844 -1236.000000 0.016250 0.000000 0.000000 0.000000 
254016000 45 23 0 652 -0.003877 0.077500 0.004844 -1244.000000 0.016250 0.000000 0.000000 0.000000 
254080000 36 41 0 380 -0.004035 0.077344 0.005000 -1226.000000 0.016875 0.000000 0.000000 0.000000 
254144000 56 76 0 685 -0.003877 0.077344 0.005000 -1234.000000 0.016875 0.000000 0.000000 0.000000 
254208000 0 16 0 1082 -0.003718 0.077656 0.005000 -1262.000000 0.016875 0.000625 0.000000 0.000000 
254272000 24 18 0 613 -0.004114 0.077969 0.005000 -1262.000000 0.016875 0.000000 0.000000 0.000000 
254336000 79 76 0 644 -0.004193 0.078281 0.005000 -1278.000000 0.016875 0.000000 0.000000 0.000000 
254400000 71 27 0 456 -0.004351 0.077969 0.005000 -1250.000000 0.016875 0.000625 0.000000 0.000625 
254464000 76 18 0 53 -0.004035 0.077500 0.005000 -1236.000000 0.016875 0.000000 0.000000 0.000000 
254528000 39 43 0 153 -0.004272 0.077500 0.004687 -1224.000000 0.016875 0.000000 0.000000 0.000000 
254592000 60 24 0 1113 -0.004747 0.077969 0.004687 -1230.000000 0.016875 0.000000 0.000000 0.000000 
254656000 8 32 0 534 -0.004351 0.077656 0.004687 -1230.000000 0.016875 0.000000 0.000000 0.000000 
254720000 72 25 0 299 -0.004430 0.077344 0.004687 -1206.000000 0.016250 0.000000 0.000000 0.000000 
254784000 50 46 0 1206 -0.004114 0.077656 0.004687 -1242.000000 0.016250 0.000000 0.000000 0.000000 
254848000 17 14 0 525 -0.003877 0.076719 0.004687 -1194.000000 0.016250 0.000000 0.000000 0.000000 
254912000 49 40 0 1298 -0.003639 0.076719 0.004687 -1206.000000 0.016250 0.000000 0.000000 0.000000 
254976000 46 15 0 1461 -0.003877 0.077188 0.004687 -1224.000000 0.016250 0.000000 0.000000 0.000625 
255040000 8 79 0 1586 -0.004114 0.077188 0.004687 -1212.000000 0.016875 0.000625 0.000000 0.000000 
255104000 64 73 0 611 -0.004193 0.077188 0.004687 -1208.000000 0.016875 0.000000 0.000000 0.000000 
255168000 22 44 1207 1470 -0.003877 0.077031 0.004687 -1214.000000 0.016250 0.000000 0.000000 0.000000 
255232000 19 38 0 569 -0.003797 0.076875 0.004531 -1208.000000 0.015625 0.000000 0.000000 0.000625 
255296000 39 53 0 442 -0.003797 0.076563 0.004531 -1188.000000 0.016250 0.000000 0.000000 0.000000 
255360000 45 10 0 230 -0.003797 0.076406 0.004531 -1178.000000 0.016250 0.000000 0.000000 0.000000 
255424000 77 34 0 1204 -0.003877 0.076406 0.004531 -1174.000000 0.016250 0.000000 0.000000 0.000000 
255488000 45 10 0 1156 -0.003639 0.077500 0.004531 -1256.000000 0.015625 0.000000 0.000000 0.000000 
255552000 50 68 0 1568 -0.003797 0.077031 0.004219 -1218.000000 0.016250 0.000000 0.000000 0.000625 
255616000 48 2 0 1011 -0.003639 0.076719 0.004219 -1206.000000 0.015000 0.000000 0.000000 0.000000 
255680000 79 63 0 728 -0.003481 0.076875 0.004219 -1224.000000 0.015625 0.000000 0.000000 0.000000 
255744000 15 60 0 272 -0.003481 0.076875 0.004219 -1224.000000 0.015000 0.000000 0.000000 0.000000 
255808000 76 72 0 350 -0.003718 0.076719 0.004219 -1202.000000 0.015000 0.000000 0.000000 0.000000
[truncated: 597,435 more chars]
