# Supplementary material for: Non-reciprocal multifarious self-organization
Source: Nat Nanotechnol. 2022 Dec 12;18(1):79–85. doi: 10.1038/s41565-022-01258-2 (PMC9879770; doi:10.1038/s41565-022-01258-2)
Supplement: Source Data Fig. 2 — Monte Carlo simulation output. [file 41565_2022_1258_MOESM2_ESM.zip › Source_Data_Fig2/e/Patterns_SS_516_SP_516.txt]

# Pattern 1 
1595 639 344 1467 7 207 33 1195 706 587 930 284 1351 434 665 236 445 1585 545 548 1532 1326 1209 1266 1138 243 369 351 74 783 187 1015 502 168 663 478 1448 704 1557 1145 
1136 1452 963 1443 573 560 135 692 34 1318 1058 1528 50 644 1383 1075 63 1571 1269 1478 1178 825 264 95 970 784 906 1258 92 932 457 1367 1494 646 1023 58 334 1013 1395 282 
173 570 163 129 1549 712 578 512 296 960 733 35 395 651 740 1074 983 890 515 608 1586 1033 1065 1167 75 1558 432 571 568 433 715 1131 1198 876 912 1091 605 1387 158 1102 
913 1208 619 39 348 748 546 417 957 664 1427 742 643 1207 785 174 259 468 1454 443 1060 371 1432 286 1317 929 880 185 1349 183 918 1356 1567 667 676 1229 1056 978 331 211 
590 993 1116 362 333 1203 415 1372 859 1192 110 1376 121 910 1282 223 242 69 1234 1114 579 1598 1588 109 1009 172 1400 1275 964 1171 122 1129 1020 1022 1176 669 575 997 153 1110 
974 1587 711 239 653 406 905 342 509 1322 195 219 279 375 725 262 634 482 283 150 409 790 541 80 1519 141 127 848 1538 589 103 1385 319 1569 1049 1437 359 1077 1364 436 
781 1352 739 426 611 181 865 20 120 1287 724 3 1591 308 614 1350 1547 1542 1339 1007 1035 285 679 263 1391 594 345 1487 1388 788 1407 972 237 232 424 1503 10 1556 71 170 
1202 729 1082 218 1137 1133 1462 1036 967 414 1565 1093 1134 1211 167 1363 1260 816 1552 563 1311 330 466 764 1295 1242 612 1502 567 1459 1196 800 869 885 1366 486 966 1233 795 1025 
603 269 595 1340 866 1236 809 325 176 1324 670 374 561 544 766 1286 1406 470 157 867 1471 1564 1445 1021 720 117 574 1128 768 467 1205 205 673 607 1439 1174 576 193 1115 116 
245 26 248 681 889 606 233 462 44 1580 750 355 1418 335 874 210 32 166 1243 1259 1566 429 924 416 388 1014 178 1244 1433 1593 660 1237 1360 1479 249 1264 350 1451 1000 577 
499 927 1105 1475 1042 1270 1583 1245 1223 1040 855 1078 586 871 275 897 540 1578 471 321 713 1271 1554 431 1412 134 1225 693 421 1551 349 1273 492 238 542 562 1589 276 1106 797 
293 1348 1087 1334 621 1038 1420 57 179 642 1507 21 338 1034 827 1304 898 99 356 70 807 493 311 1094 1308 184 1117 1447 831 1522 463 650 834 1290 1450 202 533 1414 87 72 
145 1107 1520 879 782 508 746 329 1079 480 765 104 741 23 126 994 81 887 65 398 435 483 1104 1126 677 1472 1358 1470 1415 1187 1297 373 1509 160 1368 1197 89 1426 1212 1055 
721 304 1238 584 200 752 192 1457 159 250 1446 1419 1218 872 566 1146 543 1310 554 1179 858 943 383 1113 208 948 1043 1185 754 654 521 1156 1516 1504 186 105 485 853 582 861 
303 1320 412 1464 601 1132 1257 877 358 182 1127 1540 93 1463 1435 953 1062 1217 1190 315 376 699 382 1513 630 1099 295 234 1096 999 635 94 537 975 1059 944 1299 1382 379 896 
1121 682 360 292 925 674 1017 241 602 1535 407 609 1518 1164 496 851 980 464 453 8 254 139 647 631 796 820 215 1500 1210 161 961 951 1070 599 883 843 939 1018 917 299 
564 261 821 1354 1337 309 675 731 1182 569 366 1027 1141 1002 1069 1089 377 294 613 1125 558 1296 829 1581 413 1440 698 1193 689 636 538 378 1250 1380 273 216 629 1474 251 1291 
982 450 529 1396 1355 1191 556 1499 1597 1119 487 511 1088 422 107 1263 1183 354 201 1398 832 1409 588 979 332 408 301 946 1092 774 1405 217 1309 28 1159 357 310 1024 1306 811 
1438 130 1274 440 46 1213 1135 1575 1084 814 771 935 770 892 856 620 97 364 1491 459 1247 1006 227 1403 175 958 136 479 213 1028 1216 1066 908 438 1429 420 221 1353 1281 911 
115 928 1253 1530 694 123 1328 1375 1546 229 1431 841 1108 481 695 1050 314 1369 456 610 510 1100 1288 347 1397 53 198 1416 1302 968 628 313 1249 1544 1072 557 204 844 652 1392 
1441 77 986 845 1067 1563 597 320 1016 992 64 389 1222 921 224 165 156 1279 287 1512 532 384 625 125 106 447 789 1458 1489 1529 549 418 1240 723 1221 727 428 852 1305 1292 
1514 1436 300 1461 1052 1215 1345 817 1161 1493 969 267 626 760 1252 260 6 13 1276 952 703 616 1422 1425 111 907 324 1517 1262 256 965 531 1444 550 1039 90 995 991 688 41 
144 517 1344 491 507 1402 427 51 842 1449 690 339 1303 1453 1515 1525 747 24 701 1374 769 226 1307 691 385 1456 709 888 1123 1170 686 119 862 391 649 83 281 1560 1224 449 
726 680 1584 1169 1172 1272 810 722 209 984 270 169 591 1064 1041 954 60 637 632 1577 705 1047 743 655 658 794 11 108 1248 1466 1342 617 497 1139 1046 137 1568 559 326 1386 
1186 950 702 878 1574 1321 1534 1032 394 128 710 823 1381 1550 306 1149 996 1346 1277 1097 1095 1323 1157 307 678 1294 745 222 1336 1533 290 79 881 1572 1151 934 1053 1599 56 826 
17 716 473 419 1200 78 196 581 1555 465 668 730 854 25 786 801 1152 247 534 572 490 194 1147 828 985 903 404 596 189 59 498 1283 776 1384 901 1168 1029 623 527 808 
268 656 472 977 27 55 780 1026 370 1301 662 297 1080 1109 1130 947 755 938 336 112 915 191 1144 522 751 1548 399 343 585 220 337 659 833 67 697 1394 1206 48 819 759 
998 403 940 2 316 1143 133 802 305 274 40 489 773 749 1481 839 312 891 1401 1061 775 945 124 1399 824 437 1423 37 501 1469 514 411 886 1430 1142 18 900 1408 519 442 
1590 547 1184 914 140 552 1166 942 1410 708 1482 85 101 1561 937 1235 672 756 1483 1267 1331 666 142 455 73 1148 757 657 1377 1030 206 1051 840 714 1389 1325 1314 327 1424 735 
1150 523 683 1480 936 62 322 1226 902 1373 717 615 1573 684 1495 381 76 919 454 102 148 762 661 1312 30 1600 143 604 476 1582 12 787 1098 941 638 1086 1162 1596 494 29 
536 875 171 1111 1370 1501 772 88 477 1019 798 734 518 402 1265 1153 922 1008 744 155 289 288 47 1521 469 618 488 1413 955 1570 14 45 1343 410 763 836 539 956 1219 1163 
1359 91 258 1562 1101 1341 1231 1316 1488 214 904 225 84 1284 1393 555 860 1289 732 1214 1315 257 551 1496 592 1476 1510 503 1473 475 1505 346 1378 767 565 1492 1175 100 530 278 
1154 1523 253 1390 873 1559 895 430 1004 696 317 441 1278 687 1460 98 1246 648 1090 1319 815 203 1081 1543 525 1124 43 82 624 1298 738 1455 61 799 1333 244 180 728 791 516 
38 640 54 1511 931 188 396 916 838 526 255 265 1118 1404 753 1 1120 1003 1362 1576 685 131 893 884 981 31 1379 926 393 718 990 1442 818 1241 761 1486 1417 272 500 1327 
973 1251 707 505 600 1204 580 114 1201 240 1434 671 397 1220 553 1011 737 850 1280 804 15 1239 16 1508 132 1227 933 1524 452 177 235 368 1371 1477 230 719 899 988 1230 1465 
302 1539 1268 920 1158 864 583 118 1357 1254 1335 513 340 460 535 1045 1199 736 363 1057 66 976 1012 1485 341 857 271 1076 1421 806 1506 228 1553 1068 1285 923 1122 1313 1005 949 
1001 1490 246 372 1330 439 1468 1498 987 1228 365 1497 154 4 52 1085 401 868 451 989 962 1071 5 318 1112 792 212 328 849 812 151 1526 1180 1338 1165 1194 524 36 1140 1189 
380 1531 353 1484 598 805 633 1537 1428 1411 779 700 49 68 484 830 162 909 474 1300 386 147 423 1592 1181 504 813 645 622 1173 1103 1332 361 959 42 495 9 520 446 1293 
352 405 387 835 846 149 280 894 1048 164 199 1365 298 803 758 593 1037 444 793 448 400 1256 1347 641 1155 1594 252 96 1361 882 1541 19 1073 1545 458 777 1044 113 1579 392 
1063 627 1188 190 528 506 1261 152 197 1536 146 1232 266 1083 971 1527 390 847 1177 138 1255 863 291 22 1031 461 86 323 822 1329 425 1160 367 1054 837 1010 231 778 277 870 


# Pattern 2 
1167 1181 1473 1541 249 1559 581 1183 1521 781 1354 1342 1351 612 646 567 108 255 542 1083 1442 1032 1553 790 1012 1206 547 1337 376 691 716 1249 1596 950 1022 1530 42 27 273 890 
472 203 778 91 77 560 447 1533 1072 1260 1060 1233 402 701 1380 358 1161 1133 1160 966 1355 544 1572 410 512 242 1564 20 663 1370 1017 369 667 1047 674 697 551 1587 1131 1446 
237 831 44 1445 537 257 84 798 349 83 1519 550 869 731 1107 1323 1565 624 569 1099 511 1117 6 295 351 241 911 639 927 1092 909 1338 381 1050 1180 196 1316 33 720 880 
1359 655 712 403 1546 1490 806 283 1225 1300 718 1385 968 713 1262 1037 1141 333 1151 1098 13 336 708 1212 1154 587 1367 1398 1345 932 205 214 1357 99 576 605 1086 307 339 1265 
93 645 867 1402 66 1407 107 80 160 1200 462 374 1474 681 706 1406 561 1413 399 598 222 1347 529 1267 414 438 785 1555 984 146 548 309 755 570 1127 460 181 1270 172 234 
39 1450 405 1578 955 528 1597 1256 1124 1470 1425 451 1455 386 286 891 788 328 140 251 1589 946 417 236 1582 1414 1514 1310 202 1245 390 1068 1349 152 482 384 334 602 28 278 
131 859 90 675 1114 777 26 1472 217 1456 1379 541 1394 1509 178 385 1176 411 897 574 190 57 1004 962 254 1103 291 471 918 746 1087 662 121 1221 279 206 736 1523 915 1415 
424 682 967 228 1312 1243 373 338 1383 795 585 127 240 1468 704 610 72 413 679 135 1132 941 1574 907 1177 1036 1118 418 1261 477 229 1356 1549 1433 1576 1410 1352 1059 1080 1547 
1386 1027 652 694 1282 1497 354 1025 1554 1447 705 25 290 134 479 1246 195 1575 770 1189 1503 530 1035 908 741 1223 808 707 1569 1266 219 1219 1390 533 163 277 1069 320 421 73 
24 906 1334 920 288 510 337 426 1469 1295 987 1536 644 1292 94 1544 137 1230 1239 921 378 520 1480 556 1171 1441 673 1119 896 558 444 886 1327 1479 1238 225 1458 1481 617 1313 
275 789 1314 1122 659 1586 721 552 348 826 1353 1 89 54 1190 1411 455 1324 1508 1235 1516 1165 1064 841 832 1486 1283 1598 1464 700 1079 898 492 603 1335 37 1567 1302 1228 345 
321 767 940 991 1322 801 96 1240 1109 696 1495 591 1143 1187 842 109 1526 493 814 1462 1560 1505 429 902 123 1366 215 1026 1110 16 751 41 613 811 989 239 860 1561 874 997 
1330 586 1318 409 724 884 969 453 764 412 375 1563 638 208 740 1093 35 209 817 1434 1149 476 730 538 515 1387 1333 1492 311 148 422 595 1044 1272 132 366 825 1537 889 1039 
786 58 606 486 1291 281 784 698 848 292 1259 912 1254 1227 1573 1106 858 878 875 521 62 1164 393 1054 820 436 1477 7 743 1000 954 981 1594 344 1091 805 653 1271 287 427 
553 668 635 173 437 1543 304 439 182 1070 1153 423 70 1515 299 771 729 1024 1329 431 1198 1125 29 1237 360 983 1006 435 313 464 1336 686 800 1534 1029 1043 534 888 92 761 
400 1084 506 433 965 620 497 1319 933 396 804 1279 115 297 145 1008 1340 1465 1457 323 657 1391 180 1002 1126 168 685 1408 474 216 1392 1373 11 106 276 221 1014 849 594 1289 
15 481 579 1038 1247 1286 1466 270 379 641 507 105 958 1065 1571 197 1013 1513 677 155 1162 113 465 118 818 1404 319 1348 238 846 441 1427 1196 757 475 473 1581 1121 1542 670 
485 796 432 877 509 1241 1205 885 126 1431 1489 156 463 1134 141 1011 1163 204 1276 692 709 457 762 1207 1175 318 982 230 74 1401 549 17 1568 271 575 367 1381 616 1452 851 
301 294 1081 40 1476 1579 340 597 1285 1273 1130 1304 732 1258 1135 306 648 514 1146 1058 1193 1375 1540 1211 111 584 1517 1494 12 65 765 539 1339 977 31 1251 200 1082 442 1105 
1305 119 1388 815 8 640 792 881 717 861 3 1166 671 1369 923 812 1467 186 1009 636 1294 388 434 224 1301 188 1250 1493 226 738 1341 169 756 125 1484 752 165 854 794 2 
656 980 1311 773 312 454 840 834 133 235 782 87 151 910 491 1296 1562 1020 1051 1395 407 394 630 1003 913 357 1363 1315 1538 522 562 892 809 1116 1192 827 4 536 1377 828 
855 1210 194 1448 580 494 847 945 1055 960 167 247 938 631 259 149 342 1344 1115 112 993 500 1104 341 392 588 1232 443 568 959 1599 1057 1202 1328 769 754 807 903 768 1071 
232 391 766 1204 147 1220 699 498 1147 554 916 633 1257 838 609 467 824 526 1500 252 1436 988 879 1234 487 750 1053 937 310 623 1426 114 117 978 853 931 1049 799 883 1483 
525 1524 274 1499 1148 63 864 1529 478 1213 1048 1382 1440 248 1199 1463 787 1378 629 445 1284 496 503 1600 516 1112 1424 1507 578 43 1138 1075 626 728 543 61 527 21 490 1040 
97 619 98 632 1585 179 1443 862 1299 793 380 996 1396 428 305 856 1306 1308 1097 1525 1384 1539 1437 1226 210 1429 1501 128 684 175 868 895 1191 404 582 722 1417 621 1111 714 
1046 830 129 1095 957 161 1288 359 1557 1174 1548 719 243 459 839 81 316 332 601 1041 1182 372 618 1361 654 689 185 1405 1145 85 211 935 1275 775 1144 1506 1077 1021 317 664 
1217 1518 258 440 1528 727 64 46 1510 130 715 470 995 607 231 207 939 1139 1409 599 735 726 975 397 961 322 695 502 256 672 212 1066 244 1577 1157 1218 857 934 450 693 
627 948 68 1185 944 353 622 774 1320 1460 266 1280 401 1459 1056 1197 810 1421 876 1277 845 821 19 745 803 1290 264 936 23 1074 1016 571 350 703 282 513 488 1229 887 1019 
974 665 76 361 924 1156 430 687 802 223 1584 100 866 1512 973 10 1570 452 187 362 1432 263 829 1194 573 1137 1461 972 159 797 951 260 192 844 517 1102 420 882 523 1034 
772 300 110 36 177 835 329 545 650 600 690 683 733 75 171 904 9 505 723 590 1158 395 1067 519 355 1590 389 956 120 572 1252 1566 1222 1216 583 484 191 565 1350 926 
267 449 324 1268 1123 1298 1101 1593 1001 56 368 608 143 1088 1005 990 69 1096 901 1371 843 919 744 499 245 749 1152 138 1449 233 1482 678 416 1168 1444 564 38 905 261 1010 
742 189 78 979 466 776 326 614 365 1269 356 387 183 246 1511 628 315 604 559 577 688 325 227 52 1142 269 1496 199 949 1451 53 816 327 1389 747 504 201 1028 1309 994 
154 649 1491 352 103 82 419 166 971 198 1372 1423 1550 873 34 1397 666 1178 894 658 1416 22 1170 501 1595 1360 1172 480 870 1264 813 863 1173 1453 1085 643 1420 67 280 1094 
1076 865 759 1208 508 850 1435 193 272 1331 943 1136 1364 142 702 737 398 1487 893 293 50 1052 1159 5 1231 1150 615 446 819 364 822 371 557 331 1089 1129 298 48 1303 540 
823 634 122 1108 406 1588 592 930 1184 1438 780 555 637 1201 1188 220 647 314 265 1551 976 343 532 59 153 1346 964 1428 1522 461 170 1343 669 1297 1018 710 1498 1488 783 370 
102 929 88 899 986 1558 917 1030 900 871 660 458 739 872 725 546 1090 1368 1023 1556 1061 1321 596 45 1224 302 1073 833 1502 611 253 383 1179 642 1155 1307 1374 1255 1317 363 
30 1527 1454 953 218 1393 779 1186 495 1242 71 942 1326 116 1140 144 563 928 1520 1592 1475 1062 262 1412 680 1293 335 760 1100 1128 589 469 1403 1236 1033 382 1063 47 763 1580 
1045 176 1478 1248 150 1278 101 1031 184 1203 347 79 836 448 925 377 1113 468 1583 164 1552 296 748 51 158 1419 1263 651 408 1376 1439 284 1471 330 268 136 1253 1535 1169 49 
483 1504 18 489 1332 1042 32 1209 1400 922 250 970 985 535 963 524 753 303 1325 999 308 914 1531 676 104 531 1287 852 837 661 952 1358 86 1120 1214 124 791 998 162 55 
14 566 1015 711 157 625 60 1281 1215 1422 213 174 1532 1244 289 1399 1485 1545 1418 1430 1362 95 346 1195 139 758 1365 1078 734 415 285 456 593 1274 992 1007 1591 947 518 425 


# Pattern 3 
456 912 943 1391 726 256 462 1214 390 710 1566 654 990 74 1565 400 1545 326 1226 1178 678 1212 532 528 343 646 738 725 80 1010 997 1304 787 820 338 1600 720 1058 603 704 
278 941 687 466 1049 32 509 1184 768 502 1446 952 180 1252 155 305 1538 1205 199 118 1017 457 1406 327 847 1323 85 853 1175 1559 752 161 840 1342 891 501 1223 1543 1368 1594 
1403 319 844 723 117 711 1115 845 89 125 1242 604 562 519 101 81 1470 556 78 1101 133 1414 1346 286 402 1095 694 1330 585 639 450 49 903 353 1398 392 281 872 88 987 
401 1288 235 676 204 596 396 1498 986 1469 1151 917 1416 1539 783 159 113 1157 1479 1258 926 890 111 758 1027 521 1573 543 707 231 1159 416 650 1221 257 190 1100 1140 1474 79 
1163 158 1044 1312 776 210 627 718 1189 427 1380 828 602 661 1234 1481 1094 1455 1031 1319 1464 708 467 1442 443 1042 514 995 814 296 246 1229 1332 215 356 386 673 1210 1083 1193 
612 513 191 1579 54 888 295 352 1384 282 1194 620 39 1421 394 460 244 451 716 71 136 924 1587 1574 591 852 613 1180 1014 259 1138 497 741 1269 559 533 408 719 1460 1134 
531 1224 335 441 325 867 1377 1375 692 1103 1567 813 224 283 302 420 272 1402 530 679 1127 999 1585 109 660 980 908 406 260 505 879 463 318 939 1119 968 645 904 1217 796 
628 1185 605 440 149 936 949 1235 672 894 142 558 823 262 909 120 1454 221 644 714 1069 1596 1401 955 368 242 803 1542 689 944 273 766 18 797 1035 570 203 1246 582 666 
619 423 324 1287 785 1362 835 1011 981 1389 1282 1556 200 624 232 332 1331 791 1041 1405 930 411 1485 102 1586 298 83 429 865 1413 818 271 301 174 214 659 951 1541 1354 141 
1480 238 337 806 154 1102 351 1392 1248 336 387 896 1597 1030 116 1301 1353 744 730 1141 106 643 1381 360 1549 597 584 223 182 160 554 1506 722 382 1441 632 276 561 1527 345 
465 580 934 1351 1192 495 1302 567 431 1548 1196 13 1165 665 727 1152 1253 503 1057 17 421 1497 1154 1452 881 804 25 61 399 1575 1143 1146 759 775 655 1560 385 976 1033 905 
700 128 21 454 1008 263 130 1483 1340 164 826 1107 483 1139 1404 341 474 1280 953 1105 1001 1077 1352 1266 187 430 657 1564 1038 855 1576 323 546 504 1262 973 946 706 703 415 
152 1550 647 1325 377 928 1526 6 1525 1191 165 1533 1536 1239 1006 59 693 1004 245 1244 1523 1114 1580 178 1371 789 1202 119 755 957 247 1072 1333 1232 1338 184 209 625 29 1256 
1584 403 1439 1126 490 1043 772 822 303 975 1113 134 480 969 883 544 1000 633 163 1023 53 1307 1337 1279 1335 1012 870 444 1494 98 1387 1060 330 982 983 492 599 1495 1268 1508 
1341 285 614 1334 1599 267 1305 240 1153 956 186 960 181 1429 843 637 568 709 662 1349 877 1475 1425 359 1271 405 1409 1571 923 851 1245 1385 135 346 179 1037 412 107 862 669 
1059 634 321 994 1131 1053 1558 446 900 254 1417 967 91 1259 384 1084 1016 58 148 795 1200 601 963 211 699 320 1112 108 713 874 1447 1149 418 1359 1249 538 794 1486 1519 886 
919 8 897 938 1487 615 799 675 608 96 196 1589 1432 1555 38 1544 520 859 150 48 595 1524 780 931 626 1 1420 206 542 964 1360 1504 311 1388 685 1408 103 578 1372 753 
587 1437 861 816 991 652 1135 1047 1082 193 308 277 511 1208 731 205 641 291 500 93 97 1029 747 892 410 506 217 1595 1187 1445 681 1528 569 236 383 1098 1263 1097 1551 547 
1110 1231 534 65 1386 1215 769 307 985 110 228 1400 1034 1078 512 1025 1490 469 927 50 219 143 887 424 1124 1130 593 5 218 1505 75 300 774 535 740 1190 478 786 518 40 
1434 998 1592 1073 1394 812 1320 1456 1052 494 488 1484 893 667 95 168 954 316 138 1306 640 1393 966 1499 376 1581 20 1088 1039 229 1219 915 1270 22 1299 1129 801 1230 170 1552 
482 920 809 1423 1501 348 1074 1590 810 1257 1285 1547 1367 357 331 481 493 1179 1150 1554 1328 258 361 910 366 849 1530 261 866 911 1161 328 1553 961 838 1318 857 1298 691 555 
1322 798 43 310 1412 1176 269 1563 732 1195 1121 1096 907 1315 1327 1336 878 921 409 690 1174 971 1365 906 312 1396 55 736 684 344 349 340 522 1181 1075 1286 1514 1411 426 899 
151 1478 1218 705 808 560 539 432 11 571 333 873 477 137 508 342 1172 207 1502 1123 309 449 696 57 2 1206 1092 1062 623 51 745 90 1108 871 869 1308 817 1283 616 1182 
1203 1155 1471 9 1128 668 1076 487 379 622 1583 607 19 1051 739 1255 1228 24 1241 1278 192 1509 16 1309 251 1297 683 1570 1087 636 1561 1399 496 609 45 448 686 793 1537 1171 
1379 1361 594 1168 1173 234 1440 1364 114 932 378 1303 948 978 1310 1410 388 1106 105 1345 1436 728 28 1292 1522 945 1458 1291 524 1466 1534 66 1382 1462 754 1569 572 670 715 1390 
1116 553 1237 762 10 1207 1063 1516 1289 279 1296 350 112 1373 1376 583 34 651 807 3 131 1489 972 445 885 375 42 1209 198 1290 1415 1104 831 721 473 1374 1591 68 688 297 
77 1451 491 26 60 642 916 860 461 771 414 1007 1238 749 1277 842 1329 618 1476 453 1593 188 507 1111 1295 1013 162 770 563 266 784 124 761 717 275 1588 653 1136 404 1133 
395 1216 222 1493 476 979 621 438 1300 87 1079 880 537 1482 950 86 264 499 782 84 649 434 304 1065 1448 1453 756 374 763 884 779 551 288 140 1433 185 70 1418 958 901 
389 1281 52 712 1358 1459 863 510 1407 656 517 355 1090 1026 1314 1137 1162 1055 268 1518 1164 1311 697 1048 841 970 1463 1260 682 540 589 1357 1056 173 702 974 767 658 1070 250 
1426 1211 1050 1009 1363 306 270 837 1204 550 1120 611 157 1061 94 598 1086 940 1054 815 947 1022 1028 925 329 1449 526 56 1118 1067 1572 44 962 1117 1370 1233 1188 1313 792 1435 
1422 1531 397 1015 751 139 1045 486 1578 381 1040 1343 527 322 1170 575 72 479 856 227 1521 579 169 371 289 1293 177 176 895 1024 213 992 1355 1457 363 1500 1064 1156 889 92 
1321 1005 225 1197 965 536 1227 1091 1513 393 287 458 933 1511 31 1326 82 189 1201 315 47 781 439 447 664 733 629 839 99 398 212 734 1443 485 241 362 372 1395 1160 1369 
1383 237 1240 208 573 146 364 436 1036 36 367 129 380 391 773 1366 1562 230 1517 1428 1557 484 516 1068 1356 1540 1132 1142 1265 638 830 122 1147 748 541 313 373 805 67 1512 
1532 1467 663 239 1491 1066 422 858 489 216 299 33 437 959 846 1450 464 935 1324 1510 588 1378 1080 121 937 577 576 417 1251 1166 1199 590 1424 1568 1274 832 735 1317 1488 248 
1339 574 1002 898 1348 1461 1503 1081 470 811 1225 529 468 498 233 836 875 69 1020 824 1261 1250 293 194 800 290 1236 1397 252 442 370 1213 1032 788 592 1350 455 62 1430 1515 
280 617 1145 255 425 284 606 1272 1276 104 1085 834 472 76 1267 12 850 833 1264 778 41 989 46 1122 197 1003 317 183 171 1465 729 249 1243 677 984 167 127 648 7 724 
1099 201 545 610 459 829 1598 565 435 37 156 339 175 132 914 126 115 347 996 523 1344 854 1294 1535 882 1316 630 314 1529 1546 1167 153 407 1071 827 760 413 14 680 63 
737 1089 868 433 1477 265 1148 202 1577 557 581 1144 1431 1472 35 294 746 253 100 30 525 864 1520 1046 698 695 358 1019 977 1198 564 1169 1473 452 1438 600 1275 743 195 243 
552 631 172 515 918 802 821 226 1021 1284 549 1247 671 993 902 988 471 790 742 1158 777 757 292 1419 1444 1254 913 23 428 1109 365 586 929 166 147 27 1177 1427 1220 635 
145 475 1582 123 876 825 1222 701 1273 819 1492 1093 764 73 1018 848 220 1183 548 15 64 369 750 566 1468 274 1347 354 765 1507 1186 144 922 674 419 4 1125 334 1496 942 


# Pattern 4 
113 969 17 95 1543 649 1570 1077 501 1178 1274 749 396 1472 162 462 780 1110 1205 316 1128 232 853 337 818 717 850 1578 801 662 1451 1267 527 1194 1501 268 131 635 1148 296 
1349 1199 594 93 758 25 243 1156 889 1575 1243 152 1448 593 479 322 1009 1463 1410 1277 202 557 1121 347 979 1084 52 690 892 1434 1087 572 922 664 382 421 1474 1406 1184 1333 
1414 692 188 110 999 793 1498 953 874 567 848 1135 802 1391 1382 1374 1311 511 160 611 861 834 1116 1364 1175 105 650 1015 175 928 263 361 694 660 1078 1506 1394 623 1516 1552 
633 355 362 186 349 870 1182 1038 1090 1308 809 1341 812 272 491 1464 883 82 577 442 128 1499 1528 1572 1372 1043 912 1395 485 237 828 42 881 280 197 102 1338 582 959 26 
852 260 1218 1160 742 306 481 1097 112 1485 65 607 315 515 1259 622 90 370 1242 288 765 1422 1370 394 183 1334 1105 1526 1200 177 1315 1123 905 371 1373 176 1483 1342 842 1438 
124 561 1213 319 1508 1136 84 806 471 415 196 405 927 571 29 900 980 1103 287 674 1006 993 534 400 1547 687 403 942 387 604 499 701 913 1204 810 59 906 626 931 630 
601 564 1461 986 597 1106 1348 902 1316 1189 356 1309 932 1047 663 750 569 1369 1262 871 1269 1271 616 138 1482 608 893 1539 641 1153 875 1076 1059 454 1440 1083 490 555 248 643 
846 1093 439 1142 1146 1258 174 318 588 1017 860 96 1177 31 654 628 1431 847 465 94 366 139 661 987 807 460 855 550 264 1327 512 1540 1460 680 3 631 210 835 877 317 
1119 733 743 1488 206 343 368 545 551 1444 494 723 774 949 1137 487 830 1418 216 744 60 1554 1231 751 235 1323 540 781 981 1223 1548 445 1591 983 961 839 130 404 292 1075 
1302 795 728 1546 1377 1519 1172 1553 1082 388 1378 800 159 1358 762 1368 1222 106 1040 904 591 437 731 236 80 1385 327 241 1086 502 790 43 849 13 736 329 1459 1347 5 212 
1376 1049 1513 1134 1564 1053 699 888 1170 760 473 74 87 1466 1346 1117 1319 1041 334 122 541 1247 245 336 1600 297 869 691 1268 1234 380 226 935 1473 1490 339 457 384 1207 771 
788 775 1366 974 72 975 312 1287 972 211 970 673 303 266 576 619 89 354 1192 1363 290 1220 393 1584 185 282 1447 103 19 610 982 1330 910 574 1525 1225 1592 797 1272 464 
1388 498 23 418 1100 4 340 1365 497 768 1517 1149 1209 696 988 777 990 1032 1104 1113 1166 1226 639 1062 1397 543 1236 1497 1289 1057 190 242 184 891 684 451 1070 711 1523 156 
1503 141 9 1061 132 740 1219 1465 324 845 933 1355 528 897 968 489 1186 865 253 69 516 1398 745 22 201 1322 75 923 1585 506 28 364 1044 1427 267 8 546 286 256 833 
656 753 193 478 1571 575 374 1446 213 1150 486 1407 739 1180 1531 417 203 1400 503 695 63 1367 1500 1360 786 1491 431 558 1439 737 655 1251 240 399 1557 1003 239 1318 126 37 
284 262 1529 668 657 519 1196 1305 766 769 879 449 868 600 275 820 945 614 675 474 1426 702 1443 440 1152 895 277 819 1069 747 1359 488 1429 1228 270 917 669 587 1371 821 
938 1163 708 671 269 1157 1576 170 1515 1275 1404 1521 659 1202 825 1551 391 1187 1455 169 937 644 302 6 1533 289 377 1580 944 789 1565 585 358 1079 1304 1339 180 62 595 1026 
837 1487 1479 1190 119 859 423 1381 620 456 86 1556 634 1361 507 1442 252 887 1144 1227 908 538 215 1120 1109 898 566 854 427 926 1574 598 526 1265 876 787 453 1538 1141 645 
746 1072 438 950 1179 707 1143 1403 1011 346 533 1566 627 1098 225 1132 244 1549 285 482 994 1063 1480 520 426 476 40 783 1112 940 1354 365 1393 1590 114 730 48 434 450 311 
1064 16 278 957 408 1013 703 996 369 838 397 729 45 38 1154 308 778 338 1211 896 15 135 1115 1477 1408 326 1299 958 915 359 1573 111 779 144 372 1597 514 1588 1284 1030 
36 811 1594 221 536 166 433 599 642 792 1212 1534 330 321 1183 856 448 1028 963 148 1401 44 1214 844 603 463 1139 281 973 1379 1352 1562 1510 858 1411 21 492 1478 1313 1344 
823 61 1532 1292 7 851 447 276 1396 127 624 606 1353 1441 150 681 1201 142 335 24 83 1337 683 1051 1167 1375 1496 1489 107 1056 217 1029 509 1436 542 443 1568 222 878 81 
1437 1303 118 1240 307 700 735 255 310 116 1229 214 1383 424 1589 1542 458 207 997 1012 1188 259 1248 1055 351 1279 522 548 331 716 410 713 151 373 30 954 510 612 967 1102 
554 782 1127 191 353 461 1010 422 1018 1151 261 1462 1155 300 189 776 1544 49 1586 1504 39 1389 589 1527 552 1545 1071 805 504 1164 129 1232 1286 672 1356 886 1118 705 1295 1282 
108 1420 688 530 984 1021 1351 1392 398 147 914 1325 466 873 1008 342 677 725 924 379 1005 402 34 867 20 332 115 1329 998 1290 475 1195 539 791 946 1296 230 1314 556 1598 
1263 971 799 1288 1048 1111 1270 862 1285 752 1481 109 756 952 1300 1027 477 411 899 909 939 1569 233 14 1432 386 181 32 153 537 1233 200 714 1107 524 1162 831 1024 1320 299 
1324 1514 822 719 679 472 1445 279 101 483 1147 1067 532 1495 446 117 985 884 615 505 738 1563 1278 535 1224 964 581 947 911 179 903 1217 1181 773 525 432 1336 444 493 1001 
1171 167 1239 314 163 125 584 1 943 1310 1124 301 234 918 1088 1484 665 1161 864 1452 92 1579 1522 1159 921 637 1307 1402 173 1193 704 149 220 1019 195 41 767 1276 1458 857 
480 33 1114 251 1022 18 104 500 10 1317 592 1091 770 1058 1054 1453 1085 796 648 925 140 98 1035 383 1089 978 64 178 1158 231 283 1033 1145 1493 617 1031 54 134 658 293 
273 1173 1250 1486 1080 1535 579 344 1321 172 1073 258 813 247 76 70 1587 192 836 246 1301 678 682 414 568 1007 1140 73 1412 47 99 948 209 1246 77 560 720 706 1185 565 
916 1165 416 992 1567 1081 1331 590 357 814 941 965 304 198 470 1520 136 68 1291 784 761 165 143 1125 412 693 1237 1244 229 1518 518 1511 441 1002 1530 1249 1065 647 1312 1326 
652 1502 772 1020 815 123 1416 350 1419 204 686 1433 966 484 1216 919 378 406 328 653 1108 1045 1037 724 977 936 164 133 1512 1215 562 1424 741 425 843 1096 1476 168 697 722 
1014 395 157 578 1025 155 1036 1074 840 1335 1350 1068 531 120 429 1413 1415 1449 392 71 955 1417 570 1332 420 732 559 1577 265 1283 194 1198 1094 55 161 323 508 257 794 1306 
224 1492 803 1206 375 798 757 249 721 459 715 85 1176 1046 890 976 35 11 1060 389 66 390 1254 1099 583 1467 88 1471 1095 726 1450 58 1583 67 1390 826 1235 381 1256 666 
808 435 1221 352 469 428 586 305 274 452 407 100 1023 956 962 79 689 1169 544 866 1328 1421 154 345 1191 1092 1294 920 1197 1596 1555 53 934 529 1468 363 146 1257 341 309 
376 219 646 291 1203 1230 596 1581 1004 755 629 1456 1168 764 1343 367 1435 1298 625 872 1345 51 553 960 727 698 1399 1357 348 989 1405 1550 605 1260 250 651 385 1138 1362 419 
56 1129 271 894 145 467 1430 1131 223 734 1133 1039 1595 523 1253 1281 121 1255 748 816 430 1273 228 718 829 1541 50 832 901 1245 1469 1066 1241 804 1380 137 1561 827 238 685 
951 667 1475 1016 785 549 1560 1387 670 580 413 754 158 817 621 513 710 199 636 1340 313 1050 1425 295 907 1505 57 1252 205 91 1423 1261 763 409 863 294 2 1507 517 1052 
1599 1386 613 320 759 1122 1558 1208 1428 333 1000 824 182 1524 1042 991 1536 1494 27 547 880 12 401 1297 1409 1457 254 640 1384 298 882 1238 712 187 676 496 1034 325 1174 46 
1559 1582 709 1470 1509 995 1593 218 930 638 1454 1266 208 609 1280 1210 563 1101 885 929 602 436 1130 521 1537 227 171 360 78 1126 97 1293 618 632 573 495 841 468 1264 455 
