# Supplementary material for: Non-reciprocal multifarious self-organization
Source: Nat Nanotechnol. 2022 Dec 12;18(1):79–85. doi: 10.1038/s41565-022-01258-2 (PMC9879770; doi:10.1038/s41565-022-01258-2)
Supplement: Source Data Fig. 2 — Monte Carlo simulation output. [file 41565_2022_1258_MOESM2_ESM.zip › Source_Data_Fig2/e/RECORD_SS_516_SP_516.txt]

0 -1 -1 -1 -1 -0.246835 0.250000 0.250000 0.000000 1.000000 0.002500 0.000000 0.000000 
2560000 58 78 0 1053 -0.246282 0.250000 0.250000 0.000000 0.997500 0.005000 0.000000 0.000000 
5120000 41 17 0 380 -0.245807 0.250000 0.250000 0.000000 0.995625 0.005625 0.000000 0.000000 
7680000 47 20 998 792 -0.245174 0.250000 0.250000 -6.000000 0.993750 0.005625 0.000000 0.000000 
10240000 37 42 588 1218 -0.244858 0.249688 0.249688 34.000000 0.993750 0.003750 0.000000 0.000000 
12800000 71 39 0 71 -0.244858 0.249688 0.249688 209.000000 0.993125 0.003750 0.000000 0.000000 
15360000 45 11 0 1563 -0.244858 0.249688 0.249688 481.000000 0.993750 0.003125 0.000000 0.000000 
17920000 53 34 753 1207 -0.244858 0.249688 0.249688 606.000000 0.994375 0.003125 0.000000 0.000000 
20480000 50 8 0 109 -0.245253 0.249844 0.249844 741.000000 0.995625 0.003125 0.000000 0.000000 
23040000 52 35 98 507 -0.245491 0.249844 0.249844 881.000000 0.995003 0.004372 0.000000 0.000000 
25600000 45 11 0 1309 -0.245965 0.250000 0.250000 991.000000 0.996252 0.003748 0.000000 0.000000 
28160000 19 36 0 530 -0.246203 0.250156 0.250156 1026.000000 0.996877 0.004372 0.000000 0.000000 
30720000 65 42 0 439 -0.246203 0.250000 0.250000 1116.000000 0.997500 0.003750 0.000000 0.000000 
33280000 29 2 0 873 -0.246361 0.250000 0.250000 1216.000000 0.998125 0.003750 0.000000 0.000000 
35840000 62 56 0 128 -0.246519 0.250000 0.250000 1216.000000 0.998750 0.003125 0.000000 0.000000 
38400000 55 52 1553 1309 -0.245649 0.249844 0.249844 1231.000000 0.995625 0.004375 0.000000 0.000000 
40960000 52 31 441 700 -0.245174 0.249688 0.249688 1261.000000 0.993750 0.005625 0.000000 0.000000 
43520000 9 71 0 336 -0.245491 0.250000 0.250000 1331.000000 0.995000 0.005625 0.000000 0.000000 
46080000 7 4 0 651 -0.245253 0.249844 0.249844 1371.000000 0.993750 0.006875 0.000000 0.000000 
48640000 29 41 429 901 -0.244937 0.249844 0.249844 1371.000000 0.992500 0.005000 0.000000 0.000000 
51200000 27 30 1565 342 -0.245095 0.249844 0.249844 1443.000000 0.993125 0.004375 0.000000 0.000000 
53760000 79 75 0 692 -0.244462 0.249688 0.249688 1558.000000 0.989382 0.006246 0.000000 0.000000 
56320000 72 48 0 1089 -0.244146 0.249375 0.249375 1638.000000 0.988757 0.006871 0.000000 0.000000 
58880000 33 36 543 1261 -0.243987 0.249688 0.249688 1648.000000 0.988125 0.007500 0.000000 0.000000 
61440000 52 7 0 1504 -0.243354 0.248906 0.248906 1948.000000 0.985625 0.008125 0.000000 0.000000 
64000000 20 66 0 326 -0.244699 0.249844 0.249844 2183.000000 0.988132 0.007495 0.000000 0.000000 
66560000 56 16 0 612 -0.244699 0.249844 0.249844 2183.000000 0.988757 0.008120 0.000000 0.000000 
69120000 72 2 0 111 -0.245016 0.249688 0.249688 2405.000000 0.991880 0.005621 0.000000 0.000000 
71680000 56 69 0 1222 -0.245016 0.249688 0.249688 2455.000000 0.991880 0.005621 0.000000 0.000000 
74240000 71 61 0 141 -0.245095 0.250000 0.250000 2570.000000 0.991256 0.005621 0.000000 0.000000 
76800000 17 20 0 1144 -0.245570 0.250156 0.250156 2730.000000 0.993129 0.004997 0.000000 0.000000 
79360000 49 70 0 1016 -0.245570 0.250156 0.250156 2805.000000 0.994379 0.004997 0.000000 0.000000 
81920000 8 70 0 1531 -0.245016 0.249844 0.249844 2860.000000 0.992505 0.005621 0.000000 0.000000 
84480000 30 19 0 590 -0.245016 0.249688 0.249688 2910.000000 0.992505 0.002498 0.000000 0.000000 
87040000 63 71 0 155 -0.245095 0.249531 0.249531 3010.000000 0.993750 0.003125 0.000000 0.000000 
89600000 50 7 0 157 -0.245332 0.249531 0.249531 3135.000000 0.994375 0.003125 0.000000 0.000000 
92160000 27 36 1260 475 -0.245253 0.249375 0.249375 3200.000000 0.995000 0.003125 0.000000 0.000000 
94720000 46 70 0 81 -0.244858 0.249531 0.249531 3197.000000 0.993125 0.003750 0.000000 0.000000 
97280000 56 16 0 735 -0.244858 0.249531 0.249531 3247.000000 0.993750 0.005000 0.000000 0.000000 
99840000 79 71 0 242 -0.245253 0.249531 0.249531 3387.000000 0.995000 0.004375 0.000000 0.000000 
102400000 42 66 0 392 -0.245253 0.249531 0.249531 3437.000000 0.994375 0.003125 0.000000 0.000000 
104960000 46 56 1206 637 -0.245253 0.249375 0.249375 3452.000000 0.995000 0.002500 0.000000 0.000000 
107520000 42 59 449 1033 -0.245728 0.249531 0.249531 3562.000000 0.996250 0.002500 0.000000 0.000000 
110080000 72 71 0 1572 -0.245491 0.249375 0.249375 3599.000000 0.996250 0.002500 0.000000 0.000000 
112640000 30 19 0 978 -0.245016 0.249375 0.249375 3599.000000 0.994375 0.003125 0.000000 0.000000 
115200000 22 27 512 394 -0.245332 0.249531 0.249531 3684.000000 0.995000 0.003750 0.000000 0.000000 
117760000 21 36 63 738 -0.245174 0.249531 0.249531 3684.000000 0.994375 0.003750 0.000000 0.000000 
120320000 11 8 0 1599 -0.245253 0.249531 0.249531 3709.000000 0.995000 0.003750 0.000000 0.000000 
122880000 58 32 298 740 -0.245016 0.249688 0.249688 3709.000000 0.994375 0.003125 0.000000 0.000000 
125440000 30 76 0 1050 -0.245332 0.249688 0.249688 3824.000000 0.995000 0.002500 0.000000 0.000000 
128000000 6 47 0 1588 -0.245253 0.249688 0.249688 3849.000000 0.995000 0.003750 0.000000 0.000000 
130560000 23 51 1356 914 -0.244937 0.249688 0.249688 3914.000000 0.993750 0.004375 0.000000 0.000000 
133120000 0 59 0 735 -0.245649 0.249688 0.249688 4179.000000 0.996250 0.003750 0.000000 0.000000 
135680000 76 58 0 741 -0.245491 0.249688 0.249688 4279.000000 0.995625 0.004375 0.000000 0.000000 
138240000 50 70 0 1467 -0.245491 0.249844 0.249844 4379.000000 0.993750 0.007500 0.000000 0.000000 
140800000 72 20 0 194 -0.245411 0.250000 0.250000 4436.000000 0.993750 0.006875 0.000000 0.000000 
143360000 38 30 771 669 -0.245016 0.249688 0.249688 4516.000000 0.993125 0.006250 0.000000 0.000000 
145920000 40 17 0 292 -0.245253 0.249688 0.249688 4601.000000 0.994375 0.005000 0.000000 0.000000 
148480000 2 26 0 161 -0.245253 0.249688 0.249688 4651.000000 0.994375 0.005625 0.000000 0.000000 
151040000 63 47 0 1103 -0.245016 0.249688 0.249688 4686.000000 0.993125 0.005625 0.000000 0.000000 
153600000 15 37 0 1416 -0.244778 0.249531 0.249531 4701.000000 0.992500 0.005000 0.000000 0.000000 
156160000 47 37 891 402 -0.245095 0.249531 0.249531 4861.000000 0.993125 0.004375 0.000000 0.000000 
158720000 77 65 0 1027 -0.245332 0.250000 0.250000 4996.000000 0.992505 0.005621 0.000000 0.000000 
161280000 32 64 0 580 -0.245253 0.249844 0.249844 5051.000000 0.992505 0.006246 0.000000 0.000000 
163840000 53 72 0 359 -0.245332 0.250000 0.250000 5098.000000 0.992505 0.006246 0.000000 0.000000 
166400000 2 55 0 1208 -0.245253 0.250000 0.250000 5145.000000 0.991880 0.008120 0.000000 0.000000 
168960000 49 74 0 1433 -0.244778 0.250000 0.250000 5195.000000 0.990631 0.009369 0.000000 0.000000 
171520000 23 71 0 1396 -0.245253 0.250000 0.250000 5348.000000 0.992505 0.006246 0.000000 0.000000 
174080000 0 62 0 1528 -0.245491 0.250000 0.250000 5423.000000 0.993754 0.006871 0.000000 0.000000 
176640000 36 16 0 112 -0.245016 0.250000 0.250000 5473.000000 0.991880 0.007495 0.000000 0.000000 
179200000 37 26 556 59 -0.244620 0.250000 0.250000 5545.000000 0.989382 0.009994 0.000000 0.000000 
181760000 52 55 244 1461 -0.244146 0.249844 0.249844 5610.000000 0.988125 0.010625 0.000000 0.000000 
184320000 12 34 0 462 -0.244858 0.249844 0.249844 5810.000000 0.991250 0.008750 0.000000 0.000000 
186880000 42 36 747 594 -0.244699 0.249531 0.249531 5875.000000 0.991875 0.006875 0.000000 0.000000 
189440000 66 4 0 1330 -0.244225 0.249375 0.249375 5915.000000 0.988750 0.009375 0.000000 0.000000 
192000000 8 32 0 963 -0.243750 0.249219 0.249219 6052.000000 0.987500 0.008750 0.000000 0.000000 
194560000 11 58 0 978 -0.243354 0.249062 0.249062 6144.000000 0.985634 0.009369 0.000000 0.000000 
197120000 41 21 1436 1090 -0.243196 0.248906 0.248906 6219.000000 0.986250 0.007500 0.000000 0.000000 
199680000 76 29 0 1146 -0.244304 0.249688 0.249688 6454.000000 0.988750 0.007500 0.000000 0.000000 
202240000 7 63 0 1152 -0.243513 0.249062 0.249062 6558.000000 0.986875 0.008125 0.000000 0.000000 
204800000 60 28 0 1190 -0.244066 0.248906 0.248906 6813.000000 0.990000 0.006875 0.000000 0.000000 
207360000 37 72 0 138 -0.244225 0.249688 0.249688 6893.000000 0.989375 0.008750 0.000000 0.000000 
209920000 55 55 923 1149 -0.243829 0.249219 0.249219 6973.000000 0.986875 0.009375 0.000000 0.000000 
212480000 70 63 0 110 -0.243434 0.249219 0.249219 7058.000000 0.984385 0.010618 0.000000 0.000000 
215040000 57 15 0 736 -0.243117 0.249062 0.249062 7170.000000 0.985000 0.008750 0.000000 0.000000 
217600000 35 36 980 1198 -0.243117 0.249062 0.249062 7335.000000 0.983125 0.008750 0.000000 0.000000 
220160000 20 2 0 676 -0.243038 0.248750 0.248750 7440.000000 0.984375 0.008125 0.000000 0.000000 
222720000 65 29 0 1598 -0.243592 0.248750 0.248750 7640.000000 0.985625 0.008125 0.000000 0.000000 
225280000 21 65 0 605 -0.244146 0.249062 0.249062 7785.000000 0.986250 0.009375 0.000000 0.000000 
227840000 14 48 0 1014 -0.243908 0.249062 0.249062 7785.000000 0.986250 0.008750 0.000000 0.000000 
230400000 65 64 0 668 -0.244304 0.249531 0.249531 7920.000000 0.987500 0.008750 0.000000 0.000000 
232960000 48 44 73 837 -0.244304 0.249531 0.249531 7995.000000 0.986250 0.011875 0.000000 0.000000 
235520000 21 8 0 168 -0.243908 0.249375 0.249375 8070.000000 0.983750 0.012500 0.000000 0.000000 
238080000 11 60 0 1477 -0.244462 0.249844 0.249844 8140.000000 0.983136 0.013741 0.000000 0.000000 
240640000 35 64 0 304 -0.243987 0.249688 0.249688 8190.000000 0.981875 0.014375 0.000000 0.000000 
243200000 41 73 0 622 -0.243513 0.249531 0.249531 8230.000000 0.980625 0.015625 0.000000 0.000000 
245760000 65 57 0 592 -0.242801 0.249219 0.249219 8302.000000 0.977500 0.016250 0.000000 0.000000 
248320000 69 11 0 933 -0.243038 0.249219 0.249219 8417.000000 0.978125 0.015625 0.000000 0.000000 
250880000 50 27 88 955 -0.242563 0.248594 0.248594 8652.000000 0.977500 0.015000 0.000000 0.000000 
253440000 79 8 0 1162 -0.243275 0.249062 0.249062 8772.000000 0.979375 0.016250 0.000000 0.000000 
256000000 60 28 0 962 -0.243434 0.249375 0.249375 8882.000000 0.980000 0.016250 0.000000 0.000000 
258560000 60 4 0 688 -0.243434 0.249688 0.249688 8952.000000 0.980000 0.017500 0.000000 0.000000 
261120000 48 47 657 108 -0.242959 0.249531 0.249531 9052.000000 0.977500 0.018750 0.000000 0.000000 
263680000 72 12 0 1457 -0.242722 0.249375 0.249375 9152.000000 0.973750 0.018750 0.000000 0.000000 
266240000 0 24 0 856 -0.242880 0.249062 0.249062 9307.000000 0.975625 0.019375 0.000000 0.000000 
268800000 1 72 0 690 -0.243038 0.249062 0.249062 9422.000000 0.976250 0.019375 0.000000 0.000000 
271360000 34 44 630 869 -0.243354 0.249531 0.249531 9557.000000 0.976250 0.020000 0.000000 0.000000 
273920000 25 8 0 434 -0.243354 0.249062 0.249062 9727.000000 0.977500 0.018125 0.000000 0.000000 
276480000 63 49 0 1087 -0.242563 0.248906 0.248906 9982.000000 0.973125 0.021875 0.000000 0.000000 
279040000 2 74 0 7 -0.242722 0.249062 0.249062 10157.000000 0.972500 0.021250 0.000000 0.000000 
281600000 71 19 0 220 -0.242484 0.248750 0.248750 10262.000000 0.971875 0.021875 0.000000 0.000000 
284160000 34 49 179 1180 -0.242326 0.248750 0.248750 10287.000000 0.970625 0.021250 0.000000 0.000000 
286720000 3 64 0 1308 -0.242484 0.249062 0.249062 10362.000000 0.970000 0.023125 0.000000 0.000000 
289280000 2 20 0 66 -0.242247 0.249219 0.249219 10447.000000 0.968125 0.026250 0.000000 0.000000 
291840000 68 24 0 753 -0.242642 0.249375 0.249375 10639.000000 0.968750 0.025000 0.000000 0.000000 
294400000 8 9 0 903 -0.243117 0.249375 0.249375 10899.000000 0.971875 0.025000 0.000000 0.000000 
296960000 75 51 0 100 -0.242405 0.248906 0.248906 11004.000000 0.968750 0.026875 0.000000 0.000000 
299520000 7 44 0 855 -0.242484 0.249062 0.249062 11036.000000 0.969375 0.025625 0.000000 0.000000 
302080000 64 61 0 1569 -0.242880 0.249375 0.249375 11161.000000 0.971875 0.025625 0.000000 0.000000 
304640000 34 41 699 130 -0.242089 0.249375 0.249375 11311.000000 0.966250 0.028125 0.000000 0.000000 
307200000 62 73 0 630 -0.242484 0.249375 0.249375 11561.000000 0.968125 0.026250 0.000000 0.000000 
309760000 28 61 0 289 -0.242009 0.249688 0.249688 11618.000000 0.965625 0.028750 0.000000 0.000000 
312320000 71 40 0 1576 -0.242168 0.249844 0.249844 11793.000000 0.965625 0.026875 0.000000 0.000000 
314880000 53 4 0 622 -0.241772 0.249062 0.249062 11993.000000 0.965625 0.026250 0.000000 0.000000 
317440000 65 11 0 1568 -0.242563 0.249219 0.249219 12258.000000 0.968125 0.026250 0.000000 0.000000 
320000000 52 19 0 1515 -0.242484 0.249688 0.249688 12308.000000 0.966875 0.028125 0.000000 0.000000 
322560000 66 2 0 50 -0.241930 0.249219 0.249219 12460.000000 0.964375 0.028125 0.000000 0.000000 
325120000 66 7 0 938 -0.242326 0.249375 0.249375 12635.000000 0.966250 0.027500 0.000000 0.000000 
327680000 1 69 0 1160 -0.242089 0.249375 0.249375 12835.000000 0.965625 0.028750 0.000000 0.000000 
330240000 37 12 0 988 -0.241772 0.249062 0.249062 13005.000000 0.963125 0.028125 0.000000 0.000000 
332800000 67 72 0 290 -0.242247 0.249531 0.249531 13220.000000 0.964375 0.031250 0.000000 0.000000 
335360000 72 69 0 670 -0.241693 0.249062 0.249062 13325.000000 0.963750 0.027500 0.000000 0.000000 
337920000 66 30 0 1136 -0.241456 0.248906 0.248906 13470.000000 0.963750 0.028125 0.000000 0.000000 
340480000 13 73 0 1258 -0.241535 0.248906 0.248906 13545.000000 0.963125 0.026875 0.000000 0.000000 
343040000 63 34 0 1227 -0.242168 0.249531 0.249531 13762.000000 0.964375 0.029375 0.000000 0.000000 
345600000 7 30 0 1414 -0.242405 0.249375 0.249375 14007.000000 0.963750 0.033750 0.000000 0.000000 
348160000 33 70 0 903 -0.242089 0.249062 0.249062 14072.000000 0.961875 0.033125 0.000000 0.000000 
350720000 33 4 0 1383 -0.242089 0.248906 0.248906 14262.000000 0.961875 0.033125 0.000000 0.000000 
353280000 49 62 0 1050 -0.241772 0.248906 0.248906 14337.000000 0.962500 0.032500 0.000000 0.000000 
355840000 2 66 0 360 -0.242009 0.249219 0.249219 14372.000000 0.962500 0.031250 0.000000 0.000000 
358400000 36 30 366 612 -0.242247 0.249062 0.249062 14587.000000 0.962500 0.031875 0.000000 0.000000 
360960000 26 39 1007 219 -0.241614 0.249062 0.249062 14677.000000 0.960000 0.035000 0.000000 0.000000 
363520000 70 42 0 185 -0.241693 0.248906 0.248906 14767.000000 0.960000 0.033750 0.000000 0.000000 
366080000 53 30 255 645 -0.241772 0.248906 0.248906 14949.000000 0.958750 0.034375 0.000000 0.000000 
368640000 33 24 200 601 -0.241456 0.249219 0.249219 15044.000000 0.956250 0.038125 0.000000 0.000000 
371200000 61 19 0 304 -0.241772 0.249219 0.249219 15209.000000 0.955000 0.039375 0.000000 0.000000 
373760000 71 46 0 425 -0.241772 0.249375 0.249375 15309.000000 0.955625 0.039375 0.000000 0.000000 
376320000 22 22 163 974 -0.242089 0.249531 0.249531 15484.000000 0.954375 0.041875 0.000000 0.000000 
378880000 50 16 0 1366 -0.241772 0.249688 0.249688 15534.000000 0.951905 0.041224 0.000000 0.000000 
381440000 48 40 1331 128 -0.242168 0.249219 0.249219 15829.000000 0.951905 0.044347 0.000000 0.000000 
384000000 3 16 0 776 -0.242089 0.249688 0.249688 15935.000000 0.951280 0.043723 0.000000 0.000000 
386560000 60 4 0 380 -0.242168 0.249688 0.249688 16045.000000 0.950656 0.043723 0.000000 0.000000 
389120000 62 42 0 1480 -0.241377 0.249219 0.249219 16140.000000 0.946875 0.046875 0.000000 0.000000 
391680000 65 68 0 1239 -0.241851 0.249531 0.249531 16328.000000 0.948125 0.048125 0.000000 0.000000 
394240000 4 32 0 875 -0.240902 0.249375 0.249375 16428.000000 0.943125 0.051875 0.000000 0.000000 
396800000 59 46 86 481 -0.240981 0.249062 0.249062 16608.000000 0.943750 0.050000 0.000000 0.000000 
399360000 33 66 0 488 -0.241060 0.249375 0.249375 16783.000000 0.939413 0.051843 0.000000 0.000000 
401920000 35 24 925 931 -0.241139 0.249375 0.249375 16948.000000 0.940662 0.051218 0.000000 0.000000 
404480000 14 66 0 69 -0.240981 0.249688 0.249688 17008.000000 0.939413 0.052467 0.000000 0.000000 
407040000 7 43 0 1203 -0.240744 0.249375 0.249375 17300.000000 0.938164 0.053716 0.000000 0.000000 
409600000 64 32 0 95 -0.240427 0.249219 0.249219 17515.000000 0.935041 0.054966 0.000000 0.000000 
412160000 0 1 0 1090 -0.240823 0.249219 0.249219 17715.000000 0.936290 0.055590 0.000000 0.000000 
414720000 47 24 316 995 -0.240506 0.249219 0.249219 17835.000000 0.933167 0.057464 0.000000 0.000000 
417280000 65 4 0 640 -0.240190 0.248750 0.248750 18015.000000 0.931875 0.058750 0.000000 0.000000 
419840000 25 56 359 1257 -0.240032 0.249062 0.249062 18150.000000 0.931875 0.060625 0.000000 0.000000 
422400000 64 45 0 106 -0.240190 0.249375 0.249375 18485.000000 0.928795 0.061212 0.000000 0.000000 
424960000 11 62 0 383 -0.239241 0.249062 0.249062 18690.000000 0.922548 0.061836 0.000000 0.000000 
427520000 58 46 252 1106 -0.239399 0.249062 0.249062 18805.000000 0.920675 0.063710 0.000000 0.000000 
430080000 16 54 0 1157 -0.240111 0.249219 0.249219 19175.000000 0.918801 0.068082 0.000000 0.000000 
432640000 0 7 0 553 -0.240348 0.249062 0.249062 19415.000000 0.920050 0.069332 0.000000 0.000000 
435200000 53 2 0 686 -0.240111 0.248594 0.248594 19560.000000 0.917552 0.070581 0.000000 0.000000 
437760000 26 47 809 603 -0.240902 0.249375 0.249375 19715.000000 0.917552 0.074953 0.000000 0.000000 
440320000 68 50 0 37 -0.239873 0.249375 0.249375 19815.000000 0.910681 0.079325 0.000000 0.000000 
442880000 1 15 0 815 -0.239241 0.248750 0.248750 19980.000000 0.905684 0.081199 0.000000 0.000000 
445440000 73 63 0 1165 -0.238528 0.248125 0.248125 20230.000000 0.901936 0.084947 0.000000 0.000000 
448000000 46 49 220 1367 -0.238449 0.247969 0.247969 20395.000000 0.900687 0.084322 0.000000 0.000000 
450560000 67 1 0 115 -0.238608 0.248438 0.248438 20580.000000 0.901312 0.085572 0.000000 0.000000 
453120000 0 12 0 690 -0.238687 0.248438 0.248438 20790.000000 0.898813 0.086821 0.000000 0.000000 
455680000 63 69 0 330 -0.239003 0.248438 0.248438 21115.000000 0.897500 0.089375 0.000000 0.000000 
458240000 26 34 614 1385 -0.238924 0.248750 0.248750 21325.000000 0.896875 0.091250 0.000000 0.000000 
460800000 31 32 338 450 -0.237896 0.247813 0.247812 21630.000000 0.890000 0.094375 0.000000 0.000000 
463360000 75 4 0 446 -0.237421 0.247656 0.247656 21905.000000 0.887500 0.095000 0.000000 0.000000 
465920000 62 39 0 1296 -0.237816 0.247813 0.247812 22275.000000 0.882500 0.098750 0.000000 0.000000 
468480000 31 56 860 65 -0.238133 0.248125 0.248125 22525.000000 0.880625 0.103125 0.000000 0.000000 
471040000 67 42 0 1256 -0.237421 0.247344 0.247344 22707.000000 0.877500 0.104375 0.000000 0.000000 
473600000 37 66 0 110 -0.237500 0.247188 0.247188 22977.000000 0.875000 0.106875 0.000000 0.000000 
476160000 57 36 162 1373 -0.237737 0.247813 0.247812 23187.000000 0.874375 0.107500 0.000000 0.000000 
478720000 70 7 0 1072 -0.238212 0.247656 0.247656 23517.000000 0.873125 0.108125 0.000000 0.000000 
481280000 70 66 0 92 -0.238449 0.247500 0.247500 23717.000000 0.875000 0.109375 0.000000 0.000000 
483840000 19 39 0 547 -0.238608 0.247813 0.247812 23832.000000 0.876250 0.110000 0.000000 0.000000 
486400000 12 38 0 670 -0.238766 0.247969 0.247969 23972.000000 0.876875 0.110000 0.000000 0.000000 
488960000 31 11 0 159 -0.239399 0.248438 0.248438 24172.000000 0.874375 0.113125 0.000000 0.000000 
491520000 50 72 0 1569 -0.239161 0.248594 0.248594 24357.000000 0.870000 0.118125 0.000000 0.000000 
494080000 63 67 0 1559 -0.239003 0.248906 0.248906 24587.000000 0.866875 0.119375 0.000625 0.000000 
496640000 46 52 833 219 -0.238608 0.248594 0.248594 24817.000000 0.865625 0.116875 0.000000 0.000625 
499200000 40 62 0 1350 -0.237975 0.247813 0.247812 25067.000000 0.861875 0.120625 0.000000 0.000000 
501760000 59 40 1255 965 -0.237816 0.248125 0.248125 25277.000000 0.860000 0.120625 0.000000 0.000000 
504320000 49 53 941 31 -0.237737 0.248125 0.248125 25544.000000 0.860625 0.120625 0.000000 0.000000 
506880000 30 18 0 1460 -0.237975 0.248438 0.248438 25815.000000 0.860625 0.125625 0.000000 0.000000 
509440000 70 32 0 586 -0.237579 0.247813 0.247812 26150.000000 0.855625 0.129375 0.000000 0.000000 
512000000 64 12 0 1500 -0.237816 0.247969 0.247969 26470.000000 0.853750 0.131250 0.000000 0.000000 
514560000 28 8 0 1556 -0.237737 0.248125 0.248125 26725.000000 0.850000 0.131875 0.000000 0.000000 
517120000 77 17 0 1050 -0.237896 0.247813 0.247812 27055.000000 0.850000 0.133750 0.000000 0.000000 
519680000 17 40 0 17 -0.238212 0.248281 0.248281 27266.000000 0.847500 0.137500 0.000000 0.000000 
522240000 64 58 0 1111 -0.237896 0.248594 0.248594 27481.000000 0.843223 0.138663 0.000000 0.000000 
524800000 12 75 0 406 -0.238291 0.248750 0.248750 27684.000000 0.843848 0.138663 0.000000 0.000000 
527360000 18 71 0 1454 -0.237816 0.248750 0.248750 27846.000000 0.840100 0.142411 0.000000 0.000000 
529920000 39 57 854 879 -0.238133 0.248750 0.248750 28401.000000 0.835103 0.146159 0.000000 0.000000 
532480000 54 23 505 1404 -0.237658 0.248281 0.248281 28556.000000 0.831980 0.147408 0.000000 0.000000 
535040000 7 58 0 693 -0.237184 0.247813 0.247812 28821.000000 0.831250 0.148750 0.000000 0.000000 
537600000 15 9 0 84 -0.236867 0.247969 0.247969 28961.000000 0.826983 0.148657 0.000000 0.000000 
540160000 31 79 0 815 -0.237184 0.247969 0.247969 29191.000000 0.830731 0.149906 0.000000 0.000000 
542720000 25 19 0 1486 -0.237579 0.248125 0.248125 29456.000000 0.831355 0.150531 0.000000 0.000000 
545280000 25 68 0 1594 -0.236946 0.247813 0.247812 29686.000000 0.825734 0.153654 0.000000 0.000000 
547840000 56 79 0 1321 -0.236788 0.247656 0.247656 29901.000000 0.823860 0.153654 0.000000 0.000000 
550400000 6 19 0 320 -0.237658 0.248438 0.248438 30131.000000 0.822611 0.156777 0.000000 0.000000 
552960000 46 57 48 605 -0.237896 0.248125 0.248125 30426.000000 0.825109 0.158026 0.000000 0.000000 
555520000 1 42 0 863 -0.237421 0.247656 0.247656 30571.000000 0.822611 0.158026 0.000000 0.000000 
558080000 63 1 0 1251 -0.237342 0.247813 0.247812 30821.000000 0.821986 0.159275 0.000000 0.000000 
560640000 51 24 1101 498 -0.237263 0.247656 0.247656 31276.000000 0.818863 0.161774 0.000000 0.000000 
563200000 70 59 0 17 -0.237658 0.247656 0.247656 31541.000000 0.818239 0.163023 0.000000 0.000000 
565760000 46 0 0 1052 -0.237263 0.247656 0.247656 31721.000000 0.813866 0.165522 0.000000 0.000000 
568320000 63 68 0 950 -0.237342 0.247344 0.247344 31991.000000 0.813866 0.165522 0.000000 0.000000 
570880000 16 29 0 1165 -0.236788 0.247188 0.247188 32361.000000 0.808125 0.172500 0.000000 0.000000 
573440000 67 15 0 466 -0.237500 0.247188 0.247188 32741.000000 0.807500 0.173750 0.000000 0.000000 
576000000 61 74 0 455 -0.238133 0.247969 0.247969 33061.000000 0.805625 0.176875 0.000000 0.000000 
578560000 24 18 0 1296 -0.238212 0.248125 0.248125 33271.000000 0.803750 0.179375 0.000000 0.000000 
581120000 54 46 933 659 -0.238449 0.248438 0.248438 33496.000000 0.800000 0.185625 0.000000 0.000000 
583680000 67 37 0 1552 -0.238291 0.248125 0.248125 33686.000000 0.796250 0.187500 0.000000 0.000000 
586240000 50 27 88 1236 -0.237896 0.248594 0.248594 33803.000000 0.790625 0.195000 0.000000 0.000000 
588800000 76 67 0 1533 -0.237025 0.247813 0.247812 34042.000000 0.788125 0.191250 0.000000 0.000000 
591360000 18 39 0 734 -0.236630 0.247500 0.247500 34209.000000 0.781387 0.196127 0.000000 0.000000 
593920000 76 21 0 1368 -0.237500 0.247656 0.247656 34679.000000 0.783261 0.196752 0.000000 0.000000 
596480000 50 40 289 365 -0.238133 0.248125 0.248125 34880.000000 0.783261 0.198626 0.000000 0.000000 
599040000 60 49 0 1519 -0.237579 0.247656 0.247656 35250.000000 0.777014 0.203623 0.000000 0.000000 
601600000 51 7 0 863 -0.237896 0.247344 0.247344 35540.000000 0.777639 0.204872 0.000000 0.000000 
604160000 6 74 0 648 -0.237421 0.247344 0.247344 35645.000000 0.774516 0.207995 0.000000 0.000000 
606720000 62 31 0 817 -0.237104 0.247188 0.247188 35815.000000 0.768894 0.209244 0.000000 0.000000 
609280000 68 25 0 362 -0.236788 0.247031 0.247031 36055.000000 0.766396 0.209869 0.000000 0.000000 
611840000 4 14 0 514 -0.236392 0.246563 0.246562 36345.000000 0.763273 0.209869 0.000000 0.000000 
614400000 43 58 326 1060 -0.237263 0.246875 0.246875 36580.000000 0.765147 0.211118 0.000000 0.000000 
616960000 49 40 148 841 -0.237579 0.247344 0.247344 36775.000000 0.765147 0.214241 0.000000 0.000000 
619520000 6 12 0 394 -0.238054 0.247813 0.247812 37010.000000 0.762024 0.219238 0.000000 0.000000 
622080000 1 42 0 888 -0.237104 0.247344 0.247344 37270.000000 0.757027 0.219863 0.000000 0.000000 
624640000 26 32 1591 146 -0.237342 0.247344 0.247344 37655.000000 0.753904 0.224859 0.000000 0.000000 
627200000 25 60 0 450 -0.237263 0.247188 0.247188 37935.000000 0.751875 0.228750 0.000000 0.000000 
629760000 63 52 0 483 -0.237342 0.247344 0.247344 38125.000000 0.748907 0.228607 0.000000 0.000000 
632320000 22 69 0 1354 -0.238133 0.247656 0.247656 38410.000000 0.750781 0.231106 0.000000 0.000000 
634880000 25 30 195 267 -0.238133 0.248125 0.248125 38660.000000 0.748282 0.235478 0.000000 0.000000 
637440000 34 69 0 508 -0.238528 0.248281 0.248281 38925.000000 0.748907 0.236102 0.000000 0.000000 
640000000 15 34 0 270 -0.237737 0.247344 0.247344 39140.000000 0.742661 0.240475 0.000000 0.000000 
642560000 34 66 0 757 -0.237816 0.247500 0.247500 39370.000000 0.740162 0.243598 0.000000 0.000000 
645120000 76 31 0 805 -0.238687 0.248281 0.248281 39635.000000 0.742036 0.246721 0.000000 0.000000 
647680000 21 54 674 953 -0.238054 0.248281 0.248281 39747.000000 0.737664 0.247970 0.000000 0.000000 
650240000 36 54 475 639 -0.237579 0.248125 0.248125 39867.000000 0.737039 0.248595 0.000000 0.000000 
652800000 22 76 0 138 -0.238370 0.248594 0.248594 40202.000000 0.733916 0.252967 0.000000 0.000000 
655360000 11 64 0 590 -0.237975 0.248281 0.248281 40314.000000 0.730625 0.255000 0.000000 0.000000 
657920000 61 44 0 113 -0.236234 0.247813 0.247812 40484.000000 0.721875 0.256250 0.000000 0.000000 
660480000 24 54 1127 834 -0.236234 0.246875 0.246875 40924.000000 0.720175 0.257339 0.000000 0.000000 
663040000 69 12 0 1351 -0.237025 0.247500 0.247500 41169.000000 0.720175 0.259838 0.000000 0.000000 
665600000 78 36 0 396 -0.237737 0.248125 0.248125 41529.000000 0.722049 0.261711 0.000000 0.000000 
668160000 65 43 0 497 -0.237500 0.247500 0.247500 41889.000000 0.720625 0.263125 0.000000 0.000000 
670720000 75 67 0 1364 -0.237184 0.247969 0.247969 42064.000000 0.715625 0.266875 0.000000 0.000000 
673280000 35 14 0 54 -0.237184 0.247969 0.247969 42336.000000 0.708125 0.271250 0.000000 0.000000 
675840000 78 78 0 1340 -0.237104 0.248438 0.248438 42531.000000 0.704375 0.273750 0.000000 0.000000 
678400000 23 74 0 779 -0.236788 0.248438 0.248438 42836.000000 0.698750 0.278750 0.000000 0.000000 
680960000 16 67 0 321 -0.235918 0.247656 0.247656 43136.000000 0.695000 0.279375 0.000000 0.000000 
683520000 19 61 0 228 -0.235759 0.247500 0.247500 43546.000000 0.690000 0.283125 0.000000 0.000000 
686080000 57 9 0 248 -0.237184 0.247969 0.247969 44251.000000 0.691250 0.290000 0.000000 0.000000 
688640000 50 73 0 436 -0.238054 0.248125 0.248125 44726.000000 0.691250 0.293750 0.000000 0.000000 
691200000 5 27 0 649 -0.237104 0.247969 0.247969 45056.000000 0.685000 0.296875 0.000000 0.000000 
693760000 3 41 0 857 -0.237184 0.247188 0.247188 45431.000000 0.683750 0.295000 0.000000 0.000000 
696320000 37 42 762 822 -0.237816 0.247031 0.247031 45856.000000 0.683125 0.298750 0.000000 0.000000 
698880000 48 45 1148 102 -0.237500 0.246563 0.246562 46076.000000 0.681250 0.299375 0.000000 0.000000 
701440000 5 14 0 632 -0.238054 0.247031 0.247031 46411.000000 0.682500 0.300625 0.000000 0.000000 
704000000 79 79 0 1078 -0.238212 0.247188 0.247188 46621.000000 0.680000 0.303125 0.000000 0.000000 
706560000 57 16 0 25 -0.238133 0.247500 0.247500 46821.000000 0.674375 0.306875 0.000000 0.000000 
709120000 3 22 0 764 -0.238370 0.247500 0.247500 47036.000000 0.673329 0.307933 0.000000 0.000000 
711680000 18 75 0 1379 -0.238449 0.247969 0.247969 47221.000000 0.670206 0.312929 0.000000 0.000000 
714240000 38 78 0 1291 -0.238687 0.248125 0.248125 47496.000000 0.672705 0.312305 0.000000 0.000000 
716800000 37 31 511 53 -0.238924 0.248281 0.248281 47756.000000 0.670206 0.316677 0.000000 0.000000 
719360000 3 25 0 1448 -0.238370 0.247969 0.247969 47911.000000 0.665834 0.319800 0.000000 0.000000 
721920000 2 3 0 259 -0.238133 0.247656 0.247656 48041.000000 0.663960 0.321049 0.000000 0.000000 
724480000 67 46 0 372 -0.237896 0.247813 0.247812 48271.000000 0.658963 0.323548 0.000000 0.000000 
727040000 34 69 0 561 -0.238291 0.247813 0.247812 48591.000000 0.658963 0.327920 0.000000 0.000000 
729600000 67 64 0 533 -0.238370 0.248125 0.248125 48806.000000 0.653966 0.329794 0.000000 0.000000 
732160000 52 1 0 1076 -0.237737 0.247500 0.247500 48956.000000 0.648969 0.332292 0.000000 0.000000 
734720000 36 72 0 1354 -0.237975 0.247813 0.247812 49106.000000 0.647096 0.334166 0.000000 0.000000 
737280000 35 2 0 1353 -0.237975 0.247813 0.247812 49336.000000 0.643973 0.335415 0.000000 0.000000 
739840000 19 14 0 39 -0.238054 0.248125 0.248125 49521.000000 0.642723 0.340412 0.000625 0.000000 
742400000 21 38 1269 854 -0.238054 0.247969 0.247969 49861.000000 0.640225 0.341661 0.000000 0.000000 
744960000 8 44 0 1516 -0.237896 0.247344 0.247344 50121.000000 0.639600 0.344160 0.000000 0.000000 
747520000 51 18 0 578 -0.238133 0.247813 0.247812 50406.000000 0.633354 0.349781 0.000000 0.000000 
750080000 68 77 0 337 -0.238449 0.248438 0.248438 50641.000000 0.627733 0.351031 0.000000 0.000000 
752640000 77 79 0 1016 -0.238608 0.248125 0.248125 50836.000000 0.628357 0.351655 0.000000 0.000000 
755200000 22 12 0 5 -0.238687 0.248438 0.248438 51058.000000 0.629375 0.350625 0.000000 0.000000 
757760000 65 70 0 178 -0.239082 0.249062 0.249062 51308.000000 0.628750 0.356250 0.000000 0.000000 
760320000 74 9 0 470 -0.238845 0.248906 0.248906 51578.000000 0.624375 0.361875 0.000000 0.000000 
762880000 72 54 0 201 -0.239003 0.249062 0.249062 51728.000000 0.623750 0.360000 0.000000 0.000000 
765440000 4 5 0 381 -0.238528 0.248750 0.248750 52023.000000 0.620000 0.362500 0.000000 0.000000 
768000000 77 15 0 1203 -0.238845 0.248594 0.248594 52315.000000 0.618750 0.363750 0.000000 0.000000 
770560000 15 43 0 1428 -0.239003 0.248594 0.248594 52605.000000 0.615625 0.365625 0.000000 0.000000 
773120000 46 55 1218 709 -0.239161 0.248750 0.248750 52877.000000 0.615000 0.367500 0.000000 0.000000 
775680000 9 27 0 29 -0.239241 0.248750 0.248750 53032.000000 0.616875 0.367500 0.000000 0.000000 
778240000 72 3 0 609 -0.240032 0.249531 0.249531 53267.000000 0.616490 0.369144 0.000000 0.000000 
780800000 26 23 426 200 -0.239478 0.249062 0.249062 53437.000000 0.609619 0.376015 0.000000 0.000000 
783360000 8 32 0 1446 -0.239320 0.249219 0.249219 53537.000000 0.607121 0.376015 0.000000 0.000000 
785920000 77 15 0 825 -0.239082 0.249062 0.249062 53807.000000 0.605871 0.379763 0.000000 0.000000 
788480000 66 5 0 1110 -0.238924 0.248750 0.248750 54069.000000 0.602748 0.382261 0.000625 0.000000 
791040000 77 8 0 864 -0.238608 0.248750 0.248750 54251.000000 0.597127 0.385384 0.000000 0.000000 
793600000 46 7 0 746 -0.237737 0.248281 0.248281 54453.000000 0.590625 0.388750 0.000000 0.000000 
796160000 23 10 0 1371 -0.238370 0.248281 0.248281 54743.000000 0.593750 0.387500 0.000000 0.000000 
798720000 36 53 757 1129 -0.238212 0.247969 0.247969 54938.000000 0.590000 0.389375 0.000000 0.000000 
801280000 16 15 0 1361 -0.238291 0.247969 0.247969 55193.000000 0.590000 0.391250 0.000000 0.000000 
803840000 62 42 0 711 -0.238528 0.248281 0.248281 55378.000000 0.592130 0.392255 0.000000 0.000000 
806400000 56 22 246 946 -0.238924 0.248594 0.248594 55618.000000 0.589007 0.396003 0.000000 0.000000 
808960000 0 37 0 1478 -0.238924 0.248594 0.248594 55818.000000 0.587500 0.397500 0.000000 0.000000 
811520000 56 42 5 450 -0.238291 0.248438 0.248438 55965.000000 0.584375 0.396875 0.000000 0.000000 
814080000 24 7 0 1465 -0.237263 0.247813 0.247812 56197.000000 0.578125 0.400625 0.000000 0.000000 
816640000 12 64 0 1251 -0.237025 0.247344 0.247344 56462.000000 0.576250 0.399375 0.000000 0.000000 
819200000 33 17 0 1441 -0.237104 0.247500 0.247500 56552.000000 0.573750 0.401875 0.000000 0.000000 
821760000 20 13 0 51 -0.237263 0.247500 0.247500 56782.000000 0.576875 0.400625 0.000000 0.000000 
824320000 19 38 0 1060 -0.237658 0.247188 0.247188 57162.000000 0.576250 0.405000 0.000000 0.000000 
826880000 2 67 0 167 -0.237579 0.247188 0.247188 57287.000000 0.576875 0.405625 0.000000 0.000000 
829440000 8 78 0 947 -0.236867 0.247344 0.247344 57488.000000 0.571875 0.410625 0.000000 0.000000 
832000000 33 21 304 526 -0.237025 0.247188 0.247188 57878.000000 0.566250 0.414375 0.000000 0.000000 
834560000 49 44 30 322 -0.236630 0.247344 0.247344 58008.000000 0.563750 0.416875 0.000000 0.000000 
837120000 31 57 1561 1175 -0.236946 0.247813 0.247812 58470.000000 0.558401 0.419738 0.000000 0.000000 
839680000 0 67 0 289 -0.236946 0.248125 0.248125 58705.000000 0.555000 0.423125 0.000000 0.000000 
842240000 57 7 0 91 -0.236788 0.247969 0.247969 58945.000000 0.553750 0.425625 0.000000 0.000000 
844800000 73 52 0 1064 -0.236472 0.248125 0.248125 59172.000000 0.550625 0.426875 0.000000 0.000000 
847360000 44 65 0 1199 -0.237025 0.248125 0.248125 59567.000000 0.550625 0.431250 0.000000 0.000000 
849920000 6 66 0 298 -0.237263 0.247969 0.247969 59867.000000 0.549375 0.429375 0.000000 0.000000 
852480000 51 33 1284 660 -0.238054 0.248594 0.248594 60117.000000 0.550625 0.431250 0.000000 0.000000 
855040000 46 45 322 1396 -0.238054 0.248125 0.248125 60387.000000 0.550281 0.431605 0.000000 0.000000 
857600000 67 18 0 224 -0.238924 0.248906 0.248906 60732.000000 0.548407 0.435353 0.000000 0.000000 
860160000 21 3 0 467 -0.239399 0.249062 0.249062 61017.000000 0.544035 0.441599 0.000000 0.000000 
862720000 10 46 0 1217 -0.238845 0.248594 0.248594 61177.000000 0.540287 0.443473 0.000000 0.000000 
865280000 17 59 0 786 -0.238687 0.248281 0.248281 61317.000000 0.540287 0.442224 0.000000 0.000000 
867840000 38 6 0 827 -0.238687 0.248438 0.248438 61467.000000 0.537789 0.442848 0.000000 0.000000 
870400000 65 69 0 1354 -0.238054 0.248750 0.248750 61614.000000 0.537164 0.444097 0.000000 0.000000 
872960000 49 42 1067 106 -0.238212 0.248594 0.248594 61819.000000 0.537164 0.447221 0.000000 0.000000 
875520000 26 31 3 441 -0.238687 0.248438 0.248438 62166.000000 0.540287 0.444722 0.000000 0.000000 
878080000 56 34 52 1414 -0.237025 0.247813 0.247812 62313.000000 0.532167 0.446596 0.000000 0.000000 
880640000 16 62 0 605 -0.237737 0.248281 0.248281 62744.000000 0.532500 0.448750 0.000000 0.000000 
883200000 79 58 0 766 -0.236946 0.247813 0.247812 62954.000000 0.530625 0.449375 0.000000 0.000000 
885760000 68 7 0 228 -0.237658 0.248125 0.248125 63304.000000 0.528125 0.453125 0.000000 0.000000 
888320000 7 65 0 1283 -0.237184 0.247813 0.247812 63601.000000 0.526250 0.455625 0.000000 0.000000 
890880000 25 3 0 495 -0.237104 0.247500 0.247500 63936.000000 0.525000 0.455625 0.000000 0.000000 
893440000 76 75 0 663 -0.237579 0.247813 0.247812 64476.000000 0.517177 0.466583 0.000000 0.000000 
896000000 2 12 0 605 -0.238687 0.249062 0.249062 64791.000000 0.519051 0.469706 0.000000 0.000000 
898560000 0 41 0 1066 -0.237896 0.248906 0.248906 64991.000000 0.513429 0.466583 0.000000 0.000000 
901120000 61 6 0 206 -0.238291 0.249062 0.249062 65241.000000 0.512180 0.469082 0.000000 0.000000 
903680000 65 19 0 171 -0.238212 0.248906 0.248906 65468.000000 0.514678 0.470956 0.000000 0.000000 
906240000 40 36 1562 302 -0.237737 0.248594 0.248594 65688.000000 0.510931 0.470331 0.000000 0.000000 
908800000 72 32 0 518 -0.237263 0.247969 0.247969 65953.000000 0.509375 0.475000 0.000000 0.000000 
911360000 47 33 749 293 -0.237342 0.248906 0.248906 66238.000000 0.505309 0.479700 0.000000 0.000000 
913920000 17 32 0 90 -0.236867 0.248906 0.248906 66388.000000 0.501562 0.481574 0.000000 0.000000 
916480000 78 56 0 357 -0.236709 0.248594 0.248594 66703.000000 0.500000 0.474407 0.000000 0.000000 
919040000 68 30 0 1129 -0.236551 0.248125 0.248125 67018.000000 0.497503 0.477528 0.000000 0.000000 
921600000 61 33 0 819 -0.238133 0.249531 0.249531 67383.000000 0.499688 0.482221 0.000000 0.000000 
924160000 44 31 823 1312 -0.238291 0.249375 0.249375 67658.000000 0.496569 0.485964 0.000000 0.000000 
926720000 65 75 0 356 -0.238370 0.249531 0.249531 67973.000000 0.495945 0.488459 0.000000 0.000000 
929280000 20 46 547 328 -0.237658 0.248906 0.248906 68148.000000 0.495321 0.489707 0.000000 0.000000 
931840000 26 76 0 661 -0.237896 0.248750 0.248750 68538.000000 0.489707 0.494074 0.000000 0.000000 
934400000 47 18 0 298 -0.237500 0.248594 0.248594 68808.000000 0.487516 0.496879 0.000000 0.000000 
936960000 53 21 640 495 -0.237263 0.248750 0.248750 69073.000000 0.481574 0.498439 0.000000 0.000000 
939520000 13 32 0 1555 -0.237263 0.248594 0.248594 69348.000000 0.479076 0.503435 0.000000 0.000000 
942080000 40 5 0 31 -0.236155 0.247813 0.247812 69633.000000 0.470956 0.507808 0.000000 0.000000 
944640000 11 24 0 549 -0.234889 0.247813 0.247812 69735.000000 0.467541 0.503121 0.001873 0.000000 
947200000 33 62 0 463 -0.235522 0.247813 0.247812 70190.000000 0.470037 0.505618 0.000000 0.000000 
949760000 62 12 0 800 -0.235601 0.247813 0.247812 70502.000000 0.467541 0.506866 0.001873 0.000000 
952320000 17 40 0 1559 -0.235680 0.247500 0.247500 70847.000000 0.466916 0.511860 0.000000 0.000000 
954880000 70 74 0 1159 -0.236234 0.248438 0.248438 71237.000000 0.464419 0.513109 0.000000 0.000000 
957440000 52 34 1460 154 -0.236788 0.248594 0.248594 71602.000000 0.463171 0.516230 0.000000 0.000000 
960000000 56 23 372 662 -0.236867 0.249062 0.249062 72037.000000 0.460050 0.523096 0.000000 0.000000 
962560000 12 55 0 901 -0.236709 0.249062 0.249062 72434.000000 0.454432 0.526217 0.000000 0.000000 
965120000 36 13 0 1427 -0.236155 0.248594 0.248594 72614.000000 0.450062 0.526841 0.000000 0.000000 
967680000 21 48 663 765 -0.236630 0.247969 0.247969 73234.000000 0.447566 0.535581 0.000000 0.000000 
970240000 7 16 0 392 -0.238212 0.249062 0.249062 73624.000000 0.449438 0.534956 0.000000 0.000000 
972800000 1 0 0 201 -0.238291 0.248750 0.248750 73976.000000 0.449438 0.537453 0.000000 0.000000 
975360000 77 58 0 591 -0.237500 0.248750 0.248750 74266.000000 0.441948 0.543071 0.000000 0.000000 
977920000 31 76 0 1137 -0.237104 0.249219 0.249219 74698.000000 0.437578 0.545568 0.000000 0.000000 
980480000 78 7 0 71 -0.235680 0.248594 0.248594 75013.000000 0.427858 0.550906 0.000000 0.000000 
983040000 7 27 0 1176 -0.235285 0.248438 0.248438 75373.000000 0.420987 0.550906 0.000000 0.000000 
985600000 48 44 573 60 -0.234731 0.247969 0.247969 75808.000000 0.416250 0.553125 0.000000 0.000000 
988160000 67 3 0 1239 -0.234731 0.247344 0.247344 76300.000000 0.416250 0.555625 0.000625 0.000000 
990720000 74 14 0 1181 -0.234415 0.246406 0.246406 76795.000000 0.413750 0.556875 0.000000 0.000000 
993280000 68 52 0 1208 -0.233703 0.245781 0.245781 77030.000000 0.408750 0.561250 0.000000 0.000000 
995840000 32 71 0 1367 -0.234731 0.246406 0.246406 77387.000000 0.410369 0.565272 0.000000 0.000000 
998400000 25 29 1322 934 -0.235127 0.247188 0.247188 77697.000000 0.407245 0.572142 0.000000 0.000000 
1000960000 75 45 0 470 -0.235206 0.246875 0.246875 78097.000000 0.405372 0.574641 0.000000 0.000000 
1003520000 12 30 0 760 -0.236076 0.247344 0.247344 78654.000000 0.403498 0.579013 0.000000 0.000000 
1006080000 67 16 0 1396 -0.235918 0.247656 0.247656 78869.000000 0.397876 0.583385 0.000000 0.000000 
1008640000 13 51 0 573 -0.236472 0.248438 0.248438 79234.000000 0.393125 0.588125 0.000000 0.000000 
1011200000 9 0 0 237 -0.236313 0.248906 0.248906 79589.000000 0.386875 0.595625 0.000000 0.000000 
1013760000 11 27 0 1271 -0.236234 0.248594 0.248594 79784.000000 0.386875 0.592500 0.000000 0.000000 
1016320000 10 69 0 704 -0.237025 0.248438 0.248438 80289.000000 0.383750 0.596875 0.000000 0.000000 
1018880000 15 10 0 997 -0.236867 0.247969 0.247969 80524.000000 0.384375 0.598750 0.000000 0.000000 
1021440000 32 0 0 447 -0.236788 0.247969 0.247969 80709.000000 0.380625 0.601250 0.000000 0.000000 
1024000000 20 52 1596 1506 -0.236313 0.247500 0.247500 80990.000000 0.376250 0.604375 0.000000 0.000000 
1026560000 21 6 0 436 -0.235047 0.247031 0.247031 81137.000000 0.366875 0.606875 0.000000 0.000000 
1029120000 7 57 0 1095 -0.234415 0.246875 0.246875 81480.000000 0.363125 0.611875 0.000000 0.000000 
1031680000 27 17 0 1057 -0.233940 0.246719 0.246719 81705.000000 0.359375 0.610625 0.000000 0.000000 
1034240000 27 5 0 969 -0.234415 0.246719 0.246719 82120.000000 0.359375 0.613125 0.000000 0.000000 
1036800000 7 63 0 704 -0.234098 0.246406 0.246406 82350.000000 0.356250 0.610625 0.000000 0.000000 
1039360000 5 60 0 1335 -0.234098 0.246406 0.246406 82605.000000 0.354375 0.616250 0.000000 0.000000 
1041920000 51 13 0 1435 -0.234968 0.246719 0.246719 83102.000000 0.354375 0.624375 0.000625 0.000000 
1044480000 1 29 0 841 -0.235127 0.247344 0.247344 83337.000000 0.351250 0.625000 0.000000 0.000000 
1047040000 45 76 0 1451 -0.235127 0.247500 0.247500 83602.000000 0.350000 0.626875 0.000000 0.000000 
1049600000 14 68 0 147 -0.235285 0.247656 0.247656 83957.000000 0.348125 0.628750 0.000000 0.000000 
1052160000 12 57 0 916 -0.234494 0.247500 0.247500 84352.000000 0.338750 0.634375 0.000000 0.000000 
1054720000 46 52 244 953 -0.234652 0.247188 0.247188 84822.000000 0.335000 0.641250 0.000000 0.000000 
1057280000 58 67 0 120 -0.234335 0.247656 0.247656 85097.000000 0.328750 0.646875 0.001250 0.000000 
1059840000 33 9 0 801 -0.234573 0.248125 0.248125 85517.000000 0.323125 0.651875 0.000000 0.000000 
1062400000 57 78 0 1556 -0.234415 0.247500 0.247500 85929.000000 0.322500 0.651875 0.000000 0.000000 
1064960000 23 49 932 750 -0.234889 0.247813 0.247812 86204.000000 0.321875 0.653750 0.000000 0.000000 
1067520000 70 74 0 1051 -0.235443 0.248125 0.248125 86719.000000 0.317500 0.660000 0.000000 0.000000 
1070080000 41 63 0 1008 -0.236234 0.248594 0.248594 87039.000000 0.319375 0.660625 0.000000 0.000000 
1072640000 7 10 0 413 -0.237104 0.248750 0.248750 87524.000000 0.318750 0.665625 0.001250 0.000000 
1075200000 65 58 0 1060 -0.236788 0.248750 0.248750 87724.000000 0.316875 0.666875 0.000000 0.000000 
1077760000 9 63 0 1319 -0.235997 0.248438 0.248438 88129.000000 0.311875 0.671875 0.000000 0.000000 
1080320000 61 60 0 765 -0.236155 0.248594 0.248594 88549.000000 0.307500 0.674375 0.000625 0.000000 
1082880000 5 15 0 965 -0.236234 0.248281 0.248281 88884.000000 0.305625 0.676875 0.000625 0.000000 
1085440000 32 59 1039 1427 -0.236313 0.247656 0.247656 89437.000000 0.303125 0.681875 0.000000 0.000000 
1088000000 66 16 0 905 -0.236472 0.248438 0.248438 89747.000000 0.298563 0.682698 0.000000 0.000000 
1090560000 39 66 0 1247 -0.236234 0.248438 0.248438 90064.000000 0.293750 0.687500 0.000000 0.000000 
1093120000 15 72 0 1298 -0.236313 0.247656 0.247656 90494.000000 0.293125 0.688750 0.000000 0.000000 
1095680000 11 37 0 224 -0.236313 0.247969 0.247969 90734.000000 0.288125 0.690625 0.000000 0.000000 
1098240000 61 26 0 9 -0.235997 0.248125 0.248125 90964.000000 0.285000 0.693125 0.000000 0.000000 
1100800000 58 24 846 85 -0.235601 0.247344 0.247344 91156.000000 0.283125 0.693750 0.000000 0.000000 
1103360000 69 38 0 1418 -0.235839 0.247344 0.247344 91371.000000 0.283125 0.694375 0.000000 0.000000 
1105920000 21 26 447 1559 -0.235997 0.247969 0.247969 91481.000000 0.278750 0.700625 0.000000 0.000000 
1108480000 35 20 1121 1099 -0.235918 0.248125 0.248125 91731.000000 0.275000 0.704375 0.000000 0.000000 
1111040000 17 43 0 533 -0.235285 0.247656 0.247656 92043.000000 0.269375 0.706875 0.000625 0.000000 
1113600000 38 15 0 1369 -0.236076 0.247969 0.247969 92528.000000 0.267500 0.714375 0.000625 0.000000 
1116160000 3 25 0 1067 -0.236551 0.248125 0.248125 92713.000000 0.266250 0.715000 0.000000 0.000000 
1118720000 8 72 0 989 -0.236392 0.248125 0.248125 92928.000000 0.261875 0.716875 0.000625 0.000000 
1121280000 23 30 718 1042 -0.235759 0.247656 0.247656 93223.000000 0.256250 0.725625 0.000000 0.000000 
1123840000 55 38 363 185 -0.236313 0.247969 0.247969 93653.000000 0.255625 0.725625 0.000625 0.000000 
1126400000 11 54 0 88 -0.236946 0.248594 0.248594 93998.000000 0.255625 0.729375 0.000000 0.000000 
1128960000 73 54 0 1516 -0.236155 0.248438 0.248438 94278.000000 0.246250 0.733125 0.000000 0.000000 
1131520000 54 56 1498 252 -0.235206 0.247500 0.247500 94540.000000 0.244375 0.733125 0.000000 0.000000 
1134080000 79 60 0 1205 -0.235047 0.247500 0.247500 94740.000000 0.245000 0.731875 0.000000 0.000000 
1136640000 27 1 0 1012 -0.235997 0.248281 0.248281 95415.000000 0.242500 0.742500 0.000625 0.000000 
1139200000 77 29 0 621 -0.235127 0.248281 0.248281 95897.000000 0.232500 0.745000 0.000000 0.000000 
1141760000 6 73 0 256 -0.236709 0.248750 0.248750 96507.000000 0.231250 0.752500 0.000000 0.000000 
1144320000 2 33 0 269 -0.237421 0.248906 0.248906 96917.000000 0.228125 0.755625 0.000000 0.000000 
1146880000 31 49 16 890 -0.236946 0.248281 0.248281 97192.000000 0.224375 0.759375 0.000000 0.000000 
1149440000 26 26 26 1049 -0.237263 0.248438 0.248438 97532.000000 0.224375 0.760625 0.000000 0.000000 
1152000000 27 11 0 1140 -0.236788 0.249062 0.249062 97727.000000 0.215000 0.767500 0.000000 0.000000 
1154560000 0 5 0 1288 -0.236630 0.248594 0.248594 97922.000000 0.213125 0.767500 0.000000 0.000000 
1157120000 56 74 0 709 -0.236946 0.248594 0.248594 98272.000000 0.209375 0.771250 0.000000 0.000000 
1159680000 32 9 0 927 -0.237184 0.248438 0.248438 98677.000000 0.207500 0.775000 0.000000 0.000000 
1162240000 13 72 0 1254 -0.236709 0.247656 0.247656 98942.000000 0.203750 0.777500 0.000000 0.000000 
1164800000 46 3 0 1292 -0.236788 0.247969 0.247969 99267.000000 0.200000 0.780000 0.000000 0.000000 
1167360000 15 10 0 819 -0.236788 0.247500 0.247500 99552.000000 0.200000 0.781875 0.000000 0.000000 
1169920000 42 50 1426 986 -0.237500 0.247969 0.247969 99787.000000 0.199875 0.785759 0.000000 0.000000 
1172480000 43 5 0 1102 -0.238054 0.248438 0.248438 100042.000000 0.198626 0.787633 0.000000 0.000000 
1175040000 72 18 0 830 -0.237975 0.248281 0.248281 100397.000000 0.196752 0.790756 0.000000 0.000000 
1177600000 53 60 0 648 -0.236867 0.248281 0.248281 100632.000000 0.187383 0.796377 0.000000 0.000000 
1180160000 43 1 0 745 -0.237104 0.248281 0.248281 101207.000000 0.182386 0.800750 0.000000 0.000000 
1182720000 25 28 1124 1290 -0.237421 0.248594 0.248594 101472.000000 0.178638 0.801999 0.000000 0.000000 
1185280000 56 13 0 836 -0.236709 0.248438 0.248438 101647.000000 0.172392 0.805746 0.000000 0.000000 
1187840000 21 48 663 1406 -0.236709 0.248438 0.248438 101932.000000 0.173017 0.806996 0.000000 0.000000 
1190400000 5 46 0 307 -0.235680 0.247031 0.247031 102202.000000 0.165625 0.811250 0.000000 0.000000 
1192960000 24 21 993 1596 -0.235127 0.246719 0.246719 102469.000000 0.158750 0.810625 0.000000 0.000000 
1195520000 28 63 0 1561 -0.234573 0.246406 0.246406 102654.000000 0.158125 0.810625 0.000000 0.000000 
1198080000 12 46 0 982 -0.235127 0.246563 0.246562 103066.000000 0.158125 0.813125 0.000625 0.000000 
1200640000 40 26 840 198 -0.235997 0.247188 0.247188 103346.000000 0.155625 0.820625 0.000000 0.000000 
1203200000 10 64 0 217 -0.234968 0.246875 0.246875 103472.000000 0.149375 0.821875 0.000000 0.000000 
1205760000 56 52 1403 43 -0.235364 0.246719 0.246719 103932.000000 0.145000 0.829375 0.000625 0.000000 
1208320000 60 60 0 632 -0.235047 0.246406 0.246406 104332.000000 0.139375 0.833750 0.000000 0.000000 
1210880000 53 57 48 96 -0.235839 0.247031 0.247031 104592.000000 0.139375 0.836250 0.001875 0.000000 
1213440000 33 51 981 1446 -0.235285 0.246719 0.246719 104787.000000 0.136875 0.834375 0.001250 0.000000 
1216000000 7 70 0 1011 -0.235047 0.246719 0.246719 104952.000000 0.134375 0.836875 0.000625 0.000000 
1218560000 51 10 0 315 -0.236234 0.246875 0.246875 105467.000000 0.131168 0.841349 0.001249 0.000000 
1221120000 13 60 0 1594 -0.236234 0.247188 0.247188 105577.000000 0.128670 0.844472 0.000000 0.000000 
1223680000 63 12 0 1192 -0.237025 0.247656 0.247656 105912.000000 0.129919 0.844472 0.000000 0.000000 
1226240000 47 3 0 651 -0.236472 0.247344 0.247344 106107.000000 0.126796 0.848220 0.000000 0.000000 
1228800000 64 66 0 751 -0.235839 0.246719 0.246719 106239.000000 0.126171 0.845721 0.000000 0.000000 
1231360000 44 31 996 1125 -0.236155 0.247031 0.247031 106414.000000 0.126796 0.847595 0.000000 0.000000 
1233920000 50 69 0 823 -0.236551 0.247500 0.247500 106744.000000 0.120550 0.853217 0.000000 0.000000 
1236480000 18 79 0 886 -0.236709 0.248125 0.248125 107042.000000 0.116177 0.858838 0.000000 0.000000 
1239040000 13 12 0 1440 -0.236392 0.247656 0.247656 107267.000000 0.111181 0.862586 0.000000 0.000000 
1241600000 18 30 0 324 -0.236867 0.247969 0.247969 107542.000000 0.108750 0.868125 0.000000 0.000000 
1244160000 28 79 0 224 -0.236392 0.247188 0.247188 107782.000000 0.102500 0.868750 0.000000 0.000625 
1246720000 21 52 667 969 -0.236788 0.247031 0.247031 107997.000000 0.100625 0.871250 0.000000 0.000000 
1249280000 27 55 1410 950 -0.237263 0.247188 0.247188 108347.000000 0.098125 0.878750 0.000000 0.000000 
1251840000 6 21 0 1035 -0.237104 0.246875 0.246875 108607.000000 0.094375 0.880625 0.000000 0.000000 
1254400000 24 12 0 1415 -0.236788 0.246250 0.246250 108870.000000 0.089375 0.881875 0.000000 0.000000 
1256960000 18 30 0 530 -0.236551 0.246094 0.246094 109100.000000 0.089375 0.885625 0.000000 0.000000 
1259520000 14 9 0 822 -0.236392 0.245938 0.245938 109305.000000 0.085000 0.887500 0.000000 0.000000 
1262080000 15 28 0 596 -0.236709 0.245781 0.245781 109520.000000 0.084375 0.887500 0.000000 0.000000 
1264640000 45 48 1145 1378 -0.237500 0.246719 0.246719 109825.000000 0.085000 0.892500 0.000000 0.000000 
1267200000 24 2 0 386 -0.237184 0.246563 0.246562 109930.000000 0.080000 0.893125 0.000000 0.000000 
1269760000 4 37 0 121 -0.237658 0.246875 0.246875 110210.000000 0.076250 0.901875 0.000000 0.000000 
1272320000 67 76 0 1304 -0.237421 0.246563 0.246562 110334.000000 0.073125 0.902500 0.000000 0.000000 
1274880000 23 60 0 617 -0.239161 0.247969 0.247969 110654.000000 0.073750 0.911250 0.000000 0.000000 
1277440000 62 17 0 1167 -0.239320 0.247969 0.247969 110901.000000 0.070625 0.915625 0.000000 0.000000 
1280000000 63 78 0 741 -0.238845 0.247188 0.247188 111061.000000 0.066875 0.916250 0.000000 0.000000 
1282560000 52 16 0 156 -0.239003 0.247500 0.247500 111278.000000 0.063125 0.920000 0.000000 0.000000 
1285120000 48 22 76 260 -0.238766 0.246719 0.246719 111488.000000 0.060000 0.921875 0.000000 0.000000 
1287680000 59 34 289 385 -0.239478 0.247344 0.247344 111728.000000 0.058125 0.926250 0.000625 0.000000 
1290240000 3 48 0 466 -0.239715 0.247344 0.247344 111868.000000 0.055000 0.928125 0.000000 0.000000 
1292800000 35 14 0 1393 -0.239873 0.247656 0.247656 112118.000000 0.050625 0.933750 0.000000 0.000000 
1295360000 49 42 1067 347 -0.240032 0.247344 0.247344 112413.000000 0.048750 0.935625 0.000000 0.000000 
1297920000 63 40 0 388 -0.240032 0.247344 0.247344 112553.000000 0.047500 0.936250 0.000625 0.000000 
1300480000 42 41 988 941 -0.240111 0.247344 0.247344 112693.000000 0.048750 0.936250 0.000000 0.000000 
1303040000 21 56 551 267 -0.240190 0.247656 0.247656 112815.000000 0.048125 0.936875 0.001250 0.000000 
1305600000 3 73 0 1594 -0.240981 0.247813 0.247812 113105.000000 0.048750 0.938750 0.000000 0.000000 
1308160000 79 2 0 14 -0.241297 0.248125 0.248125 113250.000000 0.049375 0.941250 0.000000 0.000000 
1310720000 0 33 0 1194 -0.241614 0.248438 0.248438 113557.000000 0.046250 0.945625 0.000000 0.000000 
1313280000 74 12 0 922 -0.241456 0.248438 0.248438 113814.000000 0.041250 0.950625 0.000000 0.000000 
1315840000 52 75 0 78 -0.241218 0.248125 0.248125 113984.000000 0.036875 0.951875 0.000000 0.000000 
1318400000 75 48 0 519 -0.240744 0.247656 0.247656 114176.000000 0.032500 0.952500 0.001250 0.000000 
1320960000 14 48 0 639 -0.241297 0.248125 0.248125 114403.000000 0.031250 0.953125 0.000625 0.000000 
1323520000 33 61 0 1179 -0.241535 0.248594 0.248594 114549.000000 0.031875 0.953750 0.001250 0.000000 
1326080000 76 56 0 335 -0.242009 0.248438 0.248438 114814.000000 0.031250 0.957500 0.000625 0.000000 
1328640000 36 62 0 1502 -0.242722 0.248750 0.248750 114984.000000 0.030000 0.960000 0.000625 0.000000 
1331200000 50 9 0 1305 -0.242247 0.248438 0.248438 115059.000000 0.027500 0.960625 0.001250 0.000000 
1333760000 45 49 85 30 -0.242247 0.248594 0.248594 115159.000000 0.026250 0.961250 0.001875 0.000000 
1336320000 63 38 0 1098 -0.241060 0.248125 0.248125 115301.000000 0.021875 0.961250 0.002500 0.000000 
1338880000 46 36 939 121 -0.242009 0.248594 0.248594 115536.000000 0.023125 0.963125 0.001250 0.000000 
1341440000 25 55 384 651 -0.241772 0.248125 0.248125 115676.000000 0.020000 0.966250 0.001875 0.000000 
1344000000 25 39 251 514 -0.242247 0.248281 0.248281 115811.000000 0.020625 0.968125 0.000625 0.000000 
1346560000 13 35 0 1578 -0.242484 0.248594 0.248594 115821.000000 0.020000 0.968750 0.000625 0.000000 
1349120000 39 15 0 1346 -0.241851 0.247500 0.247500 116021.000000 0.019375 0.969375 0.000000 0.000000 
1351680000 35 21 1084 81 -0.241930 0.247344 0.247344 116186.000000 0.018125 0.970625 0.000000 0.000000 
1354240000 78 5 0 441 -0.242168 0.247344 0.247344 116261.000000 0.018125 0.971250 0.000000 0.000000 
1356800000 2 67 0 921 -0.242168 0.247344 0.247344 116311.000000 0.017500 0.972500 0.000000 0.000000 
1359360000 69 42 0 1429 -0.242089 0.247813 0.247812 116368.000000 0.017500 0.971875 0.000625 0.000000 
1361920000 61 42 0 1594 -0.242563 0.248281 0.248281 116478.000000 0.017500 0.973750 0.000000 0.000000 
1364480000 15 38 0 1331 -0.243196 0.248594 0.248594 116673.000000 0.016875 0.977500 0.000000 0.000000 
1367040000 8 45 0 976 -0.243117 0.248906 0.248906 116793.000000 0.009375 0.982500 0.000000 0.000000 
1369600000 53 67 0 375 -0.243513 0.248750 0.248750 116973.000000 0.008750 0.983750 0.000000 0.000000 
1372160000 43 10 0 575 -0.243671 0.248750 0.248750 117063.000000 0.008745 0.983760 0.000000 0.000000 
1374720000 9 22 0 660 -0.244225 0.249219 0.249219 117133.000000 0.008120 0.985634 0.000000 0.000000 
1377280000 72 68 0 285 -0.244778 0.249375 0.249375 117358.000000 0.006246 0.988132 0.000000 0.000000 
1379840000 71 0 0 1062 -0.245411 0.249531 0.249531 117543.000000 0.006246 0.989382 0.000000 0.000000 
1382400000 50 12 0 892 -0.245570 0.249531 0.249531 117608.000000 0.006875 0.990625 0.000000 0.000000 
1384960000 75 68 0 1189 -0.245728 0.249688 0.249688 117643.000000 0.006250 0.991875 0.000000 0.000000 
1387520000 38 64 0 873 -0.246044 0.249844 0.249844 117753.000000 0.005000 0.995625 0.000000 0.000000 
1390080000 32 77 0 1129 -0.246044 0.249531 0.249531 117833.000000 0.002500 0.996250 0.000000 0.000000 
1392640000 39 43 224 490 -0.246123 0.249531 0.249531 117858.000000 0.002500 0.996250 0.000000 0.000000 
1395200000 60 54 0 1030 -0.246123 0.249531 0.249531 117858.000000 0.002500 0.996250 0.000000 0.000000 
1397760000 79 44 0 309 -0.246123 0.249531 0.249531 117858.000000 0.002500 0.996875 0.000000 0.000000 
1400320000 8 43 0 590 -0.245886 0.249531 0.249531 117855.000000 0.002500 0.996250 0.000625 0.000000 
1402880000 1 31 0 1080 -0.246282 0.249531 0.249531 117980.000000 0.002500 0.998125 0.000000 0.000000 
1405440000 63 7 0 1233 -0.246440 0.249688 0.249688 117990.000000 0.002500 0.998750 0.000000 0.000000 
1408000000 72 73 0 1506 -0.246519 0.249688 0.249688 118015.000000 0.002500 0.998750 0.000000 0.000000 
1410560000 34 28 182 1209 -0.246677 0.249844 0.249844 118025.000000 0.002500 0.999375 0.000000 0.000000 
1413120000 58 20 483 1323 -0.246677 0.249844 0.249844 118025.000000 0.002500 0.999375 0.000000 0.000000 
1415680000 26 23 675 1037 -0.246677 0.249844 0.249844 118025.000000 0.002500 0.999375 0.000000 0.000000 
1418240000 58 49 661 464 -0.246677 0.249844 0.249844 118025.000000 0.002500 0.999375 0.000000 0.000000 
1420800000 52 64 0 206 -0.246677 0.249844 0.249844 118025.000000 0.002500 0.999375 0.000000 0.000000 
1423360000 70 21 0 625 -0.246835 0.250000 0.250000 118035.000000 0.002500 1.000000 0.000000 0.000000 
1425920000 78 42 0 97 -0.246835 0.250000 0.250000 118035.000000 0.002500 1.000000 0.000000 0.000000 
1428480000 5 28 0 648 -0.246835 0.250000 0.250000 118035.000000 0.002500 1.000000 0.000000 0.000000 
1431040000 30 28 348 1190 -0.246915 0.250156 0.250156 118035.000000 0.002498 0.999375 0.000000 0.000000 
1433600000 22 27 798 518 -0.246915 0.250156 0.250156 118035.000000 0.002498 0.999375 0.000000 0.000000 
1436160000 21 31 1233 654 -0.246835 0.250000 0.250000 118035.000000 0.002500 1.000000 0.000000 0.000000 
1438720000 39 17 0 768 -0.246835 0.250000 0.250000 118035.000000 0.002500 1.000000 0.000000 0.000000 
1441280000 3 67 0 621 -0.246835 0.250000 0.250000 118035.000000 0.002500 1.000000 0.000000 0.000000 
1443840000 48 36 1570 540 -0.246835 0.250000 0.250000 118035.000000 0.002500 1.000000 0.000000 0.000000 
1446400000 19 68 0 172 -0.246915 0.250156 0.250156 118035.000000 0.002498 0.999375 0.000000 0.000000 
1448960000 23 64 0 211 -0.246915 0.250156 0.250156 118035.000000 0.002498 0.999375 0.000000 0.000000 
1451520000 26 46 291 1170 -0.246915 0.250156 0.250156 118035.000000 0.002498 0.999375 0.000000 0.000000 
1454080000 27 51 1356 1346 -0.246915 0.250156 0.250156 118035.000000 0.002498 0.999375 0.000000 0.000000 
1456640000 17 73 0 958 -0.246677 0.250156 0.250156 118032.000000 0.002498 0.998751 0.000000 0.000000 
1459200000 47 1 0 1082 -0.246677 0.250156 0.250156 118032.000000 0.002498 0.998751 0.000000 0.000000 
1461760000 43 62 0 93 -0.246677 0.250156 0.250156 118032.000000 0.002498 0.998751 0.000000 0.000000 
1464320000 66 19 0 516 -0.246915 0.250156 0.250156 118107.000000 0.002498 0.999375 0.000000 0.000000 
1466880000 51 12 0 62 -0.246835 0.250000 0.250000 118122.000000 0.002500 1.000000 0.000000 0.000000 
1469440000 32 8 0 277 -0.246835 0.250000 0.250000 118122.000000 0.002500 1.000000 0.000000 0.000000 
1472000000 53 65 0 1027 -0.246835 0.250000 0.250000 118122.000000 0.002500 1.000000 0.000000 0.000000 
1474560000 21 36 1161 1476 -0.246835 0.250000 0.250000 118122.000000 0.002500 1.000000 0.000000 0.000000 
1477120000 34 63 0 623 -0.246835 0.250000 0.250000 118122.000000 0.002500 1.000000 0.000000 0.000000 
1479680000 26 75 0 865 -0.246835 0.250000 0.250000 118122.000000 0.002500 1.000000 0.000000 0.000000 
1482240000 71 53 0 1326 -0.246835 0.250000 0.250000 118122.000000 0.002500 1.000000 0.000000 0.000000 
1484800000 68 77 0 1413 -0.246835 0.250000 0.250000 118122.000000 0.002500 1.000000 0.000000 0.000000 
1487360000 51 10 0 759 -0.246835 0.250000 0.250000 118122.000000 0.002500 1.000000 0.000000 0.000000 
1489920000 12 59 0 476 -0.246835 0.250000 0.250000 118122.000000 0.002500 1.000000 0.000000 0.000000 
1492480000 22 57 33 684 -0.246835 0.250000 0.250000 118122.000000 0.002500 1.000000 0.000000 0.000000 
1495040000 2 9 0 818 -0.246835 0.250000 0.250000 118122.000000 0.002500 1.000000 0.000000 0.000000 
1497600000 31 41 1505 323 -0.246835 0.250000 0.250000 118122.000000 0.002500 1.000000 0.000000 0.000000 
1500160000 74 42 0 599 -0.246835 0.250000 0.250000 118122.000000 0.002500 1.000000 0.000000 0.000000 
1502720000 9 39 0 709 -0.246915 0.250156 0.250156 118122.000000 0.002498 0.999375 0.000000 0.000000 
1505280000 17 5 0 496 -0.246915 0.250156 0.250156 118122.000000 0.002498 0.999375 0.000000 0.000000 
1507840000 2 68 0 1500 -0.246915 0.250156 0.250156 118122.000000 0.002498 0.999375 0.000000 0.000000 
1510400000 39 74 0 879 -0.246915 0.250156 0.250156 118122.000000 0.002498 0.999375 0.000000 0.000000 
1512960000 13 73 0 609 -0.246835 0.250000 0.250000 118137.000000 0.002500 1.000000 0.000000 0.000000 
1515520000 6 52 0 238 -0.246835 0.250000 0.250000 118137.000000 0.002500 1.000000 0.000000 0.000000 
1518080000 70 36 0 1504 -0.246835 0.250000 0.250000 118137.000000 0.002500 1.000000 0.000000 0.000000 
1520640000 50 30 368 1049 -0.246835 0.250000 0.250000 118137.000000 0.002500 1.000000 0.000000 0.000000 
1523200000 79 26 0 37 -0.246835 0.250000 0.250000 118137.000000 0.002500 1.000000 0.000000 0.000000 
1525760000 77 57 0 1086 -0.246835 0.250000 0.250000 118137.000000 0.002500 1.000000 0.000000 0.000000 
1528320000 41 31 247 154 -0.246835 0.250000 0.250000 118137.000000 0.002500 1.000000 0.000000 0.000000 
1530880000 43 72 0 1039 -0.246915 0.250156 0.250156 118137.000000 0.002498 0.999375 0.000000 0.000000 
1533440000 32 46 1333 165 -0.246677 0.250156 0.250156 118134.000000 0.002498 0.998751 0.000000 0.000000 
1536000000 28 35 1246 1060 -0.246598 0.250000 0.250000 118149.000000 0.002498 0.998751 0.000000 0.000000 
1538560000 4 12 0 847 -0.246598 0.250000 0.250000 118149.000000 0.002498 0.998751 0.000000 0.000000 
1541120000 3 18 0 1031 -0.246598 0.250000 0.250000 118149.000000 0.002498 0.998751 0.000000 0.000000 
1543680000 78 13 0 576 -0.246835 0.250000 0.250000 118224.000000 0.002500 1.000000 0.000000 0.000000 
1546240000 53 9 0 1017 -0.246915 0.250156 0.250156 118224.000000 0.002498 0.999375 0.000000 0.000000 
1548800000 23 24 1546 626 -0.246677 0.250156 0.250156 118221.000000 0.002498 0.998751 0.000625 0.000000 
1551360000 46 39 599 911 -0.246440 0.250000 0.250000 118221.000000 0.002498 0.998126 0.000000 0.000000 
1553920000 20 36 108 1414 -0.246440 0.250000 0.250000 118236.000000 0.002498 0.998126 0.000000 0.000000 
1556480000 23 1 0 1291 -0.246598 0.250000 0.250000 118286.000000 0.002498 0.998751 0.000000 0.000000 
1559040000 31 36 1526 389 -0.246677 0.250156 0.250156 118336.000000 0.002498 0.998751 0.000000 0.000000 
1561600000 39 67 0 1484 -0.246677 0.250156 0.250156 118336.000000 0.002498 0.998751 0.000000 0.000000 
1564160000 16 59 0 1582 -0.246915 0.250156 0.250156 118411.000000 0.002498 0.999375 0.000000 0.000000 
1566720000 14 3 0 742 -0.246677 0.250156 0.250156 118408.000000 0.002498 0.998751 0.000625 0.000000 
1569280000 22 79 0 630 -0.246361 0.250156 0.250156 118408.000000 0.002498 0.997502 0.001249 0.000000 
1571840000 26 47 471 204 -0.246203 0.250156 0.250156 118408.000000 0.002498 0.997502 0.000000 0.000000 
1574400000 50 21 449 602 -0.246915 0.250156 0.250156 118633.000000 0.002498 0.999375 0.000000 0.000000 
1576960000 16 50 0 1461 -0.246915 0.250156 0.250156 118633.000000 0.002498 0.999375 0.000000 0.000000 
1579520000 11 15 0 1259 -0.246915 0.250156 0.250156 118633.000000 0.002498 0.999375 0.000000 0.000000 
1582080000 29 19 0 519 -0.246915 0.250156 0.250156 118633.000000 0.002498 0.999375 0.000000 0.000000 
1584640000 23 16 0 1307 -0.246677 0.250156 0.250156 118630.000000 0.002498 0.998751 0.000000 0.000000 
1587200000 43 48 578 1573 -0.246598 0.250000 0.250000 118645.000000 0.002498 0.998751 0.000000 0.000000 
1589760000 53 79 0 460 -0.246915 0.250156 0.250156 118705.000000 0.002498 0.999375 0.000000 0.000000 
1592320000 70 8 0 879 -0.246915 0.250156 0.250156 118705.000000 0.002498 0.999375 0.000000 0.000000 
1594880000 77 11 0 125 -0.246835 0.250000 0.250000 118720.000000 0.002500 1.000000 0.000000 0.000000 
1597440000 5 45 0 1016 -0.246835 0.250000 0.250000 118720.000000 0.002500 1.000000 0.000000 0.000000 
1600000000 20 2 0 1234 -0.246835 0.250000 0.250000 118720.000000 0.002500 1.000000 0.000000 0.000000 
1602560000 2 33 0 1118 -0.246835 0.250000 0.250000 118720.000000 0.002500 1.000000 0.000000 0.000000 
1605120000 60 12 0 1497 -0.246835 0.250000 0.250000 118720.000000 0.002500 1.000000 0.000000 0.000000 
1607680000 64 15 0 296 -0.246598 0.250000 0.250000 118717.000000 0.002500 0.999375 0.000625 0.000000 
1610240000 32 30 375 1108 -0.246915 0.250156 0.250156 118807.000000 0.002498 0.999375 0.000000 0.000000 
1612800000 60 36 0 299 -0.246835 0.250000 0.250000 118822.000000 0.002500 1.000000 0.000000 0.000000 
1615360000 4 46 0 1316 -0.246835 0.250000 0.250000 118822.000000 0.002500 1.000000 0.000000 0.000000 
1617920000 69 41 0 283 -0.246835 0.250000 0.250000 118822.000000 0.002500 1.000000 0.000000 0.000000 
1620480000 69 69 0 1506 -0.246835 0.250000 0.250000 118822.000000 0.002500 1.000000 0.000000 0.000000 
1623040000 7 26 0 1003 -0.246835 0.250000 0.250000 118822.000000 0.002500 1.000000 0.000000 0.000000 
1625600000 4 30 0 970 -0.246835 0.250000 0.250000 118822.000000 0.002500 1.000000 0.000000 0.000000 
1628160000 27 52 1549 1154 -0.246835 0.250000 0.250000 118822.000000 0.002500 1.000000 0.000000 0.000000 
1630720000 65 64 0 1497 -0.246915 0.250156 0.250156 118822.000000 0.002498 0.999375 0.000000 0.000000 
1633280000 75 52 0 1511 -0.246915 0.250156 0.250156 118822.000000 0.002498 0.999375 0.000000 0.000000 
1635840000 39 62 0 747 -0.246598 0.250000 0.250000 118819.000000 0.002500 0.999375 0.000000 0.000000 
1638400000 12 33 0 484 -0.246598 0.250000 0.250000 118819.000000 0.002500 0.999375 0.000000 0.000000 
1640960000 78 43 0 1284 -0.246519 0.249844 0.249844 118891.000000 0.002500 0.999375 0.000000 0.000000 
1643520000 14 70 0 646 -0.246519 0.249844 0.249844 118891.000000 0.002500 0.999375 0.000000 0.000000 
1646080000 34 2 0 751 -0.246519 0.249844 0.249844 118891.000000 0.002500 0.999375 0.000000 0.000000 
1648640000 12 23 0 358 -0.246598 0.250000 0.250000 118891.000000 0.002500 0.999375 0.000000 0.000000 
1651200000 64 66 0 81 -0.246677 0.250156 0.250156 118891.000000 0.002498 0.998751 0.000000 0.000000 
1653760000 39 61 0 1127 -0.246915 0.250156 0.250156 118966.000000 0.002498 0.999375 0.000000 0.000000 
1656320000 72 79 0 969 -0.246915 0.250156 0.250156 118966.000000 0.002498 0.999375 0.000000 0.000000 
1658880000 0 14 0 79 -0.245807 0.250000 0.250000 118963.000000 0.002500 0.996250 0.002500 0.000000 
1661440000 10 28 0 1482 -0.245570 0.249844 0.249844 119065.000000 0.002498 0.995628 0.001249 0.000000 
1664000000 17 54 0 683 -0.245570 0.249844 0.249844 119065.000000 0.002498 0.995628 0.000000 0.000000 
1666560000 22 47 639 745 -0.245491 0.249844 0.249844 119105.000000 0.002498 0.995628 0.000000 0.000000 
1669120000 50 67 0 163 -0.246123 0.250000 0.250000 119300.000000 0.002500 0.998125 0.000000 0.000000 
1671680000 37 9 0 796 -0.246519 0.249844 0.249844 119465.000000 0.002500 0.999375 0.000000 0.000000 
1674240000 55 35 546 134 -0.246519 0.249844 0.249844 119465.000000 0.002500 0.999375 0.000000 0.000000 
1676800000 60 71 0 205 -0.246915 0.250156 0.250156 119525.000000 0.002498 0.999375 0.000000 0.000000 
1679360000 2 0 0 1489 -0.246915 0.250156 0.250156 119525.000000 0.002498 0.999375 0.000000 0.000000 
1681920000 72 76 0 79 -0.246440 0.250156 0.250156 119519.000000 0.002498 0.998126 0.000625 0.000000 
1684480000 54 72 0 1211 -0.246677 0.250156 0.250156 119594.000000 0.002498 0.998751 0.000000 0.000000 
1687040000 14 63 0 46 -0.246598 0.250000 0.250000 119609.000000 0.002498 0.998751 0.000000 0.000000 
1689600000 28 65 0 353 -0.246598 0.250000 0.250000 119609.000000 0.002498 0.998751 0.000000 0.000000 
1692160000 41 14 0 218 -0.246598 0.250000 0.250000 119609.000000 0.002498 0.998751 0.000000 0.000000 
1694720000 74 62 0 527 -0.246598 0.250000 0.250000 119609.000000 0.002498 0.998751 0.000000 0.000000 
1697280000 0 68 0 384 -0.246519 0.249844 0.249844 119624.000000 0.002500 0.999375 0.000000 0.000000 
1699840000 49 69 0 1319 -0.246519 0.249844 0.249844 119639.000000 0.002500 0.999375 0.000000 0.000000 
1702400000 42 7 0 254 -0.246598 0.250000 0.250000 119639.000000 0.002498 0.998751 0.000000 0.000000 
1704960000 14 14 0 153 -0.246519 0.249844 0.249844 119639.000000 0.002500 0.999375 0.000000 0.000000 
1707520000 14 57 0 565 -0.246519 0.249844 0.249844 119639.000000 0.002500 0.999375 0.000000 0.000000 
1710080000 4 72 0 198 -0.246519 0.249844 0.249844 119639.000000 0.002500 0.999375 0.000000 0.000000 
1712640000 54 60 0 888 -0.246519 0.249844 0.249844 119639.000000 0.002500 0.999375 0.000000 0.000000 
1715200000 63 0 0 309 -0.246598 0.250000 0.250000 119639.000000 0.002500 0.999375 0.000000 0.000000 
1717760000 55 69 0 263 -0.246123 0.250000 0.250000 119636.000000 0.002500 0.997500 0.000625 0.000000 
1720320000 44 21 619 1071 -0.246203 0.250000 0.250000 119676.000000 0.002498 0.997502 0.000000 0.000000 
1722880000 37 20 485 6 -0.246361 0.249844 0.249844 119766.000000 0.002498 0.997502 0.000000 0.000000 
1725440000 7 43 0 486 -0.246519 0.249844 0.249844 119816.000000 0.002498 0.998126 0.000000 0.000000 
1728000000 26 67 0 239 -0.246677 0.250156 0.250156 119816.000000 0.002498 0.998126 0.000000 0.000000 
1730560000 70 68 0 134 -0.246835 0.250312 0.250312 119823.000000 0.002497 0.998127 0.000000 0.000000 
1733120000 45 27 359 1286 -0.246835 0.250312 0.250312 119838.000000 0.002497 0.998127 0.000000 0.000000 
1735680000 53 10 0 998 -0.246835 0.250312 0.250312 119838.000000 0.002497 0.998127 0.000000 0.000000 
1738240000 20 25 1559 680 -0.246835 0.250312 0.250312 119838.000000 0.002497 0.998127 0.000000 0.000000 
1740800000 77 55 0 1109 -0.246361 0.250156 0.250000 119878.000000 0.002498 0.996877 0.001249 0.000000 
1743360000 26 17 0 922 -0.246440 0.250156 0.250156 119918.000000 0.002498 0.996877 0.000625 0.000000 
1745920000 69 41 0 880 -0.246440 0.249844 0.249844 119998.000000 0.002500 0.998750 0.000625 0.000000 
1748480000 8 38 0 880 -0.246440 0.249844 0.249844 119998.000000 0.002500 0.998750 0.000000 0.000000 
1751040000 59 74 0 422 -0.246440 0.249844 0.249844 120013.000000 0.002500 0.998750 0.000000 0.000000 
1753600000 1 77 0 507 -0.246519 0.250000 0.250000 120013.000000 0.002500 0.998750 0.000000 0.000000 
1756160000 50 5 0 1053 -0.246519 0.250156 0.250156 120053.000000 0.002498 0.998126 0.000625 0.000000 
1758720000 52 4 0 1443 -0.246282 0.250000 0.250000 120068.000000 0.002498 0.996877 0.001874 0.000000 
1761280000 60 4 0 1146 -0.246203 0.250000 0.250000 120103.000000 0.002498 0.995628 0.002498 0.000000 
1763840000 22 48 927 1329 -0.245807 0.249844 0.249844 120118.000000 0.002498 0.993129 0.001874 0.000000 
1766400000 53 19 0 1150 -0.245965 0.249844 0.249844 120183.000000 0.002497 0.992509 0.002497 0.000000 
1768960000 16 3 0 283 -0.245886 0.249688 0.249688 120223.000000 0.002498 0.993129 0.002498 0.000000 
1771520000 59 41 95 106 -0.246123 0.249844 0.249844 120258.000000 0.002497 0.993758 0.001873 0.000000 
1774080000 7 24 0 31 -0.246123 0.249844 0.249844 120258.000000 0.002497 0.994382 0.002497 0.000000 
1776640000 0 22 0 236 -0.246203 0.250000 0.250000 120258.000000 0.002497 0.994382 0.003121 0.000000 
1779200000 34 13 0 1498 -0.245965 0.250156 0.250156 120258.000000 0.001873 0.991885 0.004370 0.000000 
1781760000 71 62 0 39 -0.245965 0.250156 0.250156 120258.000000 0.001873 0.990637 0.004370 0.000000 
1784320000 17 73 0 582 -0.245886 0.250000 0.250000 120273.000000 0.001873 0.991261 0.004370 0.000000 
1786880000 39 20 1305 590 -0.245491 0.250000 0.250000 120270.000000 0.001873 0.988764 0.004370 0.000000 
1789440000 57 59 49 538 -0.245411 0.249844 0.249844 120285.000000 0.001873 0.989388 0.002497 0.000000 
1792000000 58 26 32 925 -0.245253 0.249844 0.249844 120300.000000 0.001871 0.988147 0.002495 0.000000 
1794560000 4 29 0 415 -0.245332 0.249688 0.249688 120365.000000 0.001871 0.988147 0.002495 0.000000 
1797120000 33 10 0 528 -0.245411 0.249531 0.249531 120430.000000 0.001871 0.988771 0.002495 0.000000 
1799680000 28 62 0 786 -0.245491 0.249219 0.249219 120535.000000 0.001871 0.989395 0.002495 0.000000 
1802240000 10 6 0 170 -0.245332 0.249219 0.249219 120550.000000 0.001871 0.988771 0.003119 0.000000 
1804800000 26 73 0 294 -0.245253 0.249062 0.249062 120575.000000 0.001873 0.989388 0.002497 0.000000 
1807360000 27 33 1468 1440 -0.245649 0.249375 0.249375 120635.000000 0.001871 0.990019 0.002495 0.000000 
1809920000 73 71 0 1369 -0.245411 0.249688 0.249688 120645.000000 0.002495 0.988771 0.003119 0.000000 
1812480000 21 56 551 1093 -0.245174 0.249531 0.249531 120645.000000 0.002495 0.988771 0.003119 0.000000 
1815040000 49 31 683 1297 -0.245332 0.249375 0.249375 120760.000000 0.002495 0.989395 0.002495 0.000000 
1817600000 66 67 0 1102 -0.245253 0.249219 0.249219 120775.000000 0.002495 0.989395 0.002495 0.000000 
1820160000 36 13 0 478 -0.245886 0.249688 0.249688 120870.000000 0.003119 0.991266 0.002495 0.000000 
1822720000 49 45 1590 1201 -0.245728 0.249375 0.249375 120870.000000 0.002495 0.990643 0.002495 0.000000 
1825280000 23 13 0 244 -0.245965 0.249688 0.249688 120880.000000 0.002495 0.991266 0.003119 0.000000 
1827840000 34 44 360 270 -0.245807 0.249375 0.249375 120895.000000 0.002497 0.991885 0.002497 0.000000 
1830400000 17 42 0 603 -0.246044 0.249688 0.249688 120905.000000 0.002495 0.991890 0.002495 0.000000 
1832960000 75 0 0 1115 -0.245965 0.249531 0.249531 120905.000000 0.002497 0.992509 0.002497 0.000000 
1835520000 16 67 0 1439 -0.245965 0.249531 0.249531 120905.000000 0.002497 0.992509 0.002497 0.000000 
1838080000 14 68 0 455 -0.246044 0.249688 0.249688 120905.000000 0.002497 0.992509 0.002497 0.000000 
1840640000 8 71 0 378 -0.246044 0.249688 0.249688 120920.000000 0.002495 0.991890 0.002495 0.000000 
1843200000 62 27 0 1043 -0.246044 0.249688 0.249688 120920.000000 0.002497 0.992509 0.003121 0.000000 
1845760000 72 41 0 1173 -0.245965 0.249844 0.249844 120920.000000 0.002497 0.991885 0.003121 0.000000 
1848320000 72 36 0 108 -0.246123 0.250000 0.250000 120930.000000 0.002497 0.992509 0.003121 0.000000 
1850880000 42 37 526 25 -0.246203 0.250156 0.250156 120930.000000 0.002495 0.991890 0.002495 0.000000 
1853440000 50 4 0 153 -0.246044 0.250156 0.250156 120930.000000 0.002495 0.991890 0.003119 0.000000 
1856000000 6 7 0 766 -0.245965 0.250000 0.250000 120945.000000 0.002495 0.991266 0.002495 0.000000 
1858560000 29 51 886 763 -0.245965 0.249844 0.249844 121010.000000 0.002497 0.992509 0.002497 0.000000 
1861120000 5 56 0 1461 -0.246123 0.250156 0.250156 121045.000000 0.002495 0.991266 0.002495 0.000000 
1863680000 56 30 71 543 -0.246044 0.250000 0.250000 121060.000000 0.002495 0.991266 0.002495 0.000000 
1866240000 67 12 0 700 -0.246044 0.250000 0.250000 121075.000000 0.002495 0.991266 0.002495 0.000000 
1868800000 17 69 0 1534 -0.246123 0.249844 0.249844 121140.000000 0.002495 0.991890 0.002495 0.000000 
1871360000 73 63 0 1478 -0.246044 0.249844 0.249844 121150.000000 0.001871 0.991266 0.003743 0.000000 
1873920000 25 57 602 945 -0.246044 0.249844 0.249844 121150.000000 0.001873 0.991885 0.004370 0.000000 
1876480000 25 32 1455 24 -0.245965 0.249688 0.249688 121165.000000 0.001873 0.991261 0.003745 0.000000 
1879040000 30 17 0 1378 -0.246044 0.249688 0.249688 121190.000000 0.002497 0.991885 0.003745 0.000000 
1881600000 23 67 0 1194 -0.246044 0.250000 0.250000 121190.000000 0.002495 0.990643 0.003743 0.000000 
1884160000 49 32 733 735 -0.245807 0.249844 0.249844 121205.000000 0.002495 0.990019 0.004367 0.000000 
1886720000 14 55 0 1186 -0.246123 0.250000 0.250000 121265.000000 0.002495 0.991266 0.003743 0.000000 
1889280000 72 31 0 1142 -0.246044 0.249844 0.249844 121265.000000 0.002497 0.991885 0.003745 0.000000 
1891840000 72 42 0 1186 -0.246044 0.249844 0.249844 121265.000000 0.002497 0.991885 0.004370 0.000000 
1894400000 62 55 0 639 -0.246044 0.249844 0.249844 121265.000000 0.002497 0.991885 0.003745 0.000000 
1896960000 20 70 0 179 -0.245965 0.249844 0.249844 121280.000000 0.002497 0.991261 0.003745 0.000000 
1899520000 16 19 0 255 -0.246044 0.249844 0.249844 121305.000000 0.002497 0.991885 0.003745 0.000000 
1902080000 54 71 0 290 -0.246044 0.249844 0.249844 121355.000000 0.001873 0.991261 0.003745 0.000000 
1904640000 45 58 317 328 -0.246044 0.249844 0.249844 121355.000000 0.001873 0.991261 0.004370 0.000000 
1907200000 6 3 0 80 -0.246203 0.250000 0.250000 121380.000000 0.001873 0.991261 0.005618 0.000000 
1909760000 5 24 0 498 -0.246044 0.250000 0.250000 121380.000000 0.001873 0.991261 0.004370 0.000000 
1912320000 63 51 0 376 -0.245886 0.249844 0.249844 121420.000000 0.001873 0.991885 0.004370 0.000000 
1914880000 12 65 0 1471 -0.246044 0.250156 0.250156 121430.000000 0.001871 0.990643 0.004991 0.000000 
1917440000 74 4 0 839 -0.245728 0.249844 0.249844 121460.000000 0.001874 0.991256 0.004997 0.000000 
1920000000 2 10 0 210 -0.245807 0.249844 0.249844 121485.000000 0.001874 0.992505 0.003748 0.000000 
1922560000 72 63 0 904 -0.245728 0.249688 0.249688 121500.000000 0.001874 0.992505 0.003748 0.000000 
1925120000 39 48 226 1298 -0.246044 0.249844 0.249844 121560.000000 0.001874 0.993754 0.003748 0.000000 
1927680000 16 59 0 1516 -0.245965 0.249844 0.249844 121585.000000 0.001874 0.993754 0.004372 0.000000 
1930240000 3 10 0 273 -0.245807 0.249844 0.249844 121585.000000 0.001874 0.991880 0.003748 0.000000 
1932800000 14 32 0 333 -0.245491 0.249688 0.249688 121600.000000 0.001874 0.990631 0.004997 0.000000 
1935360000 68 20 0 1310 -0.245649 0.249688 0.249688 121600.000000 0.001874 0.991256 0.004372 0.000000 
1937920000 43 55 61 1072 -0.245570 0.249844 0.249844 121600.000000 0.001874 0.991256 0.004372 0.000000 
1940480000 59 30 213 1451 -0.245411 0.249688 0.249688 121625.000000 0.001874 0.991256 0.004372 0.000000 
1943040000 27 13 0 1394 -0.245491 0.249844 0.249844 121660.000000 0.001874 0.991880 0.003748 0.000000 
1945600000 24 37 1413 1397 -0.245649 0.249844 0.249844 121710.000000 0.001874 0.992505 0.003748 0.000000 
1948160000 30 72 0 672 -0.245649 0.249844 0.249844 121725.000000 0.001874 0.992505 0.003748 0.000000 
1950720000 76 76 0 263 -0.245649 0.249844 0.249844 121725.000000 0.001874 0.992505 0.003748 0.000000 
1953280000 57 57 1535 998 -0.245728 0.250000 0.250000 121725.000000 0.001874 0.992505 0.003748 0.000000 
1955840000 1 47 0 343 -0.245886 0.250156 0.250156 121785.000000 0.001874 0.992505 0.005621 0.000000 
1958400000 11 20 0 1534 -0.245728 0.250156 0.250156 121810.000000 0.001874 0.991880 0.004997 0.000000 
1960960000 14 49 0 483 -0.245965 0.250156 0.250156 121885.000000 0.002498 0.993754 0.004372 0.000000 
1963520000 31 39 1462 794 -0.245807 0.250000 0.250000 121900.000000 0.001875 0.993750 0.004375 0.000000 
1966080000 12 29 0 982 -0.245807 0.250000 0.250000 121915.000000 0.001875 0.993750 0.003750 0.000000 
1968640000 65 46 0 10 -0.245728 0.249844 0.249844 121940.000000 0.001875 0.993125 0.004375 0.000000 
1971200000 38 44 111 386 -0.245728 0.249844 0.249844 121965.000000 0.001875 0.993125 0.005000 0.000000 
1973760000 36 68 0 35 -0.245965 0.249844 0.249844 122040.000000 0.001875 0.994375 0.004375 0.000000 
1976320000 64 76 0 602 -0.245965 0.249844 0.249844 122040.000000 0.001875 0.994375 0.004375 0.000000 
1978880000 21 7 0 569 -0.245728 0.249844 0.249844 122040.000000 0.001875 0.993125 0.004375 0.000000 
1981440000 16 22 0 529 -0.245570 0.249844 0.249844 122055.000000 0.001875 0.992500 0.004375 0.000000 
1984000000 75 33 0 375 -0.245411 0.249531 0.249531 122085.000000 0.002500 0.992500 0.003125 0.000000 
1986560000 72 28 0 964 -0.245411 0.249531 0.249531 122085.000000 0.002500 0.992500 0.004375 0.000000 
1989120000 69 35 0 588 -0.245411 0.249531 0.249531 122102.000000 0.001875 0.993125 0.002500 0.000000 
1991680000 41 24 580 1209 -0.245491 0.249688 0.249688 122102.000000 0.001875 0.993750 0.002500 0.000000 
1994240000 11 71 0 367 -0.245411 0.249531 0.249531 122117.000000 0.002500 0.993750 0.002500 0.000000 
1996800000 26 61 0 1314 -0.245649 0.249844 0.249844 122182.000000 0.002498 0.993754 0.002498 0.000000 
1999360000 27 54 1576 302 -0.245570 0.249844 0.249844 122222.000000 0.002498 0.993754 0.002498 0.000000 
2001920000 28 57 320 1289 -0.245570 0.249844 0.249844 122309.000000 0.002498 0.993129 0.002498 0.000000 
2004480000 55 43 45 324 -0.245728 0.249688 0.249688 122424.000000 0.003123 0.994379 0.000625 0.000000 
2007040000 56 17 0 80 -0.246203 0.250000 0.250000 122494.000000 0.003123 0.995628 0.000000 0.000000 
2009600000 50 50 1482 1476 -0.246203 0.249844 0.249844 122519.000000 0.002500 0.996875 0.000000 0.000000 
2012160000 25 59 278 902 -0.246203 0.249844 0.249844 122519.000000 0.002500 0.997500 0.000000 0.000000 
2014720000 66 14 0 234 -0.246203 0.249844 0.249844 122534.000000 0.002498 0.996877 0.000000 0.000000 
2017280000 16 14 0 575 -0.246440 0.250156 0.250156 122544.000000 0.002498 0.996877 0.000000 0.000000 
2019840000 48 36 1570 1509 -0.246519 0.250156 0.250156 122594.000000 0.002498 0.997502 0.000000 0.000000 
2022400000 51 39 577 535 -0.246598 0.250000 0.250000 122659.000000 0.002498 0.998126 0.000000 0.000000 
2024960000 53 0 0 631 -0.246519 0.249844 0.249844 122674.000000 0.002498 0.998126 0.000000 0.000000 
2027520000 13 7 0 224 -0.246519 0.249844 0.249844 122674.000000 0.002498 0.998126 0.000000 0.000000 
2030080000 19 31 0 1145 -0.246598 0.249844 0.249844 122699.000000 0.002500 0.999375 0.000000 0.000000 
2032640000 67 0 0 336 -0.246756 0.250156 0.250156 122699.000000 0.002498 0.998751 0.000000 0.000000 
2035200000 53 43 5 495 -0.246835 0.250312 0.250312 122699.000000 0.002497 0.998127 0.000000 0.000000 
2037760000 28 72 0 45 -0.246994 0.250312 0.250312 122746.000000 0.002497 0.998752 0.000000 0.000000 
2040320000 39 28 717 120 -0.246835 0.250000 0.250000 122776.000000 0.002500 1.000000 0.000000 0.000000 
2042880000 48 60 0 1456 -0.246915 0.250156 0.250156 122776.000000 0.002498 0.999375 0.000000 0.000000 
2045440000 55 21 929 146 -0.246915 0.250156 0.250156 122776.000000 0.002498 0.999375 0.000000 0.000000 
2048000000 51 53 1389 155 -0.246677 0.250156 0.250156 122773.000000 0.002498 0.998751 0.000000 0.000000 
2050560000 38 5 0 56 -0.246677 0.250156 0.250156 122773.000000 0.002498 0.998751 0.000000 0.000000 
2053120000 44 0 0 579 -0.246598 0.250000 0.250000 122788.000000 0.002500 0.999375 0.000000 0.000000 
2055680000 37 64 0 875 -0.246598 0.250000 0.250000 122788.000000 0.002500 0.999375 0.000000 0.000000 
2058240000 13 7 0 685 -0.246835 0.250000 0.250000 122863.000000 0.002500 1.000000 0.000000 0.000000 
2060800000 23 65 0 225 -0.246835 0.250000 0.250000 122863.000000 0.002500 1.000000 0.000000 0.000000 
2063360000 59 78 0 1218 -0.246835 0.250000 0.250000 122863.000000 0.002500 1.000000 0.000000 0.000000 
2065920000 54 63 0 292 -0.246835 0.250000 0.250000 122863.000000 0.002500 1.000000 0.000000 0.000000 
2068480000 14 2 0 730 -0.246835 0.250000 0.250000 122863.000000 0.002500 1.000000 0.000000 0.000000 
2071040000 64 28 0 500 -0.246835 0.250000 0.250000 122863.000000 0.002500 1.000000 0.000000 0.000000 
2073600000 28 0 0 953 -0.246835 0.250000 0.250000 122863.000000 0.002500 1.000000 0.000000 0.000000 
2076160000 30 57 1302 327 -0.246835 0.250000 0.250000 122863.000000 0.002500 1.000000 0.000000 0.000000 
2078720000 66 75 0 556 -0.246835 0.250000 0.250000 122863.000000 0.002500 1.000000 0.000000 0.000000 
2081280000 1 49 0 636 -0.246598 0.250000 0.250000 122932.000000 0.002500 0.999375 0.000625 0.000000 
2083840000 34 19 0 421 -0.246677 0.250156 0.250156 122932.000000 0.002498 0.998751 0.000000 0.000000 
2086400000 31 24 1322 985 -0.246915 0.250156 0.250156 123007.000000 0.002498 0.999375 0.000000 0.000000 
2088960000 57 0 0 87 -0.246835 0.250000 0.250000 123007.000000 0.002500 1.000000 0.000000 0.000000 
2091520000 10 29 0 40 -0.246835 0.250000 0.250000 123007.000000 0.002500 1.000000 0.000000 0.000000 
2094080000 79 77 0 474 -0.246835 0.250000 0.250000 123007.000000 0.002500 1.000000 0.000000 0.000000 
2096640000 10 39 0 261 -0.246835 0.250000 0.250000 123007.000000 0.002500 1.000000 0.000000 0.000000 
2099200000 28 38 770 591 -0.246835 0.250000 0.250000 123007.000000 0.002500 1.000000 0.000000 0.000000 
2101760000 25 71 0 1499 -0.246835 0.250000 0.250000 123007.000000 0.002500 1.000000 0.000000 0.000000 
2104320000 4 26 0 586 -0.246835 0.250000 0.250000 123007.000000 0.002500 1.000000 0.000000 0.000000 
2106880000 74 28 0 493 -0.246915 0.250156 0.250156 123007.000000 0.002498 0.999375 0.000000 0.000000 
2109440000 54 23 1108 75 -0.246915 0.250156 0.250156 123007.000000 0.002498 0.999375 0.000000 0.000000 
2112000000 18 14 0 1558 -0.246915 0.250156 0.250156 123007.000000 0.002498 0.999375 0.000000 0.000000 
2114560000 36 70 0 149 -0.246915 0.250156 0.250156 123007.000000 0.002498 0.999375 0.000000 0.000000 
2117120000 41 29 960 9 -0.246915 0.250156 0.250156 123007.000000 0.002498 0.999375 0.000000 0.000000 
2119680000 0 28 0 1421 -0.246915 0.250156 0.250156 123007.000000 0.002498 0.999375 0.000000 0.000000 
2122240000 43 46 1424 1113 -0.246915 0.250156 0.250156 123007.000000 0.002498 0.999375 0.000000 0.000000 
2124800000 10 16 0 530 -0.246915 0.250156 0.250156 123007.000000 0.002498 0.999375 0.000000 0.000000 
2127360000 68 52 0 1020 -0.246915 0.250156 0.250156 123007.000000 0.002498 0.999375 0.000000 0.000000 
2129920000 22 20 237 544 -0.246915 0.250156 0.250156 123007.000000 0.002498 0.999375 0.000000 0.000000 
2132480000 20 7 0 764 -0.246915 0.250156 0.250156 123007.000000 0.002498 0.999375 0.000000 0.000000 
2135040000 12 23 0 635 -0.246915 0.250156 0.250156 123007.000000 0.002498 0.999375 0.000000 0.000000 
2137600000 28 75 0 42 -0.246915 0.250156 0.250156 123007.000000 0.002498 0.999375 0.000000 0.000000 
2140160000 77 46 0 140 -0.246915 0.250156 0.250156 123007.000000 0.002498 0.999375 0.000000 0.000000 
2142720000 39 32 671 345 -0.246519 0.250156 0.250156 123004.000000 0.002498 0.998126 0.000625 0.000000 
2145280000 78 29 0 589 -0.246598 0.250000 0.250000 123069.000000 0.002498 0.998751 0.000000 0.000000 
2147840000 13 38 0 553 -0.246440 0.250000 0.250000 123069.000000 0.002498 0.998126 0.000000 0.000000 
2150400000 7 17 0 519 -0.246361 0.249844 0.249844 123069.000000 0.002500 0.998750 0.000000 0.000000 
2152960000 73 18 0 806 -0.246835 0.250000 0.250000 123164.000000 0.002500 1.000000 0.000000 0.000000 
2155520000 21 18 0 96 -0.246835 0.250000 0.250000 123164.000000 0.002500 1.000000 0.000000 0.000000 
2158080000 58 78 0 1119 -0.246835 0.250000 0.250000 123164.000000 0.002500 1.000000 0.000000 0.000000 
2160640000 55 32 739 1596 -0.246835 0.250000 0.250000 123164.000000 0.002500 1.000000 0.000000 0.000000 
2163200000 33 13 0 990 -0.246835 0.250000 0.250000 123164.000000 0.002500 1.000000 0.000000 0.000000 
2165760000 28 54 163 777 -0.246835 0.250000 0.250000 123164.000000 0.002500 1.000000 0.000000 0.000000 
2168320000 49 24 177 1206 -0.246835 0.250000 0.250000 123164.000000 0.002500 1.000000 0.000000 0.000000 
2170880000 38 42 1540 1478 -0.246835 0.250000 0.250000 123164.000000 0.002500 1.000000 0.000000 0.000000 
2173440000 35 8 0 1014 -0.246835 0.250000 0.250000 123164.000000 0.002500 1.000000 0.000000 0.000000 
2176000000 63 57 0 916 -0.246835 0.250000 0.250000 123164.000000 0.002500 1.000000 0.000000 0.000000 
2178560000 27 15 0 541 -0.246835 0.250000 0.250000 123164.000000 0.002500 1.000000 0.000000 0.000000 
2181120000 39 62 0 1591 -0.246835 0.250000 0.250000 123164.000000 0.002500 1.000000 0.000000 0.000000 
2183680000 19 39 0 1485 -0.246835 0.250000 0.250000 123164.000000 0.002500 1.000000 0.000000 0.000000 
2186240000 42 53 978 1254 -0.246835 0.250000 0.250000 123164.000000 0.002500 1.000000 0.000000 0.000000 
2188800000 42 58 883 1483 -0.246835 0.250000 0.250000 123164.000000 0.002500 1.000000 0.000000 0.000000 
2191360000 56 68 0 1014 -0.246835 0.250000 0.250000 123164.000000 0.002500 1.000000 0.000000 0.000000 
2193920000 57 21 176 722 -0.246915 0.250156 0.250156 123164.000000 0.002498 0.999375 0.000000 0.000000 
2196480000 51 13 0 330 -0.246835 0.250000 0.250000 123164.000000 0.002500 1.000000 0.000000 0.000000 
2199040000 0 9 0 1017 -0.246835 0.250000 0.250000 123164.000000 0.002500 1.000000 0.000000 0.000000 
2201600000 48 56 420 1119 -0.246835 0.250000 0.250000 123164.000000 0.002500 1.000000 0.000000 0.000000 
2204160000 66 56 0 365 -0.246915 0.250156 0.250156 123164.000000 0.002498 0.999375 0.000000 0.000000 
2206720000 13 56 0 1151 -0.246915 0.250156 0.250156 123164.000000 0.002498 0.999375 0.000000 0.000000 
2209280000 70 15 0 992 -0.246915 0.250156 0.250156 123164.000000 0.002498 0.999375 0.000000 0.000000 
2211840000 76 16 0 1490 -0.246598 0.250000 0.250000 123161.000000 0.002500 0.999375 0.000000 0.000000 
2214400000 22 11 0 70 -0.246835 0.250000 0.250000 123236.000000 0.002500 1.000000 0.000000 0.000000 
2216960000 2 13 0 1080 -0.246915 0.250156 0.250156 123236.000000 0.002498 0.999375 0.000000 0.000000 
2219520000 55 14 0 651 -0.246915 0.250156 0.250156 123236.000000 0.002498 0.999375 0.000000 0.000000 
2222080000 64 11 0 1127 -0.246835 0.250000 0.250000 123251.000000 0.002500 1.000000 0.000000 0.000000 
2224640000 73 16 0 1499 -0.246835 0.250000 0.250000 123251.000000 0.002500 1.000000 0.000000 0.000000 
2227200000 10 78 0 1202 -0.246835 0.250000 0.250000 123251.000000 0.002500 1.000000 0.000000 0.000000 
2229760000 49 23 36 616 -0.246915 0.250156 0.250156 123251.000000 0.002498 0.999375 0.000000 0.000000 
2232320000 24 57 1270 686 -0.246915 0.250156 0.250156 123251.000000 0.002498 0.999375 0.000000 0.000000 
2234880000 7 54 0 839 -0.246915 0.250156 0.250156 123251.000000 0.002498 0.999375 0.000000 0.000000 
2237440000 25 70 0 1374 -0.246915 0.250156 0.250156 123251.000000 0.002498 0.999375 0.000000 0.000000 
2240000000 26 31 541 717 -0.246835 0.250000 0.250000 123251.000000 0.002500 1.000000 0.000000 0.000000 
2242560000 78 17 0 1505 -0.246835 0.250000 0.250000 123251.000000 0.002500 1.000000 0.000000 0.000000 
2245120000 20 73 0 1220 -0.246835 0.250000 0.250000 123251.000000 0.002500 1.000000 0.000000 0.000000 
2247680000 8 24 0 1432 -0.246915 0.250156 0.250156 123251.000000 0.002498 0.999375 0.000000 0.000000 
2250240000 69 70 0 552 -0.246440 0.250000 0.250000 123263.000000 0.002498 0.998126 0.000625 0.000000 
2252800000 72 25 0 111 -0.246440 0.250000 0.250000 123263.000000 0.002498 0.998126 0.000000 0.000000 
2255360000 70 73 0 461 -0.246519 0.250156 0.250156 123288.000000 0.002498 0.998126 0.000000 0.000000 
2257920000 12 35 0 558 -0.246282 0.250156 0.250156 123285.000000 0.002498 0.997502 0.000625 0.000000 
2260480000 28 63 0 518 -0.246203 0.250000 0.250000 123300.000000 0.002500 0.998125 0.000000 0.000000 
2263040000 20 79 0 353 -0.246835 0.250000 0.250000 123500.000000 0.002500 1.000000 0.000000 0.000000 
2265600000 13 76 0 973 -0.246598 0.250000 0.250000 123497.000000 0.002500 0.999375 0.000625 0.000000 
2268160000 16 70 0 1071 -0.246835 0.250000 0.250000 123500.000000 0.002500 1.000000 0.000000 0.000000 
2270720000 12 11 0 324 -0.246835 0.250000 0.250000 123500.000000 0.002500 1.000000 0.000000 0.000000 
2273280000 65 0 0 1432 -0.246835 0.250000 0.250000 123500.000000 0.002500 1.000000 0.000000 0.000000 
2275840000 47 26 622 724 -0.246915 0.250156 0.250156 123500.000000 0.002498 0.999375 0.000000 0.000000 
2278400000 40 63 0 1289 -0.246915 0.250156 0.250156 123500.000000 0.002498 0.999375 0.000000 0.000000 
2280960000 25 68 0 301 -0.246519 0.250156 0.250156 123497.000000 0.002498 0.998126 0.001249 0.000000 
2283520000 33 48 743 132 -0.246440 0.250000 0.250000 123512.000000 0.002498 0.998126 0.000000 0.000000 
2286080000 26 12 0 858 -0.246440 0.250000 0.250000 123512.000000 0.002498 0.998126 0.000625 0.000000 
2288640000 62 61 0 1429 -0.246915 0.250156 0.250156 123622.000000 0.002498 0.999375 0.000000 0.000000 
2291200000 32 59 1039 414 -0.246915 0.250156 0.250156 123622.000000 0.002498 0.999375 0.000000 0.000000 
2293760000 28 52 1390 311 -0.246915 0.250156 0.250156 123622.000000 0.002498 0.999375 0.000000 0.000000 
2296320000 11 38 0 97 -0.246915 0.250156 0.250156 123622.000000 0.002498 0.999375 0.000000 0.000000 
2298880000 40 46 1363 832 -0.246915 0.250156 0.250156 123622.000000 0.002498 0.999375 0.000000 0.000000 
2301440000 64 47 0 60 -0.246915 0.250156 0.250156 123622.000000 0.002498 0.999375 0.000000 0.000000 
2304000000 54 30 780 1460 -0.246915 0.250156 0.250156 123622.000000 0.002498 0.999375 0.000000 0.000000 
2306560000 51 11 0 852 -0.246915 0.250156 0.250156 123622.000000 0.002498 0.999375 0.000000 0.000000 
2309120000 27 13 0 1235 -0.246915 0.250156 0.250156 123622.000000 0.002498 0.999375 0.000000 0.000000 
2311680000 4 78 0 899 -0.246915 0.250156 0.250156 123622.000000 0.002498 0.999375 0.000000 0.000000 
2314240000 19 74 0 266 -0.246915 0.250156 0.250156 123622.000000 0.002498 0.999375 0.000000 0.000000 
2316800000 36 40 1162 1104 -0.246915 0.250156 0.250156 123622.000000 0.002498 0.999375 0.000000 0.000000 
2319360000 21 24 77 1545 -0.246835 0.250000 0.250000 123637.000000 0.002500 1.000000 0.000000 0.000000 
2321920000 32 61 0 1030 -0.246835 0.250000 0.250000 123637.000000 0.002500 1.000000 0.000000 0.000000 
2324480000 14 75 0 424 -0.246835 0.250000 0.250000 123637.000000 0.002500 1.000000 0.000000 0.000000 
2327040000 72 45 0 1209 -0.246835 0.250000 0.250000 123637.000000 0.002500 1.000000 0.000000 0.000000 
2329600000 19 40 0 1399 -0.246915 0.250156 0.250156 123637.000000 0.002498 0.999375 0.000000 0.000000 
2332160000 3 24 0 1243 -0.246835 0.250000 0.250000 123637.000000 0.002500 1.000000 0.000000 0.000000 
2334720000 39 75 0 50 -0.246835 0.250000 0.250000 123637.000000 0.002500 1.000000 0.000000 0.000000 
2337280000 27 74 0 11 -0.246835 0.250000 0.250000 123637.000000 0.002500 1.000000 0.000000 0.000000 
2339840000 41 61 0 503 -0.246835 0.250000 0.250000 123637.000000 0.002500 1.000000 0.000000 0.000000 
2342400000 2 25 0 866 -0.246835 0.250000 0.250000 123637.000000 0.002500 1.000000 0.000000 0.000000 
2344960000 73 15 0 634 -0.246835 0.250000 0.250000 123637.000000 0.002500 1.000000 0.000000 0.000000 
2347520000 19 28 0 1560 -0.246835 0.250000 0.250000 123637.000000 0.002500 1.000000 0.000000 0.000000 
2350080000 40 43 1003 1385 -0.246835 0.250000 0.250000 123637.000000 0.002500 1.000000 0.000000 0.000000 
2352640000 11 43 0 1499 -0.246835 0.250000 0.250000 123637.000000 0.002500 1.000000 0.000000 0.000000 
2355200000 8 77 0 1137 -0.246915 0.250156 0.250156 123637.000000 0.002498 0.999375 0.000000 0.000000 
2357760000 72 9 0 1524 -0.246915 0.250156 0.250156 123637.000000 0.002498 0.999375 0.000000 0.000000 
2360320000 26 30 1379 1555 -0.246915 0.250156 0.250156 123637.000000 0.002498 0.999375 0.000000 0.000000 
2362880000 0 6 0 435 -0.246835 0.250000 0.250000 123652.000000 0.002500 1.000000 0.000000 0.000000 
2365440000 46 34 231 552 -0.246835 0.250000 0.250000 123652.000000 0.002500 1.000000 0.000000 0.000000 
2368000000 29 13 0 1104 -0.246835 0.250000 0.250000 123652.000000 0.002500 1.000000 0.000000 0.000000 
2370560000 12 58 0 1368 -0.246835 0.250000 0.250000 123652.000000 0.002500 1.000000 0.000000 0.000000 
2373120000 27 74 0 533 -0.246915 0.250156 0.250156 123652.000000 0.002498 0.999375 0.000000 0.000000 
2375680000 77 35 0 1370 -0.246915 0.250156 0.250156 123652.000000 0.002498 0.999375 0.000000 0.000000 
2378240000 76 44 0 233 -0.246915 0.250156 0.250156 123652.000000 0.002498 0.999375 0.000000 0.000000 
2380800000 39 45 188 577 -0.246915 0.250156 0.250156 123652.000000 0.002498 0.999375 0.000000 0.000000 
2383360000 18 51 0 826 -0.246915 0.250156 0.250156 123652.000000 0.002498 0.999375 0.000000 0.000000 
2385920000 50 18 0 1494 -0.246203 0.250000 0.250000 123661.000000 0.002498 0.997502 0.000625 0.000000 
2388480000 62 11 0 210 -0.246123 0.249844 0.249844 123661.000000 0.002498 0.997502 0.000000 0.000000 
2391040000 69 7 0 29 -0.246123 0.249844 0.249844 123676.000000 0.002500 0.998125 0.000000 0.000000 
2393600000 32 29 412 848 -0.246123 0.249844 0.249844 123691.000000 0.002498 0.997502 0.000000 0.000000 
2396160000 42 78 0 607 -0.246519 0.249844 0.249844 123801.000000 0.002500 0.999375 0.000000 0.000000 
2398720000 46 75 0 164 -0.246835 0.250000 0.250000 123861.000000 0.002500 1.000000 0.000000 0.000000 
2401280000 5 74 0 437 -0.246203 0.250000 0.250000 123915.000000 0.002500 0.996875 0.001875 0.000000 
2403840000 43 20 525 36 -0.246044 0.249688 0.249688 123945.000000 0.002500 0.996250 0.001250 0.000000 
2406400000 22 53 1050 1238 -0.245095 0.249219 0.249219 123982.000000 0.001875 0.993125 0.003125 0.000000 
2408960000 57 13 0 1051 -0.245253 0.249375 0.249375 123992.000000 0.002500 0.993750 0.001250 0.000000 
2411520000 66 14 0 1351 -0.245253 0.249375 0.249375 123992.000000 0.002500 0.993750 0.001875 0.000000 
2414080000 11 70 0 78 -0.245570 0.249688 0.249688 124052.000000 0.002498 0.995628 0.000000 0.000000 
2416640000 16 0 0 1497 -0.246361 0.250000 0.250000 124252.000000 0.002498 0.997502 0.000000 0.000000 
2419200000 73 61 0 1308 -0.246203 0.249688 0.249688 124267.000000 0.002500 0.997500 0.000000 0.000000 
2421760000 7 57 0 891 -0.246123 0.249531 0.249531 124297.000000 0.002498 0.996877 0.000000 0.000000 
2424320000 0 35 0 25 -0.246282 0.249688 0.249688 124307.000000 0.002498 0.997502 0.000000 0.000000 
2426880000 18 31 0 683 -0.246361 0.249844 0.249844 124357.000000 0.002498 0.997502 0.000000 0.000000 
2429440000 18 55 0 1156 -0.246282 0.249688 0.249688 124372.000000 0.002500 0.998125 0.000000 0.000000 
2432000000 51 32 183 964 -0.246123 0.249844 0.249844 124419.000000 0.002500 0.998125 0.000625 0.000000 
2434560000 49 22 110 140 -0.246282 0.250000 0.250000 124444.000000 0.002498 0.997502 0.000625 0.000000 
2437120000 65 56 0 667 -0.246203 0.249844 0.249844 124444.000000 0.002500 0.998125 0.000000 0.000000 
2439680000 22 28 349 135 -0.246203 0.250000 0.250000 124576.000000 0.002500 0.998125 0.000625 0.000000 
2442240000 70 29 0 1170 -0.246598 0.250000 0.250000 124701.000000 0.002500 0.999375 0.000000 0.000000 
2444800000 20 24 249 35 -0.246598 0.250000 0.250000 124701.000000 0.002500 0.999375 0.000625 0.000000 
2447360000 44 6 0 964 -0.246677 0.250156 0.250156 124701.000000 0.002498 0.998751 0.000000 0.000000 
2449920000 52 0 0 431 -0.246677 0.250156 0.250156 124701.000000 0.002498 0.998751 0.000000 0.000000 
2452480000 15 59 0 1019 -0.246677 0.250156 0.250156 124701.000000 0.002498 0.998751 0.000000 0.000000 
2455040000 28 4 0 1542 -0.246677 0.250156 0.250156 124701.000000 0.002498 0.998751 0.000000 0.000000 
2457600000 67 23 0 101 -0.246598 0.250000 0.250000 124716.000000 0.002498 0.998751 0.000000 0.000000 
2460160000 18 15 0 1120 -0.246598 0.250000 0.250000 124731.000000 0.002500 0.999375 0.000000 0.000000 
2462720000 47 74 0 555 -0.246835 0.250000 0.250000 124806.000000 0.002500 1.000000 0.000000 0.000000 
2465280000 78 8 0 1366 -0.246915 0.250156 0.250156 124806.000000 0.002498 0.999375 0.000000 0.000000 
2467840000 54 75 0 1053 -0.246915 0.250156 0.250156 124806.000000 0.002498 0.999375 0.000000 0.000000 
2470400000 61 54 0 1517 -0.246835 0.250000 0.250000 124806.000000 0.002500 1.000000 0.000000 0.000000 
2472960000 47 78 0 1086 -0.246598 0.250000 0.250000 124803.000000 0.002500 0.999375 0.000625 0.000000 
2475520000 61 52 0 746 -0.246598 0.250000 0.250000 124803.000000 0.002500 0.999375 0.000000 0.000000 
2478080000 49 74 0 760 -0.246677 0.250156 0.250156 124803.000000 0.002498 0.998751 0.000000 0.000000 
2480640000 69 43 0 977 -0.246677 0.250156 0.250156 124803.000000 0.002498 0.998751 0.000000 0.000000 
2483200000 39 40 1294 907 -0.246677 0.250156 0.250156 124803.000000 0.002498 0.998751 0.000000 0.000000 
2485760000 14 57 0 678 -0.246598 0.250000 0.250000 124803.000000 0.002500 0.999375 0.000000 0.000000 
2488320000 61 31 0 919 -0.246598 0.250000 0.250000 124803.000000 0.002500 0.999375 0.000000 0.000000 
2490880000 0 69 0 132 -0.246598 0.250000 0.250000 124803.000000 0.002500 0.999375 0.000000 0.000000 
2493440000 56 76 0 1453 -0.246598 0.250000 0.250000 124803.000000 0.002500 0.999375 0.000000 0.000000 
2496000000 38 48 12 479 -0.246598 0.250000 0.250000 124803.000000 0.002500 0.999375 0.000000 0.000000 
2498560000 2 59 0 627 -0.246677 0.250156 0.250156 124803.000000 0.002498 0.998751 0.000000 0.000000 
2501120000 34 33 1515 1556 -0.246677 0.250156 0.250156 124803.000000 0.002498 0.998751 0.000000 0.000000 
2503680000 16 33 0 704 -0.246598 0.250000 0.250000 124803.000000 0.002500 0.999375 0.000000 0.000000 
2506240000 49 68 0 12 -0.246835 0.250000 0.250000 124860.000000 0.002500 1.000000 0.000000 0.000000 
2508800000 42 44 487 53 -0.246835 0.250000 0.250000 124860.000000 0.002500 1.000000 0.000000 0.000000 
2511360000 43 36 787 561 -0.246835 0.250000 0.250000 124860.000000 0.002500 1.000000 0.000000 0.000000 
2513920000 32 74 0 908 -0.246915 0.250156 0.250156 124860.000000 0.002498 0.999375 0.000000 0.000000 
2516480000 57 47 651 856 -0.246915 0.250156 0.250156 124860.000000 0.002498 0.999375 0.000000 0.000000 
2519040000 32 3 0 164 -0.246915 0.250156 0.250156 124860.000000 0.002498 0.999375 0.000000 0.000000 
2521600000 0 37 0 247 -0.246915 0.250156 0.250156 124860.000000 0.002498 0.999375 0.000000 0.000000 
2524160000 59 53 1274 1577 -0.246915 0.250156 0.250156 124860.000000 0.002498 0.999375 0.000000 0.000000 
2526720000 65 37 0 24 -0.246835 0.250000 0.250000 124875.000000 0.002500 1.000000 0.000000 0.000000 
2529280000 66 52 0 477 -0.246915 0.250156 0.250156 124875.000000 0.002498 0.999375 0.000000 0.000000 
2531840000 39 60 0 405 -0.246835 0.250000 0.250000 124890.000000 0.002500 1.000000 0.000000 0.000000 
2534400000 54 76 0 331 -0.246835 0.250000 0.250000 124890.000000 0.002500 1.000000 0.000000 0.000000 
2536960000 35 68 0 1254 -0.246835 0.250000 0.250000 124890.000000 0.002500 1.000000 0.000000 0.000000 
2539520000 10 51 0 1194 -0.246835 0.250000 0.250000 124890.000000 0.002500 1.000000 0.000000 0.000000 
2542080000 59 10 0 815 -0.246835 0.250000 0.250000 124890.000000 0.002500 1.000000 0.000000 0.000000 
2544640000 44 62 0 196 -0.246835 0.250000 0.250000 124890.000000 0.002500 1.000000 0.000000 0.000000 
2547200000 32 21 586 899 -0.246835 0.250000 0.250000 124890.000000 0.002500 1.000000 0.000000 0.000000 
2549760000 67 36 0 184 -0.246835 0.250000 0.250000 124890.000000 0.002500 1.000000 0.000000 0.000000 
2552320000 48 17 0 308 -0.246835 0.250000 0.250000 124890.000000 0.002500 1.000000 0.000000 0.000000 
2554880000 75 42 0 83 -0.246835 0.250000 0.250000 124890.000000 0.002500 1.000000 0.000000 0.000000 
2557440000 69 34 0 1374 -0.246598 0.250000 0.250000 124887.000000 0.002500 0.999375 0.000625 0.000000 
2560000000 77 24 0 137 -0.246598 0.250000 0.250000 124887.000000 0.002500 0.999375 0.000000 0.000000 
2562560000 67 46 0 667 -0.246598 0.250000 0.250000 124887.000000 0.002500 0.999375 0.000000 0.000000 
2565120000 24 40 222 235 -0.246519 0.249844 0.249844 124902.000000 0.002500 0.999375 0.000000 0.000000 
2567680000 44 39 1525 28 -0.246519 0.249844 0.249844 124902.000000 0.002500 0.999375 0.000000 0.000000 
2570240000 48 32 866 43 -0.246835 0.250000 0.250000 124962.000000 0.002500 1.000000 0.000000 0.000000 
2572800000 79 42 0 684 -0.246835 0.250000 0.250000 124962.000000 0.002500 1.000000 0.000000 0.000000 
2575360000 65 54 0 1124 -0.246835 0.250000 0.250000 124962.000000 0.002500 1.000000 0.000000 0.000000 
2577920000 60 62 0 1408 -0.246915 0.250156 0.250156 124947.000000 0.002498 0.999375 0.000000 0.000000 
2580480000 47 58 887 467 -0.246915 0.250156 0.250156 124947.000000 0.002498 0.999375 0.000000 0.000000 
2583040000 48 27 687 165 -0.246915 0.250156 0.250156 124947.000000 0.002498 0.999375 0.000000 0.000000 
2585600000 52 6 0 97 -0.246835 0.250000 0.250000 124962.000000 0.002500 1.000000 0.000000 0.000000 
2588160000 32 0 0 1121 -0.246835 0.250000 0.250000 124962.000000 0.002500 1.000000 0.000000 0.000000 
2590720000 18 61 0 357 -0.246835 0.250000 0.250000 124962.000000 0.002500 1.000000 0.000000 0.000000 
2593280000 51 75 0 955 -0.246835 0.250000 0.250000 124962.000000 0.002500 1.000000 0.000000 0.000000 
2595840000 65 0 0 1202 -0.246915 0.250156 0.250156 124962.000000 0.002498 0.999375 0.000000 0.000000 
2598400000 50 33 1088 595 -0.246915 0.250156 0.250156 124962.000000 0.002498 0.999375 0.000000 0.000000 
2600960000 59 60 0 1185 -0.246915 0.250156 0.250156 124962.000000 0.002498 0.999375 0.000000 0.000000 
2603520000 48 41 263 526 -0.246677 0.250156 0.250156 124959.000000 0.002498 0.998751 0.000000 0.000000 
2606080000 7 21 0 776 -0.246677 0.250156 0.250156 124959.000000 0.002498 0.998751 0.000000 0.000000 
2608640000 50 12 0 1182 -0.246677 0.250156 0.250156 124959.000000 0.002498 0.998751 0.000000 0.000000 
2611200000 41 18 0 471 -0.246440 0.250156 0.250156 124956.000000 0.002498 0.998126 0.000625 0.000000 
2613760000 17 28 0 163 -0.246282 0.250156 0.250156 124956.000000 0.002498 0.997502 0.001249 0.000000 
2616320000 21 42 1572 1387 -0.246440 0.250156 0.250156 125006.000000 0.002498 0.998126 0.000000 0.000000 
2618880000 46 78 0 1488 -0.246361 0.250000 0.250000 125006.000000 0.002500 0.998750 0.000625 0.000000 
2621440000 24 67 0 239 -0.246440 0.250156 0.250156 125006.000000 0.002498 0.998126 0.000000 0.000000 
2624000000 32 41 476 853 -0.246440 0.250156 0.250156 125021.000000 0.002498 0.998126 0.000000 0.000000 
2626560000 52 25 82 1468 -0.246598 0.250000 0.250000 125096.000000 0.002500 0.999375 0.000625 0.000000 
2629120000 1 41 0 1344 -0.246598 0.250000 0.250000 125096.000000 0.002500 0.999375 0.000000 0.000000 
2631680000 14 24 0 1071 -0.246598 0.250000 0.250000 125111.000000 0.002498 0.998751 0.000000 0.000000 
2634240000 56 57 47 855 -0.246598 0.250000 0.250000 125111.000000 0.002498 0.998751 0.000000 0.000000 
2636800000 68 10 0 1376 -0.246598 0.250000 0.250000 125126.000000 0.002500 0.999375 0.000625 0.000000 
2639360000 32 45 1387 396 -0.246677 0.250156 0.250156 125126.000000 0.002498 0.998751 0.000000 0.000000 
2641920000 43 16 0 712 -0.246677 0.250156 0.250156 125126.000000 0.002498 0.998751 0.000000 0.000000 
2644480000 60 17 0 363 -0.246677 0.250156 0.250156 125126.000000 0.002498 0.998751 0.000000 0.000000 
2647040000 71 43 0 258 -0.246915 0.250156 0.250156 125201.000000 0.002498 0.999375 0.000000 0.000000 
2649600000 52 13 0 578 -0.246915 0.250156 0.250156 125201.000000 0.002498 0.999375 0.000000 0.000000 
2652160000 40 10 0 1127 -0.246677 0.250156 0.250156 125198.000000 0.002498 0.998751 0.000000 0.000000 
2654720000 42 38 1500 1311 -0.246915 0.250156 0.250156 125273.000000 0.002498 0.999375 0.000000 0.000000 
2657280000 33 8 0 755 -0.246915 0.250156 0.250156 125273.000000 0.002498 0.999375 0.000000 0.000000 
2659840000 16 39 0 516 -0.246915 0.250156 0.250156 125273.000000 0.002498 0.999375 0.000000 0.000000 
2662400000 41 31 247 773 -0.246915 0.250156 0.250156 125273.000000 0.002498 0.999375 0.000000 0.000000 
2664960000 16 61 0 836 -0.246915 0.250156 0.250156 125273.000000 0.002498 0.999375 0.000000 0.000000 
2667520000 51 39 577 1262 -0.246915 0.250156 0.250156 125273.000000 0.002498 0.999375 0.000000 0.000000 
2670080000 46 31 470 989 -0.246915 0.250156 0.250156 125273.000000 0.002498 0.999375 0.000000 0.000000 
2672640000 41 39 112 487 -0.246835 0.250000 0.250000 125288.000000 0.002500 1.000000 0.000000 0.000000 
2675200000 12 56 0 1514 -0.246835 0.250000 0.250000 125288.000000 0.002500 1.000000 0.000000 0.000000 
2677760000 79 52 0 1418 -0.246915 0.250156 0.250156 125288.000000 0.002498 0.999375 0.000000 0.000000 
2680320000 74 65 0 326 -0.246835 0.250000 0.250000 125288.000000 0.002500 1.000000 0.000000 0.000000 
2682880000 31 48 1110 1575 -0.246915 0.250156 0.250156 125288.000000 0.002498 0.999375 0.000000 0.000000 
2685440000 54 55 710 1203 -0.246915 0.250156 0.250156 125288.000000 0.002498 0.999375 0.000000 0.000000 
2688000000 52 1 0 92 -0.246915 0.250156 0.250156 125288.000000 0.002498 0.999375 0.000000 0.000000 
2690560000 21 76 0 1538 -0.246915 0.250156 0.250156 125288.000000 0.002498 0.999375 0.000000 0.000000 
2693120000 41 3 0 176 -0.246835 0.250000 0.250000 125288.000000 0.002500 1.000000 0.000000 0.000000 
2695680000 0 16 0 1033 -0.246835 0.250000 0.250000 125288.000000 0.002500 1.000000 0.000000 0.000000 
2698240000 53 23 1208 1103 -0.246835 0.250000 0.250000 125288.000000 0.002500 1.000000 0.000000 0.000000 
2700800000 63 7 0 1571 -0.246598 0.250000 0.250000 125285.000000 0.002500 0.999375 0.000625 0.000000 
2703360000 26 1 0 104 -0.246361 0.250000 0.250000 125300.000000 0.002498 0.998126 0.000000 0.000000 
2705920000 55 60 0 1183 -0.246282 0.249844 0.249844 125300.000000 0.002500 0.998750 0.000000 0.000000 
2708480000 54 37 314 468 -0.246361 0.249844 0.249844 125325.000000 0.002500 0.998750 0.000000 0.000000 
2711040000 46 42 975 1144 -0.246519 0.249844 0.249844 125375.000000 0.002500 0.999375 0.000000 0.000000 
2713600000 64 53 0 397 -0.246519 0.249844 0.249844 125375.000000 0.002500 0.999375 0.000000 0.000000 
2716160000 0 20 0 661 -0.246835 0.250000 0.250000 125450.000000 0.002500 1.000000 0.000000 0.000000 
2718720000 16 53 0 881 -0.246835 0.250000 0.250000 125450.000000 0.002500 1.000000 0.000000 0.000000 
2721280000 1 27 0 1586 -0.246835 0.250000 0.250000 125450.000000 0.002500 1.000000 0.000000 0.000000 
2723840000 61 29 0 91 -0.246915 0.250156 0.250156 125450.000000 0.002498 0.999375 0.000000 0.000000 
2726400000 28 68 0 653 -0.246915 0.250156 0.250156 125450.000000 0.002498 0.999375 0.000000 0.000000 
2728960000 78 14 0 1583 -0.246915 0.250156 0.250156 125450.000000 0.002498 0.999375 0.000000 0.000000 
2731520000 78 0 0 115 -0.246915 0.250156 0.250156 125450.000000 0.002498 0.999375 0.000000 0.000000 
2734080000 68 40 0 1397 -0.246835 0.250000 0.250000 125450.000000 0.002500 1.000000 0.000000 0.000000 
2736640000 47 17 0 1527 -0.246835 0.250000 0.250000 125450.000000 0.002500 1.000000 0.000000 0.000000 
2739200000 63 5 0 1094 -0.246835 0.250000 0.250000 125450.000000 0.002500 1.000000 0.000000 0.000000 
2741760000 58 52 86 1440 -0.246835 0.250000 0.250000 125450.000000 0.002500 1.000000 0.000000 0.000000 
2744320000 8 0 0 977 -0.246835 0.250000 0.250000 125450.000000 0.002500 1.000000 0.000000 0.000000 
2746880000 58 67 0 840 -0.246835 0.250000 0.250000 125450.000000 0.002500 1.000000 0.000000 0.000000 
2749440000 12 7 0 155 -0.246835 0.250000 0.250000 125450.000000 0.002500 1.000000 0.000000 0.000000 
2752000000 25 73 0 557 -0.246598 0.250000 0.250000 125447.000000 0.002500 0.999375 0.000625 0.000000 
2754560000 34 13 0 1401 -0.246282 0.250000 0.250000 125447.000000 0.002500 0.998125 0.000000 0.000000 
2757120000 64 69 0 344 -0.246519 0.250156 0.250156 125497.000000 0.002498 0.998126 0.000000 0.000000 
2759680000 77 64 0 1284 -0.246361 0.249844 0.249844 125512.000000 0.002500 0.998750 0.000000 0.000000 
2762240000 70 63 0 37 -0.246123 0.249844 0.249844 125534.000000 0.002500 0.998125 0.000000 0.000000 
2764800000 4 7 0 1503 -0.246123 0.249844 0.249844 125534.000000 0.002500 0.998125 0.000000 0.000000 
2767360000 7 42 0 727 -0.246123 0.249844 0.249844 125534.000000 0.002500 0.998125 0.000000 0.000000 
2769920000 26 60 0 321 -0.246123 0.249844 0.249844 125534.000000 0.002500 0.998125 0.000000 0.000000 
2772480000 20 18 0 379 -0.246361 0.249844 0.249844 125609.000000 0.002500 0.998750 0.000000 0.000000 
2775040000 11 26 0 202 -0.246440 0.250000 0.250000 125609.000000 0.002498 0.998126 0.000000 0.000000 
2777600000 9 5 0 395 -0.246598 0.250000 0.250000 125659.000000 0.002498 0.998751 0.000000 0.000000 
2780160000 56 16 0 656 -0.246835 0.250000 0.250000 125734.000000 0.002500 1.000000 0.000000 0.000000 
2782720000 24 49 146 413 -0.246835 0.250000 0.250000 125734.000000 0.002500 1.000000 0.000000 0.000000 
2785280000 15 0 0 1179 -0.246835 0.250000 0.250000 125734.000000 0.002500 1.000000 0.000000 0.000000 
2787840000 65 47 0 410 -0.246835 0.250000 0.250000 125734.000000 0.002500 1.000000 0.000000 0.000000 
2790400000 77 78 0 1216 -0.246835 0.250000 0.250000 125734.000000 0.002500 1.000000 0.000000 0.000000 
2792960000 16 52 0 462 -0.246915 0.250156 0.250156 125734.000000 0.002498 0.999375 0.000000 0.000000 
2795520000 56 20 30 955 -0.246598 0.250156 0.250156 125756.000000 0.002498 0.998751 0.000000 0.000000 
2798080000 47 30 266 675 -0.246915 0.250156 0.250156 125856.000000 0.002498 0.999375 0.000000 0.000000 
2800640000 58 64 0 1051 -0.246915 0.250156 0.250156 125871.000000 0.002498 0.999375 0.000000 0.000000 
2803200000 20 34 646 916 -0.246915 0.250156 0.250156 125871.000000 0.002498 0.999375 0.000000 0.000000 
2805760000 32 50 422 793 -0.246915 0.250156 0.250156 125871.000000 0.002498 0.999375 0.000000 0.000000 
2808320000 73 38 0 827 -0.246915 0.250156 0.250156 125871.000000 0.002498 0.999375 0.000000 0.000000 
2810880000 44 56 1417 553 -0.246519 0.250156 0.250156 125868.000000 0.002498 0.998126 0.001249 0.000000 
2813440000 76 78 0 433 -0.246519 0.250156 0.250156 125868.000000 0.002498 0.998126 0.000000 0.000000 
2816000000 5 50 0 1539 -0.246519 0.250156 0.250156 125868.000000 0.002498 0.998126 0.000000 0.000000 
2818560000 36 71 0 735 -0.246519 0.250156 0.250156 125868.000000 0.002498 0.998126 0.000000 0.000000 
2821120000 76 78 0 200 -0.246677 0.250156 0.250156 125918.000000 0.002498 0.998751 0.000000 0.000000 
2823680000 75 19 0 406 -0.246677 0.250156 0.250156 125936.000000 0.002498 0.998751 0.000000 0.000000 
2826240000 52 23 352 30 -0.246598 0.250000 0.250000 125936.000000 0.002498 0.998751 0.000000 0.000000 
2828800000 72 50 0 38 -0.246361 0.250000 0.250000 125933.000000 0.002498 0.998126 0.000000 0.000000 
2831360000 12 5 0 450 -0.246282 0.249844 0.249844 125963.000000 0.002500 0.998750 0.000000 0.000000 
2833920000 16 67 0 302 -0.246598 0.250000 0.250000 126023.000000 0.002500 0.999375 0.000000 0.000000 
2836480000 77 24 0 1324 -0.246598 0.250000 0.250000 126023.000000 0.002500 0.999375 0.000000 0.000000 
2839040000 66 50 0 568 -0.246835 0.250000 0.250000 126098.000000 0.002500 1.000000 0.000000 0.000000 
2841600000 10 39 0 510 -0.246915 0.250156 0.250156 126098.000000 0.002498 0.999375 0.000000 0.000000 
2844160000 33 2 0 1170 -0.246915 0.250156 0.250156 126098.000000 0.002498 0.999375 0.000000 0.000000 
2846720000 62 48 0 1331 -0.246835 0.250000 0.250000 126098.000000 0.002500 1.000000 0.000000 0.000000 
2849280000 66 9 0 482 -0.246835 0.250000 0.250000 126098.000000 0.002500 1.000000 0.000000 0.000000 
2851840000 61 13 0 883 -0.246835 0.250000 0.250000 126098.000000 0.002500 1.000000 0.000000 0.000000 
2854400000 57 31 79 1571 -0.246835 0.250000 0.250000 126098.000000 0.002500 1.000000 0.000000 0.000000 
2856960000 30 70 0 464 -0.246835 0.250000 0.250000 126098.000000 0.002500 1.000000 0.000000 0.000000 
2859520000 59 2 0 1490 -0.246915 0.250156 0.250156 126098.000000 0.002498 0.999375 0.000000 0.000000 
2862080000 52 49 1264 1051 -0.246835 0.250000 0.250000 126113.000000 0.002500 1.000000 0.000000 0.000000 
2864640000 53 37 1487 1439 -0.246835 0.250000 0.250000 126113.000000 0.002500 1.000000 0.000000 0.000000 
2867200000 52 67 0 655 -0.246835 0.250000 0.250000 126113.000000 0.002500 1.000000 0.000000 0.000000 
2869760000 65 47 0 969 -0.246915 0.250156 0.250156 126113.000000 0.002498 0.999375 0.000000 0.000000 
2872320000 58 42 1531 365 -0.246915 0.250156 0.250156 126113.000000 0.002498 0.999375 0.000000 0.000000 
2874880000 0 13 0 950 -0.246915 0.250156 0.250156 126185.000000 0.002498 0.999375 0.000000 0.000000 
2877440000 79 60 0 365 -0.246915 0.250156 0.250156 126185.000000 0.002498 0.999375 0.000000 0.000000 
2880000000 46 26 64 1474 -0.246915 0.250156 0.250156 126185.000000 0.002498 0.999375 0.000000 0.000000 
2882560000 69 14 0 709 -0.246915 0.250156 0.250156 126185.000000 0.002498 0.999375 0.000000 0.000000 
2885120000 38 63 0 1140 -0.246915 0.250156 0.250156 126185.000000 0.002498 0.999375 0.000000 0.000000 
2887680000 27 3 0 241 -0.246915 0.250156 0.250156 126185.000000 0.002498 0.999375 0.000000 0.000000 
2890240000 53 25 850 822 -0.246835 0.250000 0.250000 126200.000000 0.002500 1.000000 0.000000 0.000000 
2892800000 79 17 0 28 -0.246835 0.250000 0.250000 126200.000000 0.002500 1.000000 0.000000 0.000000 
2895360000 49 5 0 995 -0.246835 0.250000 0.250000 126200.000000 0.002500 1.000000 0.000000 0.000000 
2897920000 26 23 675 1339 -0.246915 0.250156 0.250156 126200.000000 0.002498 0.999375 0.000000 0.000000 
2900480000 15 79 0 152 -0.246915 0.250156 0.250156 126200.000000 0.002498 0.999375 0.000000 0.000000 
2903040000 39 54 1484 467 -0.246915 0.250156 0.250156 126200.000000 0.002498 0.999375 0.000000 0.000000 
2905600000 62 10 0 1496 -0.246915 0.250156 0.250156 126200.000000 0.002498 0.999375 0.000000 0.000000 
2908160000 57 46 1263 136 -0.246915 0.250156 0.250156 126200.000000 0.002498 0.999375 0.000000 0.000000 
2910720000 38 37 514 1216 -0.246915 0.250156 0.250156 126200.000000 0.002498 0.999375 0.000000 0.000000 
2913280000 4 24 0 631 -0.246915 0.250156 0.250156 126200.000000 0.002498 0.999375 0.000000 0.000000 
2915840000 38 50 765 1207 -0.246915 0.250156 0.250156 126200.000000 0.002498 0.999375 0.000000 0.000000 
2918400000 9 76 0 822 -0.246915 0.250156 0.250156 126272.000000 0.002498 0.999375 0.000000 0.000000 
2920960000 52 64 0 981 -0.246915 0.250156 0.250156 126272.000000 0.002498 0.999375 0.000000 0.000000 
2923520000 67 49 0 1119 -0.246915 0.250156 0.250156 126272.000000 0.002498 0.999375 0.000000 0.000000 
2926080000 8 71 0 411 -0.246835 0.250000 0.250000 126287.000000 0.002500 1.000000 0.000000 0.000000 
2928640000 36 31 105 789 -0.246835 0.250000 0.250000 126287.000000 0.002500 1.000000 0.000000 0.000000 
2931200000 0 29 0 751 -0.246835 0.250000 0.250000 126287.000000 0.002500 1.000000 0.000000 0.000000 
2933760000 75 62 0 1357 -0.246835 0.250000 0.250000 126287.000000 0.002500 1.000000 0.000000 0.000000 
2936320000 23 66 0 184 -0.246835 0.250000 0.250000 126287.000000 0.002500 1.000000 0.000000 0.000000 
2938880000 6 14 0 1168 -0.246835 0.250000 0.250000 126287.000000 0.002500 1.000000 0.000000 0.000000 
2941440000 0 12 0 198 -0.246915 0.250156 0.250156 126287.000000 0.002498 0.999375 0.000000 0.000000 
2944000000 35 39 323 345 -0.246915 0.250156 0.250156 126287.000000 0.002498 0.999375 0.000000 0.000000 
2946560000 68 59 0 479 -0.246915 0.250156 0.250156 126287.000000 0.002498 0.999375 0.000000 0.000000 
2949120000 69 14 0 1241 -0.246915 0.250156 0.250156 126287.000000 0.002498 0.999375 0.000000 0.000000 
2951680000 4 19 0 825 -0.246915 0.250156 0.250156 126287.000000 0.002498 0.999375 0.000000 0.000000 
2954240000 43 45 1112 893 -0.246915 0.250156 0.250156 126287.000000 0.002498 0.999375 0.000000 0.000000 
2956800000 77 64 0 1345 -0.246915 0.250156 0.250156 126287.000000 0.002498 0.999375 0.000000 0.000000 
2959360000 38 69 0 1588 -0.246915 0.250156 0.250156 126287.000000 0.002498 0.999375 0.000000 0.000000 
2961920000 59 63 0 374 -0.246677 0.250156 0.250156 126284.000000 0.002498 0.998751 0.000625 0.000000 
2964480000 68 41 0 856 -0.246598 0.250000 0.250000 126299.000000 0.002500 0.999375 0.000000 0.000000 
2967040000 30 57 1302 1002 -0.246598 0.250000 0.250000 126299.000000 0.002500 0.999375 0.000000 0.000000 
2969600000 41 31 247 750 -0.246835 0.250000 0.250000 126374.000000 0.002500 1.000000 0.000000 0.000000 
2972160000 62 53 0 383 -0.246835 0.250000 0.250000 126374.000000 0.002500 1.000000 0.000000 0.000000 
2974720000 59 75 0 1087 -0.246835 0.250000 0.250000 126374.000000 0.002500 1.000000 0.000000 0.000000 
2977280000 24 68 0 153 -0.246835 0.250000 0.250000 126374.000000 0.002500 1.000000 0.000000 0.000000 
2979840000 29 2 0 1157 -0.246835 0.250000 0.250000 126374.000000 0.002500 1.000000 0.000000 0.000000 
2982400000 58 38 1325 885 -0.246835 0.250000 0.250000 126374.000000 0.002500 1.000000 0.000000 0.000000 
2984960000 46 66 0 142 -0.246835 0.250000 0.250000 126374.000000 0.002500 1.000000 0.000000 0.000000 
2987520000 18 24 0 935 -0.246835 0.250000 0.250000 126374.000000 0.002500 1.000000 0.000000 0.000000 
2990080000 35 34 145 1263 -0.246835 0.250000 0.250000 126374.000000 0.002500 1.000000 0.000000 0.000000 
2992640000 15 54 0 1133 -0.246915 0.250156 0.250156 126374.000000 0.002498 0.999375 0.000000 0.000000 
2995200000 28 6 0 1200 -0.246915 0.250156 0.250156 126374.000000 0.002498 0.999375 0.000000 0.000000 
2997760000 14 70 0 1124 -0.246915 0.250156 0.250156 126374.000000 0.002498 0.999375 0.000000 0.000000 
3000320000 74 79 0 918 -0.246915 0.250156 0.250156 126374.000000 0.002498 0.999375 0.000000 0.000000 
3002880000 46 3 0 485 -0.246915 0.250156 0.250156 126374.000000 0.002498 0.999375 0.000000 0.000000 
3005440000 14 40 0 415 -0.246835 0.250000 0.250000 126389.000000 0.002500 1.000000 0.000000 0.000000 
3008000000 30 17 0 677 -0.246598 0.250000 0.250000 126386.000000 0.002500 0.999375 0.000000 0.000000 
3010560000 13 75 0 1508 -0.246598 0.250000 0.250000 126386.000000 0.002500 0.999375 0.000000 0.000000 
3013120000 59 77 0 1029 -0.246598 0.250000 0.250000 126386.000000 0.002500 0.999375 0.000000 0.000000 
3015680000 78 34 0 324 -0.246598 0.250000 0.250000 126386.000000 0.002500 0.999375 0.000000 0.000000 
3018240000 48 58 523 524 -0.246598 0.250000 0.250000 126386.000000 0.002500 0.999375 0.000000 0.000000 
3020800000 72 24 0 887 -0.246598 0.250000 0.250000 126386.000000 0.002500 0.999375 0.000000 0.000000 
3023360000 69 42 0 599 -0.246519 0.249844 0.249844 126401.000000 0.002500 0.999375 0.000000 0.000000 
3025920000 34 74 0 1453 -0.246915 0.250156 0.250156 126461.000000 0.002498 0.999375 0.000000 0.000000 
3028480000 70 30 0 382 -0.246915 0.250156 0.250156 126461.000000 0.002498 0.999375 0.000000 0.000000 
3031040000 11 17 0 744 -0.246835 0.250000 0.250000 126476.000000 0.002500 1.000000 0.000000 0.000000 
3033600000 29 70 0 763 -0.246835 0.250000 0.250000 126476.000000 0.002500 1.000000 0.000000 0.000000 
3036160000 10 2 0 1044 -0.246598 0.250000 0.250000 126473.000000 0.002500 0.999375 0.000625 0.000000 
3038720000 0 62 0 920 -0.246598 0.250000 0.250000 126473.000000 0.002500 0.999375 0.000000 0.000000 
3041280000 60 19 0 666 -0.246835 0.250000 0.250000 126548.000000 0.002500 1.000000 0.000000 0.000000 
3043840000 59 2 0 1334 -0.246598 0.250000 0.250000 126545.000000 0.002500 0.999375 0.000000 0.000000 
3046400000 9 79 0 660 -0.246598 0.250000 0.250000 126560.000000 0.002498 0.998751 0.000000 0.000000 
3048960000 59 58 518 866 -0.246598 0.250000 0.250000 126560.000000 0.002498 0.998751 0.000000 0.000000 
3051520000 31 73 0 757 -0.246677 0.250156 0.250156 126560.000000 0.002498 0.998751 0.000000 0.000000 
3054080000 40 71 0 1229 -0.246915 0.250156 0.250156 126635.000000 0.002498 0.999375 0.000000 0.000000 
3056640000 16 57 0 599 -0.246915 0.250156 0.250156 126635.000000 0.002498 0.999375 0.000000 0.000000 
3059200000 19 46 0 894 -0.246915 0.250156 0.250156 126635.000000 0.002498 0.999375 0.000000 0.000000 
3061760000 55 10 0 592 -0.246677 0.250156 0.250156 126632.000000 0.002498 0.998751 0.000625 0.000000 
3064320000 39 58 794 1377 -0.246677 0.250156 0.250156 126647.000000 0.002498 0.998751 0.000000 0.000000 
3066880000 56 3 0 837 -0.246835 0.250000 0.250000 126737.000000 0.002500 1.000000 0.000000 0.000000 
3069440000 21 50 1017 366 -0.246915 0.250156 0.250156 126737.000000 0.002498 0.999375 0.000000 0.000000 
3072000000 10 45 0 351 -0.246915 0.250156 0.250156 126737.000000 0.002498 0.999375 0.000000 0.000000 
3074560000 70 60 0 642 -0.246835 0.250000 0.250000 126752.000000 0.002500 1.000000 0.000000 0.000000 
3077120000 2 19 0 851 -0.246835 0.250000 0.250000 126752.000000 0.002500 1.000000 0.000000 0.000000 
3079680000 33 0 0 1164 -0.246835 0.250000 0.250000 126752.000000 0.002500 1.000000 0.000000 0.000000 
3082240000 26 6 0 1185 -0.246835 0.250000 0.250000 126752.000000 0.002500 1.000000 0.000000 0.000000 
3084800000 5 41 0 454 -0.246835 0.250000 0.250000 126752.000000 0.002500 1.000000 0.000000 0.000000 
3087360000 65 62 0 1073 -0.246915 0.250156 0.250156 126752.000000 0.002498 0.999375 0.000000 0.000000 
3089920000 50 21 449 870 -0.246835 0.250000 0.250000 126767.000000 0.002500 1.000000 0.000000 0.000000 
3092480000 48 51 260 518 -0.246835 0.250000 0.250000 126767.000000 0.002500 1.000000 0.000000 0.000000 
3095040000 39 78 0 1409 -0.246915 0.250156 0.250156 126767.000000 0.002498 0.999375 0.000000 0.000000 
3097600000 65 26 0 599 -0.246677 0.250156 0.250156 126764.000000 0.002498 0.998751 0.000000 0.000000 
3100160000 67 13 0 611 -0.246044 0.250000 0.250000 126791.000000 0.002498 0.996877 0.001874 0.000000 
3102720000 60 35 0 102 -0.246044 0.250000 0.250000 126791.000000 0.002498 0.996877 0.001249 0.000000 
3105280000 59 65 0 681 -0.245491 0.249531 0.249531 126836.000000 0.002500 0.996250 0.001250 0.000000 
3107840000 51 25 776 83 -0.245886 0.249844 0.249844 126896.000000 0.002500 0.997500 0.000625 0.000000 
3110400000 67 27 0 1373 -0.246598 0.250000 0.250000 127081.000000 0.002500 0.999375 0.000000 0.000000 
3112960000 52 31 1423 503 -0.246123 0.249844 0.249844 127093.000000 0.002500 0.998125 0.000625 0.000000 
3115520000 53 11 0 1490 -0.246282 0.250000 0.250000 127193.000000 0.002500 0.998750 0.000625 0.000000 
3118080000 21 51 369 26 -0.246440 0.250156 0.250156 127243.000000 0.002498 0.998126 0.000000 0.000000 
3120640000 39 17 0 330 -0.245965 0.250000 0.250000 127270.000000 0.002500 0.997500 0.001250 0.000000 
3123200000 7 46 0 342 -0.246282 0.250156 0.250156 127345.000000 0.002498 0.997502 0.000000 0.000000 
3125760000 76 76 0 1037 -0.246123 0.250156 0.250156 127345.000000 0.002498 0.997502 0.000000 0.000000 
3128320000 36 37 1513 1240 -0.246282 0.250156 0.250156 127420.000000 0.002498 0.997502 0.000000 0.000000 
3130880000 78 49 0 418 -0.246361 0.250000 0.250000 127525.000000 0.002498 0.998126 0.000000 0.000000 
3133440000 35 18 0 1436 -0.246361 0.250000 0.250000 127525.000000 0.002498 0.998126 0.000000 0.000000 
3136000000 43 12 0 74 -0.246123 0.250000 0.250000 127522.000000 0.002498 0.997502 0.000625 0.000000 
3138560000 67 40 0 676 -0.245965 0.250000 0.250000 127577.000000 0.002498 0.996877 0.000625 0.000000 
3141120000 15 23 0 831 -0.246282 0.250000 0.250000 127677.000000 0.002498 0.998126 0.000000 0.000000 
3143680000 63 70 0 1573 -0.246361 0.250000 0.250000 127702.000000 0.002498 0.998126 0.000000 0.000000 
3146240000 71 70 0 663 -0.246282 0.249844 0.249844 127717.000000 0.002500 0.998750 0.000000 0.000000 
3148800000 25 60 0 268 -0.246044 0.249844 0.249844 127729.000000 0.002500 0.998125 0.000625 0.000000 
3151360000 37 38 1276 808 -0.245807 0.250000 0.250000 127729.000000 0.002498 0.996252 0.000625 0.000000 
3153920000 55 64 0 997 -0.245491 0.249688 0.249688 127759.000000 0.002498 0.995628 0.000000 0.000000 
3156480000 49 23 36 42 -0.245728 0.249844 0.249844 127834.000000 0.002498 0.996252 0.001249 0.000000 
3159040000 5 67 0 587 -0.246123 0.250156 0.250156 127954.000000 0.002498 0.996877 0.001874 0.000000 
3161600000 16 59 0 441 -0.245807 0.250000 0.250000 128009.000000 0.002500 0.996875 0.001250 0.000000 
3164160000 74 64 0 1555 -0.245491 0.250000 0.250000 128046.000000 0.002498 0.995003 0.001249 0.000000 
3166720000 34 74 0 958 -0.245649 0.249844 0.249844 128096.000000 0.002500 0.996875 0.001250 0.000000 
3169280000 36 56 1581 1247 -0.245728 0.250000 0.250000 128186.000000 0.002500 0.997500 0.000000 0.000000 
3171840000 16 30 0 821 -0.245886 0.250000 0.250000 128261.000000 0.002500 0.997500 0.000000 0.000000 
3174400000 3 33 0 1544 -0.246361 0.250000 0.250000 128411.000000 0.002500 0.998750 0.000000 0.000000 
3176960000 47 20 627 433 -0.246361 0.250000 0.250000 128454.000000 0.002500 0.998750 0.000000 0.000000 
3179520000 22 75 0 1021 -0.246361 0.250000 0.250000 128479.000000 0.002500 0.998750 0.000000 0.000000 
3182080000 42 12 0 739 -0.246361 0.250000 0.250000 128479.000000 0.002500 0.998750 0.000000 0.000000 
3184640000 62 72 0 715 -0.246282 0.249844 0.249844 128494.000000 0.002500 0.998750 0.000000 0.000000 
3187200000 21 47 20 181 -0.246282 0.249844 0.249844 128509.000000 0.002498 0.998126 0.000000 0.000000 
3189760000 40 30 782 1358 -0.246361 0.250000 0.250000 128566.000000 0.002498 0.998126 0.000625 0.000000 
3192320000 71 66 0 471 -0.246282 0.249844 0.249844 128566.000000 0.002498 0.998126 0.000000 0.000000 
3194880000 26 5 0 250 -0.246361 0.250000 0.250000 128566.000000 0.002498 0.998126 0.000000 0.000000 
3197440000 32 14 0 1128 -0.246282 0.249844 0.249844 128581.000000 0.002500 0.998750 0.000000 0.000000 
3200000000 20 36 108 515 -0.246282 0.249844 0.249844 128581.000000 0.002500 0.998750 0.000000 0.000000 
3202560000 59 36 1485 185 -0.246282 0.249844 0.249844 128581.000000 0.002500 0.998750 0.000000 0.000000 
3205120000 34 79 0 1329 -0.246203 0.249688 0.249688 128596.000000 0.002500 0.998750 0.000000 0.000000 
3207680000 30 1 0 235 -0.246598 0.250000 0.250000 128656.000000 0.002500 0.999375 0.000000 0.000000 
3210240000 31 16 0 1472 -0.246835 0.250000 0.250000 128731.000000 0.002500 1.000000 0.000000 0.000000 
3212800000 51 45 269 1278 -0.246915 0.250156 0.250156 128731.000000 0.002498 0.999375 0.000000 0.000000 
3215360000 48 12 0 711 -0.246677 0.250156 0.250156 128728.000000 0.002498 0.998751 0.000000 0.000000 
3217920000 27 36 72 749 -0.246677 0.250156 0.250156 128728.000000 0.002498 0.998751 0.000000 0.000000 
3220480000 4 11 0 1569 -0.246677 0.250156 0.250156 128728.000000 0.002498 0.998751 0.000000 0.000000 
3223040000 25 47 1310 77 -0.246677 0.250156 0.250156 128728.000000 0.002498 0.998751 0.000000 0.000000 
3225600000 48 79 0 425 -0.246677 0.250156 0.250156 128728.000000 0.002498 0.998751 0.000625 0.000000 
3228160000 25 39 251 643 -0.246915 0.250156 0.250156 128731.000000 0.002498 0.999375 0.000000 0.000000 
3230720000 21 44 512 432 -0.246835 0.250000 0.250000 128746.000000 0.002500 1.000000 0.000000 0.000000 
3233280000 14 37 0 583 -0.246835 0.250000 0.250000 128746.000000 0.002500 1.000000 0.000000 0.000000 
3235840000 37 16 0 204 -0.246835 0.250000 0.250000 128746.000000 0.002500 1.000000 0.000000 0.000000 
3238400000 22 22 44 374 -0.246915 0.250156 0.250156 128746.000000 0.002498 0.999375 0.000000 0.000000 
3240960000 15 51 0 158 -0.246915 0.250156 0.250156 128746.000000 0.002498 0.999375 0.000000 0.000000 
3243520000 68 34 0 856 -0.246915 0.250156 0.250156 128746.000000 0.002498 0.999375 0.000000 0.000000 
3246080000 36 9 0 1326 -0.246835 0.250000 0.250000 128761.000000 0.002500 1.000000 0.000000 0.000000 
3248640000 78 28 0 245 -0.246835 0.250000 0.250000 128761.000000 0.002500 1.000000 0.000000 0.000000 
3251200000 21 49 1370 1564 -0.246835 0.250000 0.250000 128761.000000 0.002500 1.000000 0.000000 0.000000 
3253760000 25 60 0 468 -0.246835 0.250000 0.250000 128761.000000 0.002500 1.000000 0.000000 0.000000 
3256320000 35 13 0 61 -0.246835 0.250000 0.250000 128761.000000 0.002500 1.000000 0.000000 0.000000 
3258880000 65 7 0 274 -0.246835 0.250000 0.250000 128761.000000 0.002500 1.000000 0.000000 0.000000 
3261440000 51 12 0 758 -0.246915 0.250156 0.250156 128761.000000 0.002498 0.999375 0.000000 0.000000 
3264000000 14 72 0 1361 -0.246835 0.250000 0.250000 128761.000000 0.002500 1.000000 0.000000 0.000000 
3266560000 64 14 0 1500 -0.246835 0.250000 0.250000 128761.000000 0.002500 1.000000 0.000000 0.000000 
3269120000 30 36 455 834 -0.246835 0.250000 0.250000 128776.000000 0.002500 1.000000 0.000000 0.000000 
3271680000 77 39 0 91 -0.246835 0.250000 0.250000 128776.000000 0.002500 1.000000 0.000000 0.000000 
3274240000 25 51 1068 1585 -0.246835 0.250000 0.250000 128776.000000 0.002500 1.000000 0.000000 0.000000 
3276800000 3 50 0 123 -0.246915 0.250156 0.250156 128776.000000 0.002498 0.999375 0.000000 0.000000 
3279360000 53 3 0 772 -0.246915 0.250156 0.250156 128776.000000 0.002498 0.999375 0.000000 0.000000 
3281920000 9 5 0 947 -0.246915 0.250156 0.250156 128776.000000 0.002498 0.999375 0.000000 0.000000 
3284480000 19 48 0 728 -0.246915 0.250156 0.250156 128776.000000 0.002498 0.999375 0.000000 0.000000 
3287040000 27 59 1547 1309 -0.246915 0.250156 0.250156 128776.000000 0.002498 0.999375 0.000000 0.000000 
3289600000 10 62 0 950 -0.246835 0.250000 0.250000 128791.000000 0.002500 1.000000 0.000000 0.000000 
3292160000 71 36 0 1590 -0.246835 0.250000 0.250000 128791.000000 0.002500 1.000000 0.000000 0.000000 
3294720000 18 51 0 282 -0.246915 0.250156 0.250156 128791.000000 0.002498 0.999375 0.000000 0.000000 
3297280000 58 24 1332 58 -0.246915 0.250156 0.250156 128791.000000 0.002498 0.999375 0.000000 0.000000 
3299840000 31 54 989 1288 -0.246835 0.250000 0.250000 128791.000000 0.002500 1.000000 0.000000 0.000000 
3302400000 26 23 675 623 -0.246835 0.250000 0.250000 128791.000000 0.002500 1.000000 0.000000 0.000000 
3304960000 66 10 0 633 -0.246835 0.250000 0.250000 128791.000000 0.002500 1.000000 0.000000 0.000000 
3307520000 48 47 972 252 -0.246835 0.250000 0.250000 128791.000000 0.002500 1.000000 0.000000 0.000000 
3310080000 60 30 0 968 -0.246835 0.250000 0.250000 128791.000000 0.002500 1.000000 0.000000 0.000000 
3312640000 42 1 0 1500 -0.246835 0.250000 0.250000 128791.000000 0.002500 1.000000 0.000000 0.000000 
3315200000 13 51 0 872 -0.246835 0.250000 0.250000 128791.000000 0.002500 1.000000 0.000000 0.000000 
3317760000 54 76 0 982 -0.246835 0.250000 0.250000 128791.000000 0.002500 1.000000 0.000000 0.000000 
3320320000 12 53 0 83 -0.246835 0.250000 0.250000 128791.000000 0.002500 1.000000 0.000000 0.000000 
3322880000 16 18 0 926 -0.246835 0.250000 0.250000 128791.000000 0.002500 1.000000 0.000000 0.000000 
3325440000 25 15 0 419 -0.246835 0.250000 0.250000 128791.000000 0.002500 1.000000 0.000000 0.000000 
3328000000 22 28 349 152 -0.246835 0.250000 0.250000 128791.000000 0.002500 1.000000 0.000000 0.000000 
3330560000 63 30 0 514 -0.246835 0.250000 0.250000 128791.000000 0.002500 1.000000 0.000000 0.000000 
3333120000 24 76 0 1410 -0.246835 0.250000 0.250000 128791.000000 0.002500 1.000000 0.000000 0.000000 
3335680000 62 55 0 1449 -0.246677 0.250156 0.250156 128788.000000 0.002498 0.998751 0.000000 0.000000 
3338240000 43 76 0 597 -0.246677 0.250156 0.250156 128788.000000 0.002498 0.998751 0.000000 0.000000 
3340800000 30 55 37 1125 -0.246598 0.250000 0.250000 128803.000000 0.002498 0.998751 0.000000 0.000000 
3343360000 47 35 1197 818 -0.246598 0.250000 0.250000 128803.000000 0.002498 0.998751 0.000000 0.000000 
3345920000 57 21 176 1354 -0.246598 0.250000 0.250000 128803.000000 0.002498 0.998751 0.000000 0.000000 
3348480000 19 44 0 678 -0.246598 0.250000 0.250000 128803.000000 0.002498 0.998751 0.000000 0.000000 
3351040000 54 12 0 633 -0.246598 0.250000 0.250000 128803.000000 0.002498 0.998751 0.000000 0.000000 
3353600000 61 77 0 1195 -0.246598 0.250000 0.250000 128803.000000 0.002498 0.998751 0.000000 0.000000 
3356160000 13 9 0 1319 -0.246677 0.250156 0.250156 128803.000000 0.002498 0.998751 0.000000 0.000000 
3358720000 46 74 0 1444 -0.246677 0.250156 0.250156 128803.000000 0.002498 0.998751 0.000000 0.000000 
3361280000 54 15 0 549 -0.246677 0.250156 0.250156 128803.000000 0.002498 0.998751 0.000000 0.000000 
3363840000 70 36 0 683 -0.246677 0.250156 0.250156 128803.000000 0.002498 0.998751 0.000000 0.000000 
3366400000 19 71 0 495 -0.246677 0.250156 0.250156 128803.000000 0.002498 0.998751 0.000000 0.000000 
3368960000 5 4 0 79 -0.246598 0.250000 0.250000 128818.000000 0.002500 0.999375 0.000000 0.000000 
3371520000 64 17 0 590 -0.246677 0.250156 0.250156 128818.000000 0.002498 0.998751 0.000000 0.000000 
3374080000 79 62 0 141 -0.246677 0.250156 0.250156 128818.000000 0.002498 0.998751 0.000000 0.000000 
3376640000 73 72 0 916 -0.246677 0.250156 0.250156 128818.000000 0.002498 0.998751 0.000000 0.000000 
3379200000 64 0 0 160 -0.246677 0.250156 0.250156 128818.000000 0.002498 0.998751 0.000000 0.000000 
3381760000 20 57 27 1263 -0.246677 0.250156 0.250156 128818.000000 0.002498 0.998751 0.000625 0.000000 
3384320000 41 64 0 944 -0.246677 0.250156 0.250156 128818.000000 0.002498 0.998751 0.000000 0.000000 
3386880000 73 27 0 473 -0.246677 0.250156 0.250156 128818.000000 0.002498 0.998751 0.000000 0.000000 
3389440000 38 2 0 369 -0.246677 0.250156 0.250156 128818.000000 0.002498 0.998751 0.000000 0.000000 
3392000000 36 62 0 788 -0.246598 0.250000 0.250000 128833.000000 0.002500 0.999375 0.000000 0.000000 
3394560000 2 49 0 298 -0.246598 0.250000 0.250000 128848.000000 0.002500 0.999375 0.000000 0.000000 
3397120000 25 16 0 104 -0.246835 0.250000 0.250000 128923.000000 0.002500 1.000000 0.000000 0.000000 
3399680000 41 41 500 380 -0.246835 0.250000 0.250000 128923.000000 0.002500 1.000000 0.000000 0.000000 
3402240000 8 68 0 906 -0.246835 0.250000 0.250000 128923.000000 0.002500 1.000000 0.000000 0.000000 
3404800000 28 68 0 850 -0.246915 0.250156 0.250156 128923.000000 0.002498 0.999375 0.000000 0.000000 
3407360000 79 44 0 1140 -0.246915 0.250156 0.250156 128923.000000 0.002498 0.999375 0.000000 0.000000 
3409920000 8 70 0 1327 -0.246835 0.250000 0.250000 128938.000000 0.002500 1.000000 0.000000 0.000000 
3412480000 21 4 0 5 -0.246835 0.250000 0.250000 128938.000000 0.002500 1.000000 0.000000 0.000000 
3415040000 40 22 1311 1557 -0.246835 0.250000 0.250000 128938.000000 0.002500 1.000000 0.000000 0.000000 
3417600000 21 61 0 874 -0.246835 0.250000 0.250000 128938.000000 0.002500 1.000000 0.000000 0.000000 
3420160000 19 56 0 389 -0.246835 0.250000 0.250000 128938.000000 0.002500 1.000000 0.000000 0.000000 
3422720000 69 14 0 1165 -0.246915 0.250156 0.250156 128938.000000 0.002498 0.999375 0.000000 0.000000 
3425280000 37 48 74 28 -0.246915 0.250156 0.250156 128938.000000 0.002498 0.999375 0.000000 0.000000 
3427840000 34 28 182 668 -0.246915 0.250156 0.250156 128938.000000 0.002498 0.999375 0.000000 0.000000 
3430400000 23 50 205 262 -0.246835 0.250000 0.250000 128938.000000 0.002500 1.000000 0.000000 0.000000 
3432960000 33 11 0 1082 -0.246835 0.250000 0.250000 128938.000000 0.002500 1.000000 0.000000 0.000000 
3435520000 52 53 1453 1252 -0.246835 0.250000 0.250000 128938.000000 0.002500 1.000000 0.000000 0.000000 
3438080000 8 22 0 188 -0.246835 0.250000 0.250000 128938.000000 0.002500 1.000000 0.000000 0.000000 
3440640000 28 36 195 1059 -0.246835 0.250000 0.250000 128938.000000 0.002500 1.000000 0.000000 0.000000 
3443200000 41 57 903 594 -0.246835 0.250000 0.250000 128938.000000 0.002500 1.000000 0.000000 0.000000 
3445760000 2 40 0 989 -0.246835 0.250000 0.250000 128938.000000 0.002500 1.000000 0.000000 0.000000 
3448320000 66 0 0 57 -0.246835 0.250000 0.250000 128938.000000 0.002500 1.000000 0.000000 0.000000 
3450880000 11 74 0 516 -0.246835 0.250000 0.250000 128938.000000 0.002500 1.000000 0.000000 0.000000 
3453440000 62 4 0 912 -0.246835 0.250000 0.250000 128938.000000 0.002500 1.000000 0.000000 0.000000 
3456000000 22 29 83 149 -0.246915 0.250156 0.250156 128938.000000 0.002498 0.999375 0.000000 0.000000 
3458560000 28 50 219 1228 -0.246915 0.250156 0.250156 128938.000000 0.002498 0.999375 0.000000 0.000000 
3461120000 47 0 0 1253 -0.246915 0.250156 0.250156 128938.000000 0.002498 0.999375 0.000000 0.000000 
3463680000 14 64 0 1423 -0.246915 0.250156 0.250156 128938.000000 0.002498 0.999375 0.000000 0.000000 
3466240000 65 48 0 1526 -0.246915 0.250156 0.250156 128938.000000 0.002498 0.999375 0.000000 0.000000 
3468800000 19 64 0 783 -0.246915 0.250156 0.250156 128938.000000 0.002498 0.999375 0.000000 0.000000 
3471360000 79 1 0 100 -0.246835 0.250000 0.250000 128953.000000 0.002500 1.000000 0.000000 0.000000 
3473920000 5 34 0 474 -0.246835 0.250000 0.250000 128953.000000 0.002500 1.000000 0.000000 0.000000 
3476480000 58 35 524 123 -0.246677 0.250156 0.250156 128950.000000 0.002498 0.998751 0.000000 0.000000 
3479040000 58 0 0 999 -0.246677 0.250156 0.250156 128950.000000 0.002498 0.998751 0.000000 0.000000 
3481600000 76 1 0 778 -0.246598 0.250000 0.250000 128965.000000 0.002498 0.998751 0.000000 0.000000 
3484160000 13 8 0 247 -0.246598 0.250000 0.250000 128980.000000 0.002500 0.999375 0.000000 0.000000 
3486720000 69 39 0 1462 -0.246598 0.250000 0.250000 128980.000000 0.002500 0.999375 0.000000 0.000000 
3489280000 4 72 0 1492 -0.246598 0.250000 0.250000 128980.000000 0.002500 0.999375 0.000000 0.000000 
3491840000 71 45 0 1546 -0.246598 0.250000 0.250000 128980.000000 0.002500 0.999375 0.000000 0.000000 
3494400000 43 30 1048 1033 -0.246598 0.250000 0.250000 128980.000000 0.002500 0.999375 0.000000 0.000000 
3496960000 78 58 0 905 -0.246677 0.250156 0.250156 128995.000000 0.002498 0.998751 0.000625 0.000000 
3499520000 64 70 0 1256 -0.246598 0.250000 0.250000 128995.000000 0.002498 0.998751 0.000000 0.000000 
3502080000 8 24 0 603 -0.246519 0.249844 0.249844 129010.000000 0.002500 0.999375 0.000000 0.000000 
3504640000 39 76 0 839 -0.246519 0.249844 0.249844 129010.000000 0.002500 0.999375 0.000000 0.000000 
3507200000 18 43 0 550 -0.246519 0.249844 0.249844 129010.000000 0.002500 0.999375 0.000000 0.000000 
3509760000 69 4 0 1110 -0.246519 0.249844 0.249844 129010.000000 0.002500 0.999375 0.000000 0.000000 
3512320000 2 13 0 242 -0.246598 0.250000 0.250000 129010.000000 0.002498 0.998751 0.000000 0.000000 
3514880000 41 55 754 440 -0.246519 0.249844 0.249844 129025.000000 0.002500 0.999375 0.000000 0.000000 
3517440000 19 15 0 971 -0.246598 0.250000 0.250000 129025.000000 0.002500 0.999375 0.000000 0.000000 
3520000000 30 25 1586 294 -0.246519 0.249844 0.249844 129040.000000 0.002500 0.999375 0.000000 0.000000 
3522560000 5 48 0 318 -0.246598 0.250000 0.250000 129040.000000 0.002500 0.999375 0.000625 0.000000 
3525120000 41 70 0 1307 -0.246677 0.250156 0.250156 129040.000000 0.002498 0.998751 0.000625 0.000000 
3527680000 10 51 0 1467 -0.246598 0.250000 0.250000 129040.000000 0.002498 0.998751 0.000000 0.000000 
3530240000 62 9 0 1225 -0.246361 0.250000 0.250000 129037.000000 0.002498 0.998126 0.000000 0.000000 
3532800000 70 17 0 88 -0.246282 0.249844 0.249844 129067.000000 0.002500 0.998750 0.000000 0.000000 
3535360000 14 16 0 1291 -0.246282 0.249844 0.249844 129067.000000 0.002500 0.998750 0.000000 0.000000 
3537920000 36 7 0 505 -0.246915 0.250156 0.250156 129217.000000 0.002498 0.999375 0.000000 0.000000 
3540480000 6 62 0 203 -0.246915 0.250156 0.250156 129217.000000 0.002498 0.999375 0.000000 0.000000 
3543040000 25 7 0 862 -0.246598 0.250000 0.250000 129214.000000 0.002498 0.998751 0.000000 0.000000 
3545600000 75 14 0 333 -0.246598 0.250000 0.250000 129214.000000 0.002498 0.998751 0.000000 0.000000 
3548160000 63 51 0 298 -0.246598 0.250000 0.250000 129214.000000 0.002498 0.998751 0.000000 0.000000 
3550720000 37 7 0 1125 -0.246598 0.250000 0.250000 129214.000000 0.002498 0.998751 0.000000 0.000000 
3553280000 1 59 0 1351 -0.246598 0.250000 0.250000 129214.000000 0.002498 0.998751 0.000000 0.000000 
3555840000 3 26 0 430 -0.246598 0.250000 0.250000 129214.000000 0.002498 0.998751 0.000000 0.000000 
3558400000 3 17 0 1100 -0.246915 0.250156 0.250156 129274.000000 0.002498 0.999375 0.000000 0.000000 
3560960000 77 9 0 7 -0.246915 0.250156 0.250156 129274.000000 0.002498 0.999375 0.000000 0.000000 
3563520000 52 55 643 14 -0.246915 0.250156 0.250156 129274.000000 0.002498 0.999375 0.000000 0.000000 
3566080000 44 54 582 770 -0.246915 0.250156 0.250156 129274.000000 0.002498 0.999375 0.000000 0.000000 
3568640000 3 3 0 31 -0.246915 0.250156 0.250156 129274.000000 0.002498 0.999375 0.000000 0.000000 
3571200000 11 66 0 770 -0.246915 0.250156 0.250156 129274.000000 0.002498 0.999375 0.000000 0.000000 
3573760000 23 74 0 1210 -0.246835 0.250000 0.250000 129274.000000 0.002500 1.000000 0.000000 0.000000 
3576320000 1 17 0 754 -0.246915 0.250156 0.250156 129274.000000 0.002498 0.999375 0.000000 0.000000 
3578880000 22 2 0 1020 -0.246915 0.250156 0.250156 129274.000000 0.002498 0.999375 0.000000 0.000000 
3581440000 40 16 0 1041 -0.246915 0.250156 0.250156 129274.000000 0.002498 0.999375 0.000000 0.000000 
3584000000 12 63 0 1394 -0.246915 0.250156 0.250156 129274.000000 0.002498 0.999375 0.000000 0.000000 
3586560000 59 54 992 640 -0.246835 0.250000 0.250000 129289.000000 0.002500 1.000000 0.000000 0.000000 
3589120000 70 0 0 905 -0.246835 0.250000 0.250000 129289.000000 0.002500 1.000000 0.000000 0.000000 
3591680000 11 57 0 510 -0.246915 0.250156 0.250156 129289.000000 0.002498 0.999375 0.000000 0.000000 
3594240000 0 42 0 1145 -0.246915 0.250156 0.250156 129289.000000 0.002498 0.999375 0.000000 0.000000 
3596800000 45 77 0 909 -0.246915 0.250156 0.250156 129289.000000 0.002498 0.999375 0.000000 0.000000 
3599360000 40 22 1311 403 -0.246835 0.250000 0.250000 129289.000000 0.002500 1.000000 0.000000 0.000000 
3601920000 19 53 0 1026 -0.246835 0.250000 0.250000 129289.000000 0.002500 1.000000 0.000000 0.000000 
3604480000 52 45 1360 734 -0.246835 0.250000 0.250000 129289.000000 0.002500 1.000000 0.000000 0.000000 
3607040000 16 43 0 911 -0.246835 0.250000 0.250000 129289.000000 0.002500 1.000000 0.000000 0.000000 
3609600000 25 6 0 1437 -0.246598 0.250000 0.250000 129286.000000 0.002500 0.999375 0.000000 0.000000 
3612160000 62 61 0 516 -0.246598 0.250000 0.250000 129286.000000 0.002500 0.999375 0.000000 0.000000 
3614720000 7 36 0 835 -0.246835 0.250000 0.250000 129361.000000 0.002500 1.000000 0.000000 0.000000 
3617280000 16 13 0 1090 -0.246835 0.250000 0.250000 129361.000000 0.002500 1.000000 0.000000 0.000000 
3619840000 74 25 0 1551 -0.246835 0.250000 0.250000 129361.000000 0.002500 1.000000 0.000000 0.000000 
3622400000 18 78 0 743 -0.246835 0.250000 0.250000 129361.000000 0.002500 1.000000 0.000000 0.000000 
3624960000 54 39 1551 1311 -0.246835 0.250000 0.250000 129361.000000 0.002500 1.000000 0.000000 0.000000 
3627520000 57 35 377 1040 -0.246598 0.250000 0.250000 129358.000000 0.002500 0.999375 0.000000 0.000000 
3630080000 33 55 805 1195 -0.246598 0.250000 0.250000 129358.000000 0.002500 0.999375 0.000000 0.000000 
3632640000 50 3 0 1338 -0.246361 0.250000 0.250000 129355.000000 0.002500 0.998750 0.000625 0.000000 
3635200000 25 68 0 177 -0.246361 0.250156 0.250156 129430.000000 0.002498 0.997502 0.001249 0.000000 
3637760000 39 68 0 871 -0.246282 0.250000 0.250000 129455.000000 0.002498 0.997502 0.000000 0.000000 
3640320000 73 20 0 986 -0.246282 0.250000 0.250000 129505.000000 0.002498 0.997502 0.000000 0.000000 
3642880000 23 63 0 1414 -0.246282 0.250000 0.250000 129530.000000 0.003123 0.997502 0.000000 0.000000 
3645440000 10 58 0 1398 -0.246440 0.250000 0.250000 129580.000000 0.003123 0.998126 0.000000 0.000000 
3648000000 71 2 0 470 -0.246361 0.250000 0.250000 129595.000000 0.002498 0.998126 0.000000 0.000000 
3650560000 57 30 347 380 -0.246598 0.250000 0.250000 129670.000000 0.002498 0.998751 0.000000 0.000000 
3653120000 0 45 0 777 -0.246598 0.250000 0.250000 129670.000000 0.002498 0.998751 0.000000 0.000000 
3655680000 33 74 0 653 -0.246598 0.250000 0.250000 129670.000000 0.002498 0.998751 0.000000 0.000000 
3658240000 25 16 0 211 -0.246598 0.250000 0.250000 129685.000000 0.002500 0.999375 0.000000 0.000000 
3660800000 44 78 0 410 -0.246835 0.250000 0.250000 129760.000000 0.002500 1.000000 0.000000 0.000000 
3663360000 79 25 0 637 -0.246835 0.250000 0.250000 129760.000000 0.002500 1.000000 0.000000 0.000000 
3665920000 72 35 0 163 -0.246915 0.250156 0.250156 129760.000000 0.002498 0.999375 0.000000 0.000000 
3668480000 64 64 0 153 -0.246915 0.250156 0.250156 129760.000000 0.002498 0.999375 0.000000 0.000000 
3671040000 1 33 0 412 -0.246915 0.250156 0.250156 129760.000000 0.002498 0.999375 0.000000 0.000000 
3673600000 74 55 0 668 -0.246915 0.250156 0.250156 129760.000000 0.002498 0.999375 0.000000 0.000000 
3676160000 36 17 0 593 -0.246915 0.250156 0.250156 129760.000000 0.002498 0.999375 0.000000 0.000000 
3678720000 15 4 0 187 -0.246835 0.250000 0.250000 129775.000000 0.002500 1.000000 0.000000 0.000000 
3681280000 8 30 0 1293 -0.246915 0.250156 0.250156 129775.000000 0.002498 0.999375 0.000000 0.000000 
3683840000 66 63 0 1054 -0.246915 0.250156 0.250156 129775.000000 0.002498 0.999375 0.000000 0.000000 
3686400000 8 9 0 178 -0.246915 0.250156 0.250156 129775.000000 0.002498 0.999375 0.000000 0.000000 
3688960000 79 7 0 9 -0.246835 0.250000 0.250000 129790.000000 0.002500 1.000000 0.000000 0.000000 
3691520000 5 23 0 1437 -0.246915 0.250156 0.250156 129790.000000 0.002498 0.999375 0.000000 0.000000 
3694080000 40 19 0 145 -0.246598 0.250000 0.250000 129787.000000 0.002500 0.999375 0.000000 0.000000 
3696640000 23 6 0 1362 -0.246598 0.250000 0.250000 129787.000000 0.002500 0.999375 0.000000 0.000000 
3699200000 4 77 0 1114 -0.246598 0.250000 0.250000 129787.000000 0.002500 0.999375 0.000000 0.000000 
3701760000 56 72 0 956 -0.246915 0.250156 0.250156 129790.000000 0.002498 0.999375 0.000000 0.000000 
3704320000 30 63 0 652 -0.246915 0.250156 0.250156 129790.000000 0.002498 0.999375 0.000000 0.000000 
3706880000 37 15 0 596 -0.246835 0.250000 0.250000 129805.000000 0.002500 1.000000 0.000000 0.000000 
3709440000 40 6 0 1572 -0.246835 0.250000 0.250000 129805.000000 0.002500 1.000000 0.000000 0.000000 
3712000000 1 57 0 334 -0.246519 0.249844 0.249844 129802.000000 0.002500 0.999375 0.000000 0.000000 
3714560000 40 75 0 105 -0.246519 0.249844 0.249844 129802.000000 0.002500 0.999375 0.000000 0.000000 
3717120000 75 49 0 150 -0.246519 0.249844 0.249844 129802.000000 0.002500 0.999375 0.000000 0.000000 
3719680000 33 14 0 847 -0.246519 0.249844 0.249844 129802.000000 0.002500 0.999375 0.000000 0.000000 
3722240000 66 79 0 718 -0.246835 0.250000 0.250000 129877.000000 0.002500 1.000000 0.000000 0.000000 
3724800000 70 32 0 1587 -0.246915 0.250156 0.250156 129877.000000 0.002498 0.999375 0.000000 0.000000 
3727360000 5 71 0 934 -0.246915 0.250156 0.250156 129877.000000 0.002498 0.999375 0.000000 0.000000 
3729920000 70 20 0 1036 -0.246835 0.250000 0.250000 129892.000000 0.002500 1.000000 0.000000 0.000000 
3732480000 47 58 887 504 -0.246835 0.250000 0.250000 129892.000000 0.002500 1.000000 0.000000 0.000000 
3735040000 66 26 0 452 -0.246835 0.250000 0.250000 129892.000000 0.002500 1.000000 0.000000 0.000000 
3737600000 5 66 0 611 -0.246598 0.250000 0.250000 129889.000000 0.002500 0.999375 0.000000 0.000000 
3740160000 56 47 760 1429 -0.246677 0.250156 0.250156 129889.000000 0.002498 0.998751 0.000000 0.000000 
3742720000 8 30 0 70 -0.246677 0.250156 0.250156 129889.000000 0.002498 0.998751 0.000000 0.000000 
3745280000 55 64 0 1036 -0.246915 0.250156 0.250156 129964.000000 0.002498 0.999375 0.000000 0.000000 
3747840000 68 2 0 1107 -0.246598 0.250000 0.250000 129976.000000 0.002498 0.998751 0.000000 0.000000 
3750400000 33 5 0 535 -0.246598 0.250000 0.250000 129976.000000 0.002498 0.998751 0.000000 0.000000 
3752960000 24 0 0 1409 -0.246915 0.250156 0.250156 130036.000000 0.002498 0.999375 0.000000 0.000000 
3755520000 59 74 0 1534 -0.246835 0.250000 0.250000 130051.000000 0.002500 1.000000 0.000000 0.000000 
3758080000 51 67 0 525 -0.246835 0.250000 0.250000 130051.000000 0.002500 1.000000 0.000000 0.000000 
3760640000 20 31 1342 1357 -0.246915 0.250156 0.250156 130051.000000 0.002498 0.999375 0.000000 0.000000 
3763200000 9 16 0 685 -0.246915 0.250156 0.250156 130051.000000 0.002498 0.999375 0.000000 0.000000 
3765760000 60 45 0 266 -0.246915 0.250156 0.250156 130051.000000 0.002498 0.999375 0.000000 0.000000 
3768320000 11 34 0 200 -0.246835 0.250000 0.250000 130051.000000 0.002500 1.000000 0.000000 0.000000 
3770880000 36 53 757 563 -0.246835 0.250000 0.250000 130051.000000 0.002500 1.000000 0.000000 0.000000 
3773440000 6 62 0 1230 -0.246835 0.250000 0.250000 130051.000000 0.002500 1.000000 0.000000 0.000000 
3776000000 28 54 163 1316 -0.246915 0.250156 0.250156 130051.000000 0.002498 0.999375 0.000000 0.000000 
3778560000 43 26 864 378 -0.246915 0.250156 0.250156 130051.000000 0.002498 0.999375 0.000000 0.000000 
3781120000 72 48 0 1308 -0.246915 0.250156 0.250156 130051.000000 0.002498 0.999375 0.000000 0.000000 
3783680000 66 10 0 186 -0.246835 0.250000 0.250000 130066.000000 0.002500 1.000000 0.000000 0.000000 
3786240000 63 31 0 869 -0.246677 0.250156 0.250156 130063.000000 0.002498 0.998751 0.000625 0.000000 
3788800000 77 62 0 1443 -0.246203 0.250000 0.250000 130075.000000 0.002500 0.998125 0.000625 0.000000 
3791360000 40 38 1051 1412 -0.246123 0.249844 0.249844 130075.000000 0.002500 0.998125 0.000000 0.000000 
3793920000 72 2 0 685 -0.246044 0.249844 0.249844 130122.000000 0.002500 0.998125 0.000625 0.000000 
3796480000 39 43 224 261 -0.246044 0.249844 0.249844 130137.000000 0.002500 0.998125 0.000625 0.000000 
3799040000 27 21 682 1278 -0.246203 0.250156 0.250156 130137.000000 0.002498 0.997502 0.000000 0.000000 
3801600000 10 36 0 362 -0.246282 0.249844 0.249844 130227.000000 0.002500 0.998750 0.000000 0.000000 
3804160000 57 29 1203 447 -0.246203 0.249688 0.249688 130242.000000 0.002500 0.998750 0.000000 0.000000 
3806720000 1 78 0 1571 -0.246519 0.249844 0.249844 130245.000000 0.002500 0.999375 0.000000 0.000000 
3809280000 0 38 0 199 -0.246519 0.249844 0.249844 130245.000000 0.002500 0.999375 0.000000 0.000000 
3811840000 47 61 0 970 -0.246519 0.249844 0.249844 130245.000000 0.002500 0.999375 0.000000 0.000000 
3814400000 24 77 0 998 -0.246519 0.249844 0.249844 130245.000000 0.002500 0.999375 0.000000 0.000000 
3816960000 28 3 0 1153 -0.246915 0.250156 0.250156 130305.000000 0.002498 0.999375 0.000000 0.000000 
3819520000 40 7 0 1012 -0.246915 0.250156 0.250156 130305.000000 0.002498 0.999375 0.000000 0.000000 
3822080000 21 73 0 697 -0.246915 0.250156 0.250156 130305.000000 0.002498 0.999375 0.000000 0.000000 
3824640000 11 38 0 1273 -0.246915 0.250156 0.250156 130305.000000 0.002498 0.999375 0.000000 0.000000 
3827200000 69 37 0 279 -0.246915 0.250156 0.250156 130305.000000 0.002498 0.999375 0.000000 0.000000 
3829760000 29 27 426 810 -0.246915 0.250156 0.250156 130305.000000 0.002498 0.999375 0.000000 0.000000 
3832320000 58 13 0 642 -0.246915 0.250156 0.250156 130305.000000 0.002498 0.999375 0.000000 0.000000 
3834880000 14 76 0 902 -0.246915 0.250156 0.250156 130305.000000 0.002498 0.999375 0.000000 0.000000 
3837440000 60 21 0 299 -0.246835 0.250000 0.250000 130320.000000 0.002500 1.000000 0.000000 0.000000 
3840000000 19 56 0 343 -0.246677 0.250156 0.250156 130317.000000 0.002498 0.998751 0.000000 0.000000 
3842560000 17 10 0 215 -0.246677 0.250156 0.250156 130317.000000 0.002498 0.998751 0.000000 0.000000 
3845120000 26 13 0 142 -0.246598 0.250000 0.250000 130317.000000 0.002500 0.999375 0.000000 0.000000 
3847680000 43 65 0 509 -0.246598 0.250000 0.250000 130317.000000 0.002500 0.999375 0.000000 0.000000 
3850240000 38 64 0 1512 -0.246835 0.250000 0.250000 130392.000000 0.002500 1.000000 0.000000 0.000000 
3852800000 22 38 569 829 -0.246835 0.250000 0.250000 130392.000000 0.002500 1.000000 0.000000 0.000000 
3855360000 24 13 0 1346 -0.246835 0.250000 0.250000 130392.000000 0.002500 1.000000 0.000000 0.000000 
3857920000 4 44 0 1262 -0.246835 0.250000 0.250000 130392.000000 0.002500 1.000000 0.000000 0.000000 
3860480000 62 2 0 520 -0.246835 0.250000 0.250000 130392.000000 0.002500 1.000000 0.000000 0.000000 
3863040000 29 30 987 501 -0.246835 0.250000 0.250000 130392.000000 0.002500 1.000000 0.000000 0.000000 
3865600000 62 54 0 443 -0.246835 0.250000 0.250000 130392.000000 0.002500 1.000000 0.000000 0.000000 
3868160000 77 14 0 541 -0.246835 0.250000 0.250000 130392.000000 0.002500 1.000000 0.000000 0.000000 
3870720000 57 30 347 366 -0.246835 0.250000 0.250000 130392.000000 0.002500 1.000000 0.000000 0.000000 
3873280000 67 58 0 164 -0.246835 0.250000 0.250000 130392.000000 0.002500 1.000000 0.000000 0.000000 
3875840000 10 50 0 644 -0.246598 0.250000 0.250000 130389.000000 0.002500 0.999375 0.000625 0.000000 
3878400000 33 58 287 52 -0.246519 0.249844 0.249844 130404.000000 0.002500 0.999375 0.000000 0.000000 
3880960000 6 16 0 81 -0.246519 0.249844 0.249844 130404.000000 0.002500 0.999375 0.000000 0.000000 
3883520000 42 43 1234 1513 -0.246835 0.250000 0.250000 130464.000000 0.002500 1.000000 0.000000 0.000000 
3886080000 38 21 294 708 -0.246835 0.250000 0.250000 130464.000000 0.002500 1.000000 0.000000 0.000000 
3888640000 1 71 0 111 -0.246835 0.250000 0.250000 130464.000000 0.002500 1.000000 0.000000 0.000000 
3891200000 52 52 1173 67 -0.246835 0.250000 0.250000 130464.000000 0.002500 1.000000 0.000000 0.000000 
3893760000 26 7 0 575 -0.246915 0.250156 0.250156 130464.000000 0.002498 0.999375 0.000000 0.000000 
3896320000 21 0 0 857 -0.246915 0.250156 0.250156 130464.000000 0.002498 0.999375 0.000000 0.000000 
3898880000 4 33 0 359 -0.246915 0.250156 0.250156 130464.000000 0.002498 0.999375 0.000000 0.000000 
3901440000 62 11 0 1545 -0.246835 0.250000 0.250000 130479.000000 0.002500 1.000000 0.000000 0.000000 
3904000000 22 10 0 923 -0.246835 0.250000 0.250000 130479.000000 0.002500 1.000000 0.000000 0.000000 
3906560000 22 74 0 561 -0.246835 0.250000 0.250000 130479.000000 0.002500 1.000000 0.000000 0.000000 
3909120000 40 60 0 567 -0.246835 0.250000 0.250000 130479.000000 0.002500 1.000000 0.000000 0.000000 
3911680000 32 78 0 1037 -0.246835 0.250000 0.250000 130479.000000 0.002500 1.000000 0.000000 0.000000 
3914240000 79 45 0 435 -0.246835 0.250000 0.250000 130479.000000 0.002500 1.000000 0.000000 0.000000 
3916800000 35 10 0 709 -0.246835 0.250000 0.250000 130479.000000 0.002500 1.000000 0.000000 0.000000 
3919360000 23 28 1225 1484 -0.246915 0.250156 0.250156 130479.000000 0.002498 0.999375 0.000000 0.000000 
3921920000 5 40 0 663 -0.246915 0.250156 0.250156 130479.000000 0.002498 0.999375 0.000000 0.000000 
3924480000 8 71 0 1359 -0.246915 0.250156 0.250156 130479.000000 0.002498 0.999375 0.000000 0.000000 
3927040000 10 12 0 580 -0.246677 0.250156 0.250156 130476.000000 0.002498 0.998751 0.000000 0.000000 
3929600000 36 69 0 826 -0.246677 0.250156 0.250156 130476.000000 0.002498 0.998751 0.000000 0.000000 
3932160000 12 6 0 602 -0.246915 0.250156 0.250156 130551.000000 0.002498 0.999375 0.000000 0.000000 
3934720000 2 79 0 912 -0.246915 0.250156 0.250156 130551.000000 0.002498 0.999375 0.000000 0.000000 
3937280000 61 60 0 907 -0.246915 0.250156 0.250156 130551.000000 0.002498 0.999375 0.000000 0.000000 
3939840000 66 49 0 380 -0.246915 0.250156 0.250156 130551.000000 0.002498 0.999375 0.000000 0.000000 
3942400000 71 47 0 889 -0.246915 0.250156 0.250156 130551.000000 0.002498 0.999375 0.000000 0.000000 
3944960000 11 65 0 1219 -0.246915 0.250156 0.250156 130551.000000 0.002498 0.999375 0.000000 0.000000 
3947520000 53 47 446 514 -0.246915 0.250156 0.250156 130551.000000 0.002498 0.999375 0.000000 0.000000 
3950080000 66 54 0 1332 -0.246915 0.250156 0.250156 130551.000000 0.002498 0.999375 0.000000 0.000000 
3952640000 28 65 0 1118 -0.246835 0.250000 0.250000 130551.000000 0.002500 1.000000 0.000000 0.000000 
3955200000 33 62 0 562 -0.246835 0.250000 0.250000 130551.000000 0.002500 1.000000 0.000000 0.000000 
3957760000 36 7 0 530 -0.246835 0.250000 0.250000 130551.000000 0.002500 1.000000 0.000000 0.000000 
3960320000 7 6 0 1076 -0.246677 0.250156 0.250156 130548.000000 0.002498 0.998751 0.000000 0.000000 
3962880000 69 69 0 394 -0.246677 0.250156 0.250156 130548.000000 0.002498 0.998751 0.000000 0.000000 
3965440000 2 21 0 850 -0.246677 0.250156 0.250156 130548.000000 0.002498 0.998751 0.000000 0.000000 
3968000000 16 64 0 1065 -0.246598 0.250000 0.250000 130563.000000 0.002500 0.999375 0.000000 0.000000 
3970560000 39 6 0 1067 -0.246598 0.250000 0.250000 130563.000000 0.002500 0.999375 0.000000 0.000000 
3973120000 28 48 1569 604 -0.246598 0.250000 0.250000 130563.000000 0.002500 0.999375 0.000000 0.000000 
3975680000 19 49 0 606 -0.246598 0.250000 0.250000 130563.000000 0.002500 0.999375 0.000000 0.000000 
3978240000 66 25 0 1333 -0.246598 0.250000 0.250000 130563.000000 0.002500 0.999375 0.000000 0.000000 
3980800000 39 17 0 280 -0.246519 0.249844 0.249844 130578.000000 0.002500 0.999375 0.000000 0.000000 
3983360000 28 68 0 305 -0.246598 0.250000 0.250000 130578.000000 0.002500 0.999375 0.000625 0.000000 
3985920000 11 10 0 343 -0.246835 0.250000 0.250000 130653.000000 0.002500 1.000000 0.000000 0.000000 
3988480000 73 38 0 188 -0.246835 0.250000 0.250000 130653.000000 0.002500 1.000000 0.000000 0.000000 
3991040000 65 66 0 1505 -0.246835 0.250000 0.250000 130653.000000 0.002500 1.000000 0.000000 0.000000 
3993600000 55 19 0 688 -0.246440 0.250000 0.250000 130650.000000 0.002500 0.998750 0.001250 0.000000 
3996160000 57 62 0 823 -0.246203 0.250000 0.250000 130650.000000 0.002500 0.997500 0.001250 0.000000 
3998720000 63 52 0 224 -0.245570 0.249531 0.249531 130720.000000 0.002500 0.996250 0.001250 0.000000 
4001280000 42 76 0 1401 -0.245491 0.249375 0.249375 130735.000000 0.002500 0.996250 0.000000 0.000000 
4003840000 39 45 188 1595 -0.245411 0.249219 0.249219 130750.000000 0.002500 0.996250 0.000000 0.000000 
4006400000 32 40 1149 787 -0.245807 0.249375 0.249375 130835.000000 0.002500 0.997500 0.000000 0.000000 
4008960000 14 38 0 979 -0.245807 0.249375 0.249375 130835.000000 0.002500 0.997500 0.000000 0.000000 
4011520000 36 45 1404 1095 -0.246282 0.249844 0.249844 130870.000000 0.002500 0.998750 0.000000 0.000000 
4014080000 11 29 0 1007 -0.246361 0.249844 0.249844 130895.000000 0.002500 0.998750 0.000000 0.000000 
4016640000 38 32 732 492 -0.246361 0.249844 0.249844 130895.000000 0.002500 0.998750 0.000000 0.000000 
4019200000 78 39 0 1514 -0.246282 0.250000 0.250000 130895.000000 0.002498 0.997502 0.000625 0.000000 
4021760000 78 23 0 946 -0.246203 0.249844 0.249844 130895.000000 0.002498 0.997502 0.000000 0.000000 
4024320000 24 74 0 246 -0.246282 0.250000 0.250000 130920.000000 0.002498 0.997502 0.000625 0.000000 
4026880000 9 63 0 1401 -0.246203 0.249844 0.249844 130970.000000 0.002500 0.998750 0.000000 0.000000 
4029440000 8 44 0 1097 -0.246361 0.250000 0.250000 131020.000000 0.002500 0.998750 0.000000 0.000000 
4032000000 73 76 0 1313 -0.246282 0.249844 0.249844 131060.000000 0.002500 0.998750 0.000000 0.000000 
4034560000 18 38 0 1007 -0.246519 0.249844 0.249844 131135.000000 0.002500 0.999375 0.000000 0.000000 
4037120000 74 39 0 434 -0.246519 0.249844 0.249844 131135.000000 0.002500 0.999375 0.000000 0.000000 
4039680000 26 45 1103 993 -0.246835 0.250000 0.250000 131195.000000 0.002500 1.000000 0.000000 0.000000 
4042240000 66 44 0 1426 -0.246598 0.250000 0.250000 131192.000000 0.002500 0.999375 0.000000 0.000000 
4044800000 13 10 0 856 -0.246282 0.250000 0.250000 131264.000000 0.002500 0.998750 0.000000 0.000000 
4047360000 42 49 623 2 -0.246519 0.250000 0.250000 131339.000000 0.002500 0.999375 0.000000 0.000000 
4049920000 2 3 0 1207 -0.246598 0.250000 0.250000 131389.000000 0.002500 0.999375 0.000000 0.000000 
4052480000 75 29 0 169 -0.246598 0.250000 0.250000 131389.000000 0.002500 0.999375 0.000000 0.000000 
4055040000 16 0 0 356 -0.246598 0.250000 0.250000 131389.000000 0.003125 0.999375 0.000000 0.000000 
4057600000 16 29 0 703 -0.246519 0.250000 0.250000 131389.000000 0.002500 0.999375 0.000000 0.000000 
4060160000 62 69 0 1012 -0.246835 0.250000 0.250000 131489.000000 0.002500 1.000000 0.000000 0.000000 
4062720000 47 18 0 1366 -0.246835 0.250000 0.250000 131489.000000 0.002500 1.000000 0.000000 0.000000 
4065280000 76 47 0 1575 -0.246835 0.250000 0.250000 131489.000000 0.002500 1.000000 0.000000 0.000000 
4067840000 39 44 1301 1508 -0.246835 0.250000 0.250000 131489.000000 0.002500 1.000000 0.000000 0.000000 
4070400000 1 52 0 612 -0.246835 0.250000 0.250000 131489.000000 0.002500 1.000000 0.000000 0.000000 
4072960000 60 13 0 182 -0.246835 0.250000 0.250000 131489.000000 0.002500 1.000000 0.000000 0.000000 
4075520000 68 40 0 611 -0.246835 0.250000 0.250000 131489.000000 0.002500 1.000000 0.000000 0.000000 
4078080000 67 7 0 1494 -0.246835 0.250000 0.250000 131489.000000 0.002500 1.000000 0.000000 0.000000 
4080640000 62 31 0 1238 -0.246835 0.250000 0.250000 131489.000000 0.002500 1.000000 0.000000 0.000000 
4083200000 47 54 282 16 -0.246915 0.250156 0.250156 131489.000000 0.002498 0.999375 0.000000 0.000000 
4085760000 20 59 890 824 -0.246915 0.250156 0.250156 131489.000000 0.002498 0.999375 0.000000 0.000000 
4088320000 0 22 0 953 -0.246915 0.250156 0.250156 131489.000000 0.002498 0.999375 0.000000 0.000000 
4090880000 23 74 0 262 -0.246835 0.250000 0.250000 131489.000000 0.002500 1.000000 0.000000 0.000000 
4093440000 25 5 0 618 -0.246835 0.250000 0.250000 131489.000000 0.002500 1.000000 0.000000 0.000000 
4096000000 43 33 248 271 -0.246835 0.250000 0.250000 131489.000000 0.002500 1.000000 0.000000 0.000000 
4098560000 22 74 0 719 -0.246835 0.250000 0.250000 131489.000000 0.002500 1.000000 0.000000 0.000000 
4101120000 79 56 0 140 -0.246915 0.250156 0.250156 131489.000000 0.002498 0.999375 0.000000 0.000000 
4103680000 33 3 0 534 -0.246835 0.250000 0.250000 131489.000000 0.002500 1.000000 0.000000 0.000000 
4106240000 30 32 89 1365 -0.246835 0.250000 0.250000 131489.000000 0.002500 1.000000 0.000000 0.000000 
4108800000 46 39 599 1044 -0.246915 0.250156 0.250156 131489.000000 0.002498 0.999375 0.000000 0.000000 
4111360000 36 60 0 342 -0.246915 0.250156 0.250156 131489.000000 0.002498 0.999375 0.000000 0.000000 
4113920000 35 69 0 611 -0.246915 0.250156 0.250156 131489.000000 0.002498 0.999375 0.000000 0.000000 
4116480000 60 51 0 469 -0.246915 0.250156 0.250156 131489.000000 0.002498 0.999375 0.000000 0.000000 
4119040000 49 16 0 1402 -0.246835 0.250000 0.250000 131504.000000 0.002500 1.000000 0.000000 0.000000 
4121600000 43 14 0 174 -0.246835 0.250000 0.250000 131504.000000 0.002500 1.000000 0.000000 0.000000 
4124160000 21 25 560 985 -0.246835 0.250000 0.250000 131504.000000 0.002500 1.000000 0.000000 0.000000 
4126720000 22 55 196 241 -0.246835 0.250000 0.250000 131504.000000 0.002500 1.000000 0.000000 0.000000 
4129280000 65 56 0 1304 -0.246835 0.250000 0.250000 131504.000000 0.002500 1.000000 0.000000 0.000000 
4131840000 13 26 0 562 -0.246835 0.250000 0.250000 131504.000000 0.002500 1.000000 0.000000 0.000000 
4134400000 14 47 0 1440 -0.246835 0.250000 0.250000 131504.000000 0.002500 1.000000 0.000000 0.000000 
4136960000 76 64 0 1358 -0.246915 0.250156 0.250156 131504.000000 0.002498 0.999375 0.000000 0.000000 
4139520000 30 18 0 1048 -0.246835 0.250000 0.250000 131504.000000 0.002500 1.000000 0.000000 0.000000 
4142080000 22 35 1323 201 -0.246835 0.250000 0.250000 131504.000000 0.002500 1.000000 0.000000 0.000000 
4144640000 48 22 76 1567 -0.246835 0.250000 0.250000 131504.000000 0.002500 1.000000 0.000000 0.000000 
4147200000 14 6 0 1176 -0.246835 0.250000 0.250000 131504.000000 0.002500 1.000000 0.000000 0.000000 
4149760000 39 59 2 1283 -0.246835 0.250000 0.250000 131504.000000 0.002500 1.000000 0.000000 0.000000 
4152320000 46 3 0 1425 -0.246835 0.250000 0.250000 131504.000000 0.002500 1.000000 0.000000 0.000000 
4154880000 60 47 0 1272 -0.246835 0.250000 0.250000 131504.000000 0.002500 1.000000 0.000000 0.000000 
4157440000 28 45 1223 1072 -0.246835 0.250000 0.250000 131504.000000 0.002500 1.000000 0.000000 0.000000 
4160000000 48 3 0 1422 -0.246835 0.250000 0.250000 131504.000000 0.002500 1.000000 0.000000 0.000000 
4162560000 20 51 1249 1492 -0.246835 0.250000 0.250000 131504.000000 0.002500 1.000000 0.000000 0.000000 
4165120000 49 36 9 1376 -0.246835 0.250000 0.250000 131504.000000 0.002500 1.000000 0.000000 0.000000 
4167680000 41 9 0 1027 -0.246835 0.250000 0.250000 131504.000000 0.002500 1.000000 0.000000 0.000000 
4170240000 71 44 0 902 -0.246835 0.250000 0.250000 131504.000000 0.002500 1.000000 0.000000 0.000000 
4172800000 39 16 0 712 -0.246835 0.250000 0.250000 131504.000000 0.002500 1.000000 0.000000 0.000000 
4175360000 23 76 0 635 -0.246835 0.250000 0.250000 131504.000000 0.002500 1.000000 0.000000 0.000000 
4177920000 9 48 0 421 -0.246835 0.250000 0.250000 131504.000000 0.002500 1.000000 0.000000 0.000000 
4180480000 75 64 0 384 -0.246835 0.250000 0.250000 131504.000000 0.002500 1.000000 0.000000 0.000000 
4183040000 57 15 0 118 -0.246835 0.250000 0.250000 131504.000000 0.002500 1.000000 0.000000 0.000000 
4185600000 63 63 0 1411 -0.246835 0.250000 0.250000 131504.000000 0.002500 1.000000 0.000000 0.000000 
4188160000 19 16 0 201 -0.246835 0.250000 0.250000 131504.000000 0.002500 1.000000 0.000000 0.000000 
4190720000 72 31 0 34 -0.246835 0.250000 0.250000 131504.000000 0.002500 1.000000 0.000000 0.000000 
4193280000 51 36 315 1348 -0.246835 0.250000 0.250000 131504.000000 0.002500 1.000000 0.000000 0.000000 
4195840000 71 22 0 1459 -0.246835 0.250000 0.250000 131504.000000 0.002500 1.000000 0.000000 0.000000 
4198400000 68 66 0 1370 -0.246915 0.250156 0.250156 131504.000000 0.002498 0.999375 0.000000 0.000000 
4200960000 62 4 0 803 -0.246915 0.250156 0.250156 131504.000000 0.002498 0.999375 0.000000 0.000000 
4203520000 19 62 0 942 -0.246915 0.250156 0.250156 131504.000000 0.002498 0.999375 0.000000 0.000000 
4206080000 60 73 0 908 -0.246915 0.250156 0.250156 131504.000000 0.002498 0.999375 0.000000 0.000000 
4208640000 60 46 0 21 -0.246915 0.250156 0.250156 131504.000000 0.002498 0.999375 0.000000 0.000000 
4211200000 52 74 0 1295 -0.246677 0.250156 0.250156 131501.000000 0.002498 0.998751 0.000625 0.000000 
4213760000 30 29 826 1263 -0.246519 0.250156 0.250156 131501.000000 0.002498 0.998126 0.000625 0.000000 
4216320000 34 56 534 179 -0.246440 0.250000 0.250000 131566.000000 0.002498 0.998126 0.000625 0.000000 
4218880000 16 68 0 1057 -0.246440 0.250000 0.250000 131566.000000 0.002498 0.998126 0.000625 0.000000 
4221440000 1 51 0 1518 -0.246598 0.250000 0.250000 131616.000000 0.002498 0.998751 0.000000 0.000000 
4224000000 42 34 609 594 -0.246598 0.250000 0.250000 131616.000000 0.002498 0.998751 0.000000 0.000000 
4226560000 16 77 0 461 -0.246598 0.250000 0.250000 131616.000000 0.002498 0.998751 0.000000 0.000000 
4229120000 55 54 1155 83 -0.246677 0.250156 0.250156 131616.000000 0.002498 0.998751 0.000000 0.000000 
4231680000 4 16 0 455 -0.246915 0.250156 0.250156 131691.000000 0.002498 0.999375 0.000000 0.000000 
4234240000 43 71 0 688 -0.246915 0.250156 0.250156 131706.000000 0.002498 0.999375 0.000000 0.000000 
4236800000 31 67 0 1454 -0.246915 0.250156 0.250156 131706.000000 0.002498 0.999375 0.000000 0.000000 
4239360000 9 50 0 1091 -0.246915 0.250156 0.250156 131706.000000 0.002498 0.999375 0.000000 0.000000 
4241920000 75 37 0 1455 -0.246915 0.250156 0.250156 131706.000000 0.002498 0.999375 0.000000 0.000000 
4244480000 60 10 0 1057 -0.246835 0.250000 0.250000 131721.000000 0.002500 1.000000 0.000000 0.000000 
4247040000 58 29 922 83 -0.246835 0.250000 0.250000 131721.000000 0.002500 1.000000 0.000000 0.000000 
4249600000 46 54 1157 494 -0.246598 0.250000 0.250000 131718.000000 0.002500 0.999375 0.000000 0.000000 
4252160000 42 73 0 1099 -0.246519 0.249844 0.249844 131733.000000 0.002500 0.999375 0.000000 0.000000 
4254720000 40 54 1192 1017 -0.246598 0.250000 0.250000 131733.000000 0.002500 0.999375 0.000625 0.000000 
4257280000 19 48 0 1346 -0.246440 0.250000 0.250000 131733.000000 0.002500 0.998750 0.001250 0.000000 
4259840000 12 14 0 1388 -0.246598 0.250000 0.250000 131733.000000 0.002500 0.999375 0.000000 0.000000 
4262400000 21 73 0 175 -0.246598 0.250000 0.250000 131733.000000 0.002500 0.999375 0.000000 0.000000 
4264960000 27 11 0 406 -0.246519 0.249844 0.249844 131748.000000 0.002500 0.999375 0.000000 0.000000 
4267520000 45 21 830 575 -0.246835 0.250000 0.250000 131808.000000 0.002500 1.000000 0.000000 0.000000 
4270080000 40 39 1395 1047 -0.246835 0.250000 0.250000 131808.000000 0.002500 1.000000 0.000000 0.000000 
4272640000 33 24 1291 1410 -0.246915 0.250156 0.250156 131808.000000 0.002498 0.999375 0.000000 0.000000 
4275200000 48 39 362 1295 -0.246915 0.250156 0.250156 131808.000000 0.002498 0.999375 0.000000 0.000000 
4277760000 59 5 0 909 -0.246835 0.250000 0.250000 131823.000000 0.002500 1.000000 0.000000 0.000000 
4280320000 54 27 930 739 -0.246835 0.250000 0.250000 131823.000000 0.002500 1.000000 0.000000 0.000000 
4282880000 22 22 44 937 -0.246835 0.250000 0.250000 131823.000000 0.002500 1.000000 0.000000 0.000000 
4285440000 38 18 0 878 -0.246835 0.250000 0.250000 131823.000000 0.002500 1.000000 0.000000 0.000000 
4288000000 4 75 0 35 -0.246835 0.250000 0.250000 131823.000000 0.002500 1.000000 0.000000 0.000000 
4290560000 25 42 417 499 -0.246915 0.250156 0.250156 131823.000000 0.002498 0.999375 0.000000 0.000000 
4293120000 56 54 1033 1548 -0.246915 0.250156 0.250156 131823.000000 0.002498 0.999375 0.000000 0.000000 
4295680000 16 18 0 169 -0.246915 0.250156 0.250156 131823.000000 0.002498 0.999375 0.000000 0.000000 
4298240000 51 2 0 1562 -0.246835 0.250000 0.250000 131823.000000 0.002500 1.000000 0.000000 0.000000 
4300800000 10 53 0 72 -0.246915 0.250156 0.250156 131823.000000 0.002498 0.999375 0.000000 0.000000 
4303360000 46 74 0 1162 -0.246915 0.250156 0.250156 131823.000000 0.002498 0.999375 0.000000 0.000000 
4305920000 33 66 0 1356 -0.246915 0.250156 0.250156 131823.000000 0.002498 0.999375 0.000000 0.000000 
4308480000 73 55 0 1047 -0.246915 0.250156 0.250156 131823.000000 0.002498 0.999375 0.000000 0.000000 
4311040000 2 25 0 1345 -0.246915 0.250156 0.250156 131823.000000 0.002498 0.999375 0.000000 0.000000 
4313600000 66 79 0 1269 -0.246915 0.250156 0.250156 131823.000000 0.002498 0.999375 0.000000 0.000000 
4316160000 50 51 678 474 -0.246835 0.250000 0.250000 131838.000000 0.002500 1.000000 0.000000 0.000000 
4318720000 6 60 0 700 -0.246835 0.250000 0.250000 131838.000000 0.002500 1.000000 0.000000 0.000000 
4321280000 32 40 1149 14 -0.246835 0.250000 0.250000 131838.000000 0.002500 1.000000 0.000000 0.000000 
4323840000 8 8 0 1552 -0.246835 0.250000 0.250000 131838.000000 0.002500 1.000000 0.000000 0.000000 
4326400000 25 18 0 124 -0.246915 0.250156 0.250156 131838.000000 0.002498 0.999375 0.000000 0.000000 
4328960000 78 58 0 291 -0.246915 0.250156 0.250156 131838.000000 0.002498 0.999375 0.000000 0.000000 
4331520000 44 2 0 434 -0.246915 0.250156 0.250156 131838.000000 0.002498 0.999375 0.000000 0.000000 
4334080000 29 20 24 969 -0.246915 0.250156 0.250156 131838.000000 0.002498 0.999375 0.000000 0.000000 
4336640000 77 48 0 11 -0.246915 0.250156 0.250156 131838.000000 0.002498 0.999375 0.000000 0.000000 
4339200000 23 35 1037 1481 -0.246835 0.250000 0.250000 131853.000000 0.002500 1.000000 0.000000 0.000000 
4341760000 56 75 0 250 -0.246835 0.250000 0.250000 131853.000000 0.002500 1.000000 0.000000 0.000000 
4344320000 9 68 0 560 -0.246835 0.250000 0.250000 131853.000000 0.002500 1.000000 0.000000 0.000000 
4346880000 49 66 0 1327 -0.246835 0.250000 0.250000 131853.000000 0.002500 1.000000 0.000000 0.000000 
4349440000 38 30 1130 1444 -0.246835 0.250000 0.250000 131853.000000 0.002500 1.000000 0.000000 0.000000 
4352000000 9 25 0 316 -0.246835 0.250000 0.250000 131853.000000 0.002500 1.000000 0.000000 0.000000 
4354560000 0 0 0 74 -0.246835 0.250000 0.250000 131853.000000 0.002500 1.000000 0.000000 0.000000 
4357120000 71 44 0 1494 -0.246915 0.250156 0.250156 131853.000000 0.002498 0.999375 0.000000 0.000000 
4359680000 29 26 337 1268 -0.246915 0.250156 0.250156 131853.000000 0.002498 0.999375 0.000000 0.000000 
4362240000 46 20 1217 960 -0.246915 0.250156 0.250156 131853.000000 0.002498 0.999375 0.000000 0.000000 
4364800000 48 33 1512 991 -0.246915 0.250156 0.250156 131853.000000 0.002498 0.999375 0.000000 0.000000 
4367360000 73 66 0 1349 -0.246915 0.250156 0.250156 131853.000000 0.002498 0.999375 0.000000 0.000000 
4369920000 28 59 73 1432 -0.246835 0.250000 0.250000 131853.000000 0.002500 1.000000 0.000000 0.000000 
4372480000 62 36 0 1203 -0.246835 0.250000 0.250000 131853.000000 0.002500 1.000000 0.000000 0.000000 
4375040000 69 69 0 1385 -0.246835 0.250000 0.250000 131853.000000 0.002500 1.000000 0.000000 0.000000 
4377600000 9 72 0 1555 -0.246915 0.250156 0.250156 131853.000000 0.002498 0.999375 0.000000 0.000000 
4380160000 30 35 1411 962 -0.246915 0.250156 0.250156 131853.000000 0.002498 0.999375 0.000000 0.000000 
4382720000 46 9 0 460 -0.246835 0.250000 0.250000 131853.000000 0.002500 1.000000 0.000000 0.000000 
4385280000 59 77 0 1562 -0.246598 0.250000 0.250000 131850.000000 0.002500 0.999375 0.000000 0.000000 
4387840000 65 8 0 1560 -0.246835 0.250000 0.250000 131925.000000 0.002500 1.000000 0.000000 0.000000 
4390400000 39 32 671 1444 -0.246835 0.250000 0.250000 131925.000000 0.002500 1.000000 0.000000 0.000000 
4392960000 2 77 0 1334 -0.246835 0.250000 0.250000 131925.000000 0.002500 1.000000 0.000000 0.000000 
4395520000 61 5 0 1568 -0.246915 0.250156 0.250156 131925.000000 0.002498 0.999375 0.000000 0.000000 
4398080000 27 57 1059 410 -0.246915 0.250156 0.250156 131925.000000 0.002498 0.999375 0.000000 0.000000 
4400640000 57 28 184 1573 -0.246915 0.250156 0.250156 131925.000000 0.002498 0.999375 0.000000 0.000000 
4403200000 8 6 0 591 -0.246915 0.250156 0.250156 131925.000000 0.002498 0.999375 0.000000 0.000000 
4405760000 59 53 1274 231 -0.246915 0.250156 0.250156 131925.000000 0.002498 0.999375 0.000000 0.000000 
4408320000 72 53 0 1095 -0.246835 0.250000 0.250000 131925.000000 0.002500 1.000000 0.000000 0.000000 
4410880000 77 41 0 469 -0.246440 0.250000 0.250000 131922.000000 0.002500 0.998750 0.000625 0.000000 
4413440000 36 30 507 1589 -0.246282 0.250000 0.250000 131922.000000 0.002500 0.998125 0.000625 0.000000 
4416000000 59 78 0 76 -0.246440 0.250156 0.250156 131922.000000 0.002498 0.998126 0.000000 0.000000 
4418560000 14 77 0 1074 -0.246677 0.250156 0.250156 132022.000000 0.002498 0.998751 0.000000 0.000000 
4421120000 70 15 0 693 -0.246440 0.250156 0.250156 132019.000000 0.002498 0.998126 0.000625 0.000000 
4423680000 20 67 0 142 -0.246361 0.250000 0.250000 132059.000000 0.002498 0.998126 0.000000 0.000000 
4426240000 69 55 0 1526 -0.246361 0.250000 0.250000 132059.000000 0.002498 0.998126 0.000000 0.000000 
4428800000 47 68 0 74 -0.245886 0.250000 0.250000 132131.000000 0.002498 0.996252 0.001874 0.000000 
4431360000 74 4 0 1405 -0.245965 0.249844 0.249844 132146.000000 0.002498 0.996877 0.000000 0.000000 
4433920000 16 29 0 1392 -0.246203 0.250156 0.250156 132181.000000 0.002498 0.997502 0.000000 0.000000 
4436480000 22 9 0 470 -0.246123 0.249844 0.249844 132221.000000 0.002500 0.998125 0.000000 0.000000 
4439040000 20 41 1032 1481 -0.246203 0.250000 0.250000 132296.000000 0.002500 0.998125 0.000625 0.000000 
4441600000 22 26 84 1193 -0.246203 0.250000 0.250000 132336.000000 0.002498 0.997502 0.000000 0.000000 
4444160000 31 79 0 191 -0.246044 0.250000 0.250000 132336.000000 0.002498 0.996877 0.000000 0.000000 
4446720000 19 65 0 1348 -0.246440 0.250000 0.250000 132486.000000 0.002498 0.998126 0.000000 0.000000 
4449280000 31 37 493 929 -0.246361 0.249844 0.249844 132486.000000 0.002500 0.998750 0.000000 0.000000 
4451840000 71 39 0 874 -0.246519 0.249844 0.249844 132536.000000 0.002500 0.999375 0.000000 0.000000 
4454400000 48 1 0 506 -0.246835 0.250000 0.250000 132596.000000 0.002500 1.000000 0.000000 0.000000 
4456960000 10 6 0 731 -0.246835 0.250000 0.250000 132596.000000 0.002500 1.000000 0.000000 0.000000 
4459520000 16 43 0 82 -0.246835 0.250000 0.250000 132596.000000 0.002500 1.000000 0.000000 0.000000 
4462080000 11 28 0 1274 -0.246835 0.250000 0.250000 132596.000000 0.002500 1.000000 0.000000 0.000000 
4464640000 30 31 1 467 -0.246835 0.250000 0.250000 132596.000000 0.002500 1.000000 0.000000 0.000000 
4467200000 35 69 0 1478 -0.246915 0.250156 0.250156 132596.000000 0.002498 0.999375 0.000000 0.000000 
4469760000 1 48 0 1056 -0.246835 0.250000 0.250000 132611.000000 0.002500 1.000000 0.000000 0.000000 
4472320000 15 44 0 1496 -0.246835 0.250000 0.250000 132611.000000 0.002500 1.000000 0.000000 0.000000 
4474880000 19 46 0 374 -0.246835 0.250000 0.250000 132611.000000 0.002500 1.000000 0.000000 0.000000 
4477440000 6 20 0 54 -0.246915 0.250156 0.250156 132611.000000 0.002498 0.999375 0.000000 0.000000 
4480000000 5 16 0 764 -0.246915 0.250156 0.250156 132611.000000 0.002498 0.999375 0.000000 0.000000 
4482560000 24 25 1407 946 -0.246915 0.250156 0.250156 132611.000000 0.002498 0.999375 0.000000 0.000000 
4485120000 45 17 0 1361 -0.246915 0.250156 0.250156 132611.000000 0.002498 0.999375 0.000000 0.000000 
4487680000 43 32 1440 838 -0.246915 0.250156 0.250156 132611.000000 0.002498 0.999375 0.000000 0.000000 
4490240000 37 24 509 191 -0.246835 0.250000 0.250000 132626.000000 0.002500 1.000000 0.000000 0.000000 
4492800000 44 10 0 1205 -0.246835 0.250000 0.250000 132626.000000 0.002500 1.000000 0.000000 0.000000 
4495360000 41 33 631 1266 -0.246835 0.250000 0.250000 132626.000000 0.002500 1.000000 0.000000 0.000000 
4497920000 54 48 1522 1289 -0.246835 0.250000 0.250000 132626.000000 0.002500 1.000000 0.000000 0.000000 
4500480000 58 51 1358 344 -0.246835 0.250000 0.250000 132626.000000 0.002500 1.000000 0.000000 0.000000 
4503040000 70 42 0 1164 -0.246835 0.250000 0.250000 132626.000000 0.002500 1.000000 0.000000 0.000000 
4505600000 53 35 737 925 -0.246835 0.250000 0.250000 132626.000000 0.002500 1.000000 0.000000 0.000000 
4508160000 0 14 0 1089 -0.246835 0.250000 0.250000 132626.000000 0.002500 1.000000 0.000000 0.000000 
4510720000 1 61 0 189 -0.246835 0.250000 0.250000 132626.000000 0.002500 1.000000 0.000000 0.000000 
4513280000 16 75 0 644 -0.246915 0.250156 0.250156 132626.000000 0.002498 0.999375 0.000000 0.000000 
4515840000 67 22 0 1563 -0.246915 0.250156 0.250156 132626.000000 0.002498 0.999375 0.000000 0.000000 
4518400000 38 42 1540 1404 -0.246915 0.250156 0.250156 132626.000000 0.002498 0.999375 0.000000 0.000000 
4520960000 44 20 97 1446 -0.246915 0.250156 0.250156 132626.000000 0.002498 0.999375 0.000000 0.000000 
4523520000 61 78 0 1015 -0.246835 0.250000 0.250000 132641.000000 0.002500 1.000000 0.000000 0.000000 
4526080000 35 10 0 1123 -0.246835 0.250000 0.250000 132641.000000 0.002500 1.000000 0.000000 0.000000 
4528640000 15 41 0 872 -0.246835 0.250000 0.250000 132641.000000 0.002500 1.000000 0.000000 0.000000 
4531200000 1 6 0 481 -0.246835 0.250000 0.250000 132641.000000 0.002500 1.000000 0.000000 0.000000 
4533760000 34 1 0 480 -0.246835 0.250000 0.250000 132641.000000 0.002500 1.000000 0.000000 0.000000 
4536320000 72 66 0 450 -0.246835 0.250000 0.250000 132641.000000 0.002500 1.000000 0.000000 0.000000 
4538880000 58 54 1214 1551 -0.246835 0.250000 0.250000 132641.000000 0.002500 1.000000 0.000000 0.000000 
4541440000 65 62 0 992 -0.246835 0.250000 0.250000 132641.000000 0.002500 1.000000 0.000000 0.000000 
4544000000 78 68 0 754 -0.246835 0.250000 0.250000 132641.000000 0.002500 1.000000 0.000000 0.000000 
4546560000 48 1 0 1493 -0.246835 0.250000 0.250000 132641.000000 0.002500 1.000000 0.000000 0.000000 
4549120000 5 7 0 947 -0.246915 0.250156 0.250156 132641.000000 0.002498 0.999375 0.000000 0.000000 
4551680000 1 64 0 1382 -0.246915 0.250156 0.250156 132641.000000 0.002498 0.999375 0.000000 0.000000 
4554240000 23 11 0 1417 -0.246915 0.250156 0.250156 132641.000000 0.002498 0.999375 0.000000 0.000000 
4556800000 51 74 0 624 -0.246915 0.250156 0.250156 132641.000000 0.002498 0.999375 0.000000 0.000000 
4559360000 7 12 0 464 -0.246915 0.250156 0.250156 132641.000000 0.002498 0.999375 0.000000 0.000000 
4561920000 15 47 0 366 -0.246915 0.250156 0.250156 132641.000000 0.002498 0.999375 0.000000 0.000000 
4564480000 24 76 0 163 -0.246915 0.250156 0.250156 132641.000000 0.002498 0.999375 0.000000 0.000000 
4567040000 14 14 0 98 -0.246915 0.250156 0.250156 132641.000000 0.002498 0.999375 0.000000 0.000000 
4569600000 8 24 0 1440 -0.246915 0.250156 0.250156 132641.000000 0.002498 0.999375 0.000000 0.000000 
4572160000 72 17 0 1511 -0.246915 0.250156 0.250156 132641.000000 0.002498 0.999375 0.000000 0.000000 
4574720000 62 53 0 1197 -0.246915 0.250156 0.250156 132641.000000 0.002498 0.999375 0.000000 0.000000 
4577280000 8 75 0 924 -0.246915 0.250156 0.250156 132713.000000 0.002498 0.999375 0.000000 0.000000 
4579840000 30 60 0 732 -0.246361 0.250156 0.250156 132710.000000 0.002498 0.997502 0.001874 0.000000 
4582400000 41 2 0 1137 -0.246361 0.250000 0.250000 132735.000000 0.002498 0.998126 0.000000 0.000000 
4584960000 41 15 0 60 -0.246440 0.250156 0.250156 132864.000000 0.002498 0.998126 0.000000 0.000000 
4587520000 76 16 0 1006 -0.246598 0.250000 0.250000 132954.000000 0.002500 0.999375 0.000000 0.000000 
4590080000 63 31 0 504 -0.246123 0.249844 0.249844 133016.000000 0.002500 0.998125 0.000625 0.000000 
4592640000 13 46 0 1343 -0.246440 0.250000 0.250000 133076.000000 0.002500 0.998750 0.000000 0.000000 
4595200000 13 48 0 405 -0.246440 0.250000 0.250000 133076.000000 0.002500 0.998750 0.000000 0.000000 
4597760000 26 56 736 187 -0.246361 0.249844 0.249844 133091.000000 0.002500 0.998750 0.000000 0.000000 
4600320000 69 2 0 320 -0.246361 0.250000 0.250000 133106.000000 0.002498 0.998126 0.000000 0.000000 
4602880000 42 67 0 379 -0.246361 0.250000 0.250000 133106.000000 0.002498 0.998126 0.000000 0.000000 
4605440000 45 49 85 1315 -0.246598 0.250000 0.250000 133181.000000 0.002498 0.998751 0.000000 0.000000 
4608000000 60 75 0 100 -0.246361 0.249844 0.249844 133181.000000 0.002498 0.998126 0.000000 0.000000 
4610560000 50 28 1001 555 -0.246361 0.249844 0.249844 133181.000000 0.002498 0.998126 0.000000 0.000000 
4613120000 39 8 0 403 -0.246361 0.249844 0.249844 133181.000000 0.002498 0.998126 0.000000 0.000000 
4615680000 74 25 0 182 -0.246598 0.250000 0.250000 133216.000000 0.002498 0.998751 0.000000 0.000000 
4618240000 28 67 0 865 -0.246835 0.250000 0.250000 133331.000000 0.002500 1.000000 0.000000 0.000000 
4620800000 75 32 0 39 -0.246835 0.250000 0.250000 133331.000000 0.002500 1.000000 0.000000 0.000000 
4623360000 46 72 0 645 -0.246835 0.250000 0.250000 133331.000000 0.002500 1.000000 0.000000 0.000000 
4625920000 64 68 0 903 -0.246835 0.250000 0.250000 133331.000000 0.002500 1.000000 0.000000 0.000000 
4628480000 76 68 0 1241 -0.246835 0.250000 0.250000 133331.000000 0.002500 1.000000 0.000000 0.000000 
4631040000 26 67 0 51 -0.246835 0.250000 0.250000 133331.000000 0.002500 1.000000 0.000000 0.000000 
4633600000 77 60 0 989 -0.246915 0.250156 0.250156 133331.000000 0.002498 0.999375 0.000000 0.000000 
4636160000 69 64 0 165 -0.246915 0.250156 0.250156 133331.000000 0.002498 0.999375 0.000000 0.000000 
4638720000 23 11 0 576 -0.246915 0.250156 0.250156 133346.000000 0.002498 0.999375 0.000000 0.000000 
4641280000 4 8 0 543 -0.246915 0.250156 0.250156 133346.000000 0.002498 0.999375 0.000000 0.000000 
4643840000 21 48 663 539 -0.246915 0.250156 0.250156 133346.000000 0.002498 0.999375 0.000000 0.000000 
4646400000 13 34 0 1058 -0.246915 0.250156 0.250156 133346.000000 0.002498 0.999375 0.000000 0.000000 
4648960000 68 22 0 1507 -0.246915 0.250156 0.250156 133346.000000 0.002498 0.999375 0.000000 0.000000 
4651520000 9 52 0 869 -0.246915 0.250156 0.250156 133346.000000 0.002498 0.999375 0.000000 0.000000 
4654080000 16 46 0 1167 -0.246915 0.250156 0.250156 133346.000000 0.002498 0.999375 0.000000 0.000000 
4656640000 62 64 0 1447 -0.246915 0.250156 0.250156 133346.000000 0.002498 0.999375 0.000000 0.000000 
4659200000 71 12 0 1236 -0.246915 0.250156 0.250156 133346.000000 0.002498 0.999375 0.000000 0.000000 
4661760000 13 35 0 873 -0.246915 0.250156 0.250156 133346.000000 0.002498 0.999375 0.000000 0.000000 
4664320000 16 9 0 880 -0.246835 0.250000 0.250000 133361.000000 0.002500 1.000000 0.000000 0.000000 
4666880000 73 21 0 533 -0.246835 0.250000 0.250000 133361.000000 0.002500 1.000000 0.000000 0.000000 
4669440000 67 79 0 186 -0.246835 0.250000 0.250000 133361.000000 0.002500 1.000000 0.000000 0.000000 
4672000000 71 45 0 1382 -0.246915 0.250156 0.250156 133361.000000 0.002498 0.999375 0.000000 0.000000 
4674560000 37 66 0 1154 -0.246915 0.250156 0.250156 133361.000000 0.002498 0.999375 0.000000 0.000000 
4677120000 75 59 0 1166 -0.246915 0.250156 0.250156 133361.000000 0.002498 0.999375 0.000000 0.000000 
4679680000 77 18 0 942 -0.246835 0.250000 0.250000 133376.000000 0.002500 1.000000 0.000000 0.000000 
4682240000 16 70 0 635 -0.246835 0.250000 0.250000 133376.000000 0.002500 1.000000 0.000000 0.000000 
4684800000 27 61 0 930 -0.246835 0.250000 0.250000 133376.000000 0.002500 1.000000 0.000000 0.000000 
4687360000 4 48 0 461 -0.246835 0.250000 0.250000 133376.000000 0.002500 1.000000 0.000000 0.000000 
4689920000 13 23 0 636 -0.246835 0.250000 0.250000 133376.000000 0.002500 1.000000 0.000000 0.000000 
4692480000 59 61 0 81 -0.246915 0.250156 0.250156 133376.000000 0.002498 0.999375 0.000000 0.000000 
4695040000 39 9 0 356 -0.246915 0.250156 0.250156 133376.000000 0.002498 0.999375 0.000000 0.000000 
4697600000 29 68 0 789 -0.246915 0.250156 0.250156 133376.000000 0.002498 0.999375 0.000000 0.000000 
4700160000 39 32 671 889 -0.246835 0.250000 0.250000 133391.000000 0.002500 1.000000 0.000000 0.000000 
4702720000 17 5 0 991 -0.246203 0.250000 0.250000 133388.000000 0.002500 0.998125 0.001875 0.000000 
4705280000 35 24 965 139 -0.246203 0.250000 0.250000 133388.000000 0.002500 0.998125 0.000000 0.000000 
4707840000 19 62 0 1508 -0.246203 0.250000 0.250000 133413.000000 0.002500 0.998125 0.000000 0.000000 
4710400000 44 25 179 1008 -0.245886 0.249844 0.249844 133475.000000 0.002500 0.997500 0.001250 0.000000 
4712960000 34 21 668 930 -0.245886 0.249844 0.249844 133515.000000 0.002500 0.997500 0.000000 0.000000 
4715520000 10 23 0 1197 -0.245649 0.249688 0.249688 133515.000000 0.002500 0.996875 0.000000 0.000000 
4718080000 50 36 69 34 -0.245728 0.249531 0.249531 133580.000000 0.002500 0.997500 0.000000 0.000000 
4720640000 31 52 613 589 -0.245965 0.249688 0.249688 133655.000000 0.002500 0.998125 0.000000 0.000000 
4723200000 67 55 0 1039 -0.246044 0.249688 0.249688 133740.000000 0.002500 0.998125 0.000000 0.000000 
4725760000 47 59 1019 834 -0.246203 0.250000 0.250000 133765.000000 0.002498 0.997502 0.000000 0.000000 
4728320000 73 46 0 1485 -0.245965 0.249688 0.249688 133795.000000 0.002500 0.998125 0.000000 0.000000 
4730880000 76 68 0 1423 -0.246123 0.250000 0.250000 133852.000000 0.002498 0.997502 0.000000 0.000000 
4733440000 26 79 0 440 -0.246519 0.250000 0.250000 134002.000000 0.002500 0.999375 0.000000 0.000000 
4736000000 2 56 0 482 -0.246598 0.250000 0.250000 134027.000000 0.002500 0.999375 0.000000 0.000000 
4738560000 43 66 0 789 -0.246044 0.249844 0.249844 134064.000000 0.002500 0.997500 0.000000 0.000000 
4741120000 16 56 0 664 -0.246282 0.249844 0.249844 134139.000000 0.002500 0.998750 0.000000 0.000000 
4743680000 49 61 0 1133 -0.246282 0.249844 0.249844 134139.000000 0.002500 0.998750 0.000000 0.000000 
4746240000 58 16 0 551 -0.246598 0.250000 0.250000 134199.000000 0.002500 0.999375 0.000000 0.000000 
4748800000 56 1 0 1126 -0.246835 0.250000 0.250000 134299.000000 0.002500 1.000000 0.000000 0.000000 
4751360000 32 53 1272 602 -0.246835 0.250000 0.250000 134299.000000 0.002500 1.000000 0.000000 0.000000 
4753920000 37 47 230 545 -0.246835 0.250000 0.250000 134299.000000 0.002500 1.000000 0.000000 0.000000 
4756480000 41 74 0 1533 -0.246835 0.250000 0.250000 134299.000000 0.002500 1.000000 0.000000 0.000000 
4759040000 58 65 0 1485 -0.246915 0.250156 0.250156 134371.000000 0.002498 0.999375 0.000000 0.000000 
4761600000 12 5 0 38 -0.246915 0.250156 0.250156 134371.000000 0.002498 0.999375 0.000000 0.000000 
4764160000 12 66 0 482 -0.246598 0.250000 0.250000 134368.000000 0.002498 0.998751 0.000000 0.000000 
4766720000 36 60 0 826 -0.246677 0.250156 0.250156 134368.000000 0.002498 0.998751 0.000000 0.000000 
4769280000 27 9 0 652 -0.246677 0.250156 0.250156 134368.000000 0.002498 0.998751 0.000000 0.000000 
4771840000 16 55 0 160 -0.246598 0.250000 0.250000 134368.000000 0.002500 0.999375 0.000000 0.000000 
4774400000 24 55 460 809 -0.246677 0.250156 0.250156 134368.000000 0.002498 0.998751 0.000000 0.000000 
4776960000 33 2 0 234 -0.246915 0.250156 0.250156 134443.000000 0.002498 0.999375 0.000000 0.000000 
4779520000 71 0 0 1152 -0.246915 0.250156 0.250156 134443.000000 0.002498 0.999375 0.000000 0.000000 
4782080000 35 78 0 270 -0.246915 0.250156 0.250156 134443.000000 0.002498 0.999375 0.000000 0.000000 
4784640000 72 52 0 349 -0.246915 0.250156 0.250156 134443.000000 0.002498 0.999375 0.000000 0.000000 
4787200000 44 18 0 1197 -0.246915 0.250156 0.250156 134443.000000 0.002498 0.999375 0.000000 0.000000 
4789760000 67 38 0 773 -0.246915 0.250156 0.250156 134443.000000 0.002498 0.999375 0.000000 0.000000 
4792320000 45 54 1144 772 -0.246835 0.250000 0.250000 134458.000000 0.002500 1.000000 0.000000 0.000000 
4794880000 13 12 0 1048 -0.246835 0.250000 0.250000 134458.000000 0.002500 1.000000 0.000000 0.000000 
4797440000 61 78 0 137 -0.246835 0.250000 0.250000 134458.000000 0.002500 1.000000 0.000000 0.000000 
4800000000 54 18 0 852 -0.246835 0.250000 0.250000 134458.000000 0.002500 1.000000 0.000000 0.000000 
4802560000 23 24 1546 335 -0.246915 0.250156 0.250156 134458.000000 0.002498 0.999375 0.000000 0.000000 
4805120000 30 27 552 1344 -0.246915 0.250156 0.250156 134458.000000 0.002498 0.999375 0.000000 0.000000 
4807680000 68 54 0 1176 -0.246835 0.250000 0.250000 134458.000000 0.002500 1.000000 0.000000 0.000000 
4810240000 55 12 0 432 -0.246835 0.250000 0.250000 134458.000000 0.002500 1.000000 0.000000 0.000000 
4812800000 64 41 0 85 -0.246835 0.250000 0.250000 134458.000000 0.002500 1.000000 0.000000 0.000000 
4815360000 48 58 523 316 -0.246835 0.250000 0.250000 134458.000000 0.002500 1.000000 0.000000 0.000000 
4817920000 2 25 0 1312 -0.246519 0.250156 0.250156 134455.000000 0.002498 0.998126 0.000625 0.000000 
4820480000 23 54 576 1281 -0.246677 0.250156 0.250156 134505.000000 0.002498 0.998751 0.000000 0.000000 
4823040000 60 34 0 1267 -0.246677 0.250156 0.250156 134505.000000 0.002498 0.998751 0.000000 0.000000 
4825600000 4 16 0 1025 -0.246915 0.250156 0.250156 134580.000000 0.002498 0.999375 0.000000 0.000000 
4828160000 24 4 0 1484 -0.246915 0.250156 0.250156 134580.000000 0.002498 0.999375 0.000000 0.000000 
4830720000 74 13 0 827 -0.246915 0.250156 0.250156 134580.000000 0.002498 0.999375 0.000000 0.000000 
4833280000 66 54 0 195 -0.246835 0.250000 0.250000 134595.000000 0.002500 1.000000 0.000000 0.000000 
4835840000 74 20 0 5 -0.246915 0.250156 0.250156 134595.000000 0.002498 0.999375 0.000000 0.000000 
4838400000 67 7 0 367 -0.246915 0.250156 0.250156 134595.000000 0.002498 0.999375 0.000000 0.000000 
4840960000 28 46 808 749 -0.246915 0.250156 0.250156 134595.000000 0.002498 0.999375 0.000000 0.000000 
4843520000 8 25 0 5 -0.246915 0.250156 0.250156 134595.000000 0.002498 0.999375 0.000000 0.000000 
4846080000 75 29 0 1290 -0.246677 0.250156 0.250156 134592.000000 0.002498 0.998751 0.000625 0.000000 
4848640000 77 36 0 49 -0.246519 0.250156 0.250156 134592.000000 0.002498 0.998126 0.000625 0.000000 
4851200000 71 43 0 1401 -0.246677 0.250156 0.250156 134679.000000 0.002498 0.998751 0.000000 0.000000 
4853760000 78 62 0 1579 -0.246677 0.250156 0.250156 134679.000000 0.002498 0.998751 0.000625 0.000000 
4856320000 33 24 1291 1299 -0.246677 0.250156 0.250156 134729.000000 0.002498 0.998751 0.000000 0.000000 
4858880000 72 43 0 171 -0.246915 0.250156 0.250156 134804.000000 0.002498 0.999375 0.000000 0.000000 
4861440000 3 26 0 212 -0.246915 0.250156 0.250156 134804.000000 0.002498 0.999375 0.000000 0.000000 
4864000000 41 1 0 588 -0.246835 0.250000 0.250000 134819.000000 0.002500 1.000000 0.000000 0.000000 
4866560000 49 49 572 1343 -0.246835 0.250000 0.250000 134819.000000 0.002500 1.000000 0.000000 0.000000 
4869120000 42 46 1053 674 -0.246835 0.250000 0.250000 134819.000000 0.002500 1.000000 0.000000 0.000000 
4871680000 59 31 174 893 -0.246915 0.250156 0.250156 134819.000000 0.002498 0.999375 0.000000 0.000000 
4874240000 56 74 0 789 -0.246915 0.250156 0.250156 134819.000000 0.002498 0.999375 0.000000 0.000000 
4876800000 9 62 0 695 -0.246915 0.250156 0.250156 134819.000000 0.002498 0.999375 0.000000 0.000000 
4879360000 58 10 0 731 -0.246915 0.250156 0.250156 134819.000000 0.002498 0.999375 0.000000 0.000000 
4881920000 15 50 0 1118 -0.246915 0.250156 0.250156 134819.000000 0.002498 0.999375 0.000000 0.000000 
4884480000 41 14 0 67 -0.246915 0.250156 0.250156 134819.000000 0.002498 0.999375 0.000000 0.000000 
4887040000 60 23 0 30 -0.246915 0.250156 0.250156 134819.000000 0.002498 0.999375 0.000000 0.000000 
4889600000 36 61 0 88 -0.246835 0.250000 0.250000 134834.000000 0.002500 1.000000 0.000000 0.000000 
4892160000 41 51 1057 1104 -0.246915 0.250156 0.250156 134834.000000 0.002498 0.999375 0.000000 0.000000 
4894720000 38 31 1304 601 -0.246915 0.250156 0.250156 134834.000000 0.002498 0.999375 0.000000 0.000000 
4897280000 63 13 0 1072 -0.246915 0.250156 0.250156 134834.000000 0.002498 0.999375 0.000000 0.000000 
4899840000 31 55 239 1113 -0.246915 0.250156 0.250156 134834.000000 0.002498 0.999375 0.000000 0.000000 
4902400000 74 39 0 924 -0.246915 0.250156 0.250156 134834.000000 0.002498 0.999375 0.000000 0.000000 
4904960000 71 78 0 154 -0.246915 0.250156 0.250156 134834.000000 0.002498 0.999375 0.000000 0.000000 
4907520000 31 15 0 1434 -0.246915 0.250156 0.250156 134834.000000 0.002498 0.999375 0.000000 0.000000 
4910080000 46 25 727 1415 -0.246915 0.250156 0.250156 134834.000000 0.002498 0.999375 0.000000 0.000000 
4912640000 34 32 70 1490 -0.246677 0.250156 0.250156 134831.000000 0.002498 0.998751 0.000000 0.000000 
4915200000 1 49 0 334 -0.246677 0.250156 0.250156 134831.000000 0.002498 0.998751 0.000000 0.000000 
4917760000 10 59 0 906 -0.246598 0.250000 0.250000 134846.000000 0.002498 0.998751 0.000000 0.000000 
4920320000 77 33 0 450 -0.246915 0.250156 0.250156 134906.000000 0.002498 0.999375 0.000000 0.000000 
4922880000 77 63 0 44 -0.246915 0.250156 0.250156 134906.000000 0.002498 0.999375 0.000000 0.000000 
4925440000 25 28 1124 611 -0.246835 0.250000 0.250000 134921.000000 0.002500 1.000000 0.000000 0.000000 
4928000000 40 3 0 258 -0.246915 0.250156 0.250156 134921.000000 0.002498 0.999375 0.000000 0.000000 
4930560000 35 15 0 657 -0.246915 0.250156 0.250156 134921.000000 0.002498 0.999375 0.000000 0.000000 
4933120000 46 34 231 961 -0.246915 0.250156 0.250156 134921.000000 0.002498 0.999375 0.000000 0.000000 
4935680000 17 50 0 465 -0.246915 0.250156 0.250156 134921.000000 0.002498 0.999375 0.000000 0.000000 
4938240000 7 55 0 1488 -0.246915 0.250156 0.250156 134921.000000 0.002498 0.999375 0.000000 0.000000 
4940800000 16 66 0 362 -0.246915 0.250156 0.250156 134921.000000 0.002498 0.999375 0.000000 0.000000 
4943360000 65 46 0 318 -0.246835 0.250000 0.250000 134936.000000 0.002500 1.000000 0.000000 0.000000 
4945920000 27 24 1312 1018 -0.246835 0.250000 0.250000 134936.000000 0.002500 1.000000 0.000000 0.000000 
4948480000 15 78 0 421 -0.246835 0.250000 0.250000 134936.000000 0.002500 1.000000 0.000000 0.000000 
4951040000 15 7 0 607 -0.246835 0.250000 0.250000 134936.000000 0.002500 1.000000 0.000000 0.000000 
4953600000 20 59 890 38 -0.246835 0.250000 0.250000 134936.000000 0.002500 1.000000 0.000000 0.000000 
4956160000 66 52 0 1096 -0.246915 0.250156 0.250156 134936.000000 0.002498 0.999375 0.000000 0.000000 
4958720000 77 16 0 167 -0.246677 0.250156 0.250156 134933.000000 0.002498 0.998751 0.000000 0.000000 
4961280000 41 26 847 1057 -0.246915 0.250156 0.250156 134936.000000 0.002498 0.999375 0.000000 0.000000 
4963840000 24 61 0 1162 -0.246835 0.250000 0.250000 134936.000000 0.002500 1.000000 0.000000 0.000000 
4966400000 32 56 825 1446 -0.246835 0.250000 0.250000 134936.000000 0.002500 1.000000 0.000000 0.000000 
4968960000 13 8 0 462 -0.246835 0.250000 0.250000 134936.000000 0.002500 1.000000 0.000000 0.000000 
4971520000 15 51 0 720 -0.246915 0.250156 0.250156 134936.000000 0.002498 0.999375 0.000000 0.000000 
4974080000 4 16 0 277 -0.246915 0.250156 0.250156 134936.000000 0.002498 0.999375 0.000000 0.000000 
4976640000 28 64 0 1588 -0.246915 0.250156 0.250156 134936.000000 0.002498 0.999375 0.000000 0.000000 
4979200000 15 22 0 214 -0.246915 0.250156 0.250156 134936.000000 0.002498 0.999375 0.000000 0.000000 
4981760000 26 70 0 647 -0.246835 0.250000 0.250000 134936.000000 0.002500 1.000000 0.000000 0.000000 
4984320000 78 78 0 336 -0.246835 0.250000 0.250000 134936.000000 0.002500 1.000000 0.000000 0.000000 
4986880000 5 54 0 972 -0.246835 0.250000 0.250000 134936.000000 0.002500 1.000000 0.000000 0.000000 
4989440000 67 22 0 669 -0.246835 0.250000 0.250000 134936.000000 0.002500 1.000000 0.000000 0.000000 
4992000000 25 27 1256 1260 -0.246677 0.250156 0.250156 134933.000000 0.002498 0.998751 0.000000 0.000000 
4994560000 60 46 0 501 -0.246598 0.250000 0.250000 134948.000000 0.002498 0.998751 0.000000 0.000000 
4997120000 10 76 0 1591 -0.246598 0.250000 0.250000 134948.000000 0.002498 0.998751 0.000000 0.000000 
4999680000 19 68 0 1183 -0.246440 0.250000 0.250000 134948.000000 0.002500 0.998750 0.000000 0.000000 
5002240000 53 38 893 527 -0.246598 0.250000 0.250000 134998.000000 0.002500 0.999375 0.000625 0.000000 
5004800000 0 46 0 1234 -0.246598 0.250000 0.250000 134998.000000 0.002500 0.999375 0.000000 0.000000 
5007360000 51 29 1269 1208 -0.246282 0.249844 0.249844 134995.000000 0.002500 0.998750 0.000000 0.000000 
5009920000 10 59 0 422 -0.246282 0.249844 0.249844 134995.000000 0.002500 0.998750 0.000625 0.000000 
5012480000 79 11 0 1042 -0.246282 0.249844 0.249844 134995.000000 0.002500 0.998750 0.000000 0.000000 
5015040000 73 76 0 769 -0.246598 0.250000 0.250000 135055.000000 0.002500 0.999375 0.000000 0.000000 
5017600000 76 27 0 845 -0.246598 0.250000 0.250000 135055.000000 0.002500 0.999375 0.000000 0.000000 
5020160000 21 73 0 774 -0.246677 0.250156 0.250156 135055.000000 0.002498 0.998751 0.000000 0.000000 
5022720000 59 14 0 1082 -0.246677 0.250156 0.250156 135055.000000 0.002498 0.998751 0.000000 0.000000 
5025280000 14 77 0 1322 -0.246677 0.250156 0.250156 135055.000000 0.002498 0.998751 0.000000 0.000000 
5027840000 39 72 0 1196 -0.246677 0.250156 0.250156 135055.000000 0.002498 0.998751 0.000000 0.000000 
5030400000 72 20 0 78 -0.246835 0.250000 0.250000 135130.000000 0.002500 1.000000 0.000000 0.000000 
5032960000 6 54 0 650 -0.246915 0.250156 0.250156 135130.000000 0.002498 0.999375 0.000000 0.000000 
5035520000 49 5 0 548 -0.246835 0.250000 0.250000 135130.000000 0.002500 1.000000 0.000000 0.000000 
5038080000 8 12 0 1459 -0.246835 0.250000 0.250000 135130.000000 0.002500 1.000000 0.000000 0.000000 
5040640000 31 55 239 840 -0.246835 0.250000 0.250000 135130.000000 0.002500 1.000000 0.000000 0.000000 
5043200000 38 18 0 812 -0.246835 0.250000 0.250000 135130.000000 0.002500 1.000000 0.000000 0.000000 
5045760000 36 6 0 369 -0.246835 0.250000 0.250000 135130.000000 0.002500 1.000000 0.000000 0.000000 
5048320000 20 35 567 943 -0.246835 0.250000 0.250000 135130.000000 0.002500 1.000000 0.000000 0.000000 
5050880000 58 31 970 1187 -0.246835 0.250000 0.250000 135130.000000 0.002500 1.000000 0.000000 0.000000 
5053440000 68 59 0 63 -0.246835 0.250000 0.250000 135130.000000 0.002500 1.000000 0.000000 0.000000 
5056000000 62 71 0 608 -0.246835 0.250000 0.250000 135130.000000 0.002500 1.000000 0.000000 0.000000 
5058560000 49 25 835 98 -0.246835 0.250000 0.250000 135130.000000 0.002500 1.000000 0.000000 0.000000 
5061120000 11 0 0 98 -0.246835 0.250000 0.250000 135130.000000 0.002500 1.000000 0.000000 0.000000 
5063680000 32 31 1563 1406 -0.246835 0.250000 0.250000 135130.000000 0.002500 1.000000 0.000000 0.000000 
5066240000 52 11 0 277 -0.246835 0.250000 0.250000 135130.000000 0.002500 1.000000 0.000000 0.000000 
5068800000 2 46 0 1249 -0.246835 0.250000 0.250000 135130.000000 0.002500 1.000000 0.000000 0.000000 
5071360000 79 10 0 1272 -0.246598 0.250000 0.250000 135127.000000 0.002500 0.999375 0.000000 0.000000 
5073920000 59 37 1545 1550 -0.246598 0.250000 0.250000 135127.000000 0.002500 0.999375 0.000000 0.000000 
5076480000 47 39 1277 250 -0.246835 0.250000 0.250000 135202.000000 0.002500 1.000000 0.000000 0.000000 
5079040000 58 41 914 1196 -0.246915 0.250156 0.250156 135202.000000 0.002498 0.999375 0.000000 0.000000 
5081600000 64 77 0 564 -0.246915 0.250156 0.250156 135202.000000 0.002498 0.999375 0.000000 0.000000 
5084160000 21 43 410 1160 -0.246915 0.250156 0.250156 135202.000000 0.002498 0.999375 0.000000 0.000000 
5086720000 78 3 0 1546 -0.246677 0.250156 0.250156 135199.000000 0.002498 0.998751 0.000000 0.000000 
5089280000 48 63 0 1390 -0.246915 0.250156 0.250156 135274.000000 0.002498 0.999375 0.000000 0.000000 
5091840000 39 52 756 1043 -0.246915 0.250156 0.250156 135274.000000 0.002498 0.999375 0.000000 0.000000 
5094400000 59 59 425 134 -0.246677 0.250156 0.250156 135271.000000 0.002498 0.998751 0.000625 0.000000 
5096960000 57 48 408 104 -0.246598 0.250000 0.250000 135286.000000 0.002500 0.999375 0.000000 0.000000 
5099520000 62 36 0 1314 -0.246519 0.249844 0.249844 135301.000000 0.002500 0.999375 0.000000 0.000000 
5102080000 71 69 0 368 -0.246519 0.249844 0.249844 135301.000000 0.002500 0.999375 0.000000 0.000000 
5104640000 46 71 0 2 -0.246519 0.249844 0.249844 135301.000000 0.002500 0.999375 0.000000 0.000000 
5107200000 63 17 0 726 -0.246440 0.250000 0.250000 135301.000000 0.002500 0.998750 0.001250 0.000000 
5109760000 62 73 0 20 -0.246519 0.249844 0.249844 135366.000000 0.002500 0.999375 0.000000 0.000000 
5112320000 30 67 0 1439 -0.246598 0.250000 0.250000 135366.000000 0.002498 0.998751 0.000000 0.000000 
5114880000 70 72 0 706 -0.246361 0.250000 0.250000 135363.000000 0.002498 0.998126 0.000000 0.000000 
5117440000 30 60 0 816 -0.246282 0.249844 0.249844 135363.000000 0.002500 0.998750 0.000000 0.000000 
5120000000 72 36 0 1297 -0.246361 0.250000 0.250000 135363.000000 0.002500 0.998750 0.000000 0.000000 
5122560000 30 57 1302 653 -0.246598 0.250000 0.250000 135438.000000 0.002500 0.999375 0.000000 0.000000 
5125120000 75 50 0 273 -0.246835 0.250000 0.250000 135513.000000 0.002500 1.000000 0.000000 0.000000 
5127680000 49 13 0 717 -0.246835 0.250000 0.250000 135513.000000 0.002500 1.000000 0.000000 0.000000 
5130240000 32 48 311 461 -0.246835 0.250000 0.250000 135513.000000 0.002500 1.000000 0.000000 0.000000 
5132800000 13 26 0 792 -0.246915 0.250156 0.250156 135513.000000 0.002498 0.999375 0.000000 0.000000 
5135360000 8 58 0 880 -0.246915 0.250156 0.250156 135513.000000 0.002498 0.999375 0.000000 0.000000 
5137920000 54 63 0 1491 -0.246677 0.250156 0.250156 135510.000000 0.002498 0.998751 0.000625 0.000000 
5140480000 16 79 0 657 -0.246677 0.250156 0.250156 135510.000000 0.002498 0.998751 0.000000 0.000000 
5143040000 72 11 0 904 -0.246915 0.250156 0.250156 135567.000000 0.002498 0.999375 0.000000 0.000000 
5145600000 17 24 0 995 -0.246835 0.250000 0.250000 135582.000000 0.002500 1.000000 0.000000 0.000000 
5148160000 35 43 1002 50 -0.246835 0.250000 0.250000 135582.000000 0.002500 1.000000 0.000000 0.000000 
5150720000 65 66 0 1362 -0.246519 0.249844 0.249844 135594.000000 0.002500 0.999375 0.000000 0.000000 
5153280000 39 51 169 299 -0.246598 0.250000 0.250000 135594.000000 0.002500 0.999375 0.000625 0.000000 
5155840000 79 8 0 1037 -0.246598 0.250000 0.250000 135594.000000 0.002500 0.999375 0.000000 0.000000 
5158400000 22 24 537 243 -0.246598 0.250000 0.250000 135594.000000 0.002500 0.999375 0.000625 0.000000 
5160960000 26 65 0 1123 -0.246915 0.250156 0.250156 135669.000000 0.002498 0.999375 0.000000 0.000000 
5163520000 4 79 0 669 -0.246915 0.250156 0.250156 135669.000000 0.002498 0.999375 0.000000 0.000000 
5166080000 14 8 0 143 -0.246915 0.250156 0.250156 135669.000000 0.002498 0.999375 0.000000 0.000000 
5168640000 66 73 0 505 -0.246915 0.250156 0.250156 135669.000000 0.002498 0.999375 0.000000 0.000000 
5171200000 39 42 434 962 -0.246915 0.250156 0.250156 135669.000000 0.002498 0.999375 0.000000 0.000000 
5173760000 41 49 959 889 -0.246915 0.250156 0.250156 135669.000000 0.002498 0.999375 0.000000 0.000000 
5176320000 54 26 592 1414 -0.246915 0.250156 0.250156 135669.000000 0.002498 0.999375 0.000000 0.000000 
5178880000 75 28 0 1518 -0.246915 0.250156 0.250156 135669.000000 0.002498 0.999375 0.000000 0.000000 
5181440000 52 37 1178 498 -0.246915 0.250156 0.250156 135669.000000 0.002498 0.999375 0.000000 0.000000 
5184000000 31 24 1322 752 -0.246915 0.250156 0.250156 135669.000000 0.002498 0.999375 0.000000 0.000000 
5186560000 45 7 0 726 -0.246915 0.250156 0.250156 135669.000000 0.002498 0.999375 0.000000 0.000000 
5189120000 36 48 238 168 -0.246835 0.250000 0.250000 135684.000000 0.002500 1.000000 0.000000 0.000000 
5191680000 15 31 0 315 -0.246835 0.250000 0.250000 135684.000000 0.002500 1.000000 0.000000 0.000000 
5194240000 72 14 0 1086 -0.246835 0.250000 0.250000 135684.000000 0.002500 1.000000 0.000000 0.000000 
5196800000 45 29 1174 1019 -0.246835 0.250000 0.250000 135684.000000 0.002500 1.000000 0.000000 0.000000 
5199360000 70 21 0 1126 -0.246915 0.250156 0.250156 135684.000000 0.002498 0.999375 0.000000 0.000000 
5201920000 38 42 1540 523 -0.246915 0.250156 0.250156 135684.000000 0.002498 0.999375 0.000000 0.000000 
5204480000 30 54 1335 1262 -0.246915 0.250156 0.250156 135684.000000 0.002498 0.999375 0.000000 0.000000 
5207040000 55 60 0 205 -0.246835 0.250000 0.250000 135699.000000 0.002500 1.000000 0.000000 0.000000 
5209600000 41 41 500 1479 -0.246835 0.250000 0.250000 135699.000000 0.002500 1.000000 0.000000 0.000000 
5212160000 71 41 0 939 -0.246915 0.250156 0.250156 135699.000000 0.002498 0.999375 0.000000 0.000000 
5214720000 71 40 0 834 -0.246915 0.250156 0.250156 135699.000000 0.002498 0.999375 0.000000 0.000000 
5217280000 7 20 0 1394 -0.246915 0.250156 0.250156 135699.000000 0.002498 0.999375 0.000000 0.000000 
5219840000 51 28 365 910 -0.246915 0.250156 0.250156 135699.000000 0.002498 0.999375 0.000000 0.000000 
5222400000 19 75 0 891 -0.246915 0.250156 0.250156 135699.000000 0.002498 0.999375 0.000000 0.000000 
5224960000 65 8 0 496 -0.246915 0.250156 0.250156 135699.000000 0.002498 0.999375 0.000000 0.000000 
5227520000 47 22 68 709 -0.246915 0.250156 0.250156 135699.000000 0.002498 0.999375 0.000000 0.000000 
5230080000 41 24 580 197 -0.246835 0.250000 0.250000 135699.000000 0.002500 1.000000 0.000000 0.000000 
5232640000 29 30 987 228 -0.246835 0.250000 0.250000 135699.000000 0.002500 1.000000 0.000000 0.000000 
5235200000 64 43 0 537 -0.246835 0.250000 0.250000 135699.000000 0.002500 1.000000 0.000000 0.000000 
5237760000 23 75 0 422 -0.246835 0.250000 0.250000 135699.000000 0.002500 1.000000 0.000000 0.000000 
5240320000 59 6 0 995 -0.246835 0.250000 0.250000 135699.000000 0.002500 1.000000 0.000000 0.000000 
5242880000 76 8 0 824 -0.246835 0.250000 0.250000 135699.000000 0.002500 1.000000 0.000000 0.000000 
5245440000 9 29 0 945 -0.246915 0.250156 0.250156 135699.000000 0.002498 0.999375 0.000000 0.000000 
5248000000 75 20 0 1536 -0.246677 0.250156 0.250156 135696.000000 0.002498 0.998751 0.000625 0.000000 
5250560000 66 54 0 1163 -0.246677 0.250156 0.250156 135696.000000 0.002498 0.998751 0.000000 0.000000 
5253120000 41 30 167 538 -0.246915 0.250156 0.250156 135771.000000 0.002498 0.999375 0.000000 0.000000 
5255680000 30 49 700 342 -0.246915 0.250156 0.250156 135786.000000 0.002498 0.999375 0.000000 0.000000 
5258240000 3 9 0 1559 -0.246915 0.250156 0.250156 135786.000000 0.002498 0.999375 0.000000 0.000000 
5260800000 22 1 0 1413 -0.246915 0.250156 0.250156 135786.000000 0.002498 0.999375 0.000000 0.000000 
5263360000 26 10 0 545 -0.246915 0.250156 0.250156 135786.000000 0.002498 0.999375 0.000000 0.000000 
5265920000 4 59 0 998 -0.246915 0.250156 0.250156 135786.000000 0.002498 0.999375 0.000000 0.000000 
5268480000 75 44 0 595 -0.246915 0.250156 0.250156 135786.000000 0.002498 0.999375 0.000000 0.000000 
5271040000 34 22 635 190 -0.246835 0.250000 0.250000 135801.000000 0.002500 1.000000 0.000000 0.000000 
5273600000 60 16 0 1573 -0.246835 0.250000 0.250000 135801.000000 0.002500 1.000000 0.000000 0.000000 
5276160000 72 57 0 577 -0.246835 0.250000 0.250000 135801.000000 0.002500 1.000000 0.000000 0.000000 
5278720000 11 40 0 1275 -0.246835 0.250000 0.250000 135801.000000 0.002500 1.000000 0.000000 0.000000 
5281280000 38 14 0 1553 -0.246835 0.250000 0.250000 135801.000000 0.002500 1.000000 0.000000 0.000000 
5283840000 10 37 0 250 -0.246598 0.250000 0.250000 135798.000000 0.002500 0.999375 0.000000 0.000000 
5286400000 23 3 0 256 -0.246598 0.250000 0.250000 135798.000000 0.002500 0.999375 0.000000 0.000000 
5288960000 64 57 0 1305 -0.246598 0.250000 0.250000 135798.000000 0.002500 0.999375 0.000000 0.000000 
5291520000 30 48 1464 722 -0.246598 0.250000 0.250000 135798.000000 0.002500 0.999375 0.000000 0.000000 
5294080000 47 35 1197 1574 -0.246677 0.250156 0.250156 135798.000000 0.002498 0.998751 0.000000 0.000000 
5296640000 58 25 1042 171 -0.246598 0.250000 0.250000 135813.000000 0.002498 0.998751 0.000000 0.000000 
5299200000 38 62 0 1462 -0.246835 0.250000 0.250000 135873.000000 0.002500 1.000000 0.000000 0.000000 
5301760000 7 66 0 1414 -0.246835 0.250000 0.250000 135873.000000 0.002500 1.000000 0.000000 0.000000 
5304320000 52 55 643 1103 -0.246835 0.250000 0.250000 135873.000000 0.002500 1.000000 0.000000 0.000000 
5306880000 60 63 0 297 -0.246835 0.250000 0.250000 135873.000000 0.002500 1.000000 0.000000 0.000000 
5309440000 31 48 1110 931 -0.246835 0.250000 0.250000 135873.000000 0.002500 1.000000 0.000000 0.000000 
5312000000 57 6 0 531 -0.246835 0.250000 0.250000 135873.000000 0.002500 1.000000 0.000000 0.000000 
5314560000 78 3 0 892 -0.246835 0.250000 0.250000 135873.000000 0.002500 1.000000 0.000000 0.000000 
5317120000 55 19 0 100 -0.246835 0.250000 0.250000 135873.000000 0.002500 1.000000 0.000000 0.000000 
5319680000 64 43 0 631 -0.246835 0.250000 0.250000 135873.000000 0.002500 1.000000 0.000000 0.000000 
5322240000 0 33 0 1505 -0.246835 0.250000 0.250000 135873.000000 0.002500 1.000000 0.000000 0.000000 
5324800000 56 9 0 180 -0.246835 0.250000 0.250000 135873.000000 0.002500 1.000000 0.000000 0.000000 
5327360000 50 57 905 625 -0.246835 0.250000 0.250000 135888.000000 0.002500 1.000000 0.000000 0.000000 
5329920000 4 52 0 410 -0.246835 0.250000 0.250000 135888.000000 0.002500 1.000000 0.000000 0.000000 
5332480000 16 22 0 999 -0.246361 0.250000 0.250000 135882.000000 0.002500 0.998750 0.000625 0.000000 
5335040000 50 40 843 847 -0.246598 0.250000 0.250000 135885.000000 0.002500 0.999375 0.000000 0.000000 
5337600000 67 54 0 1343 -0.246915 0.250156 0.250156 135960.000000 0.002498 0.999375 0.000000 0.000000 
5340160000 10 16 0 1000 -0.246915 0.250156 0.250156 135960.000000 0.002498 0.999375 0.000000 0.000000 
5342720000 33 42 393 562 -0.246677 0.250156 0.250156 135957.000000 0.002498 0.998751 0.000625 0.000000 
5345280000 78 8 0 1041 -0.246677 0.250156 0.250156 135957.000000 0.002498 0.998751 0.000000 0.000000 
5347840000 50 23 1268 1427 -0.246677 0.250156 0.250156 135957.000000 0.002498 0.998751 0.000000 0.000000 
5350400000 7 75 0 1325 -0.246835 0.250000 0.250000 136047.000000 0.002500 1.000000 0.000000 0.000000 
5352960000 38 2 0 792 -0.246915 0.250156 0.250156 136047.000000 0.002498 0.999375 0.000000 0.000000 
5355520000 33 40 62 898 -0.246915 0.250156 0.250156 136047.000000 0.002498 0.999375 0.000000 0.000000 
5358080000 41 20 855 435 -0.246915 0.250156 0.250156 136047.000000 0.002498 0.999375 0.000000 0.000000 
5360640000 22 56 1316 726 -0.246915 0.250156 0.250156 136047.000000 0.002498 0.999375 0.000000 0.000000 
5363200000 2 31 0 1093 -0.246598 0.250000 0.250000 136059.000000 0.002498 0.998751 0.000000 0.000000 
5365760000 12 32 0 256 -0.246598 0.250000 0.250000 136059.000000 0.002498 0.998751 0.000000 0.000000 
5368320000 67 79 0 665 -0.246677 0.250156 0.250156 136059.000000 0.002498 0.998751 0.000625 0.000000 
5370880000 64 40 0 665 -0.246677 0.250156 0.250156 136074.000000 0.002498 0.998751 0.000000 0.000000 
5373440000 37 65 0 1257 -0.246677 0.250156 0.250156 136074.000000 0.002498 0.998751 0.000000 0.000000 
5376000000 1 29 0 676 -0.246677 0.250156 0.250156 136074.000000 0.002498 0.998751 0.000000 0.000000 
5378560000 67 64 0 1103 -0.246598 0.250000 0.250000 136089.000000 0.002498 0.998751 0.000000 0.000000 
5381120000 18 30 0 644 -0.246915 0.250156 0.250156 136149.000000 0.002498 0.999375 0.000000 0.000000 
5383680000 23 13 0 365 -0.246915 0.250156 0.250156 136149.000000 0.002498 0.999375 0.000000 0.000000 
5386240000 40 75 0 1430 -0.246915 0.250156 0.250156 136149.000000 0.002498 0.999375 0.000000 0.000000 
5388800000 9 44 0 1159 -0.246835 0.250000 0.250000 136164.000000 0.002500 1.000000 0.000000 0.000000 
5391360000 28 32 290 198 -0.246835 0.250000 0.250000 136164.000000 0.002500 1.000000 0.000000 0.000000 
5393920000 11 44 0 1376 -0.246835 0.250000 0.250000 136164.000000 0.002500 1.000000 0.000000 0.000000 
5396480000 75 34 0 1030 -0.246915 0.250156 0.250156 136164.000000 0.002498 0.999375 0.000000 0.000000 
5399040000 43 48 578 1405 -0.246915 0.250156 0.250156 136164.000000 0.002498 0.999375 0.000000 0.000000 
5401600000 27 78 0 1431 -0.246915 0.250156 0.250156 136164.000000 0.002498 0.999375 0.000000 0.000000 
5404160000 47 69 0 778 -0.246835 0.250000 0.250000 136179.000000 0.002500 1.000000 0.000000 0.000000 
5406720000 35 56 1014 981 -0.246835 0.250000 0.250000 136179.000000 0.002500 1.000000 0.000000 0.000000 
5409280000 7 10 0 860 -0.246835 0.250000 0.250000 136179.000000 0.002500 1.000000 0.000000 0.000000 
5411840000 14 74 0 251 -0.246835 0.250000 0.250000 136179.000000 0.002500 1.000000 0.000000 0.000000 
5414400000 36 64 0 105 -0.246835 0.250000 0.250000 136179.000000 0.002500 1.000000 0.000000 0.000000 
5416960000 53 45 1150 780 -0.246835 0.250000 0.250000 136179.000000 0.002500 1.000000 0.000000 0.000000 
5419520000 38 24 1476 27 -0.246835 0.250000 0.250000 136179.000000 0.002500 1.000000 0.000000 0.000000 
5422080000 15 24 0 1119 -0.246835 0.250000 0.250000 136179.000000 0.002500 1.000000 0.000000 0.000000 
5424640000 21 77 0 390 -0.246835 0.250000 0.250000 136179.000000 0.002500 1.000000 0.000000 0.000000 
5427200000 35 44 1126 73 -0.246835 0.250000 0.250000 136179.000000 0.002500 1.000000 0.000000 0.000000 
5429760000 65 44 0 449 -0.246835 0.250000 0.250000 136179.000000 0.002500 1.000000 0.000000 0.000000 
5432320000 62 17 0 1437 -0.246915 0.250156 0.250156 136179.000000 0.002498 0.999375 0.000000 0.000000 
5434880000 73 30 0 740 -0.246915 0.250156 0.250156 136179.000000 0.002498 0.999375 0.000000 0.000000 
5437440000 50 61 0 230 -0.246915 0.250156 0.250156 136179.000000 0.002498 0.999375 0.000000 0.000000 
5440000000 60 10 0 308 -0.246915 0.250156 0.250156 136179.000000 0.002498 0.999375 0.000000 0.000000 
5442560000 75 31 0 523 -0.246915 0.250156 0.250156 136179.000000 0.002498 0.999375 0.000000 0.000000 
5445120000 47 69 0 1404 -0.246915 0.250156 0.250156 136179.000000 0.002498 0.999375 0.000000 0.000000 
5447680000 46 55 1218 292 -0.246915 0.250156 0.250156 136179.000000 0.002498 0.999375 0.000000 0.000000 
5450240000 33 46 1477 1066 -0.246915 0.250156 0.250156 136179.000000 0.002498 0.999375 0.000000 0.000000 
5452800000 46 45 322 651 -0.246915 0.250156 0.250156 136179.000000 0.002498 0.999375 0.000000 0.000000 
5455360000 8 35 0 242 -0.246915 0.250156 0.250156 136179.000000 0.002498 0.999375 0.000000 0.000000 
5457920000 62 78 0 1214 -0.246835 0.250000 0.250000 136194.000000 0.002500 1.000000 0.000000 0.000000 
5460480000 71 77 0 458 -0.246835 0.250000 0.250000 136194.000000 0.002500 1.000000 0.000000 0.000000 
5463040000 8 74 0 775 -0.246915 0.250156 0.250156 136194.000000 0.002498 0.999375 0.000000 0.000000 
5465600000 71 72 0 1292 -0.246835 0.250000 0.250000 136194.000000 0.002500 1.000000 0.000000 0.000000 
5468160000 4 7 0 637 -0.246915 0.250156 0.250156 136194.000000 0.002498 0.999375 0.000000 0.000000 
5470720000 19 62 0 49 -0.246835 0.250000 0.250000 136209.000000 0.002500 1.000000 0.000000 0.000000 
5473280000 75 4 0 512 -0.246835 0.250000 0.250000 136209.000000 0.002500 1.000000 0.000000 0.000000 
5475840000 25 0 0 115 -0.246915 0.250156 0.250156 136209.000000 0.002498 0.999375 0.000000 0.000000 
5478400000 32 70 0 13 -0.246915 0.250156 0.250156 136209.000000 0.002498 0.999375 0.000000 0.000000 
5480960000 74 9 0 723 -0.246915 0.250156 0.250156 136209.000000 0.002498 0.999375 0.000000 0.000000 
5483520000 43 76 0 368 -0.246915 0.250156 0.250156 136209.000000 0.002498 0.999375 0.000000 0.000000 
5486080000 67 31 0 1252 -0.246915 0.250156 0.250156 136209.000000 0.002498 0.999375 0.000000 0.000000 
5488640000 67 61 0 114 -0.246835 0.250000 0.250000 136209.000000 0.002500 1.000000 0.000000 0.000000 
5491200000 40 69 0 1317 -0.246835 0.250000 0.250000 136209.000000 0.002500 1.000000 0.000000 0.000000 
5493760000 69 15 0 488 -0.246835 0.250000 0.250000 136209.000000 0.002500 1.000000 0.000000 0.000000 
5496320000 0 2 0 426 -0.246915 0.250156 0.250156 136209.000000 0.002498 0.999375 0.000000 0.000000 
5498880000 1 79 0 996 -0.246677 0.250156 0.250156 136206.000000 0.002498 0.998751 0.000000 0.000000 
5501440000 76 36 0 146 -0.246598 0.250000 0.250000 136221.000000 0.002498 0.998751 0.000000 0.000000 
5504000000 77 48 0 976 -0.246598 0.250000 0.250000 136221.000000 0.002498 0.998751 0.000000 0.000000 
5506560000 37 30 1489 1206 -0.246915 0.250156 0.250156 136281.000000 0.002498 0.999375 0.000000 0.000000 
5509120000 74 20 0 1131 -0.246915 0.250156 0.250156 136281.000000 0.002498 0.999375 0.000000 0.000000 
5511680000 8 40 0 695 -0.246915 0.250156 0.250156 136281.000000 0.002498 0.999375 0.000000 0.000000 
5514240000 60 73 0 94 -0.246915 0.250156 0.250156 136281.000000 0.002498 0.999375 0.000000 0.000000 
5516800000 41 6 0 656 -0.246915 0.250156 0.250156 136281.000000 0.002498 0.999375 0.000000 0.000000 
5519360000 23 13 0 519 -0.246915 0.250156 0.250156 136281.000000 0.002498 0.999375 0.000000 0.000000 
5521920000 0 64 0 1149 -0.246835 0.250000 0.250000 136296.000000 0.002500 1.000000 0.000000 0.000000 
5524480000 50 54 1444 897 -0.246915 0.250156 0.250156 136296.000000 0.002498 0.999375 0.000000 0.000000 
5527040000 43 45 1112 714 -0.246915 0.250156 0.250156 136296.000000 0.002498 0.999375 0.000000 0.000000 
5529600000 58 0 0 1537 -0.246915 0.250156 0.250156 136296.000000 0.002498 0.999375 0.000000 0.000000 
5532160000 58 19 0 1085 -0.246915 0.250156 0.250156 136296.000000 0.002498 0.999375 0.000000 0.000000 
5534720000 70 27 0 450 -0.246915 0.250156 0.250156 136296.000000 0.002498 0.999375 0.000000 0.000000 
5537280000 8 22 0 1164 -0.246915 0.250156 0.250156 136296.000000 0.002498 0.999375 0.000000 0.000000 
5539840000 38 31 1304 1522 -0.246519 0.250156 0.250156 136293.000000 0.002498 0.998126 0.001249 0.000000 
5542400000 42 76 0 933 -0.246361 0.250156 0.250156 136293.000000 0.002498 0.997502 0.000000 0.000000 
5544960000 11 57 0 1038 -0.246361 0.250156 0.250156 136293.000000 0.002498 0.997502 0.000000 0.000000 
5547520000 46 45 322 355 -0.246519 0.250156 0.250156 136343.000000 0.002498 0.998126 0.000000 0.000000 
5550080000 36 49 846 326 -0.246915 0.250156 0.250156 136468.000000 0.002498 0.999375 0.000000 0.000000 
5552640000 8 73 0 1098 -0.246915 0.250156 0.250156 136468.000000 0.002498 0.999375 0.000000 0.000000 
5555200000 6 5 0 160 -0.246915 0.250156 0.250156 136468.000000 0.002498 0.999375 0.000000 0.000000 
5557760000 36 21 481 981 -0.246915 0.250156 0.250156 136468.000000 0.002498 0.999375 0.000000 0.000000 
5560320000 60 57 0 755 -0.246677 0.250156 0.250156 136465.000000 0.002498 0.998751 0.000625 0.000000 
5562880000 22 74 0 211 -0.245886 0.250000 0.250000 136477.000000 0.002498 0.996252 0.002498 0.000000 
5565440000 41 23 1448 436 -0.245728 0.249844 0.249844 136477.000000 0.002498 0.996252 0.000625 0.000000 
5568000000 54 32 637 254 -0.245807 0.249844 0.249844 136577.000000 0.002498 0.996252 0.001874 0.000000 
5570560000 18 11 0 677 -0.245649 0.249688 0.249688 136592.000000 0.002500 0.996250 0.000625 0.000000 
5573120000 33 34 1573 1243 -0.245965 0.249688 0.249688 136742.000000 0.002500 0.997500 0.001250 0.000000 
5575680000 35 54 276 1015 -0.245886 0.249531 0.249531 136757.000000 0.002500 0.997500 0.000000 0.000000 
5578240000 52 9 0 1505 -0.246598 0.250000 0.250000 136862.000000 0.002500 0.999375 0.000000 0.000000 
5580800000 52 10 0 239 -0.246598 0.250000 0.250000 136862.000000 0.002500 0.999375 0.000000 0.000000 
5583360000 61 33 0 643 -0.246598 0.250000 0.250000 136862.000000 0.002500 0.999375 0.000000 0.000000 
5585920000 23 46 1367 1550 -0.246203 0.249688 0.249688 136889.000000 0.002500 0.998750 0.000000 0.000000 
5588480000 58 24 1332 619 -0.246203 0.249688 0.249688 136889.000000 0.002500 0.998750 0.000000 0.000000 
5591040000 8 78 0 1100 -0.246282 0.249844 0.249844 136889.000000 0.002500 0.998750 0.000000 0.000000 
5593600000 8 48 0 403 -0.246835 0.250000 0.250000 136967.000000 0.002500 1.000000 0.000000 0.000000 
5596160000 57 32 836 1389 -0.246835 0.250000 0.250000 136967.000000 0.002500 1.000000 0.000000 0.000000 
5598720000 22 49 1092 953 -0.246835 0.250000 0.250000 136967.000000 0.002500 1.000000 0.000000 0.000000 
5601280000 27 26 373 486 -0.246835 0.250000 0.250000 136967.000000 0.002500 1.000000 0.000000 0.000000 
5603840000 59 4 0 1105 -0.246835 0.250000 0.250000 136967.000000 0.002500 1.000000 0.000000 0.000000 
5606400000 25 4 0 1478 -0.246915 0.250156 0.250156 136967.000000 0.002498 0.999375 0.000000 0.000000 
5608960000 48 10 0 683 -0.246915 0.250156 0.250156 136967.000000 0.002498 0.999375 0.000000 0.000000 
5611520000 52 71 0 51 -0.246915 0.250156 0.250156 136967.000000 0.002498 0.999375 0.000000 0.000000 
5614080000 57 0 0 694 -0.246915 0.250156 0.250156 136967.000000 0.002498 0.999375 0.000000 0.000000 
5616640000 44 73 0 1281 -0.246915 0.250156 0.250156 136967.000000 0.002498 0.999375 0.000000 0.000000 
5619200000 2 39 0 84 -0.246835 0.250000 0.250000 136967.000000 0.002500 1.000000 0.000000 0.000000 
5621760000 73 72 0 1481 -0.246835 0.250000 0.250000 136967.000000 0.002500 1.000000 0.000000 0.000000 
5624320000 16 76 0 1068 -0.246915 0.250156 0.250156 136967.000000 0.002498 0.999375 0.000000 0.000000 
5626880000 48 68 0 1292 -0.246915 0.250156 0.250156 136967.000000 0.002498 0.999375 0.000000 0.000000 
5629440000 19 36 0 1319 -0.246835 0.250000 0.250000 136982.000000 0.002500 1.000000 0.000000 0.000000 
5632000000 73 58 0 1598 -0.246835 0.250000 0.250000 136982.000000 0.002500 1.000000 0.000000 0.000000 
5634560000 41 77 0 256 -0.246835 0.250000 0.250000 136982.000000 0.002500 1.000000 0.000000 0.000000 
5637120000 8 28 0 1463 -0.246835 0.250000 0.250000 136982.000000 0.002500 1.000000 0.000000 0.000000 
5639680000 4 65 0 1188 -0.246835 0.250000 0.250000 136982.000000 0.002500 1.000000 0.000000 0.000000 
5642240000 39 67 0 18 -0.246835 0.250000 0.250000 136982.000000 0.002500 1.000000 0.000000 0.000000 
5644800000 44 53 404 353 -0.246835 0.250000 0.250000 136982.000000 0.002500 1.000000 0.000000 0.000000 
5647360000 36 9 0 747 -0.246835 0.250000 0.250000 136982.000000 0.002500 1.000000 0.000000 0.000000 
5649920000 50 42 744 808 -0.246915 0.250156 0.250156 136982.000000 0.002498 0.999375 0.000000 0.000000 
5652480000 72 38 0 511 -0.246835 0.250000 0.250000 136997.000000 0.002500 1.000000 0.000000 0.000000 
5655040000 62 64 0 469 -0.246835 0.250000 0.250000 136997.000000 0.002500 1.000000 0.000000 0.000000 
5657600000 69 40 0 729 -0.246835 0.250000 0.250000 136997.000000 0.002500 1.000000 0.000000 0.000000 
5660160000 68 62 0 705 -0.246835 0.250000 0.250000 136997.000000 0.002500 1.000000 0.000000 0.000000 
5662720000 2 68 0 421 -0.246915 0.250156 0.250156 136997.000000 0.002498 0.999375 0.000000 0.000000 
5665280000 32 13 0 540 -0.246915 0.250156 0.250156 136997.000000 0.002498 0.999375 0.000000 0.000000 
5667840000 76 68 0 1304 -0.246915 0.250156 0.250156 136997.000000 0.002498 0.999375 0.000000 0.000000 
5670400000 51 27 614 866 -0.246915 0.250156 0.250156 136997.000000 0.002498 0.999375 0.000000 0.000000 
5672960000 58 17 0 1253 -0.246915 0.250156 0.250156 136997.000000 0.002498 0.999375 0.000000 0.000000 
5675520000 43 10 0 1573 -0.246915 0.250156 0.250156 136997.000000 0.002498 0.999375 0.000000 0.000000 
5678080000 73 31 0 329 -0.246835 0.250000 0.250000 136997.000000 0.002500 1.000000 0.000000 0.000000 
5680640000 56 68 0 1260 -0.246835 0.250000 0.250000 136997.000000 0.002500 1.000000 0.000000 0.000000 
5683200000 49 2 0 140 -0.246835 0.250000 0.250000 136997.000000 0.002500 1.000000 0.000000 0.000000 
5685760000 36 72 0 374 -0.246835 0.250000 0.250000 136997.000000 0.002500 1.000000 0.000000 0.000000 
5688320000 40 70 0 1156 -0.246835 0.250000 0.250000 136997.000000 0.002500 1.000000 0.000000 0.000000 
5690880000 32 65 0 835 -0.246915 0.250156 0.250156 136997.000000 0.002498 0.999375 0.000000 0.000000 
5693440000 29 42 1480 1394 -0.246835 0.250000 0.250000 136997.000000 0.002500 1.000000 0.000000 0.000000 
5696000000 18 11 0 999 -0.246835 0.250000 0.250000 136997.000000 0.002500 1.000000 0.000000 0.000000 
5698560000 57 74 0 1445 -0.246915 0.250156 0.250156 136997.000000 0.002498 0.999375 0.000000 0.000000 
5701120000 47 67 0 63 -0.246677 0.250156 0.250156 136994.000000 0.002498 0.998751 0.000000 0.000000 
5703680000 59 17 0 1423 -0.246440 0.250156 0.250156 136991.000000 0.002498 0.998126 0.000000 0.000000 
5706240000 38 20 301 1232 -0.246677 0.250156 0.250156 137066.000000 0.002498 0.998751 0.000000 0.000000 
5708800000 26 39 574 1206 -0.246677 0.250156 0.250156 137066.000000 0.002498 0.998751 0.000000 0.000000 
5711360000 0 62 0 1362 -0.246677 0.250156 0.250156 137066.000000 0.002498 0.998751 0.000000 0.000000 
5713920000 16 18 0 1234 -0.246677 0.250156 0.250156 137066.000000 0.002498 0.998751 0.000000 0.000000 
5716480000 71 12 0 430 -0.246598 0.250000 0.250000 137081.000000 0.002500 0.999375 0.000000 0.000000 
5719040000 57 56 1253 305 -0.246519 0.249844 0.249844 137096.000000 0.002500 0.999375 0.000000 0.000000 
5721600000 34 13 0 677 -0.246519 0.249844 0.249844 137096.000000 0.002500 0.999375 0.000000 0.000000 
5724160000 45 16 0 1087 -0.246835 0.250000 0.250000 137156.000000 0.002500 1.000000 0.000000 0.000000 
5726720000 55 56 1374 1339 -0.246835 0.250000 0.250000 137156.000000 0.002500 1.000000 0.000000 0.000000 
5729280000 8 25 0 71 -0.246519 0.249844 0.249844 137168.000000 0.002500 0.999375 0.000000 0.000000 
5731840000 32 30 375 977 -0.246519 0.249844 0.249844 137168.000000 0.002500 0.999375 0.000000 0.000000 
5734400000 26 50 1087 11 -0.246835 0.250000 0.250000 137228.000000 0.002500 1.000000 0.000000 0.000000 
5736960000 73 9 0 1172 -0.246835 0.250000 0.250000 137228.000000 0.002500 1.000000 0.000000 0.000000 
5739520000 36 26 1466 1425 -0.246835 0.250000 0.250000 137228.000000 0.002500 1.000000 0.000000 0.000000 
5742080000 30 28 348 839 -0.246519 0.249844 0.249844 137225.000000 0.002500 0.999375 0.000000 0.000000 
5744640000 21 72 0 353 -0.245965 0.249844 0.249844 137222.000000 0.002500 0.997500 0.001875 0.000000 
5747200000 58 38 1325 649 -0.245965 0.250000 0.250000 137222.000000 0.002498 0.996877 0.000000 0.000000 
5749760000 20 34 646 125 -0.245807 0.250000 0.250000 137244.000000 0.002498 0.996252 0.000000 0.000000 
5752320000 43 12 0 373 -0.246044 0.250000 0.250000 137344.000000 0.002498 0.996877 0.000000 0.000000 
5754880000 40 44 913 698 -0.246677 0.250156 0.250156 137504.000000 0.002498 0.998751 0.000000 0.000000 
5757440000 1 46 0 121 -0.246677 0.250156 0.250156 137504.000000 0.002498 0.998751 0.000000 0.000000 
5760000000 35 6 0 279 -0.246361 0.250000 0.250000 137516.000000 0.002498 0.998126 0.000000 0.000000 
5762560000 70 38 0 1422 -0.246598 0.250000 0.250000 137591.000000 0.002498 0.998751 0.000000 0.000000 
5765120000 76 46 0 1006 -0.246915 0.250156 0.250156 137651.000000 0.002498 0.999375 0.000000 0.000000 
5767680000 1 48 0 1037 -0.246915 0.250156 0.250156 137651.000000 0.002498 0.999375 0.000000 0.000000 
5770240000 12 58 0 436 -0.246677 0.250156 0.250156 137648.000000 0.002498 0.998751 0.000000 0.000000 
5772800000 63 12 0 1060 -0.246677 0.250156 0.250156 137648.000000 0.002498 0.998751 0.000000 0.000000 
5775360000 67 74 0 1086 -0.246598 0.250000 0.250000 137663.000000 0.002498 0.998751 0.000000 0.000000 
5777920000 1 74 0 1354 -0.246598 0.250000 0.250000 137663.000000 0.002498 0.998751 0.000000 0.000000 
5780480000 58 20 483 564 -0.246915 0.250156 0.250156 137723.000000 0.002498 0.999375 0.000000 0.000000 
5783040000 27 65 0 311 -0.246915 0.250156 0.250156 137738.000000 0.002498 0.999375 0.000000 0.000000 
5785600000 13 72 0 1319 -0.246915 0.250156 0.250156 137738.000000 0.002498 0.999375 0.000000 0.000000 
5788160000 7 31 0 57 -0.246835 0.250000 0.250000 137738.000000 0.002500 1.000000 0.000000 0.000000 
5790720000 5 78 0 745 -0.246835 0.250000 0.250000 137738.000000 0.002500 1.000000 0.000000 0.000000 
5793280000 35 17 0 1185 -0.246835 0.250000 0.250000 137738.000000 0.002500 1.000000 0.000000 0.000000 
5795840000 52 8 0 400 -0.246598 0.250000 0.250000 137735.000000 0.002500 0.999375 0.000625 0.000000 
5798400000 1 7 0 424 -0.246677 0.250156 0.250156 137735.000000 0.002498 0.998751 0.000000 0.000000 
5800960000 48 12 0 729 -0.246677 0.250156 0.250156 137735.000000 0.002498 0.998751 0.000000 0.000000 
5803520000 77 55 0 1110 -0.246598 0.250000 0.250000 137750.000000 0.002498 0.998751 0.000000 0.000000 
5806080000 40 10 0 1338 -0.246598 0.250000 0.250000 137750.000000 0.002498 0.998751 0.000000 0.000000 
5808640000 68 79 0 273 -0.246915 0.250156 0.250156 137753.000000 0.002498 0.999375 0.000000 0.000000 
5811200000 9 38 0 120 -0.246915 0.250156 0.250156 137753.000000 0.002498 0.999375 0.000000 0.000000 
5813760000 38 35 306 1286 -0.246677 0.250156 0.250156 137750.000000 0.002498 0.998751 0.000625 0.000000 
5816320000 37 56 1381 387 -0.246598 0.250000 0.250000 137765.000000 0.002498 0.998751 0.000000 0.000000 
5818880000 65 69 0 1340 -0.246677 0.250156 0.250156 137765.000000 0.002498 0.998751 0.000000 0.000000 
5821440000 77 2 0 391 -0.246677 0.250156 0.250156 137765.000000 0.002498 0.998751 0.000000 0.000000 
5824000000 35 42 180 1268 -0.246835 0.250000 0.250000 137840.000000 0.002500 1.000000 0.000000 0.000000 
5826560000 32 62 0 1020 -0.246915 0.250156 0.250156 137840.000000 0.002498 0.999375 0.000000 0.000000 
5829120000 25 1 0 865 -0.246835 0.250000 0.250000 137840.000000 0.002500 1.000000 0.000000 0.000000 
5831680000 10 75 0 130 -0.246835 0.250000 0.250000 137840.000000 0.002500 1.000000 0.000000 0.000000 
5834240000 42 32 1257 1542 -0.246915 0.250156 0.250156 137840.000000 0.002498 0.999375 0.000000 0.000000 
5836800000 35 47 1408 1347 -0.246915 0.250156 0.250156 137840.000000 0.002498 0.999375 0.000000 0.000000 
5839360000 52 70 0 651 -0.246915 0.250156 0.250156 137840.000000 0.002498 0.999375 0.000000 0.000000 
5841920000 9 63 0 1312 -0.246915 0.250156 0.250156 137840.000000 0.002498 0.999375 0.000000 0.000000 
5844480000 35 46 685 1310 -0.246915 0.250156 0.250156 137840.000000 0.002498 0.999375 0.000000 0.000000 
5847040000 45 31 719 890 -0.246598 0.250000 0.250000 137852.000000 0.002500 0.999375 0.000000 0.000000 
5849600000 30 39 1235 1300 -0.246598 0.250000 0.250000 137852.000000 0.002500 0.999375 0.000000 0.000000 
5852160000 45 2 0 1412 -0.246598 0.250000 0.250000 137852.000000 0.002500 0.999375 0.000000 0.000000 
5854720000 18 52 0 606 -0.246598 0.250000 0.250000 137852.000000 0.002500 0.999375 0.000000 0.000000 
5857280000 48 48 159 1085 -0.246598 0.250000 0.250000 137852.000000 0.002500 0.999375 0.000000 0.000000 
5859840000 48 6 0 506 -0.246598 0.250000 0.250000 137852.000000 0.002500 0.999375 0.000000 0.000000 
5862400000 58 24 1332 1060 -0.246598 0.250000 0.250000 137852.000000 0.002500 0.999375 0.000000 0.000000 
5864960000 32 28 764 778 -0.246598 0.250000 0.250000 137852.000000 0.002500 0.999375 0.000000 0.000000 
5867520000 7 30 0 752 -0.246598 0.250000 0.250000 137924.000000 0.002500 0.999375 0.000000 0.000000 
5870080000 48 25 1156 960 -0.246598 0.250000 0.250000 137924.000000 0.002500 0.999375 0.000000 0.000000 
5872640000 69 65 0 737 -0.246519 0.249844 0.249844 138011.000000 0.002500 0.999375 0.000000 0.000000 
5875200000 3 50 0 162 -0.246598 0.250000 0.250000 138011.000000 0.002500 0.999375 0.000000 0.000000 
5877760000 43 34 1199 1207 -0.246440 0.250000 0.250000 138083.000000 0.002500 0.998750 0.001250 0.000000 
5880320000 55 10 0 1160 -0.246598 0.250000 0.250000 138118.000000 0.002500 0.999375 0.000000 0.000000 
5882880000 40 69 0 1092 -0.246677 0.250156 0.250156 138168.000000 0.002498 0.998751 0.000625 0.000000 
5885440000 51 46 1496 1019 -0.246835 0.250000 0.250000 138186.000000 0.002500 1.000000 0.000000 0.000000 
5888000000 35 61 0 1595 -0.246835 0.250000 0.250000 138186.000000 0.002500 1.000000 0.000000 0.000000 
5890560000 7 37 0 313 -0.246915 0.250156 0.250156 138186.000000 0.002498 0.999375 0.000000 0.000000 
5893120000 26 39 574 1030 -0.246835 0.250000 0.250000 138201.000000 0.002500 1.000000 0.000000 0.000000 
5895680000 73 24 0 507 -0.246835 0.250000 0.250000 138201.000000 0.002500 1.000000 0.000000 0.000000 
5898240000 69 52 0 1564 -0.246835 0.250000 0.250000 138201.000000 0.002500 1.000000 0.000000 0.000000 
5900800000 69 0 0 1369 -0.246835 0.250000 0.250000 138201.000000 0.002500 1.000000 0.000000 0.000000 
5903360000 47 12 0 1241 -0.246835 0.250000 0.250000 138201.000000 0.002500 1.000000 0.000000 0.000000 
5905920000 45 45 689 1181 -0.246835 0.250000 0.250000 138201.000000 0.002500 1.000000 0.000000 0.000000 
5908480000 4 47 0 674 -0.246835 0.250000 0.250000 138201.000000 0.002500 1.000000 0.000000 0.000000 
5911040000 47 52 350 172 -0.246835 0.250000 0.250000 138201.000000 0.002500 1.000000 0.000000 0.000000 
5913600000 50 67 0 59 -0.246915 0.250156 0.250156 138201.000000 0.002498 0.999375 0.000000 0.000000 
5916160000 56 37 928 728 -0.246915 0.250156 0.250156 138201.000000 0.002498 0.999375 0.000000 0.000000 
5918720000 77 29 0 181 -0.246915 0.250156 0.250156 138201.000000 0.002498 0.999375 0.000000 0.000000 
5921280000 2 12 0 1312 -0.246835 0.250000 0.250000 138201.000000 0.002500 1.000000 0.000000 0.000000 
5923840000 65 32 0 474 -0.246835 0.250000 0.250000 138201.000000 0.002500 1.000000 0.000000 0.000000 
5926400000 48 31 100 937 -0.246835 0.250000 0.250000 138201.000000 0.002500 1.000000 0.000000 0.000000 
5928960000 42 15 0 1396 -0.246835 0.250000 0.250000 138201.000000 0.002500 1.000000 0.000000 0.000000 
5931520000 22 30 1519 1327 -0.246835 0.250000 0.250000 138201.000000 0.002500 1.000000 0.000000 0.000000 
5934080000 5 2 0 304 -0.246915 0.250156 0.250156 138201.000000 0.002498 0.999375 0.000000 0.000000 
5936640000 33 50 954 77 -0.246835 0.250000 0.250000 138201.000000 0.002500 1.000000 0.000000 0.000000 
5939200000 28 46 808 699 -0.246835 0.250000 0.250000 138201.000000 0.002500 1.000000 0.000000 0.000000 
5941760000 67 29 0 161 -0.246835 0.250000 0.250000 138201.000000 0.002500 1.000000 0.000000 0.000000 
5944320000 49 11 0 454 -0.246835 0.250000 0.250000 138201.000000 0.002500 1.000000 0.000000 0.000000 
5946880000 33 1 0 914 -0.246835 0.250000 0.250000 138201.000000 0.002500 1.000000 0.000000 0.000000 
5949440000 44 73 0 660 -0.246835 0.250000 0.250000 138201.000000 0.002500 1.000000 0.000000 0.000000 
5952000000 14 34 0 505 -0.246915 0.250156 0.250156 138201.000000 0.002498 0.999375 0.000000 0.000000 
5954560000 59 30 213 709 -0.246835 0.250000 0.250000 138216.000000 0.002500 1.000000 0.000000 0.000000 
5957120000 67 3 0 1203 -0.246835 0.250000 0.250000 138216.000000 0.002500 1.000000 0.000000 0.000000 
5959680000 21 12 0 423 -0.246835 0.250000 0.250000 138216.000000 0.002500 1.000000 0.000000 0.000000 
5962240000 64 4 0 434 -0.246835 0.250000 0.250000 138216.000000 0.002500 1.000000 0.000000 0.000000 
5964800000 42 75 0 813 -0.246835 0.250000 0.250000 138216.000000 0.002500 1.000000 0.000000 0.000000 
5967360000 27 54 1576 466 -0.246835 0.250000 0.250000 138216.000000 0.002500 1.000000 0.000000 0.000000 
5969920000 60 5 0 783 -0.246835 0.250000 0.250000 138216.000000 0.002500 1.000000 0.000000 0.000000 
5972480000 41 0 0 438 -0.246835 0.250000 0.250000 138216.000000 0.002500 1.000000 0.000000 0.000000 
5975040000 66 10 0 252 -0.246835 0.250000 0.250000 138216.000000 0.002500 1.000000 0.000000 0.000000 
5977600000 76 18 0 1037 -0.246835 0.250000 0.250000 138216.000000 0.002500 1.000000 0.000000 0.000000 
5980160000 60 44 0 862 -0.246835 0.250000 0.250000 138216.000000 0.002500 1.000000 0.000000 0.000000 
5982720000 68 50 0 190 -0.246835 0.250000 0.250000 138216.000000 0.002500 1.000000 0.000000 0.000000 
5985280000 43 25 63 984 -0.246835 0.250000 0.250000 138216.000000 0.002500 1.000000 0.000000 0.000000 
5987840000 73 57 0 955 -0.246835 0.250000 0.250000 138216.000000 0.002500 1.000000 0.000000 0.000000 
5990400000 65 74 0 1275 -0.246835 0.250000 0.250000 138216.000000 0.002500 1.000000 0.000000 0.000000 
5992960000 28 70 0 779 -0.246835 0.250000 0.250000 138216.000000 0.002500 1.000000 0.000000 0.000000 
5995520000 56 60 0 723 -0.246835 0.250000 0.250000 138216.000000 0.002500 1.000000 0.000000 0.000000 
5998080000 64 52 0 1514 -0.246598 0.250000 0.250000 138213.000000 0.002500 0.999375 0.000625 0.000000 
6000640000 47 35 1197 276 -0.246123 0.249844 0.249844 138228.000000 0.002500 0.996875 0.001250 0.000000 
6003200000 49 60 0 1456 -0.246044 0.249688 0.249688 138243.000000 0.002500 0.996250 0.001875 0.000000 
6005760000 53 71 0 378 -0.245965 0.249531 0.249531 138258.000000 0.003125 0.996875 0.000000 0.000000 
6008320000 57 43 51 121 -0.245965 0.249531 0.249531 138273.000000 0.002498 0.995628 0.000000 0.000000 
6010880000 64 67 0 405 -0.245965 0.249531 0.249531 138273.000000 0.002498 0.995628 0.000000 0.000000 
6013440000 26 54 279 849 -0.246044 0.249688 0.249688 138273.000000 0.002498 0.996252 0.000000 0.000000 
6016000000 2 28 0 430 -0.246123 0.249844 0.249844 138273.000000 0.002498 0.996252 0.000000 0.000000 
6018560000 51 56 201 881 -0.246361 0.250000 0.250000 138290.000000 0.002498 0.996877 0.000000 0.000000 
6021120000 11 31 0 1559 -0.246123 0.249844 0.249844 138297.000000 0.002500 0.998125 0.000000 0.000000 
6023680000 56 19 0 160 -0.246282 0.249844 0.249844 138397.000000 0.002500 0.998750 0.000000 0.000000 
6026240000 70 31 0 349 -0.246361 0.250000 0.250000 138397.000000 0.002500 0.998750 0.000000 0.000000 
6028800000 42 48 310 1458 -0.246915 0.250156 0.250156 138547.000000 0.002498 0.999375 0.000000 0.000000 
6031360000 35 12 0 600 -0.246835 0.250000 0.250000 138547.000000 0.002500 1.000000 0.000000 0.000000 
6033920000 79 50 0 130 -0.246835 0.250000 0.250000 138547.000000 0.002500 1.000000 0.000000 0.000000 
6036480000 11 10 0 272 -0.246915 0.250156 0.250156 138547.000000 0.002498 0.999375 0.000000 0.000000 
6039040000 67 11 0 1397 -0.246915 0.250156 0.250156 138547.000000 0.002498 0.999375 0.000000 0.000000 
6041600000 12 24 0 140 -0.246915 0.250156 0.250156 138547.000000 0.002498 0.999375 0.000000 0.000000 
6044160000 30 73 0 1013 -0.246915 0.250156 0.250156 138547.000000 0.002498 0.999375 0.000000 0.000000 
6046720000 66 2 0 27 -0.246835 0.250000 0.250000 138547.000000 0.002500 1.000000 0.000000 0.000000 
6049280000 48 25 1156 146 -0.246835 0.250000 0.250000 138547.000000 0.002500 1.000000 0.000000 0.000000 
6051840000 2 18 0 1114 -0.246915 0.250156 0.250156 138547.000000 0.002498 0.999375 0.000000 0.000000 
6054400000 76 51 0 1184 -0.246677 0.250156 0.250156 138544.000000 0.002498 0.998751 0.000000 0.000000 
6056960000 17 30 0 1545 -0.246835 0.250000 0.250000 138634.000000 0.002500 1.000000 0.000000 0.000000 
6059520000 57 79 0 1224 -0.246835 0.250000 0.250000 138634.000000 0.002500 1.000000 0.000000 0.000000 
6062080000 14 79 0 1009 -0.246915 0.250156 0.250156 138634.000000 0.002498 0.999375 0.000000 0.000000 
6064640000 27 48 1261 1567 -0.246835 0.250000 0.250000 138649.000000 0.002500 1.000000 0.000000 0.000000 
6067200000 16 4 0 605 -0.246835 0.250000 0.250000 138649.000000 0.002500 1.000000 0.000000 0.000000 
6069760000 62 66 0 1518 -0.246835 0.250000 0.250000 138649.000000 0.002500 1.000000 0.000000 0.000000 
6072320000 74 20 0 284 -0.246835 0.250000 0.250000 138649.000000 0.002500 1.000000 0.000000 0.000000 
6074880000 78 54 0 961 -0.246835 0.250000 0.250000 138649.000000 0.002500 1.000000 0.000000 0.000000 
6077440000 9 55 0 625 -0.246835 0.250000 0.250000 138649.000000 0.002500 1.000000 0.000000 0.000000 
6080000000 77 78 0 394 -0.246835 0.250000 0.250000 138649.000000 0.002500 1.000000 0.000000 0.000000 
6082560000 62 52 0 1434 -0.246915 0.250156 0.250156 138649.000000 0.002498 0.999375 0.000000 0.000000 
6085120000 69 21 0 90 -0.246835 0.250156 0.250156 138642.000000 0.002498 0.999375 0.000000 0.000000 
6087680000 50 77 0 458 -0.246835 0.250156 0.250156 138642.000000 0.002498 0.999375 0.000000 0.000000 
6090240000 21 16 0 741 -0.246915 0.250156 0.250156 138667.000000 0.002498 0.999375 0.000000 0.000000 
6092800000 79 69 0 179 -0.246915 0.250156 0.250156 138667.000000 0.002498 0.999375 0.000000 0.000000 
6095360000 60 22 0 440 -0.246835 0.250000 0.250000 138682.000000 0.002500 1.000000 0.000000 0.000000 
6097920000 54 21 634 464 -0.246835 0.250000 0.250000 138682.000000 0.002500 1.000000 0.000000 0.000000 
6100480000 28 45 1223 1239 -0.246835 0.250000 0.250000 138682.000000 0.002500 1.000000 0.000000 0.000000 
6103040000 22 17 0 363 -0.246835 0.250000 0.250000 138682.000000 0.002500 1.000000 0.000000 0.000000 
6105600000 61 48 0 262 -0.246835 0.250000 0.250000 138682.000000 0.002500 1.000000 0.000000 0.000000 
6108160000 14 79 0 15 -0.246835 0.250000 0.250000 138682.000000 0.002500 1.000000 0.000000 0.000000 
6110720000 17 75 0 811 -0.246915 0.250156 0.250156 138682.000000 0.002498 0.999375 0.000000 0.000000 
6113280000 40 33 910 217 -0.246915 0.250156 0.250156 138682.000000 0.002498 0.999375 0.000000 0.000000 
6115840000 15 0 0 1535 -0.246915 0.250156 0.250156 138682.000000 0.002498 0.999375 0.000000 0.000000 
6118400000 0 70 0 521 -0.246915 0.250156 0.250156 138682.000000 0.002498 0.999375 0.000000 0.000000 
6120960000 48 32 866 1326 -0.246915 0.250156 0.250156 138682.000000 0.002498 0.999375 0.000000 0.000000 
6123520000 0 2 0 1392 -0.246915 0.250156 0.250156 138682.000000 0.002498 0.999375 0.000000 0.000000 
6126080000 60 54 0 547 -0.246915 0.250156 0.250156 138682.000000 0.002498 0.999375 0.000000 0.000000 
6128640000 2 49 0 400 -0.246915 0.250156 0.250156 138682.000000 0.002498 0.999375 0.000000 0.000000 
6131200000 20 31 1342 103 -0.246915 0.250156 0.250156 138682.000000 0.002498 0.999375 0.000000 0.000000 
6133760000 42 62 0 1019 -0.246915 0.250156 0.250156 138682.000000 0.002498 0.999375 0.000000 0.000000 
6136320000 1 58 0 1171 -0.246835 0.250000 0.250000 138682.000000 0.002500 1.000000 0.000000 0.000000 
6138880000 12 71 0 221 -0.246835 0.250000 0.250000 138682.000000 0.002500 1.000000 0.000000 0.000000 
6141440000 19 17 0 1567 -0.246835 0.250000 0.250000 138682.000000 0.002500 1.000000 0.000000 0.000000 
6144000000 50 4 0 699 -0.246835 0.250000 0.250000 138682.000000 0.002500 1.000000 0.000000 0.000000 
6146560000 57 41 296 240 -0.246835 0.250000 0.250000 138682.000000 0.002500 1.000000 0.000000 0.000000 
6149120000 3 5 0 948 -0.246835 0.250000 0.250000 138682.000000 0.002500 1.000000 0.000000 0.000000 
6151680000 43 9 0 1018 -0.246835 0.250000 0.250000 138682.000000 0.002500 1.000000 0.000000 0.000000 
6154240000 14 38 0 1440 -0.246835 0.250000 0.250000 138682.000000 0.002500 1.000000 0.000000 0.000000 
6156800000 16 26 0 1443 -0.246835 0.250000 0.250000 138682.000000 0.002500 1.000000 0.000000 0.000000 
6159360000 13 52 0 66 -0.246835 0.250000 0.250000 138682.000000 0.002500 1.000000 0.000000 0.000000 
6161920000 14 22 0 1157 -0.246835 0.250000 0.250000 138682.000000 0.002500 1.000000 0.000000 0.000000 
6164480000 55 73 0 859 -0.246835 0.250000 0.250000 138682.000000 0.002500 1.000000 0.000000 0.000000 
6167040000 23 76 0 1376 -0.246915 0.250156 0.250156 138682.000000 0.002498 0.999375 0.000000 0.000000 
6169600000 69 47 0 930 -0.246835 0.250000 0.250000 138682.000000 0.002500 1.000000 0.000000 0.000000 
6172160000 62 41 0 904 -0.246835 0.250000 0.250000 138682.000000 0.002500 1.000000 0.000000 0.000000 
6174720000 18 49 0 209 -0.246835 0.250000 0.250000 138682.000000 0.002500 1.000000 0.000000 0.000000 
6177280000 6 12 0 789 -0.246835 0.250000 0.250000 138682.000000 0.002500 1.000000 0.000000 0.000000 
6179840000 48 46 1461 979 -0.246915 0.250156 0.250156 138682.000000 0.002498 0.999375 0.000000 0.000000 
6182400000 21 45 242 1441 -0.246915 0.250156 0.250156 138682.000000 0.002498 0.999375 0.000000 0.000000 
6184960000 55 24 986 474 -0.246915 0.250156 0.250156 138682.000000 0.002498 0.999375 0.000000 0.000000 
6187520000 34 56 534 681 -0.246915 0.250156 0.250156 138682.000000 0.002498 0.999375 0.000000 0.000000 
6190080000 36 63 0 634 -0.246915 0.250156 0.250156 138682.000000 0.002498 0.999375 0.000000 0.000000 
6192640000 75 17 0 1417 -0.246915 0.250156 0.250156 138682.000000 0.002498 0.999375 0.000000 0.000000 
6195200000 23 17 0 576 -0.246915 0.250156 0.250156 138682.000000 0.002498 0.999375 0.000000 0.000000 
6197760000 40 0 0 1143 -0.246835 0.250000 0.250000 138682.000000 0.002500 1.000000 0.000000 0.000000 
6200320000 27 63 0 169 -0.246915 0.250156 0.250156 138682.000000 0.002498 0.999375 0.000000 0.000000 
6202880000 9 74 0 908 -0.246915 0.250156 0.250156 138682.000000 0.002498 0.999375 0.000000 0.000000 
6205440000 46 31 470 1430 -0.246835 0.250000 0.250000 138682.000000 0.002500 1.000000 0.000000 0.000000 
6208000000 6 25 0 511 -0.246915 0.250156 0.250156 138682.000000 0.002498 0.999375 0.000000 0.000000 
6210560000 77 8 0 133 -0.246915 0.250156 0.250156 138682.000000 0.002498 0.999375 0.000000 0.000000 
6213120000 44 1 0 973 -0.246915 0.250156 0.250156 138682.000000 0.002498 0.999375 0.000000 0.000000 
6215680000 71 57 0 339 -0.246915 0.250156 0.250156 138682.000000 0.002498 0.999375 0.000000 0.000000 
6218240000 56 14 0 1197 -0.246915 0.250156 0.250156 138682.000000 0.002498 0.999375 0.000000 0.000000 
6220800000 58 36 753 20 -0.246598 0.250000 0.250000 138694.000000 0.002498 0.998751 0.000000 0.000000 
6223360000 68 46 0 1574 -0.246598 0.250000 0.250000 138694.000000 0.002498 0.998751 0.000000 0.000000 
6225920000 10 33 0 1576 -0.246519 0.249844 0.249844 138694.000000 0.002500 0.999375 0.000000 0.000000 
6228480000 2 75 0 1015 -0.246598 0.250000 0.250000 138694.000000 0.002500 0.999375 0.000000 0.000000 
6231040000 39 15 0 41 -0.246598 0.250000 0.250000 138694.000000 0.002500 0.999375 0.000000 0.000000 
6233600000 34 22 635 706 -0.246598 0.250000 0.250000 138694.000000 0.002500 0.999375 0.000000 0.000000 
6236160000 72 72 0 1483 -0.246598 0.250000 0.250000 138694.000000 0.002500 0.999375 0.000000 0.000000 
6238720000 30 20 275 1169 -0.246519 0.249844 0.249844 138709.000000 0.002500 0.999375 0.000000 0.000000 
6241280000 34 11 0 1509 -0.245965 0.249844 0.249844 138706.000000 0.002500 0.997500 0.000000 0.000000 
6243840000 57 26 101 996 -0.245965 0.249688 0.249688 138796.000000 0.002500 0.998125 0.000000 0.000000 
6246400000 16 63 0 631 -0.246361 0.249844 0.249844 138881.000000 0.002500 0.998750 0.000000 0.000000 
6248960000 20 67 0 24 -0.246440 0.250000 0.250000 138881.000000 0.002500 0.998750 0.000000 0.000000 
6251520000 55 26 917 427 -0.246440 0.250000 0.250000 138896.000000 0.002498 0.998126 0.000000 0.000000 
6254080000 17 32 0 387 -0.246440 0.250000 0.250000 138896.000000 0.002498 0.998126 0.000000 0.000000 
6256640000 61 37 0 738 -0.246519 0.250156 0.250156 138896.000000 0.002498 0.998126 0.001249 0.000000 
6259200000 55 15 0 1190 -0.246361 0.250156 0.250156 138896.000000 0.002498 0.997502 0.000625 0.000000 
6261760000 35 71 0 1054 -0.246519 0.250156 0.250156 138946.000000 0.002498 0.998126 0.000000 0.000000 
6264320000 26 4 0 939 -0.246519 0.250156 0.250156 138946.000000 0.002498 0.998126 0.000000 0.000000 
6266880000 68 44 0 1450 -0.246519 0.250156 0.250156 138946.000000 0.002498 0.998126 0.000000 0.000000 
6269440000 39 29 861 1189 -0.246440 0.250000 0.250000 138961.000000 0.002498 0.998126 0.000000 0.000000 
6272000000 53 24 508 572 -0.246598 0.250000 0.250000 139011.000000 0.002498 0.998751 0.000000 0.000000 
6274560000 77 59 0 49 -0.246598 0.250000 0.250000 139011.000000 0.002498 0.998751 0.000000 0.000000 
6277120000 22 13 0 1359 -0.246440 0.250000 0.250000 139101.000000 0.002500 0.998750 0.001250 0.000000 
6279680000 56 20 30 397 -0.246598 0.250000 0.250000 139101.000000 0.002500 0.999375 0.000000 0.000000 
6282240000 19 38 0 174 -0.246835 0.250000 0.250000 139216.000000 0.002500 1.000000 0.000000 0.000000 
6284800000 23 29 1300 1397 -0.246915 0.250156 0.250156 139216.000000 0.002498 0.999375 0.000000 0.000000 
6287360000 65 73 0 560 -0.246835 0.250000 0.250000 139216.000000 0.002500 1.000000 0.000000 0.000000 
6289920000 64 46 0 913 -0.246915 0.250156 0.250156 139216.000000 0.002498 0.999375 0.000000 0.000000 
6292480000 12 51 0 525 -0.246915 0.250156 0.250156 139216.000000 0.002498 0.999375 0.000000 0.000000 
6295040000 11 50 0 1374 -0.246835 0.250000 0.250000 139216.000000 0.002500 1.000000 0.000000 0.000000 
6297600000 75 10 0 994 -0.246835 0.250000 0.250000 139216.000000 0.002500 1.000000 0.000000 0.000000 
6300160000 30 20 275 1066 -0.246835 0.250000 0.250000 139216.000000 0.002500 1.000000 0.000000 0.000000 
6302720000 7 62 0 478 -0.246835 0.250000 0.250000 139216.000000 0.002500 1.000000 0.000000 0.000000 
6305280000 14 42 0 796 -0.246835 0.250000 0.250000 139216.000000 0.002500 1.000000 0.000000 0.000000 
6307840000 14 29 0 1019 -0.246835 0.250000 0.250000 139216.000000 0.002500 1.000000 0.000000 0.000000 
6310400000 36 41 113 1418 -0.246835 0.250000 0.250000 139216.000000 0.002500 1.000000 0.000000 0.000000 
6312960000 18 18 0 589 -0.246835 0.250000 0.250000 139216.000000 0.002500 1.000000 0.000000 0.000000 
6315520000 18 78 0 417 -0.246835 0.250000 0.250000 139216.000000 0.002500 1.000000 0.000000 0.000000 
6318080000 74 35 0 1496 -0.246835 0.250000 0.250000 139216.000000 0.002500 1.000000 0.000000 0.000000 
6320640000 27 28 1383 1022 -0.246835 0.250000 0.250000 139216.000000 0.002500 1.000000 0.000000 0.000000 
6323200000 39 17 0 751 -0.246835 0.250000 0.250000 139216.000000 0.002500 1.000000 0.000000 0.000000 
6325760000 62 56 0 523 -0.246835 0.250000 0.250000 139216.000000 0.002500 1.000000 0.000000 0.000000 
6328320000 2 22 0 1467 -0.246835 0.250000 0.250000 139216.000000 0.002500 1.000000 0.000000 0.000000 
6330880000 59 40 1362 1460 -0.246915 0.250156 0.250156 139216.000000 0.002498 0.999375 0.000000 0.000000 
6333440000 2 42 0 847 -0.246915 0.250156 0.250156 139216.000000 0.002498 0.999375 0.000000 0.000000 
6336000000 66 60 0 630 -0.246915 0.250156 0.250156 139216.000000 0.002498 0.999375 0.000000 0.000000 
6338560000 75 62 0 1061 -0.246915 0.250156 0.250156 139216.000000 0.002498 0.999375 0.000000 0.000000 
6341120000 11 35 0 820 -0.246835 0.250000 0.250000 139216.000000 0.002500 1.000000 0.000000 0.000000 
6343680000 41 15 0 730 -0.246835 0.250000 0.250000 139216.000000 0.002500 1.000000 0.000000 0.000000 
6346240000 37 71 0 383 -0.246915 0.250156 0.250156 139216.000000 0.002498 0.999375 0.000000 0.000000 
6348800000 76 17 0 288 -0.246915 0.250156 0.250156 139216.000000 0.002498 0.999375 0.000000 0.000000 
6351360000 3 26 0 1119 -0.246835 0.250000 0.250000 139231.000000 0.002500 1.000000 0.000000 0.000000 
6353920000 33 0 0 1495 -0.246915 0.250156 0.250156 139231.000000 0.002498 0.999375 0.000000 0.000000 
6356480000 16 49 0 977 -0.246915 0.250156 0.250156 139231.000000 0.002498 0.999375 0.000000 0.000000 
6359040000 31 39 1462 1298 -0.246915 0.250156 0.250156 139231.000000 0.002498 0.999375 0.000000 0.000000 
6361600000 24 77 0 465 -0.246915 0.250156 0.250156 139231.000000 0.002498 0.999375 0.000000 0.000000 
6364160000 74 12 0 1094 -0.246835 0.250000 0.250000 139246.000000 0.002500 1.000000 0.000000 0.000000 
6366720000 69 74 0 601 -0.246835 0.250000 0.250000 139246.000000 0.002500 1.000000 0.000000 0.000000 
6369280000 3 72 0 817 -0.246835 0.250000 0.250000 139246.000000 0.002500 1.000000 0.000000 0.000000 
6371840000 2 76 0 962 -0.246835 0.250000 0.250000 139246.000000 0.002500 1.000000 0.000000 0.000000 
6374400000 21 55 697 903 -0.246598 0.250000 0.250000 139243.000000 0.002500 0.999375 0.000625 0.000000 
6376960000 27 41 941 136 -0.246598 0.250000 0.250000 139243.000000 0.002500 0.999375 0.000000 0.000000 
6379520000 53 20 1076 951 -0.246598 0.250000 0.250000 139243.000000 0.002500 0.999375 0.000000 0.000000 
6382080000 76 72 0 1509 -0.246519 0.249844 0.249844 139258.000000 0.002500 0.999375 0.000000 0.000000 
6384640000 23 14 0 272 -0.246519 0.249844 0.249844 139258.000000 0.002500 0.999375 0.000000 0.000000 
6387200000 19 14 0 1416 -0.246598 0.250000 0.250000 139258.000000 0.002500 0.999375 0.000000 0.000000 
6389760000 61 66 0 799 -0.246598 0.250000 0.250000 139258.000000 0.002500 0.999375 0.000000 0.000000 
6392320000 62 61 0 172 -0.246598 0.250000 0.250000 139258.000000 0.002500 0.999375 0.000000 0.000000 
6394880000 58 72 0 323 -0.246835 0.250000 0.250000 139333.000000 0.002500 1.000000 0.000000 0.000000 
6397440000 19 51 0 999 -0.246835 0.250000 0.250000 139333.000000 0.002500 1.000000 0.000000 0.000000 
6400000000 8 26 0 1190 -0.246835 0.250000 0.250000 139333.000000 0.002500 1.000000 0.000000 0.000000 
6402560000 38 78 0 379 -0.246835 0.250000 0.250000 139333.000000 0.002500 1.000000 0.000000 0.000000 
6405120000 35 0 0 1478 -0.246835 0.250000 0.250000 139333.000000 0.002500 1.000000 0.000000 0.000000 
6407680000 21 8 0 675 -0.246915 0.250156 0.250156 139333.000000 0.002498 0.999375 0.000000 0.000000 
6410240000 18 73 0 835 -0.246915 0.250156 0.250156 139333.000000 0.002498 0.999375 0.000000 0.000000 
6412800000 12 4 0 1232 -0.246915 0.250156 0.250156 139333.000000 0.002498 0.999375 0.000000 0.000000 
6415360000 71 59 0 1479 -0.246915 0.250156 0.250156 139333.000000 0.002498 0.999375 0.000000 0.000000 
6417920000 43 23 1499 1488 -0.246915 0.250156 0.250156 139333.000000 0.002498 0.999375 0.000000 0.000000 
6420480000 46 25 727 316 -0.246915 0.250156 0.250156 139333.000000 0.002498 0.999375 0.000000 0.000000 
6423040000 34 73 0 331 -0.246915 0.250156 0.250156 139333.000000 0.002498 0.999375 0.000000 0.000000 
6425600000 71 3 0 1184 -0.246677 0.250156 0.250156 139330.000000 0.002498 0.998751 0.000000 0.000000 
6428160000 77 22 0 1065 -0.246677 0.250156 0.250156 139330.000000 0.002498 0.998751 0.000000 0.000000 
6430720000 58 79 0 231 -0.246835 0.250000 0.250000 139420.000000 0.002500 1.000000 0.000000 0.000000 
6433280000 72 75 0 1109 -0.246835 0.250000 0.250000 139420.000000 0.002500 1.000000 0.000000 0.000000 
6435840000 24 40 222 1556 -0.246835 0.250000 0.250000 139420.000000 0.002500 1.000000 0.000000 0.000000 
6438400000 7 41 0 1141 -0.246915 0.250156 0.250156 139420.000000 0.002498 0.999375 0.000000 0.000000 
6440960000 25 8 0 143 -0.246915 0.250156 0.250156 139420.000000 0.002498 0.999375 0.000000 0.000000 
6443520000 39 12 0 1025 -0.246915 0.250156 0.250156 139420.000000 0.002498 0.999375 0.000000 0.000000 
6446080000 50 66 0 367 -0.246835 0.250000 0.250000 139420.000000 0.002500 1.000000 0.000000 0.000000 
6448640000 34 23 173 1400 -0.246835 0.250000 0.250000 139420.000000 0.002500 1.000000 0.000000 0.000000 
6451200000 29 40 378 1265 -0.246915 0.250156 0.250156 139420.000000 0.002498 0.999375 0.000000 0.000000 
6453760000 2 9 0 1298 -0.246915 0.250156 0.250156 139420.000000 0.002498 0.999375 0.000000 0.000000 
6456320000 46 25 727 1527 -0.246915 0.250156 0.250156 139420.000000 0.002498 0.999375 0.000000 0.000000 
6458880000 1 0 0 85 -0.246915 0.250156 0.250156 139420.000000 0.002498 0.999375 0.000000 0.000000 
6461440000 14 48 0 1234 -0.246915 0.250156 0.250156 139420.000000 0.002498 0.999375 0.000000 0.000000 
6464000000 7 2 0 741 -0.246915 0.250156 0.250156 139420.000000 0.002498 0.999375 0.000000 0.000000 
6466560000 16 58 0 1253 -0.246915 0.250156 0.250156 139420.000000 0.002498 0.999375 0.000000 0.000000 
6469120000 46 32 995 339 -0.246915 0.250156 0.250156 139420.000000 0.002498 0.999375 0.000000 0.000000 
6471680000 13 37 0 292 -0.246915 0.250156 0.250156 139420.000000 0.002498 0.999375 0.000000 0.000000 
6474240000 16 24 0 846 -0.246915 0.250156 0.250156 139420.000000 0.002498 0.999375 0.000000 0.000000 
6476800000 59 54 992 154 -0.246915 0.250156 0.250156 139420.000000 0.002498 0.999375 0.000000 0.000000 
6479360000 8 66 0 1542 -0.246915 0.250156 0.250156 139420.000000 0.002498 0.999375 0.000000 0.000000 
6481920000 61 44 0 381 -0.246915 0.250156 0.250156 139420.000000 0.002498 0.999375 0.000000 0.000000 
6484480000 23 50 205 452 -0.246915 0.250156 0.250156 139420.000000 0.002498 0.999375 0.000000 0.000000 
6487040000 3 13 0 253 -0.246835 0.250000 0.250000 139435.000000 0.002500 1.000000 0.000000 0.000000 
6489600000 40 31 87 1465 -0.246835 0.250000 0.250000 139435.000000 0.002500 1.000000 0.000000 0.000000 
6492160000 76 41 0 912 -0.246915 0.250156 0.250156 139435.000000 0.002498 0.999375 0.000000 0.000000 
6494720000 40 29 235 1025 -0.246915 0.250156 0.250156 139435.000000 0.002498 0.999375 0.000000 0.000000 
6497280000 31 6 0 1323 -0.246915 0.250156 0.250156 139435.000000 0.002498 0.999375 0.000000 0.000000 
6499840000 52 46 1172 579 -0.246835 0.250000 0.250000 139435.000000 0.002500 1.000000 0.000000 0.000000 
6502400000 37 62 0 540 -0.246835 0.250000 0.250000 139435.000000 0.002500 1.000000 0.000000 0.000000 
6504960000 9 40 0 455 -0.246598 0.250000 0.250000 139432.000000 0.002500 0.999375 0.000000 0.000000 
6507520000 21 44 512 1522 -0.246519 0.249844 0.249844 139432.000000 0.002500 0.999375 0.000000 0.000000 
6510080000 12 47 0 584 -0.246835 0.250000 0.250000 139492.000000 0.002500 1.000000 0.000000 0.000000 
6512640000 8 5 0 975 -0.246835 0.250000 0.250000 139492.000000 0.002500 1.000000 0.000000 0.000000 
6515200000 51 1 0 50 -0.246835 0.250000 0.250000 139492.000000 0.002500 1.000000 0.000000 0.000000 
6517760000 14 55 0 524 -0.246835 0.250000 0.250000 139492.000000 0.002500 1.000000 0.000000 0.000000 
6520320000 8 12 0 622 -0.246835 0.250000 0.250000 139492.000000 0.002500 1.000000 0.000000 0.000000 
6522880000 0 39 0 626 -0.246915 0.250156 0.250156 139492.000000 0.002498 0.999375 0.000000 0.000000 
6525440000 46 45 322 1213 -0.246915 0.250156 0.250156 139492.000000 0.002498 0.999375 0.000000 0.000000 
6528000000 31 39 1462 1174 -0.246835 0.250000 0.250000 139492.000000 0.002500 1.000000 0.000000 0.000000 
6530560000 70 15 0 1333 -0.246835 0.250000 0.250000 139492.000000 0.002500 1.000000 0.000000 0.000000 
6533120000 8 72 0 849 -0.246835 0.250000 0.250000 139492.000000 0.002500 1.000000 0.000000 0.000000 
6535680000 78 35 0 765 -0.246835 0.250000 0.250000 139492.000000 0.002500 1.000000 0.000000 0.000000 
6538240000 68 35 0 1482 -0.246835 0.250000 0.250000 139492.000000 0.002500 1.000000 0.000000 0.000000 
6540800000 42 72 0 344 -0.246915 0.250156 0.250156 139492.000000 0.002498 0.999375 0.000000 0.000000 
6543360000 78 1 0 1445 -0.246915 0.250156 0.250156 139492.000000 0.002498 0.999375 0.000000 0.000000 
6545920000 47 32 401 1090 -0.246915 0.250156 0.250156 139492.000000 0.002498 0.999375 0.000000 0.000000 
6548480000 36 23 1038 1416 -0.246598 0.250000 0.250000 139489.000000 0.002500 0.999375 0.000000 0.000000 
6551040000 77 5 0 402 -0.246361 0.250000 0.250000 139501.000000 0.002498 0.998126 0.000000 0.000000 
6553600000 2 18 0 528 -0.246203 0.250000 0.250000 139623.000000 0.002498 0.997502 0.000625 0.000000 
6556160000 25 0 0 322 -0.246598 0.250000 0.250000 139708.000000 0.002500 0.999375 0.000000 0.000000 
6558720000 68 59 0 1317 -0.246519 0.249844 0.249844 139723.000000 0.002500 0.999375 0.000000 0.000000 
6561280000 45 12 0 1562 -0.246677 0.250156 0.250156 139758.000000 0.002498 0.998751 0.000000 0.000000 
6563840000 62 45 0 846 -0.246677 0.250156 0.250156 139758.000000 0.002498 0.998751 0.000000 0.000000 
6566400000 26 69 0 619 -0.246598 0.250000 0.250000 139758.000000 0.002498 0.998751 0.000000 0.000000 
6568960000 63 49 0 744 -0.246598 0.250000 0.250000 139758.000000 0.002498 0.998751 0.000000 0.000000 
6571520000 24 13 0 441 -0.246598 0.250000 0.250000 139773.000000 0.002498 0.998751 0.000000 0.000000 
6574080000 69 60 0 1013 -0.246915 0.250156 0.250156 139833.000000 0.002498 0.999375 0.000000 0.000000 
6576640000 36 7 0 142 -0.246835 0.250000 0.250000 139848.000000 0.002500 1.000000 0.000000 0.000000 
6579200000 32 42 730 976 -0.246835 0.250000 0.250000 139848.000000 0.002500 1.000000 0.000000 0.000000 
6581760000 23 79 0 413 -0.246835 0.250000 0.250000 139848.000000 0.002500 1.000000 0.000000 0.000000 
6584320000 65 19 0 613 -0.246835 0.250000 0.250000 139848.000000 0.002500 1.000000 0.000000 0.000000 
6586880000 2 8 0 1565 -0.246835 0.250000 0.250000 139848.000000 0.002500 1.000000 0.000000 0.000000 
6589440000 3 62 0 258 -0.246835 0.250000 0.250000 139848.000000 0.002500 1.000000 0.000000 0.000000 
6592000000 41 34 259 1321 -0.246835 0.250000 0.250000 139848.000000 0.002500 1.000000 0.000000 0.000000 
6594560000 47 65 0 22 -0.246835 0.250000 0.250000 139848.000000 0.002500 1.000000 0.000000 0.000000 
6597120000 57 36 1113 1190 -0.246835 0.250000 0.250000 139848.000000 0.002500 1.000000 0.000000 0.000000 
6599680000 60 5 0 1144 -0.246915 0.250156 0.250156 139848.000000 0.002498 0.999375 0.000000 0.000000 
6602240000 12 48 0 319 -0.246598 0.250156 0.250156 139845.000000 0.002498 0.998126 0.000000 0.000000 
6604800000 24 13 0 613 -0.246598 0.250156 0.250156 139845.000000 0.002498 0.998126 0.000000 0.000000 
6607360000 54 45 1346 1041 -0.246677 0.250000 0.250000 139895.000000 0.002500 0.999375 0.000000 0.000000 
6609920000 20 75 0 539 -0.246677 0.250000 0.250000 139895.000000 0.002500 0.999375 0.000000 0.000000 
6612480000 44 61 0 514 -0.246361 0.250000 0.250000 139895.000000 0.002500 0.997500 0.001250 0.000000 
6615040000 17 8 0 1389 -0.245886 0.249688 0.249688 139910.000000 0.001875 0.995625 0.001250 0.000000 
6617600000 34 35 771 748 -0.245807 0.249531 0.249531 139925.000000 0.001875 0.995625 0.000000 0.000000 
6620160000 68 67 0 852 -0.245886 0.249375 0.249375 140040.000000 0.001875 0.996250 0.000000 0.000000 
6622720000 6 25 0 537 -0.245886 0.249375 0.249375 140040.000000 0.001875 0.996250 0.000000 0.000000 
6625280000 19 58 0 1154 -0.245965 0.249531 0.249531 140040.000000 0.001874 0.995628 0.000000 0.000000 
6627840000 39 55 752 135 -0.245886 0.249375 0.249375 140040.000000 0.001875 0.996250 0.000000 0.000000 
6630400000 55 55 1307 875 -0.245886 0.249375 0.249375 140040.000000 0.001875 0.996250 0.000000 0.000000 
6632960000 73 16 0 1525 -0.245886 0.249375 0.249375 140040.000000 0.001875 0.996250 0.000000 0.000000 
6635520000 55 65 0 545 -0.245886 0.249375 0.249375 140040.000000 0.001875 0.996250 0.000000 0.000000 
6638080000 66 69 0 726 -0.246044 0.249375 0.249375 140090.000000 0.001875 0.997500 0.000000 0.000000 
6640640000 16 15 0 621 -0.246203 0.249688 0.249688 140100.000000 0.001875 0.998125 0.000000 0.000000 
6643200000 30 51 898 1205 -0.246282 0.249688 0.249688 140125.000000 0.001875 0.998125 0.000000 0.000000 
6645760000 53 77 0 806 -0.246203 0.249688 0.249688 140125.000000 0.001875 0.998125 0.000000 0.000000 
6648320000 16 42 0 479 -0.246598 0.249844 0.249844 140235.000000 0.002500 0.999375 0.000000 0.000000 
6650880000 53 5 0 1067 -0.246598 0.249844 0.249844 140235.000000 0.002500 0.999375 0.000000 0.000000 
6653440000 44 42 1437 958 -0.246756 0.250156 0.250156 140260.000000 0.002498 0.998751 0.000000 0.000000 
6656000000 60 79 0 687 -0.246677 0.250156 0.250156 140260.000000 0.002498 0.998751 0.000000 0.000000 
6658560000 11 52 0 463 -0.246756 0.250156 0.250156 140285.000000 0.002498 0.998751 0.000000 0.000000 
6661120000 15 25 0 1382 -0.246915 0.250156 0.250156 140335.000000 0.002498 0.999375 0.000000 0.000000 
6663680000 10 40 0 357 -0.246915 0.250156 0.250156 140335.000000 0.002498 0.999375 0.000000 0.000000 
6666240000 58 22 18 1208 -0.246915 0.250156 0.250156 140335.000000 0.002498 0.999375 0.000000 0.000000 
6668800000 25 55 384 915 -0.246835 0.250000 0.250000 140335.000000 0.002500 1.000000 0.000000 0.000000 
6671360000 61 50 0 977 -0.246915 0.250156 0.250156 140335.000000 0.002498 0.999375 0.000000 0.000000 
6673920000 39 28 717 1504 -0.246915 0.250156 0.250156 140335.000000 0.002498 0.999375 0.000000 0.000000 
6676480000 18 77 0 1103 -0.246915 0.250156 0.250156 140335.000000 0.002498 0.999375 0.000000 0.000000 
6679040000 59 43 1195 642 -0.246915 0.250156 0.250156 140335.000000 0.002498 0.999375 0.000000 0.000000 
6681600000 9 0 0 733 -0.246915 0.250156 0.250156 140335.000000 0.002498 0.999375 0.000000 0.000000 
6684160000 72 55 0 617 -0.246915 0.250156 0.250156 140335.000000 0.002498 0.999375 0.000000 0.000000 
6686720000 33 62 0 1183 -0.246915 0.250156 0.250156 140335.000000 0.002498 0.999375 0.000000 0.000000 
6689280000 67 15 0 699 -0.246915 0.250156 0.250156 140335.000000 0.002498 0.999375 0.000000 0.000000 
6691840000 42 45 750 1487 -0.246915 0.250156 0.250156 140335.000000 0.002498 0.999375 0.000000 0.000000 
6694400000 49 72 0 1545 -0.246915 0.250156 0.250156 140335.000000 0.002498 0.999375 0.000000 0.000000 
6696960000 51 43 52 268 -0.246915 0.250156 0.250156 140335.000000 0.002498 0.999375 0.000000 0.000000 
6699520000 70 28 0 1595 -0.246835 0.250000 0.250000 140350.000000 0.002500 1.000000 0.000000 0.000000 
6702080000 27 44 1177 1154 -0.246835 0.250000 0.250000 140350.000000 0.002500 1.000000 0.000000 0.000000 
6704640000 12 62 0 1122 -0.246598 0.250000 0.250000 140347.000000 0.002500 0.999375 0.000000 0.000000 
6707200000 13 74 0 1372 -0.246598 0.250000 0.250000 140347.000000 0.002500 0.999375 0.000000 0.000000 
6709760000 17 65 0 983 -0.246598 0.250000 0.250000 140347.000000 0.002498 0.998751 0.000000 0.000000 
6712320000 62 53 0 746 -0.246598 0.250000 0.250000 140347.000000 0.002498 0.998751 0.000000 0.000000 
6714880000 39 64 0 1221 -0.246677 0.250156 0.250156 140404.000000 0.002498 0.998751 0.000625 0.000000 
6717440000 19 66 0 1391 -0.246677 0.250156 0.250156 140404.000000 0.002498 0.998751 0.000000 0.000000 
6720000000 10 65 0 120 -0.246915 0.250156 0.250156 140479.000000 0.002498 0.999375 0.000000 0.000000 
6722560000 71 48 0 1348 -0.246835 0.250000 0.250000 140494.000000 0.002500 1.000000 0.000000 0.000000 
6725120000 35 47 1408 786 -0.246835 0.250000 0.250000 140494.000000 0.002500 1.000000 0.000000 0.000000 
6727680000 7 14 0 306 -0.246915 0.250156 0.250156 140509.000000 0.002498 0.999375 0.000000 0.000000 
6730240000 2 75 0 414 -0.246915 0.250156 0.250156 140509.000000 0.002498 0.999375 0.000000 0.000000 
6732800000 67 30 0 1380 -0.246915 0.250156 0.250156 140509.000000 0.002498 0.999375 0.000000 0.000000 
6735360000 28 42 1035 237 -0.246915 0.250156 0.250156 140509.000000 0.002498 0.999375 0.000000 0.000000 
6737920000 44 53 404 621 -0.246915 0.250156 0.250156 140509.000000 0.002498 0.999375 0.000000 0.000000 
6740480000 57 33 448 586 -0.246835 0.250000 0.250000 140524.000000 0.002500 1.000000 0.000000 0.000000 
6743040000 2 2 0 1265 -0.246835 0.250000 0.250000 140524.000000 0.002500 1.000000 0.000000 0.000000 
6745600000 41 21 1210 623 -0.246835 0.250000 0.250000 140524.000000 0.002500 1.000000 0.000000 0.000000 
6748160000 45 47 1405 485 -0.246835 0.250000 0.250000 140524.000000 0.002500 1.000000 0.000000 0.000000 
6750720000 66 39 0 1468 -0.246598 0.250000 0.250000 140521.000000 0.002500 0.999375 0.000625 0.000000 
6753280000 20 20 1167 1487 -0.246835 0.250000 0.250000 140596.000000 0.002500 1.000000 0.000000 0.000000 
6755840000 34 56 534 1168 -0.246835 0.250000 0.250000 140596.000000 0.002500 1.000000 0.000000 0.000000 
6758400000 53 13 0 1590 -0.246835 0.250000 0.250000 140596.000000 0.002500 1.000000 0.000000 0.000000 
6760960000 6 7 0 620 -0.246915 0.250156 0.250156 140596.000000 0.002498 0.999375 0.000000 0.000000 
6763520000 28 27 1025 1418 -0.246915 0.250156 0.250156 140596.000000 0.002498 0.999375 0.000000 0.000000 
6766080000 53 34 702 4 -0.246915 0.250156 0.250156 140596.000000 0.002498 0.999375 0.000000 0.000000 
6768640000 76 65 0 830 -0.246835 0.250000 0.250000 140596.000000 0.002500 1.000000 0.000000 0.000000 
6771200000 52 7 0 1261 -0.246835 0.250000 0.250000 140596.000000 0.002500 1.000000 0.000000 0.000000 
6773760000 46 51 1066 1046 -0.246598 0.250000 0.250000 140593.000000 0.002500 0.999375 0.000625 0.000000 
6776320000 75 26 0 303 -0.246598 0.250000 0.250000 140593.000000 0.002500 0.999375 0.000000 0.000000 
6778880000 27 31 127 1171 -0.246598 0.250000 0.250000 140608.000000 0.002498 0.998751 0.000000 0.000000 
6781440000 47 33 1459 518 -0.246598 0.250000 0.250000 140608.000000 0.002498 0.998751 0.000000 0.000000 
6784000000 21 65 0 391 -0.246598 0.250000 0.250000 140608.000000 0.002498 0.998751 0.000000 0.000000 
6786560000 54 14 0 1211 -0.246519 0.249844 0.249844 140608.000000 0.002500 0.999375 0.000000 0.000000 
6789120000 56 4 0 1026 -0.246519 0.249844 0.249844 140608.000000 0.002500 0.999375 0.000000 0.000000 
6791680000 28 67 0 1171 -0.246519 0.249844 0.249844 140608.000000 0.002500 0.999375 0.000000 0.000000 
6794240000 58 29 922 536 -0.246835 0.250000 0.250000 140668.000000 0.002500 1.000000 0.000000 0.000000 
6796800000 75 27 0 1366 -0.246835 0.250000 0.250000 140668.000000 0.002500 1.000000 0.000000 0.000000 
6799360000 55 0 0 1452 -0.246915 0.250156 0.250156 140668.000000 0.002498 0.999375 0.000000 0.000000 
6801920000 38 26 340 1024 -0.246915 0.250156 0.250156 140668.000000 0.002498 0.999375 0.000000 0.000000 
6804480000 19 73 0 1545 -0.246835 0.250000 0.250000 140683.000000 0.002500 1.000000 0.000000 0.000000 
6807040000 14 58 0 650 -0.246835 0.250000 0.250000 140683.000000 0.002500 1.000000 0.000000 0.000000 
6809600000 40 22 1311 635 -0.246835 0.250000 0.250000 140683.000000 0.002500 1.000000 0.000000 0.000000 
6812160000 11 63 0 782 -0.246835 0.250000 0.250000 140683.000000 0.002500 1.000000 0.000000 0.000000 
6814720000 27 14 0 1524 -0.246835 0.250000 0.250000 140683.000000 0.002500 1.000000 0.000000 0.000000 
6817280000 71 24 0 1573 -0.246835 0.250000 0.250000 140683.000000 0.002500 1.000000 0.000000 0.000000 
6819840000 41 2 0 1531 -0.246835 0.250000 0.250000 140683.000000 0.002500 1.000000 0.000000 0.000000 
6822400000 24 26 107 1578 -0.246915 0.250156 0.250156 140683.000000 0.002498 0.999375 0.000000 0.000000 
6824960000 31 7 0 1327 -0.246915 0.250156 0.250156 140683.000000 0.002498 0.999375 0.000000 0.000000 
6827520000 14 73 0 661 -0.246915 0.250156 0.250156 140683.000000 0.002498 0.999375 0.000000 0.000000 
6830080000 22 15 0 528 -0.246915 0.250156 0.250156 140683.000000 0.002498 0.999375 0.000000 0.000000 
6832640000 12 47 0 1360 -0.246677 0.250156 0.250156 140680.000000 0.002498 0.998751 0.000000 0.000000 
6835200000 75 52 0 246 -0.246915 0.250156 0.250156 140755.000000 0.002498 0.999375 0.000000 0.000000 
6837760000 30 75 0 1048 -0.246835 0.250000 0.250000 140770.000000 0.002500 1.000000 0.000000 0.000000 
6840320000 51 61 0 591 -0.246835 0.250000 0.250000 140770.000000 0.002500 1.000000 0.000000 0.000000 
6842880000 76 68 0 1304 -0.246440 0.250000 0.250000 140767.000000 0.002500 0.998750 0.001250 0.000000 
6845440000 65 25 0 1378 -0.245965 0.250000 0.250000 140767.000000 0.002500 0.996875 0.001250 0.000000 
6848000000 7 3 0 1145 -0.245965 0.250000 0.250000 140842.000000 0.002500 0.996875 0.000625 0.000000 
6850560000 77 62 0 331 -0.245886 0.250000 0.250000 140842.000000 0.002500 0.996875 0.000625 0.000000 
6853120000 70 50 0 1564 -0.245886 0.249844 0.249844 140907.000000 0.002500 0.997500 0.000000 0.000000 
6855680000 71 14 0 1495 -0.246203 0.249844 0.249844 141007.000000 0.002500 0.998125 0.000000 0.000000 
6858240000 61 7 0 772 -0.246282 0.249844 0.249844 141072.000000 0.002500 0.998750 0.000000 0.000000 
6860800000 65 32 0 908 -0.246203 0.249844 0.249844 141072.000000 0.002500 0.998125 0.000625 0.000000 
6863360000 61 51 0 759 -0.245886 0.250000 0.250000 141097.000000 0.002498 0.995628 0.002498 0.000000 
6865920000 4 35 0 573 -0.245174 0.249844 0.249844 141137.000000 0.002500 0.993125 0.004375 0.000000 
6868480000 14 16 0 1349 -0.244778 0.249844 0.249844 141184.000000 0.002500 0.991250 0.004375 0.000000 
6871040000 44 9 0 290 -0.245253 0.250000 0.250000 141309.000000 0.002498 0.991880 0.002498 0.000625 
6873600000 68 45 0 455 -0.245253 0.250000 0.250000 141309.000000 0.002498 0.991880 0.001249 0.000625 
6876160000 53 13 0 157 -0.245332 0.250000 0.250000 141359.000000 0.002498 0.992505 0.001249 0.000000 
6878720000 28 71 0 1282 -0.245174 0.249688 0.249688 141489.000000 0.002500 0.993125 0.001250 0.000000 
6881280000 7 51 0 35 -0.245411 0.249844 0.249844 141539.000000 0.002500 0.995000 0.001250 0.000000 
6883840000 38 30 1130 1007 -0.245411 0.249531 0.249531 141669.000000 0.002500 0.996250 0.000000 0.000000 
6886400000 58 60 0 152 -0.246282 0.249844 0.249844 141944.000000 0.002500 0.998750 0.000000 0.000000 
6888960000 8 57 0 85 -0.246044 0.249844 0.249844 141944.000000 0.002500 0.998125 0.000625 0.000000 
6891520000 76 74 0 1352 -0.245965 0.249688 0.249688 142009.000000 0.002500 0.998125 0.000000 0.000000 
6894080000 29 35 1544 778 -0.246123 0.249844 0.249844 142034.000000 0.002498 0.997502 0.000000 0.000000 
6896640000 29 67 0 361 -0.246598 0.250000 0.250000 142144.000000 0.002498 0.998751 0.000000 0.000000 
6899200000 2 72 0 5 -0.246915 0.250156 0.250156 142204.000000 0.002498 0.999375 0.000000 0.000000 
6901760000 15 21 0 622 -0.246915 0.250156 0.250156 142204.000000 0.002498 0.999375 0.000000 0.000000 
6904320000 26 48 918 751 -0.246361 0.249844 0.249844 142216.000000 0.002500 0.998750 0.000000 0.000000 
6906880000 56 73 0 649 -0.246361 0.249844 0.249844 142216.000000 0.002500 0.998750 0.000000 0.000000 
6909440000 13 41 0 89 -0.246361 0.249844 0.249844 142216.000000 0.002500 0.998750 0.000000 0.000000 
6912000000 3 72 0 147 -0.246598 0.250000 0.250000 142251.000000 0.002500 0.999375 0.000000 0.000000 
6914560000 25 38 140 633 -0.246835 0.250000 0.250000 142326.000000 0.002500 1.000000 0.000000 0.000000 
6917120000 11 49 0 1287 -0.246835 0.250000 0.250000 142326.000000 0.002500 1.000000 0.000000 0.000000 
6919680000 18 56 0 1168 -0.246835 0.250000 0.250000 142326.000000 0.002500 1.000000 0.000000 0.000000 
6922240000 78 1 0 885 -0.246915 0.250156 0.250156 142326.000000 0.002498 0.999375 0.000000 0.000000 
6924800000 3 5 0 933 -0.246915 0.250156 0.250156 142326.000000 0.002498 0.999375 0.000000 0.000000 
6927360000 51 13 0 1296 -0.246835 0.250000 0.250000 142341.000000 0.002500 1.000000 0.000000 0.000000 
6929920000 72 49 0 752 -0.246835 0.250000 0.250000 142341.000000 0.002500 1.000000 0.000000 0.000000 
6932480000 27 12 0 896 -0.246835 0.250000 0.250000 142341.000000 0.002500 1.000000 0.000000 0.000000 
6935040000 10 3 0 893 -0.246835 0.250000 0.250000 142341.000000 0.002500 1.000000 0.000000 0.000000 
6937600000 78 35 0 1497 -0.246519 0.250000 0.250000 142338.000000 0.002500 0.998750 0.000625 0.000000 
6940160000 70 54 0 460 -0.246519 0.250000 0.250000 142338.000000 0.002500 0.998750 0.000000 0.000000 
6942720000 18 20 0 536 -0.246519 0.250000 0.250000 142338.000000 0.002500 0.998750 0.000000 0.000000 
6945280000 62 28 0 994 -0.246677 0.250000 0.250000 142388.000000 0.002500 0.999375 0.000000 0.000000 
6947840000 1 15 0 760 -0.246677 0.250000 0.250000 142428.000000 0.002500 0.999375 0.000000 0.000000 
6950400000 5 72 0 1298 -0.246677 0.250000 0.250000 142428.000000 0.002500 0.999375 0.000000 0.000000 
6952960000 78 54 0 865 -0.246677 0.250000 0.250000 142428.000000 0.002500 0.999375 0.000000 0.000000 
6955520000 23 19 0 220 -0.246123 0.250000 0.250000 142440.000000 0.002498 0.996877 0.001249 0.000000 
6958080000 38 4 0 489 -0.246361 0.250000 0.250000 142482.000000 0.002498 0.998126 0.000000 0.000000 
6960640000 13 75 0 136 -0.246361 0.250000 0.250000 142482.000000 0.002498 0.998126 0.000625 0.000000 
6963200000 32 10 0 1297 -0.246361 0.250000 0.250000 142515.000000 0.002498 0.998126 0.000000 0.000000 
6965760000 71 30 0 888 -0.246282 0.250000 0.250000 142515.000000 0.002498 0.997502 0.000625 0.000000 
6968320000 47 25 353 168 -0.246361 0.250000 0.250000 142590.000000 0.002498 0.996877 0.000000 0.000000 
6970880000 45 30 1548 1550 -0.246440 0.250156 0.250156 142590.000000 0.002498 0.996877 0.000000 0.000000 
6973440000 25 31 451 669 -0.246440 0.250156 0.250156 142590.000000 0.002498 0.996877 0.000000 0.000000 
6976000000 53 33 142 750 -0.246598 0.250156 0.250156 142690.000000 0.002498 0.998126 0.000000 0.000000 
6978560000 16 68 0 1444 -0.246598 0.250156 0.250156 142690.000000 0.002498 0.998126 0.000000 0.000000 
6981120000 68 44 0 940 -0.246519 0.250000 0.250000 142690.000000 0.002500 0.998750 0.000000 0.000000 
6983680000 35 67 0 57 -0.246519 0.250000 0.250000 142690.000000 0.002500 0.998750 0.000000 0.000000 
6986240000 57 43 51 1411 -0.246598 0.249844 0.249844 142755.000000 0.002500 0.999375 0.000000 0.000000 
6988800000 34 59 761 187 -0.246598 0.249844 0.249844 142755.000000 0.002500 0.999375 0.000000 0.000000 
6991360000 17 50 0 1221 -0.246440 0.249844 0.249844 142755.000000 0.002500 0.998750 0.000625 0.000000 
6993920000 31 69 0 493 -0.246203 0.249844 0.249844 142795.000000 0.002500 0.997500 0.001875 0.000000 
6996480000 77 23 0 701 -0.245886 0.249531 0.249531 142810.000000 0.002500 0.995625 0.001250 0.000000 
6999040000 62 67 0 1212 -0.245886 0.249531 0.249531 142810.000000 0.002500 0.995625 0.001250 0.000000 
7001600000 10 6 0 13 -0.245807 0.249531 0.249531 142810.000000 0.002498 0.994379 0.001249 0.000000 
7004160000 25 55 384 605 -0.245807 0.249531 0.249531 142825.000000 0.002498 0.993754 0.001249 0.000000 
7006720000 27 21 682 972 -0.245411 0.248750 0.248750 142885.000000 0.002500 0.994375 0.000625 0.000000 
7009280000 4 32 0 722 -0.245332 0.248594 0.248594 142940.000000 0.002500 0.993750 0.000000 0.000000 
7011840000 65 7 0 1525 -0.245332 0.248594 0.248594 142965.000000 0.002500 0.993750 0.000000 0.000000 
7014400000 60 17 0 1143 -0.245332 0.248594 0.248594 142965.000000 0.002500 0.993750 0.000000 0.000000 
7016960000 38 60 0 493 -0.245411 0.248750 0.248750 142990.000000 0.002498 0.993129 0.000000 0.000000 
7019520000 39 3 0 1459 -0.245411 0.248750 0.248750 142990.000000 0.002498 0.993129 0.000000 0.000000 
7022080000 56 53 1236 1206 -0.245411 0.248750 0.248750 142990.000000 0.003123 0.993129 0.000000 0.000000 
7024640000 2 70 0 575 -0.245649 0.248906 0.248906 143025.000000 0.002498 0.994379 0.000000 0.000000 
7027200000 34 79 0 1093 -0.245807 0.249062 0.249062 143050.000000 0.002498 0.995003 0.000000 0.000000 
7029760000 3 58 0 1356 -0.245807 0.249062 0.249062 143050.000000 0.002498 0.995003 0.000000 0.000000 
7032320000 63 69 0 754 -0.245807 0.249062 0.249062 143050.000000 0.002498 0.995003 0.000000 0.000000 
7034880000 47 54 282 401 -0.245728 0.249062 0.249062 143060.000000 0.002498 0.995003 0.000000 0.000000 
7037440000 40 42 630 1463 -0.245728 0.249062 0.249062 143060.000000 0.002498 0.994379 0.000000 0.000000 
7040000000 20 1 0 9 -0.246123 0.249375 0.249375 143105.000000 0.002498 0.996252 0.000000 0.000000 
7042560000 12 16 0 1283 -0.246044 0.249219 0.249219 143105.000000 0.002500 0.996875 0.000000 0.000000 
7045120000 18 7 0 795 -0.246203 0.249375 0.249375 143115.000000 0.002500 0.997500 0.000000 0.000000 
7047680000 73 60 0 1221 -0.246677 0.249844 0.249844 143145.000000 0.002500 0.999375 0.000000 0.000000 
7050240000 27 11 0 219 -0.246756 0.250000 0.250000 143145.000000 0.002498 0.998751 0.000000 0.000000 
7052800000 19 11 0 939 -0.246677 0.249844 0.249844 143145.000000 0.002500 0.999375 0.000000 0.000000 
7055360000 52 55 643 1503 -0.246677 0.249844 0.249844 143145.000000 0.002500 0.999375 0.000000 0.000000 
7057920000 55 77 0 212 -0.246677 0.249844 0.249844 143145.000000 0.002500 0.999375 0.000000 0.000000 
7060480000 64 78 0 1350 -0.246677 0.249844 0.249844 143145.000000 0.002500 0.999375 0.000000 0.000000 
7063040000 35 41 1391 172 -0.246677 0.249844 0.249844 143145.000000 0.002500 0.999375 0.000000 0.000000 
7065600000 77 31 0 865 -0.246677 0.249844 0.249844 143145.000000 0.002500 0.999375 0.000000 0.000000 
7068160000 76 69 0 145 -0.246835 0.250000 0.250000 143155.000000 0.002500 1.000000 0.000000 0.000000 
7070720000 55 79 0 692 -0.246915 0.250156 0.250156 143155.000000 0.002498 0.999375 0.000000 0.000000 
7073280000 33 75 0 1591 -0.246835 0.250000 0.250000 143155.000000 0.002500 1.000000 0.000000 0.000000 
7075840000 39 31 1166 764 -0.246915 0.250156 0.250156 143155.000000 0.002498 0.999375 0.000000 0.000000 
7078400000 64 15 0 1041 -0.246835 0.250000 0.250000 143155.000000 0.002500 1.000000 0.000000 0.000000 
7080960000 29 54 1238 375 -0.246835 0.250000 0.250000 143155.000000 0.002500 1.000000 0.000000 0.000000 
7083520000 40 64 0 1362 -0.246835 0.250000 0.250000 143155.000000 0.002500 1.000000 0.000000 0.000000 
7086080000 11 65 0 322 -0.246835 0.250000 0.250000 143155.000000 0.002500 1.000000 0.000000 0.000000 
7088640000 72 32 0 181 -0.246915 0.250156 0.250156 143155.000000 0.002498 0.999375 0.000000 0.000000 
7091200000 62 59 0 284 -0.246915 0.250156 0.250156 143155.000000 0.002498 0.999375 0.000000 0.000000 
7093760000 59 4 0 874 -0.246915 0.250156 0.250156 143155.000000 0.002498 0.999375 0.000000 0.000000 
7096320000 47 30 266 127 -0.246915 0.250156 0.250156 143155.000000 0.002498 0.999375 0.000000 0.000000 
7098880000 30 57 1302 1310 -0.246835 0.250000 0.250000 143170.000000 0.002500 1.000000 0.000000 0.000000 
7101440000 56 54 1033 1162 -0.246835 0.250000 0.250000 143170.000000 0.002500 1.000000 0.000000 0.000000 
7104000000 63 42 0 907 -0.246835 0.250000 0.250000 143170.000000 0.002500 1.000000 0.000000 0.000000 
7106560000 62 70 0 92 -0.246835 0.250000 0.250000 143170.000000 0.002500 1.000000 0.000000 0.000000 
7109120000 77 9 0 936 -0.246835 0.250000 0.250000 143170.000000 0.002500 1.000000 0.000000 0.000000 
7111680000 23 24 1546 726 -0.246915 0.250156 0.250156 143170.000000 0.002498 0.999375 0.000000 0.000000 
7114240000 14 39 0 390 -0.246915 0.250156 0.250156 143170.000000 0.002498 0.999375 0.000000 0.000000 
7116800000 7 21 0 1343 -0.246835 0.250000 0.250000 143170.000000 0.002500 1.000000 0.000000 0.000000 
7119360000 5 72 0 248 -0.246835 0.250000 0.250000 143170.000000 0.002500 1.000000 0.000000 0.000000 
7121920000 59 44 139 240 -0.246835 0.250000 0.250000 143170.000000 0.002500 1.000000 0.000000 0.000000 
7124480000 11 27 0 371 -0.246835 0.250000 0.250000 143170.000000 0.002500 1.000000 0.000000 0.000000 
7127040000 71 45 0 1556 -0.246915 0.250156 0.250156 143170.000000 0.002498 0.999375 0.000000 0.000000 
7129600000 23 73 0 1572 -0.246915 0.250156 0.250156 143170.000000 0.002498 0.999375 0.000000 0.000000 
7132160000 77 40 0 1162 -0.246915 0.250156 0.250156 143170.000000 0.002498 0.999375 0.000000 0.000000 
7134720000 55 1 0 1360 -0.246835 0.250000 0.250000 143185.000000 0.002500 1.000000 0.000000 0.000000 
7137280000 44 36 1306 420 -0.246835 0.250000 0.250000 143257.000000 0.002500 1.000000 0.000000 0.000000 
7139840000 16 65 0 113 -0.246835 0.250000 0.250000 143257.000000 0.002500 1.000000 0.000000 0.000000 
7142400000 52 1 0 1179 -0.246835 0.250000 0.250000 143257.000000 0.002500 1.000000 0.000000 0.000000 
7144960000 21 74 0 1487 -0.246835 0.250000 0.250000 143257.000000 0.002500 1.000000 0.000000 0.000000 
7147520000 0 5 0 516 -0.246835 0.250000 0.250000 143257.000000 0.002500 1.000000 0.000000 0.000000 
7150080000 29 59 1313 975 -0.246598 0.250000 0.250000 143254.000000 0.002500 0.999375 0.000000 0.000000 
7152640000 74 62 0 800 -0.246835 0.250000 0.250000 143329.000000 0.002500 1.000000 0.000000 0.000000 
7155200000 43 1 0 1532 -0.246835 0.250000 0.250000 143329.000000 0.002500 1.000000 0.000000 0.000000 
7157760000 46 62 0 795 -0.246598 0.250000 0.250000 143326.000000 0.002500 0.999375 0.000000 0.000000 
7160320000 19 5 0 859 -0.246915 0.250156 0.250156 143401.000000 0.002498 0.999375 0.000000 0.000000 
7162880000 63 42 0 1438 -0.246915 0.250156 0.250156 143401.000000 0.002498 0.999375 0.000000 0.000000 
7165440000 1 73 0 430 -0.246677 0.250156 0.250156 143398.000000 0.002498 0.998751 0.000625 0.000000 
7168000000 45 63 0 558 -0.246598 0.250000 0.250000 143413.000000 0.002498 0.998751 0.000000 0.000000 
7170560000 20 59 890 783 -0.246598 0.250000 0.250000 143413.000000 0.002498 0.998751 0.000000 0.000000 
7173120000 17 31 0 1513 -0.246677 0.250156 0.250156 143413.000000 0.002498 0.998751 0.000000 0.000000 
7175680000 27 58 1080 516 -0.246677 0.250156 0.250156 143413.000000 0.002498 0.998751 0.000000 0.000000 
7178240000 46 11 0 947 -0.246598 0.250000 0.250000 143428.000000 0.002498 0.998751 0.000000 0.000000 
7180800000 24 7 0 128 -0.246915 0.250156 0.250156 143488.000000 0.002498 0.999375 0.000000 0.000000 
7183360000 33 17 0 311 -0.246677 0.250156 0.250156 143485.000000 0.002498 0.998751 0.000625 0.000000 
7185920000 19 13 0 1078 -0.246677 0.250156 0.250156 143485.000000 0.002498 0.998751 0.000000 0.000000 
7188480000 19 70 0 733 -0.246598 0.250000 0.250000 143500.000000 0.002498 0.998751 0.000000 0.000000 
7191040000 38 48 12 796 -0.246598 0.250000 0.250000 143500.000000 0.002498 0.998751 0.000000 0.000000 
7193600000 63 70 0 343 -0.246519 0.249844 0.249844 143515.000000 0.002500 0.999375 0.000000 0.000000 
7196160000 60 31 0 758 -0.246835 0.250000 0.250000 143575.000000 0.002500 1.000000 0.000000 0.000000 
7198720000 61 0 0 679 -0.246835 0.250000 0.250000 143575.000000 0.002500 1.000000 0.000000 0.000000 
7201280000 50 53 1168 733 -0.246835 0.250000 0.250000 143575.000000 0.002500 1.000000 0.000000 0.000000 
7203840000 12 19 0 843 -0.246598 0.250000 0.250000 143572.000000 0.002500 0.999375 0.000625 0.000000 
7206400000 70 45 0 860 -0.246519 0.249844 0.249844 143587.000000 0.002500 0.999375 0.000000 0.000000 
7208960000 20 15 0 1448 -0.246835 0.250000 0.250000 143647.000000 0.002500 1.000000 0.000000 0.000000 
7211520000 33 18 0 142 -0.246835 0.250000 0.250000 143647.000000 0.002500 1.000000 0.000000 0.000000 
7214080000 38 14 0 775 -0.246835 0.250000 0.250000 143647.000000 0.002500 1.000000 0.000000 0.000000 
7216640000 39 24 8 1335 -0.246598 0.250000 0.250000 143644.000000 0.002500 0.999375 0.000000 0.000000 
7219200000 39 37 186 253 -0.246598 0.250000 0.250000 143644.000000 0.002500 0.999375 0.000000 0.000000 
7221760000 0 6 0 921 -0.246677 0.250156 0.250156 143644.000000 0.002498 0.998751 0.000000 0.000000 
7224320000 37 41 457 795 -0.246598 0.250000 0.250000 143659.000000 0.002498 0.998751 0.000000 0.000000 
7226880000 50 29 56 1321 -0.246677 0.250156 0.250156 143659.000000 0.002498 0.998751 0.000000 0.000000 
7229440000 58 7 0 1466 -0.246598 0.250000 0.250000 143674.000000 0.002500 0.999375 0.000000 0.000000 
7232000000 7 20 0 1312 -0.246835 0.250000 0.250000 143749.000000 0.002500 1.000000 0.000000 0.000000 
7234560000 13 12 0 643 -0.246915 0.250156 0.250156 143749.000000 0.002498 0.999375 0.000000 0.000000 
7237120000 21 64 0 331 -0.246915 0.250156 0.250156 143749.000000 0.002498 0.999375 0.000000 0.000000 
7239680000 42 57 799 182 -0.246915 0.250156 0.250156 143749.000000 0.002498 0.999375 0.000000 0.000000 
7242240000 12 48 0 1398 -0.246915 0.250156 0.250156 143749.000000 0.002498 0.999375 0.000000 0.000000 
7244800000 57 47 651 998 -0.246915 0.250156 0.250156 143749.000000 0.002498 0.999375 0.000000 0.000000 
7247360000 56 44 680 1265 -0.246915 0.250156 0.250156 143749.000000 0.002498 0.999375 0.000000 0.000000 
7249920000 43 76 0 1523 -0.246915 0.250156 0.250156 143749.000000 0.002498 0.999375 0.000000 0.000000 
7252480000 12 73 0 415 -0.246915 0.250156 0.250156 143749.000000 0.002498 0.999375 0.000000 0.000000 
7255040000 59 68 0 129 -0.246915 0.250156 0.250156 143749.000000 0.002498 0.999375 0.000000 0.000000 
7257600000 34 68 0 969 -0.246915 0.250156 0.250156 143749.000000 0.002498 0.999375 0.000000 0.000000 
7260160000 50 36 69 789 -0.246677 0.250156 0.250156 143746.000000 0.002498 0.998751 0.000000 0.000000 
7262720000 24 22 867 694 -0.246677 0.250156 0.250156 143746.000000 0.002498 0.998751 0.000000 0.000000 
7265280000 18 45 0 1297 -0.246598 0.250000 0.250000 143746.000000 0.002498 0.998751 0.000000 0.000000 
7267840000 13 14 0 556 -0.246598 0.250000 0.250000 143746.000000 0.002498 0.998751 0.000000 0.000000 
7270400000 33 5 0 864 -0.246598 0.250000 0.250000 143746.000000 0.002498 0.998751 0.000000 0.000000 
7272960000 2 38 0 257 -0.246440 0.250156 0.250156 143743.000000 0.002498 0.998126 0.000625 0.000000 
7275520000 5 72 0 971 -0.246598 0.250000 0.250000 143833.000000 0.002498 0.998751 0.000000 0.000000 
7278080000 55 26 917 486 -0.246598 0.250000 0.250000 143833.000000 0.002498 0.998751 0.000000 0.000000 
7280640000 20 43 790 14 -0.246598 0.250000 0.250000 143833.000000 0.002498 0.998751 0.000000 0.000000 
7283200000 15 71 0 61 -0.246519 0.249844 0.249844 143848.000000 0.002500 0.999375 0.000000 0.000000 
7285760000 32 78 0 37 -0.246835 0.250000 0.250000 143851.000000 0.002500 1.000000 0.000000 0.000000 
7288320000 1 34 0 846 -0.246598 0.250000 0.250000 143848.000000 0.002500 0.999375 0.000000 0.000000 
7290880000 73 67 0 754 -0.246598 0.250000 0.250000 143848.000000 0.002500 0.999375 0.000000 0.000000 
7293440000 60 18 0 1284 -0.246835 0.250000 0.250000 143923.000000 0.002500 1.000000 0.000000 0.000000 
7296000000 47 59 1019 1407 -0.246915 0.250156 0.250156 143923.000000 0.002498 0.999375 0.000000 0.000000 
7298560000 58 9 0 869 -0.246915 0.250156 0.250156 143923.000000 0.002498 0.999375 0.000000 0.000000 
7301120000 17 45 0 332 -0.246915 0.250156 0.250156 143923.000000 0.002498 0.999375 0.000000 0.000000 
7303680000 53 4 0 1067 -0.246915 0.250156 0.250156 143923.000000 0.002498 0.999375 0.000000 0.000000 
7306240000 19 3 0 907 -0.246835 0.250000 0.250000 143938.000000 0.002500 1.000000 0.000000 0.000000 
7308800000 8 14 0 676 -0.246835 0.250000 0.250000 143938.000000 0.002500 1.000000 0.000000 0.000000 
7311360000 40 41 394 1043 -0.246835 0.250000 0.250000 143938.000000 0.002500 1.000000 0.000000 0.000000 
7313920000 25 40 1589 1536 -0.246835 0.250000 0.250000 143938.000000 0.002500 1.000000 0.000000 0.000000 
7316480000 62 0 0 872 -0.246835 0.250000 0.250000 143938.000000 0.002500 1.000000 0.000000 0.000000 
7319040000 76 23 0 283 -0.246835 0.250000 0.250000 143938.000000 0.002500 1.000000 0.000000 0.000000 
7321600000 25 50 390 166 -0.246835 0.250000 0.250000 143938.000000 0.002500 1.000000 0.000000 0.000000 
7324160000 13 37 0 1228 -0.246835 0.250000 0.250000 143938.000000 0.002500 1.000000 0.000000 0.000000 
7326720000 18 35 0 533 -0.246835 0.250000 0.250000 143938.000000 0.002500 1.000000 0.000000 0.000000 
7329280000 61 73 0 4 -0.246835 0.250000 0.250000 143938.000000 0.002500 1.000000 0.000000 0.000000 
7331840000 0 70 0 726 -0.246835 0.250000 0.250000 143938.000000 0.002500 1.000000 0.000000 0.000000 
7334400000 31 71 0 1289 -0.246915 0.250156 0.250156 143938.000000 0.002498 0.999375 0.000000 0.000000 
7336960000 2 13 0 308 -0.246835 0.250000 0.250000 143953.000000 0.002500 1.000000 0.000000 0.000000 
7339520000 75 42 0 594 -0.246915 0.250156 0.250156 143953.000000 0.002498 0.999375 0.000000 0.000000 
7342080000 54 29 1438 1230 -0.246915 0.250156 0.250156 143953.000000 0.002498 0.999375 0.000000 0.000000 
7344640000 52 37 1178 325 -0.246835 0.250000 0.250000 143968.000000 0.002500 1.000000 0.000000 0.000000 
7347200000 35 40 657 1278 -0.246598 0.250000 0.250000 143965.000000 0.002500 0.999375 0.000000 0.000000 
7349760000 37 63 0 551 -0.246835 0.250000 0.250000 144040.000000 0.002500 1.000000 0.000000 0.000000 
7352320000 74 22 0 1240 -0.246835 0.250000 0.250000 144040.000000 0.002500 1.000000 0.000000 0.000000 
7354880000 36 0 0 761 -0.246835 0.250000 0.250000 144040.000000 0.002500 1.000000 0.000000 0.000000 
7357440000 53 7 0 1096 -0.246835 0.250000 0.250000 144040.000000 0.002500 1.000000 0.000000 0.000000 
7360000000 5 55 0 1490 -0.246835 0.250000 0.250000 144040.000000 0.002500 1.000000 0.000000 0.000000 
7362560000 57 31 79 693 -0.246835 0.250000 0.250000 144040.000000 0.002500 1.000000 0.000000 0.000000 
7365120000 44 28 1299 1280 -0.246835 0.250000 0.250000 144040.000000 0.002500 1.000000 0.000000 0.000000 
7367680000 67 35 0 1495 -0.246598 0.250000 0.250000 144037.000000 0.002500 0.999375 0.000625 0.000000 
7370240000 47 24 944 1121 -0.246598 0.250000 0.250000 144037.000000 0.002500 0.999375 0.000625 0.000000 
7372800000 52 14 0 212 -0.246835 0.250000 0.250000 144040.000000 0.002500 1.000000 0.000000 0.000000 
7375360000 18 47 0 286 -0.246915 0.250156 0.250156 144040.000000 0.002498 0.999375 0.000000 0.000000 
7377920000 40 37 1020 211 -0.246915 0.250156 0.250156 144040.000000 0.002498 0.999375 0.000000 0.000000 
7380480000 24 71 0 1245 -0.246915 0.250156 0.250156 144040.000000 0.002498 0.999375 0.000000 0.000000 
7383040000 52 21 649 529 -0.246677 0.250156 0.250156 144037.000000 0.002498 0.998751 0.000000 0.000000 
7385600000 73 40 0 311 -0.246835 0.250000 0.250000 144112.000000 0.002500 1.000000 0.000000 0.000000 
7388160000 75 72 0 299 -0.246835 0.250000 0.250000 144112.000000 0.002500 1.000000 0.000000 0.000000 
7390720000 3 17 0 843 -0.246835 0.250000 0.250000 144112.000000 0.002500 1.000000 0.000000 0.000000 
7393280000 43 46 1424 1013 -0.246835 0.250000 0.250000 144112.000000 0.002500 1.000000 0.000000 0.000000 
7395840000 7 20 0 1427 -0.246835 0.250000 0.250000 144112.000000 0.002500 1.000000 0.000000 0.000000 
7398400000 69 14 0 489 -0.246835 0.250000 0.250000 144112.000000 0.002500 1.000000 0.000000 0.000000 
7400960000 45 64 0 438 -0.246835 0.250000 0.250000 144112.000000 0.002500 1.000000 0.000000 0.000000 
7403520000 76 11 0 192 -0.246835 0.250000 0.250000 144112.000000 0.002500 1.000000 0.000000 0.000000 
7406080000 2 43 0 553 -0.246835 0.250000 0.250000 144112.000000 0.002500 1.000000 0.000000 0.000000 
7408640000 46 66 0 866 -0.246835 0.250000 0.250000 144112.000000 0.002500 1.000000 0.000000 0.000000 
7411200000 44 21 619 1071 -0.246835 0.250000 0.250000 144112.000000 0.002500 1.000000 0.000000 0.000000 
7413760000 56 62 0 1287 -0.246835 0.250000 0.250000 144112.000000 0.002500 1.000000 0.000000 0.000000 
7416320000 54 2 0 1597 -0.246677 0.250156 0.250156 144109.000000 0.002498 0.998751 0.000000 0.000000 
7418880000 52 33 873 992 -0.246915 0.250156 0.250156 144184.000000 0.002498 0.999375 0.000000 0.000000 
7421440000 55 48 1502 1472 -0.246835 0.250000 0.250000 144199.000000 0.002500 1.000000 0.000000 0.000000 
7424000000 39 20 1305 452 -0.246915 0.250156 0.250156 144199.000000 0.002498 0.999375 0.000000 0.000000 
7426560000 78 46 0 1112 -0.246915 0.250156 0.250156 144199.000000 0.002498 0.999375 0.000000 0.000000 
7429120000 53 53 331 385 -0.246835 0.250000 0.250000 144214.000000 0.002500 1.000000 0.000000 0.000000 
7431680000 41 76 0 1254 -0.246915 0.250156 0.250156 144214.000000 0.002498 0.999375 0.000000 0.000000 
7434240000 68 27 0 591 -0.246915 0.250156 0.250156 144214.000000 0.002498 0.999375 0.000000 0.000000 
7436800000 64 36 0 281 -0.246915 0.250156 0.250156 144214.000000 0.002498 0.999375 0.000000 0.000000 
7439360000 59 59 425 1387 -0.246915 0.250156 0.250156 144214.000000 0.002498 0.999375 0.000000 0.000000 
7441920000 57 22 1478 1389 -0.246835 0.250000 0.250000 144214.000000 0.002500 1.000000 0.000000 0.000000 
7444480000 25 9 0 1097 -0.246915 0.250156 0.250156 144214.000000 0.002498 0.999375 0.000000 0.000000 
7447040000 61 46 0 1079 -0.246915 0.250156 0.250156 144214.000000 0.002498 0.999375 0.000000 0.000000 
7449600000 34 50 1336 1160 -0.246835 0.250000 0.250000 144214.000000 0.002500 1.000000 0.000000 0.000000 
7452160000 60 7 0 224 -0.246915 0.250156 0.250156 144214.000000 0.002498 0.999375 0.000000 0.000000 
7454720000 65 78 0 1290 -0.246915 0.250156 0.250156 144214.000000 0.002498 0.999375 0.000000 0.000000 
7457280000 30 73 0 1355 -0.246915 0.250156 0.250156 144214.000000 0.002498 0.999375 0.000000 0.000000 
7459840000 7 73 0 1486 -0.246835 0.250000 0.250000 144229.000000 0.002500 1.000000 0.000000 0.000000 
7462400000 5 44 0 737 -0.246835 0.250000 0.250000 144229.000000 0.002500 1.000000 0.000000 0.000000 
7464960000 4 9 0 535 -0.246835 0.250000 0.250000 144229.000000 0.002500 1.000000 0.000000 0.000000 
7467520000 65 42 0 616 -0.246835 0.250000 0.250000 144229.000000 0.002500 1.000000 0.000000 0.000000 
7470080000 61 53 0 1004 -0.246915 0.250156 0.250156 144229.000000 0.002498 0.999375 0.000000 0.000000 
7472640000 65 16 0 751 -0.246282 0.250156 0.250156 144223.000000 0.002498 0.997502 0.001249 0.000000 
7475200000 50 0 0 400 -0.245649 0.249844 0.249844 144238.000000 0.002500 0.996250 0.001250 0.000000 
7477760000 70 34 0 1475 -0.245649 0.249688 0.249688 144278.000000 0.002500 0.996875 0.000000 0.000000 
7480320000 78 71 0 953 -0.245570 0.249688 0.249688 144318.000000 0.002500 0.996250 0.001250 0.000000 
7482880000 42 9 0 810 -0.246123 0.249844 0.249844 144371.000000 0.002500 0.998125 0.000000 0.000000 
7485440000 67 53 0 1242 -0.246123 0.249844 0.249844 144371.000000 0.002500 0.998125 0.000000 0.000000 
7488000000 58 1 0 1199 -0.246123 0.249688 0.249688 144411.000000 0.002500 0.998125 0.000000 0.000000 
7490560000 73 0 0 688 -0.246203 0.249844 0.249844 144421.000000 0.002498 0.997502 0.000000 0.000000 
7493120000 35 41 1391 1006 -0.246123 0.249688 0.249688 144436.000000 0.002498 0.997502 0.000000 0.000000 
7495680000 18 43 0 579 -0.246598 0.250000 0.250000 144506.000000 0.002498 0.998751 0.000000 0.000000 
7498240000 67 36 0 1113 -0.246598 0.250000 0.250000 144506.000000 0.002498 0.998751 0.000000 0.000000 
7500800000 49 19 0 1377 -0.246519 0.249844 0.249844 144506.000000 0.002500 0.999375 0.000000 0.000000 
7503360000 76 2 0 457 -0.246519 0.249844 0.249844 144506.000000 0.002500 0.999375 0.000000 0.000000 
7505920000 59 57 947 1229 -0.246598 0.250000 0.250000 144506.000000 0.002498 0.998751 0.000000 0.000000 
7508480000 79 31 0 525 -0.246519 0.249844 0.249844 144521.000000 0.002500 0.999375 0.000000 0.000000 
7511040000 54 67 0 825 -0.246598 0.250000 0.250000 144521.000000 0.002500 0.999375 0.000625 0.000000 
7513600000 52 25 82 96 -0.246915 0.250156 0.250156 144596.000000 0.002498 0.999375 0.000000 0.000000 
7516160000 11 50 0 889 -0.246915 0.250156 0.250156 144596.000000 0.002498 0.999375 0.000000 0.000000 
7518720000 27 69 0 828 -0.246915 0.250156 0.250156 144596.000000 0.002498 0.999375 0.000000 0.000000 
7521280000 75 35 0 973 -0.246598 0.250000 0.250000 144608.000000 0.002498 0.998751 0.000000 0.000000 
7523840000 71 20 0 1516 -0.246915 0.250156 0.250156 144668.000000 0.002498 0.999375 0.000000 0.000000 
7526400000 67 27 0 14 -0.246915 0.250156 0.250156 144668.000000 0.002498 0.999375 0.000000 0.000000 
7528960000 10 17 0 819 -0.246598 0.250000 0.250000 144680.000000 0.002500 0.999375 0.000000 0.000000 
7531520000 75 15 0 417 -0.246835 0.250000 0.250000 144755.000000 0.002500 1.000000 0.000000 0.000000 
7534080000 49 44 355 1003 -0.246835 0.250000 0.250000 144755.000000 0.002500 1.000000 0.000000 0.000000 
7536640000 7 64 0 586 -0.246915 0.250156 0.250156 144755.000000 0.002498 0.999375 0.000000 0.000000 
7539200000 21 54 674 1252 -0.246835 0.250000 0.250000 144755.000000 0.002500 1.000000 0.000000 0.000000 
7541760000 50 41 919 1462 -0.246835 0.250000 0.250000 144755.000000 0.002500 1.000000 0.000000 0.000000 
7544320000 15 8 0 1129 -0.246835 0.250000 0.250000 144755.000000 0.002500 1.000000 0.000000 0.000000 
7546880000 10 42 0 1032 -0.246915 0.250156 0.250156 144755.000000 0.002498 0.999375 0.000000 0.000000 
7549440000 3 13 0 936 -0.246915 0.250156 0.250156 144755.000000 0.002498 0.999375 0.000000 0.000000 
7552000000 24 71 0 1197 -0.246915 0.250156 0.250156 144755.000000 0.002498 0.999375 0.000000 0.000000 
7554560000 68 70 0 253 -0.246915 0.250156 0.250156 144755.000000 0.002498 0.999375 0.000000 0.000000 
7557120000 66 75 0 1143 -0.246915 0.250156 0.250156 144755.000000 0.002498 0.999375 0.000000 0.000000 
7559680000 61 21 0 1584 -0.246915 0.250156 0.250156 144755.000000 0.002498 0.999375 0.000000 0.000000 
7562240000 60 51 0 777 -0.246915 0.250156 0.250156 144755.000000 0.002498 0.999375 0.000000 0.000000 
7564800000 21 6 0 464 -0.246915 0.250156 0.250156 144755.000000 0.002498 0.999375 0.000000 0.000000 
7567360000 47 66 0 399 -0.246915 0.250156 0.250156 144755.000000 0.002498 0.999375 0.000000 0.000000 
7569920000 18 0 0 307 -0.246915 0.250156 0.250156 144755.000000 0.002498 0.999375 0.000000 0.000000 
7572480000 10 68 0 1123 -0.246835 0.250000 0.250000 144770.000000 0.002500 1.000000 0.000000 0.000000 
7575040000 8 63 0 981 -0.246915 0.250156 0.250156 144770.000000 0.002498 0.999375 0.000000 0.000000 
7577600000 9 57 0 776 -0.246915 0.250156 0.250156 144770.000000 0.002498 0.999375 0.000000 0.000000 
7580160000 29 4 0 165 -0.246915 0.250156 0.250156 144770.000000 0.002498 0.999375 0.000000 0.000000 
7582720000 79 34 0 1294 -0.246915 0.250156 0.250156 144770.000000 0.002498 0.999375 0.000000 0.000000 
7585280000 44 53 404 1313 -0.246835 0.250000 0.250000 144785.000000 0.002500 1.000000 0.000000 0.000000 
7587840000 57 60 0 87 -0.246915 0.250156 0.250156 144785.000000 0.002498 0.999375 0.000000 0.000000 
7590400000 42 67 0 399 -0.246915 0.250156 0.250156 144785.000000 0.002498 0.999375 0.000000 0.000000 
7592960000 46 64 0 421 -0.246915 0.250156 0.250156 144785.000000 0.002498 0.999375 0.000000 0.000000 
7595520000 24 31 374 1115 -0.246915 0.250156 0.250156 144785.000000 0.002498 0.999375 0.000000 0.000000 
7598080000 4 50 0 354 -0.246915 0.250156 0.250156 144785.000000 0.002498 0.999375 0.000000 0.000000 
7600640000 73 59 0 410 -0.246915 0.250156 0.250156 144785.000000 0.002498 0.999375 0.000000 0.000000 
7603200000 50 77 0 155 -0.246835 0.250000 0.250000 144800.000000 0.002500 1.000000 0.000000 0.000000 
7605760000 0 7 0 626 -0.246835 0.250000 0.250000 144800.000000 0.002500 1.000000 0.000000 0.000000 
7608320000 6 72 0 1058 -0.246361 0.250156 0.250156 144797.000000 0.002498 0.997502 0.001249 0.000000 
7610880000 25 21 1450 860 -0.246282 0.250000 0.250000 144797.000000 0.002498 0.997502 0.000000 0.000000 
7613440000 73 30 0 510 -0.246123 0.249688 0.249688 144827.000000 0.002500 0.998125 0.000625 0.000000 
7616000000 78 32 0 870 -0.246598 0.250000 0.250000 144862.000000 0.002500 0.999375 0.000000 0.000000 
7618560000 75 2 0 289 -0.246677 0.250156 0.250156 144862.000000 0.002498 0.998751 0.000000 0.000000 
7621120000 68 32 0 960 -0.246598 0.250000 0.250000 144877.000000 0.002500 0.999375 0.000000 0.000000 
7623680000 56 34 1140 1072 -0.246598 0.250000 0.250000 144877.000000 0.002500 0.999375 0.000000 0.000000 
7626240000 14 39 0 1051 -0.246677 0.250156 0.250156 144877.000000 0.002498 0.998751 0.000000 0.000000 
7628800000 59 21 566 762 -0.246598 0.250000 0.250000 144907.000000 0.002500 0.999375 0.000000 0.000000 
7631360000 35 50 1392 876 -0.246598 0.250000 0.250000 144907.000000 0.002500 0.999375 0.000000 0.000000 
7633920000 6 25 0 480 -0.246598 0.250000 0.250000 144907.000000 0.002500 0.999375 0.000625 0.000000 
7636480000 3 46 0 1207 -0.246677 0.250156 0.250156 144907.000000 0.002498 0.998751 0.000625 0.000000 
7639040000 6 30 0 794 -0.246677 0.250156 0.250156 144907.000000 0.002498 0.998751 0.000000 0.000000 
7641600000 25 7 0 168 -0.246915 0.250156 0.250156 144982.000000 0.002498 0.999375 0.000000 0.000000 
7644160000 6 21 0 1029 -0.246835 0.250000 0.250000 144982.000000 0.002500 1.000000 0.000000 0.000000 
7646720000 59 67 0 1400 -0.246915 0.250156 0.250156 144982.000000 0.002498 0.999375 0.000000 0.000000 
7649280000 60 69 0 1114 -0.246677 0.250156 0.250156 144979.000000 0.002498 0.998751 0.000000 0.000000 
7651840000 63 14 0 114 -0.246835 0.250000 0.250000 145054.000000 0.002500 1.000000 0.000000 0.000000 
7654400000 64 20 0 152 -0.246519 0.249844 0.249844 145066.000000 0.002500 0.999375 0.000000 0.000000 
7656960000 37 70 0 344 -0.246835 0.250000 0.250000 145126.000000 0.002500 1.000000 0.000000 0.000000 
7659520000 54 16 0 28 -0.246282 0.249844 0.249844 145120.000000 0.002500 0.998750 0.000000 0.000000 
7662080000 14 30 0 537 -0.246519 0.249844 0.249844 145195.000000 0.002500 0.999375 0.000000 0.000000 
7664640000 66 59 0 411 -0.246677 0.250156 0.250156 145195.000000 0.002498 0.998751 0.000000 0.000000 
7667200000 20 59 890 777 -0.246677 0.250156 0.250156 145195.000000 0.002498 0.998751 0.000000 0.000000 
7669760000 62 60 0 546 -0.246915 0.250156 0.250156 145270.000000 0.002498 0.999375 0.000000 0.000000 
7672320000 64 8 0 665 -0.246835 0.250000 0.250000 145285.000000 0.002500 1.000000 0.000000 0.000000 
7674880000 56 40 1475 80 -0.246835 0.250000 0.250000 145285.000000 0.002500 1.000000 0.000000 0.000000 
7677440000 51 65 0 159 -0.246835 0.250000 0.250000 145285.000000 0.002500 1.000000 0.000000 0.000000 
7680000000 16 36 0 1214 -0.246835 0.250000 0.250000 145285.000000 0.002500 1.000000 0.000000 0.000000 
7682560000 69 21 0 1459 -0.246835 0.250000 0.250000 145285.000000 0.002500 1.000000 0.000000 0.000000 
7685120000 65 79 0 488 -0.246915 0.250156 0.250156 145285.000000 0.002498 0.999375 0.000000 0.000000 
7687680000 9 66 0 575 -0.246915 0.250156 0.250156 145285.000000 0.002498 0.999375 0.000000 0.000000 
7690240000 35 41 1391 743 -0.246915 0.250156 0.250156 145285.000000 0.002498 0.999375 0.000000 0.000000 
7692800000 6 41 0 815 -0.246915 0.250156 0.250156 145285.000000 0.002498 0.999375 0.000000 0.000000 
7695360000 24 17 0 574 -0.246915 0.250156 0.250156 145300.000000 0.002498 0.999375 0.000000 0.000000 
7697920000 57 67 0 264 -0.246915 0.250156 0.250156 145300.000000 0.002498 0.999375 0.000000 0.000000 
7700480000 40 11 0 155 -0.246915 0.250156 0.250156 145300.000000 0.002498 0.999375 0.000000 0.000000 
7703040000 69 48 0 90 -0.246915 0.250156 0.250156 145300.000000 0.002498 0.999375 0.000000 0.000000 
7705600000 44 42 1437 1170 -0.246915 0.250156 0.250156 145300.000000 0.002498 0.999375 0.000000 0.000000 
7708160000 7 6 0 22 -0.246835 0.250000 0.250000 145315.000000 0.002500 1.000000 0.000000 0.000000 
7710720000 21 74 0 1302 -0.246835 0.250000 0.250000 145315.000000 0.002500 1.000000 0.000000 0.000000 
7713280000 6 64 0 1400 -0.246835 0.250000 0.250000 145315.000000 0.002500 1.000000 0.000000 0.000000 
7715840000 6 7 0 561 -0.246835 0.250000 0.250000 145315.000000 0.002500 1.000000 0.000000 0.000000 
7718400000 69 28 0 397 -0.246835 0.250000 0.250000 145387.000000 0.002500 1.000000 0.000000 0.000000 
7720960000 29 13 0 684 -0.246835 0.250000 0.250000 145387.000000 0.002500 1.000000 0.000000 0.000000 
7723520000 2 77 0 770 -0.246835 0.250000 0.250000 145387.000000 0.002500 1.000000 0.000000 0.000000 
7726080000 32 34 740 1105 -0.246835 0.250000 0.250000 145387.000000 0.002500 1.000000 0.000000 0.000000 
7728640000 43 59 1040 551 -0.246835 0.250000 0.250000 145387.000000 0.002500 1.000000 0.000000 0.000000 
7731200000 76 62 0 1233 -0.246915 0.250156 0.250156 145387.000000 0.002498 0.999375 0.000000 0.000000 
7733760000 0 75 0 1071 -0.246915 0.250156 0.250156 145387.000000 0.002498 0.999375 0.000000 0.000000 
7736320000 22 37 624 250 -0.246677 0.250156 0.250156 145384.000000 0.002498 0.998751 0.000000 0.000000 
7738880000 37 38 1276 1143 -0.246677 0.250156 0.250156 145384.000000 0.002498 0.998751 0.000000 0.000000 
7741440000 27 15 0 532 -0.246677 0.250156 0.250156 145399.000000 0.002498 0.998751 0.000000 0.000000 
7744000000 35 33 297 1552 -0.246677 0.250156 0.250156 145399.000000 0.002498 0.998751 0.000000 0.000000 
7746560000 23 34 1262 256 -0.246598 0.250000 0.250000 145414.000000 0.002500 0.999375 0.000000 0.000000 
7749120000 13 48 0 1377 -0.246519 0.249844 0.249844 145429.000000 0.002500 0.999375 0.000000 0.000000 
7751680000 73 52 0 546 -0.246598 0.250000 0.250000 145429.000000 0.002500 0.999375 0.000625 0.000000 
7754240000 60 17 0 1077 -0.246519 0.249844 0.249844 145429.000000 0.002500 0.999375 0.000000 0.000000 
7756800000 13 47 0 718 -0.246519 0.249844 0.249844 145429.000000 0.002500 0.999375 0.000000 0.000000 
7759360000 54 12 0 685 -0.246519 0.249844 0.249844 145429.000000 0.002500 0.999375 0.000000 0.000000 
7761920000 50 3 0 1104 -0.246519 0.249844 0.249844 145429.000000 0.002500 0.999375 0.000000 0.000000 
7764480000 0 56 0 714 -0.246598 0.250000 0.250000 145429.000000 0.002498 0.998751 0.000000 0.000000 
7767040000 17 2 0 357 -0.246598 0.250000 0.250000 145429.000000 0.002498 0.998751 0.000000 0.000000 
7769600000 6 63 0 370 -0.246835 0.250000 0.250000 145432.000000 0.002500 1.000000 0.000000 0.000000 
7772160000 28 26 354 283 -0.246835 0.250000 0.250000 145432.000000 0.002500 1.000000 0.000000 0.000000 
7774720000 49 58 1350 1177 -0.246835 0.250000 0.250000 145432.000000 0.002500 1.000000 0.000000 0.000000 
7777280000 19 16 0 102 -0.246915 0.250156 0.250156 145432.000000 0.002498 0.999375 0.000000 0.000000 
7779840000 55 8 0 39 -0.246915 0.250156 0.250156 145432.000000 0.002498 0.999375 0.000000 0.000000 
7782400000 7 38 0 221 -0.246915 0.250156 0.250156 145432.000000 0.002498 0.999375 0.000000 0.000000 
7784960000 73 20 0 1552 -0.246677 0.250156 0.250156 145429.000000 0.002498 0.998751 0.000000 0.000000 
7787520000 70 35 0 325 -0.246598 0.250000 0.250000 145444.000000 0.002500 0.999375 0.000000 0.000000 
7790080000 23 69 0 1309 -0.246361 0.250156 0.250156 145469.000000 0.002498 0.997502 0.001249 0.000000 
7792640000 27 54 1576 331 -0.246044 0.250156 0.250156 145469.000000 0.002498 0.996252 0.002498 0.000000 
7795200000 14 47 0 632 -0.246203 0.250156 0.250156 145519.000000 0.002498 0.996877 0.001249 0.000000 
7797760000 66 54 0 862 -0.246282 0.250156 0.250156 145569.000000 0.002498 0.997502 0.000000 0.000000 
7800320000 29 76 0 35 -0.246282 0.250156 0.250156 145619.000000 0.002498 0.996877 0.000000 0.000000 
7802880000 74 0 0 792 -0.246361 0.250156 0.250156 145644.000000 0.002498 0.996877 0.000000 0.000000 
7805440000 5 14 0 115 -0.246440 0.250000 0.250000 145709.000000 0.002500 0.998125 0.000000 0.000000 
7808000000 68 71 0 806 -0.246361 0.250000 0.250000 145734.000000 0.002500 0.998750 0.000000 0.000000 
7810560000 27 79 0 72 -0.246598 0.250000 0.250000 145809.000000 0.002500 0.999375 0.000000 0.000000 
7813120000 25 35 891 1512 -0.246835 0.250000 0.250000 145884.000000 0.002500 1.000000 0.000000 0.000000 
7815680000 28 14 0 225 -0.246835 0.250000 0.250000 145884.000000 0.002500 1.000000 0.000000 0.000000 
7818240000 74 35 0 1028 -0.246598 0.250000 0.250000 145881.000000 0.002500 0.999375 0.000000 0.000000 
7820800000 0 51 0 886 -0.246598 0.250000 0.250000 145881.000000 0.002500 0.999375 0.000000 0.000000 
7823360000 68 49 0 568 -0.246598 0.250000 0.250000 145881.000000 0.002500 0.999375 0.000000 0.000000 
7825920000 19 28 0 817 -0.246598 0.250000 0.250000 145881.000000 0.002500 0.999375 0.000000 0.000000 
7828480000 59 10 0 191 -0.246835 0.250000 0.250000 145956.000000 0.002500 1.000000 0.000000 0.000000 
7831040000 75 0 0 1000 -0.246835 0.250000 0.250000 145956.000000 0.002500 1.000000 0.000000 0.000000 
7833600000 2 59 0 950 -0.246835 0.250000 0.250000 145956.000000 0.002500 1.000000 0.000000 0.000000 
7836160000 52 65 0 926 -0.246835 0.250000 0.250000 145956.000000 0.002500 1.000000 0.000000 0.000000 
7838720000 70 37 0 1474 -0.246835 0.250000 0.250000 145956.000000 0.002500 1.000000 0.000000 0.000000 
7841280000 69 63 0 788 -0.246835 0.250000 0.250000 145956.000000 0.002500 1.000000 0.000000 0.000000 
7843840000 58 53 1120 1422 -0.246677 0.250156 0.250156 145953.000000 0.002498 0.998751 0.000000 0.000000 
7846400000 13 30 0 725 -0.246677 0.250156 0.250156 145953.000000 0.002498 0.998751 0.000000 0.000000 
7848960000 55 22 88 1063 -0.246677 0.250156 0.250156 145968.000000 0.002498 0.998751 0.000625 0.000000 
7851520000 8 70 0 438 -0.246677 0.250156 0.250156 145968.000000 0.002498 0.998751 0.000000 0.000000 
7854080000 33 15 0 644 -0.246915 0.250156 0.250156 146043.000000 0.002498 0.999375 0.000000 0.000000 
7856640000 23 68 0 1240 -0.246915 0.250156 0.250156 146043.000000 0.002498 0.999375 0.000000 0.000000 
7859200000 24 30 462 996 -0.246915 0.250156 0.250156 146043.000000 0.002498 0.999375 0.000000 0.000000 
7861760000 46 7 0 310 -0.246835 0.250000 0.250000 146058.000000 0.002500 1.000000 0.000000 0.000000 
7864320000 78 18 0 712 -0.246835 0.250000 0.250000 146058.000000 0.002500 1.000000 0.000000 0.000000 
7866880000 60 8 0 440 -0.246598 0.250000 0.250000 146055.000000 0.002500 0.999375 0.000000 0.000000 
7869440000 18 68 0 415 -0.246598 0.250000 0.250000 146055.000000 0.002500 0.999375 0.000000 0.000000 
7872000000 16 27 0 1025 -0.246519 0.249844 0.249844 146070.000000 0.002500 0.999375 0.000000 0.000000 
7874560000 72 46 0 347 -0.246519 0.249844 0.249844 146070.000000 0.002500 0.999375 0.000000 0.000000 
7877120000 70 10 0 226 -0.246835 0.250000 0.250000 146130.000000 0.002500 1.000000 0.000000 0.000000 
7879680000 21 9 0 537 -0.246915 0.250156 0.250156 146130.000000 0.002498 0.999375 0.000000 0.000000 
7882240000 65 72 0 1339 -0.246915 0.250156 0.250156 146130.000000 0.002498 0.999375 0.000000 0.000000 
7884800000 6 30 0 1148 -0.246915 0.250156 0.250156 146130.000000 0.002498 0.999375 0.000000 0.000000 
7887360000 63 31 0 741 -0.246835 0.250000 0.250000 146130.000000 0.002500 1.000000 0.000000 0.000000 
7889920000 25 61 0 1431 -0.246835 0.250000 0.250000 146130.000000 0.002500 1.000000 0.000000 0.000000 
7892480000 74 13 0 606 -0.246835 0.250000 0.250000 146130.000000 0.002500 1.000000 0.000000 0.000000 
7895040000 8 3 0 145 -0.246835 0.250000 0.250000 146130.000000 0.002500 1.000000 0.000000 0.000000 
7897600000 38 23 40 808 -0.246835 0.250000 0.250000 146130.000000 0.002500 1.000000 0.000000 0.000000 
7900160000 44 43 1226 546 -0.246915 0.250156 0.250156 146130.000000 0.002498 0.999375 0.000000 0.000000 
7902720000 70 40 0 1238 -0.246915 0.250156 0.250156 146130.000000 0.002498 0.999375 0.000000 0.000000 
7905280000 50 30 368 316 -0.246835 0.250000 0.250000 146145.000000 0.002500 1.000000 0.000000 0.000000 
7907840000 23 23 403 80 -0.246835 0.250000 0.250000 146145.000000 0.002500 1.000000 0.000000 0.000000 
7910400000 45 56 1077 114 -0.246677 0.250156 0.250156 146142.000000 0.002498 0.998751 0.000000 0.000000 
7912960000 32 0 0 1180 -0.246598 0.250000 0.250000 146157.000000 0.002498 0.998751 0.000000 0.000000 
7915520000 27 0 0 761 -0.246440 0.250156 0.250156 146154.000000 0.002498 0.998126 0.001249 0.000000 
7918080000 56 17 0 121 -0.246440 0.250000 0.250000 146229.000000 0.002500 0.998750 0.001250 0.000000 
7920640000 32 27 453 649 -0.246519 0.249844 0.249844 146244.000000 0.002500 0.999375 0.000000 0.000000 
7923200000 13 45 0 861 -0.246598 0.250000 0.250000 146244.000000 0.002498 0.998751 0.000000 0.000000 
7925760000 37 28 126 1212 -0.246598 0.250000 0.250000 146244.000000 0.002498 0.998751 0.000000 0.000000 
7928320000 69 31 0 291 -0.246519 0.249844 0.249844 146259.000000 0.002500 0.999375 0.000000 0.000000 
7930880000 66 47 0 163 -0.246835 0.250000 0.250000 146359.000000 0.002500 1.000000 0.000000 0.000000 
7933440000 2 66 0 309 -0.246835 0.250000 0.250000 146359.000000 0.002500 1.000000 0.000000 0.000000 
7936000000 13 24 0 1470 -0.246835 0.250000 0.250000 146359.000000 0.002500 1.000000 0.000000 0.000000 
7938560000 21 36 1161 862 -0.246835 0.250000 0.250000 146359.000000 0.002500 1.000000 0.000000 0.000000 
7941120000 75 14 0 1439 -0.246835 0.250000 0.250000 146359.000000 0.002500 1.000000 0.000000 0.000000 
7943680000 41 48 568 1287 -0.246835 0.250000 0.250000 146359.000000 0.002500 1.000000 0.000000 0.000000 
7946240000 48 44 573 1520 -0.246835 0.250000 0.250000 146359.000000 0.002500 1.000000 0.000000 0.000000 
7948800000 59 51 456 368 -0.246835 0.250000 0.250000 146359.000000 0.002500 1.000000 0.000000 0.000000 
7951360000 41 73 0 280 -0.246835 0.250000 0.250000 146359.000000 0.002500 1.000000 0.000000 0.000000 
7953920000 13 72 0 1270 -0.246598 0.250000 0.250000 146356.000000 0.002500 0.999375 0.000625 0.000000 
7956480000 68 9 0 978 -0.246598 0.250000 0.250000 146356.000000 0.002500 0.999375 0.000625 0.000000 
7959040000 59 40 1362 1265 -0.246835 0.250000 0.250000 146359.000000 0.002500 1.000000 0.000000 0.000000 
7961600000 59 9 0 365 -0.246835 0.250000 0.250000 146359.000000 0.002500 1.000000 0.000000 0.000000 
7964160000 37 71 0 1176 -0.246835 0.250000 0.250000 146359.000000 0.002500 1.000000 0.000000 0.000000 
7966720000 40 67 0 1238 -0.246835 0.250000 0.250000 146359.000000 0.002500 1.000000 0.000000 0.000000 
7969280000 4 7 0 939 -0.246915 0.250156 0.250156 146359.000000 0.002498 0.999375 0.000000 0.000000 
7971840000 33 12 0 1192 -0.246915 0.250156 0.250156 146359.000000 0.002498 0.999375 0.000000 0.000000 
7974400000 76 57 0 167 -0.246915 0.250156 0.250156 146359.000000 0.002498 0.999375 0.000000 0.000000 
7976960000 36 12 0 724 -0.246915 0.250156 0.250156 146359.000000 0.002498 0.999375 0.000000 0.000000 
7979520000 14 61 0 150 -0.246915 0.250156 0.250156 146359.000000 0.002498 0.999375 0.000000 0.000000 
7982080000 52 33 873 760 -0.246915 0.250156 0.250156 146359.000000 0.002498 0.999375 0.000000 0.000000 
7984640000 60 9 0 148 -0.246915 0.250156 0.250156 146359.000000 0.002498 0.999375 0.000000 0.000000 
7987200000 53 47 446 828 -0.246915 0.250156 0.250156 146359.000000 0.002498 0.999375 0.000000 0.000000 
7989760000 28 31 25 60 -0.246915 0.250156 0.250156 146359.000000 0.002498 0.999375 0.000000 0.000000 
7992320000 13 60 0 812 -0.246835 0.250000 0.250000 146374.000000 0.002500 1.000000 0.000000 0.000000 
7994880000 50 9 0 418 -0.246835 0.250000 0.250000 146374.000000 0.002500 1.000000 0.000000 0.000000 
7997440000 6 52 0 1554 -0.246835 0.250000 0.250000 146374.000000 0.002500 1.000000 0.000000 0.000000 
8000000000 61 58 0 63 -0.246835 0.250000 0.250000 146374.000000 0.002500 1.000000 0.000000 0.000000 
8002560000 11 10 0 838 -0.246835 0.250000 0.250000 146374.000000 0.002500 1.000000 0.000000 0.000000 
8005120000 18 4 0 457 -0.246835 0.250000 0.250000 146374.000000 0.002500 1.000000 0.000000 0.000000 
8007680000 1 77 0 1538 -0.246835 0.250000 0.250000 146374.000000 0.002500 1.000000 0.000000 0.000000 
8010240000 28 48 1569 66 -0.246835 0.250000 0.250000 146374.000000 0.002500 1.000000 0.000000 0.000000 
8012800000 41 79 0 674 -0.246835 0.250000 0.250000 146374.000000 0.002500 1.000000 0.000000 0.000000 
8015360000 74 41 0 946 -0.246835 0.250000 0.250000 146374.000000 0.002500 1.000000 0.000000 0.000000 
8017920000 57 74 0 424 -0.246440 0.250000 0.250000 146371.000000 0.002500 0.998750 0.000625 0.000000 
8020480000 78 11 0 844 -0.246519 0.250156 0.250156 146371.000000 0.002498 0.998126 0.000000 0.000000 
8023040000 31 70 0 755 -0.246440 0.250000 0.250000 146436.000000 0.002500 0.998750 0.000000 0.000000 
8025600000 14 58 0 878 -0.246440 0.250000 0.250000 146436.000000 0.002500 0.998750 0.000000 0.000000 
8028160000 44 46 1501 1596 -0.246677 0.250156 0.250156 146486.000000 0.002498 0.998751 0.000000 0.000000 
8030720000 21 52 667 1444 -0.246915 0.250156 0.250156 146546.000000 0.002498 0.999375 0.000000 0.000000 
8033280000 69 51 0 1586 -0.246915 0.250156 0.250156 146546.000000 0.002498 0.999375 0.000000 0.000000 
8035840000 38 41 1375 5 -0.246915 0.250156 0.250156 146546.000000 0.002498 0.999375 0.000000 0.000000 
8038400000 18 42 0 1199 -0.246915 0.250156 0.250156 146546.000000 0.002498 0.999375 0.000000 0.000000 
8040960000 11 63 0 568 -0.246915 0.250156 0.250156 146546.000000 0.002498 0.999375 0.000000 0.000000 
8043520000 24 58 172 130 -0.246598 0.250000 0.250000 146558.000000 0.002500 0.999375 0.000000 0.000000 
8046080000 25 61 0 1577 -0.246598 0.250000 0.250000 146558.000000 0.002500 0.999375 0.000000 0.000000 
8048640000 38 30 1130 484 -0.246598 0.250000 0.250000 146558.000000 0.002500 0.999375 0.000000 0.000000 
8051200000 0 43 0 1549 -0.246835 0.250000 0.250000 146633.000000 0.002500 1.000000 0.000000 0.000000 
8053760000 56 33 116 496 -0.246835 0.250000 0.250000 146633.000000 0.002500 1.000000 0.000000 0.000000 
8056320000 13 8 0 374 -0.246835 0.250000 0.250000 146633.000000 0.002500 1.000000 0.000000 0.000000 
8058880000 32 58 889 237 -0.246915 0.250156 0.250156 146633.000000 0.002498 0.999375 0.000000 0.000000 
8061440000 24 2 0 1405 -0.246915 0.250156 0.250156 146633.000000 0.002498 0.999375 0.000000 0.000000 
8064000000 33 65 0 346 -0.246915 0.250156 0.250156 146633.000000 0.002498 0.999375 0.000000 0.000000 
8066560000 3 10 0 13 -0.246915 0.250156 0.250156 146648.000000 0.002498 0.999375 0.000000 0.000000 
8069120000 1 44 0 241 -0.246915 0.250156 0.250156 146648.000000 0.002498 0.999375 0.000000 0.000000 
8071680000 50 30 368 827 -0.246835 0.250000 0.250000 146648.000000 0.002500 1.000000 0.000000 0.000000 
8074240000 74 22 0 205 -0.246835 0.250000 0.250000 146648.000000 0.002500 1.000000 0.000000 0.000000 
8076800000 34 35 771 943 -0.246835 0.250000 0.250000 146648.000000 0.002500 1.000000 0.000000 0.000000 
8079360000 64 40 0 783 -0.246835 0.250000 0.250000 146648.000000 0.002500 1.000000 0.000000 0.000000 
8081920000 13 72 0 1431 -0.246915 0.250156 0.250156 146648.000000 0.002498 0.999375 0.000000 0.000000 
8084480000 20 47 1337 923 -0.246835 0.250000 0.250000 146648.000000 0.002500 1.000000 0.000000 0.000000 
8087040000 64 78 0 1490 -0.246835 0.250000 0.250000 146648.000000 0.002500 1.000000 0.000000 0.000000 
8089600000 72 79 0 840 -0.246835 0.250000 0.250000 146648.000000 0.002500 1.000000 0.000000 0.000000 
8092160000 65 53 0 1474 -0.246835 0.250000 0.250000 146648.000000 0.002500 1.000000 0.000000 0.000000 
8094720000 33 19 0 183 -0.246835 0.250000 0.250000 146648.000000 0.002500 1.000000 0.000000 0.000000 
8097280000 34 43 1237 1580 -0.246835 0.250000 0.250000 146648.000000 0.002500 1.000000 0.000000 0.000000 
8099840000 63 20 0 1428 -0.246915 0.250156 0.250156 146648.000000 0.002498 0.999375 0.000000 0.000000 
8102400000 36 48 238 463 -0.246915 0.250156 0.250156 146648.000000 0.002498 0.999375 0.000000 0.000000 
8104960000 5 70 0 246 -0.246915 0.250156 0.250156 146648.000000 0.002498 0.999375 0.000000 0.000000 
8107520000 77 75 0 1427 -0.246835 0.250000 0.250000 146663.000000 0.002500 1.000000 0.000000 0.000000 
8110080000 72 19 0 1570 -0.246598 0.250000 0.250000 146660.000000 0.002500 0.999375 0.000000 0.000000 
8112640000 24 15 0 1107 -0.246677 0.250156 0.250156 146660.000000 0.002498 0.998751 0.000000 0.000000 
8115200000 47 1 0 254 -0.246677 0.250156 0.250156 146660.000000 0.002498 0.998751 0.000000 0.000000 
8117760000 12 34 0 134 -0.246677 0.250156 0.250156 146732.000000 0.002498 0.998751 0.000000 0.000000 
8120320000 58 46 1287 913 -0.246598 0.250000 0.250000 146732.000000 0.002500 0.999375 0.000625 0.000000 
8122880000 77 55 0 135 -0.246835 0.250000 0.250000 146735.000000 0.002500 1.000000 0.000000 0.000000 
8125440000 23 57 307 1428 -0.246915 0.250156 0.250156 146735.000000 0.002498 0.999375 0.000000 0.000000 
8128000000 32 29 412 679 -0.246915 0.250156 0.250156 146735.000000 0.002498 0.999375 0.000000 0.000000 
8130560000 24 39 598 754 -0.246915 0.250156 0.250156 146735.000000 0.002498 0.999375 0.000000 0.000000 
8133120000 48 34 973 844 -0.246835 0.250000 0.250000 146750.000000 0.002500 1.000000 0.000000 0.000000 
8135680000 27 5 0 336 -0.246835 0.250000 0.250000 146750.000000 0.002500 1.000000 0.000000 0.000000 
8138240000 8 27 0 1345 -0.246835 0.250000 0.250000 146750.000000 0.002500 1.000000 0.000000 0.000000 
8140800000 43 44 516 756 -0.246835 0.250000 0.250000 146750.000000 0.002500 1.000000 0.000000 0.000000 
8143360000 76 11 0 974 -0.246915 0.250156 0.250156 146750.000000 0.002498 0.999375 0.000000 0.000000 
8145920000 72 32 0 305 -0.246915 0.250156 0.250156 146750.000000 0.002498 0.999375 0.000000 0.000000 
8148480000 44 20 97 1475 -0.246915 0.250156 0.250156 146750.000000 0.002498 0.999375 0.000000 0.000000 
8151040000 25 23 1578 135 -0.246835 0.250000 0.250000 146750.000000 0.002500 1.000000 0.000000 0.000000 
8153600000 41 52 1202 706 -0.246835 0.250000 0.250000 146750.000000 0.002500 1.000000 0.000000 0.000000 
8156160000 36 71 0 967 -0.246835 0.250000 0.250000 146750.000000 0.002500 1.000000 0.000000 0.000000 
8158720000 4 56 0 1320 -0.246835 0.250000 0.250000 146750.000000 0.002500 1.000000 0.000000 0.000000 
8161280000 52 26 419 140 -0.246835 0.250000 0.250000 146750.000000 0.002500 1.000000 0.000000 0.000000 
8163840000 45 76 0 144 -0.246835 0.250000 0.250000 146750.000000 0.002500 1.000000 0.000000 0.000000 
8166400000 25 72 0 1348 -0.246835 0.250000 0.250000 146750.000000 0.002500 1.000000 0.000000 0.000000 
8168960000 4 4 0 349 -0.246835 0.250000 0.250000 146750.000000 0.002500 1.000000 0.000000 0.000000 
8171520000 38 55 1251 1142 -0.246835 0.250000 0.250000 146750.000000 0.002500 1.000000 0.000000 0.000000 
8174080000 69 24 0 498 -0.246835 0.250000 0.250000 146750.000000 0.002500 1.000000 0.000000 0.000000 
8176640000 64 23 0 182 -0.246835 0.250000 0.250000 146750.000000 0.002500 1.000000 0.000000 0.000000 
8179200000 12 41 0 100 -0.246835 0.250000 0.250000 146750.000000 0.002500 1.000000 0.000000 0.000000 
8181760000 33 19 0 185 -0.246835 0.250000 0.250000 146750.000000 0.002500 1.000000 0.000000 0.000000 
8184320000 17 34 0 307 -0.246835 0.250000 0.250000 146750.000000 0.002500 1.000000 0.000000 0.000000 
8186880000 30 65 0 442 -0.246835 0.250000 0.250000 146750.000000 0.002500 1.000000 0.000000 0.000000 
8189440000 73 23 0 654 -0.246835 0.250000 0.250000 146750.000000 0.002500 1.000000 0.000000 0.000000 
8192000000 19 46 0 627 -0.246598 0.250000 0.250000 146747.000000 0.002500 0.999375 0.000000 0.000000 
8194560000 28 10 0 1428 -0.246677 0.250156 0.250156 146747.000000 0.002498 0.998751 0.000000 0.000000 
8197120000 65 12 0 69 -0.246677 0.250156 0.250156 146747.000000 0.002498 0.998751 0.000000 0.000000 
8199680000 63 64 0 217 -0.246677 0.250156 0.250156 146747.000000 0.002498 0.998751 0.000625 0.000000 
8202240000 7 21 0 478 -0.246677 0.250156 0.250156 146747.000000 0.002498 0.998751 0.000000 0.000000 
8204800000 38 41 1375 973 -0.246598 0.250000 0.250000 146762.000000 0.002500 0.999375 0.000000 0.000000 
8207360000 2 40 0 1454 -0.246598 0.250000 0.250000 146762.000000 0.002500 0.999375 0.000000 0.000000 
8209920000 35 78 0 1405 -0.246598 0.250000 0.250000 146762.000000 0.002500 0.999375 0.000000 0.000000 
8212480000 42 4 0 68 -0.246835 0.250000 0.250000 146837.000000 0.002500 1.000000 0.000000 0.000000 
8215040000 2 2 0 6 -0.246835 0.250000 0.250000 146837.000000 0.002500 1.000000 0.000000 0.000000 
8217600000 38 57 1082 157 -0.246835 0.250000 0.250000 146837.000000 0.002500 1.000000 0.000000 0.000000 
8220160000 15 1 0 1582 -0.246835 0.250000 0.250000 146837.000000 0.002500 1.000000 0.000000 0.000000 
8222720000 41 69 0 183 -0.246835 0.250000 0.250000 146837.000000 0.002500 1.000000 0.000000 0.000000 
8225280000 46 52 244 1402 -0.246835 0.250000 0.250000 146837.000000 0.002500 1.000000 0.000000 0.000000 
8227840000 44 8 0 1133 -0.246835 0.250000 0.250000 146837.000000 0.002500 1.000000 0.000000 0.000000 
8230400000 4 41 0 769 -0.246915 0.250156 0.250156 146837.000000 0.002498 0.999375 0.000000 0.000000 
8232960000 32 51 595 192 -0.246915 0.250156 0.250156 146837.000000 0.002498 0.999375 0.000000 0.000000 
8235520000 47 48 23 366 -0.246677 0.250156 0.250156 146834.000000 0.002498 0.998751 0.000000 0.000000 
8238080000 71 28 0 1165 -0.246677 0.250156 0.250156 146834.000000 0.002498 0.998751 0.000000 0.000000 
8240640000 17 79 0 324 -0.246598 0.250000 0.250000 146849.000000 0.002498 0.998751 0.000000 0.000000 
8243200000 53 13 0 716 -0.246677 0.250156 0.250156 146849.000000 0.002498 0.998751 0.000000 0.000000 
8245760000 60 16 0 1016 -0.246677 0.250156 0.250156 146849.000000 0.002498 0.998751 0.000000 0.000000 
8248320000 42 37 526 1074 -0.246915 0.250156 0.250156 146852.000000 0.002498 0.999375 0.000000 0.000000 
8250880000 21 13 0 866 -0.246598 0.250000 0.250000 146864.000000 0.002500 0.999375 0.000000 0.000000 
8253440000 39 41 388 501 -0.246282 0.250000 0.250000 146861.000000 0.002500 0.998750 0.000625 0.000000 
8256000000 69 45 0 274 -0.246123 0.249844 0.249844 146901.000000 0.002500 0.998125 0.000000 0.000000 
8258560000 50 57 905 517 -0.246361 0.250000 0.250000 146936.000000 0.002500 0.998750 0.000000 0.000000 
8261120000 17 2 0 284 -0.246598 0.250000 0.250000 147011.000000 0.002500 0.999375 0.000000 0.000000 
8263680000 37 18 0 692 -0.246677 0.250156 0.250156 147011.000000 0.002498 0.998751 0.000000 0.000000 
8266240000 38 21 294 95 -0.246677 0.250156 0.250156 147011.000000 0.002498 0.998751 0.000000 0.000000 
8268800000 39 20 1305 359 -0.246598 0.250000 0.250000 147026.000000 0.002498 0.998751 0.000000 0.000000 
8271360000 68 45 0 178 -0.246677 0.250156 0.250156 147026.000000 0.002498 0.998751 0.000000 0.000000 
8273920000 61 14 0 530 -0.246915 0.250156 0.250156 147101.000000 0.002498 0.999375 0.000000 0.000000 
8276480000 70 46 0 1133 -0.246519 0.250000 0.250000 147113.000000 0.002500 0.999375 0.000000 0.000000 
8279040000 9 31 0 1313 -0.246835 0.250000 0.250000 147228.000000 0.002500 1.000000 0.000000 0.000000 
8281600000 34 4 0 717 -0.246915 0.250156 0.250156 147228.000000 0.002498 0.999375 0.000000 0.000000 
8284160000 35 61 0 1269 -0.246915 0.250156 0.250156 147228.000000 0.002498 0.999375 0.000000 0.000000 
8286720000 19 77 0 129 -0.246915 0.250156 0.250156 147228.000000 0.002498 0.999375 0.000000 0.000000 
8289280000 38 18 0 325 -0.246915 0.250156 0.250156 147228.000000 0.002498 0.999375 0.000000 0.000000 
8291840000 50 25 1298 1020 -0.246915 0.250156 0.250156 147228.000000 0.002498 0.999375 0.000000 0.000000 
8294400000 23 46 1367 822 -0.246915 0.250156 0.250156 147228.000000 0.002498 0.999375 0.000000 0.000000 
8296960000 37 15 0 1550 -0.246835 0.250000 0.250000 147243.000000 0.002500 1.000000 0.000000 0.000000 
8299520000 31 38 814 601 -0.246835 0.250000 0.250000 147243.000000 0.002500 1.000000 0.000000 0.000000 
8302080000 0 16 0 624 -0.246598 0.250000 0.250000 147240.000000 0.002500 0.999375 0.000625 0.000000 
8304640000 74 4 0 916 -0.246440 0.250000 0.250000 147240.000000 0.002500 0.998750 0.000625 0.000000 
8307200000 73 74 0 123 -0.246519 0.249844 0.249844 147290.000000 0.002500 0.999375 0.000000 0.000000 
8309760000 79 58 0 1055 -0.246835 0.250000 0.250000 147350.000000 0.002500 1.000000 0.000000 0.000000 
8312320000 59 28 1215 432 -0.246835 0.250000 0.250000 147350.000000 0.002500 1.000000 0.000000 0.000000 
8314880000 17 22 0 1510 -0.246915 0.250156 0.250156 147350.000000 0.002498 0.999375 0.000000 0.000000 
8317440000 46 11 0 610 -0.246915 0.250156 0.250156 147350.000000 0.002498 0.999375 0.000000 0.000000 
8320000000 1 20 0 223 -0.246915 0.250156 0.250156 147350.000000 0.002498 0.999375 0.000000 0.000000 
8322560000 29 44 1171 1091 -0.246915 0.250156 0.250156 147350.000000 0.002498 0.999375 0.000000 0.000000 
8325120000 29 44 1171 1260 -0.246835 0.250000 0.250000 147365.000000 0.002500 1.000000 0.000000 0.000000 
8327680000 45 61 0 876 -0.246835 0.250000 0.250000 147365.000000 0.002500 1.000000 0.000000 0.000000 
8330240000 75 14 0 1126 -0.246835 0.250000 0.250000 147365.000000 0.002500 1.000000 0.000000 0.000000 
8332800000 32 79 0 1129 -0.246835 0.250000 0.250000 147365.000000 0.002500 1.000000 0.000000 0.000000 
8335360000 21 18 0 647 -0.246835 0.250000 0.250000 147365.000000 0.002500 1.000000 0.000000 0.000000 
8337920000 4 76 0 788 -0.246835 0.250000 0.250000 147365.000000 0.002500 1.000000 0.000000 0.000000 
8340480000 40 65 0 713 -0.246835 0.250000 0.250000 147365.000000 0.002500 1.000000 0.000000 0.000000 
8343040000 8 12 0 435 -0.246915 0.250156 0.250156 147365.000000 0.002498 0.999375 0.000000 0.000000 
8345600000 28 22 652 20 -0.246915 0.250156 0.250156 147365.000000 0.002498 0.999375 0.000000 0.000000 
8348160000 58 67 0 22 -0.246915 0.250156 0.250156 147365.000000 0.002498 0.999375 0.000000 0.000000 
8350720000 3 64 0 1341 -0.246915 0.250156 0.250156 147365.000000 0.002498 0.999375 0.000000 0.000000 
8353280000 41 67 0 763 -0.246835 0.250000 0.250000 147365.000000 0.002500 1.000000 0.000000 0.000000 
8355840000 45 2 0 1452 -0.246915 0.250156 0.250156 147365.000000 0.002498 0.999375 0.000000 0.000000 
8358400000 72 37 0 199 -0.246835 0.250000 0.250000 147380.000000 0.002500 1.000000 0.000000 0.000000 
8360960000 51 31 387 685 -0.246835 0.250000 0.250000 147380.000000 0.002500 1.000000 0.000000 0.000000 
8363520000 5 55 0 901 -0.246835 0.250000 0.250000 147380.000000 0.002500 1.000000 0.000000 0.000000 
8366080000 11 16 0 1007 -0.246835 0.250000 0.250000 147380.000000 0.002500 1.000000 0.000000 0.000000 
8368640000 63 29 0 527 -0.246835 0.250000 0.250000 147380.000000 0.002500 1.000000 0.000000 0.000000 
8371200000 57 70 0 654 -0.246835 0.250000 0.250000 147380.000000 0.002500 1.000000 0.000000 0.000000 
8373760000 77 74 0 1258 -0.246598 0.250000 0.250000 147377.000000 0.002500 0.999375 0.000000 0.000000 
8376320000 39 50 1341 1082 -0.246598 0.250000 0.250000 147377.000000 0.002500 0.999375 0.000000 0.000000 
8378880000 1 2 0 42 -0.246677 0.250156 0.250156 147377.000000 0.002498 0.998751 0.000000 0.000000 
8381440000 12 42 0 572 -0.246282 0.249844 0.249844 147404.000000 0.002498 0.998126 0.000000 0.000000 
8384000000 40 76 0 464 -0.246598 0.250000 0.250000 147464.000000 0.002498 0.998751 0.000000 0.000000 
8386560000 54 27 930 1182 -0.246915 0.250156 0.250156 147467.000000 0.002498 0.999375 0.000000 0.000000 
8389120000 32 74 0 1064 -0.246915 0.250156 0.250156 147467.000000 0.002498 0.999375 0.000000 0.000000 
8391680000 22 60 0 1320 -0.246915 0.250156 0.250156 147467.000000 0.002498 0.999375 0.000000 0.000000 
8394240000 74 57 0 796 -0.246915 0.250156 0.250156 147467.000000 0.002498 0.999375 0.000000 0.000000 
8396800000 49 78 0 1358 -0.246915 0.250156 0.250156 147467.000000 0.002498 0.999375 0.000000 0.000000 
8399360000 63 67 0 935 -0.246915 0.250156 0.250156 147467.000000 0.002498 0.999375 0.000000 0.000000 
8401920000 48 1 0 79 -0.246915 0.250156 0.250156 147467.000000 0.002498 0.999375 0.000000 0.000000 
8404480000 75 54 0 1400 -0.246915 0.250156 0.250156 147467.000000 0.002498 0.999375 0.000000 0.000000 
8407040000 60 22 0 578 -0.246915 0.250156 0.250156 147467.000000 0.002498 0.999375 0.000000 0.000000 
8409600000 61 43 0 351 -0.246915 0.250156 0.250156 147467.000000 0.002498 0.999375 0.000000 0.000000 
8412160000 12 9 0 665 -0.246915 0.250156 0.250156 147467.000000 0.002498 0.999375 0.000000 0.000000 
8414720000 72 31 0 1376 -0.246835 0.250000 0.250000 147482.000000 0.002500 1.000000 0.000000 0.000000 
8417280000 68 54 0 1500 -0.246835 0.250000 0.250000 147482.000000 0.002500 1.000000 0.000000 0.000000 
8419840000 62 11 0 1436 -0.246835 0.250000 0.250000 147482.000000 0.002500 1.000000 0.000000 0.000000 
8422400000 70 12 0 442 -0.246915 0.250156 0.250156 147482.000000 0.002498 0.999375 0.000000 0.000000 
8424960000 34 30 1153 178 -0.246915 0.250156 0.250156 147482.000000 0.002498 0.999375 0.000000 0.000000 
8427520000 68 35 0 1039 -0.246915 0.250156 0.250156 147482.000000 0.002498 0.999375 0.000000 0.000000 
8430080000 76 33 0 185 -0.246915 0.250156 0.250156 147482.000000 0.002498 0.999375 0.000000 0.000000 
8432640000 29 54 1238 1004 -0.246835 0.250000 0.250000 147497.000000 0.002500 1.000000 0.000000 0.000000 
8435200000 77 13 0 1485 -0.246835 0.250000 0.250000 147497.000000 0.002500 1.000000 0.000000 0.000000 
8437760000 22 57 33 973 -0.246835 0.250000 0.250000 147497.000000 0.002500 1.000000 0.000000 0.000000 
8440320000 19 8 0 1017 -0.246835 0.250000 0.250000 147497.000000 0.002500 1.000000 0.000000 0.000000 
8442880000 49 36 9 306 -0.246835 0.250000 0.250000 147497.000000 0.002500 1.000000 0.000000 0.000000 
8445440000 8 2 0 669 -0.246915 0.250156 0.250156 147497.000000 0.002498 0.999375 0.000000 0.000000 
8448000000 23 69 0 334 -0.246915 0.250156 0.250156 147497.000000 0.002498 0.999375 0.000000 0.000000 
8450560000 63 34 0 1282 -0.246915 0.250156 0.250156 147497.000000 0.002498 0.999375 0.000000 0.000000 
8453120000 38 57 1082 1522 -0.246915 0.250156 0.250156 147497.000000 0.002498 0.999375 0.000000 0.000000 
8455680000 20 67 0 1383 -0.246915 0.250156 0.250156 147497.000000 0.002498 0.999375 0.000000 0.000000 
8458240000 29 31 1536 879 -0.246915 0.250156 0.250156 147497.000000 0.002498 0.999375 0.000000 0.000000 
8460800000 27 68 0 253 -0.246835 0.250000 0.250000 147512.000000 0.002500 1.000000 0.000000 0.000000 
8463360000 51 25 776 750 -0.246835 0.250000 0.250000 147512.000000 0.002500 1.000000 0.000000 0.000000 
8465920000 43 77 0 603 -0.246835 0.250000 0.250000 147512.000000 0.002500 1.000000 0.000000 0.000000 
8468480000 53 28 272 9 -0.246835 0.250000 0.250000 147512.000000 0.002500 1.000000 0.000000 0.000000 
8471040000 0 79 0 972 -0.246835 0.250000 0.250000 147512.000000 0.002500 1.000000 0.000000 0.000000 
8473600000 18 32 0 510 -0.246835 0.250000 0.250000 147512.000000 0.002500 1.000000 0.000000 0.000000 
8476160000 66 17 0 564 -0.246835 0.250000 0.250000 147512.000000 0.002500 1.000000 0.000000 0.000000 
8478720000 10 47 0 1272 -0.246598 0.250000 0.250000 147509.000000 0.002500 0.999375 0.000000 0.000000 
8481280000 45 77 0 540 -0.246598 0.250000 0.250000 147509.000000 0.002500 0.999375 0.000000 0.000000 
8483840000 48 51 260 105 -0.246835 0.250000 0.250000 147584.000000 0.002500 1.000000 0.000000 0.000000 
8486400000 19 23 0 727 -0.246835 0.250000 0.250000 147584.000000 0.002500 1.000000 0.000000 0.000000 
8488960000 52 11 0 225 -0.246835 0.250000 0.250000 147584.000000 0.002500 1.000000 0.000000 0.000000 
8491520000 16 41 0 876 -0.246835 0.250000 0.250000 147584.000000 0.002500 1.000000 0.000000 0.000000 
8494080000 6 3 0 576 -0.246835 0.250000 0.250000 147584.000000 0.002500 1.000000 0.000000 0.000000 
8496640000 69 33 0 382 -0.246835 0.250000 0.250000 147584.000000 0.002500 1.000000 0.000000 0.000000 
8499200000 59 0 0 1501 -0.246835 0.250000 0.250000 147584.000000 0.002500 1.000000 0.000000 0.000000 
8501760000 76 33 0 571 -0.246835 0.250000 0.250000 147584.000000 0.002500 1.000000 0.000000 0.000000 
8504320000 33 28 848 1320 -0.246915 0.250156 0.250156 147584.000000 0.002498 0.999375 0.000000 0.000000 
8506880000 34 22 635 1509 -0.246915 0.250156 0.250156 147584.000000 0.002498 0.999375 0.000000 0.000000 
8509440000 35 25 620 917 -0.246915 0.250156 0.250156 147584.000000 0.002498 0.999375 0.000000 0.000000 
8512000000 9 49 0 866 -0.246598 0.250000 0.250000 147596.000000 0.002500 0.999375 0.000000 0.000000 
8514560000 15 10 0 1394 -0.246598 0.250000 0.250000 147596.000000 0.002500 0.999375 0.000000 0.000000 
8517120000 58 18 0 1051 -0.246598 0.250000 0.250000 147611.000000 0.002498 0.998751 0.000000 0.000000 
8519680000 9 77 0 1332 -0.246598 0.250000 0.250000 147611.000000 0.002498 0.998751 0.000000 0.000000 
8522240000 31 67 0 1367 -0.246440 0.250000 0.250000 147626.000000 0.002498 0.998126 0.000625 0.000000 
8524800000 25 75 0 827 -0.246440 0.250000 0.250000 147651.000000 0.002500 0.998750 0.000000 0.000000 
8527360000 33 11 0 844 -0.246361 0.250000 0.250000 147651.000000 0.002500 0.998750 0.000000 0.000000 
8529920000 7 50 0 753 -0.246598 0.250000 0.250000 147741.000000 0.002498 0.998751 0.000000 0.000000 
8532480000 1 43 0 747 -0.246677 0.250156 0.250156 147741.000000 0.002498 0.998751 0.000000 0.000000 
8535040000 24 41 1347 489 -0.246440 0.250156 0.250156 147738.000000 0.002498 0.998126 0.000000 0.000000 
8537600000 39 29 861 494 -0.246440 0.250156 0.250156 147738.000000 0.002498 0.998126 0.000000 0.000000 
8540160000 64 52 0 636 -0.246361 0.250000 0.250000 147753.000000 0.002498 0.998126 0.000000 0.000000 
8542720000 25 54 482 676 -0.246598 0.250000 0.250000 147828.000000 0.002498 0.998751 0.000000 0.000000 
8545280000 48 71 0 853 -0.246598 0.250000 0.250000 147828.000000 0.002498 0.998751 0.000000 0.000000 
8547840000 59 77 0 201 -0.246677 0.250156 0.250156 147828.000000 0.002498 0.998751 0.000000 0.000000 
8550400000 41 15 0 1242 -0.246677 0.250156 0.250156 147828.000000 0.002498 0.998751 0.000625 0.000000 
8552960000 36 46 319 1061 -0.246677 0.250156 0.250156 147828.000000 0.002498 0.998751 0.000000 0.000000 
8555520000 42 39 252 1333 -0.246915 0.250156 0.250156 147903.000000 0.002498 0.999375 0.000000 0.000000 
8558080000 15 3 0 1208 -0.246915 0.250156 0.250156 147903.000000 0.002498 0.999375 0.000000 0.000000 
8560640000 3 72 0 225 -0.246915 0.250156 0.250156 147903.000000 0.002498 0.999375 0.000000 0.000000 
8563200000 75 11 0 1025 -0.246915 0.250156 0.250156 147903.000000 0.002498 0.999375 0.000000 0.000000 
8565760000 34 56 534 953 -0.246915 0.250156 0.250156 147903.000000 0.002498 0.999375 0.000000 0.000000 
8568320000 58 73 0 1371 -0.246835 0.250000 0.250000 147903.000000 0.002500 1.000000 0.000000 0.000000 
8570880000 53 19 0 1384 -0.246835 0.250000 0.250000 147903.000000 0.002500 1.000000 0.000000 0.000000 
8573440000 48 66 0 1243 -0.246915 0.250156 0.250156 147903.000000 0.002498 0.999375 0.000000 0.000000 
8576000000 68 53 0 929 -0.246915 0.250156 0.250156 147903.000000 0.002498 0.999375 0.000000 0.000000 
8578560000 44 49 175 893 -0.246835 0.250000 0.250000 147903.000000 0.002500 1.000000 0.000000 0.000000 
8581120000 36 34 1571 719 -0.246835 0.250000 0.250000 147903.000000 0.002500 1.000000 0.000000 0.000000 
8583680000 68 10 0 1547 -0.246835 0.250000 0.250000 147903.000000 0.002500 1.000000 0.000000 0.000000 
8586240000 12 56 0 423 -0.246835 0.250000 0.250000 147903.000000 0.002500 1.000000 0.000000 0.000000 
8588800000 24 5 0 885 -0.246835 0.250000 0.250000 147903.000000 0.002500 1.000000 0.000000 0.000000 
8591360000 40 33 910 611 -0.246835 0.250000 0.250000 147903.000000 0.002500 1.000000 0.000000 0.000000 
8593920000 72 58 0 884 -0.246835 0.250000 0.250000 147903.000000 0.002500 1.000000 0.000000 0.000000 
8596480000 26 26 26 343 -0.246835 0.250000 0.250000 147903.000000 0.002500 1.000000 0.000000 0.000000 
8599040000 60 61 0 708 -0.246835 0.250000 0.250000 147903.000000 0.002500 1.000000 0.000000 0.000000 
8601600000 38 74 0 675 -0.246915 0.250156 0.250156 147903.000000 0.002498 0.999375 0.000000 0.000000 
8604160000 55 17 0 652 -0.246915 0.250156 0.250156 147903.000000 0.002498 0.999375 0.000000 0.000000 
8606720000 41 58 768 487 -0.246915 0.250156 0.250156 147903.000000 0.002498 0.999375 0.000000 0.000000 
8609280000 0 75 0 941 -0.246915 0.250156 0.250156 147903.000000 0.002498 0.999375 0.000000 0.000000 
8611840000 51 1 0 809 -0.246915 0.250156 0.250156 147918.000000 0.002498 0.999375 0.000000 0.000000 
8614400000 75 53 0 819 -0.246835 0.250000 0.250000 147918.000000 0.002500 1.000000 0.000000 0.000000 
8616960000 55 74 0 47 -0.246835 0.250000 0.250000 147918.000000 0.002500 1.000000 0.000000 0.000000 
8619520000 23 38 1151 714 -0.246835 0.250000 0.250000 147918.000000 0.002500 1.000000 0.000000 0.000000 
8622080000 42 68 0 541 -0.246915 0.250156 0.250156 147918.000000 0.002498 0.999375 0.000000 0.000000 
8624640000 74 49 0 2 -0.246915 0.250156 0.250156 147918.000000 0.002498 0.999375 0.000000 0.000000 
8627200000 47 17 0 1139 -0.246915 0.250156 0.250156 147918.000000 0.002498 0.999375 0.000000 0.000000 
8629760000 71 45 0 617 -0.246915 0.250156 0.250156 147918.000000 0.002498 0.999375 0.000000 0.000000 
8632320000 29 26 337 725 -0.246915 0.250156 0.250156 147918.000000 0.002498 0.999375 0.000000 0.000000 
8634880000 33 26 784 1168 -0.246915 0.250156 0.250156 147918.000000 0.002498 0.999375 0.000000 0.000000 
8637440000 13 60 0 485 -0.246835 0.250000 0.250000 147918.000000 0.002500 1.000000 0.000000 0.000000 
8640000000 73 30 0 1481 -0.246835 0.250000 0.250000 147918.000000 0.002500 1.000000 0.000000 0.000000 
8642560000 23 54 576 347 -0.246835 0.250000 0.250000 147918.000000 0.002500 1.000000 0.000000 0.000000 
8645120000 32 13 0 1416 -0.246835 0.250000 0.250000 147918.000000 0.002500 1.000000 0.000000 0.000000 
8647680000 5 9 0 590 -0.246835 0.250000 0.250000 147918.000000 0.002500 1.000000 0.000000 0.000000 
8650240000 37 50 549 156 -0.246835 0.250000 0.250000 147918.000000 0.002500 1.000000 0.000000 0.000000 
8652800000 0 35 0 614 -0.246835 0.250000 0.250000 147918.000000 0.002500 1.000000 0.000000 0.000000 
8655360000 48 46 1461 602 -0.246915 0.250156 0.250156 147918.000000 0.002498 0.999375 0.000000 0.000000 
8657920000 65 33 0 864 -0.246677 0.250156 0.250156 147915.000000 0.002498 0.998751 0.000000 0.000000 
8660480000 49 40 1158 1518 -0.246598 0.250000 0.250000 147930.000000 0.002498 0.998751 0.000000 0.000000 
8663040000 78 69 0 407 -0.246598 0.250000 0.250000 147930.000000 0.002500 0.999375 0.000000 0.000000 
8665600000 6 22 0 914 -0.246835 0.250000 0.250000 148005.000000 0.002500 1.000000 0.000000 0.000000 
8668160000 76 14 0 1492 -0.246835 0.250000 0.250000 148005.000000 0.002500 1.000000 0.000000 0.000000 
8670720000 38 6 0 533 -0.246835 0.250000 0.250000 148005.000000 0.002500 1.000000 0.000000 0.000000 
8673280000 23 24 1546 944 -0.246835 0.250000 0.250000 148005.000000 0.002500 1.000000 0.000000 0.000000 
8675840000 11 19 0 57 -0.246835 0.250000 0.250000 148005.000000 0.002500 1.000000 0.000000 0.000000 
8678400000 72 27 0 1018 -0.246915 0.250156 0.250156 148005.000000 0.002498 0.999375 0.000000 0.000000 
8680960000 46 71 0 275 -0.246915 0.250156 0.250156 148005.000000 0.002498 0.999375 0.000000 0.000000 
8683520000 0 25 0 481 -0.246915 0.250156 0.250156 148005.000000 0.002498 0.999375 0.000000 0.000000 
8686080000 75 33 0 144 -0.246915 0.250156 0.250156 148005.000000 0.002498 0.999375 0.000000 0.000000 
8688640000 76 19 0 1092 -0.246915 0.250156 0.250156 148005.000000 0.002498 0.999375 0.000000 0.000000 
8691200000 22 53 1050 1169 -0.246915 0.250156 0.250156 148005.000000 0.002498 0.999375 0.000000 0.000000 
8693760000 2 42 0 1522 -0.246915 0.250156 0.250156 148005.000000 0.002498 0.999375 0.000000 0.000000 
8696320000 53 30 943 251 -0.246915 0.250156 0.250156 148005.000000 0.002498 0.999375 0.000000 0.000000 
8698880000 25 41 946 796 -0.246915 0.250156 0.250156 148005.000000 0.002498 0.999375 0.000000 0.000000 
8701440000 5 34 0 148 -0.246915 0.250156 0.250156 148005.000000 0.002498 0.999375 0.000000 0.000000 
8704000000 26 15 0 1001 -0.246915 0.250156 0.250156 148005.000000 0.002498 0.999375 0.000000 0.000000 
8706560000 29 49 558 268 -0.246915 0.250156 0.250156 148005.000000 0.002498 0.999375 0.000000 0.000000 
8709120000 32 71 0 185 -0.246915 0.250156 0.250156 148005.000000 0.002498 0.999375 0.000000 0.000000 
8711680000 75 27 0 218 -0.246915 0.250156 0.250156 148005.000000 0.002498 0.999375 0.000000 0.000000 
8714240000 0 55 0 66 -0.246835 0.250000 0.250000 148005.000000 0.002500 1.000000 0.000000 0.000000 
8716800000 12 16 0 1226 -0.246915 0.250156 0.250156 148005.000000 0.002498 0.999375 0.000000 0.000000 
8719360000 18 3 0 1576 -0.246598 0.250000 0.250000 148017.000000 0.002498 0.998751 0.000000 0.000000 
8721920000 53 69 0 675 -0.246915 0.250156 0.250156 148077.000000 0.002498 0.999375 0.000000 0.000000 
8724480000 45 21 830 511 -0.246835 0.250000 0.250000 148092.000000 0.002500 1.000000 0.000000 0.000000 
8727040000 30 23 1122 1118 -0.246915 0.250156 0.250156 148092.000000 0.002498 0.999375 0.000000 0.000000 
8729600000 31 6 0 186 -0.246915 0.250156 0.250156 148092.000000 0.002498 0.999375 0.000000 0.000000 
8732160000 77 70 0 169 -0.246915 0.250156 0.250156 148092.000000 0.002498 0.999375 0.000000 0.000000 
8734720000 6 63 0 798 -0.246915 0.250156 0.250156 148092.000000 0.002498 0.999375 0.000000 0.000000 
8737280000 70 39 0 1402 -0.246598 0.250000 0.250000 148104.000000 0.002498 0.998751 0.000000 0.000000 
8739840000 41 43 341 227 -0.246915 0.250156 0.250156 148164.000000 0.002498 0.999375 0.000000 0.000000 
8742400000 68 1 0 511 -0.246915 0.250156 0.250156 148164.000000 0.002498 0.999375 0.000000 0.000000 
8744960000 53 26 1435 150 -0.246915 0.250156 0.250156 148164.000000 0.002498 0.999375 0.000000 0.000000 
8747520000 36 66 0 62 -0.246915 0.250156 0.250156 148164.000000 0.002498 0.999375 0.000000 0.000000 
8750080000 40 34 491 1571 -0.246915 0.250156 0.250156 148164.000000 0.002498 0.999375 0.000000 0.000000 
8752640000 10 29 0 840 -0.246915 0.250156 0.250156 148164.000000 0.002498 0.999375 0.000000 0.000000 
8755200000 14 55 0 646 -0.246915 0.250156 0.250156 148164.000000 0.002498 0.999375 0.000000 0.000000 
8757760000 38 63 0 1459 -0.246677 0.250156 0.250156 148161.000000 0.002498 0.998751 0.000625 0.000000 
8760320000 75 51 0 145 -0.246677 0.250156 0.250156 148161.000000 0.002498 0.998751 0.000000 0.000000 
8762880000 34 10 0 1439 -0.246915 0.250156 0.250156 148164.000000 0.002498 0.999375 0.000000 0.000000 
8765440000 6 77 0 452 -0.246915 0.250156 0.250156 148164.000000 0.002498 0.999375 0.000000 0.000000 
8768000000 20 10 0 1432 -0.246915 0.250156 0.250156 148164.000000 0.002498 0.999375 0.000000 0.000000 
8770560000 69 62 0 382 -0.246915 0.250156 0.250156 148164.000000 0.002498 0.999375 0.000000 0.000000 
8773120000 19 19 0 1279 -0.246677 0.250156 0.250156 148161.000000 0.002498 0.998751 0.000000 0.000000 
8775680000 12 39 0 920 -0.246598 0.250000 0.250000 148176.000000 0.002500 0.999375 0.000000 0.000000 
8778240000 14 31 0 432 -0.246598 0.250000 0.250000 148233.000000 0.002500 0.999375 0.000000 0.000000 
8780800000 12 4 0 523 -0.246598 0.250000 0.250000 148233.000000 0.002500 0.999375 0.000000 0.000000 
8783360000 10 58 0 1442 -0.246598 0.250000 0.250000 148233.000000 0.002500 0.999375 0.000000 0.000000 
8785920000 15 5 0 1341 -0.246598 0.250000 0.250000 148233.000000 0.002500 0.999375 0.000000 0.000000 
8788480000 45 22 129 751 -0.246598 0.250000 0.250000 148233.000000 0.002500 0.999375 0.000000 0.000000 
8791040000 23 33 713 547 -0.246835 0.250000 0.250000 148308.000000 0.002500 1.000000 0.000000 0.000000 
8793600000 57 73 0 415 -0.246835 0.250000 0.250000 148308.000000 0.002500 1.000000 0.000000 0.000000 
8796160000 26 17 0 902 -0.246835 0.250000 0.250000 148308.000000 0.002500 1.000000 0.000000 0.000000 
8798720000 38 31 1304 10 -0.246835 0.250000 0.250000 148308.000000 0.002500 1.000000 0.000000 0.000000 
8801280000 33 61 0 719 -0.246835 0.250000 0.250000 148308.000000 0.002500 1.000000 0.000000 0.000000 
8803840000 0 71 0 1527 -0.246835 0.250000 0.250000 148308.000000 0.002500 1.000000 0.000000 0.000000 
8806400000 24 65 0 378 -0.246835 0.250000 0.250000 148308.000000 0.002500 1.000000 0.000000 0.000000 
8808960000 21 34 1380 1081 -0.246835 0.250000 0.250000 148308.000000 0.002500 1.000000 0.000000 0.000000 
8811520000 32 11 0 932 -0.246835 0.250000 0.250000 148308.000000 0.002500 1.000000 0.000000 0.000000 
8814080000 49 40 1158 263 -0.246598 0.250000 0.250000 148305.000000 0.002500 0.999375 0.000000 0.000000 
8816640000 47 78 0 817 -0.246361 0.250000 0.250000 148302.000000 0.002500 0.998750 0.000000 0.000000 
8819200000 9 30 0 785 -0.246440 0.250156 0.250156 148302.000000 0.002498 0.998126 0.000000 0.000000 
8821760000 38 66 0 177 -0.246677 0.250156 0.250156 148377.000000 0.002498 0.998751 0.000000 0.000000 
8824320000 33 6 0 1268 -0.246677 0.250156 0.250156 148377.000000 0.002498 0.998751 0.000000 0.000000 
8826880000 64 77 0 1092 -0.246835 0.250000 0.250000 148467.000000 0.002500 1.000000 0.000000 0.000000 
8829440000 6 62 0 882 -0.246835 0.250000 0.250000 148467.000000 0.002500 1.000000 0.000000 0.000000 
8832000000 2 39 0 796 -0.246835 0.250000 0.250000 148467.000000 0.002500 1.000000 0.000000 0.000000 
8834560000 8 15 0 1210 -0.246835 0.250000 0.250000 148467.000000 0.002500 1.000000 0.000000 0.000000 
8837120000 47 4 0 120 -0.246835 0.250000 0.250000 148467.000000 0.002500 1.000000 0.000000 0.000000 
8839680000 73 10 0 1513 -0.246835 0.250000 0.250000 148467.000000 0.002500 1.000000 0.000000 0.000000 
8842240000 16 53 0 407 -0.246915 0.250156 0.250156 148467.000000 0.002498 0.999375 0.000000 0.000000 
8844800000 17 41 0 62 -0.246915 0.250156 0.250156 148467.000000 0.002498 0.999375 0.000000 0.000000 
8847360000 34 53 1534 122 -0.246915 0.250156 0.250156 148467.000000 0.002498 0.999375 0.000000 0.000000 
8849920000 41 30 167 584 -0.246915 0.250156 0.250156 148467.000000 0.002498 0.999375 0.000000 0.000000 
8852480000 10 15 0 296 -0.246915 0.250156 0.250156 148467.000000 0.002498 0.999375 0.000000 0.000000 
8855040000 63 72 0 970 -0.246915 0.250156 0.250156 148467.000000 0.002498 0.999375 0.000000 0.000000 
8857600000 16 5 0 1089 -0.246835 0.250000 0.250000 148482.000000 0.002500 1.000000 0.000000 0.000000 
8860160000 25 76 0 1085 -0.246835 0.250000 0.250000 148482.000000 0.002500 1.000000 0.000000 0.000000 
8862720000 9 65 0 17 -0.246835 0.250000 0.250000 148482.000000 0.002500 1.000000 0.000000 0.000000 
8865280000 46 8 0 510 -0.246915 0.250156 0.250156 148482.000000 0.002498 0.999375 0.000000 0.000000 
8867840000 52 48 870 286 -0.246915 0.250156 0.250156 148482.000000 0.002498 0.999375 0.000000 0.000000 
8870400000 71 36 0 1110 -0.246915 0.250156 0.250156 148482.000000 0.002498 0.999375 0.000000 0.000000 
8872960000 30 20 275 615 -0.246835 0.250000 0.250000 148497.000000 0.002500 1.000000 0.000000 0.000000 
8875520000 41 15 0 1220 -0.246915 0.250156 0.250156 148497.000000 0.002498 0.999375 0.000000 0.000000 
8878080000 25 19 0 171 -0.246915 0.250156 0.250156 148497.000000 0.002498 0.999375 0.000000 0.000000 
8880640000 28 45 1223 512 -0.246835 0.250000 0.250000 148512.000000 0.002500 1.000000 0.000000 0.000000 
8883200000 5 63 0 1476 -0.246835 0.250000 0.250000 148512.000000 0.002500 1.000000 0.000000 0.000000 
8885760000 8 33 0 364 -0.246835 0.250000 0.250000 148512.000000 0.002500 1.000000 0.000000 0.000000 
8888320000 73 19 0 255 -0.246835 0.250000 0.250000 148512.000000 0.002500 1.000000 0.000000 0.000000 
8890880000 35 1 0 683 -0.246835 0.250000 0.250000 148512.000000 0.002500 1.000000 0.000000 0.000000 
8893440000 2 69 0 791 -0.246835 0.250000 0.250000 148512.000000 0.002500 1.000000 0.000000 0.000000 
8896000000 54 10 0 339 -0.246835 0.250000 0.250000 148512.000000 0.002500 1.000000 0.000000 0.000000 
8898560000 75 54 0 1179 -0.246835 0.250000 0.250000 148512.000000 0.002500 1.000000 0.000000 0.000000 
8901120000 62 5 0 1178 -0.246835 0.250000 0.250000 148512.000000 0.002500 1.000000 0.000000 0.000000 
8903680000 3 75 0 94 -0.246835 0.250000 0.250000 148512.000000 0.002500 1.000000 0.000000 0.000000 
8906240000 34 3 0 377 -0.246835 0.250000 0.250000 148512.000000 0.002500 1.000000 0.000000 0.000000 
8908800000 9 10 0 629 -0.246915 0.250156 0.250156 148512.000000 0.002498 0.999375 0.000000 0.000000 
8911360000 60 50 0 383 -0.246835 0.250000 0.250000 148527.000000 0.002500 1.000000 0.000000 0.000000 
8913920000 37 66 0 1175 -0.246835 0.250000 0.250000 148527.000000 0.002500 1.000000 0.000000 0.000000 
8916480000 9 40 0 990 -0.246835 0.250000 0.250000 148527.000000 0.002500 1.000000 0.000000 0.000000 
8919040000 66 58 0 1307 -0.246915 0.250156 0.250156 148527.000000 0.002498 0.999375 0.000000 0.000000 
8921600000 61 25 0 1326 -0.246915 0.250156 0.250156 148527.000000 0.002498 0.999375 0.000000 0.000000 
8924160000 55 14 0 636 -0.246835 0.250000 0.250000 148542.000000 0.002500 1.000000 0.000000 0.000000 
8926720000 55 31 458 1499 -0.246835 0.250000 0.250000 148542.000000 0.002500 1.000000 0.000000 0.000000 
8929280000 22 51 1338 757 -0.246598 0.250000 0.250000 148539.000000 0.002500 0.999375 0.000625 0.000000 
8931840000 73 8 0 1136 -0.246361 0.250156 0.250156 148539.000000 0.002498 0.997502 0.000625 0.000000 
8934400000 33 41 1164 331 -0.246361 0.250156 0.250156 148539.000000 0.002498 0.997502 0.000625 0.000000 
8936960000 78 24 0 85 -0.246519 0.250156 0.250156 148589.000000 0.002498 0.998126 0.000000 0.000000 
8939520000 45 52 1275 378 -0.246677 0.250156 0.250156 148621.000000 0.002498 0.998751 0.000000 0.000000 
8942080000 29 39 921 140 -0.246677 0.250156 0.250156 148621.000000 0.002498 0.998751 0.000000 0.000000 
8944640000 52 66 0 1143 -0.246598 0.250000 0.250000 148636.000000 0.002498 0.998751 0.000000 0.000000 
8947200000 45 79 0 987 -0.246440 0.250000 0.250000 148636.000000 0.002498 0.998126 0.000625 0.000000 
8949760000 40 20 656 366 -0.246835 0.250000 0.250000 148746.000000 0.002500 1.000000 0.000000 0.000000 
8952320000 19 65 0 552 -0.246835 0.250000 0.250000 148746.000000 0.002500 1.000000 0.000000 0.000000 
8954880000 38 66 0 282 -0.246835 0.250000 0.250000 148746.000000 0.002500 1.000000 0.000000 0.000000 
8957440000 35 72 0 336 -0.246598 0.250000 0.250000 148743.000000 0.002500 0.999375 0.000625 0.000000 
8960000000 25 79 0 675 -0.246835 0.250000 0.250000 148818.000000 0.002500 1.000000 0.000000 0.000000 
8962560000 25 56 334 867 -0.246835 0.250000 0.250000 148818.000000 0.002500 1.000000 0.000000 0.000000 
8965120000 13 56 0 741 -0.246835 0.250000 0.250000 148818.000000 0.002500 1.000000 0.000000 0.000000 
8967680000 21 63 0 107 -0.246835 0.250000 0.250000 148818.000000 0.002500 1.000000 0.000000 0.000000 
8970240000 52 59 1094 1120 -0.246598 0.250000 0.250000 148815.000000 0.002500 0.999375 0.000625 0.000000 
8972800000 63 16 0 67 -0.246835 0.250000 0.250000 148890.000000 0.002500 1.000000 0.000000 0.000000 
8975360000 79 14 0 963 -0.246677 0.250156 0.250156 148887.000000 0.002498 0.998751 0.000000 0.000000 
8977920000 34 44 360 132 -0.246677 0.250156 0.250156 148887.000000 0.002498 0.998751 0.000000 0.000000 
8980480000 36 50 441 15 -0.246835 0.250000 0.250000 148977.000000 0.002500 1.000000 0.000000 0.000000 
8983040000 3 46 0 923 -0.246835 0.250000 0.250000 148977.000000 0.002500 1.000000 0.000000 0.000000 
8985600000 65 26 0 1465 -0.246835 0.250000 0.250000 148977.000000 0.002500 1.000000 0.000000 0.000000 
8988160000 68 79 0 289 -0.246835 0.250000 0.250000 148977.000000 0.002500 1.000000 0.000000 0.000000 
8990720000 57 49 1376 918 -0.246835 0.250000 0.250000 148977.000000 0.002500 1.000000 0.000000 0.000000 
8993280000 11 29 0 30 -0.246835 0.250000 0.250000 148977.000000 0.002500 1.000000 0.000000 0.000000 
8995840000 42 1 0 607 -0.246835 0.250000 0.250000 148977.000000 0.002500 1.000000 0.000000 0.000000 
8998400000 70 36 0 1319 -0.246835 0.250000 0.250000 148977.000000 0.002500 1.000000 0.000000 0.000000 
9000960000 29 7 0 1170 -0.246835 0.250000 0.250000 148977.000000 0.002500 1.000000 0.000000 0.000000 
9003520000 8 74 0 1459 -0.246835 0.250000 0.250000 148977.000000 0.002500 1.000000 0.000000 0.000000 
9006080000 75 5 0 732 -0.246835 0.250000 0.250000 148977.000000 0.002500 1.000000 0.000000 0.000000 
9008640000 25 67 0 1034 -0.246915 0.250156 0.250156 148977.000000 0.002498 0.999375 0.000000 0.000000 
9011200000 0 19 0 4 -0.246915 0.250156 0.250156 148977.000000 0.002498 0.999375 0.000000 0.000000 
9013760000 46 59 693 794 -0.246915 0.250156 0.250156 148977.000000 0.002498 0.999375 0.000000 0.000000 
9016320000 41 60 0 1434 -0.246835 0.250000 0.250000 148977.000000 0.002500 1.000000 0.000000 0.000000 
9018880000 1 16 0 1031 -0.246835 0.250000 0.250000 148977.000000 0.002500 1.000000 0.000000 0.000000 
9021440000 5 5 0 1208 -0.246835 0.250000 0.250000 148977.000000 0.002500 1.000000 0.000000 0.000000 
9024000000 71 31 0 1529 -0.246915 0.250156 0.250156 148977.000000 0.002498 0.999375 0.000000 0.000000 
9026560000 23 53 99 302 -0.246915 0.250156 0.250156 148977.000000 0.002498 0.999375 0.000000 0.000000 
9029120000 74 14 0 1260 -0.246915 0.250156 0.250156 148977.000000 0.002498 0.999375 0.000000 0.000000 
9031680000 66 38 0 942 -0.246835 0.250000 0.250000 148977.000000 0.002500 1.000000 0.000000 0.000000 
9034240000 13 67 0 226 -0.246915 0.250156 0.250156 148977.000000 0.002498 0.999375 0.000000 0.000000 
9036800000 62 2 0 1510 -0.246915 0.250156 0.250156 148977.000000 0.002498 0.999375 0.000000 0.000000 
9039360000 74 50 0 350 -0.246915 0.250156 0.250156 148977.000000 0.002498 0.999375 0.000000 0.000000 
9041920000 78 53 0 201 -0.246915 0.250156 0.250156 148977.000000 0.002498 0.999375 0.000000 0.000000 
9044480000 64 68 0 548 -0.246915 0.250156 0.250156 148977.000000 0.002498 0.999375 0.000000 0.000000 
9047040000 9 15 0 521 -0.246835 0.250000 0.250000 148977.000000 0.002500 1.000000 0.000000 0.000000 
9049600000 59 53 1274 617 -0.246835 0.250000 0.250000 148977.000000 0.002500 1.000000 0.000000 0.000000 
9052160000 52 60 0 47 -0.246835 0.250000 0.250000 148977.000000 0.002500 1.000000 0.000000 0.000000 
9054720000 40 30 782 830 -0.246835 0.250000 0.250000 148977.000000 0.002500 1.000000 0.000000 0.000000 
9057280000 72 12 0 1181 -0.246835 0.250000 0.250000 148977.000000 0.002500 1.000000 0.000000 0.000000 
9059840000 64 45 0 1597 -0.246598 0.250000 0.250000 148974.000000 0.002500 0.999375 0.000000 0.000000 
9062400000 22 45 241 842 -0.246598 0.250000 0.250000 148974.000000 0.002500 0.999375 0.000000 0.000000 
9064960000 14 66 0 1011 -0.246519 0.249844 0.249844 148989.000000 0.002500 0.999375 0.000000 0.000000 
9067520000 25 6 0 689 -0.246203 0.249688 0.249688 148986.000000 0.002500 0.998750 0.000000 0.000000 
9070080000 54 10 0 1480 -0.246203 0.249688 0.249688 148986.000000 0.002500 0.998750 0.000000 0.000000 
9072640000 59 47 1078 636 -0.246044 0.249844 0.249844 148983.000000 0.002500 0.998125 0.001250 0.000000 
9075200000 25 11 0 88 -0.246282 0.249844 0.249844 148986.000000 0.002500 0.998750 0.000000 0.000000 
9077760000 23 16 0 221 -0.246123 0.249844 0.249844 148986.000000 0.002500 0.998125 0.000000 0.000000 
9080320000 68 20 0 1147 -0.246123 0.249844 0.249844 148986.000000 0.002500 0.998125 0.000000 0.000000 
9082880000 36 36 1013 1422 -0.246123 0.249844 0.249844 149001.000000 0.002498 0.997502 0.000000 0.000000 
9085440000 26 78 0 679 -0.246044 0.249688 0.249688 149051.000000 0.002500 0.998125 0.000000 0.000000 
9088000000 56 9 0 120 -0.246123 0.249844 0.249844 149051.000000 0.002500 0.998125 0.000000 0.000000 
9090560000 48 64 0 249 -0.246203 0.250000 0.250000 149101.000000 0.002498 0.997502 0.001249 0.000000 
9093120000 67 73 0 1413 -0.246440 0.250000 0.250000 149119.000000 0.002498 0.998126 0.000625 0.000000 
9095680000 49 56 191 575 -0.246440 0.250000 0.250000 149184.000000 0.002500 0.998750 0.000000 0.000000 
9098240000 57 38 1583 600 -0.246598 0.250000 0.250000 149234.000000 0.002500 0.999375 0.000000 0.000000 
9100800000 60 55 0 1530 -0.246361 0.250000 0.250000 149231.000000 0.002500 0.998750 0.000000 0.000000 
9103360000 14 46 0 1348 -0.246282 0.249844 0.249844 149246.000000 0.002500 0.998750 0.000000 0.000000 
9105920000 72 17 0 1288 -0.246203 0.249688 0.249688 149261.000000 0.002500 0.998750 0.000000 0.000000 
9108480000 67 2 0 553 -0.246282 0.249844 0.249844 149261.000000 0.002498 0.998126 0.000000 0.000000 
9111040000 35 64 0 1359 -0.246519 0.249844 0.249844 149336.000000 0.002500 0.999375 0.000000 0.000000 
9113600000 41 52 1202 536 -0.246519 0.249844 0.249844 149336.000000 0.002500 0.999375 0.000000 0.000000 
9116160000 24 25 1407 104 -0.246598 0.250000 0.250000 149336.000000 0.002498 0.998751 0.000000 0.000000 
9118720000 29 31 1536 271 -0.246598 0.250000 0.250000 149336.000000 0.002498 0.998751 0.000000 0.000000 
9121280000 64 62 0 54 -0.246677 0.250156 0.250156 149336.000000 0.002498 0.998751 0.000000 0.000000 
9123840000 11 36 0 948 -0.246519 0.249844 0.249844 149351.000000 0.002500 0.999375 0.000000 0.000000 
9126400000 52 55 643 739 -0.246598 0.250000 0.250000 149351.000000 0.002500 0.999375 0.000625 0.000000 
9128960000 48 18 0 1111 -0.246835 0.250000 0.250000 149411.000000 0.002500 1.000000 0.000000 0.000000 
9131520000 29 57 1481 1050 -0.246835 0.250000 0.250000 149411.000000 0.002500 1.000000 0.000000 0.000000 
9134080000 63 61 0 388 -0.246835 0.250000 0.250000 149411.000000 0.002500 1.000000 0.000000 0.000000 
9136640000 12 65 0 724 -0.246915 0.250156 0.250156 149411.000000 0.002498 0.999375 0.000000 0.000000 
9139200000 62 31 0 1194 -0.246915 0.250156 0.250156 149411.000000 0.002498 0.999375 0.000000 0.000000 
9141760000 49 12 0 1090 -0.246915 0.250156 0.250156 149411.000000 0.002498 0.999375 0.000000 0.000000 
9144320000 63 65 0 889 -0.246677 0.250156 0.250156 149408.000000 0.002498 0.998751 0.000000 0.000000 
9146880000 48 3 0 91 -0.246598 0.250000 0.250000 149423.000000 0.002500 0.999375 0.000000 0.000000 
9149440000 19 55 0 414 -0.246361 0.250000 0.250000 149435.000000 0.002498 0.998126 0.000625 0.000000 
9152000000 63 25 0 1119 -0.246915 0.250156 0.250156 149513.000000 0.002498 0.999375 0.000000 0.000000 
9154560000 6 23 0 423 -0.246915 0.250156 0.250156 149513.000000 0.002498 0.999375 0.000000 0.000000 
9157120000 15 22 0 1418 -0.246915 0.250156 0.250156 149513.000000 0.002498 0.999375 0.000000 0.000000 
9159680000 68 5 0 25 -0.246915 0.250156 0.250156 149513.000000 0.002498 0.999375 0.000000 0.000000 
9162240000 71 35 0 1291 -0.246915 0.250156 0.250156 149513.000000 0.002498 0.999375 0.000000 0.000000 
9164800000 1 12 0 1543 -0.246915 0.250156 0.250156 149513.000000 0.002498 0.999375 0.000000 0.000000 
9167360000 45 71 0 1089 -0.246915 0.250156 0.250156 149513.000000 0.002498 0.999375 0.000000 0.000000 
9169920000 22 75 0 1585 -0.246915 0.250156 0.250156 149513.000000 0.002498 0.999375 0.000000 0.000000 
9172480000 12 24 0 1237 -0.246915 0.250156 0.250156 149513.000000 0.002498 0.999375 0.000000 0.000000 
9175040000 75 57 0 593 -0.246835 0.250000 0.250000 149513.000000 0.002500 1.000000 0.000000 0.000000 
9177600000 17 73 0 430 -0.246835 0.250000 0.250000 149513.000000 0.002500 1.000000 0.000000 0.000000 
9180160000 35 11 0 443 -0.246835 0.250000 0.250000 149513.000000 0.002500 1.000000 0.000000 0.000000 
9182720000 76 42 0 857 -0.246835 0.250000 0.250000 149513.000000 0.002500 1.000000 0.000000 0.000000 
9185280000 63 2 0 1086 -0.246835 0.250000 0.250000 149513.000000 0.002500 1.000000 0.000000 0.000000 
9187840000 42 55 931 1383 -0.246835 0.250000 0.250000 149513.000000 0.002500 1.000000 0.000000 0.000000 
9190400000 32 70 0 1537 -0.246835 0.250000 0.250000 149513.000000 0.002500 1.000000 0.000000 0.000000 
9192960000 13 8 0 51 -0.246835 0.250000 0.250000 149513.000000 0.002500 1.000000 0.000000 0.000000 
9195520000 28 27 1025 31 -0.246835 0.250000 0.250000 149513.000000 0.002500 1.000000 0.000000 0.000000 
9198080000 51 57 1028 1001 -0.246835 0.250000 0.250000 149513.000000 0.002500 1.000000 0.000000 0.000000 
9200640000 46 51 1066 11 -0.246915 0.250156 0.250156 149513.000000 0.002498 0.999375 0.000000 0.000000 
9203200000 10 36 0 347 -0.246915 0.250156 0.250156 149513.000000 0.002498 0.999375 0.000000 0.000000 
9205760000 17 18 0 827 -0.246598 0.250000 0.250000 149525.000000 0.002500 0.999375 0.000625 0.000000 
9208320000 74 63 0 664 -0.246598 0.250000 0.250000 149525.000000 0.002500 0.999375 0.000000 0.000000 
9210880000 30 14 0 1486 -0.246519 0.249844 0.249844 149540.000000 0.002500 0.999375 0.000000 0.000000 
9213440000 36 31 105 174 -0.246519 0.249844 0.249844 149540.000000 0.002500 0.999375 0.000000 0.000000 
9216000000 35 64 0 627 -0.246519 0.249844 0.249844 149540.000000 0.002500 0.999375 0.000000 0.000000 
9218560000 17 5 0 291 -0.246519 0.249844 0.249844 149540.000000 0.002500 0.999375 0.000000 0.000000 
9221120000 52 27 166 1 -0.246598 0.250000 0.250000 149540.000000 0.002500 0.999375 0.000625 0.000000 
9223680000 12 70 0 1229 -0.246677 0.250156 0.250156 149540.000000 0.002498 0.998751 0.000000 0.000000 
9226240000 24 72 0 1347 -0.246440 0.250156 0.250156 149537.000000 0.002498 0.998126 0.000625 0.000000 
9228800000 57 44 158 1061 -0.246598 0.250000 0.250000 149540.000000 0.002500 0.999375 0.000000 0.000000 
9231360000 7 26 0 188 -0.246519 0.249844 0.249844 149555.000000 0.002500 0.999375 0.000000 0.000000 
9233920000 53 32 1364 116 -0.246519 0.249844 0.249844 149555.000000 0.002500 0.999375 0.000000 0.000000 
9236480000 61 15 0 538 -0.246835 0.250000 0.250000 149615.000000 0.002500 1.000000 0.000000 0.000000 
9239040000 31 56 860 1 -0.246835 0.250000 0.250000 149615.000000 0.002500 1.000000 0.000000 0.000000 
9241600000 3 2 0 831 -0.246677 0.250156 0.250156 149612.000000 0.002498 0.998751 0.000000 0.000000 
9244160000 62 24 0 1399 -0.246915 0.250156 0.250156 149687.000000 0.002498 0.999375 0.000000 0.000000 
9246720000 51 31 387 1529 -0.246915 0.250156 0.250156 149687.000000 0.002498 0.999375 0.000000 0.000000 
9249280000 57 62 0 114 -0.246677 0.250156 0.250156 149684.000000 0.002498 0.998751 0.000000 0.000000 
9251840000 12 55 0 780 -0.246677 0.250156 0.250156 149756.000000 0.002498 0.998751 0.000000 0.000000 
9254400000 72 62 0 133 -0.246677 0.250156 0.250156 149756.000000 0.002498 0.998751 0.000000 0.000000 
9256960000 35 39 323 132 -0.246677 0.250156 0.250156 149756.000000 0.002498 0.998751 0.000000 0.000000 
9259520000 8 14 0 456 -0.246915 0.250156 0.250156 149846.000000 0.002498 0.999375 0.000000 0.000000 
9262080000 3 70 0 1467 -0.246519 0.250156 0.250156 149843.000000 0.002498 0.998126 0.000625 0.000000 
9264640000 35 27 1319 1469 -0.246519 0.250156 0.250156 149843.000000 0.002498 0.998126 0.000625 0.000000 
9267200000 18 19 0 147 -0.246677 0.250156 0.250156 149893.000000 0.002498 0.998751 0.000000 0.000000 
9269760000 64 66 0 727 -0.246677 0.250156 0.250156 149965.000000 0.002498 0.998751 0.000625 0.000000 
9272320000 55 11 0 1524 -0.246440 0.250156 0.250156 149962.000000 0.002498 0.998126 0.000625 0.000000 
9274880000 9 73 0 387 -0.246440 0.250156 0.250156 149962.000000 0.002498 0.998126 0.000000 0.000000 
9277440000 79 16 0 1592 -0.246677 0.250156 0.250156 150037.000000 0.002498 0.998751 0.000000 0.000000 
9280000000 3 50 0 864 -0.246677 0.250156 0.250156 150037.000000 0.002498 0.998751 0.000000 0.000000 
9282560000 0 60 0 70 -0.246361 0.250000 0.250000 150049.000000 0.002498 0.998126 0.000000 0.000000 
9285120000 35 75 0 907 -0.246440 0.250156 0.250156 150049.000000 0.002498 0.998126 0.000625 0.000000 
9287680000 12 32 0 226 -0.246361 0.250000 0.250000 150064.000000 0.002498 0.998126 0.000000 0.000000 
9290240000 51 58 1309 851 -0.246440 0.250156 0.250156 150064.000000 0.002498 0.998126 0.000000 0.000000 
9292800000 3 26 0 1030 -0.246598 0.250000 0.250000 150154.000000 0.002498 0.998751 0.000000 0.000000 
9295360000 7 72 0 458 -0.246598 0.250000 0.250000 150154.000000 0.002498 0.998751 0.000000 0.000000 
9297920000 72 21 0 1254 -0.246598 0.250000 0.250000 150226.000000 0.002500 0.999375 0.000625 0.000000 
9300480000 54 59 370 648 -0.246519 0.249844 0.249844 150241.000000 0.002500 0.999375 0.000000 0.000000 
9303040000 19 49 0 998 -0.246835 0.250000 0.250000 150316.000000 0.002500 1.000000 0.000000 0.000000 
9305600000 50 47 138 1472 -0.246835 0.250000 0.250000 150316.000000 0.002500 1.000000 0.000000 0.000000 
9308160000 27 17 0 757 -0.246835 0.250000 0.250000 150316.000000 0.002500 1.000000 0.000000 0.000000 
9310720000 46 70 0 474 -0.246835 0.250000 0.250000 150316.000000 0.002500 1.000000 0.000000 0.000000 
9313280000 41 22 194 987 -0.246835 0.250000 0.250000 150316.000000 0.002500 1.000000 0.000000 0.000000 
9315840000 34 74 0 996 -0.246835 0.250000 0.250000 150316.000000 0.002500 1.000000 0.000000 0.000000 
9318400000 14 21 0 799 -0.246835 0.250000 0.250000 150316.000000 0.002500 1.000000 0.000000 0.000000 
9320960000 49 56 191 743 -0.246835 0.250000 0.250000 150316.000000 0.002500 1.000000 0.000000 0.000000 
9323520000 74 57 0 184 -0.246915 0.250156 0.250156 150316.000000 0.002498 0.999375 0.000000 0.000000 
9326080000 24 43 1267 1390 -0.246835 0.250000 0.250000 150316.000000 0.002500 1.000000 0.000000 0.000000 
9328640000 17 40 0 1064 -0.246835 0.250000 0.250000 150316.000000 0.002500 1.000000 0.000000 0.000000 
9331200000 16 59 0 1036 -0.246835 0.250000 0.250000 150316.000000 0.002500 1.000000 0.000000 0.000000 
9333760000 27 29 795 360 -0.246598 0.250000 0.250000 150313.000000 0.002500 0.999375 0.000625 0.000000 
9336320000 26 34 178 454 -0.246835 0.250000 0.250000 150388.000000 0.002500 1.000000 0.000000 0.000000 
9338880000 36 69 0 1315 -0.246835 0.250000 0.250000 150388.000000 0.002500 1.000000 0.000000 0.000000 
9341440000 9 5 0 782 -0.246835 0.250000 0.250000 150388.000000 0.002500 1.000000 0.000000 0.000000 
9344000000 5 8 0 988 -0.246835 0.250000 0.250000 150388.000000 0.002500 1.000000 0.000000 0.000000 
9346560000 64 53 0 1146 -0.246835 0.250000 0.250000 150388.000000 0.002500 1.000000 0.000000 0.000000 
9349120000 49 31 683 216 -0.246835 0.250000 0.250000 150388.000000 0.002500 1.000000 0.000000 0.000000 
9351680000 14 17 0 1284 -0.246835 0.250000 0.250000 150388.000000 0.002500 1.000000 0.000000 0.000000 
9354240000 14 79 0 1440 -0.246835 0.250000 0.250000 150388.000000 0.002500 1.000000 0.000000 0.000000 
9356800000 40 40 407 1184 -0.246835 0.250000 0.250000 150388.000000 0.002500 1.000000 0.000000 0.000000 
9359360000 30 65 0 468 -0.246835 0.250000 0.250000 150388.000000 0.002500 1.000000 0.000000 0.000000 
9361920000 14 33 0 497 -0.246598 0.250000 0.250000 150385.000000 0.002500 0.999375 0.000000 0.000000 
9364480000 77 34 0 410 -0.246361 0.250000 0.250000 150382.000000 0.002500 0.998750 0.000625 0.000000 
9367040000 45 33 459 323 -0.246282 0.249844 0.249844 150397.000000 0.002498 0.998126 0.000000 0.000000 
9369600000 41 26 847 978 -0.246203 0.250000 0.250000 150397.000000 0.002498 0.997502 0.000625 0.000000 
9372160000 56 62 0 654 -0.246361 0.250000 0.250000 150447.000000 0.002498 0.998126 0.000000 0.000000 
9374720000 79 46 0 217 -0.246282 0.249844 0.249844 150447.000000 0.002500 0.998750 0.000000 0.000000 
9377280000 18 25 0 38 -0.246282 0.249844 0.249844 150447.000000 0.002500 0.998750 0.000000 0.000000 
9379840000 64 4 0 1537 -0.246440 0.250156 0.250156 150447.000000 0.002498 0.998126 0.000000 0.000000 
9382400000 54 28 1184 918 -0.246361 0.250000 0.250000 150462.000000 0.002498 0.998126 0.000000 0.000000 
9384960000 63 5 0 1075 -0.246598 0.250000 0.250000 150537.000000 0.002498 0.998751 0.000000 0.000000 
9387520000 66 28 0 1425 -0.246519 0.249844 0.249844 150537.000000 0.002500 0.999375 0.000000 0.000000 
9390080000 6 63 0 1493 -0.246915 0.250156 0.250156 150597.000000 0.002498 0.999375 0.000000 0.000000 
9392640000 70 60 0 1078 -0.246915 0.250156 0.250156 150597.000000 0.002498 0.999375 0.000000 0.000000 
9395200000 71 15 0 1312 -0.246915 0.250156 0.250156 150597.000000 0.002498 0.999375 0.000000 0.000000 
9397760000 67 21 0 976 -0.246835 0.250000 0.250000 150612.000000 0.002500 1.000000 0.000000 0.000000 
9400320000 39 31 1166 635 -0.246598 0.250000 0.250000 150609.000000 0.002500 0.999375 0.000625 0.000000 
9402880000 61 18 0 1211 -0.246598 0.250000 0.250000 150609.000000 0.002500 0.999375 0.000000 0.000000 
9405440000 47 77 0 1410 -0.246598 0.250000 0.250000 150609.000000 0.002500 0.999375 0.000000 0.000000 
9408000000 36 75 0 14 -0.246677 0.250156 0.250156 150609.000000 0.002498 0.998751 0.000000 0.000000 
9410560000 76 44 0 1410 -0.246835 0.250000 0.250000 150699.000000 0.002500 1.000000 0.000000 0.000000 
9413120000 72 58 0 1069 -0.246835 0.250000 0.250000 150699.000000 0.002500 1.000000 0.000000 0.000000 
9415680000 43 36 787 91 -0.246835 0.250000 0.250000 150699.000000 0.002500 1.000000 0.000000 0.000000 
9418240000 7 9 0 1290 -0.246835 0.250000 0.250000 150699.000000 0.002500 1.000000 0.000000 0.000000 
9420800000 63 66 0 162 -0.246835 0.250000 0.250000 150699.000000 0.002500 1.000000 0.000000 0.000000 
9423360000 5 60 0 277 -0.246835 0.250000 0.250000 150699.000000 0.002500 1.000000 0.000000 0.000000 
9425920000 4 61 0 942 -0.246835 0.250000 0.250000 150699.000000 0.002500 1.000000 0.000000 0.000000 
9428480000 67 7 0 1046 -0.246835 0.250000 0.250000 150699.000000 0.002500 1.000000 0.000000 0.000000 
9431040000 59 54 992 1135 -0.246835 0.250000 0.250000 150699.000000 0.002500 1.000000 0.000000 0.000000 
9433600000 39 69 0 152 -0.246915 0.250156 0.250156 150699.000000 0.002498 0.999375 0.000000 0.000000 
9436160000 65 34 0 366 -0.246835 0.250000 0.250000 150714.000000 0.002500 1.000000 0.000000 0.000000 
9438720000 25 64 0 103 -0.246835 0.250000 0.250000 150714.000000 0.002500 1.000000 0.000000 0.000000 
9441280000 10 1 0 76 -0.246835 0.250000 0.250000 150714.000000 0.002500 1.000000 0.000000 0.000000 
9443840000 9 22 0 180 -0.246835 0.250000 0.250000 150714.000000 0.002500 1.000000 0.000000 0.000000 
9446400000 0 33 0 958 -0.246835 0.250000 0.250000 150714.000000 0.002500 1.000000 0.000000 0.000000 
9448960000 21 23 91 173 -0.246835 0.250000 0.250000 150714.000000 0.002500 1.000000 0.000000 0.000000 
9451520000 23 9 0 448 -0.246835 0.250000 0.250000 150714.000000 0.002500 1.000000 0.000000 0.000000 
9454080000 0 43 0 598 -0.246915 0.250156 0.250156 150714.000000 0.002498 0.999375 0.000000 0.000000 
9456640000 62 51 0 711 -0.246915 0.250156 0.250156 150714.000000 0.002498 0.999375 0.000000 0.000000 
9459200000 29 21 906 102 -0.246915 0.250156 0.250156 150714.000000 0.002498 0.999375 0.000000 0.000000 
9461760000 31 24 1322 594 -0.246361 0.250156 0.250156 150711.000000 0.002498 0.997502 0.001874 0.000000 
9464320000 64 69 0 194 -0.246519 0.250156 0.250156 150761.000000 0.002498 0.998126 0.000625 0.000000 
9466880000 16 14 0 499 -0.246519 0.250156 0.250156 150761.000000 0.002498 0.998126 0.000000 0.000000 
9469440000 71 2 0 985 -0.246440 0.250000 0.250000 150776.000000 0.002498 0.998126 0.000000 0.000000 
9472000000 44 25 179 1080 -0.246361 0.249844 0.249844 150791.000000 0.002498 0.998126 0.000000 0.000000 
9474560000 6 34 0 318 -0.246361 0.249844 0.249844 150791.000000 0.002498 0.998126 0.000000 0.000000 
9477120000 42 77 0 575 -0.246282 0.250000 0.250000 150826.000000 0.002498 0.997502 0.001249 0.000000 
9479680000 8 8 0 1327 -0.246519 0.250156 0.250156 150861.000000 0.002498 0.998126 0.000625 0.000000 
9482240000 74 67 0 507 -0.246519 0.250156 0.250156 150861.000000 0.002498 0.998126 0.000000 0.000000 
9484800000 41 48 568 318 -0.246519 0.250156 0.250156 150861.000000 0.002498 0.998126 0.000000 0.000000 
9487360000 69 6 0 527 -0.246598 0.250156 0.250156 150911.000000 0.002498 0.998751 0.000000 0.000000 
9489920000 72 71 0 281 -0.246598 0.250000 0.250000 150936.000000 0.002500 0.999375 0.000000 0.000000 
9492480000 4 38 0 561 -0.246598 0.250000 0.250000 150936.000000 0.002500 0.999375 0.000000 0.000000 
9495040000 25 18 0 1537 -0.246835 0.250000 0.250000 151011.000000 0.002500 1.000000 0.000000 0.000000 
9497600000 14 66 0 347 -0.246835 0.250000 0.250000 151011.000000 0.002500 1.000000 0.000000 0.000000 
9500160000 13 28 0 1403 -0.246835 0.250000 0.250000 151011.000000 0.002500 1.000000 0.000000 0.000000 
9502720000 60 73 0 1582 -0.246835 0.250000 0.250000 151011.000000 0.002500 1.000000 0.000000 0.000000 
9505280000 23 40 13 490 -0.246915 0.250156 0.250156 151011.000000 0.002498 0.999375 0.000000 0.000000 
9507840000 16 72 0 395 -0.246915 0.250156 0.250156 151011.000000 0.002498 0.999375 0.000000 0.000000 
9510400000 27 5 0 1445 -0.246835 0.250000 0.250000 151026.000000 0.002500 1.000000 0.000000 0.000000 
9512960000 56 38 1520 1290 -0.246835 0.250000 0.250000 151026.000000 0.002500 1.000000 0.000000 0.000000 
9515520000 24 73 0 1198 -0.246915 0.250156 0.250156 151026.000000 0.002498 0.999375 0.000000 0.000000 
9518080000 38 33 1258 1581 -0.246915 0.250156 0.250156 151026.000000 0.002498 0.999375 0.000000 0.000000 
9520640000 52 78 0 947 -0.246915 0.250156 0.250156 151026.000000 0.002498 0.999375 0.000000 0.000000 
9523200000 45 66 0 1226 -0.246915 0.250156 0.250156 151026.000000 0.002498 0.999375 0.000000 0.000000 
9525760000 16 20 0 1548 -0.246915 0.250156 0.250156 151026.000000 0.002498 0.999375 0.000000 0.000000 
9528320000 21 66 0 622 -0.246915 0.250156 0.250156 151026.000000 0.002498 0.999375 0.000000 0.000000 
9530880000 6 79 0 1153 -0.246915 0.250156 0.250156 151026.000000 0.002498 0.999375 0.000000 0.000000 
9533440000 27 55 1410 360 -0.246519 0.250156 0.250156 151023.000000 0.002498 0.998126 0.000625 0.000000 
9536000000 47 74 0 436 -0.246519 0.250156 0.250156 151073.000000 0.002498 0.998126 0.000625 0.000000 
9538560000 77 25 0 787 -0.246519 0.250156 0.250156 151073.000000 0.002498 0.998126 0.000000 0.000000 
9541120000 51 25 776 115 -0.246361 0.249844 0.249844 151088.000000 0.002500 0.998750 0.000000 0.000000 
9543680000 18 6 0 322 -0.246835 0.250000 0.250000 151198.000000 0.002500 1.000000 0.000000 0.000000 
9546240000 7 74 0 183 -0.246835 0.250000 0.250000 151198.000000 0.002500 1.000000 0.000000 0.000000 
9548800000 40 76 0 1191 -0.246835 0.250000 0.250000 151198.000000 0.002500 1.000000 0.000000 0.000000 
9551360000 43 49 43 883 -0.246835 0.250000 0.250000 151198.000000 0.002500 1.000000 0.000000 0.000000 
9553920000 0 66 0 1275 -0.246677 0.250156 0.250156 151195.000000 0.002498 0.998751 0.000000 0.000000 
9556480000 49 59 926 333 -0.246677 0.250156 0.250156 151195.000000 0.002498 0.998751 0.000000 0.000000 
9559040000 77 58 0 25 -0.246915 0.250156 0.250156 151270.000000 0.002498 0.999375 0.000000 0.000000 
9561600000 75 11 0 961 -0.246677 0.250156 0.250156 151267.000000 0.002498 0.998751 0.000000 0.000000 
9564160000 6 26 0 1066 -0.246598 0.250000 0.250000 151282.000000 0.002498 0.998751 0.000000 0.000000 
9566720000 5 63 0 351 -0.246598 0.250000 0.250000 151307.000000 0.002500 0.999375 0.000000 0.000000 
9569280000 26 65 0 160 -0.246598 0.250000 0.250000 151307.000000 0.002500 0.999375 0.000000 0.000000 
9571840000 10 40 0 349 -0.246440 0.250000 0.250000 151322.000000 0.002498 0.998126 0.000625 0.000000 
9574400000 14 39 0 173 -0.246361 0.249844 0.249844 151337.000000 0.002500 0.998750 0.000000 0.000000 
9576960000 32 63 0 1522 -0.246282 0.249688 0.249688 151352.000000 0.002500 0.998750 0.000000 0.000000 
9579520000 40 1 0 951 -0.246598 0.250000 0.250000 151387.000000 0.002498 0.998751 0.000000 0.000000 
9582080000 67 31 0 53 -0.246598 0.250000 0.250000 151387.000000 0.002498 0.998751 0.000000 0.000000 
9584640000 40 0 0 607 -0.246598 0.250000 0.250000 151387.000000 0.002498 0.998751 0.000000 0.000000 
9587200000 69 69 0 691 -0.246835 0.250000 0.250000 151462.000000 0.002500 1.000000 0.000000 0.000000 
9589760000 60 2 0 303 -0.246835 0.250000 0.250000 151462.000000 0.002500 1.000000 0.000000 0.000000 
9592320000 51 32 183 1172 -0.246835 0.250000 0.250000 151462.000000 0.002500 1.000000 0.000000 0.000000 
9594880000 77 12 0 983 -0.246835 0.250000 0.250000 151462.000000 0.002500 1.000000 0.000000 0.000000 
9597440000 9 37 0 296 -0.246915 0.250156 0.250156 151462.000000 0.002498 0.999375 0.000000 0.000000 
9600000000 8 1 0 104 -0.246915 0.250156 0.250156 151462.000000 0.002498 0.999375 0.000000 0.000000 
9602560000 44 66 0 1076 -0.246915 0.250156 0.250156 151462.000000 0.002498 0.999375 0.000000 0.000000 
9605120000 60 42 0 258 -0.246915 0.250156 0.250156 151462.000000 0.002498 0.999375 0.000000 0.000000 
9607680000 69 17 0 372 -0.246835 0.250000 0.250000 151462.000000 0.002500 1.000000 0.000000 0.000000 
9610240000 72 53 0 1201 -0.246915 0.250156 0.250156 151462.000000 0.002498 0.999375 0.000000 0.000000 
9612800000 1 44 0 372 -0.246915 0.250156 0.250156 151462.000000 0.002498 0.999375 0.000000 0.000000 
9615360000 36 30 507 1236 -0.246835 0.250000 0.250000 151462.000000 0.002500 1.000000 0.000000 0.000000 
9617920000 14 24 0 1360 -0.246835 0.250000 0.250000 151462.000000 0.002500 1.000000 0.000000 0.000000 
9620480000 20 78 0 348 -0.246915 0.250156 0.250156 151462.000000 0.002498 0.999375 0.000000 0.000000 
9623040000 70 76 0 1471 -0.246915 0.250156 0.250156 151462.000000 0.002498 0.999375 0.000000 0.000000 
9625600000 71 57 0 960 -0.246915 0.250156 0.250156 151462.000000 0.002498 0.999375 0.000000 0.000000 
9628160000 79 61 0 1356 -0.246915 0.250156 0.250156 151462.000000 0.002498 0.999375 0.000000 0.000000 
9630720000 54 46 964 377 -0.246915 0.250156 0.250156 151462.000000 0.002498 0.999375 0.000000 0.000000 
9633280000 21 67 0 1255 -0.246915 0.250156 0.250156 151462.000000 0.002498 0.999375 0.000000 0.000000 
9635840000 73 17 0 1249 -0.246915 0.250156 0.250156 151462.000000 0.002498 0.999375 0.000000 0.000000 
9638400000 35 40 657 891 -0.246915 0.250156 0.250156 151462.000000 0.002498 0.999375 0.000000 0.000000 
9640960000 61 44 0 193 -0.246915 0.250156 0.250156 151462.000000 0.002498 0.999375 0.000000 0.000000 
9643520000 50 57 905 1463 -0.246915 0.250156 0.250156 151462.000000 0.002498 0.999375 0.000000 0.000000 
9646080000 23 23 403 55 -0.246915 0.250156 0.250156 151462.000000 0.002498 0.999375 0.000000 0.000000 
9648640000 14 60 0 1563 -0.246915 0.250156 0.250156 151462.000000 0.002498 0.999375 0.000000 0.000000 
9651200000 48 67 0 661 -0.246915 0.250156 0.250156 151462.000000 0.002498 0.999375 0.000000 0.000000 
9653760000 60 23 0 509 -0.246835 0.250000 0.250000 151477.000000 0.002500 1.000000 0.000000 0.000000 
9656320000 53 34 702 1191 -0.246835 0.250000 0.250000 151477.000000 0.002500 1.000000 0.000000 0.000000 
9658880000 49 62 0 1198 -0.246835 0.250000 0.250000 151477.000000 0.002500 1.000000 0.000000 0.000000 
9661440000 45 34 839 710 -0.246835 0.250000 0.250000 151477.000000 0.002500 1.000000 0.000000 0.000000 
9664000000 73 25 0 725 -0.246835 0.250000 0.250000 151477.000000 0.002500 1.000000 0.000000 0.000000 
9666560000 73 10 0 1211 -0.246835 0.250000 0.250000 151477.000000 0.002500 1.000000 0.000000 0.000000 
9669120000 21 0 0 512 -0.246915 0.250156 0.250156 151477.000000 0.002498 0.999375 0.000000 0.000000 
9671680000 59 46 1365 1348 -0.246915 0.250156 0.250156 151477.000000 0.002498 0.999375 0.000000 0.000000 
9674240000 78 5 0 1226 -0.246915 0.250156 0.250156 151477.000000 0.002498 0.999375 0.000000 0.000000 
9676800000 68 71 0 401 -0.246915 0.250156 0.250156 151477.000000 0.002498 0.999375 0.000000 0.000000 
9679360000 18 29 0 1379 -0.246915 0.250156 0.250156 151477.000000 0.002498 0.999375 0.000000 0.000000 
9681920000 22 9 0 261 -0.246915 0.250156 0.250156 151477.000000 0.002498 0.999375 0.000000 0.000000 
9684480000 42 30 916 996 -0.246835 0.250000 0.250000 151492.000000 0.002500 1.000000 0.000000 0.000000 
9687040000 63 49 0 268 -0.246835 0.250000 0.250000 151492.000000 0.002500 1.000000 0.000000 0.000000 
9689600000 30 12 0 1097 -0.246835 0.250000 0.250000 151492.000000 0.002500 1.000000 0.000000 0.000000 
9692160000 8 61 0 1445 -0.246835 0.250000 0.250000 151492.000000 0.002500 1.000000 0.000000 0.000000 
9694720000 58 46 1287 1203 -0.246835 0.250000 0.250000 151492.000000 0.002500 1.000000 0.000000 0.000000 
9697280000 42 19 0 1426 -0.246835 0.250000 0.250000 151492.000000 0.002500 1.000000 0.000000 0.000000 
9699840000 27 39 135 368 -0.246835 0.250000 0.250000 151492.000000 0.002500 1.000000 0.000000 0.000000 
9702400000 32 34 740 803 -0.246835 0.250000 0.250000 151492.000000 0.002500 1.000000 0.000000 0.000000 
9704960000 52 71 0 921 -0.246835 0.250000 0.250000 151492.000000 0.002500 1.000000 0.000000 0.000000 
9707520000 14 25 0 890 -0.246915 0.250156 0.250156 151492.000000 0.002498 0.999375 0.000000 0.000000 
9710080000 52 21 649 134 -0.246915 0.250156 0.250156 151492.000000 0.002498 0.999375 0.000000 0.000000 
9712640000 75 76 0 275 -0.246835 0.250000 0.250000 151507.000000 0.002500 1.000000 0.000000 0.000000 
9715200000 14 24 0 1465 -0.246835 0.250000 0.250000 151507.000000 0.002500 1.000000 0.000000 0.000000 
9717760000 27 53 1433 1147 -0.246915 0.250156 0.250156 151507.000000 0.002498 0.999375 0.000000 0.000000 
9720320000 25 37 328 137 -0.246915 0.250156 0.250156 151507.000000 0.002498 0.999375 0.000000 0.000000 
9722880000 55 24 986 48 -0.246915 0.250156 0.250156 151507.000000 0.002498 0.999375 0.000000 0.000000 
9725440000 61 49 0 1214 -0.246915 0.250156 0.250156 151507.000000 0.002498 0.999375 0.000000 0.000000 
9728000000 51 78 0 1218 -0.246835 0.250000 0.250000 151522.000000 0.002500 1.000000 0.000000 0.000000 
9730560000 73 17 0 1389 -0.246835 0.250000 0.250000 151522.000000 0.002500 1.000000 0.000000 0.000000 
9733120000 2 23 0 1279 -0.246835 0.250000 0.250000 151522.000000 0.002500 1.000000 0.000000 0.000000 
9735680000 61 77 0 850 -0.246835 0.250000 0.250000 151522.000000 0.002500 1.000000 0.000000 0.000000 
9738240000 74 45 0 871 -0.246835 0.250000 0.250000 151522.000000 0.002500 1.000000 0.000000 0.000000 
9740800000 48 13 0 158 -0.246835 0.250000 0.250000 151522.000000 0.002500 1.000000 0.000000 0.000000 
9743360000 13 5 0 631 -0.246835 0.250000 0.250000 151522.000000 0.002500 1.000000 0.000000 0.000000 
9745920000 10 45 0 386 -0.246835 0.250000 0.250000 151522.000000 0.002500 1.000000 0.000000 0.000000 
9748480000 54 25 1588 128 -0.246835 0.250000 0.250000 151522.000000 0.002500 1.000000 0.000000 0.000000 
9751040000 25 29 1470 1052 -0.246835 0.250000 0.250000 151522.000000 0.002500 1.000000 0.000000 0.000000 
9753600000 19 38 0 1499 -0.246835 0.250000 0.250000 151522.000000 0.002500 1.000000 0.000000 0.000000 
9756160000 58 10 0 191 -0.246835 0.250000 0.250000 151522.000000 0.002500 1.000000 0.000000 0.000000 
9758720000 40 0 0 1354 -0.246835 0.250000 0.250000 151522.000000 0.002500 1.000000 0.000000 0.000000 
9761280000 66 74 0 137 -0.246915 0.250156 0.250156 151522.000000 0.002498 0.999375 0.000000 0.000000 
9763840000 14 33 0 1543 -0.246835 0.250000 0.250000 151537.000000 0.002500 1.000000 0.000000 0.000000 
9766400000 65 61 0 1493 -0.246835 0.250000 0.250000 151537.000000 0.002500 1.000000 0.000000 0.000000 
9768960000 28 5 0 656 -0.246835 0.250000 0.250000 151537.000000 0.002500 1.000000 0.000000 0.000000 
9771520000 32 43 538 806 -0.246835 0.250000 0.250000 151537.000000 0.002500 1.000000 0.000000 0.000000 
9774080000 53 1 0 975 -0.246835 0.250000 0.250000 151537.000000 0.002500 1.000000 0.000000 0.000000 
9776640000 40 5 0 832 -0.246915 0.250156 0.250156 151537.000000 0.002498 0.999375 0.000000 0.000000 
9779200000 64 59 0 495 -0.246915 0.250156 0.250156 151537.000000 0.002498 0.999375 0.000000 0.000000 
9781760000 77 5 0 729 -0.246677 0.250156 0.250156 151534.000000 0.002498 0.998751 0.000625 0.000000 
9784320000 42 61 0 253 -0.246598 0.250000 0.250000 151534.000000 0.002500 0.999375 0.000000 0.000000 
9786880000 29 46 673 854 -0.246677 0.250156 0.250156 151534.000000 0.002498 0.998751 0.000000 0.000000 
9789440000 15 34 0 130 -0.246677 0.250156 0.250156 151534.000000 0.002498 0.998751 0.000000 0.000000 
9792000000 31 73 0 449 -0.246677 0.250156 0.250156 151534.000000 0.002498 0.998751 0.000000 0.000000 
9794560000 42 14 0 63 -0.246598 0.250000 0.250000 151549.000000 0.002498 0.998751 0.000000 0.000000 
9797120000 4 34 0 1215 -0.246598 0.250000 0.250000 151549.000000 0.002498 0.998751 0.000000 0.000000 
9799680000 25 59 278 634 -0.246598 0.250000 0.250000 151549.000000 0.002498 0.998751 0.000000 0.000000 
9802240000 56 35 144 1510 -0.246519 0.249844 0.249844 151564.000000 0.002500 0.999375 0.000000 0.000000 
9804800000 34 64 0 1378 -0.246440 0.250000 0.250000 151564.000000 0.002500 0.998125 0.001250 0.000000 
9807360000 33 72 0 373 -0.246282 0.249844 0.249844 151579.000000 0.002500 0.997500 0.000000 0.000000 
9809920000 53 67 0 1579 -0.245728 0.249844 0.249844 151626.000000 0.002500 0.996250 0.001250 0.000000 
9812480000 32 52 1044 434 -0.245965 0.249688 0.249688 151716.000000 0.002500 0.997500 0.000000 0.000000 
9815040000 0 12 0 952 -0.246677 0.250156 0.250156 151873.000000 0.002498 0.998751 0.000000 0.000000 
9817600000 37 11 0 502 -0.246677 0.250156 0.250156 151873.000000 0.002498 0.998751 0.000000 0.000000 
9820160000 3 61 0 595 -0.246677 0.250156 0.250156 151873.000000 0.002498 0.998751 0.000000 0.000000 
9822720000 17 70 0 432 -0.246677 0.250156 0.250156 151873.000000 0.002498 0.998751 0.000000 0.000000 
9825280000 43 8 0 1575 -0.246915 0.250156 0.250156 151948.000000 0.002498 0.999375 0.000000 0.000000 
9827840000 64 51 0 1514 -0.246835 0.250000 0.250000 151963.000000 0.002500 1.000000 0.000000 0.000000 
9830400000 56 32 1326 1520 -0.246915 0.250156 0.250156 151963.000000 0.002498 0.999375 0.000000 0.000000 
9832960000 50 71 0 1177 -0.246915 0.250156 0.250156 151963.000000 0.002498 0.999375 0.000000 0.000000 
9835520000 11 28 0 1227 -0.246282 0.250000 0.250000 151975.000000 0.002498 0.997502 0.000000 0.000000 
9838080000 59 39 1430 42 -0.246598 0.250000 0.250000 152075.000000 0.002500 0.999375 0.000000 0.000000 
9840640000 59 49 415 1060 -0.246519 0.249844 0.249844 152162.000000 0.002500 0.999375 0.000000 0.000000 
9843200000 36 24 1247 1599 -0.246598 0.250000 0.250000 152162.000000 0.002498 0.998751 0.000000 0.000000 
9845760000 11 12 0 182 -0.246519 0.249844 0.249844 152162.000000 0.002500 0.999375 0.000000 0.000000 
9848320000 11 22 0 1264 -0.246519 0.249844 0.249844 152162.000000 0.002500 0.999375 0.000000 0.000000 
9850880000 69 12 0 877 -0.246519 0.249844 0.249844 152162.000000 0.002500 0.999375 0.000000 0.000000 
9853440000 78 21 0 201 -0.246519 0.249844 0.249844 152162.000000 0.002500 0.999375 0.000000 0.000000 
9856000000 52 71 0 1200 -0.246519 0.249844 0.249844 152162.000000 0.002500 0.999375 0.000000 0.000000 
9858560000 50 25 1298 1018 -0.246598 0.250000 0.250000 152162.000000 0.002500 0.999375 0.000000 0.000000 
9861120000 77 71 0 800 -0.246598 0.250000 0.250000 152162.000000 0.002500 0.999375 0.000000 0.000000 
9863680000 10 52 0 798 -0.246598 0.250000 0.250000 152162.000000 0.002500 0.999375 0.000000 0.000000 
9866240000 11 67 0 1600 -0.246835 0.250000 0.250000 152165.000000 0.002500 1.000000 0.000000 0.000000 
9868800000 40 37 1020 52 -0.246835 0.250000 0.250000 152165.000000 0.002500 1.000000 0.000000 0.000000 
9871360000 27 62 0 630 -0.246835 0.250000 0.250000 152165.000000 0.002500 1.000000 0.000000 0.000000 
9873920000 66 13 0 53 -0.246835 0.250000 0.250000 152165.000000 0.002500 1.000000 0.000000 0.000000 
9876480000 39 42 434 713 -0.246835 0.250000 0.250000 152165.000000 0.002500 1.000000 0.000000 0.000000 
9879040000 28 38 770 1278 -0.246835 0.250000 0.250000 152165.000000 0.002500 1.000000 0.000000 0.000000 
9881600000 39 27 881 502 -0.246835 0.250000 0.250000 152165.000000 0.002500 1.000000 0.000000 0.000000 
9884160000 8 45 0 1456 -0.246835 0.250000 0.250000 152165.000000 0.002500 1.000000 0.000000 0.000000 
9886720000 27 8 0 126 -0.246835 0.250000 0.250000 152165.000000 0.002500 1.000000 0.000000 0.000000 
9889280000 45 52 1275 527 -0.246835 0.250000 0.250000 152180.000000 0.002500 1.000000 0.000000 0.000000 
9891840000 19 34 0 698 -0.246835 0.250000 0.250000 152180.000000 0.002500 1.000000 0.000000 0.000000 
9894400000 54 62 0 202 -0.246915 0.250156 0.250156 152180.000000 0.002498 0.999375 0.000000 0.000000 
9896960000 23 42 708 1387 -0.246835 0.250000 0.250000 152180.000000 0.002500 1.000000 0.000000 0.000000 
9899520000 39 8 0 259 -0.246835 0.250000 0.250000 152180.000000 0.002500 1.000000 0.000000 0.000000 
9902080000 41 19 0 321 -0.246835 0.250000 0.250000 152180.000000 0.002500 1.000000 0.000000 0.000000 
9904640000 33 70 0 667 -0.246835 0.250000 0.250000 152180.000000 0.002500 1.000000 0.000000 0.000000 
9907200000 60 12 0 871 -0.246835 0.250000 0.250000 152180.000000 0.002500 1.000000 0.000000 0.000000 
9909760000 4 55 0 921 -0.246835 0.250000 0.250000 152180.000000 0.002500 1.000000 0.000000 0.000000 
9912320000 45 78 0 1067 -0.246915 0.250156 0.250156 152180.000000 0.002498 0.999375 0.000000 0.000000 
9914880000 43 58 490 365 -0.246835 0.250000 0.250000 152195.000000 0.002500 1.000000 0.000000 0.000000 
9917440000 35 12 0 1140 -0.246835 0.250000 0.250000 152195.000000 0.002500 1.000000 0.000000 0.000000 
9920000000 32 21 586 279 -0.246835 0.250000 0.250000 152195.000000 0.002500 1.000000 0.000000 0.000000 
9922560000 19 78 0 173 -0.246835 0.250000 0.250000 152195.000000 0.002500 1.000000 0.000000 0.000000 
9925120000 7 65 0 37 -0.246835 0.250000 0.250000 152195.000000 0.002500 1.000000 0.000000 0.000000 
9927680000 61 76 0 211 -0.246835 0.250000 0.250000 152195.000000 0.002500 1.000000 0.000000 0.000000 
9930240000 79 53 0 591 -0.246519 0.250156 0.250156 152192.000000 0.002498 0.998126 0.000000 0.000000 
9932800000 36 47 1348 507 -0.246519 0.250156 0.250156 152192.000000 0.002498 0.998126 0.000000 0.000000 
9935360000 65 51 0 979 -0.246440 0.250000 0.250000 152207.000000 0.002498 0.998126 0.000000 0.000000 
9937920000 18 60 0 1165 -0.246519 0.250156 0.250156 152207.000000 0.002498 0.998126 0.000625 0.000000 
9940480000 18 68 0 462 -0.246519 0.250156 0.250156 152257.000000 0.002498 0.998126 0.000625 0.000000 
9943040000 42 19 0 5 -0.246203 0.250156 0.250156 152254.000000 0.002498 0.997502 0.001249 0.000000 
9945600000 19 36 0 1406 -0.245570 0.250000 0.250000 152294.000000 0.002498 0.995003 0.003123 0.000000 
9948160000 23 45 587 201 -0.245332 0.249531 0.249531 152324.000000 0.002498 0.995003 0.000625 0.000000 
9950720000 60 60 0 1000 -0.245570 0.249688 0.249688 152384.000000 0.002498 0.995628 0.000625 0.000000 
9953280000 41 74 0 1501 -0.245728 0.250000 0.250000 152444.000000 0.002498 0.995628 0.001249 0.000000 
9955840000 75 13 0 418 -0.245886 0.250156 0.250156 152494.000000 0.002498 0.996877 0.000000 0.000000 
9958400000 16 35 0 1244 -0.246203 0.250156 0.250156 152594.000000 0.002498 0.997502 0.000000 0.000000 
9960960000 21 6 0 647 -0.246044 0.250000 0.250000 152609.000000 0.002498 0.997502 0.000625 0.000000 
9963520000 66 19 0 683 -0.246044 0.249844 0.249844 152659.000000 0.002500 0.997500 0.000000 0.000000 
9966080000 67 62 0 1139 -0.245965 0.249844 0.249844 152659.000000 0.002500 0.997500 0.000000 0.000000 
9968640000 24 47 1555 1472 -0.246519 0.250000 0.250000 152834.000000 0.002500 0.999375 0.000000 0.000000 
9971200000 24 7 0 746 -0.245886 0.249844 0.249844 152846.000000 0.002500 0.997500 0.000625 0.000000 
9973760000 1 11 0 39 -0.245886 0.249844 0.249844 152846.000000 0.002500 0.997500 0.000000 0.000000 
9976320000 10 36 0 94 -0.245965 0.249688 0.249688 152911.000000 0.002500 0.998125 0.000000 0.000000 
9978880000 9 73 0 904 -0.245965 0.249688 0.249688 152911.000000 0.002500 0.998125 0.000000 0.000000 
9981440000 16 40 0 1001 -0.246519 0.249844 0.249844 153046.000000 0.002500 0.999375 0.000000 0.000000 
9984000000 63 70 0 917 -0.246835 0.250000 0.250000 153106.000000 0.002500 1.000000 0.000000 0.000000 
9986560000 50 78 0 238 -0.246835 0.250000 0.250000 153106.000000 0.002500 1.000000 0.000000 0.000000 
9989120000 73 48 0 951 -0.246835 0.250000 0.250000 153106.000000 0.002500 1.000000 0.000000 0.000000 
9991680000 11 29 0 899 -0.246835 0.250000 0.250000 153106.000000 0.002500 1.000000 0.000000 0.000000 
9994240000 34 49 464 22 -0.246835 0.250000 0.250000 153106.000000 0.002500 1.000000 0.000000 0.000000 
9996800000 10 77 0 72 -0.246598 0.250000 0.250000 153103.000000 0.002500 0.999375 0.000625 0.000000 
9999360000 19 10 0 1532 -0.246598 0.250000 0.250000 153121.000000 0.002500 0.999375 0.000000 0.000000 
10001920000 70 7 0 732 -0.246598 0.250000 0.250000 153121.000000 0.002500 0.999375 0.000000 0.000000
[truncated: 631,365 more chars]
