# Supplementary material for: Non-reciprocal multifarious self-organization
Source: Nat Nanotechnol. 2022 Dec 12;18(1):79–85. doi: 10.1038/s41565-022-01258-2 (PMC9879770; doi:10.1038/s41565-022-01258-2)
Supplement: Source Data Fig. 2 — Monte Carlo simulation output. [file 41565_2022_1258_MOESM2_ESM.zip › Source_Data_Fig2/f/Patterns_SS_9264_SP_9264.txt]

# Pattern 1 
1053 184 1067 1427 1271 1295 937 1266 854 785 1193 314 405 1316 704 1218 1596 144 986 425 891 484 299 1267 796 1150 804 1308 1366 35 1326 61 481 1500 221 1529 1523 763 490 928 
588 1160 132 1227 441 729 945 1301 580 315 1361 1455 440 1063 450 40 418 1309 707 1448 615 87 1416 538 995 1399 1083 653 1066 1381 1239 1127 257 1404 1097 6 743 164 795 1276 
1600 511 816 1598 109 1313 1220 1334 999 1344 1229 893 1325 967 1479 1436 1314 104 1275 351 1231 642 1247 632 1345 1349 1489 941 90 1517 77 1019 466 908 745 686 206 71 1155 719 
1283 556 730 1087 1485 1558 983 228 523 529 372 1495 229 1377 1331 639 861 1419 417 872 353 592 855 168 174 1519 1483 1199 1352 946 773 320 611 211 944 1411 1318 256 156 1272 
1024 1175 919 826 1336 1382 930 241 462 1305 1049 622 472 1172 1317 1488 376 46 1327 1582 1454 525 270 274 519 1237 856 1462 1408 3 409 429 618 127 1467 884 37 1446 495 712 
147 522 387 1158 744 1015 105 1147 53 612 674 1208 1195 825 38 1248 1553 635 1223 780 900 1140 32 929 202 564 1339 483 296 630 1412 426 196 1096 1516 784 1121 1478 1508 902 
357 813 720 424 925 989 1324 1569 1106 1280 1014 1162 243 350 1017 1496 1263 561 348 584 1369 1577 1256 518 569 1544 1089 343 575 1415 30 1074 456 718 494 1289 831 703 664 1420 
1370 724 974 75 629 1032 126 898 1116 101 1184 1286 1457 1520 1242 328 550 1498 850 384 1076 1548 1182 414 212 415 359 209 1273 1481 917 1004 689 230 706 1241 1475 1168 339 1580 
290 1461 605 1587 346 859 152 809 923 1278 1136 1180 952 541 93 1464 419 291 186 1281 1187 1340 21 1291 76 85 574 1235 249 1572 932 1129 266 163 480 1335 655 638 530 563 
118 1353 608 737 260 1034 41 493 271 317 1388 451 1332 1107 1264 961 130 1084 1337 1177 66 876 407 60 208 1088 390 73 713 1341 12 1492 1432 716 264 600 977 1207 505 500 
761 188 1535 1212 1073 1173 341 453 1472 412 1434 734 562 1562 153 187 657 962 808 587 559 14 1363 1438 474 1007 1126 292 709 610 360 9 815 1414 108 875 102 1559 847 526 
1359 1426 145 1482 972 597 452 491 200 918 134 1279 1322 1465 1062 1098 844 1064 1554 1221 1298 939 1238 821 280 583 142 388 513 401 757 957 1046 198 185 286 577 927 207 666 
154 637 570 1392 408 520 750 420 1112 966 298 113 824 1312 293 178 82 690 817 330 654 696 797 1510 800 106 728 1030 554 931 111 1117 871 1258 770 888 402 543 623 819 
1364 751 680 619 589 1501 723 1583 195 1547 411 1597 1452 1328 1477 738 498 1068 909 982 107 112 1578 567 566 1385 1119 1491 648 1128 337 1358 1350 265 303 193 979 465 321 958 
1114 533 766 1556 649 849 427 1176 769 521 497 1441 1579 238 1200 865 1534 203 155 110 912 25 336 1157 306 552 948 792 987 477 1410 349 1469 137 670 1190 1323 1526 1480 603 
1342 1384 421 1092 620 432 355 457 971 1102 627 852 705 733 833 114 682 1390 1546 254 1321 454 439 775 1513 822 547 1376 1591 1405 548 237 864 609 492 262 503 124 507 368 
868 1504 422 182 1470 335 1071 1288 1543 681 1056 1355 285 125 381 496 98 616 571 1082 455 807 20 1387 697 131 1031 342 1484 313 1070 140 1138 926 553 1450 86 590 1592 963 
487 468 1104 1493 413 1222 26 802 842 179 430 371 1537 1445 1198 1375 1490 166 594 699 1268 1532 1542 318 117 489 673 1215 960 1018 892 88 633 307 1144 329 1163 379 217 916 
1333 973 181 940 1338 1424 915 162 1125 273 308 1439 954 1108 389 1213 210 1571 711 1153 1514 1417 747 400 645 64 375 1052 913 149 1246 1431 1079 275 677 731 4 135 539 267 
1372 791 1194 628 22 874 325 1539 258 478 841 740 431 356 978 172 69 398 169 1124 272 1077 1379 1006 473 1460 650 1205 832 305 665 969 327 386 183 921 334 1250 304 277 
1418 1380 1443 641 1304 1458 935 701 55 469 81 1463 1069 515 476 601 1008 994 242 1551 338 197 11 866 1442 922 1174 1319 323 331 509 782 965 934 914 214 1042 924 551 746 
1226 985 1527 1236 936 1224 220 644 150 1533 447 675 1196 1002 981 788 189 488 138 1393 968 1257 96 708 1086 602 5 814 607 309 175 394 165 765 1476 1142 993 679 1244 1561 
10 363 470 345 980 843 752 333 159 1179 646 582 516 1122 818 62 1170 1099 70 232 1274 779 268 428 1433 423 777 47 1430 1362 853 557 1080 799 1530 625 146 201 269 369 
1095 702 461 897 1576 1506 1204 1522 659 1059 1041 223 1401 959 91 176 858 964 1468 1394 694 1189 482 1183 1474 1574 279 17 45 1347 1001 662 531 1123 742 122 1447 443 1403 1085 
1137 1351 1201 1528 378 436 1459 579 171 593 52 599 793 727 1595 1029 504 1133 835 1428 1545 148 762 1550 1152 676 1357 1113 1440 459 1425 240 624 216 687 460 1055 51 695 1181 
392 1094 1451 282 683 170 49 1243 786 1422 1240 1505 199 1130 806 7 955 700 297 404 810 233 1154 668 905 263 1307 1197 215 1406 1234 767 288 889 89 1100 347 502 143 1589 
781 764 748 1072 437 310 862 536 881 798 255 1149 660 789 219 528 1585 1262 735 190 276 714 358 65 756 949 721 218 1487 535 1593 772 1048 33 947 1292 886 28 1497 367 
1214 684 204 1302 1249 771 901 880 741 1538 510 23 67 1230 1054 1058 542 811 1027 953 647 1525 1296 685 903 514 1026 246 1148 1118 1178 1000 598 1210 1348 1293 43 933 1509 1315 
1524 1282 141 235 92 906 1555 15 78 604 311 803 755 1035 1225 1356 253 1503 1299 261 1502 410 860 399 13 97 1287 1011 1233 1167 225 1009 1 289 1573 194 820 446 1165 222 
896 160 445 177 907 1040 463 829 1294 1365 1378 57 895 863 485 1061 837 444 1265 1093 72 213 226 1156 1166 385 103 284 1284 717 236 1564 1012 910 1209 1413 873 1402 1044 501 
753 1400 80 517 248 1228 1109 393 58 34 732 1245 1540 475 1115 996 1435 1003 532 1398 1346 151 231 68 1536 1043 42 1232 1521 374 1269 59 1161 512 1013 997 354 19 365 938 
1255 1110 1217 774 950 998 416 885 621 1360 1105 894 1581 1407 332 115 508 234 74 173 739 631 1575 1060 992 776 1090 736 1020 1219 851 205 252 244 688 652 1146 1518 499 100 
1429 1466 1590 812 1185 129 433 1022 942 136 94 581 1252 294 396 1169 1570 54 801 31 319 595 991 651 1151 27 239 1367 1091 1025 617 834 1511 16 1499 1374 1260 951 1397 1028 
192 586 1023 1277 1285 749 95 458 1021 361 247 794 362 245 1531 976 1567 316 636 1253 656 1449 1047 1566 1599 251 344 119 1456 79 1188 920 661 546 984 1563 956 899 1254 295 
133 340 1135 1494 1143 827 578 29 1132 377 573 39 191 1203 975 614 867 464 890 613 1145 1038 180 576 634 1310 383 1373 281 63 312 1549 1134 1297 435 568 352 1368 1486 545 
1131 438 883 643 83 158 56 1311 382 1330 560 1383 787 1329 1354 857 250 1473 823 839 1552 1586 1391 391 1050 988 302 373 693 1453 479 157 84 1111 406 48 524 18 324 467 
846 591 24 395 380 836 1386 1541 1171 1396 555 790 845 224 658 366 1306 1565 397 1409 1065 1512 123 370 691 1515 805 698 1033 828 116 326 1588 283 1051 1259 1320 1139 1039 1057 
161 403 434 44 1211 1389 1141 527 1270 1300 692 506 1206 1371 1584 537 887 1159 1103 534 471 678 722 50 1251 1186 758 565 759 1261 259 778 287 1290 121 943 1216 671 877 1101 
754 882 1078 278 364 442 1016 1036 1568 1594 848 1202 99 672 879 1037 549 640 1045 878 838 449 1191 830 1557 1081 990 768 1192 606 544 726 128 1444 120 139 725 710 1395 715 
840 663 970 904 911 596 626 870 869 1164 1075 2 167 558 486 322 669 1560 1010 1423 1421 1343 1437 783 1471 1303 1005 227 448 572 36 8 1507 300 1120 760 301 540 667 585 


# Pattern 2 
901 1538 1382 100 870 1392 687 140 212 667 672 981 1572 166 1332 889 462 1267 1288 334 36 555 1301 1252 248 805 1086 636 152 390 632 1436 1177 1186 814 1220 182 1297 371 1384 
110 164 136 4 199 553 550 1192 134 1183 739 734 1006 172 417 280 923 1178 1356 1024 308 769 837 653 149 101 1046 272 1532 463 369 1492 873 1194 1396 1585 1590 1502 2 165 
840 1182 532 103 1127 40 795 1162 150 723 890 609 367 331 286 1025 1568 717 359 1364 465 1166 76 570 878 313 1472 533 1587 1185 1113 201 1137 599 503 1583 1478 238 1133 361 
847 930 709 261 1268 1349 516 608 673 1095 171 518 23 353 853 42 1300 1098 226 233 513 953 312 1410 357 864 746 482 1526 41 1239 381 1209 720 701 1372 37 498 1051 1245 
538 1525 1230 1598 180 53 406 97 473 598 1486 1128 362 744 475 801 858 534 1255 919 1449 1365 642 387 808 810 985 1027 1065 976 1577 436 573 844 688 170 1228 1367 405 303 
352 1391 1366 559 321 939 1282 546 257 1378 1424 221 260 1581 967 1326 460 66 467 1422 264 755 916 508 750 354 640 477 142 128 1454 1459 1240 433 25 725 671 869 894 187 
1442 279 992 1152 1250 806 18 1520 899 1555 1073 1036 1083 454 1537 1464 14 1175 659 641 227 1201 943 206 857 183 676 466 1149 489 1205 674 325 1498 6 1279 602 1053 1309 441 
296 1592 1287 119 444 944 1043 131 525 59 1403 940 1277 907 902 116 216 644 153 1017 1030 105 81 251 596 1217 1197 1305 401 649 234 589 1140 240 379 26 474 1154 1358 1227 
689 388 825 656 1022 1078 479 191 1102 86 306 1597 624 344 1360 826 1161 1281 556 1165 365 536 1271 176 696 330 1466 669 1111 220 964 896 1081 965 419 1229 1190 607 483 1347 
1395 1150 1311 431 539 370 752 554 918 745 1482 52 1236 288 1007 1294 1411 107 529 488 1483 1200 1253 118 788 1345 1038 817 1441 1340 1123 48 205 1274 1375 228 1218 1000 1018 736 
392 831 526 139 1071 989 195 1058 375 301 730 1189 1261 1143 1118 1351 284 776 1210 568 647 818 404 1588 244 1580 699 757 841 552 122 1221 1336 114 448 1157 1536 987 530 956 
1010 1582 1061 1417 458 1487 1224 1302 154 988 5 130 1463 1273 1187 613 320 125 829 948 360 1231 732 548 1341 748 804 1420 1032 885 743 721 13 949 1566 820 327 452 247 1418 
718 610 1198 1438 654 484 135 507 906 547 1216 309 915 990 1050 778 1319 706 684 1272 1080 1207 544 563 215 1270 377 1122 443 455 430 178 287 120 600 856 393 127 929 1317 
695 1116 74 255 471 351 909 799 1074 1428 884 611 1226 421 1408 770 155 17 955 506 893 1164 198 789 1508 179 157 1156 947 1141 727 945 1437 521 1312 112 162 1258 91 290 
63 1338 763 1241 1097 193 1593 1448 807 921 1296 879 558 509 593 1333 1234 189 342 84 337 1055 318 1565 1434 1542 1126 703 982 716 1493 974 1285 1432 1315 285 702 662 1419 1068 
232 621 595 638 1042 470 813 821 1545 1014 912 922 1451 213 1370 410 67 1222 886 428 252 225 972 1533 1103 971 445 1199 1163 446 519 910 1599 1292 994 1541 1176 409 1049 764 
849 777 440 998 1011 95 1506 680 888 1251 830 1134 1070 1260 1389 271 733 1563 920 897 779 29 705 1388 329 1549 583 620 259 1155 355 713 576 664 623 1363 476 335 824 652 
492 523 347 425 1528 1235 1171 668 1160 839 979 1082 1101 1589 1054 399 617 111 1556 1153 846 231 741 1573 1299 927 243 1401 505 823 78 1138 1039 765 1129 1249 634 437 883 1443 
585 459 908 1106 572 1048 289 32 729 991 887 811 1519 1362 241 815 450 173 633 501 1308 577 905 862 753 293 33 1485 1468 581 1072 1 46 1479 27 1223 628 1016 1397 1303 
792 683 275 1110 1115 1381 1093 1534 1298 1151 1368 376 47 70 1114 850 472 1385 1450 1238 740 618 1215 55 766 400 551 383 35 1584 7 959 756 1283 592 645 332 1480 651 751 
1350 1535 356 724 90 254 1069 45 373 468 1066 575 1289 457 1550 650 10 202 83 1539 1259 790 1079 1131 412 1376 510 319 707 1465 794 1453 1120 742 786 1322 977 1013 1094 418 
549 1473 497 749 292 1553 1088 328 1109 1377 635 11 1344 545 38 1481 372 314 1057 1574 1009 1125 848 1306 951 80 304 861 761 487 8 398 854 881 1414 588 1452 587 1521 708 
461 1402 1425 22 1232 954 58 871 1040 800 1191 385 1310 64 1206 169 345 316 384 1034 374 49 663 1548 245 686 845 984 1421 62 16 177 542 117 1316 926 1558 19 1023 99 
77 1500 69 20 1415 1060 1062 834 1121 88 98 950 579 958 104 1077 15 775 276 1407 670 28 934 605 93 728 1256 1570 537 738 75 282 380 447 1045 524 1458 281 565 1531 
1490 504 209 1142 246 263 872 1475 932 1124 9 1044 1476 1346 827 1412 1237 714 168 174 494 586 999 966 1144 1139 1383 1244 1208 666 269 675 192 1330 1329 704 310 658 535 591 
993 1041 612 194 690 188 1028 1409 1195 1522 957 363 1180 204 1380 1355 875 147 324 239 94 694 267 859 1085 1108 1075 1494 1135 422 438 415 426 223 1266 224 1105 394 773 515 
1456 942 159 218 429 298 44 1147 1167 1352 1562 1284 771 146 1029 82 56 268 229 983 1551 603 481 1540 1321 1554 386 129 1552 767 214 1005 855 1507 852 1265 258 1031 860 1488 
946 1567 1019 639 1158 594 851 1342 1404 211 1514 970 366 297 490 395 236 333 1373 1076 1325 760 828 230 1569 1440 349 835 1496 167 1132 928 1213 1248 250 882 722 323 1145 1314 
963 1269 158 1455 1008 453 1172 625 540 1169 145 175 528 986 391 1505 710 108 1339 522 403 1003 995 980 1290 682 407 1431 1179 1516 1052 833 102 969 726 1254 648 1474 913 1020 
868 1090 626 1513 768 809 1130 925 34 1117 784 1286 1335 1056 1233 1427 1100 294 1246 197 143 1107 1067 1575 782 1596 936 1594 262 601 567 1529 144 1393 843 865 1444 1495 427 51 
408 1398 657 560 1359 486 1557 200 24 1064 124 1447 952 210 677 1063 449 1561 315 311 1170 237 863 132 1499 1504 411 960 1104 832 493 797 341 141 643 115 678 759 1203 962 
758 265 1211 938 816 772 302 681 163 496 1136 364 87 339 451 1242 72 85 317 1379 31 1012 1501 655 1445 781 307 622 1001 692 126 1047 491 715 968 564 1579 1225 629 203 
571 924 1324 1386 1219 1489 402 1343 1328 92 283 1586 79 1524 217 71 464 785 338 914 413 557 1527 138 295 336 822 156 737 416 1320 691 877 1084 1037 469 423 1257 60 520 
3 190 793 1119 791 566 1318 700 242 937 819 796 54 186 597 1471 1173 1517 527 660 1002 207 1405 1275 514 1204 389 435 1390 1530 616 1394 895 1547 424 326 606 73 502 1591 
1484 1361 1518 305 1059 485 1091 65 277 151 1571 898 96 578 266 1371 1416 121 39 1337 1510 1512 685 343 1511 961 161 693 698 1092 61 1357 185 582 1462 1399 434 1470 1374 160 
590 541 866 30 973 1477 1491 499 1430 580 812 1413 1304 1334 1564 348 697 661 783 350 181 511 561 1247 802 1435 996 1295 89 1146 1293 754 1280 1400 997 495 838 1331 1348 665 
842 439 1327 917 774 1423 1307 368 1497 1148 1426 43 1262 1033 1214 1595 1087 322 562 978 798 1515 935 1202 569 719 1193 478 291 1523 420 133 414 1544 1457 378 1369 731 106 222 
235 1291 1174 614 208 1433 270 1543 1184 762 1461 273 584 615 358 904 1503 1467 892 627 619 679 1168 975 1446 1089 1212 1387 867 1026 480 631 256 1181 512 109 1276 574 1004 903 
1460 1035 1429 500 1278 735 340 604 1560 874 219 1112 880 123 712 249 432 1188 253 456 21 931 184 1576 637 836 12 1406 442 196 148 68 933 900 911 137 1099 1354 747 787 
543 300 397 941 1323 1015 1159 803 1559 1264 1439 1263 278 1600 876 346 780 891 113 517 396 1546 1243 1096 1353 299 1578 1313 1469 646 711 630 1509 1021 1196 50 531 274 57 382 


# Pattern 3 
277 1197 535 823 1349 1551 127 1054 166 916 1316 840 1453 57 104 1413 331 1222 679 682 1204 1418 1410 1367 985 786 1069 1560 273 1289 1440 389 247 1407 103 1083 39 727 588 340 
982 1037 594 72 164 873 1325 600 515 802 1145 894 521 503 1287 1283 501 898 1463 37 291 612 1300 1389 865 323 149 651 619 549 1056 428 918 1471 984 878 1522 151 866 573 
312 68 402 93 1196 144 393 516 284 1221 520 262 390 962 483 636 69 1286 1263 482 1101 1251 455 1344 214 17 310 288 532 1307 1111 1470 219 1063 343 828 375 676 1157 1459 
145 1558 886 1236 811 34 1337 995 1273 1181 705 96 1020 1140 1010 1353 1170 502 48 666 211 1136 335 1134 526 361 308 199 250 73 587 350 264 773 475 896 622 527 229 1538 
1227 661 1006 856 87 871 89 746 1115 633 423 92 1281 467 565 41 168 431 642 1108 378 1467 1193 942 872 731 833 488 1232 1457 1215 1347 84 88 781 399 398 1112 864 1276 
583 562 1117 270 883 269 1537 1050 419 466 1275 1003 55 1345 337 1268 172 237 460 934 869 1035 1439 1496 988 698 1445 352 311 1417 616 1361 79 382 585 441 1448 163 818 225 
159 548 611 116 1110 391 1517 975 790 1122 110 1247 82 357 1420 53 1195 224 816 1091 977 1129 1127 1595 658 1600 1594 70 51 1288 725 217 1161 775 947 349 1299 495 112 1479 
469 752 300 178 744 821 1174 397 1224 316 605 1318 604 936 354 231 158 1342 1176 1012 933 1571 1350 1210 875 1530 822 766 489 10 358 372 370 470 492 900 1172 735 807 411 
1524 56 321 1074 275 430 757 1391 507 136 422 1379 416 1085 286 1296 1469 1438 836 1454 289 1163 922 287 1547 1025 99 652 1235 33 285 1587 328 1060 1564 1387 420 751 1374 740 
1113 729 1285 1567 703 606 195 1261 1468 1381 631 235 1244 1121 1011 785 756 28 624 1245 510 630 976 890 909 999 667 278 1363 124 443 1001 1114 1094 1443 789 837 1596 446 1048 
1059 1518 268 646 1131 748 14 1058 1533 318 961 690 882 64 346 552 1424 1264 559 1246 826 241 1027 693 387 1575 1492 1561 1220 1466 317 1062 628 304 156 899 1346 1093 381 844 
479 1213 171 699 692 1034 1226 1104 957 599 511 1543 213 1045 796 1116 77 1405 216 1586 983 953 194 153 1284 1523 1180 447 1521 486 1190 830 21 755 183 687 473 1068 762 848 
131 704 67 280 586 1028 1238 923 1489 768 16 234 1184 860 281 632 246 496 1194 1354 118 685 380 716 712 353 1504 1427 404 654 710 1095 40 200 174 1493 191 327 1319 3 
421 432 986 884 1031 832 107 1178 635 314 1039 1198 881 263 403 845 45 854 1542 969 11 1242 1019 1414 1458 506 63 1228 1446 634 1425 1562 345 1233 834 613 1343 1166 547 360 
560 1306 537 497 1490 917 561 1444 958 1192 111 305 4 907 955 812 1473 1404 718 1008 1301 126 1302 1290 1539 1563 1506 841 702 670 15 1158 1590 669 388 808 147 543 260 968 
91 939 128 81 732 325 1497 567 1390 202 787 406 1089 563 571 197 825 436 1212 8 1501 959 1583 590 1053 1267 932 1556 364 627 681 1433 1456 675 438 373 1249 639 1484 1370 
648 348 1199 154 754 1024 779 6 1207 954 853 1568 684 1415 1472 902 1102 27 365 1022 86 133 1135 1569 1206 437 736 173 593 386 1509 377 132 1403 248 1266 413 1051 1505 412 
351 1481 379 660 1402 1026 59 1100 1147 745 1096 1064 880 1109 1038 695 889 1152 1200 1257 540 1331 1071 238 1270 1570 221 927 862 915 810 601 452 1366 602 638 189 1500 554 1330 
544 1329 1592 306 824 1450 24 530 655 533 637 294 458 1357 1142 1123 1052 1397 1156 1480 1544 1429 9 868 223 261 1372 23 410 609 1084 778 374 696 839 943 1422 888 61 759 
208 564 1461 1582 1513 994 574 290 817 146 1426 949 1040 1572 20 1368 1066 265 876 597 974 478 657 186 997 674 838 1308 66 1279 1393 921 62 694 577 498 188 1475 653 686 
1401 1298 1023 1167 125 948 1315 956 1412 1132 319 301 742 788 295 1359 44 342 688 750 210 155 973 150 1577 618 71 887 303 1409 400 1231 1033 74 747 769 843 683 228 476 
1211 376 706 726 1000 509 414 19 254 800 451 764 29 1262 456 1364 76 1208 385 190 137 1216 1527 743 1399 678 1137 1515 765 1550 418 1258 1553 1365 1317 134 122 36 179 1460 
1371 1223 665 579 215 662 1380 1013 874 453 1531 767 177 95 1097 1292 1259 1297 450 1128 242 801 1455 1340 65 283 1177 396 1188 979 719 392 138 1189 490 267 1599 448 170 966 
523 1373 1549 566 1557 1486 255 650 1338 220 1385 1151 449 1015 707 842 629 499 201 429 1202 491 1107 951 701 952 175 770 1055 978 98 753 101 32 1451 1528 332 1525 12 415 
972 570 367 113 395 749 236 1495 1065 730 920 892 1280 1090 52 1541 713 43 829 165 1057 780 344 891 253 1324 1159 1043 640 555 347 529 1386 160 863 680 849 1234 820 329 
341 522 239 457 885 1214 993 1004 123 1351 673 913 5 990 508 852 1021 1384 1375 847 981 691 1209 1321 240 1243 274 1312 94 1277 1529 799 592 937 1584 157 617 481 1087 218 
580 1383 581 1082 1187 1423 1487 1105 941 2 232 798 130 1341 18 484 1124 1149 105 184 1030 672 1160 297 259 1293 427 910 867 814 405 572 763 614 926 895 22 204 282 477 
193 835 307 1323 444 620 1256 1434 645 919 996 333 931 1355 472 141 846 758 1358 806 733 152 1502 697 1291 1464 1327 108 1597 659 102 1536 425 1483 568 1041 1477 1322 1138 805 
1119 1253 54 1240 1442 1191 1218 906 946 313 407 1099 1070 1155 1250 322 1476 1431 1396 1079 591 1092 465 1237 584 167 1248 967 582 1452 292 1362 1002 339 100 487 1005 1432 689 271 
1044 42 1080 904 664 1098 409 1336 90 463 950 1512 519 1548 106 513 1086 1205 13 1485 58 1016 182 1376 813 1435 258 717 783 227 1546 1348 401 1282 989 1559 424 1183 1017 1049 
514 1555 1168 1449 924 120 1465 728 1311 1154 649 722 369 518 135 809 1165 209 426 575 929 827 494 819 1260 610 724 293 1169 97 1313 739 114 668 1185 1545 1265 1395 371 505 
1143 641 143 464 1394 129 31 1411 1339 541 47 1310 1392 1073 782 38 334 1047 203 1499 877 578 569 298 1441 589 1593 576 1462 714 804 1255 734 551 859 206 608 625 230 1332 
181 815 1333 1141 524 468 445 1173 276 359 442 1437 362 903 914 139 1072 435 1179 115 1565 1118 1219 245 1589 1029 1482 970 474 119 1305 1252 30 1430 408 1126 528 1588 85 1139 
1061 1148 1 928 384 935 50 196 1272 545 1526 715 791 1076 459 1494 1225 1421 198 7 720 1130 1171 1532 897 162 1009 963 417 861 1534 368 1036 911 1018 1511 296 192 1554 49 
794 1153 741 553 525 1334 1398 1474 26 550 893 557 855 711 1416 945 858 542 1360 1144 1088 971 925 394 1436 531 1519 857 1591 1580 1585 226 596 738 205 1229 1535 1540 991 1498 
187 737 1274 1552 656 1239 324 1304 148 998 461 440 761 35 320 330 760 795 1377 644 930 677 723 721 1133 1356 1077 987 504 1217 663 109 1269 279 1303 793 792 1042 556 870 
75 471 302 647 272 1120 336 1573 1182 1278 1566 960 326 1078 671 776 1162 708 78 598 1491 355 1241 252 1186 1032 256 980 244 117 784 621 222 1352 180 356 1254 309 176 1406 
901 1081 1520 480 1075 493 1146 243 700 338 1507 607 1320 142 366 1046 462 1314 433 315 831 1488 1369 1598 1125 940 558 233 964 1510 623 777 1164 161 454 850 1309 1382 1007 1514 
992 439 1503 1578 185 1201 1328 1579 1106 944 512 908 299 60 595 1014 434 774 1388 709 266 1230 538 485 615 140 83 1447 1103 905 383 207 80 517 534 1150 1067 46 938 500 
1574 771 1419 546 121 626 212 169 1335 257 1294 536 772 251 1478 539 1576 797 1508 603 643 965 1326 1400 1271 1175 851 363 1295 879 1428 803 1516 25 1581 249 1378 1203 1408 912 


# Pattern 4 
1368 919 181 1570 1513 122 816 1292 194 655 577 515 375 1414 365 813 376 786 627 854 1432 1274 1225 89 138 364 384 638 298 18 460 240 622 333 7 1358 693 72 525 1033 
516 1149 1218 600 234 283 1232 1529 637 90 1444 514 98 1246 342 995 863 1584 1322 478 1004 1457 672 983 201 1184 1278 926 1416 962 641 739 1084 213 133 977 1439 625 80 456 
1192 865 847 1430 1452 732 716 6 832 173 533 1208 1138 273 1503 399 698 706 257 403 929 186 621 491 388 1473 87 40 1115 548 362 712 1507 124 982 729 755 1289 645 646 
1534 309 1491 986 1582 1129 404 1595 1164 436 1171 1406 1313 781 1057 1542 1006 325 1082 772 275 937 1291 1002 1116 1175 1095 1499 393 724 71 918 1075 1195 1271 572 942 1234 469 1128 
599 167 1197 1409 1290 253 434 97 886 370 1037 914 1217 779 785 19 1438 1294 411 114 25 1007 433 177 811 1476 1008 1576 1282 1561 1150 1556 1193 606 893 670 584 1376 483 296 
457 959 619 883 266 59 1108 453 445 1092 33 1060 1050 443 196 1489 1365 544 1404 1540 1258 630 775 666 1373 704 51 44 334 1388 1166 346 199 1460 1530 30 1280 1512 48 668 
993 180 1224 374 1586 276 111 683 1446 56 1104 1350 1161 430 561 267 189 372 791 1135 1520 744 768 55 1383 849 1144 143 1316 842 351 263 1210 409 610 1181 1348 1153 539 518 
1478 1107 911 852 1041 437 1213 1509 1072 612 1386 758 134 259 501 717 827 66 1136 1036 1332 174 310 1131 1490 538 988 169 648 714 1559 927 1481 1253 970 955 1318 1317 640 102 
1117 971 691 292 1162 595 870 22 1101 1147 643 659 912 246 141 1335 1340 935 387 264 605 1465 753 985 1428 482 562 274 1267 158 1557 135 461 898 123 633 451 1377 694 818 
889 938 1458 1537 954 924 466 858 371 957 1003 1366 649 1265 223 1480 1005 535 5 1347 965 917 1284 170 139 398 601 1141 1379 1598 237 450 326 1205 660 1362 1323 1341 302 49 
488 1137 1186 597 1078 520 737 317 634 748 21 1325 1019 228 975 1538 467 941 1519 1052 1594 923 1054 1516 931 1475 41 157 280 100 1178 788 521 725 1272 903 306 140 496 381 
602 880 944 526 910 1450 614 1297 1030 192 353 688 796 295 17 680 843 616 297 508 1315 480 1524 1413 654 1080 148 821 1176 1021 696 447 431 1477 1521 757 1089 981 1288 349 
60 953 920 1310 1285 357 23 341 1451 1400 343 1305 1298 802 1110 978 1183 155 190 377 915 211 568 39 366 553 632 723 57 1380 571 1063 783 1062 1545 282 1029 1396 184 1252 
1120 160 754 1071 830 1424 1493 1174 1397 1198 682 1411 251 1293 38 166 615 13 770 1308 1487 1139 147 656 650 424 254 1541 895 1401 631 81 165 1307 1268 881 979 1467 608 1027 
11 224 1468 1011 839 511 1328 1227 705 604 1077 1390 367 463 50 420 1094 952 628 386 1588 1385 690 484 1434 1023 966 270 1261 239 940 824 1306 665 1337 707 1209 1330 1245 948 
45 487 547 845 31 107 902 524 1188 1251 16 474 255 101 193 815 771 746 994 36 1109 321 110 674 921 537 1562 159 565 742 822 1090 217 286 874 663 777 10 1574 846 
1301 1231 1185 465 531 1449 1026 1065 128 1223 609 1134 378 596 613 570 1168 489 1259 1484 1025 593 1402 590 1526 540 156 1464 728 1207 136 1216 14 1532 1073 392 389 1555 1061 1235 
269 1152 1014 397 4 1 939 968 459 1215 1118 294 1352 618 1486 731 1105 1533 70 905 368 308 1010 115 12 972 1035 119 172 1191 1132 1067 792 1022 1114 701 120 1324 1515 256 
899 636 681 220 492 272 878 458 65 759 743 1544 756 495 1111 28 762 1420 1199 1403 191 1443 1264 907 864 1266 1249 241 1055 455 806 1571 24 363 1309 1038 998 473 738 1130 
1226 776 479 820 1394 598 1201 999 475 1342 984 651 235 1539 222 909 242 1575 710 679 896 1154 75 243 1124 551 512 803 566 335 780 800 1369 519 99 152 1344 1343 513 82 
872 1573 592 900 1456 677 1453 1596 765 1032 1180 1024 493 61 1189 836 1211 1435 205 53 1190 1100 829 916 925 85 340 801 961 312 144 1140 1425 1277 1273 702 879 435 250 121 
817 64 773 751 332 718 603 1359 730 1087 1431 639 323 151 354 287 379 43 1566 1474 678 1391 1133 105 423 1589 928 969 826 1098 1056 890 149 328 1543 997 1334 1221 868 1204 
1219 1173 20 894 1302 1381 840 316 1296 1279 949 1479 1345 176 509 1039 1597 844 113 831 1488 673 1581 715 1044 1531 290 837 687 507 472 1339 1558 1329 481 116 289 1169 958 161 
415 1469 747 1196 277 589 337 564 760 1408 1202 799 413 876 268 200 395 400 1518 1203 1580 1254 1546 1437 207 1338 708 1230 1303 1590 761 1122 74 1160 549 2 382 94 790 1142 
861 154 1393 52 109 930 1592 1241 875 1535 709 252 502 130 62 32 150 611 810 247 1295 1600 1172 68 992 127 1275 1354 1547 1070 583 588 629 1525 943 980 933 1015 505 1119 
195 1387 1314 869 1083 1069 635 1440 230 1009 1311 360 1382 219 974 1510 1567 1321 946 232 284 1031 248 1220 867 1013 794 178 735 209 554 1496 299 1260 218 125 1212 1283 664 1527 
131 871 179 231 585 782 494 422 534 1051 244 476 421 647 1194 517 669 667 1455 1429 77 642 383 546 1471 808 47 581 1577 859 877 206 1248 229 314 527 390 330 1448 1040 
892 1356 1250 171 95 442 1536 163 1353 1099 1127 304 1553 214 1565 620 300 471 1244 964 1549 1028 828 311 37 318 145 1371 8 441 860 29 1426 1233 112 344 319 819 1442 711 
692 1287 262 1336 225 249 967 1236 1068 336 951 1591 93 774 1346 1563 1096 452 1159 752 210 835 1017 137 197 1461 700 9 556 1466 1012 1506 1501 719 92 559 947 84 1148 1528 
291 221 320 1421 973 862 446 950 823 504 506 1564 1551 142 1167 408 76 1326 1585 391 1398 188 126 804 106 1372 1417 1407 809 763 236 34 198 1472 522 1360 1502 1419 587 1049 
245 960 1276 58 1165 934 293 168 315 658 1156 510 412 1331 1187 580 1361 1222 1462 848 373 1312 543 699 1415 1378 1239 1240 1053 1179 713 329 27 1405 265 356 922 1093 884 1001 
652 1300 418 348 118 1143 1441 727 1045 532 1374 740 662 552 73 1599 305 530 1229 78 850 1155 301 1016 703 1034 183 963 885 462 745 1262 79 439 856 697 1412 1103 313 733 
327 1367 449 426 1399 410 1495 1286 1587 578 407 204 1238 425 591 369 1074 347 1243 1548 586 807 1256 54 891 851 882 1470 485 1319 226 798 1552 987 1113 486 1517 497 812 444 
1281 1123 1436 528 96 1370 215 557 1492 414 1106 1170 805 303 626 1020 15 1433 1447 1485 438 569 574 936 838 394 432 787 749 352 227 901 1126 784 202 558 1494 956 499 906 
203 1163 1522 795 695 536 542 35 3 258 1333 1482 182 1182 825 26 1079 797 1146 1384 1389 523 498 1504 573 676 1270 164 103 541 866 1364 1395 345 1578 1177 764 1263 1363 1357 
419 814 722 46 216 1554 279 67 339 380 1047 285 1500 1214 261 69 1066 853 355 208 212 88 576 238 322 579 1459 1410 1206 563 1320 1158 1064 582 42 1523 657 624 575 1583 
1505 976 736 1351 550 1112 1042 153 440 1081 477 1043 233 1375 83 623 841 1091 685 490 86 1304 888 1560 396 146 989 454 671 405 1427 1255 913 108 187 721 1327 726 1088 789 
385 855 1086 1445 1572 684 686 185 1497 401 904 1102 661 1463 260 1000 1145 1157 278 1059 129 1151 908 1508 545 359 338 402 1076 675 307 793 361 1498 1483 833 162 873 734 358 
350 464 132 1269 1257 468 653 1048 750 470 857 271 1579 932 991 945 607 1237 769 996 1228 1423 1550 689 416 331 834 1125 897 766 1418 990 1569 887 560 1514 417 617 281 1200 
767 63 500 1242 429 1593 529 1454 741 1422 448 1058 1121 503 1355 1568 427 324 288 720 1392 778 1097 1046 1511 555 1018 1085 175 117 428 594 1349 406 104 1247 91 567 1299 644 
