# Supplementary material for: Non-reciprocal multifarious self-organization
Source: Nat Nanotechnol. 2022 Dec 12;18(1):79–85. doi: 10.1038/s41565-022-01258-2 (PMC9879770; doi:10.1038/s41565-022-01258-2)
Supplement: Source Data Fig. 2 — Monte Carlo simulation output. [file 41565_2022_1258_MOESM2_ESM.zip › Source_Data_Fig2/f/RECORD_SS_9264_SP_9264.txt]

0 -1 -1 -1 -1 -0.037975 0.040000 0.040000 0.000000 0.160000 0.000000 0.000000 0.000000 
10240000 66 75 0 686 -0.037975 0.040000 0.040000 0.000000 0.160000 0.000000 0.000000 0.000000 
20480000 5 67 0 660 -0.037975 0.040000 0.040000 0.000000 0.160000 0.000000 0.000000 0.000000 
30720000 64 40 0 1472 -0.038054 0.040156 0.040156 -0.500000 0.160000 0.000000 0.000000 0.000000 
40960000 20 52 0 1252 -0.038054 0.040156 0.040156 -0.500000 0.160000 0.000000 0.000000 0.000000 
51200000 18 33 0 1277 -0.037975 0.040000 0.040000 0.000000 0.160000 0.000000 0.000000 0.000000 
61440000 62 59 0 933 -0.038054 0.040156 0.040156 -0.500000 0.160000 0.000000 0.000000 0.000000 
71680000 14 11 0 36 -0.038054 0.040156 0.040156 -0.500000 0.160000 0.000000 0.000000 0.000000 
81920000 31 55 0 1489 -0.037975 0.040000 0.040000 8.000000 0.160000 0.000000 0.000000 0.000000 
92160000 31 77 0 1427 -0.037975 0.040000 0.040000 8.000000 0.160000 0.000000 0.000000 0.000000 
102400000 17 20 0 762 -0.038054 0.040156 0.040156 7.500000 0.160000 0.000000 0.000000 0.000000 
112640000 75 77 0 493 -0.038370 0.040469 0.040469 13.500000 0.161875 0.000000 0.000000 0.000000 
122880000 59 79 0 1210 -0.038212 0.040313 0.040313 10.500000 0.161250 0.000000 0.000000 0.000000 
133120000 25 37 0 291 -0.038370 0.040469 0.040469 13.500000 0.161875 0.000000 0.000000 0.000000 
143360000 27 32 0 971 -0.039003 0.041094 0.041094 25.500000 0.164375 0.000000 0.000000 0.000000 
153600000 12 72 0 1203 -0.039320 0.041406 0.041406 31.500000 0.165625 0.000000 0.000000 0.000000 
163840000 21 27 0 532 -0.039478 0.041563 0.041563 34.500000 0.166250 0.000000 0.000000 0.000000 
174080000 32 54 0 1110 -0.039794 0.041875 0.041875 40.500000 0.167500 0.000000 0.000000 0.000000 
184320000 11 53 0 36 -0.040269 0.042344 0.042344 49.500000 0.169375 0.000000 0.000000 0.000000 
194560000 26 66 0 1414 -0.040427 0.042500 0.042500 52.500000 0.170000 0.000000 0.000000 0.000000 
204800000 76 48 0 645 -0.040269 0.042344 0.042344 49.500000 0.169375 0.000000 0.000000 0.000000 
215040000 77 29 0 25 -0.040427 0.042500 0.042500 52.500000 0.170000 0.000000 0.000000 0.000000 
225280000 25 51 0 1293 -0.040427 0.042500 0.042500 52.500000 0.170000 0.000000 0.000000 0.000000 
235520000 58 6 0 1268 -0.040427 0.042500 0.042500 52.500000 0.170000 0.000000 0.000000 0.000000 
245760000 2 68 0 1327 -0.040427 0.042500 0.042500 52.500000 0.170000 0.000000 0.000000 0.000000 
256000000 11 57 0 1597 -0.040427 0.042500 0.042500 52.500000 0.170000 0.000000 0.000000 0.000000 
266240000 70 58 0 80 -0.040427 0.042500 0.042500 52.500000 0.170000 0.000000 0.000000 0.000000 
276480000 55 11 0 1017 -0.040427 0.042500 0.042500 52.500000 0.170000 0.000000 0.000000 0.000000 
286720000 54 9 0 302 -0.040427 0.042500 0.042500 52.500000 0.170000 0.000000 0.000000 0.000000 
296960000 6 78 0 372 -0.040269 0.042344 0.042344 49.500000 0.169375 0.000000 0.000000 0.000000 
307200000 47 74 0 244 -0.040427 0.042500 0.042500 52.500000 0.170000 0.000000 0.000000 0.000000 
317440000 59 66 0 272 -0.040269 0.042344 0.042344 49.500000 0.169375 0.000000 0.000000 0.000000 
327680000 25 61 0 1592 -0.040427 0.042500 0.042500 52.500000 0.170000 0.000000 0.000000 0.000000 
337920000 57 24 0 270 -0.040427 0.042500 0.042500 52.500000 0.170000 0.000000 0.000000 0.000000 
348160000 55 40 0 480 -0.040111 0.042344 0.042188 26.500000 0.168750 0.000000 0.000000 0.000000 
358400000 17 78 0 841 -0.040269 0.042500 0.042344 29.500000 0.169375 0.000000 0.000000 0.000000 
368640000 34 30 0 1123 -0.040427 0.042656 0.042500 32.500000 0.170000 0.000000 0.000000 0.000000 
378880000 0 47 0 1299 -0.040427 0.042500 0.042500 52.500000 0.170000 0.000000 0.000000 0.000000 
389120000 31 44 0 1393 -0.040427 0.042500 0.042500 52.500000 0.170000 0.000000 0.000000 0.000000 
399360000 12 7 0 633 -0.040427 0.042500 0.042500 52.500000 0.170000 0.000000 0.000000 0.000000 
409600000 31 28 0 48 -0.040427 0.042500 0.042500 52.500000 0.170000 0.000000 0.000000 0.000000 
419840000 42 17 0 1071 -0.040427 0.042500 0.042500 52.500000 0.170000 0.000000 0.000000 0.000000 
430080000 32 39 330 66 -0.040269 0.042344 0.042344 49.500000 0.169375 0.000000 0.000000 0.000000 
440320000 72 30 0 781 -0.040427 0.042500 0.042500 52.500000 0.170000 0.000000 0.000000 0.000000 
450560000 77 1 0 534 -0.040111 0.042188 0.042188 46.500000 0.168750 0.000000 0.000000 0.000000 
460800000 21 75 0 936 -0.040111 0.042188 0.042188 46.500000 0.168750 0.000000 0.000000 0.000000 
471040000 19 3 0 705 -0.040111 0.042188 0.042188 46.500000 0.168750 0.000000 0.000000 0.000000 
481280000 23 27 0 42 -0.040269 0.042344 0.042344 49.500000 0.169375 0.000000 0.000000 0.000000 
491520000 2 36 0 1485 -0.040269 0.042344 0.042344 49.500000 0.169375 0.000000 0.000000 0.000000 
501760000 45 28 0 555 -0.040348 0.042500 0.042500 57.000000 0.169375 0.000000 0.000000 0.000000 
512000000 58 39 0 380 -0.040269 0.042344 0.042344 65.500000 0.169375 0.000000 0.000000 0.000000 
522240000 64 41 0 1356 -0.040269 0.042344 0.042344 65.500000 0.169375 0.000000 0.000000 0.000000 
532480000 23 33 0 710 -0.040427 0.042500 0.042500 68.500000 0.170000 0.000000 0.000000 0.000000 
542720000 37 22 0 1444 -0.040269 0.042344 0.042344 65.500000 0.169375 0.000000 0.000000 0.000000 
552960000 20 18 0 1112 -0.040427 0.042500 0.042500 68.500000 0.170000 0.000000 0.000000 0.000000 
563200000 21 60 0 735 -0.040427 0.042500 0.042500 68.500000 0.170000 0.000000 0.000000 0.000000 
573440000 23 71 0 1223 -0.040427 0.042500 0.042500 68.500000 0.170000 0.000000 0.000000 0.000000 
583680000 48 48 0 869 -0.040427 0.042500 0.042500 68.500000 0.170000 0.000000 0.000000 0.000000 
593920000 1 77 0 666 -0.040427 0.042500 0.042500 68.500000 0.170000 0.000000 0.000000 0.000000 
604160000 46 67 0 618 -0.040427 0.042500 0.042500 68.500000 0.170000 0.000000 0.000000 0.000000 
614400000 41 23 0 778 -0.040427 0.042500 0.042500 68.500000 0.170000 0.000000 0.000000 0.000000 
624640000 67 15 0 430 -0.040427 0.042656 0.042500 48.500000 0.170000 0.000000 0.000000 0.000000 
634880000 39 40 272 297 -0.040427 0.042656 0.042500 48.500000 0.170000 0.000000 0.000000 0.000000 
645120000 10 30 0 1325 -0.040427 0.042500 0.042500 68.500000 0.170000 0.000000 0.000000 0.000000 
655360000 69 75 0 276 -0.040427 0.042500 0.042500 68.500000 0.170000 0.000000 0.000000 0.000000 
665600000 37 43 318 434 -0.040427 0.042500 0.042500 68.500000 0.170000 0.000000 0.000000 0.000000 
675840000 12 41 0 318 -0.040427 0.042500 0.042500 68.500000 0.170000 0.000000 0.000000 0.000000 
686080000 61 24 0 1344 -0.040427 0.042500 0.042500 68.500000 0.170000 0.000000 0.000000 0.000000 
696320000 29 16 0 1301 -0.040427 0.042500 0.042500 68.500000 0.170000 0.000000 0.000000 0.000000 
706560000 42 76 0 909 -0.040427 0.042500 0.042500 68.500000 0.170000 0.000000 0.000000 0.000000 
716800000 45 56 0 91 -0.040269 0.042344 0.042344 65.500000 0.169375 0.000000 0.000000 0.000000 
727040000 64 13 0 702 -0.040427 0.042500 0.042500 68.500000 0.170000 0.000000 0.000000 0.000000 
737280000 34 56 0 1016 -0.040427 0.042500 0.042500 68.500000 0.170000 0.000000 0.000000 0.000000 
747520000 5 33 0 317 -0.040427 0.042500 0.042500 68.500000 0.170000 0.000000 0.000000 0.000000 
757760000 15 54 0 152 -0.040427 0.042500 0.042500 68.500000 0.170000 0.000000 0.000000 0.000000 
768000000 3 22 0 1276 -0.040427 0.042500 0.042500 68.500000 0.170000 0.000000 0.000000 0.000000 
778240000 27 63 0 1477 -0.040269 0.042344 0.042344 65.500000 0.169375 0.000000 0.000000 0.000000 
788480000 22 65 0 1180 -0.040269 0.042344 0.042344 65.500000 0.169375 0.000000 0.000000 0.000000 
798720000 79 59 0 723 -0.040427 0.042500 0.042500 68.500000 0.170000 0.000000 0.000000 0.000000 
808960000 27 35 0 593 -0.040427 0.042500 0.042500 68.500000 0.170000 0.000000 0.000000 0.000000 
819200000 57 41 0 1437 -0.040427 0.042500 0.042500 68.500000 0.170000 0.000000 0.000000 0.000000 
829440000 1 35 0 504 -0.040427 0.042500 0.042500 68.500000 0.170000 0.000000 0.000000 0.000000 
839680000 67 0 0 1562 -0.040427 0.042500 0.042500 68.500000 0.170000 0.000000 0.000000 0.000000 
849920000 63 74 0 1486 -0.040427 0.042500 0.042500 68.500000 0.170000 0.000000 0.000000 0.000000 
860160000 76 60 0 1486 -0.040427 0.042500 0.042500 68.500000 0.170000 0.000000 0.000000 0.000000 
870400000 34 20 0 645 -0.040427 0.042500 0.042500 68.500000 0.170000 0.000000 0.000000 0.000000 
880640000 62 53 0 881 -0.040427 0.042500 0.042500 68.500000 0.170000 0.000000 0.000000 0.000000 
890880000 32 58 0 280 -0.040427 0.042500 0.042500 68.500000 0.170000 0.000000 0.000000 0.000000 
901120000 79 65 0 283 -0.040427 0.042500 0.042500 68.500000 0.170000 0.000000 0.000000 0.000000 
911360000 63 17 0 1207 -0.040427 0.042500 0.042500 68.500000 0.170000 0.000000 0.000000 0.000000 
921600000 10 51 0 716 -0.040269 0.042344 0.042344 65.500000 0.169375 0.000000 0.000000 0.000000 
931840000 39 52 0 928 -0.040269 0.042344 0.042344 65.500000 0.169375 0.000000 0.000000 0.000000 
942080000 52 68 0 653 -0.040427 0.042500 0.042500 68.500000 0.170000 0.000000 0.000000 0.000000 
952320000 54 30 0 310 -0.040427 0.042500 0.042500 68.500000 0.170000 0.000000 0.000000 0.000000 
962560000 59 6 0 264 -0.040427 0.042500 0.042500 68.500000 0.170000 0.000000 0.000000 0.000000 
972800000 15 7 0 56 -0.040506 0.042656 0.042656 60.000000 0.170000 0.000000 0.000000 0.000000 
983040000 66 9 0 613 -0.040506 0.042656 0.042656 60.000000 0.170000 0.000000 0.000000 0.000000 
993280000 74 59 0 997 -0.040506 0.042656 0.042656 60.000000 0.170000 0.000000 0.000000 0.000000 
1003520000 26 69 0 133 -0.040665 0.042813 0.042813 63.000000 0.171250 0.000000 0.000000 0.000000 
1013760000 31 19 0 906 -0.040981 0.043125 0.043125 69.000000 0.172500 0.000000 0.000000 0.000000 
1024000000 25 16 0 1377 -0.041139 0.043281 0.043281 72.000000 0.173125 0.000000 0.000000 0.000000 
1034240000 75 10 0 1371 -0.041772 0.043906 0.043906 84.000000 0.175625 0.000000 0.000000 0.000000 
1044480000 62 37 0 311 -0.041772 0.043906 0.043906 84.000000 0.175625 0.000000 0.000000 0.000000 
1054720000 74 59 0 46 -0.042089 0.044219 0.044219 90.000000 0.176875 0.000000 0.000000 0.000000 
1064960000 72 14 0 1192 -0.042247 0.044375 0.044375 93.000000 0.177500 0.000000 0.000000 0.000000 
1075200000 58 8 0 1247 -0.042563 0.044687 0.044687 99.000000 0.178750 0.000000 0.000000 0.000000 
1085440000 51 5 0 202 -0.042880 0.045000 0.045000 105.000000 0.180000 0.000000 0.000000 0.000000 
1095680000 15 65 0 1339 -0.043038 0.045156 0.045156 108.000000 0.180625 0.000000 0.000000 0.000000 
1105920000 5 48 0 388 -0.043038 0.045312 0.045156 88.000000 0.180000 0.000000 0.000000 0.000000 
1116160000 33 60 0 407 -0.043038 0.045156 0.045156 108.000000 0.180625 0.000000 0.000000 0.000000 
1126400000 43 34 91 838 -0.043038 0.045156 0.045156 108.000000 0.180000 0.000000 0.000000 0.000000 
1136640000 5 25 0 312 -0.043038 0.045156 0.045156 108.000000 0.180000 0.000000 0.000000 0.000000 
1146880000 6 72 0 1370 -0.043038 0.045156 0.045156 108.000000 0.180000 0.000000 0.000000 0.000000 
1157120000 51 34 0 617 -0.043038 0.045156 0.045156 108.000000 0.180625 0.000000 0.000000 0.000000 
1167360000 24 73 0 1326 -0.043038 0.045156 0.045156 108.000000 0.180000 0.000000 0.000000 0.000000 
1177600000 37 8 0 1570 -0.043038 0.045156 0.045156 108.000000 0.180625 0.000000 0.000000 0.000000 
1187840000 9 9 0 672 -0.043038 0.045156 0.045156 108.000000 0.180000 0.000000 0.000000 0.000000 
1198080000 74 79 0 1495 -0.043038 0.045156 0.045156 108.000000 0.180000 0.000000 0.000000 0.000000 
1208320000 49 50 0 1282 -0.042880 0.045000 0.045000 105.000000 0.180000 0.000000 0.000000 0.000000 
1218560000 48 75 0 575 -0.042880 0.045000 0.045000 105.000000 0.179375 0.000000 0.000000 0.000000 
1228800000 66 51 0 1351 -0.043038 0.045156 0.045156 108.000000 0.180625 0.000000 0.000000 0.000000 
1239040000 79 20 0 159 -0.043038 0.045156 0.045156 108.000000 0.180000 0.000000 0.000000 0.000000 
1249280000 36 24 0 231 -0.043038 0.045156 0.045156 108.000000 0.180625 0.000000 0.000000 0.000000 
1259520000 72 26 0 1485 -0.042880 0.045000 0.045000 105.000000 0.180000 0.000000 0.000000 0.000000 
1269760000 5 34 0 566 -0.042722 0.044844 0.044844 102.000000 0.179375 0.000000 0.000000 0.000000 
1280000000 22 6 0 1216 -0.043038 0.045156 0.045156 108.000000 0.180625 0.000000 0.000000 0.000000 
1290240000 17 65 0 567 -0.043038 0.045156 0.045156 108.000000 0.180625 0.000000 0.000000 0.000000 
1300480000 70 46 0 249 -0.043038 0.045156 0.045156 108.000000 0.180625 0.000000 0.000000 0.000000 
1310720000 22 62 0 117 -0.042880 0.045000 0.045000 105.000000 0.180000 0.000000 0.000000 0.000000 
1320960000 73 46 0 63 -0.042880 0.045000 0.045000 105.000000 0.180000 0.000000 0.000000 0.000000 
1331200000 33 9 0 735 -0.043038 0.045156 0.045156 108.000000 0.180625 0.000000 0.000000 0.000000 
1341440000 61 27 0 76 -0.043038 0.045156 0.045156 108.000000 0.180625 0.000000 0.000000 0.000000 
1351680000 73 63 0 1213 -0.043038 0.045156 0.045156 108.000000 0.180000 0.000000 0.000000 0.000000 
1361920000 27 33 0 368 -0.043038 0.045156 0.045156 108.000000 0.180000 0.000000 0.000000 0.000000 
1372160000 43 29 0 1024 -0.042880 0.045000 0.045000 105.000000 0.179375 0.000000 0.000000 0.000000 
1382400000 47 56 0 496 -0.043038 0.045156 0.045156 108.000000 0.180625 0.000000 0.000000 0.000000 
1392640000 46 79 0 887 -0.043117 0.045312 0.045312 99.500000 0.180625 0.000000 0.000000 0.000000 
1402880000 60 76 0 1192 -0.043117 0.045312 0.045312 99.500000 0.180625 0.000000 0.000000 0.000000 
1413120000 1 17 0 1347 -0.043038 0.045156 0.045156 108.000000 0.180000 0.000000 0.000000 0.000000 
1423360000 62 53 0 600 -0.043038 0.045156 0.045156 108.000000 0.180625 0.000000 0.000000 0.000000 
1433600000 62 76 0 397 -0.043038 0.045156 0.045156 108.000000 0.180625 0.000000 0.000000 0.000000 
1443840000 54 43 0 327 -0.043038 0.045156 0.045156 108.000000 0.180625 0.000000 0.000000 0.000000 
1454080000 27 71 0 326 -0.043038 0.045156 0.045156 108.000000 0.180625 0.000000 0.000000 0.000000 
1464320000 47 18 0 774 -0.043038 0.045156 0.045156 108.000000 0.180000 0.000000 0.000000 0.000000 
1474560000 14 9 0 1218 -0.043038 0.045156 0.045156 108.000000 0.180625 0.000000 0.000000 0.000000 
1484800000 25 35 0 1475 -0.043038 0.045156 0.045156 108.000000 0.180625 0.000000 0.000000 0.000000 
1495040000 6 28 0 204 -0.043038 0.045156 0.045156 108.000000 0.180625 0.000000 0.000000 0.000000 
1505280000 55 0 0 583 -0.043038 0.045156 0.045156 108.000000 0.180625 0.000000 0.000000 0.000000 
1515520000 11 4 0 391 -0.043038 0.045156 0.045156 108.000000 0.180625 0.000000 0.000000 0.000000 
1525760000 53 65 0 10 -0.043038 0.045156 0.045156 108.000000 0.180000 0.000000 0.000000 0.000000 
1536000000 51 56 0 1228 -0.043038 0.045156 0.045156 108.000000 0.180625 0.000000 0.000000 0.000000 
1546240000 78 75 0 1065 -0.043038 0.045156 0.045156 108.000000 0.180625 0.000000 0.000000 0.000000 
1556480000 50 40 0 1085 -0.043038 0.045156 0.045156 108.000000 0.180625 0.000000 0.000000 0.000000 
1566720000 42 79 0 658 -0.043038 0.045156 0.045156 108.000000 0.180625 0.000000 0.000000 0.000000 
1576960000 10 6 0 1112 -0.043038 0.045156 0.045156 108.000000 0.180625 0.000000 0.000000 0.000000 
1587200000 1 25 0 991 -0.043038 0.045156 0.045156 108.000000 0.180625 0.000000 0.000000 0.000000 
1597440000 20 67 0 1027 -0.043038 0.045156 0.045156 108.000000 0.180000 0.000000 0.000000 0.000000 
1607680000 2 71 0 923 -0.043038 0.045156 0.045156 108.000000 0.180625 0.000000 0.000000 0.000000 
1617920000 49 42 0 1360 -0.043038 0.045156 0.045156 108.000000 0.180000 0.000000 0.000000 0.000000 
1628160000 70 60 0 1194 -0.043038 0.045156 0.045156 108.000000 0.180000 0.000000 0.000000 0.000000 
1638400000 67 45 0 726 -0.043038 0.045156 0.045156 108.000000 0.180000 0.000000 0.000000 0.000000 
1648640000 41 24 0 1565 -0.043038 0.045156 0.045156 108.000000 0.180625 0.000000 0.000000 0.000000 
1658880000 65 22 0 704 -0.043038 0.045156 0.045156 108.000000 0.180000 0.000000 0.000000 0.000000 
1669120000 52 58 0 12 -0.043038 0.045156 0.045156 108.000000 0.180000 0.000000 0.000000 0.000000 
1679360000 76 21 0 1440 -0.043038 0.045156 0.045156 108.000000 0.180000 0.000000 0.000000 0.000000 
1689600000 42 39 232 524 -0.043038 0.045156 0.045156 108.000000 0.180000 0.000000 0.000000 0.000000 
1699840000 73 21 0 312 -0.043038 0.045156 0.045156 108.000000 0.180000 0.000000 0.000000 0.000000 
1710080000 30 28 0 131 -0.043038 0.045156 0.045156 108.000000 0.180625 0.000000 0.000000 0.000000 
1720320000 29 36 0 250 -0.043038 0.045156 0.045156 108.000000 0.180000 0.000000 0.000000 0.000000 
1730560000 45 76 0 1245 -0.043038 0.045156 0.045156 108.000000 0.180625 0.000000 0.000000 0.000000 
1740800000 17 1 0 531 -0.043038 0.045156 0.045156 108.000000 0.180000 0.000000 0.000000 0.000000 
1751040000 49 69 0 1308 -0.043038 0.045312 0.045156 88.000000 0.180625 0.000000 0.000000 0.000000 
1761280000 14 22 0 1172 -0.043038 0.045312 0.045156 88.000000 0.180625 0.000000 0.000000 0.000000 
1771520000 66 78 0 275 -0.043038 0.045156 0.045156 108.000000 0.180625 0.000000 0.000000 0.000000 
1781760000 65 32 0 1426 -0.043038 0.045156 0.045156 108.000000 0.180000 0.000000 0.000000 0.000000 
1792000000 79 36 0 1491 -0.043038 0.045156 0.045156 108.000000 0.180625 0.000000 0.000000 0.000000 
1802240000 58 17 0 166 -0.043038 0.045156 0.045156 108.000000 0.180625 0.000000 0.000000 0.000000 
1812480000 36 48 0 1467 -0.043038 0.045156 0.045156 108.000000 0.180000 0.000000 0.000000 0.000000 
1822720000 16 26 0 655 -0.043038 0.045156 0.045156 108.000000 0.180000 0.000000 0.000000 0.000000 
1832960000 51 39 0 1495 -0.043038 0.045156 0.045156 108.000000 0.180000 0.000000 0.000000 0.000000 
1843200000 30 76 0 6 -0.043038 0.045156 0.045156 108.000000 0.180625 0.000000 0.000000 0.000000 
1853440000 62 24 0 1083 -0.043038 0.045156 0.045156 108.000000 0.180625 0.000000 0.000000 0.000000 
1863680000 76 59 0 961 -0.043038 0.045156 0.045156 108.000000 0.180000 0.000000 0.000000 0.000000 
1873920000 1 30 0 698 -0.043038 0.045156 0.045156 108.000000 0.180625 0.000000 0.000000 0.000000 
1884160000 38 65 0 75 -0.043038 0.045156 0.045156 108.000000 0.180625 0.000000 0.000000 0.000000 
1894400000 51 16 0 887 -0.043038 0.045156 0.045156 108.000000 0.180625 0.000000 0.000000 0.000000 
1904640000 35 77 0 528 -0.043038 0.045156 0.045156 108.000000 0.180000 0.000000 0.000000 0.000000 
1914880000 60 45 0 1203 -0.043038 0.045156 0.045156 108.000000 0.180625 0.000000 0.000000 0.000000 
1925120000 18 8 0 1588 -0.043038 0.045156 0.045156 108.000000 0.180625 0.000000 0.000000 0.000000 
1935360000 44 63 0 1085 -0.043038 0.045156 0.045156 108.000000 0.180625 0.000000 0.000000 0.000000 
1945600000 15 37 0 1359 -0.043038 0.045156 0.045156 108.000000 0.180000 0.000000 0.000000 0.000000 
1955840000 44 55 0 1104 -0.043038 0.045156 0.045156 108.000000 0.180000 0.000000 0.000000 0.000000 
1966080000 61 62 0 464 -0.043038 0.045156 0.045156 108.000000 0.180625 0.000000 0.000000 0.000000 
1976320000 12 5 0 584 -0.043038 0.045156 0.045156 108.000000 0.180000 0.000000 0.000000 0.000000 
1986560000 77 37 0 1537 -0.043038 0.045156 0.045156 108.000000 0.180625 0.000000 0.000000 0.000000 
1996800000 55 3 0 179 -0.043038 0.045156 0.045156 108.000000 0.180625 0.000000 0.000000 0.000000 
2007040000 0 24 0 82 -0.043038 0.045156 0.045156 108.000000 0.180625 0.000000 0.000000 0.000000 
2017280000 15 60 0 757 -0.043038 0.045156 0.045156 108.000000 0.180625 0.000000 0.000000 0.000000 
2027520000 31 43 0 1099 -0.043117 0.045312 0.045312 99.500000 0.180625 0.000000 0.000000 0.000000 
2037760000 42 74 0 262 -0.043592 0.045781 0.045781 108.500000 0.182500 0.000000 0.000000 0.000000 
2048000000 54 49 0 1550 -0.043750 0.045937 0.045937 111.500000 0.183750 0.000000 0.000000 0.000000 
2058240000 32 21 0 882 -0.043592 0.045937 0.045937 134.500000 0.182500 0.000000 0.000000 0.000000 
2068480000 36 48 0 863 -0.043671 0.045937 0.045937 157.500000 0.182500 0.000625 0.000000 0.000000 
2078720000 32 44 800 1109 -0.043671 0.045937 0.045937 149.000000 0.182500 0.000000 0.000000 0.000000 
2088960000 35 6 0 526 -0.044225 0.046406 0.046406 166.500000 0.185625 0.000000 0.000000 0.000000 
2099200000 59 63 0 1507 -0.044225 0.046562 0.046406 169.500000 0.185000 0.000000 0.000000 0.000000 
2109440000 26 74 0 764 -0.044146 0.046406 0.046406 189.500000 0.184375 0.000625 0.000000 0.000000 
2119680000 55 46 0 207 -0.043987 0.046250 0.046250 186.500000 0.183750 0.000000 0.000000 0.000000 
2129920000 77 20 0 1373 -0.044146 0.046562 0.046562 203.500000 0.184375 0.001875 0.000000 0.000000 
2140160000 13 76 0 791 -0.044462 0.046719 0.046719 229.500000 0.185625 0.000000 0.000000 0.000000 
2150400000 25 11 0 259 -0.044937 0.047188 0.047188 269.500000 0.187500 0.000000 0.000000 0.000000 
2160640000 29 16 0 812 -0.044620 0.046875 0.046875 275.000000 0.186875 0.000000 0.000625 0.000000 
2170880000 40 58 0 1366 -0.044383 0.046562 0.046562 289.000000 0.186250 0.000000 0.000000 0.000000 
2181120000 45 78 0 1233 -0.044858 0.047031 0.047031 298.000000 0.188125 0.000000 0.000000 0.000000 
2191360000 68 6 0 1192 -0.045174 0.047344 0.047344 304.000000 0.189375 0.000000 0.000000 0.000000 
2201600000 22 39 0 38 -0.044858 0.047031 0.047031 321.000000 0.188125 0.000000 0.000000 0.000000 
2211840000 32 35 178 1489 -0.044778 0.047188 0.047188 348.500000 0.187500 0.000625 0.000000 0.000000 
2222080000 16 65 0 839 -0.044778 0.047188 0.047188 348.500000 0.187500 0.000000 0.000000 0.000000 
2232320000 22 2 0 766 -0.045095 0.047500 0.047500 385.500000 0.188125 0.001875 0.000000 0.000000 
2242560000 17 22 0 1182 -0.045253 0.047500 0.047500 416.500000 0.188125 0.000000 0.000000 0.000000 
2252800000 71 66 0 371 -0.045411 0.047656 0.047656 431.000000 0.189375 0.000625 0.000000 0.000000 
2263040000 6 48 0 1110 -0.045491 0.047656 0.047656 431.000000 0.190000 0.000000 0.000000 0.000000 
2273280000 66 4 0 162 -0.045491 0.047656 0.047656 431.000000 0.190000 0.000000 0.000000 0.000000 
2283520000 14 29 0 766 -0.045332 0.047500 0.047500 431.000000 0.189375 0.000000 0.000000 0.000000 
2293760000 78 5 0 573 -0.045332 0.047500 0.047500 431.000000 0.189375 0.000000 0.000000 0.000000 
2304000000 0 66 0 1151 -0.045332 0.047500 0.047500 431.000000 0.190000 0.000000 0.000000 0.000000 
2314240000 39 54 0 727 -0.045253 0.047500 0.047500 431.000000 0.189375 0.000000 0.000000 0.000000 
2324480000 46 56 0 218 -0.045491 0.047656 0.047656 445.500000 0.190625 0.000000 0.000000 0.000000 
2334720000 56 52 0 97 -0.045649 0.047813 0.047813 448.500000 0.191250 0.000000 0.000000 0.000000 
2344960000 2 40 0 966 -0.045649 0.047813 0.047813 448.500000 0.191250 0.000000 0.000000 0.000000 
2355200000 62 12 0 1311 -0.045411 0.047656 0.047656 465.000000 0.190625 0.000000 0.000000 0.000000 
2365440000 5 28 0 772 -0.045491 0.047813 0.047813 465.000000 0.190000 0.000000 0.000000 0.000000 
2375680000 69 20 0 1324 -0.045491 0.047656 0.047656 485.000000 0.190000 0.000000 0.000000 0.000000 
2385920000 51 54 0 339 -0.045491 0.047656 0.047656 485.000000 0.190625 0.000000 0.000000 0.000000 
2396160000 11 39 0 1272 -0.045174 0.047500 0.047500 490.000000 0.189375 0.000000 0.000000 0.000000 
2406400000 16 42 0 1208 -0.045174 0.047344 0.047344 510.000000 0.189375 0.000000 0.000000 0.000000 
2416640000 39 1 0 550 -0.045491 0.047656 0.047656 516.000000 0.190625 0.000000 0.000000 0.000000 
2426880000 67 22 0 1437 -0.045095 0.047500 0.047500 513.000000 0.188750 0.000625 0.000000 0.000000 
2437120000 14 78 0 175 -0.045332 0.047500 0.047500 556.000000 0.190000 0.000000 0.000000 0.000000 
2447360000 25 43 0 326 -0.045253 0.047500 0.047500 553.000000 0.189375 0.000625 0.000000 0.000000 
2457600000 54 69 0 1549 -0.045491 0.047813 0.047813 564.000000 0.190625 0.000000 0.000000 0.000000 
2467840000 77 61 0 940 -0.045411 0.047656 0.047656 581.000000 0.189375 0.000000 0.000000 0.000000 
2478080000 37 33 1445 709 -0.045411 0.047656 0.047656 581.000000 0.190000 0.000000 0.000000 0.000000 
2488320000 21 52 0 959 -0.045491 0.047813 0.047813 592.000000 0.190000 0.000625 0.000000 0.000000 
2498560000 79 44 0 1541 -0.045411 0.047656 0.047656 600.500000 0.190000 0.000000 0.000000 0.000000 
2508800000 74 20 0 368 -0.045332 0.047656 0.047656 612.000000 0.190000 0.000000 0.000000 0.000000 
2519040000 74 34 0 1289 -0.045570 0.047813 0.047813 626.500000 0.190625 0.000000 0.000000 0.000000 
2529280000 8 38 0 1034 -0.045649 0.047969 0.047969 629.500000 0.191250 0.000000 0.000000 0.000000 
2539520000 77 48 0 67 -0.045807 0.048125 0.048125 652.500000 0.191875 0.000625 0.000000 0.000000 
2549760000 18 20 0 835 -0.045886 0.048125 0.048125 655.500000 0.191875 0.000000 0.000000 0.000000 
2560000000 57 67 0 1434 -0.046361 0.048594 0.048594 667.500000 0.193750 0.000000 0.000000 0.000000 
2570240000 68 31 0 537 -0.046282 0.048594 0.048594 667.500000 0.193750 0.000000 0.000625 0.000000 
2580480000 72 29 0 1356 -0.046282 0.048594 0.048594 667.500000 0.193125 0.000000 0.000625 0.000000 
2590720000 51 22 0 807 -0.046915 0.049219 0.049219 679.500000 0.195625 0.000000 0.000625 0.000000 
2600960000 35 74 0 1396 -0.047073 0.049375 0.049375 682.500000 0.196875 0.000625 0.000000 0.000000 
2611200000 17 61 0 1210 -0.047785 0.050156 0.050156 712.000000 0.200000 0.000000 0.000000 0.000000 
2621440000 48 34 1225 888 -0.048180 0.050625 0.050625 724.000000 0.201875 0.000000 0.000000 0.000000 
2631680000 57 78 0 121 -0.048418 0.051094 0.051094 787.000000 0.201875 0.001875 0.000000 0.000000 
2641920000 62 63 0 395 -0.048813 0.051406 0.051406 804.500000 0.203125 0.000625 0.000000 0.000000 
2652160000 79 73 0 1175 -0.048576 0.051094 0.051094 852.500000 0.202500 0.000000 0.000000 0.000000 
2662400000 45 7 0 731 -0.048655 0.050938 0.050937 895.500000 0.203750 0.000000 0.000000 0.000000 
2672640000 75 49 0 697 -0.048972 0.051250 0.051250 901.500000 0.205000 0.000000 0.000000 0.000000 
2682880000 0 52 0 1302 -0.049367 0.051875 0.051875 933.000000 0.206250 0.000625 0.000000 0.000000 
2693120000 78 10 0 427 -0.049446 0.051875 0.051875 944.500000 0.206250 0.000000 0.000000 0.000000 
2703360000 6 79 0 232 -0.049921 0.052344 0.052344 1024.000000 0.208125 0.000000 0.000625 0.000000 
2713600000 56 27 0 118 -0.050396 0.052656 0.052656 1053.000000 0.210625 0.000000 0.000000 0.000000 
2723840000 61 50 0 854 -0.050000 0.052656 0.052656 1061.000000 0.208750 0.000000 0.000625 0.000000 
2734080000 66 33 0 9 -0.050396 0.052812 0.052812 1110.000000 0.210000 0.000000 0.000000 0.000000 
2744320000 64 40 0 1268 -0.050316 0.052812 0.052812 1121.500000 0.209375 0.000000 0.000625 0.000000 
2754560000 79 40 0 518 -0.050396 0.052812 0.052812 1156.000000 0.209375 0.000625 0.000000 0.000000 
2764800000 3 7 0 530 -0.050158 0.052656 0.052656 1200.500000 0.208125 0.000625 0.000000 0.000000 
2775040000 41 46 5 539 -0.050158 0.052656 0.052656 1208.500000 0.208125 0.000000 0.000000 0.000000 
2785280000 71 61 0 283 -0.050316 0.052656 0.052656 1231.500000 0.210625 0.000000 0.000000 0.000000 
2795520000 72 71 0 685 -0.050316 0.052656 0.052656 1239.500000 0.210000 0.000000 0.000000 0.000000 
2805760000 24 25 0 619 -0.050554 0.052812 0.052812 1273.500000 0.211250 0.000000 0.000000 0.000000 
2816000000 49 17 0 301 -0.050396 0.052812 0.052812 1308.000000 0.210625 0.000625 0.000000 0.000000 
2826240000 27 73 0 280 -0.051108 0.053750 0.053750 1322.500000 0.213125 0.000625 0.000000 0.000000 
2836480000 79 62 0 253 -0.050949 0.053437 0.053437 1354.500000 0.213125 0.000000 0.000000 0.000000 
2846720000 29 37 0 323 -0.051028 0.053750 0.053750 1396.500000 0.213125 0.000625 0.000000 0.000000 
2856960000 20 8 0 1432 -0.051424 0.053906 0.053906 1462.500000 0.215625 0.000000 0.000000 0.000000 
2867200000 9 27 0 1296 -0.052057 0.054375 0.054375 1494.500000 0.217500 0.000000 0.000000 0.000000 
2877440000 7 5 0 550 -0.052215 0.054531 0.054531 1497.500000 0.218125 0.000000 0.000000 0.000000 
2887680000 9 32 0 1070 -0.052294 0.054844 0.054844 1515.000000 0.218750 0.000625 0.000000 0.000000 
2897920000 19 0 0 1287 -0.052848 0.055156 0.055156 1575.500000 0.220625 0.000000 0.000000 0.000000 
2908160000 34 79 0 1163 -0.053006 0.055313 0.055313 1610.500000 0.221250 0.000000 0.000000 0.000000 
2918400000 71 28 0 1156 -0.052848 0.055313 0.055313 1610.500000 0.220625 0.000000 0.000000 0.000000 
2928640000 38 63 0 1175 -0.053085 0.055625 0.055625 1636.000000 0.221250 0.000625 0.000000 0.000000 
2938880000 11 79 0 1406 -0.053085 0.055469 0.055469 1639.500000 0.221875 0.000000 0.000000 0.000000 
2949120000 25 77 0 831 -0.053402 0.055781 0.055781 1654.000000 0.222500 0.000000 0.000000 0.000000 
2959360000 54 79 0 282 -0.053797 0.056094 0.056094 1671.500000 0.224375 0.000000 0.000000 0.000000 
2969600000 36 79 0 1078 -0.053718 0.056094 0.056094 1674.500000 0.224375 0.000000 0.000000 0.000000 
2979840000 29 1 0 1189 -0.053560 0.055938 0.055938 1680.000000 0.223750 0.000000 0.000000 0.000000 
2990080000 30 4 0 1197 -0.053718 0.056094 0.056094 1683.000000 0.224375 0.000000 0.000000 0.000000 
3000320000 19 72 0 1570 -0.054114 0.056406 0.056406 1720.500000 0.225625 0.000000 0.000000 0.000000 
3010560000 16 42 0 1463 -0.054114 0.056406 0.056406 1720.500000 0.225625 0.000000 0.000000 0.000000 
3020800000 1 47 0 1588 -0.054114 0.056406 0.056406 1720.500000 0.225625 0.000000 0.000000 0.000000 
3031040000 35 59 0 1342 -0.053718 0.056406 0.056406 1740.000000 0.223750 0.000625 0.000000 0.000000 
3041280000 40 66 0 513 -0.053877 0.056406 0.056406 1791.000000 0.225000 0.000000 0.000000 0.000000 
3051520000 3 0 0 444 -0.053639 0.056094 0.056094 1819.500000 0.224375 0.000000 0.000000 0.000000 
3061760000 2 30 0 871 -0.053956 0.056406 0.056406 1848.500000 0.225000 0.000000 0.000000 0.000000 
3072000000 34 33 238 68 -0.053956 0.056406 0.056406 1871.500000 0.225000 0.000625 0.000000 0.000000 
3082240000 45 67 0 542 -0.053956 0.056406 0.056406 1891.000000 0.225000 0.000000 0.000000 0.000000 
3092480000 64 76 0 1341 -0.053797 0.056250 0.056250 1919.000000 0.224375 0.000000 0.000000 0.000000 
3102720000 48 54 0 689 -0.053639 0.056094 0.056094 1916.000000 0.223750 0.000000 0.000000 0.000000 
3112960000 9 7 0 747 -0.053877 0.056563 0.056563 1913.500000 0.225000 0.000000 0.000000 0.000000 
3123200000 24 1 0 669 -0.054747 0.057188 0.057188 1960.000000 0.228750 0.000000 0.000000 0.000000 
3133440000 68 15 0 429 -0.055459 0.057813 0.057813 1983.500000 0.231250 0.000000 0.000000 0.000000 
3143680000 5 17 0 585 -0.055775 0.058281 0.058281 1992.500000 0.232500 0.000000 0.000000 0.000000 
3153920000 19 21 0 101 -0.056013 0.058438 0.058438 2007.000000 0.233750 0.000000 0.000000 0.000000 
3164160000 59 29 0 304 -0.056250 0.058750 0.058750 2010.000000 0.234375 0.000000 0.000000 0.000000 
3174400000 21 58 0 483 -0.056250 0.058750 0.058750 2033.000000 0.234375 0.000000 0.000000 0.000000 
3184640000 13 50 0 1045 -0.056171 0.058594 0.058594 2041.500000 0.234375 0.000000 0.000000 0.000000 
3194880000 4 19 0 337 -0.056013 0.058438 0.058438 2038.500000 0.233750 0.000000 0.000000 0.000000 
3205120000 3 12 0 1424 -0.056171 0.058594 0.058594 2041.500000 0.234375 0.000000 0.000000 0.000000 
3215360000 67 74 0 414 -0.056725 0.059063 0.059062 2090.500000 0.236250 0.000000 0.000000 0.000000 
3225600000 59 73 0 58 -0.056725 0.059063 0.059062 2090.500000 0.236250 0.000000 0.000000 0.000000 
3235840000 4 69 0 422 -0.056725 0.059375 0.059375 2128.000000 0.236250 0.001250 0.000000 0.000000 
3246080000 71 31 0 228 -0.056646 0.059219 0.059219 2156.500000 0.235625 0.000625 0.000000 0.000000 
3256320000 9 57 0 832 -0.056804 0.059375 0.059375 2171.000000 0.236875 0.000000 0.000000 0.000000 
3266560000 53 62 0 57 -0.056646 0.059063 0.059062 2191.000000 0.236250 0.000000 0.000000 0.000000 
3276800000 53 4 0 1193 -0.057041 0.059375 0.059375 2249.000000 0.237500 0.000000 0.000000 0.000000 
3287040000 25 79 0 1568 -0.056883 0.059219 0.059219 2246.000000 0.236875 0.000000 0.000000 0.000000 
3297280000 39 16 0 1043 -0.056883 0.059219 0.059219 2246.000000 0.236875 0.000000 0.000000 0.000000 
3307520000 25 9 0 200 -0.057041 0.059375 0.059375 2249.000000 0.237500 0.000000 0.000000 0.000000 
3317760000 3 36 0 797 -0.057041 0.059375 0.059375 2249.000000 0.237500 0.000000 0.000000 0.000000 
3328000000 27 7 0 1555 -0.056725 0.059219 0.059219 2301.000000 0.236250 0.000000 0.000000 0.000000 
3338240000 66 17 0 199 -0.056883 0.059219 0.059219 2324.000000 0.236875 0.000000 0.000000 0.000000 
3348480000 6 50 0 133 -0.056883 0.059219 0.059219 2347.000000 0.236875 0.000000 0.000000 0.000000 
3358720000 44 35 1029 1093 -0.056725 0.059063 0.059062 2344.000000 0.236250 0.000000 0.000000 0.000000 
3368960000 49 3 0 367 -0.056725 0.059063 0.059062 2344.000000 0.236250 0.000000 0.000000 0.000000 
3379200000 66 69 0 99 -0.056487 0.058906 0.058906 2352.500000 0.235625 0.000000 0.000000 0.000000 
3389440000 0 11 0 703 -0.056883 0.059375 0.059375 2358.500000 0.236875 0.000000 0.000000 0.000000 
3399680000 61 57 0 1503 -0.056883 0.059375 0.059375 2358.500000 0.236875 0.000000 0.000000 0.000000 
3409920000 29 78 0 441 -0.057358 0.059844 0.059844 2375.500000 0.237500 0.000000 0.000000 0.000000 
3420160000 56 9 0 283 -0.057199 0.059688 0.059687 2372.500000 0.236875 0.000000 0.000000 0.000000 
3430400000 22 39 0 772 -0.057120 0.059688 0.059687 2384.000000 0.236875 0.000625 0.000000 0.000000 
3440640000 5 72 0 249 -0.057278 0.059688 0.059687 2407.000000 0.237500 0.000000 0.000000 0.000000 
3450880000 25 16 0 1197 -0.057041 0.059531 0.059531 2407.000000 0.236875 0.000000 0.000000 0.000000 
3461120000 31 53 0 1536 -0.057120 0.059688 0.059687 2429.500000 0.236875 0.000000 0.000000 0.000000 
3471360000 10 18 0 1314 -0.057278 0.059844 0.059844 2432.500000 0.236875 0.000000 0.000000 0.000000 
3481600000 26 65 0 16 -0.057278 0.059844 0.059844 2448.500000 0.236875 0.000000 0.000000 0.000000 
3491840000 56 26 0 314 -0.057358 0.060000 0.060000 2448.500000 0.236875 0.000000 0.000000 0.000000 
3502080000 2 56 0 500 -0.057516 0.060000 0.060000 2471.500000 0.237500 0.000000 0.000000 0.000000 
3512320000 14 54 0 1118 -0.057516 0.060000 0.060000 2471.500000 0.237500 0.000000 0.000000 0.000000 
3522560000 62 66 0 1544 -0.057516 0.060000 0.060000 2471.500000 0.237500 0.000000 0.000000 0.000000 
3532800000 37 23 0 1587 -0.057199 0.059844 0.059844 2468.500000 0.236250 0.000000 0.000000 0.000000 
3543040000 50 72 0 408 -0.057120 0.059688 0.059687 2477.000000 0.236250 0.000000 0.000000 0.000000 
3553280000 59 47 0 1394 -0.057278 0.059844 0.059844 2488.500000 0.236875 0.000000 0.000000 0.000000 
3563520000 69 11 0 1424 -0.057120 0.059688 0.059687 2485.500000 0.236250 0.000000 0.000000 0.000000 
3573760000 67 32 0 1018 -0.057358 0.060000 0.060000 2511.500000 0.236875 0.000000 0.000000 0.000000 
3584000000 44 23 0 1376 -0.057358 0.060000 0.060000 2511.500000 0.236875 0.000000 0.000000 0.000000 
3594240000 27 2 0 919 -0.057358 0.060000 0.060000 2534.500000 0.236875 0.000625 0.000000 0.000000 
3604480000 46 68 0 14 -0.057358 0.060000 0.060000 2557.500000 0.236875 0.000000 0.000000 0.000000 
3614720000 63 24 0 1165 -0.057358 0.060000 0.060000 2580.500000 0.236875 0.000625 0.000000 0.000000 
3624960000 9 66 0 1126 -0.057516 0.060000 0.060000 2609.500000 0.237500 0.000000 0.000000 0.000000 
3635200000 54 30 0 44 -0.057516 0.060000 0.060000 2632.500000 0.237500 0.000000 0.000000 0.000000 
3645440000 26 43 0 207 -0.057516 0.060000 0.060000 2632.500000 0.237500 0.000000 0.000000 0.000000 
3655680000 74 9 0 1124 -0.057278 0.059844 0.059844 2632.500000 0.236875 0.000000 0.000000 0.000000 
3665920000 32 54 0 1354 -0.057516 0.060000 0.060000 2647.000000 0.237500 0.000000 0.000000 0.000000 
3676160000 10 52 0 1103 -0.057437 0.060000 0.060000 2678.000000 0.237500 0.000000 0.000000 0.000000 
3686400000 48 42 860 1329 -0.057437 0.060000 0.060000 2686.000000 0.237500 0.000000 0.000000 0.000000 
3696640000 37 70 0 650 -0.057437 0.060000 0.060000 2718.000000 0.237500 0.000000 0.000000 0.000000 
3706880000 57 79 0 942 -0.057120 0.059688 0.059687 2735.000000 0.236875 0.000000 0.000000 0.000000 
3717120000 18 3 0 1019 -0.057041 0.059531 0.059531 2743.500000 0.236875 0.000000 0.000000 0.000000 
3727360000 38 54 0 906 -0.056883 0.059375 0.059375 2740.500000 0.236250 0.000000 0.000000 0.000000 
3737600000 24 27 0 101 -0.057278 0.059688 0.059687 2758.000000 0.237500 0.000000 0.000000 0.000000 
3747840000 57 14 0 1157 -0.056962 0.059531 0.059531 2763.000000 0.236250 0.000000 0.000000 0.000000 
3758080000 68 45 0 1257 -0.057516 0.060000 0.060000 2783.500000 0.237500 0.000000 0.000000 0.000000 
3768320000 64 37 0 1003 -0.057516 0.060000 0.060000 2783.500000 0.237500 0.000000 0.000000 0.000000 
3778560000 45 10 0 432 -0.057516 0.060000 0.060000 2783.500000 0.237500 0.000000 0.000000 0.000000 
3788800000 62 72 0 310 -0.057199 0.059844 0.059844 2780.500000 0.236250 0.000000 0.000000 0.000000 
3799040000 46 69 0 891 -0.057278 0.060000 0.060000 2806.500000 0.236250 0.000000 0.000000 0.000000 
3809280000 61 62 0 977 -0.057199 0.059688 0.059687 2878.500000 0.236250 0.000000 0.000000 0.000000 
3819520000 73 72 0 810 -0.057199 0.059688 0.059687 2878.500000 0.235625 0.000000 0.000000 0.000000 
3829760000 6 63 0 936 -0.056962 0.059531 0.059531 2887.000000 0.235000 0.000000 0.000000 0.000000 
3840000000 31 49 0 634 -0.056962 0.059531 0.059531 2910.000000 0.235000 0.000000 0.000000 0.000000 
3850240000 43 56 0 1316 -0.056646 0.059375 0.059375 2907.000000 0.233750 0.000000 0.000625 0.000000 
3860480000 53 51 0 711 -0.057041 0.059531 0.059531 2944.500000 0.235000 0.000000 0.000000 0.000000 
3870720000 43 42 482 756 -0.057041 0.059688 0.059687 2956.000000 0.235000 0.000625 0.000000 0.000000 
3880960000 24 0 0 1520 -0.056566 0.059531 0.059531 2976.000000 0.232500 0.000000 0.000000 0.000000 
3891200000 79 11 0 1217 -0.056804 0.059688 0.059687 3048.000000 0.233750 0.000000 0.000000 0.000000 
3901440000 45 17 0 589 -0.056804 0.059688 0.059687 3090.500000 0.233750 0.000625 0.000000 0.000000 
3911680000 61 13 0 1242 -0.057041 0.059688 0.059687 3125.000000 0.235000 0.000000 0.000000 0.000000 
3921920000 68 64 0 949 -0.057358 0.059844 0.059844 3174.000000 0.236875 0.000000 0.000000 0.000000 
3932160000 79 25 0 1581 -0.057199 0.059688 0.059687 3171.000000 0.236250 0.000000 0.000000 0.000000 
3942400000 26 62 0 87 -0.057516 0.060000 0.060000 3177.000000 0.237500 0.000000 0.000000 0.000000 
3952640000 13 44 0 387 -0.057358 0.059844 0.059844 3174.000000 0.237500 0.000000 0.000000 0.000000 
3962880000 39 7 0 1472 -0.057278 0.060000 0.060000 3173.500000 0.236875 0.000000 0.000000 0.000000 
3973120000 47 56 0 699 -0.057120 0.059688 0.059687 3213.500000 0.236875 0.000000 0.000000 0.000000 
3983360000 77 22 0 1028 -0.057041 0.059531 0.059531 3222.000000 0.236875 0.000000 0.000000 0.000000 
3993600000 40 55 0 1542 -0.057199 0.059844 0.059844 3221.500000 0.236875 0.000000 0.000000 0.000000 
4003840000 27 28 0 622 -0.057358 0.059844 0.059844 3244.500000 0.237500 0.000000 0.000000 0.000000 
4014080000 9 48 0 758 -0.057358 0.059844 0.059844 3244.500000 0.237500 0.000000 0.000000 0.000000 
4024320000 35 10 0 1183 -0.057199 0.059688 0.059687 3241.500000 0.236875 0.000000 0.000000 0.000000 
4034560000 1 44 0 263 -0.057358 0.059844 0.059844 3244.500000 0.237500 0.000000 0.000000 0.000000 
4044800000 66 56 0 1289 -0.057358 0.060000 0.060000 3247.500000 0.236875 0.000000 0.000000 0.000000 
4055040000 77 74 0 489 -0.057199 0.060000 0.060000 3267.500000 0.236250 0.000000 0.000000 0.000000 
4065280000 44 25 0 857 -0.057199 0.060000 0.060000 3287.000000 0.236250 0.000000 0.000000 0.000000 
4075520000 78 79 0 1575 -0.057516 0.060000 0.060000 3333.000000 0.237500 0.000000 0.000000 0.000000 
4085760000 75 78 0 981 -0.056962 0.059688 0.059687 3330.500000 0.236250 0.000000 0.000000 0.000000 
4096000000 51 54 0 1212 -0.057358 0.060000 0.060000 3365.000000 0.236875 0.000000 0.000000 0.000000 
4106240000 55 21 0 68 -0.057358 0.060000 0.060000 3365.000000 0.236875 0.000625 0.000000 0.000000 
4116480000 76 11 0 1387 -0.057199 0.060000 0.060000 3388.000000 0.236250 0.000000 0.000000 0.000000 
4126720000 4 17 0 1054 -0.057516 0.060000 0.060000 3434.000000 0.237500 0.000000 0.000000 0.000000 
4136960000 44 43 1550 1399 -0.057516 0.060000 0.060000 3457.000000 0.237500 0.000000 0.000000 0.000000 
4147200000 19 43 0 966 -0.057358 0.060000 0.060000 3457.000000 0.236875 0.000625 0.000000 0.000000 
4157440000 3 74 0 122 -0.057358 0.060000 0.060000 3457.000000 0.236875 0.000000 0.000000 0.000000 
4167680000 19 7 0 983 -0.057516 0.060000 0.060000 3480.000000 0.237500 0.000000 0.000000 0.000000 
4177920000 65 50 0 675 -0.057278 0.059844 0.059844 3488.500000 0.236875 0.000000 0.000000 0.000000 
4188160000 9 59 0 647 -0.057278 0.059844 0.059844 3488.500000 0.236875 0.000000 0.000000 0.000000 
4198400000 29 78 0 1479 -0.057278 0.059844 0.059844 3488.500000 0.236875 0.000000 0.000000 0.000000 
4208640000 59 12 0 514 -0.057358 0.060000 0.060000 3503.000000 0.236875 0.000000 0.000000 0.000000 
4218880000 37 23 0 466 -0.057041 0.059844 0.059844 3543.000000 0.236250 0.000000 0.000000 0.000000 
4229120000 72 32 0 1563 -0.057199 0.059844 0.059844 3566.000000 0.236875 0.000000 0.000000 0.000000 
4239360000 7 39 0 207 -0.057516 0.060312 0.060312 3552.000000 0.238125 0.000000 0.000000 0.000000 
4249600000 39 6 0 1023 -0.057753 0.060469 0.060469 3609.500000 0.238750 0.000000 0.000000 0.000000 
4259840000 61 27 0 221 -0.058070 0.060625 0.060625 3635.500000 0.240000 0.000000 0.000000 0.000000 
4270080000 38 58 0 351 -0.057991 0.060625 0.060625 3647.000000 0.240000 0.000000 0.000000 0.000000 
4280320000 10 56 0 283 -0.057991 0.060625 0.060625 3647.000000 0.240000 0.000000 0.000000 0.000000 
4290560000 74 17 0 589 -0.058228 0.060781 0.060781 3661.500000 0.240625 0.000000 0.000000 0.000000 
4300800000 1 75 0 282 -0.058544 0.061094 0.061094 3690.500000 0.241875 0.000000 0.000000 0.000000 
4311040000 24 9 0 896 -0.058703 0.061250 0.061250 3716.500000 0.242500 0.000000 0.000000 0.000000 
4321280000 31 29 0 598 -0.058544 0.061250 0.061250 3724.500000 0.241875 0.000000 0.000000 0.000000 
4331520000 73 64 0 449 -0.058544 0.061250 0.061250 3733.000000 0.241875 0.000625 0.000000 0.000000 
4341760000 2 41 0 1080 -0.059177 0.061719 0.061719 3799.500000 0.244375 0.000000 0.000000 0.000000 
4352000000 14 34 0 220 -0.059810 0.062344 0.062344 3843.500000 0.246875 0.000000 0.000000 0.000000 
4362240000 74 16 0 274 -0.059810 0.062344 0.062344 3843.500000 0.246875 0.000000 0.000000 0.000000 
4372480000 3 23 0 688 -0.059968 0.062500 0.062500 3846.500000 0.247500 0.000000 0.000000 0.000000 
4382720000 74 43 0 1168 -0.059968 0.062500 0.062500 3846.500000 0.247500 0.000000 0.000000 0.000000 
4392960000 34 36 1534 1322 -0.059968 0.062500 0.062500 3846.500000 0.247500 0.000000 0.000000 0.000000 
4403200000 78 39 0 1082 -0.059810 0.062344 0.062344 3843.500000 0.246875 0.000000 0.000000 0.000000 
4413440000 73 3 0 443 -0.059968 0.062500 0.062500 3846.500000 0.247500 0.000000 0.000000 0.000000 
4423680000 14 17 0 236 -0.059810 0.062344 0.062344 3843.500000 0.246875 0.000000 0.000000 0.000000 
4433920000 67 51 0 1169 -0.059968 0.062500 0.062500 3846.500000 0.247500 0.000000 0.000000 0.000000 
4444160000 3 30 0 1403 -0.059968 0.062500 0.062500 3846.500000 0.247500 0.000000 0.000000 0.000000 
4454400000 12 34 0 140 -0.059968 0.062500 0.062500 3846.500000 0.247500 0.000000 0.000000 0.000000 
4464640000 61 47 0 1081 -0.059968 0.062500 0.062500 3846.500000 0.247500 0.000000 0.000000 0.000000 
4474880000 58 62 0 749 -0.059889 0.062500 0.062500 3843.000000 0.247500 0.000000 0.000000 0.000000 
4485120000 62 31 0 288 -0.059810 0.062344 0.062344 3859.500000 0.247500 0.000000 0.000000 0.000000 
4495360000 67 10 0 774 -0.059652 0.062187 0.062187 3877.000000 0.246875 0.000000 0.000000 0.000000 
4505600000 22 69 0 209 -0.059335 0.061875 0.061875 3905.500000 0.246250 0.000000 0.000000 0.000000 
4515840000 17 73 0 1410 -0.059573 0.062031 0.062031 3920.000000 0.246875 0.000000 0.000000 0.000000 
4526080000 55 76 0 1521 -0.059652 0.062031 0.062031 3931.500000 0.248125 0.000000 0.000000 0.000000 
4536320000 63 8 0 472 -0.059652 0.062031 0.062031 3931.500000 0.248125 0.000000 0.000000 0.000000 
4546560000 18 64 0 706 -0.059652 0.062031 0.062031 3931.500000 0.248125 0.000000 0.000000 0.000000 
4556800000 66 71 0 396 -0.059573 0.062031 0.062031 3920.000000 0.248125 0.000000 0.000000 0.000000 
4567040000 31 33 0 1170 -0.059573 0.062031 0.062031 3920.000000 0.247500 0.000000 0.000000 0.000000 
4577280000 5 78 0 67 -0.059415 0.062031 0.062031 3937.500000 0.247500 0.000000 0.000000 0.000000 
4587520000 14 49 0 805 -0.059968 0.062500 0.062500 3966.000000 0.248750 0.000000 0.000000 0.000000 
4597760000 55 6 0 1212 -0.060127 0.062656 0.062656 3969.000000 0.250625 0.000000 0.000000 0.000000 
4608000000 55 44 0 1366 -0.060522 0.062969 0.062969 3994.500000 0.251875 0.000000 0.000000 0.000000 
4618240000 34 54 0 850 -0.060839 0.063281 0.063281 4000.500000 0.253125 0.000000 0.000000 0.000000 
4628480000 71 62 0 802 -0.061155 0.063594 0.063594 4006.500000 0.254375 0.000000 0.000000 0.000000 
4638720000 60 76 0 344 -0.061472 0.063906 0.063906 4012.500000 0.255625 0.000000 0.000000 0.000000 
4648960000 19 10 0 702 -0.062104 0.064531 0.064531 4024.500000 0.258125 0.000000 0.000000 0.000000 
4659200000 76 10 0 193 -0.061076 0.064062 0.064062 4047.500000 0.251875 0.001250 0.000000 0.000000 
4669440000 8 29 0 1419 -0.061234 0.064219 0.064219 4067.000000 0.252500 0.001875 0.000000 0.000000 
4679680000 34 23 0 1549 -0.061551 0.064375 0.064375 4101.000000 0.255000 0.001875 0.000000 0.000000 
4689920000 29 32 0 1099 -0.061630 0.064687 0.064687 4141.500000 0.254375 0.002500 0.000000 0.000000 
4700160000 55 12 0 672 -0.061313 0.064531 0.064531 4158.500000 0.253125 0.002500 0.000000 0.000000 
4710400000 37 22 0 405 -0.060997 0.064375 0.064375 4262.000000 0.251250 0.004375 0.000000 0.000000 
4720640000 23 33 0 54 -0.061076 0.064219 0.064219 4359.000000 0.252500 0.002500 0.000000 0.000000 
4730880000 26 57 0 30 -0.061630 0.064687 0.064687 4419.000000 0.253750 0.003750 0.000000 0.000000 
4741120000 76 65 0 1425 -0.060918 0.064062 0.064062 4479.500000 0.251250 0.004375 0.000000 0.000000 
4751360000 72 75 0 279 -0.061234 0.064375 0.064375 4528.500000 0.251875 0.005000 0.000000 0.000000 
4761600000 62 70 0 965 -0.060918 0.064375 0.064375 4571.000000 0.250000 0.006250 0.000000 0.000000 
4771840000 60 39 0 1384 -0.060601 0.064062 0.064062 4672.000000 0.248750 0.006250 0.000000 0.000000 
4782080000 56 34 0 487 -0.061313 0.064531 0.064531 4814.500000 0.250625 0.005625 0.000000 0.000000 
4792320000 32 0 0 1174 -0.060997 0.064062 0.064062 4871.000000 0.250000 0.005625 0.000000 0.000000 
4802560000 54 74 0 343 -0.061155 0.064219 0.064219 4902.000000 0.250000 0.006875 0.000000 0.000000 
4812800000 39 55 0 142 -0.060759 0.064219 0.064219 4930.000000 0.249375 0.006250 0.000000 0.000000 
4823040000 70 10 0 373 -0.060918 0.064219 0.064219 5019.000000 0.249375 0.006250 0.000000 0.000000 
4833280000 58 55 0 248 -0.061788 0.065000 0.065000 5108.000000 0.253750 0.005000 0.000000 0.000000 
4843520000 79 40 0 930 -0.062342 0.065469 0.065469 5174.500000 0.256250 0.004375 0.000000 0.000000 
4853760000 58 29 0 1334 -0.062342 0.065469 0.065469 5251.500000 0.257500 0.002500 0.000000 0.000000 
4864000000 31 66 0 1051 -0.062975 0.065937 0.065937 5316.000000 0.260000 0.001250 0.000000 0.000000 
4874240000 55 59 0 389 -0.062896 0.065937 0.065937 5336.500000 0.260625 0.000000 0.000000 0.000000 
4884480000 52 4 0 51 -0.062816 0.065469 0.065469 5427.500000 0.260625 0.000625 0.000000 0.000000 
4894720000 35 6 0 1528 -0.063370 0.065937 0.065937 5448.000000 0.263125 0.000000 0.000000 0.000000 
4904960000 43 48 45 195 -0.063845 0.066406 0.066406 5484.000000 0.265000 0.000000 0.000000 0.000000 
4915200000 71 64 0 195 -0.064320 0.067031 0.067031 5496.000000 0.267500 0.000000 0.000000 0.000000 
4925440000 74 36 0 1301 -0.064557 0.067187 0.067187 5510.500000 0.268750 0.000000 0.000000 0.000000 
4935680000 36 20 0 618 -0.065032 0.067656 0.067656 5528.000000 0.270625 0.000000 0.000000 0.000000 
4945920000 9 74 0 1395 -0.065427 0.068125 0.068125 5550.500000 0.271875 0.000000 0.000000 0.000000 
4956160000 34 42 336 332 -0.066218 0.069062 0.069062 5614.500000 0.275000 0.001250 0.000000 0.000000 
4966400000 15 44 0 208 -0.066297 0.069375 0.069375 5678.000000 0.275000 0.000000 0.000000 0.000000 
4976640000 40 72 0 125 -0.066139 0.069062 0.069062 5746.500000 0.275000 0.000000 0.000000 0.000000 
4986880000 65 27 0 565 -0.066456 0.069219 0.069219 5780.500000 0.276250 0.000000 0.000000 0.000000 
4997120000 35 47 1376 1151 -0.067009 0.069687 0.069687 5801.000000 0.278750 0.000000 0.000000 0.000000 
5007360000 76 63 0 1092 -0.067642 0.070156 0.070156 5847.500000 0.280625 0.000000 0.000000 0.000000 
5017600000 58 75 0 524 -0.067642 0.070156 0.070156 5847.500000 0.280625 0.000000 0.000000 0.000000 
5027840000 54 57 0 1476 -0.068117 0.070625 0.070625 5856.500000 0.282500 0.000000 0.000000 0.000000 
5038080000 43 27 0 1261 -0.068434 0.071094 0.070938 5842.500000 0.283750 0.000000 0.000000 0.000000 
5048320000 27 41 0 1425 -0.068592 0.071094 0.071094 5873.500000 0.284375 0.000000 0.000000 0.000000 
5058560000 61 33 0 596 -0.068987 0.071563 0.071563 5879.000000 0.285625 0.000000 0.000000 0.000000 
5068800000 71 42 0 489 -0.068908 0.071563 0.071563 5875.500000 0.285625 0.000000 0.000000 0.000000 
5079040000 44 76 0 1520 -0.069304 0.071875 0.071875 5901.000000 0.287500 0.000000 0.000000 0.000000 
5089280000 28 41 0 225 -0.069937 0.072500 0.072500 5913.000000 0.290000 0.000000 0.000000 0.000000 
5099520000 8 37 0 551 -0.070253 0.072813 0.072813 5919.000000 0.291250 0.000000 0.000000 0.000000 
5109760000 47 30 510 1304 -0.070253 0.072813 0.072813 5919.000000 0.291250 0.000000 0.000000 0.000000 
5120000000 24 22 0 957 -0.070332 0.073125 0.073125 5922.500000 0.291875 0.000000 0.000000 0.000000 
5130240000 3 42 0 27 -0.070570 0.073125 0.073125 5973.500000 0.292500 0.000000 0.000000 0.000000 
5140480000 78 41 0 834 -0.070728 0.073281 0.073281 5976.500000 0.293125 0.000000 0.000000 0.000000 
5150720000 16 35 0 1285 -0.070728 0.073281 0.073281 5988.000000 0.293125 0.000000 0.000000 0.000000 
5160960000 36 35 496 880 -0.070965 0.073594 0.073594 5982.500000 0.293750 0.000000 0.000000 0.000000 
5171200000 71 7 0 1404 -0.071044 0.073594 0.073594 6005.500000 0.294375 0.000000 0.000000 0.000000 
5181440000 0 34 0 657 -0.070886 0.073438 0.073438 6014.000000 0.293750 0.000000 0.000000 0.000000 
5191680000 68 44 0 1313 -0.071044 0.073594 0.073594 6033.000000 0.294375 0.000000 0.000000 0.000000 
5201920000 10 28 0 830 -0.071677 0.074219 0.074219 6045.000000 0.296875 0.000000 0.000000 0.000000 
5212160000 13 27 0 787 -0.071994 0.074531 0.074531 6051.000000 0.298125 0.000000 0.000000 0.000000 
5222400000 29 7 0 1409 -0.072627 0.075156 0.075156 6074.500000 0.300625 0.000000 0.000000 0.000000 
5232640000 1 73 0 264 -0.072389 0.075156 0.075156 6072.000000 0.300000 0.000000 0.000000 0.000000 
5242880000 3 54 0 477 -0.072706 0.075469 0.075469 6101.000000 0.301250 0.000000 0.000000 0.000000 
5253120000 45 0 0 1201 -0.072943 0.075469 0.075469 6135.500000 0.301875 0.000000 0.000000 0.000000 
5263360000 41 66 0 428 -0.072785 0.075313 0.075313 6132.500000 0.301250 0.000000 0.000000 0.000000 
5273600000 18 62 0 1501 -0.072785 0.075313 0.075313 6132.500000 0.301250 0.000000 0.000000 0.000000 
5283840000 75 11 0 1367 -0.072943 0.075469 0.075469 6155.500000 0.301875 0.000000 0.000000 0.000000 
5294080000 69 63 0 891 -0.072547 0.075156 0.075156 6149.500000 0.300000 0.000000 0.000000 0.000000 
5304320000 19 3 0 604 -0.072627 0.075313 0.075313 6149.500000 0.300000 0.000000 0.000000 0.000000 
5314560000 65 55 0 296 -0.072627 0.075313 0.075313 6149.500000 0.300000 0.000625 0.000000 0.000000 
5324800000 1 55 0 279 -0.072389 0.075156 0.075156 6178.500000 0.300000 0.000000 0.000000 0.000000 
5335040000 64 71 0 111 -0.072864 0.075469 0.075469 6219.000000 0.301250 0.000000 0.000000 0.000000 
5345280000 17 18 0 1367 -0.072864 0.075469 0.075469 6230.500000 0.301250 0.000625 0.000000 0.000000 
5355520000 29 66 0 956 -0.072943 0.075469 0.075469 6230.500000 0.301875 0.000000 0.000000 0.000000 
5365760000 52 35 0 905 -0.072943 0.075469 0.075469 6230.500000 0.301875 0.000000 0.000000 0.000000 
5376000000 52 24 0 300 -0.072943 0.075469 0.075469 6242.000000 0.301875 0.000000 0.000000 0.000000 
5386240000 1 64 0 1521 -0.072785 0.075313 0.075313 6242.000000 0.301250 0.000000 0.000000 0.000000 
5396480000 9 43 0 984 -0.072943 0.075469 0.075469 6245.000000 0.301875 0.000000 0.000000 0.000000 
5406720000 16 22 0 710 -0.072547 0.075313 0.075313 6242.500000 0.300625 0.000000 0.000625 0.000000 
5416960000 7 58 0 379 -0.072864 0.075469 0.075469 6277.000000 0.301250 0.000000 0.000000 0.000000 
5427200000 61 77 0 531 -0.072864 0.075469 0.075469 6277.000000 0.301250 0.000000 0.000000 0.000000 
5437440000 76 9 0 598 -0.072785 0.075313 0.075313 6285.500000 0.301250 0.000000 0.000000 0.000000 
5447680000 44 46 1357 23 -0.072785 0.075313 0.075313 6285.500000 0.301250 0.000000 0.000000 0.000000 
5457920000 64 53 0 134 -0.072785 0.075313 0.075313 6297.000000 0.301250 0.000000 0.000000 0.000000 
5468160000 65 47 0 924 -0.072785 0.075313 0.075313 6297.000000 0.301250 0.000000 0.000000 0.000000 
5478400000 51 25 0 1487 -0.072943 0.075469 0.075469 6300.000000 0.301875 0.000000 0.000000 0.000000 
5488640000 39 59 0 416 -0.072943 0.075469 0.075469 6311.500000 0.301875 0.000000 0.000000 0.000000 
5498880000 4 75 0 585 -0.072627 0.075156 0.075156 6308.500000 0.300625 0.000000 0.000000 0.000000 
5509120000 53 35 0 357 -0.072864 0.075469 0.075469 6320.000000 0.301250 0.000625 0.000000 0.000000 
5519360000 50 71 0 393 -0.072785 0.075313 0.075313 6320.000000 0.301250 0.000000 0.000000 0.000000 
5529600000 21 27 0 883 -0.072785 0.075313 0.075313 6320.000000 0.301250 0.000000 0.000000 0.000000 
5539840000 5 70 0 184 -0.072547 0.075156 0.075156 6317.000000 0.300000 0.000000 0.000000 0.000000 
5550080000 63 67 0 1223 -0.072468 0.075000 0.075000 6325.500000 0.300000 0.000000 0.000000 0.000000 
5560320000 45 15 0 1477 -0.072547 0.075156 0.075156 6325.000000 0.300000 0.000000 0.000000 0.000000 
5570560000 4 43 0 1001 -0.072864 0.075469 0.075469 6339.000000 0.301250 0.000000 0.000000 0.000000 
5580800000 69 50 0 565 -0.072943 0.075469 0.075469 6358.500000 0.301875 0.000000 0.000000 0.000000 
5591040000 15 51 0 951 -0.072706 0.075469 0.075469 6367.500000 0.301250 0.000000 0.000000 0.000000 
5601280000 23 46 0 172 -0.072943 0.075469 0.075469 6402.000000 0.301875 0.000000 0.000000 0.000000 
5611520000 31 36 844 1061 -0.072864 0.075469 0.075469 6402.000000 0.301250 0.000000 0.000000 0.000000 
5621760000 11 28 0 116 -0.072943 0.075469 0.075469 6413.500000 0.301875 0.000000 0.000000 0.000000 
5632000000 56 32 0 676 -0.072943 0.075469 0.075469 6468.500000 0.301875 0.000000 0.000000 0.000000 
5642240000 28 56 0 1193 -0.072943 0.075469 0.075469 6468.500000 0.301875 0.000000 0.000000 0.000000 
5652480000 61 23 0 1107 -0.072310 0.075156 0.075156 6575.000000 0.300000 0.000000 0.000000 0.000000 
5662720000 67 67 0 494 -0.072943 0.075469 0.075469 6638.500000 0.301875 0.000000 0.000000 0.000000 
5672960000 74 0 0 531 -0.073022 0.075625 0.075625 6630.000000 0.301875 0.000000 0.000000 0.000000 
5683200000 75 10 0 1342 -0.073497 0.076250 0.076250 6642.000000 0.304375 0.000000 0.000000 0.000000 
5693440000 53 5 0 533 -0.074446 0.077188 0.077188 6671.500000 0.308125 0.000625 0.000000 0.000000 
5703680000 27 75 0 472 -0.074525 0.077188 0.077188 6683.000000 0.308750 0.000000 0.000000 0.000000 
5713920000 5 69 0 162 -0.074921 0.077656 0.077656 6700.000000 0.310000 0.000000 0.000000 0.000000 
5724160000 18 10 0 71 -0.075000 0.077813 0.077813 6714.500000 0.310000 0.001250 0.000000 0.000000 
5734400000 56 74 0 1138 -0.075396 0.078125 0.078125 6743.500000 0.311875 0.000000 0.000000 0.000000 
5744640000 49 36 837 1118 -0.076108 0.078750 0.078750 6767.000000 0.315000 0.000000 0.000000 0.000000 
5754880000 75 75 0 762 -0.076661 0.079375 0.079375 6779.000000 0.316875 0.000000 0.000000 0.000000 
5765120000 73 6 0 1487 -0.076741 0.079375 0.079375 6799.000000 0.317500 0.000000 0.000000 0.000000 
5775360000 29 30 1388 297 -0.077215 0.079844 0.079844 6808.000000 0.319375 0.000000 0.000000 0.000000 
5785600000 16 50 0 826 -0.077215 0.079844 0.079844 6808.000000 0.319375 0.000000 0.000000 0.000000 
5795840000 36 17 0 1525 -0.077690 0.080625 0.080625 6823.000000 0.320625 0.000625 0.000000 0.000000 
5806080000 17 63 0 1330 -0.078006 0.080625 0.080625 6868.500000 0.322500 0.000000 0.000000 0.000000 
5816320000 75 47 0 441 -0.078402 0.081094 0.081094 6874.500000 0.323750 0.000000 0.000000 0.000000 
5826560000 27 28 0 1457 -0.078481 0.081094 0.081094 6886.000000 0.324375 0.000000 0.000000 0.000000 
5836800000 3 11 0 1187 -0.078560 0.081250 0.081250 6889.000000 0.324375 0.000625 0.000000 0.000000 
5847040000 2 72 0 621 -0.078877 0.081562 0.081562 6903.500000 0.325625 0.000000 0.000000 0.000000 
5857280000 24 12 0 169 -0.078877 0.081562 0.081562 6926.000000 0.325625 0.000000 0.000000 0.000000 
5867520000 12 72 0 1266 -0.078639 0.081562 0.081562 6951.000000 0.325000 0.000625 0.000000 0.000000 
5877760000 45 13 0 451 -0.079114 0.081719 0.081719 6988.500000 0.326875 0.000000 0.000000 0.000000 
5888000000 66 56 0 815 -0.078956 0.081875 0.081875 7003.000000 0.325000 0.000625 0.000000 0.000000 
5898240000 48 4 0 1048 -0.079114 0.081719 0.081719 7046.000000 0.326875 0.000000 0.000000 0.000000 
5908480000 59 23 0 1119 -0.078956 0.081719 0.081719 7046.000000 0.325625 0.000000 0.000000 0.000000 
5918720000 12 44 0 208 -0.079272 0.082031 0.082031 7063.500000 0.326875 0.000000 0.000000 0.000000 
5928960000 51 40 0 1277 -0.079193 0.082031 0.082031 7060.000000 0.326875 0.000000 0.000000 0.000000 
5939200000 37 47 1215 1016 -0.079114 0.081875 0.081875 7068.500000 0.326875 0.000000 0.000000 0.000000 
5949440000 16 69 0 580 -0.079430 0.082187 0.082187 7097.500000 0.327500 0.000000 0.000000 0.000000 
5959680000 14 72 0 1393 -0.079351 0.082031 0.082031 7106.000000 0.327500 0.000000 0.000000 0.000000 
5969920000 51 17 0 750 -0.079747 0.082344 0.082344 7123.500000 0.329375 0.000000 0.000000 0.000000 
5980160000 11 18 0 708 -0.079509 0.082500 0.082500 7124.000000 0.328750 0.001250 0.000000 0.000000 
5990400000 29 62 0 1259 -0.079509 0.082500 0.082500 7144.000000 0.328750 0.000000 0.000000 0.000000 
6000640000 39 40 272 530 -0.079351 0.082344 0.082344 7172.000000 0.325625 0.000625 0.000000 0.000000 
6010880000 65 57 0 1173 -0.079351 0.082344 0.082344 7211.000000 0.325000 0.000625 0.000000 0.000000 
6021120000 68 49 0 1379 -0.079668 0.082500 0.082500 7253.000000 0.327500 0.000625 0.000000 0.000000 
6031360000 33 19 0 1555 -0.079509 0.082344 0.082344 7304.000000 0.326250 0.000625 0.000000 0.000000 
6041600000 5 41 0 1522 -0.079351 0.082344 0.082344 7313.000000 0.326250 0.000625 0.000000 0.000000 
6051840000 58 27 0 1127 -0.079193 0.082500 0.082500 7355.500000 0.325625 0.000625 0.000000 0.000000 
6062080000 28 12 0 591 -0.079114 0.082500 0.082500 7433.000000 0.325000 0.001250 0.000000 0.000000 
6072320000 61 53 0 1464 -0.079668 0.082500 0.082500 7505.500000 0.326875 0.000625 0.000000 0.000000 
6082560000 63 44 0 533 -0.079351 0.082187 0.082187 7522.500000 0.325625 0.000625 0.000000 0.000000 
6092800000 39 50 0 488 -0.079430 0.082344 0.082344 7522.500000 0.325625 0.000625 0.000000 0.000000 
6103040000 51 44 0 1441 -0.079351 0.082500 0.082500 7525.500000 0.325000 0.001250 0.000000 0.000000 
6113280000 30 57 0 71 -0.079351 0.082344 0.082344 7545.500000 0.325625 0.000625 0.000000 0.000000 
6123520000 36 37 616 1396 -0.079351 0.082187 0.082187 7581.500000 0.326250 0.000625 0.000000 0.000000 
6133760000 41 27 644 965 -0.079035 0.082031 0.082031 7607.000000 0.325000 0.000625 0.000000 0.000000 
6144000000 50 25 0 1093 -0.079035 0.081719 0.081719 7647.000000 0.326875 0.000000 0.000000 0.000000 
6154240000 4 65 0 613 -0.078481 0.081875 0.081875 7655.500000 0.324375 0.000625 0.000000 0.000000 
6164480000 34 73 0 1070 -0.079509 0.082187 0.082187 7792.500000 0.328125 0.000000 0.000000 0.000000 
6174720000 65 1 0 1288 -0.079668 0.082344 0.082344 7807.000000 0.328750 0.000000 0.000000 0.000000 
6184960000 58 43 0 1587 -0.079114 0.081875 0.081875 7832.500000 0.326875 0.000000 0.000000 0.000000 
6195200000 14 48 0 557 -0.079351 0.082031 0.082031 7887.000000 0.327500 0.000625 0.000000 0.000000 
6205440000 37 28 842 187 -0.079430 0.082187 0.082187 7886.500000 0.327500 0.000000 0.000000 0.000000 
6215680000 45 8 0 486 -0.079747 0.082344 0.082344 7912.500000 0.329375 0.000000 0.000000 0.000000 
6225920000 1 11 0 540 -0.079905 0.082500 0.082500 7915.500000 0.330000 0.000000 0.000000 0.000000 
6236160000 6 63 0 1269 -0.079905 0.082500 0.082500 7915.500000 0.330000 0.000000 0.000000 0.000000 
6246400000 29 27 493 625 -0.079905 0.082500 0.082500 7915.500000 0.330000 0.000000 0.000000 0.000000 
6256640000 24 61 0 773 -0.079905 0.082500 0.082500 7915.500000 0.330000 0.000000 0.000000 0.000000 
6266880000 55 41 0 693 -0.079905 0.082500 0.082500 7915.500000 0.330000 0.000000 0.000000 0.000000 
6277120000 70 62 0 1016 -0.079668 0.082500 0.082500 7913.000000 0.329375 0.000000 0.000000 0.000000 
6287360000 2 4 0 1448 -0.079905 0.082500 0.082500 7947.500000 0.330000 0.000000 0.000000 0.000000 
6297600000 42 6 0 848 -0.079984 0.082656 0.082656 7939.000000 0.330000 0.000000 0.000000 0.000000 
6307840000 24 43 0 187 -0.079905 0.082500 0.082500 7947.500000 0.330000 0.000000 0.000000 0.000000 
6318080000 71 10 0 81 -0.079905 0.082500 0.082500 7979.500000 0.330000 0.000000 0.000000 0.000000 
6328320000 55 7 0 544 -0.079905 0.082500 0.082500 7979.500000 0.330000 0.000000 0.000000 0.000000 
6338560000 23 48 0 1225 -0.079668 0.082500 0.082500 7977.000000 0.329375 0.000000 0.000000 0.000000 
6348800000 11 48 0 416 -0.079589 0.082344 0.082344 7985.500000 0.329375 0.000000 0.000000 0.000000 
6359040000 63 30 0 624 -0.079193 0.082500 0.082500 8014.500000 0.326250 0.000000 0.000000 0.000000 
6369280000 53 72 0 642 -0.078797 0.082187 0.082187 8052.000000 0.325625 0.000000 0.000000 0.000000 
6379520000 50 55 0 1030 -0.079035 0.082031 0.082031 8137.500000 0.327500 0.000000 0.000000 0.000000 
6389760000 64 54 0 1527 -0.079905 0.082500 0.082500 8224.000000 0.330000 0.000000 0.000000 0.000000 
6400000000 0 70 0 779 -0.079430 0.082187 0.082187 8227.000000 0.328750 0.000000 0.000000 0.000000 
6410240000 20 19 0 405 -0.079905 0.082500 0.082500 8232.500000 0.330000 0.000000 0.000000 0.000000 
6420480000 48 0 0 1271 -0.079905 0.082500 0.082500 8232.500000 0.330000 0.000000 0.000000 0.000000 
6430720000 31 19 0 312 -0.079747 0.082344 0.082344 8229.500000 0.329375 0.000000 0.000000 0.000000 
6440960000 35 57 0 428 -0.079747 0.082344 0.082344 8229.500000 0.329375 0.000000 0.000000 0.000000 
6451200000 25 51 0 751 -0.079747 0.082344 0.082344 8229.500000 0.329375 0.000000 0.000000 0.000000 
6461440000 31 34 1062 764 -0.079589 0.082500 0.082500 8246.500000 0.328750 0.001250 0.000000 0.000000 
6471680000 37 71 0 1509 -0.079430 0.082344 0.082344 8278.000000 0.327500 0.000000 0.000000 0.000000 
6481920000 2 19 0 725 -0.079589 0.082187 0.082187 8321.000000 0.328750 0.000000 0.000000 0.000000 
6492160000 59 12 0 1438 -0.079430 0.082187 0.082187 8321.000000 0.327500 0.000000 0.000000 0.000000 
6502400000 31 51 0 1544 -0.079351 0.082031 0.082031 8329.500000 0.327500 0.000000 0.000000 0.000000 
6512640000 71 79 0 1085 -0.079114 0.081875 0.081875 8346.000000 0.326250 0.000000 0.000000 0.000000 
6522880000 40 63 0 347 -0.079272 0.082031 0.082031 8365.000000 0.326250 0.000000 0.000000 0.000000 
6533120000 31 59 0 1054 -0.079193 0.081875 0.081875 8381.500000 0.326250 0.000000 0.000000 0.000000 
6543360000 22 21 0 467 -0.079589 0.082187 0.082187 8407.000000 0.328750 0.000000 0.000000 0.000000 
6553600000 1 59 0 376 -0.079589 0.082187 0.082187 8407.000000 0.328750 0.000000 0.000000 0.000000 
6563840000 55 65 0 1068 -0.078956 0.082031 0.082031 8445.000000 0.326250 0.000000 0.000000 0.000000 
6574080000 10 61 0 5 -0.079589 0.082187 0.082187 8517.000000 0.328750 0.000000 0.000000 0.000000 
6584320000 3 40 0 1215 -0.079351 0.082031 0.082031 8533.500000 0.327500 0.000000 0.000000 0.000000 
6594560000 30 28 1472 728 -0.079747 0.082344 0.082344 8583.000000 0.329375 0.000000 0.000000 0.000000 
6604800000 55 58 0 1187 -0.079905 0.082500 0.082500 8586.000000 0.330000 0.000000 0.000000 0.000000 
6615040000 48 12 0 944 -0.079905 0.082500 0.082500 8586.000000 0.330000 0.000000 0.000000 0.000000 
6625280000 53 63 0 1148 -0.079747 0.082344 0.082344 8583.000000 0.329375 0.000000 0.000000 0.000000 
6635520000 21 8 0 266 -0.079747 0.082344 0.082344 8583.000000 0.329375 0.000000 0.000000 0.000000 
6645760000 32 55 0 583 -0.079747 0.082344 0.082344 8583.000000 0.329375 0.000000 0.000000 0.000000 
6656000000 26 40 0 1268 -0.079826 0.082500 0.082500 8574.500000 0.329375 0.000000 0.000000 0.000000 
6666240000 64 37 0 293 -0.079747 0.082344 0.082344 8583.000000 0.329375 0.000000 0.000000 0.000000 
6676480000 46 9 0 600 -0.079747 0.082344 0.082344 8583.000000 0.329375 0.000000 0.000000 0.000000 
6686720000 19 8 0 1369 -0.079905 0.082500 0.082500 8586.000000 0.330000 0.000000 0.000000 0.000000 
6696960000 24 39 0 23 -0.079747 0.082344 0.082344 8583.000000 0.329375 0.000000 0.000000 0.000000 
6707200000 42 32 516 1445 -0.079826 0.082500 0.082500 8590.500000 0.329375 0.000000 0.000000 0.000000 
6717440000 24 9 0 273 -0.079905 0.082500 0.082500 8602.000000 0.330000 0.000000 0.000000 0.000000 
6727680000 70 31 0 1116 -0.079905 0.082500 0.082500 8602.000000 0.330000 0.000000 0.000000 0.000000 
6737920000 48 43 399 737 -0.079905 0.082500 0.082500 8602.000000 0.330000 0.000000 0.000000 0.000000 
6748160000 39 14 0 1008 -0.079905 0.082500 0.082500 8602.000000 0.330000 0.000000 0.000000 0.000000 
6758400000 52 68 0 343 -0.079905 0.082500 0.082500 8602.000000 0.330000 0.000000 0.000000 0.000000 
6768640000 3 41 0 184 -0.079905 0.082500 0.082500 8602.000000 0.330000 0.000000 0.000000 0.000000 
6778880000 25 79 0 24 -0.079589 0.082344 0.082344 8608.000000 0.329375 0.000000 0.000000 0.000000 
6789120000 59 30 0 806 -0.079905 0.082500 0.082500 8634.000000 0.330000 0.000000 0.000000 0.000000 
6799360000 21 35 0 1040 -0.079430 0.082500 0.082500 8631.500000 0.328750 0.000000 0.000000 0.000000 
6809600000 47 55 0 950 -0.079509 0.082500 0.082500 8777.500000 0.328750 0.000000 0.000000 0.000000 
6819840000 62 64 0 1486 -0.079905 0.082500 0.082500 8835.000000 0.330000 0.000000 0.000000 0.000000 
6830080000 60 52 0 293 -0.079905 0.082500 0.082500 8835.000000 0.330000 0.000000 0.000000 0.000000 
6840320000 76 42 0 1039 -0.079905 0.082500 0.082500 8835.000000 0.330000 0.000000 0.000000 0.000000 
6850560000 72 35 0 97 -0.079905 0.082500 0.082500 8835.000000 0.330000 0.000000 0.000000 0.000000 
6860800000 44 15 0 1408 -0.079905 0.082500 0.082500 8835.000000 0.330000 0.000000 0.000000 0.000000 
6871040000 74 10 0 328 -0.079668 0.082500 0.082500 8832.500000 0.329375 0.000000 0.000000 0.000000 
6881280000 8 50 0 1322 -0.079668 0.082500 0.082500 8864.500000 0.329375 0.000000 0.000000 0.000000 
6891520000 28 29 1278 269 -0.079430 0.082187 0.082187 8870.000000 0.328750 0.000000 0.000000 0.000000 
6901760000 38 24 0 1499 -0.079905 0.082500 0.082500 8931.000000 0.330000 0.000000 0.000000 0.000000 
6912000000 3 67 0 108 -0.079905 0.082500 0.082500 8931.000000 0.330000 0.000000 0.000000 0.000000 
6922240000 61 4 0 285 -0.079905 0.082500 0.082500 8931.000000 0.330000 0.000000 0.000000 0.000000 
6932480000 37 51 0 474 -0.079747 0.082344 0.082344 8928.000000 0.329375 0.000000 0.000000 0.000000 
6942720000 64 73 0 1321 -0.079747 0.082344 0.082344 8928.000000 0.329375 0.000000 0.000000 0.000000 
6952960000 73 15 0 958 -0.079747 0.082344 0.082344 8928.000000 0.329375 0.000000 0.000000 0.000000 
6963200000 56 56 0 1011 -0.079747 0.082344 0.082344 8928.000000 0.329375 0.000000 0.000000 0.000000 
6973440000 72 58 0 388 -0.079589 0.082187 0.082187 8957.000000 0.328750 0.000000 0.000000 0.000000 
6983680000 34 27 1176 1070 -0.079509 0.082187 0.082187 8988.000000 0.328125 0.000000 0.000000 0.000000 
6993920000 14 53 0 1489 -0.079114 0.081719 0.081719 9036.500000 0.326875 0.000000 0.000000 0.000000 
7004160000 67 24 0 1208 -0.079272 0.081875 0.081875 9039.500000 0.327500 0.000000 0.000000 0.000000 
7014400000 63 1 0 1577 -0.079351 0.082031 0.082031 9054.000000 0.327500 0.000000 0.000000 0.000000 
7024640000 11 13 0 1094 -0.079430 0.082187 0.082187 9068.500000 0.328125 0.000000 0.000000 0.000000 
7034880000 27 60 0 135 -0.079193 0.082031 0.082031 9097.000000 0.326875 0.001250 0.000000 0.000000 
7045120000 58 28 0 582 -0.079193 0.081875 0.081875 9128.500000 0.326875 0.000000 0.000000 0.000000 
7055360000 73 34 0 1242 -0.079272 0.081875 0.081875 9140.000000 0.327500 0.000000 0.000000 0.000000 
7065600000 33 39 982 1282 -0.078560 0.082031 0.082031 9135.000000 0.325000 0.001250 0.000000 0.000000 
7075840000 74 47 0 697 -0.079430 0.082031 0.082031 9270.000000 0.328125 0.000000 0.000000 0.000000 
7086080000 12 65 0 641 -0.079589 0.082187 0.082187 9284.500000 0.328750 0.000000 0.000000 0.000000 
7096320000 73 37 0 158 -0.079589 0.082187 0.082187 9299.000000 0.328750 0.000000 0.000000 0.000000 
7106560000 10 51 0 522 -0.079747 0.082344 0.082344 9302.000000 0.329375 0.000000 0.000000 0.000000 
7116800000 46 27 536 1206 -0.079826 0.082500 0.082500 9293.500000 0.329375 0.000000 0.000000 0.000000 
7127040000 55 0 0 917 -0.079905 0.082500 0.082500 9305.000000 0.330000 0.000000 0.000000 0.000000 
7137280000 68 68 0 104 -0.079905 0.082500 0.082500 9305.000000 0.330000 0.000000 0.000000 0.000000 
7147520000 70 8 0 554 -0.079905 0.082500 0.082500 9305.000000 0.330000 0.000000 0.000000 0.000000 
7157760000 71 5 0 1068 -0.080459 0.083125 0.083125 9305.500000 0.331875 0.000000 0.000000 0.000000 
7168000000 64 68 0 675 -0.080775 0.083437 0.083437 9311.500000 0.333750 0.000000 0.000000 0.000000 
7178240000 59 78 0 292 -0.081250 0.083906 0.083906 9320.500000 0.335625 0.000000 0.000000 0.000000 
7188480000 7 5 0 399 -0.081725 0.084375 0.084375 9361.500000 0.337500 0.000000 0.000000 0.000000 
7198720000 20 11 0 1182 -0.081487 0.084375 0.084375 9359.000000 0.336875 0.000625 0.000000 0.000000 
7208960000 49 9 0 1579 -0.081487 0.084375 0.084375 9391.000000 0.336875 0.000000 0.000000 0.000000 
7219200000 65 26 0 538 -0.081725 0.084531 0.084531 9414.000000 0.338125 0.000000 0.000000 0.000000 
7229440000 36 72 0 1140 -0.082041 0.084687 0.084687 9440.000000 0.338750 0.000000 0.000000 0.000000 
7239680000 22 39 0 1552 -0.082358 0.085000 0.085000 9446.000000 0.340000 0.000000 0.000000 0.000000 
7249920000 30 40 559 237 -0.082674 0.085312 0.085312 9484.000000 0.341250 0.000000 0.000000 0.000000 
7260160000 39 77 0 1370 -0.082832 0.085469 0.085469 9487.000000 0.341875 0.000000 0.000000 0.000000 
7270400000 30 29 412 932 -0.082832 0.085469 0.085469 9487.000000 0.341875 0.000000 0.000000 0.000000 
7280640000 58 35 0 1327 -0.082911 0.085781 0.085781 9490.500000 0.342500 0.000000 0.000000 0.000000 
7290880000 14 63 0 52 -0.082911 0.085781 0.085781 9490.500000 0.342500 0.000000 0.000000 0.000000 
7301120000 31 62 0 1208 -0.083149 0.085781 0.085781 9493.000000 0.343125 0.000000 0.000000 0.000000 
7311360000 33 8 0 1352 -0.083149 0.085781 0.085781 9493.000000 0.343125 0.000000 0.000000 0.000000 
7321600000 51 51 0 576 -0.082832 0.085625 0.085625 9490.500000 0.342500 0.000000 0.000000 0.000000 
7331840000 44 10 0 1227 -0.083149 0.085781 0.085781 9516.500000 0.343125 0.000000 0.000000 0.000000 
7342080000 40 10 0 237 -0.083940 0.086719 0.086719 9511.500000 0.346250 0.000000 0.000000 0.000000 
7352320000 68 12 0 1088 -0.083465 0.086406 0.086406 9522.500000 0.345000 0.000625 0.000000 0.000000 
7362560000 0 47 0 1573 -0.083544 0.086406 0.086406 9534.000000 0.345625 0.000000 0.000000 0.000000 
7372800000 24 72 0 32 -0.084335 0.087031 0.087031 9577.500000 0.348125 0.000000 0.000000 0.000000 
7383040000 50 61 0 657 -0.084335 0.087031 0.087031 9577.500000 0.348125 0.000000 0.000000 0.000000 
7393280000 37 38 594 343 -0.084652 0.087344 0.087344 9583.500000 0.349375 0.000000 0.000000 0.000000 
7403520000 19 7 0 1546 -0.084889 0.087813 0.087813 9590.000000 0.350625 0.000000 0.000000 0.000000 
7413760000 29 47 73 198 -0.085601 0.088281 0.088281 9633.500000 0.353125 0.000000 0.000000 0.000000 
7424000000 29 11 0 1161 -0.085601 0.088281 0.088281 9633.500000 0.353125 0.000000 0.000000 0.000000 
7434240000 23 5 0 1397 -0.085918 0.088594 0.088594 9639.500000 0.354375 0.000000 0.000000 0.000000 
7444480000 10 78 0 1487 -0.085601 0.088594 0.088594 9648.500000 0.353750 0.000625 0.000000 0.000000 
7454720000 26 22 0 1202 -0.085918 0.088750 0.088750 9666.000000 0.355000 0.000000 0.000000 0.000000 
7464960000 13 52 0 753 -0.086313 0.089219 0.089219 9683.500000 0.356250 0.000000 0.000000 0.000000 
7475200000 35 27 457 721 -0.086234 0.089063 0.089063 9715.000000 0.356250 0.000000 0.000000 0.000000 
7485440000 44 75 0 64 -0.086313 0.089219 0.089219 9766.500000 0.356250 0.000000 0.000000 0.000000 
7495680000 12 18 0 1427 -0.086551 0.089375 0.089375 9781.000000 0.357500 0.000000 0.000000 0.000000 
7505920000 22 8 0 771 -0.086551 0.089375 0.089375 9813.000000 0.357500 0.000000 0.000000 0.000000 
7516160000 64 20 0 773 -0.087025 0.089688 0.089688 9874.000000 0.358750 0.000000 0.000000 0.000000 
7526400000 21 60 0 1329 -0.087184 0.089844 0.089844 9877.000000 0.359375 0.000000 0.000000 0.000000 
7536640000 41 50 0 1390 -0.087184 0.089844 0.089844 9877.000000 0.359375 0.000000 0.000000 0.000000 
7546880000 41 28 150 448 -0.087184 0.089844 0.089844 9877.000000 0.359375 0.000000 0.000000 0.000000 
7557120000 51 67 0 952 -0.087025 0.089688 0.089688 9874.000000 0.358750 0.000000 0.000000 0.000000 
7567360000 10 13 0 905 -0.087025 0.089688 0.089688 9874.000000 0.358750 0.000000 0.000000 0.000000 
7577600000 3 79 0 1577 -0.086788 0.089688 0.089688 9871.500000 0.358125 0.000000 0.000000 0.000000 
7587840000 30 27 453 1498 -0.087184 0.089844 0.089844 9909.000000 0.359375 0.000000 0.000000 0.000000 
7598080000 77 21 0 148 -0.087184 0.089844 0.089844 9909.000000 0.359375 0.000000 0.000000 0.000000 
7608320000 4 30 0 1015 -0.087184 0.089844 0.089844 9909.000000 0.359375 0.000000 0.000000 0.000000 
7618560000 53 4 0 843 -0.087184 0.089844 0.089844 9909.000000 0.359375 0.000000 0.000000 0.000000 
7628800000 64 39 0 423 -0.087104 0.090156 0.090156 9889.500000 0.358750 0.000000 0.000000 0.000000 
7639040000 53 0 0 1557 -0.087025 0.090156 0.090156 9917.000000 0.359375 0.000625 0.000000 0.000000 
7649280000 10 74 0 787 -0.086946 0.090000 0.090000 9950.000000 0.359375 0.000000 0.000625 0.000000 
7659520000 25 53 0 1026 -0.087737 0.090469 0.090469 10002.000000 0.361875 0.000000 0.000000 0.000000 
7669760000 7 42 0 1034 -0.087896 0.090625 0.090625 10021.000000 0.362500 0.000000 0.000000 0.000000 
7680000000 59 12 0 769 -0.088370 0.091094 0.091094 10030.000000 0.364375 0.000000 0.000000 0.000000 
7690240000 9 21 0 422 -0.088212 0.090938 0.090938 10027.000000 0.363750 0.000000 0.000000 0.000000 
7700480000 61 63 0 1353 -0.088845 0.091563 0.091563 10039.000000 0.366250 0.000000 0.000000 0.000000 
7710720000 1 66 0 924 -0.089003 0.091719 0.091719 10042.000000 0.366875 0.000000 0.000000 0.000000 
7720960000 44 76 0 1073 -0.088845 0.091563 0.091563 10039.000000 0.366250 0.000000 0.000000 0.000000 
7731200000 26 65 0 1460 -0.089003 0.091719 0.091719 10042.000000 0.366875 0.000000 0.000000 0.000000 
7741440000 77 5 0 956 -0.089478 0.092188 0.092188 10051.000000 0.368750 0.000000 0.000000 0.000000 
7751680000 48 38 1299 848 -0.089478 0.092188 0.092188 10051.000000 0.368750 0.000000 0.000000 0.000000 
7761920000 61 15 0 245 -0.089478 0.092188 0.092188 10051.000000 0.368750 0.000000 0.000000 0.000000 
7772160000 33 9 0 1088 -0.089715 0.092500 0.092500 10045.500000 0.370000 0.000000 0.000000 0.000000 
7782400000 10 52 0 238 -0.089715 0.092500 0.092500 10045.500000 0.369375 0.000000 0.000000 0.000000 
7792640000 19 24 0 1247 -0.090190 0.092969 0.092969 10054.500000 0.371875 0.000000 0.000000 0.000000 
7802880000 56 2 0 95 -0.090823 0.093750 0.093750 10062.500000 0.374375 0.000000 0.000000 0.000000 
7813120000 55 27 0 780 -0.091535 0.094375 0.094375 10125.500000 0.376875 0.000000 0.000000 0.000000 
7823360000 58 35 0 1091 -0.092089 0.094844 0.094844 10154.000000 0.379375 0.000000 0.000000 0.000000 
7833600000 34 69 0 1314 -0.092326 0.095313 0.095312 10160.500000 0.380625 0.000000 0.000000 0.000000 
7843840000 64 47 0 471 -0.092563 0.095469 0.095469 10175.000000 0.381875 0.000000 0.000000 0.000000 
7854080000 69 57 0 857 -0.093275 0.096250 0.096250 10187.000000 0.384375 0.000000 0.000000 0.000000 
7864320000 4 47 0 1207 -0.093354 0.096250 0.096250 10198.500000 0.385000 0.000000 0.000000 0.000000 
7874560000 42 20 0 1246 -0.093987 0.097031 0.097031 10199.000000 0.386875 0.000625 0.000000 0.000000 
7884800000 41 42 96 212 -0.094620 0.097656 0.097656 10284.500000 0.390000 0.000000 0.000000 0.000000 
7895040000 31 56 0 1257 -0.095649 0.098437 0.098437 10334.000000 0.393750 0.000000 0.000000 0.000000 
7905280000 75 73 0 806 -0.095965 0.098750 0.098750 10340.000000 0.395000 0.000000 0.000000 0.000000 
7915520000 24 21 0 1226 -0.095965 0.098750 0.098750 10340.000000 0.395000 0.000000 0.000000 0.000000 
7925760000 30 7 0 1082 -0.096203 0.099062 0.099062 10334.500000 0.395625 0.000000 0.000000 0.000000 
7936000000 15 1 0 833 -0.097310 0.100156 0.100156 10387.500000 0.400625 0.000000 0.000000 0.000000 
7946240000 19 0 0 862 -0.097468 0.100312 0.100312 10390.500000 0.401250 0.000000 0.000000 0.000000 
7956480000 79 18 0 1316 -0.097785 0.100625 0.100625 10396.500000 0.402500 0.000000 0.000000 0.000000 
7966720000 58 3 0 140 -0.098180 0.101250 0.101250 10414.000000 0.404375 0.000000 0.000000 0.000000 
7976960000 76 63 0 1189 -0.099209 0.102031 0.102031 10486.500000 0.408125 0.000000 0.000000 0.000000 
7987200000 76 74 0 803 -0.099525 0.102344 0.102344 10492.500000 0.409375 0.000000 0.000000 0.000000 
7997440000 56 20 0 1109 -0.099130 0.102188 0.102188 10487.000000 0.408125 0.000000 0.000000 0.000000 
8007680000 79 73 0 3 -0.099209 0.102500 0.102500 10505.000000 0.409375 0.000625 0.000000 0.000000 
8017920000 60 37 0 542 -0.099763 0.103125 0.103125 10544.500000 0.411250 0.000000 0.000000 0.000000 
8028160000 64 33 0 292 -0.100316 0.103281 0.103281 10621.500000 0.413125 0.000000 0.000000 0.000000 
8038400000 6 12 0 226 -0.100712 0.103750 0.103750 10627.000000 0.414375 0.000000 0.000000 0.000000 
8048640000 44 31 599 134 -0.101266 0.104063 0.104063 10659.500000 0.416250 0.000000 0.000000 0.000000 
8058880000 58 14 0 454 -0.101582 0.104375 0.104375 10665.500000 0.417500 0.000000 0.000000 0.000000 
8069120000 22 36 0 468 -0.101820 0.104688 0.104688 10668.000000 0.418125 0.000000 0.000000 0.000000 
8079360000 43 48 45 1466 -0.101899 0.104844 0.104844 10667.500000 0.418750 0.000000 0.000000 0.000000 
8089600000 23 2 0 84 -0.101582 0.104688 0.104688 10673.500000 0.417500 0.000000 0.000000 0.000000 
8099840000 20 24 0 281 -0.101424 0.104688 0.104688 10682.500000 0.417500 0.000000 0.000000 0.000000 
8110080000 36 26 1071 907 -0.102453 0.105469 0.105469 10740.000000 0.420625 0.000000 0.000000 0.000000 
8120320000 15 20 0 325 -0.102690 0.105625 0.105625 10762.500000 0.422500 0.000000 0.000000 0.000000 
8130560000 62 70 0 1040 -0.103006 0.105938 0.105938 10768.500000 0.423750 0.000000 0.000000 0.000000 
8140800000 36 21 0 911 -0.103323 0.106250 0.106250 10774.500000 0.425000 0.000000 0.000000 0.000000 
8151040000 26 32 243 182 -0.103956 0.106875 0.106875 10786.500000 0.427500 0.000000 0.000000 0.000000 
8161280000 10 53 0 234 -0.104272 0.107188 0.107188 10792.500000 0.428750 0.000000 0.000000 0.000000 
8171520000 25 41 1140 916 -0.104747 0.107656 0.107656 10801.500000 0.430625 0.000000 0.000000 0.000000 
8181760000 9 79 0 769 -0.105063 0.107969 0.107969 10807.500000 0.431875 0.000000 0.000000 0.000000 
8192000000 63 61 0 371 -0.105380 0.108281 0.108281 10813.500000 0.433125 0.000000 0.000000 0.000000 
8202240000 0 15 0 626 -0.106171 0.109063 0.109063 10828.500000 0.436250 0.000000 0.000000 0.000000 
8212480000 29 59 0 1420 -0.106487 0.109375 0.109375 10834.500000 0.437500 0.000000 0.000000 0.000000 
8222720000 71 30 0 828 -0.106250 0.109375 0.109375 10848.500000 0.436875 0.000625 0.000000 0.000000 
8232960000 71 17 0 585 -0.107358 0.110313 0.110312 10932.500000 0.440625 0.000000 0.000000 0.000000 
8243200000 45 18 0 751 -0.107674 0.110625 0.110625 10938.500000 0.441875 0.000000 0.000000 0.000000 
8253440000 37 68 0 727 -0.107199 0.110469 0.110469 10944.500000 0.440625 0.000625 0.000000 0.000000 
8263680000 15 44 0 803 -0.107278 0.110469 0.110469 10979.000000 0.441250 0.000000 0.000000 0.000000 
8273920000 11 72 0 165 -0.107120 0.110313 0.110312 11019.000000 0.440625 0.000625 0.000000 0.000000 
8284160000 11 58 0 541 -0.107278 0.110313 0.110312 11042.000000 0.441250 0.000000 0.000000 0.000000 
8294400000 2 68 0 604 -0.107753 0.110625 0.110625 11071.000000 0.442500 0.000000 0.000000 0.000000 
8304640000 15 60 0 1197 -0.107911 0.110781 0.110781 11074.000000 0.443125 0.000000 0.000000 0.000000 
8314880000 58 39 0 772 -0.107911 0.110938 0.110937 11102.000000 0.442500 0.000000 0.000000 0.000000 
8325120000 33 57 0 499 -0.108149 0.111094 0.111094 11124.500000 0.443750 0.000000 0.000000 0.000000 
8335360000 64 10 0 629 -0.108070 0.110938 0.110937 11133.000000 0.443750 0.000000 0.000000 0.000000 
8345600000 24 32 472 1557 -0.108070 0.111094 0.111094 11129.000000 0.443125 0.000000 0.000000 0.000000 
8355840000 39 30 841 895 -0.108782 0.111719 0.111719 11144.500000 0.446875 0.000000 0.000000 0.000000 
8366080000 45 39 404 1504 -0.109415 0.112344 0.112344 11156.500000 0.449375 0.000000 0.000000 0.000000 
8376320000 22 75 0 999 -0.109573 0.112500 0.112500 11159.500000 0.450000 0.000000 0.000000 0.000000 
8386560000 6 1 0 424 -0.109731 0.112656 0.112656 11162.500000 0.450625 0.000000 0.000000 0.000000 
8396800000 76 23 0 611 -0.110206 0.113125 0.113125 11171.500000 0.452500 0.000000 0.000000 0.000000 
8407040000 55 71 0 989 -0.110285 0.113437 0.113437 11175.000000 0.453750 0.000000 0.000000 0.000000 
8417280000 26 36 1263 785 -0.110206 0.113281 0.113281 11183.500000 0.453125 0.000000 0.000000 0.000000 
8427520000 3 65 0 1552 -0.110443 0.113750 0.113750 11249.500000 0.453750 0.000000 0.000000 0.000000 
8437760000 60 16 0 561 -0.110918 0.114062 0.114062 11310.500000 0.455625 0.000625 0.000000 0.000000 
8448000000 76 66 0 1452 -0.111630 0.114687 0.114687 11342.500000 0.458750 0.000000 0.000000 0.000000 
8458240000 35 1 0 1085 -0.111630 0.114844 0.114844 11331.000000 0.458750 0.000000 0.000000 0.000000 
8468480000 44 26 1459 1342 -0.111630 0.114687 0.114687 11406.000000 0.458750 0.000000 0.000000 0.000000 
8478720000 30 29 412 7 -0.112263 0.115156 0.115156 11446.500000 0.460625 0.000000 0.000000 0.000000 
8488960000 79 30 0 947 -0.112421 0.115312 0.115312 11449.500000 0.461250 0.000000 0.000000 0.000000 
8499200000 78 8 0 511 -0.112579 0.115469 0.115469 11452.500000 0.461875 0.000000 0.000000 0.000000 
8509440000 63 79 0 1440 -0.112579 0.115469 0.115469 11516.500000 0.461875 0.000000 0.000000 0.000000 
8519680000 10 55 0 516 -0.112421 0.115312 0.115312 11513.500000 0.461250 0.000000 0.000000 0.000000 
8529920000 16 51 0 1058 -0.112737 0.115625 0.115625 11519.500000 0.462500 0.000000 0.000000 0.000000 
8540160000 51 72 0 362 -0.112737 0.115625 0.115625 11519.500000 0.462500 0.000000 0.000000 0.000000 
8550400000 33 46 1119 725 -0.113054 0.115937 0.115937 11525.500000 0.463750 0.000000 0.000000 0.000000 
8560640000 0 15 0 864 -0.113054 0.115937 0.115937 11525.500000 0.463750 0.000000 0.000000 0.000000 
8570880000 70 24 0 713 -0.113370 0.116250 0.116250 11531.500000 0.465000 0.000000 0.000000 0.000000 
8581120000 26 31 1162 476 -0.113212 0.116094 0.116094 11528.500000 0.464375 0.000000 0.000000 0.000000 
8591360000 39 30 841 297 -0.112975 0.116250 0.116250 11548.500000 0.463750 0.000000 0.000000 0.000000 
8601600000 72 38 0 556 -0.112816 0.116094 0.116094 11565.500000 0.463750 0.000000 0.000000 0.000000 
8611840000 2 50 0 403 -0.113370 0.116250 0.116250 11626.000000 0.465000 0.000000 0.000000 0.000000 
8622080000 26 77 0 579 -0.113370 0.116250 0.116250 11626.000000 0.465000 0.000000 0.000000 0.000000 
8632320000 61 63 0 1044 -0.113212 0.116250 0.116250 11619.000000 0.464375 0.000000 0.000000 0.000000 
8642560000 52 53 0 1044 -0.113291 0.116250 0.116250 11650.000000 0.464375 0.000000 0.000000 0.000000 
8652800000 5 29 0 351 -0.113370 0.116250 0.116250 11673.000000 0.465000 0.000000 0.000000 0.000000 
8663040000 42 66 0 1181 -0.113370 0.116250 0.116250 11673.000000 0.465000 0.000000 0.000000 0.000000 
8673280000 64 26 0 183 -0.113449 0.116406 0.116406 11664.500000 0.465000 0.000000 0.000000 0.000000 
8683520000 12 78 0 280 -0.113370 0.116250 0.116250 11673.000000 0.465000 0.000000 0.000000 0.000000 
8693760000 13 2 0 694 -0.113449 0.116406 0.116406 11664.500000 0.465000 0.000000 0.000000 0.000000 
8704000000 76 0 0 565 -0.113449 0.116562 0.116406 11644.500000 0.465000 0.000000 0.000000 0.000000 
8714240000 33 68 0 204 -0.113370 0.116250 0.116250 11673.000000 0.465000 0.000000 0.000000 0.000000 
8724480000 8 26 0 1411 -0.113370 0.116250 0.116250 11673.000000 0.465000 0.000000 0.000000 0.000000 
8734720000 6 51 0 549 -0.112816 0.115937 0.115937 11704.500000 0.463125 0.000625 0.000000 0.000000 
8744960000 42 7 0 336 -0.113212 0.116250 0.116094 11714.000000 0.464375 0.000000 0.000000 0.000000 
8755200000 47 5 0 1285 -0.113370 0.116250 0.116250 11737.000000 0.465000 0.000000 0.000000 0.000000 
8765440000 39 8 0 618 -0.113370 0.116250 0.116250 11737.000000 0.465000 0.000000 0.000000 0.000000 
8775680000 49 62 0 316 -0.113370 0.116250 0.116250 11737.000000 0.465000 0.000000 0.000000 0.000000 
8785920000 9 14 0 1237 -0.113370 0.116250 0.116250 11737.000000 0.465000 0.000000 0.000000 0.000000 
8796160000 26 17 0 56 -0.113133 0.116250 0.116250 11734.500000 0.464375 0.000000 0.000000 0.000000 
8806400000 51 64 0 748 -0.113054 0.116094 0.116094 11743.000000 0.464375 0.000000 0.000000 0.000000 
8816640000 51 61 0 434 -0.113370 0.116250 0.116250 11769.000000 0.465000 0.000000 0.000000 0.000000 
8826880000 24 57 0 1159 -0.112658 0.115937 0.115937 11795.000000 0.463125 0.000000 0.000000 0.000000 
8837120000 31 7 0 1379 -0.113370 0.116250 0.116250 11866.500000 0.465000 0.000000 0.000000 0.000000 
8847360000 75 1 0 579 -0.113370 0.116250 0.116250 11866.500000 0.465000 0.000000 0.000000 0.000000 
8857600000 17 77 0 987 -0.113133 0.116250 0.116250 11872.000000 0.464375 0.000000 0.000000 0.000000 
8867840000 57 67 0 694 -0.113054 0.116094 0.116094 11880.500000 0.464375 0.000000 0.000000 0.000000 
8878080000 70 6 0 307 -0.112737 0.115937 0.115937 11894.000000 0.463125 0.000000 0.000000 0.000000 
8888320000 51 14 0 732 -0.113054 0.116094 0.116094 11940.000000 0.464375 0.000000 0.000000 0.000000 
8898560000 33 8 0 63 -0.112975 0.116250 0.116250 11951.500000 0.463750 0.000000 0.000000 0.000000 
8908800000 9 13 0 18 -0.113370 0.116250 0.116250 12009.000000 0.465000 0.000000 0.000000 0.000000 
8919040000 3 25 0 387 -0.113370 0.116250 0.116250 12009.000000 0.465000 0.000000 0.000000 0.000000 
8929280000 25 24 0 195 -0.113370 0.116250 0.116250 12009.000000 0.465000 0.000000 0.000000 0.000000 
8939520000 48 15 0 1593 -0.113370 0.116250 0.116250 12009.000000 0.465000 0.000000 0.000000 0.000000 
8949760000 2 51 0 1500 -0.112896 0.115937 0.115937 12012.000000 0.463750 0.000000 0.000000 0.000000 
8960000000 10 31 0 437 -0.113370 0.116250 0.116250 12041.000000 0.465000 0.000000 0.000000 0.000000 
8970240000 25 1 0 200 -0.113291 0.116250 0.116250 12049.000000 0.464375 0.000000 0.000000 0.000000 
8980480000 58 21 0 247 -0.113133 0.116250 0.116250 12092.500000 0.464375 0.000625 0.000000 0.000000 
8990720000 15 40 0 197 -0.113370 0.116250 0.116250 12095.000000 0.465000 0.000000 0.000000 0.000000 
9000960000 67 4 0 54 -0.113370 0.116250 0.116250 12095.000000 0.465000 0.000000 0.000000 0.000000 
9011200000 52 59 0 1300 -0.113370 0.116250 0.116250 12095.000000 0.465000 0.000000 0.000000 0.000000 
9021440000 63 57 0 1485 -0.113370 0.116250 0.116250 12095.000000 0.465000 0.000000 0.000000 0.000000 
9031680000 24 18 0 292 -0.113370 0.116250 0.116250 12095.000000 0.465000 0.000000 0.000000 0.000000 
9041920000 26 58 0 457 -0.113370 0.116250 0.116250 12095.000000 0.465000 0.000000 0.000000 0.000000 
9052160000 18 67 0 414 -0.113370 0.116250 0.116250 12095.000000 0.465000 0.000000 0.000000 0.000000 
9062400000 78 74 0 45 -0.113370 0.116250 0.116250 12095.000000 0.465000 0.000000 0.000000 0.000000 
9072640000 5 4 0 1480 -0.113449 0.116406 0.116406 12086.500000 0.465000 0.000000 0.000000 0.000000 
9082880000 71 22 0 295 -0.113528 0.116562 0.116562 12086.000000 0.465000 0.000000 0.000000 0.000000 
9093120000 51 28 621 299 -0.113370 0.116250 0.116250 12103.000000 0.465000 0.000000 0.000000 0.000000 
9103360000 78 21 0 385 -0.113370 0.116250 0.116250 12103.000000 0.465000 0.000000 0.000000 0.000000 
9113600000 61 55 0 378 -0.113370 0.116250 0.116250 12111.000000 0.465000 0.000000 0.000000 0.000000 
9123840000 37 8 0 651 -0.113370 0.116250 0.116250 12111.000000 0.465000 0.000000 0.000000 0.000000 
9134080000 52 45 27 1146 -0.113449 0.116406 0.116406 12102.500000 0.465625 0.000000 0.000000 0.000000 
9144320000 26 55 0 1235 -0.114241 0.117188 0.117188 12117.500000 0.468750 0.000000 0.000000 0.000000 
9154560000 56 42 0 1119 -0.114557 0.117500 0.117500 12123.500000 0.470000 0.000000 0.000000 0.000000 
9164800000 37 3 0 325 -0.115348 0.118281 0.118281 12138.500000 0.472500 0.000000 0.000000 0.000000 
9175040000 50 5 0 1512 -0.115348 0.118281 0.118281 12138.500000 0.473125 0.000000 0.000000 0.000000 
9185280000 41 3 0 1494 -0.115269 0.118438 0.118438 12130.500000 0.473125 0.000000 0.000000 0.000000 
9195520000 78 35 0 1131 -0.115506 0.118750 0.118594 12125.000000 0.474375 0.000000 0.000000 0.000000 
9205760000 36 59 0 1288 -0.115823 0.118906 0.118906 12151.000000 0.475625 0.000000 0.000000 0.000000 
9216000000 12 56 0 1455 -0.116139 0.119063 0.119063 12185.500000 0.476250 0.000000 0.000000 0.000000 
9226240000 11 68 0 1295 -0.116218 0.119219 0.119219 12196.500000 0.476250 0.000000 0.000000 0.000000 
9236480000 38 20 0 994 -0.116535 0.119531 0.119531 12202.500000 0.477500 0.000000 0.000000 0.000000 
9246720000 65 77 0 1306 -0.116772 0.119688 0.119688 12225.000000 0.478750 0.000000 0.000000 0.000000 
9256960000 34 60 0 405 -0.117247 0.120156 0.120156 12266.000000 0.480625 0.000000 0.000000 0.000625 
9267200000 1 75 0 1333 -0.117563 0.120469 0.120469 12280.000000 0.481875 0.000000 0.000000 0.000625 
9277440000 34 55 0 1422 -0.117880 0.120781 0.120781 12286.000000 0.483125 0.000000 0.000000 0.000625 
9287680000 58 49 0 784 -0.117880 0.120938 0.120938 12298.000000 0.483750 0.000000 0.000000 0.000625 
9297920000 33 58 0 538 -0.117880 0.120938 0.120938 12298.000000 0.483750 0.000000 0.000000 0.000625 
9308160000 20 75 0 295 -0.118038 0.121094 0.121094 12357.000000 0.483750 0.000000 0.000000 0.000625 
9318400000 53 73 0 1219 -0.117880 0.120938 0.120938 12397.500000 0.483750 0.000000 0.000000 0.000625 
9328640000 5 57 0 90 -0.117563 0.120938 0.120938 12400.000000 0.483125 0.000000 0.000000 0.000625 
9338880000 61 6 0 916 -0.116930 0.120938 0.120938 12468.500000 0.480625 0.000000 0.000000 0.000625 
9349120000 17 8 0 1587 -0.118196 0.121094 0.121094 12695.500000 0.484375 0.000000 0.000000 0.000625 
9359360000 3 0 0 435 -0.118196 0.121094 0.121094 12695.500000 0.484375 0.000000 0.000000 0.000625 
9369600000 43 36 858 548 -0.118038 0.120938 0.120938 12692.500000 0.483750 0.000000 0.000000 0.000625 
9379840000 14 64 0 1168 -0.118038 0.120938 0.120938 12692.500000 0.483750 0.000000 0.000000 0.000625 
9390080000 8 13 0 947 -0.118196 0.121094 0.121094 12695.500000 0.484375 0.000000 0.000000 0.000625 
9400320000 66 44 0 1043 -0.118196 0.121094 0.121094 12695.500000 0.484375 0.000000 0.000000 0.000625 
9410560000 33 55 0 82 -0.117880 0.121094 0.121094 12689.500000 0.483750 0.000000 0.000000 0.000625 
9420800000 40 37 994 786 -0.118196 0.121094 0.121094 12755.000000 0.484375 0.000000 0.000000 0.000625 
9431040000 44 2 0 429 -0.117642 0.120781 0.120781 12769.500000 0.483125 0.000000 0.000000 0.000625 
9441280000 21 79 0 54 -0.117722 0.120938 0.120938 12804.500000 0.482500 0.000000 0.000000 0.000625 
9451520000 73 79 0 1379 -0.117563 0.120781 0.120625 12824.500000 0.482500 0.000000 0.000000 0.000625 
9461760000 1 69 0 1221 -0.117801 0.120938 0.120938 12871.000000 0.483125 0.000000 0.000000 0.000625 
9472000000 66 26 0 890 -0.118196 0.121094 0.121094 12917.000000 0.484375 0.000000 0.000000 0.000625 
9482240000 2 41 0 648 -0.118275 0.121250 0.121250 12908.500000 0.484375 0.000000 0.000000 0.000625 
9492480000 19 47 0 1593 -0.118196 0.121094 0.121094 12949.000000 0.484375 0.000000 0.000000 0.000625 
9502720000 54 35 0 419 -0.118196 0.121094 0.121094 12949.000000 0.484375 0.000000 0.000000 0.000625 
9512960000 0 51 0 103 -0.118196 0.121094 0.121094 12949.000000 0.484375 0.000000 0.000000 0.000625 
9523200000 50 74 0 854 -0.118196 0.121094 0.121094 12949.000000 0.484375 0.000000 0.000000 0.000625 
9533440000 49 40 72 589 -0.117959 0.121094 0.121094 12946.500000 0.483750 0.000625 0.000000 0.000625 
9543680000 19 11 0 1462 -0.117722 0.120781 0.120781 12995.000000 0.483125 0.000000 0.000000 0.000625 
9553920000 6 68 0 133 -0.117484 0.120625 0.120625 13003.500000 0.482500 0.000000 0.000000 0.000625 
9564160000 63 27 0 882 -0.117405 0.120625 0.120625 12992.000000 0.481875 0.000000 0.000000 0.000625 
9574400000 25 23 0 1341 -0.117959 0.121094 0.121094 13032.500000 0.483750 0.000000 0.000000 0.000625 
9584640000 32 5 0 1191 -0.118196 0.121094 0.121094 13113.000000 0.484375 0.000000 0.000000 0.000625 
9594880000 56 26 0 384 -0.117959 0.121094 0.121094 13110.500000 0.483750 0.000625 0.000000 0.000625 
9605120000 78 69 0 880 -0.118196 0.121094 0.121094 13145.000000 0.484375 0.000000 0.000000 0.000625 
9615360000 28 7 0 1499 -0.118196 0.121094 0.121094 13145.000000 0.484375 0.000000 0.000000 0.000625 
9625600000 6 38 0 931 -0.118196 0.121094 0.121094 13145.000000 0.484375 0.000000 0.000000 0.000625 
9635840000 43 66 0 286 -0.118196 0.121094 0.121094 13145.000000 0.484375 0.000000 0.000000 0.000625 
9646080000 18 65 0 857 -0.117959 0.121094 0.121094 13142.500000 0.483750 0.000000 0.000000 0.000625 
9656320000 14 56 0 160 -0.118196 0.121094 0.121094 13177.000000 0.484375 0.000000 0.000000 0.000625 
9666560000 60 56 0 1422 -0.118196 0.121094 0.121094 13177.000000 0.484375 0.000000 0.000000 0.000625 
9676800000 31 6 0 154 -0.118196 0.121094 0.121094 13232.000000 0.484375 0.000000 0.000000 0.000625 
9687040000 3 27 0 977 -0.118196 0.121094 0.121094 13232.000000 0.484375 0.000000 0.000000 0.000625 
9697280000 16 16 0 811 -0.118196 0.121094 0.121094 13275.500000 0.484375 0.000000 0.000000 0.000625 
9707520000 45 49 1406 1353 -0.118196 0.121094 0.121094 13275.500000 0.484375 0.000000 0.000000 0.000625 
9717760000 38 22 0 398 -0.117880 0.120938 0.120938 13281.500000 0.483750 0.000000 0.000000 0.000625 
9728000000 8 70 0 1132 -0.118196 0.121094 0.121094 13307.500000 0.484375 0.000000 0.000000 0.000625 
9738240000 52 77 0 977 -0.118196 0.121094 0.121094 13307.500000 0.484375 0.000000 0.000000 0.000625 
9748480000 78 61 0 1471 -0.117801 0.120938 0.120938 13302.000000 0.483125 0.000000 0.000000 0.000625 
9758720000 70 14 0 1091 -0.117880 0.120781 0.120781 13333.500000 0.483125 0.000000 0.000000 0.000625 
9768960000 35 8 0 1141 -0.117880 0.120781 0.120781 13333.500000 0.483125 0.000000 0.000000 0.000625 
9779200000 20 63 0 1240 -0.118196 0.121094 0.121094 13339.500000 0.484375 0.000000 0.000000 0.000625 
9789440000 77 64 0 545 -0.118038 0.120938 0.120938 13336.500000 0.483750 0.000000 0.000000 0.000625 
9799680000 64 21 0 37 -0.118275 0.121250 0.121250 13331.000000 0.484375 0.000000 0.000000 0.000625 
9809920000 30 20 0 982 -0.118196 0.121094 0.121094 13339.500000 0.484375 0.000000 0.000000 0.000625 
9820160000 31 18 0 886 -0.117722 0.120781 0.120781 13342.500000 0.483125 0.000000 0.000000 0.000625 
9830400000 22 69 0 276 -0.117959 0.121094 0.121094 13345.500000 0.483750 0.000000 0.000000 0.000625 
9840640000 62 4 0 874 -0.118038 0.120938 0.120938 13377.000000 0.483750 0.000000 0.000000 0.000625 
9850880000 45 8 0 417 -0.118196 0.121094 0.121094 13380.000000 0.484375 0.000000 0.000000 0.000625 
9861120000 73 4 0 333 -0.118038 0.120938 0.120938 13377.000000 0.483750 0.000000 0.000000 0.000625 
9871360000 18 60 0 496 -0.118117 0.121094 0.121094 13388.000000 0.483750 0.000000 0.000000 0.000625 
9881600000 24 44 519 1153 -0.118196 0.121094 0.121094 13431.500000 0.484375 0.000000 0.000000 0.000625 
9891840000 26 63 0 187 -0.118196 0.121094 0.121094 13431.500000 0.484375 0.000000 0.000000 0.000625 
9902080000 20 13 0 436 -0.117880 0.120938 0.120938 13437.500000 0.483750 0.000000 0.000000 0.000625 
9912320000 65 7 0 1480 -0.118196 0.121094 0.121094 13463.500000 0.484375 0.000000 0.000000 0.000625 
9922560000 11 15 0 743 -0.118196 0.121094 0.121094 13463.500000 0.484375 0.000000 0.000000 0.000625 
9932800000 47 31 23 661 -0.118196 0.121094 0.121094 13463.500000 0.484375 0.000000 0.000000 0.000625 
9943040000 75 19 0 730 -0.118038 0.120938 0.120938 13460.500000 0.483750 0.000000 0.000000 0.000625 
9953280000 5 33 0 755 -0.117959 0.121094 0.121094 13461.000000 0.483750 0.000000 0.000000 0.000625 
9963520000 1 35 0 1120 -0.117722 0.120625 0.120625 13486.500000 0.482500 0.000000 0.000000 0.000625 
9973760000 4 48 0 923 -0.117880 0.120781 0.120781 13489.500000 0.483125 0.000000 0.000000 0.000625 
9984000000 36 25 0 413 -0.117642 0.120938 0.120938 13506.000000 0.482500 0.000000 0.000000 0.000625 
9994240000 26 68 0 115 -0.118196 0.121094 0.121094 13575.000000 0.484375 0.000000 0.000000 0.000625 
10004480000 49 4 0 1574 -0.118196 0.121094 0.121094 13575.000000 0.484375 0.000000 0.000000 0.000625 
10014720000 59 21 0 938 -0.118434 0.121406 0.121406 13569.500000 0.485625 0.000000 0.000000 0.000625 
10024960000 5 1 0 1437 -0.118908 0.121875 0.121875 13578.500000 0.487500 0.000000 0.000000 0.000625 
10035200000 51 11 0 49 -0.119066 0.122031 0.122031 13581.500000 0.488125 0.000000 0.000000 0.000625 
10045440000 76 40 0 288 -0.119066 0.122031 0.122031 13581.500000 0.488125 0.000000 0.000000 0.000625 
10055680000 3 28 0 1033 -0.119462 0.122500 0.122500 13579.000000 0.489375 0.000000 0.000000 0.000625 
10065920000 58 70 0 266 -0.119462 0.122500 0.122500 13579.000000 0.490000 0.000000 0.000000 0.000625 
10076160000 10 78 0 1044 -0.119541 0.122500 0.122500 13590.500000 0.490000 0.000000 0.000000 0.000625 
10086400000 11 48 0 33 -0.119858 0.122813 0.122813 13596.500000 0.491250 0.000000 0.000000 0.000625 
10096640000 11 61 0 31 -0.120016 0.122969 0.122969 13599.500000 0.491875 0.000000 0.000000 0.000625 
10106880000 76 70 0 1278 -0.119937 0.123125 0.123125 13600.000000 0.491875 0.000000 0.000000 0.000625 
10117120000 60 52 0 376 -0.119541 0.123281 0.123281 13646.000000 0.491250 0.000000 0.000000 0.000625 
10127360000 77 46 0 1006 -0.120491 0.123438 0.123438 13795.500000 0.493750 0.000000 0.000000 0.000625 
10137600000 54 15 0 901 -0.120649 0.123594 0.123594 13798.500000 0.494375 0.000000 0.000000 0.000625 
10147840000 31 7 0 104 -0.120728 0.123750 0.123750 13806.000000 0.494375 0.000000 0.000000 0.000625 
10158080000 29 15 0 321 -0.121044 0.124063 0.124063 13812.000000 0.496250 0.000000 0.000000 0.000625 
10168320000 22 77 0 1222 -0.121123 0.124063 0.124063 13823.500000 0.496250 0.000000 0.000000 0.000625 
10178560000 76 73 0 682 -0.121282 0.124219 0.124219 13826.500000 0.496875 0.000000 0.000000 0.000625 
10188800000 45 49 1406 829 -0.121756 0.124688 0.124688 13835.500000 0.498750 0.000000 0.000000 0.000625 
10199040000 17 37 0 1303 -0.122231 0.125156 0.125156 13844.500000 0.500625 0.000000 0.000000 0.000625 
10209280000 24 44 519 1285 -0.122231 0.125156 0.125156 13844.500000 0.500625 0.000000 0.000000 0.000625 
10219520000 16 32 0 821 -0.122231 0.125156 0.125156 13844.500000 0.500625 0.000000 0.000000 0.000625 
10229760000 71 30 0 1124 -0.122468 0.125469 0.125469 13839.000000 0.501250 0.000000 0.000000 0.000625 
10240000000 17 57 0 1305 -0.122627 0.125625 0.125625 13850.000000 0.501875 0.000000 0.000000 0.000625 
10250240000 7 32 0 536 -0.122706 0.125625 0.125625 13861.500000 0.502500 0.000000 0.000000 0.000625 
10260480000 33 75 0 1190 -0.123022 0.125938 0.125938 13867.500000 0.503750 0.000000 0.000000 0.000625 
10270720000 3 62 0 875 -0.123022 0.125938 0.125938 13867.500000 0.503750 0.000000 0.000000 0.000625 
10280960000 67 56 0 462 -0.123022 0.125938 0.125938 13867.500000 0.503750 0.000000 0.000000 0.000625 
10291200000 25 17 0 677 -0.123022 0.125938 0.125938 13867.500000 0.503750 0.000000 0.000000 0.000625 
10301440000 61 65 0 1215 -0.122706 0.125781 0.125781 13873.500000 0.503125 0.000000 0.000000 0.000625 
10311680000 73 79 0 142 -0.123022 0.125938 0.125938 13899.500000 0.503750 0.000000 0.000000 0.000625 
10321920000 75 72 0 263 -0.123022 0.125938 0.125938 13899.500000 0.503750 0.000000 0.000000 0.000625 
10332160000 61 11 0 754 -0.122864 0.125781 0.125781 13896.500000 0.503125 0.000000 0.000000 0.000625 
10342400000 0 4 0 1517 -0.123022 0.125938 0.125938 13899.500000 0.503750 0.000000 0.000000 0.000625 
10352640000 52 12 0 431 -0.123022 0.125938 0.125938 13931.500000 0.503750 0.000000 0.000000 0.000625 
10362880000 30 69 0 5 -0.123022 0.125938 0.125938 13931.500000 0.503750 0.000000 0.000000 0.000625 
10373120000 28 5 0 1296 -0.123022 0.125938 0.125938 13931.500000 0.503750 0.000000 0.000000 0.000625 
10383360000 56 6 0 995 -0.123022 0.125938 0.125938 13955.000000 0.503750 0.000000 0.000000 0.000625 
10393600000 0 28 0 1041 -0.123022 0.125938 0.125938 13955.000000 0.503750 0.000000 0.000000 0.000625 
10403840000 37 17 0 280 -0.123022 0.125938 0.125938 13955.000000 0.503750 0.000000 0.000000 0.000625 
10414080000 30 5 0 278 -0.123022 0.125938 0.125938 13987.000000 0.503750 0.000000 0.000000 0.000625 
10424320000 56 55 0 400 -0.122468 0.125781 0.125781 13990.500000 0.502500 0.000625 0.000000 0.000625 
10434560000 31 61 0 1442 -0.123022 0.125938 0.125938 14051.000000 0.503750 0.000000 0.000000 0.000625 
10444800000 73 29 0 837 -0.122627 0.125938 0.125938 14048.500000 0.502500 0.000625 0.000000 0.000625 
10455040000 22 65 0 951 -0.122785 0.125938 0.125938 14091.000000 0.503125 0.000000 0.000000 0.000625 
10465280000 16 13 0 17 -0.122864 0.125781 0.125781 14122.500000 0.503125 0.000000 0.000000 0.000625 
10475520000 46 70 0 2 -0.122864 0.125781 0.125781 14122.500000 0.503125 0.000000 0.000000 0.000625 
10485760000 37 38 594 577 -0.122468 0.125625 0.125625 14131.500000 0.502500 0.000000 0.000000 0.000625 
10496000000 20 69 0 1274 -0.122310 0.125781 0.125781 14160.500000 0.501875 0.000000 0.000000 0.000625 
10506240000 55 2 0 671 -0.123022 0.125938 0.125938 14255.500000 0.503750 0.000000 0.000000 0.000625 
10516480000 70 0 0 248 -0.122785 0.125938 0.125938 14253.000000 0.503125 0.000000 0.000000 0.000625 
10526720000 18 16 0 1219 -0.122627 0.125781 0.125781 14258.000000 0.502500 0.000000 0.000625 0.000625 
10536960000 60 20 0 946 -0.123022 0.125938 0.125938 14295.500000 0.503750 0.000000 0.000000 0.000625 
10547200000 70 70 0 1324 -0.123022 0.125938 0.125938 14295.500000 0.503750 0.000000 0.000000 0.000625 
10557440000 58 79 0 180 -0.123022 0.125938 0.125938 14295.500000 0.503750 0.000000 0.000000 0.000625 
10567680000 63 16 0 248 -0.123022 0.125938 0.125938 14295.500000 0.503750 0.000000 0.000000 0.000625 
10577920000 1 62 0 1362 -0.122943 0.125938 0.125938 14292.000000 0.503125 0.000000 0.000000 0.000625 
10588160000 7 45 0 803 -0.122547 0.125781 0.125781 14309.500000 0.502500 0.000000 0.000000 0.000625 
10598400000 38 67 0 185 -0.122627 0.125938 0.125938 14332.500000 0.502500 0.000625 0.000000 0.000625 
10608640000 36 45 131 844 -0.123022 0.125938 0.125938 14401.500000 0.503750 0.000000 0.000000 0.000625 
10618880000 16 42 0 583 -0.123022 0.125938 0.125938 14401.500000 0.503750 0.000000 0.000000 0.000625 
10629120000 62 2 0 828 -0.123022 0.125938 0.125938 14433.500000 0.503750 0.000000 0.000000 0.000625 
10639360000 36 16 0 133 -0.123101 0.126094 0.126094 14425.000000 0.503750 0.000000 0.000000 0.000625 
10649600000 28 77 0 1477 -0.123576 0.126562 0.126562 14434.000000 0.506250 0.000000 0.000000 0.000625 
10659840000 12 38 0 760 -0.124209 0.127188 0.127188 14446.000000 0.508750 0.000000 0.000000 0.000625 
10670080000 54 9 0 321 -0.124525 0.127500 0.127500 14452.000000 0.510000 0.000000 0.000000 0.000625 
10680320000 25 8 0 1285 -0.124842 0.127812 0.127812 14458.000000 0.511250 0.000000 0.000000 0.000625 
10690560000 63 57 0 762 -0.125316 0.128281 0.128281 14467.000000 0.513125 0.000000 0.000000 0.000625 
10700800000 21 45 0 544 -0.125475 0.128438 0.128438 14470.000000 0.513750 0.000000 0.000000 0.000625 
10711040000 5 40 0 656 -0.125554 0.128594 0.128594 14485.500000 0.513750 0.000000 0.000000 0.000625 
10721280000 20 34 0 1169 -0.125949 0.128906 0.128906 14503.000000 0.515625 0.000000 0.000000 0.000625 
10731520000 33 38 909 972 -0.126187 0.129375 0.129375 14509.500000 0.516875 0.000625 0.000000 0.000625 
10741760000 40 64 0 190 -0.126345 0.129531 0.129531 14520.500000 0.517500 0.000000 0.000000 0.000625 
10752000000 12 65 0 707 -0.126741 0.129688 0.129688 14558.000000 0.518750 0.000000 0.000000 0.000625 
10762240000 41 49 309 715 -0.126503 0.129688 0.129688 14555.500000 0.518125 0.000625 0.000000 0.000625 
10772480000 22 58 0 952 -0.126661 0.129844 0.129844 14590.500000 0.518750 0.000000 0.000000 0.000625 
10782720000 67 2 0 160 -0.126582 0.129688 0.129688 14607.000000 0.518750 0.000000 0.000000 0.000625 
10792960000 69 2 0 197 -0.126582 0.130156 0.130156 14633.500000 0.518750 0.000625 0.000000 0.000625 
10803200000 16 67 0 513 -0.126661 0.130000 0.130000 14673.000000 0.519375 0.000000 0.000000 0.000625 
10813440000 45 49 1406 103 -0.127532 0.130469 0.130469 14739.500000 0.521875 0.000000 0.000000 0.000625 
10823680000 9 56 0 615 -0.127848 0.130781 0.130781 14745.500000 0.523125 0.000000 0.000000 0.000625 
10833920000 36 11 0 848 -0.127690 0.130625 0.130625 14742.500000 0.522500 0.000000 0.000000 0.000625 
10844160000 23 21 0 1017 -0.127848 0.130781 0.130781 14745.500000 0.523125 0.000000 0.000000 0.000625 
10854400000 64 67 0 407 -0.127373 0.130781 0.130781 14766.000000 0.521875 0.000000 0.000000 0.000625 
10864640000 34 26 427 49 -0.127294 0.130625 0.130625 14818.000000 0.521875 0.000000 0.000000 0.000625 
10874880000 25 46 1339 560 -0.127848 0.130781 0.130781 14878.500000 0.523125 0.000000 0.000000 0.000625 
10885120000 69 27 0 409 -0.127848 0.130781 0.130781 14878.500000 0.523125 0.000000 0.000000 0.000625 
10895360000 19 64 0 1148 -0.127848 0.130781 0.130781 14878.500000 0.523125 0.000000 0.000000 0.000625 
10905600000 14 44 0 1017 -0.127848 0.130781 0.130781 14878.500000 0.523125 0.000000 0.000000 0.000625 
10915840000 38 12 0 808 -0.127848 0.130781 0.130781 14878.500000 0.523125 0.000000 0.000000 0.000625 
10926080000 16 61 0 198 -0.127848 0.130781 0.130781 14878.500000 0.523125 0.000000 0.000000 0.000625 
10936320000 13 12 0 905 -0.127927 0.130938 0.130938 14870.000000 0.523125 0.000000 0.000000 0.000625 
10946560000 60 18 0 659 -0.128244 0.131250 0.131250 14876.000000 0.525000 0.000000 0.000000 0.000625 
10956800000 34 62 0 1276 -0.128560 0.131562 0.131562 14882.000000 0.526250 0.000000 0.000000 0.000625 
10967040000 27 71 0 49 -0.128323 0.131875 0.131875 14894.500000 0.525625 0.000625 0.000000 0.000625 
10977280000 29 10 0 1526 -0.128718 0.132031 0.132031 14911.500000 0.526875 0.000000 0.000000 0.000625 
10987520000 9 78 0 1059 -0.128718 0.131875 0.131875 14954.500000 0.527500 0.000000 0.000000 0.000625 
10997760000 52 13 0 1515 -0.128323 0.131719 0.131719 14963.500000 0.526875 0.000000 0.000000 0.000625 
11008000000 58 63 0 195 -0.128639 0.131875 0.131875 15101.000000 0.526875 0.000000 0.000000 0.000625 
11018240000 39 61 0 340 -0.128718 0.131875 0.131875 15112.500000 0.527500 0.000000 0.000000 0.000625 
11028480000 36 57 0 1304 -0.128877 0.132188 0.132031 15095.500000 0.528125 0.000000 0.000000 0.000625 
11038720000 50 70 0 1030 -0.129668 0.132812 0.132656 15130.500000 0.530625 0.000000 0.000000 0.000625 
11048960000 74 22 0 797 -0.130459 0.133594 0.133437 15145.500000 0.533750 0.000000 0.000000 0.000625 
11059200000 11 66 0 691 -0.131566 0.134688 0.134531 15166.500000 0.538125 0.000000 0.000000 0.000625 
11069440000 18 38 0 552 -0.132041 0.135156 0.135000 15175.500000 0.540000 0.000000 0.000000 0.000625 
11079680000 79 0 0 292 -0.132120 0.135156 0.135156 15195.000000 0.540000 0.000625 0.000000 0.000625 
11089920000 74 5 0 1188 -0.132437 0.135469 0.135469 15201.000000 0.541250 0.000000 0.000000 0.000625 
11100160000 9 33 0 428 -0.132595 0.135625 0.135625 15204.000000 0.541875 0.000000 0.000000 0.000625 
11110400000 53 1 0 201 -0.131646 0.135469 0.135469 15267.500000 0.538750 0.000000 0.000000 0.000625 
11120640000 10 79 0 1230 -0.132199 0.135625 0.135625 15385.500000 0.541250 0.000000 0.000000 0.000625 
11130880000 25 3 0 1041 -0.132437 0.135625 0.135625 15443.000000 0.541875 0.000000 0.000000 0.000625 
11141120000 36 75 0 674 -0.132674 0.135625 0.135625 15462.000000 0.542500 0.000000 0.000000 0.000625 
11151360000 76 7 0 876 -0.132674 0.135625 0.135625 15462.000000 0.542500 0.000000 0.000000 0.000625 
11161600000 50 14 0 552 -0.132437 0.135625 0.135625 15459.500000 0.541875 0.000000 0.000000 0.000625 
11171840000 23 51 320 523 -0.131092 0.135625 0.135625 15464.000000 0.535625 0.003125 0.000000 0.000625 
11182080000 5 57 0 944 -0.131013 0.135156 0.135156 15578.000000 0.535000 0.003750 0.000000 0.000625 
11192320000 59 22 0 1165 -0.130854 0.135469 0.135469 15662.500000 0.534375 0.003750 0.000000 0.000625 
11202560000 64 8 0 1330 -0.130854 0.135469 0.135469 15745.500000 0.535000 0.005625 0.000000 0.000625 
11212800000 21 15 0 689 -0.131487 0.135469 0.135469 15964.000000 0.538750 0.000625 0.000000 0.000625 
11223040000 43 42 482 865 -0.131725 0.135469 0.135469 16062.500000 0.540000 0.000000 0.000000 0.000625 
11233280000 59 47 0 526 -0.132041 0.135469 0.135469 16139.500000 0.540625 0.000000 0.000000 0.000625 
11243520000 24 49 3 142 -0.132753 0.135781 0.135781 16203.000000 0.542500 0.000625 0.000000 0.000625 
11253760000 57 77 0 1470 -0.132753 0.135781 0.135781 16203.000000 0.542500 0.000000 0.000000 0.000625 
11264000000 73 61 0 1358 -0.133228 0.136250 0.136250 16212.000000 0.545000 0.000000 0.000000 0.000625 
11274240000 43 48 45 354 -0.132753 0.135781 0.135781 16203.000000 0.543125 0.000000 0.000000 0.000625 
11284480000 76 75 0 1502 -0.133228 0.136406 0.136406 16240.500000 0.545625 0.000000 0.000000 0.000625 
11294720000 39 70 0 382 -0.132437 0.136094 0.136094 16266.000000 0.543750 0.000625 0.000000 0.000625 
11304960000 37 56 0 1142 -0.132911 0.136406 0.136406 16355.000000 0.543750 0.000000 0.000000 0.000625 
11315200000 40 74 0 1091 -0.133386 0.136563 0.136563 16415.500000 0.546250 0.000000 0.000000 0.000625 
11325440000 18 75 0 1554 -0.133940 0.137031 0.137031 16470.500000 0.548125 0.000000 0.000000 0.000625 
11335680000 27 8 0 383 -0.134256 0.137344 0.137344 16485.000000 0.549375 0.000000 0.000000 0.000625 
11345920000 3 64 0 262 -0.134256 0.137344 0.137344 16485.000000 0.549375 0.000000 0.000000 0.000625 
11356160000 78 55 0 1169 -0.134573 0.137813 0.137813 16520.000000 0.550000 0.000000 0.000000 0.001250 
11366400000 64 9 0 941 -0.134652 0.137656 0.137656 16583.500000 0.550625 0.000000 0.000000 0.000625 
11376640000 26 16 0 812 -0.134256 0.137813 0.137813 16584.000000 0.549375 0.001250 0.000000 0.000625 
11386880000 31 11 0 97 -0.134177 0.137656 0.137656 16635.500000 0.549375 0.000625 0.000000 0.000625 
11397120000 65 1 0 1175 -0.134098 0.137656 0.137656 16647.000000 0.548750 0.000000 0.000000 0.000625 
11407360000 2 35 0 832 -0.134177 0.137813 0.137813 16794.000000 0.550000 0.000625 0.000000 0.000625 
11417600000 63 73 0 524 -0.134415 0.137813 0.137813 16860.000000 0.551250 0.000000 0.000000 0.000625 
11427840000 30 10 0 984 -0.134968 0.138281 0.138281 16920.500000 0.552500 0.000000 0.000000 0.000625 
11438080000 25 24 0 1430 -0.135443 0.138594 0.138594 16957.500000 0.553750 0.000000 0.000000 0.000625 
11448320000 61 8 0 1376 -0.135443 0.138594 0.138594 16980.500000 0.553750 0.000000 0.000000 0.000625 
11458560000 35 1 0 947 -0.135522 0.138594 0.138594 16992.000000 0.554375 0.000000 0.000000 0.000625 
11468800000 16 20 0 390 -0.135759 0.138750 0.138750 17006.500000 0.555000 0.000000 0.000000 0.000625 
11479040000 20 23 0 1381 -0.135680 0.138750 0.138750 17011.000000 0.554375 0.000000 0.000000 0.000625 
11489280000 63 21 0 1228 -0.135997 0.139063 0.139063 17044.500000 0.555625 0.000000 0.000000 0.000625 
11499520000 9 70 0 27 -0.136313 0.139375 0.139375 17058.500000 0.556875 0.000000 0.000000 0.000625 
11509760000 9 2 0 922 -0.136392 0.139375 0.139375 17070.000000 0.557500 0.000000 0.000000 0.000625 
11520000000 50 7 0 417 -0.136313 0.139531 0.139531 17070.500000 0.557500 0.000000 0.000000 0.000625 
11530240000 66 29 0 1003 -0.136313 0.139687 0.139687 17082.000000 0.557500 0.001250 0.000000 0.000625 
11540480000 24 67 0 782 -0.136472 0.139844 0.139844 17116.500000 0.558125 0.000000 0.000000 0.000625 
11550720000 26 31 1162 1077 -0.136867 0.139844 0.139844 17197.000000 0.559375 0.000000 0.000000 0.000625 
11560960000 57 2 0 75 -0.136946 0.140156 0.140156 17217.500000 0.559375 0.000625 0.000000 0.000625 
11571200000 23 5 0 1000 -0.137025 0.140156 0.140156 17268.500000 0.560000 0.000000 0.000000 0.000625 
11581440000 39 27 1539 1033 -0.137263 0.140469 0.140469 17318.000000 0.561250 0.000000 0.000000 0.000625 
11591680000 75 31 0 1393 -0.137104 0.140469 0.140469 17326.500000 0.560625 0.000000 0.000000 0.000625 
11601920000 3 8 0 156 -0.137025 0.140313 0.140313 17358.000000 0.560625 0.000000 0.000000 0.000625 
11612160000 53 8 0 663 -0.137263 0.140469 0.140469 17392.500000 0.561250 0.000000 0.000000 0.000625 
11622400000 70 23 0 1463 -0.137104 0.140469 0.140469 17401.000000 0.560625 0.000000 0.000000 0.000625 
11632640000 77 10 0 1510 -0.137500 0.140469 0.140469 17467.000000 0.561875 0.000000 0.000000 0.000625 
11642880000 77 38 0 962 -0.137184 0.140313 0.140313 17464.000000 0.560625 0.000000 0.000000 0.000625 
11653120000 61 13 0 1592 -0.137263 0.140313 0.140313 17475.500000 0.561250 0.000000 0.000000 0.000625 
11663360000 55 9 0 1597 -0.137025 0.140313 0.140313 17489.500000 0.560625 0.000625 0.000000 0.000625 
11673600000 49 16 0 406 -0.136630 0.140313 0.140313 17538.500000 0.559375 0.000000 0.000000 0.000625 
11683840000 16 20 0 565 -0.136630 0.140000 0.140000 17644.500000 0.559375 0.000000 0.000000 0.000625 
11694080000 17 39 0 295 -0.137184 0.140313 0.140313 17693.000000 0.561250 0.000000 0.000000 0.000625 
11704320000 63 28 0 1279 -0.136867 0.140156 0.140156 17701.500000 0.560000 0.000000 0.000000 0.000625 
11714560000 27 77 0 1111 -0.137500 0.140469 0.140469 17753.500000 0.561875 0.000000 0.000000 0.000625 
11724800000 12 34 0 405 -0.137263 0.140313 0.140313 17762.000000 0.561250 0.000000 0.000000 0.000625 
11735040000 68 18 0 1368 -0.137342 0.140469 0.140469 17776.500000 0.561250 0.000000 0.000000 0.000625 
11745280000 64 13 0 701 -0.137342 0.140469 0.140469 17799.500000 0.561250 0.000625 0.000000 0.000625 
11755520000 11 76 0 299 -0.137500 0.140469 0.140469 17834.000000 0.561875 0.000000 0.000000 0.000625 
11765760000 38 54 0 1256 -0.137500 0.140469 0.140469 17897.000000 0.561875 0.000000 0.000000 0.000625 
11776000000 7 25 0 73 -0.137263 0.140469 0.140469 17897.000000 0.560625 0.000000 0.000000 0.000625 
11786240000 27 62 0 823 -0.137579 0.140625 0.140625 17943.000000 0.561875 0.000000 0.000000 0.000625 
11796480000 6 12 0 558 -0.137579 0.140625 0.140625 17943.000000 0.561875 0.000000 0.000000 0.000625 
11806720000 38 30 308 47 -0.137342 0.140469 0.140469 17951.500000 0.561250 0.000000 0.000000 0.000625 
11816960000 36 7 0 542 -0.137263 0.140313 0.140313 17960.000000 0.561250 0.000000 0.000000 0.000625 
11827200000 48 77 0 1428 -0.137263 0.140469 0.140469 17974.500000 0.560625 0.001250 0.000000 0.000625 
11837440000 37 0 0 493 -0.137104 0.140469 0.140469 17983.500000 0.560625 0.000000 0.000000 0.000625 
11847680000 30 63 0 970 -0.137500 0.140469 0.140469 18058.000000 0.561875 0.000000 0.000000 0.000625 
11857920000 56 39 0 1324 -0.137500 0.140469 0.140469 18058.000000 0.561875 0.000000 0.000000 0.000625 
11868160000 17 51 0 191 -0.137500 0.140625 0.140469 18038.000000 0.561875 0.000000 0.000000 0.000625 
11878400000 35 72 0 1599 -0.137500 0.140625 0.140469 18038.000000 0.561875 0.000000 0.000000 0.000625 
11888640000 72 6 0 1441 -0.137500 0.140625 0.140469 18038.000000 0.561875 0.000000 0.000000 0.000625 
11898880000 52 69 0 722 -0.137263 0.140313 0.140313 18058.000000 0.561250 0.000000 0.000000 0.000625 
11909120000 67 63 0 858 -0.137263 0.140313 0.140313 18090.000000 0.561250 0.000000 0.000000 0.000625 
11919360000 24 1 0 973 -0.137342 0.140313 0.140313 18101.500000 0.561250 0.000000 0.000000 0.000625 
11929600000 44 69 0 821 -0.137342 0.140469 0.140469 18127.500000 0.561250 0.000000 0.000000 0.000625 
11939840000 48 66 0 926 -0.137500 0.140469 0.140469 18182.500000 0.561875 0.000000 0.000000 0.000625 
11950080000 49 10 0 457 -0.137025 0.140156 0.140156 18176.500000 0.560000 0.000000 0.000000 0.000625 
11960320000 7 19 0 265 -0.136946 0.140000 0.140000 18199.500000 0.560000 0.000000 0.000000 0.000625 
11970560000 19 12 0 379 -0.137184 0.140156 0.140156 18234.000000 0.560625 0.000000 0.000000 0.000625 
11980800000 58 1 0 612 -0.137025 0.140156 0.140156 18234.000000 0.560000 0.000000 0.000000 0.000625 
11991040000 22 26 0 717 -0.137104 0.140313 0.140313 18257.500000 0.560625 0.000000 0.000000 0.000625 
12001280000 10 43 0 230 -0.136867 0.140156 0.140156 18277.500000 0.560000 0.000000 0.000000 0.000625 
12011520000 16 1 0 957 -0.137263 0.140469 0.140469 18326.500000 0.560625 0.001250 0.000000 0.000625 
12021760000 23 15 0 1127 -0.137184 0.140313 0.140313 18335.000000 0.560625 0.000000 0.000000 0.000625 
12032000000 45 67 0 166 -0.137579 0.140625 0.140625 18349.500000 0.561875 0.000000 0.000000 0.000625 
12042240000 40 48 323 1528 -0.138054 0.141094 0.141094 18358.500000 0.564375 0.000000 0.000000 0.000625 
12052480000 76 12 0 1115 -0.137737 0.141563 0.141563 18408.500000 0.563125 0.000000 0.000000 0.000625 
12062720000 74 78 0 209 -0.138370 0.141563 0.141563 18512.000000 0.566250 0.000000 0.000000 0.000625 
12072960000 5 37 0 1478 -0.138528 0.141719 0.141719 18538.000000 0.566875 0.000000 0.000000 0.000625 
12083200000 23 12 0 34 -0.138687 0.141875 0.141875 18564.000000 0.566875 0.000000 0.000000 0.000625 
12093440000 64 26 0 653 -0.138845 0.141875 0.141875 18587.000000 0.567500 0.000000 0.000000 0.000625 
12103680000 40 15 0 299 -0.138766 0.142031 0.142031 18590.000000 0.566875 0.000625 0.000000 0.000625 
12113920000 11 26 0 620 -0.139003 0.142187 0.142187 18613.000000 0.568125 0.000625 0.000000 0.000625 
12124160000 16 56 0 254 -0.139320 0.142500 0.142344 18619.000000 0.569375 0.000000 0.000000 0.000625 
12134400000 49 4 0 216 -0.139636 0.142969 0.142813 18628.000000 0.570625 0.000625 0.000000 0.000625 
12144640000 32 38 817 1137 -0.139794 0.143125 0.142969 18631.000000 0.571250 0.000000 0.000000 0.000625 
12154880000 23 29 529 1449 -0.139794 0.143125 0.142969 18651.000000 0.571250 0.000000 0.000000 0.000625 
12165120000 31 73 0 1246 -0.139715 0.142969 0.142813 18668.000000 0.571250 0.000000 0.000000 0.000625 
12175360000 54 55 0 568 -0.139953 0.142969 0.142969 18760.000000 0.571875 0.000000 0.000000 0.000625 
12185600000 25 16 0 300 -0.139715 0.142969 0.142969 18757.500000 0.571250 0.000000 0.000000 0.000625 
12195840000 15 28 0 402 -0.140032 0.143125 0.143125 18799.500000 0.571875 0.000000 0.000000 0.000625 
12206080000 9 63 0 687 -0.140111 0.143125 0.143125 18811.000000 0.572500 0.000000 0.000000 0.000625 
12216320000 57 32 0 1059 -0.140269 0.143281 0.143281 18848.500000 0.573125 0.000000 0.000000 0.000625 
12226560000 7 12 0 423 -0.140427 0.143594 0.143594 18854.500000 0.573750 0.000000 0.000000 0.000625 
12236800000 68 74 0 1349 -0.140506 0.143750 0.143750 18857.500000 0.573750 0.000625 0.000000 0.000625 
12247040000 23 28 523 547 -0.140269 0.143437 0.143437 18904.500000 0.573125 0.000000 0.000000 0.000625 
12257280000 75 9 0 906 -0.140190 0.143594 0.143594 18916.000000 0.573125 0.000000 0.000000 0.000625 
12267520000 18 78 0 573 -0.140585 0.143906 0.143906 18961.500000 0.573750 0.000000 0.000000 0.000625 
12277760000 45 32 199 959 -0.140902 0.143906 0.143906 19007.500000 0.575625 0.000000 0.000000 0.000625 
12288000000 76 66 0 177 -0.140665 0.144063 0.144063 19030.500000 0.575000 0.000000 0.000000 0.000625 
12298240000 69 1 0 1342 -0.141535 0.144531 0.144531 19097.000000 0.578125 0.000000 0.000000 0.000625 
12308480000 24 8 0 402 -0.141693 0.144687 0.144687 19100.000000 0.578750 0.000000 0.000000 0.000625 
12318720000 9 19 0 1555 -0.141693 0.144687 0.144687 19123.000000 0.578750 0.000000 0.000000 0.000625 
12328960000 53 13 0 797 -0.141693 0.144844 0.144844 19126.000000 0.578750 0.000000 0.000000 0.000625 
12339200000 49 39 1093 327 -0.142009 0.145000 0.145000 19129.000000 0.580000 0.000000 0.000000 0.000625 
12349440000 19 43 0 1380 -0.141772 0.145000 0.145000 19129.000000 0.579375 0.000000 0.000000 0.000625 
12359680000 56 67 0 1475 -0.142009 0.145000 0.145000 19163.500000 0.580000 0.000000 0.000000 0.000625 
12369920000 73 49 0 227 -0.141614 0.145000 0.145000 19161.000000 0.578750 0.000000 0.000000 0.000625 
12380160000 37 4 0 1147 -0.141456 0.145000 0.145000 19221.500000 0.578125 0.000625 0.000000 0.000625 
12390400000 8 61 0 1521 -0.141297 0.145000 0.145000 19253.000000 0.577500 0.000625 0.000000 0.000625 
12400640000 14 54 0 208 -0.141139 0.144844 0.144844 19321.500000 0.576875 0.001250 0.000000 0.000625 
12410880000 24 37 46 609 -0.141772 0.144844 0.144844 19455.500000 0.579375 0.000000 0.000000 0.000625 
12421120000 0 51 0 1077 -0.142009 0.145000 0.145000 19501.500000 0.580000 0.000000 0.000000 0.000625 
12431360000 76 48 0 963 -0.141456 0.144844 0.144844 19498.500000 0.577500 0.001250 0.000000 0.000625 
12441600000 62 33 0 1157 -0.141614 0.144687 0.144687 19556.000000 0.578750 0.000000 0.000000 0.000625 
12451840000 44 22 0 1330 -0.141772 0.144844 0.144844 19564.500000 0.579375 0.000000 0.000000 0.000625 
12462080000 18 69 0 808 -0.141772 0.144844 0.144844 19579.000000 0.579375 0.000000 0.000000 0.000625 
12472320000 34 6 0 989 -0.142009 0.145000 0.145000 19593.500000 0.580000 0.000000 0.000000 0.000625 
12482560000 57 11 0 619 -0.141851 0.145000 0.145000 19616.500000 0.579375 0.000000 0.000000 0.000625 
12492800000 1 62 0 676 -0.142009 0.145000 0.145000 19662.500000 0.580000 0.000000 0.000000 0.000625 
12503040000 21 41 0 1342 -0.141851 0.145000 0.145000 19685.500000 0.579375 0.000625 0.000000 0.000625 
12513280000 61 7 0 1491 -0.142009 0.145000 0.145000 19708.500000 0.580000 0.000000 0.000000 0.000625 
12523520000 43 59 0 26 -0.142009 0.145000 0.145000 19732.000000 0.580000 0.000000 0.000000 0.000625 
12533760000 14 64 0 327 -0.141772 0.144844 0.144844 19740.500000 0.579375 0.000000 0.000000 0.000625 
12544000000 9 77 0 35 -0.141772 0.145000 0.145000 19755.000000 0.578750 0.000625 0.000000 0.000625 
12554240000 24 30 1049 1503 -0.141772 0.144844 0.144844 19792.500000 0.579375 0.000000 0.000000 0.000625 
12564480000 20 54 0 598 -0.142009 0.145000 0.145000 19807.000000 0.580000 0.000000 0.000000 0.000625 
12574720000 41 23 0 1528 -0.141139 0.144687 0.144687 19831.000000 0.578125 0.000625 0.000000 0.000625 
12584960000 19 18 0 1216 -0.141218 0.144844 0.144844 19862.000000 0.578125 0.000000 0.000000 0.000625 
12595200000 23 52 611 348 -0.141772 0.145000 0.145000 19962.000000 0.579375 0.000000 0.000000 0.000625 
12605440000 16 41 0 1562 -0.141535 0.145000 0.145000 19982.500000 0.578750 0.000000 0.000000 0.000625 
12615680000 20 62 0 282 -0.141772 0.145000 0.145000 20017.000000 0.579375 0.000000 0.000000 0.000625 
12625920000 20 67 0 264 -0.142009 0.145000 0.145000 20051.500000 0.580000 0.000000 0.000000 0.000625 
12636160000 65 9 0 1341 -0.141851 0.145000 0.145000 20074.500000 0.579375 0.000625 0.000000 0.000625 
12646400000 7 14 0 59 -0.141772 0.144844 0.144844 20083.000000 0.579375 0.000000 0.000000 0.000625 
12656640000 1 79 0 1064 -0.142009 0.145000 0.145000 20097.500000 0.580000 0.000000 0.000000 0.000625 
12666880000 78 41 0 883 -0.141772 0.144844 0.144844 20097.500000 0.579375 0.000000 0.000000 0.000625 
12677120000 52 68 0 850 -0.141614 0.144687 0.144687 20106.000000 0.578750 0.000000 0.000000 0.000625 
12687360000 48 68 0 493 -0.142009 0.145000 0.145000 20123.500000 0.580000 0.000000 0.000000 0.000625 
12697600000 61 49 0 1334 -0.142009 0.145000 0.145000 20123.500000 0.580000 0.000000 0.000000 0.000625 
12707840000 8 44 0 267 -0.142009 0.145000 0.145000 20146.500000 0.580000 0.000000 0.000000 0.000625 
12718080000 17 13 0 183 -0.141535 0.145000 0.145000 20149.500000 0.578750 0.000000 0.000000 0.000625 
12728320000 56 60 0 951 -0.141297 0.145000 0.145000 20218.500000 0.576250 0.002500 0.000000 0.000625 
12738560000 6 8 0 1109 -0.141139 0.144687 0.144687 20289.500000 0.576250 0.001875 0.000000 0.000625 
12748800000 6 63 0 555 -0.140902 0.144531 0.144531 20341.500000 0.576250 0.000625 0.000000 0.000625 
12759040000 77 47 0 743 -0.141377 0.144531 0.144531 20430.000000 0.578125 0.000000 0.000000 0.000625 
12769280000 8 8 0 771 -0.142009 0.145000 0.145000 20462.000000 0.580000 0.000000 0.000000 0.000625 
12779520000 33 63 0 302 -0.142009 0.145000 0.145000 20462.000000 0.580000 0.000000 0.000000 0.000625 
12789760000 37 7 0 1531 -0.141851 0.145000 0.145000 20462.000000 0.579375 0.000000 0.000000 0.000625 
12800000000 62 47 0 1409 -0.142009 0.145000 0.145000 20493.000000 0.580000 0.000000 0.000000 0.000625 
12810240000 70 68 0 239 -0.142009 0.145000 0.145000 20516.000000 0.580000 0.000000 0.000000 0.000625 
12820480000 78 16 0 550 -0.142009 0.145000 0.145000 20516.000000 0.580000 0.000000 0.000000 0.000625 
12830720000 59 16 0 1240 -0.142009 0.145000 0.145000 20516.000000 0.580000 0.000000 0.000000 0.000625 
12840960000 34 3 0 757 -0.141772 0.144844 0.144844 20513.000000 0.579375 0.000000 0.000000 0.000625 
12851200000 55 13 0 1575 -0.142089 0.145156 0.145156 20519.000000 0.580000 0.000000 0.000000 0.000625 
12861440000 4 26 0 869 -0.141772 0.145000 0.145000 20527.500000 0.578750 0.000000 0.000000 0.000625 
12871680000 58 37 0 1305 -0.141772 0.145000 0.145000 20539.000000 0.578750 0.000000 0.000000 0.000625 
12881920000 62 52 0 286 -0.142009 0.145000 0.145000 20593.000000 0.580000 0.000000 0.000000 0.000625 
12892160000 32 0 0 706 -0.141535 0.144687 0.144687 20587.000000 0.578125 0.000625 0.000000 0.000625 
12902400000 24 71 0 1131 -0.141693 0.144844 0.144844 20590.000000 0.578750 0.000000 0.000000 0.000625 
12912640000 50 17 0 305 -0.141851 0.144844 0.144844 20636.000000 0.579375 0.000000 0.000000 0.000625 
12922880000 69 38 0 1519 -0.142009 0.145000 0.145000 20639.000000 0.580000 0.000000 0.000000 0.000625 
12933120000 40 75 0 476 -0.141693 0.145156 0.145156 20628.000000 0.578750 0.000625 0.000000 0.000625 
12943360000 39 47 1205 869 -0.141772 0.144844 0.144844 20682.500000 0.579375 0.000000 0.000000 0.000625 
12953600000 50 3 0 1148 -0.141772 0.145000 0.145000 20697.000000 0.579375 0.000000 0.000000 0.000625 
12963840000 79 46 0 1557 -0.142009 0.145000 0.145000 20731.500000 0.580000 0.000000 0.000000 0.000625 
12974080000 59 26 0 606 -0.142009 0.145000 0.145000 20731.500000 0.580000 0.000000 0.000000 0.000625 
12984320000 6 35 0 1416 -0.141772 0.145000 0.145000 20729.000000 0.579375 0.000625 0.000000 0.000625 
12994560000 53 58 0 72 -0.141772 0.145000 0.145000 20768.000000 0.579375 0.000000 0.000000 0.000625 
13004800000 42 33 1122 379 -0.142009 0.145000 0.145000 20825.500000 0.580000 0.000000 0.000000 0.000625 
13015040000 73 20 0 1078 -0.141772 0.144844 0.144844 20834.000000 0.579375 0.000000 0.000000 0.000625 
13025280000 13 6 0 765 -0.142009 0.145000 0.145000 20865.500000 0.580000 0.000000 0.000000 0.000625 
13035520000 6 23 0 905 -0.142009 0.145000 0.145000 20865.500000 0.580000 0.000000 0.000000 0.000625 
13045760000 5 22 0 373 -0.141851 0.145000 0.145000 20865.500000 0.579375 0.000000 0.000000 0.000625 
13056000000 43 55 0 803 -0.141456 0.144844 0.144844 20868.500000 0.578125 0.000625 0.000000 0.000625 
13066240000 28 75 0 513 -0.142009 0.145000 0.145000 20929.000000 0.580000 0.000000 0.000000 0.000625 
13076480000 18 38 0 930 -0.141851 0.145000 0.145000 20929.000000 0.579375 0.000625 0.000000 0.000625 
13086720000 60 6 0 272 -0.142009 0.145000 0.145000 20952.000000 0.580000 0.000000 0.000000 0.000625 
13096960000 44 61 0 1361 -0.141851 0.145000 0.145000 20952.000000 0.579375 0.000625 0.000000 0.000625 
13107200000 53 35 976 1000 -0.142009 0.145000 0.145000 20983.000000 0.580000 0.000000 0.000000 0.000625 
13117440000 67 34 0 557 -0.142009 0.145000 0.145000 20983.000000 0.580000 0.000000 0.000000 0.000625 
13127680000 49 35 1061 1524 -0.141851 0.145000 0.145000 21006.000000 0.579375 0.000625 0.000000 0.000625 
13137920000 69 37 0 981 -0.142009 0.145000 0.145000 21029.000000 0.580000 0.000000 0.000000 0.000625 
13148160000 10 30 0 107 -0.140427 0.144687 0.144687 21020.500000 0.573750 0.003125 0.000000 0.000625 
13158400000 63 49 0 1448 -0.141218 0.144531 0.144531 21181.500000 0.578125 0.000000 0.000000 0.000625 
13168640000 23 40 353 116 -0.140981 0.144687 0.144687 21210.000000 0.576875 0.000625 0.000000 0.000625 
13178880000 45 18 0 1022 -0.141139 0.144844 0.144844 21296.000000 0.577500 0.000625 0.000000 0.000625 
13189120000 74 46 0 1187 -0.142009 0.145000 0.145000 21402.000000 0.580000 0.000000 0.000000 0.000625 
13199360000 30 41 14 1462 -0.141851 0.145000 0.145000 21436.500000 0.579375 0.000000 0.000000 0.000625 
13209600000 23 74 0 1439 -0.141851 0.145000 0.145000 21459.500000 0.579375 0.000625 0.000000 0.000625 
13219840000 65 16 0 767 -0.141851 0.144844 0.144844 21479.500000 0.579375 0.000000 0.000000 0.000625 
13230080000 22 72 0 516 -0.141851 0.145000 0.145000 21497.000000 0.579375 0.000625 0.000000 0.000625 
13240320000 18 66 0 1117 -0.141772 0.144844 0.144844 21497.000000 0.579375 0.000000 0.000000 0.000625 
13250560000 72 32 0 1106 -0.142009 0.145000 0.145000 21511.500000 0.580000 0.000000 0.000000 0.000625 
13260800000 18 65 0 361 -0.141218 0.144531 0.144531 21534.500000 0.578125 0.000000 0.000000 0.000625 
13271040000 4 57 0 771 -0.141614 0.145000 0.145000 21589.500000 0.578750 0.000625 0.000000 0.000625 
13281280000 35 48 1591 855 -0.141772 0.145000 0.145000 21632.000000 0.579375 0.000000 0.000000 0.000625 
13291520000 24 13 0 999 -0.141772 0.145000 0.145000 21698.500000 0.579375 0.000000 0.000000 0.000625 
13301760000 2 36 0 907 -0.141772 0.145000 0.145000 21707.000000 0.579375 0.000000 0.000000 0.000625 
13312000000 4 78 0 1424 -0.141614 0.145000 0.145000 21738.500000 0.578750 0.000625 0.000000 0.000625 
13322240000 47 9 0 1516 -0.141851 0.145000 0.145000 21789.500000 0.579375 0.000000 0.000000 0.000625 
13332480000 11 21 0 248 -0.141693 0.144844 0.144844 21786.500000 0.578750 0.000000 0.000000 0.000625 
13342720000 75 23 0 1522 -0.141693 0.144844 0.144844 21809.500000 0.578750 0.000000 0.000000 0.000625 
13352960000 8 52 0 367 -0.141535 0.145000 0.145000 21815.000000 0.578750 0.000000 0.000000 0.000625 
13363200000 16 20 0 986 -0.141772 0.144844 0.144844 21892.500000 0.579375 0.000000 0.000000 0.000625 
13373440000 21 52 0 335 -0.141614 0.145000 0.145000 21927.500000 0.578750 0.000000 0.000000 0.000625 
13383680000 45 2 0 958 -0.142009 0.145000 0.145000 21988.500000 0.580000 0.000000 0.000000 0.000625 
13393920000 14 42 0 1219 -0.141614 0.145000 0.145000 21993.000000 0.578125 0.000625 0.000000 0.000625 
13404160000 65 51 0 733 -0.141772 0.145156 0.145000 21996.000000 0.579375 0.000000 0.000000 0.000625 
13414400000 42 55 0 1419 -0.141772 0.145000 0.144844 22027.500000 0.579375 0.000000 0.000000 0.000625 
13424640000 13 78 0 1219 -0.142009 0.145000 0.145000 22062.000000 0.580000 0.000000 0.000000 0.000625 
13434880000 64 28 0 81 -0.141772 0.145000 0.145000 22094.000000 0.578750 0.001250 0.000000 0.000625 
13445120000 48 38 1299 352 -0.141377 0.144687 0.144687 22147.500000 0.578125 0.000000 0.000000 0.000625 
13455360000 58 65 0 1329 -0.142009 0.145000 0.145000 22214.000000 0.580000 0.000000 0.000000 0.000625 
13465600000 29 22 0 1349 -0.142009 0.145000 0.145000 22214.000000 0.580000 0.000000 0.000000 0.000625 
13475840000 76 10 0 985 -0.141693 0.144844 0.144844 22230.500000 0.578750 0.000000 0.000000 0.000625 
13486080000 79 19 0 932 -0.141772 0.144844 0.144844 22250.000000 0.579375 0.000000 0.000000 0.000625 
13496320000 17 54 0 1338 -0.142009 0.145000 0.145000 22264.500000 0.580000 0.000000 0.000000 0.000625 
13506560000 50 29 34 968 -0.141851 0.145000 0.145000 22287.500000 0.579375 0.000625 0.000000 0.000625 
13516800000 73 38 0 999 -0.141693 0.144844 0.144844 22319.000000 0.578750 0.000000 0.000000 0.000625 
13527040000 5 40 0 353 -0.141772 0.144844 0.144844 22339.000000 0.579375 0.000000 0.000000 0.000625 
13537280000 19 61 0 735 -0.142009 0.145000 0.145000 22353.500000 0.580000 0.000000 0.000000 0.000625 
13547520000 39 49 305 1018 -0.142009 0.145000 0.145000 22353.500000 0.580000 0.000000 0.000000 0.000625 
13557760000 35 61 0 487 -0.141851 0.145000 0.145000 22353.500000 0.579375 0.000000 0.000000 0.000625 
13568000000 68 55 0 378 -0.141851 0.145000 0.145000 22376.500000 0.579375 0.000000 0.000000 0.000625 
13578240000 72 22 0 965 -0.141851 0.145000 0.145000 22399.500000 0.579375 0.000625 0.000000 0.000625 
13588480000 67 39 0 184 -0.141772 0.144844 0.144844 22408.000000 0.579375 0.000000 0.000000 0.000625 
13598720000 26 68 0 800 -0.141377 0.144687 0.144687 22402.500000 0.578125 0.000000 0.000000 0.000625 
13608960000 2 78 0 1596 -0.141772 0.145000 0.145000 22452.000000 0.579375 0.000000 0.000000 0.000625 
13619200000 20 23 0 404 -0.141297 0.144687 0.144687 22477.500000 0.578125 0.000000 0.000000 0.000625 
13629440000 55 46 0 115 -0.141297 0.145000 0.145000 22523.500000 0.577500 0.001875 0.000000 0.000625 
13639680000 13 77 0 1546 -0.141456 0.144844 0.144844 22601.000000 0.578750 0.000000 0.000000 0.000625 
13649920000 39 31 740 872 -0.141693 0.144844 0.144844 22670.000000 0.579375 0.000000 0.000000 0.000625 
13660160000 78 45 0 652 -0.142009 0.145000 0.145000 22696.000000 0.580000 0.000000 0.000000 0.000625 
13670400000 46 11 0 1347 -0.142089 0.145156 0.145156 22687.500000 0.580000 0.000000 0.000000 0.000625 
13680640000 16 15 0 1348 -0.142247 0.145313 0.145313 22690.500000 0.581250 0.000000 0.000000 0.000625 
13690880000 30 29 412 1234 -0.142405 0.145469 0.145469 22693.500000 0.581875 0.000000 0.000000 0.000625 
13701120000 41 48 607 605 -0.142405 0.145469 0.145469 22709.500000 0.581875 0.000000 0.000000 0.000625 
13711360000 4 55 0 841 -0.142880 0.145937 0.145937 22718.500000 0.583750 0.000000 0.000000 0.000625 
13721600000 17 65 0 360 -0.143038 0.146250 0.146250 22724.500000 0.584375 0.000000 0.000000 0.000625 
13731840000 3 44 0 365 -0.143513 0.146563 0.146563 22753.500000 0.586250 0.000000 0.000000 0.000625 
13742080000 9 73 0 361 -0.143117 0.146719 0.146719 22754.000000 0.585000 0.001250 0.000000 0.000625 
13752320000 14 42 0 639 -0.143750 0.147344 0.147344 22832.000000 0.587500 0.000000 0.000000 0.000625 
13762560000 51 5 0 1511 -0.143750 0.147031 0.147031 22898.000000 0.588125 0.000000 0.000000 0.000625 
13772800000 26 39 584 1210 -0.144066 0.147500 0.147500 22912.500000 0.589375 0.000000 0.000000 0.000625 
13783040000 46 65 0 83 -0.144146 0.147344 0.147344 22981.500000 0.589375 0.000000 0.000000 0.000625 
13793280000 72 19 0 1371 -0.144462 0.147813 0.147813 23038.000000 0.590000 0.000000 0.000000 0.000625 
13803520000 3 17 0 505 -0.144937 0.148125 0.148125 23078.500000 0.591875 0.000000 0.000000 0.000625 
13813760000 44 70 0 75 -0.145016 0.148281 0.148281 23110.500000 0.592500 0.000000 0.000000 0.000625 
13824000000 73 40 0 1343 -0.145174 0.148750 0.148750 23150.500000 0.593750 0.000000 0.000000 0.000625 
13834240000 15 38 0 820 -0.145491 0.148750 0.148750 23252.500000 0.594375 0.000000 0.000000 0.000625 
13844480000 72 18 0 1363 -0.145174 0.148594 0.148594 23316.000000 0.593125 0.001250 0.000000 0.000625 
13854720000 69 75 0 1120 -0.145016 0.148594 0.148594 23347.500000 0.592500 0.001250 0.000000 0.000625 
13864960000 30 50 360 1426 -0.144778 0.148281 0.148281 23379.000000 0.591875 0.000000 0.000000 0.000625 
13875200000 5 40 0 1579 -0.145253 0.148906 0.148906 23419.500000 0.593125 0.000000 0.000000 0.000625 
13885440000 13 5 0 415 -0.145728 0.148906 0.148906 23534.500000 0.595625 0.000000 0.000000 0.000625 
13895680000 23 44 174 1409 -0.146203 0.149531 0.149375 23566.500000 0.596875 0.000000 0.000000 0.000625 
13905920000 12 67 0 226 -0.146282 0.149531 0.149531 23586.500000 0.596875 0.000625 0.000000 0.000625 
13916160000 12 53 0 120 -0.146282 0.149375 0.149375 23606.500000 0.597500 0.000000 0.000000 0.000625 
13926400000 1 68 0 446 -0.146519 0.149531 0.149531 23621.000000 0.598125 0.000000 0.000000 0.000625 
13936640000 70 22 0 58 -0.146361 0.149531 0.149531 23621.000000 0.597500 0.000625 0.000000 0.000625 
13946880000 42 25 843 1566 -0.146203 0.149531 0.149531 23736.000000 0.596875 0.000625 0.000000 0.000625 
13957120000 29 31 451 663 -0.146044 0.149375 0.149375 23788.000000 0.596875 0.000000 0.000000 0.000625 
13967360000 45 35 7 765 -0.146361 0.149531 0.149531 23853.500000 0.597500 0.000625 0.000000 0.000625 
13977600000 24 42 270 1471 -0.146361 0.149531 0.149531 23876.500000 0.597500 0.000000 0.000000 0.000625 
13987840000 50 26 1109 556 -0.146282 0.149375 0.149375 23888.000000 0.597500 0.000000 0.000000 0.000625 
13998080000 76 43 0 1569 -0.146282 0.149375 0.149375 23888.000000 0.597500 0.000000 0.000000 0.000625 
14008320000 23 5 0 1534 -0.146361 0.149531 0.149531 23925.500000 0.597500 0.000000 0.000000 0.000625 
14018560000 12 10 0 525 -0.146361 0.149531 0.149531 23934.000000 0.597500 0.000625 0.000000 0.000625 
14028800000 47 5 0 1394 -0.146203 0.149375 0.149375 23965.500000 0.596875 0.000000 0.000000 0.000625 
14039040000 51 31 894 563 -0.146519 0.149531 0.149531 24000.000000 0.598125 0.000000 0.000000 0.000625 
14049280000 57 51 0 983 -0.146361 0.149531 0.149531 24000.000000 0.597500 0.000000 0.000000 0.000625 
14059520000 62 44 0 554 -0.146361 0.149531 0.149531 24020.000000 0.597500 0.000000 0.000000 0.000625 
14069760000 18 57 0 290 -0.146282 0.149375 0.149375 24028.500000 0.597500 0.000000 0.000000 0.000625 
14080000000 15 21 0 714 -0.146282 0.149375 0.149375 24028.500000 0.597500 0.000000 0.000000 0.000625 
14090240000 5 20 0 218 -0.146203 0.149219 0.149219 24077.000000 0.596875 0.000000 0.000000 0.000625 
14100480000 72 8 0 1225 -0.146361 0.149531 0.149531 24083.000000 0.597500 0.000000 0.000000 0.000625 
14110720000 37 24 0 1127 -0.146440 0.149531 0.149531 24117.500000 0.598125 0.000000 0.000000 0.000625 
14120960000 71 33 0 355 -0.146835 0.150156 0.150156 24118.000000 0.600000 0.000625 0.000000 0.000625 
14131200000 7 76 0 337 -0.147468 0.150625 0.150625 24161.500000 0.602500 0.000000 0.000000 0.000625 
14141440000 6 16 0 1501 -0.147231 0.150469 0.150469 24170.000000 0.601250 0.000000 0.000000 0.000625 
14151680000 49 40 72 600 -0.146915 0.150313 0.150312 24181.500000 0.600625 0.000625 0.000000 0.000625 
14161920000 62 29 0 1231 -0.148022 0.151250 0.151250 24242.500000 0.604375 0.000625 0.000000 0.000625 
14172160000 44 43 1550 1489 -0.148734 0.151875 0.151875 24266.000000 0.607500 0.000000 0.000000 0.000625 
14182400000 8 50 0 308 -0.149288 0.152656 0.152656 24294.500000 0.609375 0.000000 0.000000 0.000625 
14192640000 1 78 0 225 -0.150000 0.153125 0.153125 24346.000000 0.612500 0.000000 0.000000 0.000625 
14202880000 33 8 0 407 -0.150712 0.154062 0.154062 24364.000000 0.615625 0.000000 0.000000 0.000625 
14213120000 19 71 0 828 -0.151424 0.154531 0.154531 24435.000000 0.618125 0.000000 0.000000 0.000625 
14223360000 47 47 246 644 -0.151661 0.154844 0.154844 24452.500000 0.619375 0.000000 0.000000 0.000625 
14233600000 66 43 0 276 -0.151978 0.155312 0.155312 24501.500000 0.620625 0.000000 0.000000 0.000625 
14243840000 33 41 112 471 -0.152057 0.155625 0.155625 24519.000000 0.621250 0.000000 0.000000 0.000625 
14254080000 6 31 0 110 -0.152848 0.156094 0.156094 24608.500000 0.623750 0.000625 0.000000 0.000625 
14264320000 11 70 0 561 -0.153006 0.156250 0.156250 24611.500000 0.624375 0.000000 0.000000 0.000625 
14274560000 58 30 0 987 -0.153006 0.156250 0.156250 24635.000000 0.624375 0.000000 0.000000 0.000625 
14284800000 31 24 0 1219 -0.153639 0.156719 0.156719 24675.000000 0.626875 0.000000 0.000000 0.000625 
14295040000 1 48 0 1493 -0.153639 0.156875 0.156875 24678.000000 0.626875 0.000625 0.000000 0.000625 
14305280000 10 9 0 520 -0.153877 0.157031 0.157031 24692.500000 0.628125 0.000000 0.000000 0.000625 
14315520000 3 72 0 501 -0.154114 0.157344 0.157344 24710.000000 0.628750 0.000625 0.000000 0.000625 
14325760000 21 32 0 915 -0.154272 0.157344 0.157344 24744.500000 0.629375 0.000000 0.000000 0.000625 
14336000000 37 62 0 1068 -0.154589 0.157656 0.157656 24750.500000 0.630625 0.000000 0.000000 0.000625 
14346240000 47 43 685 892 -0.154589 0.157812 0.157656 24762.500000 0.630625 0.000000 0.000000 0.000625 
14356480000 32 28 1112 1095 -0.154589 0.157812 0.157812 24785.500000 0.630625 0.000000 0.000000 0.000625 
14366720000 20 41 0 1485 -0.154905 0.157969 0.157969 24788.500000 0.631875 0.000000 0.000000 0.000625 
14376960000 35 37 1390 1149 -0.154826 0.157969 0.157969 24800.000000 0.631875 0.000000 0.000000 0.000625 
14387200000 18 19 0 141 -0.155222 0.158281 0.158281 24817.500000 0.633125 0.000000 0.000000 0.000625 
14397440000 5 7 0 438 -0.155538 0.158594 0.158594 24823.500000 0.634375 0.000000 0.000000 0.000625 
14407680000 51 64 0 576 -0.155301 0.158594 0.158594 24898.500000 0.633750 0.000000 0.000000 0.000625 
14417920000 43 5 0 1237 -0.155854 0.158906 0.158906 24939.000000 0.635625 0.000000 0.000000 0.000625 
14428160000 19 20 0 97 -0.155617 0.158906 0.158906 24968.000000 0.635000 0.000000 0.000000 0.000625 
14438400000 16 29 0 1053 -0.155854 0.158906 0.158906 25002.500000 0.635625 0.000000 0.000000 0.000625 
14448640000 12 32 0 1457 -0.155380 0.158906 0.158906 24997.500000 0.634375 0.000625 0.000000 0.000625 
14458880000 66 44 0 83 -0.155854 0.159062 0.159062 25046.500000 0.635625 0.000000 0.000000 0.000625 
14469120000 21 75 0 1327 -0.156329 0.159375 0.159375 25075.500000 0.637500 0.000000 0.000000 0.000625 
14479360000 71 33 0 289 -0.156329 0.159375 0.159375 25075.500000 0.637500 0.000000 0.000000 0.000625 
14489600000 66 35 0 302 -0.156329 0.159375 0.159375 25075.500000 0.637500 0.000000 0.000000 0.000625 
14499840000 62 26 0 429 -0.156329 0.159375 0.159375 25107.500000 0.637500 0.000000 0.000000 0.000625 
14510080000 17 37 0 38 -0.156171 0.159375 0.159375 25108.500000 0.636875 0.000000 0.000000 0.000625 
14520320000 71 13 0 980 -0.156329 0.159375 0.159375 25131.500000 0.637500 0.000000 0.000000 0.000625 
14530560000 44 77 0 457 -0.156329 0.159375 0.159375 25131.500000 0.637500 0.000000 0.000000 0.000625 
14540800000 64 77 0 1214 -0.156329 0.159375 0.159375 25131.500000 0.637500 0.000000 0.000000 0.000625 
14551040000 57 64 0 692 -0.156092 0.159375 0.159375 25137.500000 0.636875 0.000000 0.000000 0.000625 
14561280000 1 45 0 228 -0.156092 0.159375 0.159375 25169.500000 0.636875 0.000000 0.000000 0.000625 
14571520000 57 46 0 1192 -0.156092 0.159375 0.159375 25178.000000 0.636875 0.000000 0.000000 0.000625 
14581760000 5 60 0 1412 -0.156092 0.159375 0.159375 25177.500000 0.636875 0.000000 0.000000 0.000625 
14592000000 66 69 0 884 -0.156329 0.159375 0.159375 25212.000000 0.637500 0.000000 0.000000 0.000625 
14602240000 31 0 0 1455 -0.156013 0.159219 0.159219 25218.000000 0.636875 0.000000 0.000000 0.000625 
14612480000 70 49 0 890 -0.156329 0.159375 0.159375 25252.500000 0.637500 0.000000 0.000000 0.000625 
14622720000 8 18 0 634 -0.156013 0.159375 0.159375 25246.500000 0.636875 0.000000 0.000000 0.000625 
14632960000 35 3 0 838 -0.156171 0.159219 0.159219 25289.500000 0.636875 0.000000 0.000000 0.000625 
14643200000 25 17 0 1594 -0.156171 0.159219 0.159219 25289.500000 0.636875 0.000000 0.000000 0.000625 
14653440000 60 18 0 387 -0.156329 0.159531 0.159531 25272.500000 0.636875 0.000000 0.000000 0.000625 
14663680000 12 46 0 1024 -0.156408 0.159531 0.159531 25284.000000 0.637500 0.000000 0.000000 0.000625 
14673920000 44 54 687 302 -0.156171 0.159531 0.159531 25298.000000 0.636875 0.000000 0.000000 0.000625 
14684160000 40 39 1551 389 -0.155934 0.159219 0.159219 25303.500000 0.635625 0.000000 0.000000 0.000625 
14694400000 63 71 0 318 -0.155934 0.159219 0.159219 25312.000000 0.636250 0.000000 0.000000 0.000625 
14704640000 23 13 0 624 -0.156171 0.159219 0.159219 25346.500000 0.636250 0.000000 0.000000 0.000625 
14714880000 2 77 0 1425 -0.156250 0.159375 0.159375 25338.000000 0.636250 0.000000 0.000000 0.000625 
14725120000 47 7 0 1588 -0.156171 0.159219 0.159219 25346.500000 0.636250 0.000000 0.000000 0.000625 
14735360000 63 21 0 526 -0.156171 0.159219 0.159219 25346.500000 0.636250 0.000000 0.000000 0.000625 
14745600000 10 36 0 660 -0.156329 0.159375 0.159375 25349.500000 0.637500 0.000000 0.000000 0.000625 
14755840000 63 49 0 1453 -0.156171 0.159219 0.159219 25346.500000 0.636875 0.000000 0.000000 0.000625 
14766080000 79 7 0 820 -0.156171 0.159219 0.159219 25346.500000 0.636875 0.000000 0.000000 0.000625 
14776320000 43 24 0 882 -0.155854 0.159062 0.159062 25352.500000 0.636250 0.000000 0.000000 0.000625 
14786560000 44 66 0 1398 -0.156171 0.159219 0.159219 25387.000000 0.636875 0.000000 0.000000 0.000625 
14796800000 49 22 0 397 -0.156171 0.159219 0.159219 25387.000000 0.636875 0.000000 0.000000 0.000625 
14807040000 39 2 0 572 -0.156171 0.159219 0.159219 25387.000000 0.636875 0.000000 0.000000 0.000625 
14817280000 18 49 0 28 -0.156092 0.159375 0.159375 25387.500000 0.636875 0.000000 0.000000 0.000625 
14827520000 64 12 0 461 -0.156329 0.159375 0.159375 25422.000000 0.637500 0.000000 0.000000 0.000625 
14837760000 0 2 0 1323 -0.156329 0.159375 0.159375 25462.000000 0.637500 0.000000 0.000000 0.000625 
14848000000 65 55 0 429 -0.156329 0.159375 0.159375 25462.000000 0.637500 0.000000 0.000000 0.000625 
14858240000 23 22 0 1420 -0.155854 0.159219 0.159219 25459.500000 0.636250 0.000000 0.000000 0.000625 
14868480000 59 21 0 647 -0.155538 0.158906 0.158906 25485.500000 0.635625 0.000000 0.000000 0.000625 
14878720000 76 21 0 728 -0.156329 0.159375 0.159375 25564.000000 0.637500 0.000000 0.000000 0.000625 
14888960000 66 20 0 1132 -0.156329 0.159375 0.159375 25564.000000 0.637500 0.000000 0.000000 0.000625 
14899200000 19 16 0 1311 -0.155775 0.159219 0.159219 25559.000000 0.636250 0.000000 0.000000 0.000625 
14909440000 11 43 0 1437 -0.156329 0.159375 0.159375 25628.000000 0.637500 0.000000 0.000000 0.000625 
14919680000 41 42 96 283 -0.156092 0.159375 0.159375 25625.500000 0.636875 0.000000 0.000000 0.000625 
14929920000 11 9 0 327 -0.156171 0.159219 0.159219 25673.500000 0.636875 0.000000 0.000000 0.000625 
14940160000 35 22 0 61 -0.156329 0.159375 0.159375 25676.500000 0.637500 0.000000 0.000000 0.000625 
14950400000 37 76 0 420 -0.155775 0.159375 0.159375 25662.500000 0.634375 0.000000 0.000000 0.000625 
14960640000 50 25 1228 238 -0.156171 0.159375 0.159375 25731.500000 0.636875 0.000000 0.000000 0.000625 
14970880000 75 68 0 1462 -0.156329 0.159375 0.159375 25766.000000 0.637500 0.000000 0.000000 0.000625 
14981120000 61 40 0 845 -0.156329 0.159375 0.159375 25766.000000 0.637500 0.000000 0.000000 0.000625 
14991360000 6 65 0 865 -0.156329 0.159375 0.159375 25766.000000 0.637500 0.000000 0.000000 0.000625 
15001600000 1 39 0 112 -0.156329 0.159375 0.159375 25766.000000 0.637500 0.000000 0.000000 0.000625 
15011840000 68 47 0 938 -0.155934 0.159219 0.159219 25772.000000 0.636250 0.000000 0.000000 0.000625 
15022080000 26 20 0 1106 -0.156092 0.159375 0.159375 25786.500000 0.636875 0.000000 0.000000 0.000625 
15032320000 13 22 0 894 -0.156329 0.159375 0.159375 25821.000000 0.637500 0.000000 0.000000 0.000625 
15042560000 26 2 0 1508 -0.156329 0.159375 0.159375 25821.000000 0.637500 0.000000 0.000000 0.000625 
15052800000 23 49 946 1026 -0.156092 0.159375 0.159375 25818.500000 0.636875 0.000000 0.000000 0.000625 
15063040000 37 48 960 897 -0.156013 0.159219 0.159219 25827.000000 0.636875 0.000000 0.000000 0.000625 
15073280000 50 54 1013 96 -0.156013 0.159219 0.159219 25835.500000 0.636875 0.000000 0.000000 0.000625 
15083520000 32 68 0 1067 -0.156013 0.159375 0.159375 25913.000000 0.636875 0.000000 0.000000 0.000625 
15093760000 23 27 228 32 -0.156092 0.159375 0.159375 25956.500000 0.636875 0.000000 0.000000 0.000625 
15104000000 79 11 0 1064 -0.156013 0.159219 0.159219 25973.000000 0.636875 0.000000 0.000000 0.000625 
15114240000 56 29 0 956 -0.156171 0.159219 0.159219 25996.000000 0.636875 0.000000 0.000000 0.000625 
15124480000 14 9 0 1130 -0.155696 0.159375 0.159375 26037.000000 0.635625 0.000000 0.000000 0.000625 
15134720000 53 69 0 1362 -0.155854 0.159219 0.159219 26100.000000 0.636250 0.000000 0.000000 0.000625 
15144960000 10 21 0 1100 -0.156329 0.159375 0.159375 26149.000000 0.637500 0.000000 0.000000 0.000625 
15155200000 77 7 0 506 -0.156171 0.159219 0.159219 26146.000000 0.636875 0.000000 0.000000 0.000625 
15165440000 67 74 0 927 -0.155934 0.159219 0.159219 26143.500000 0.636250 0.000000 0.000000 0.000625 
15175680000 69 54 0 347 -0.155380 0.159219 0.159219 26212.500000 0.634375 0.000625 0.000000 0.000625 
15185920000 24 11 0 1404 -0.156329 0.159375 0.159375 26358.500000 0.637500 0.000000 0.000000 0.000625 
15196160000 16 37 0 1372 -0.156329 0.159375 0.159375 26358.500000 0.637500 0.000000 0.000000 0.000625 
15206400000 38 72 0 1498 -0.156329 0.159375 0.159375 26358.500000 0.637500 0.000000 0.000000 0.000625 
15216640000 7 47 0 242 -0.156329 0.159531 0.159375 26338.500000 0.637500 0.000000 0.000000 0.000625 
15226880000 52 34 396 858 -0.156329 0.159375 0.159375 26390.500000 0.637500 0.000000 0.000000 0.000625 
15237120000 48 50 225 176 -0.156092 0.159375 0.159375 26388.000000 0.636875 0.000000 0.000000 0.000625 
15247360000 49 50 236 848 -0.156171 0.159219 0.159219 26419.500000 0.636875 0.000000 0.000000 0.000625 
15257600000 75 29 0 667 -0.156329 0.159375 0.159375 26422.500000 0.637500 0.000000 0.000000 0.000625 
15267840000 41 48 607 1270 -0.156171 0.159219 0.159219 26419.500000 0.636875 0.000000 0.000000 0.000625 
15278080000 58 13 0 1088 -0.156329 0.159375 0.159375 26422.500000 0.637500 0.000000 0.000000 0.000625 
15288320000 20 74 0 1448 -0.156329 0.159375 0.159375 26422.500000 0.637500 0.000000 0.000000 0.000625 
15298560000 40 51 782 842 -0.156329 0.159375 0.159375 26422.500000 0.637500 0.000000 0.000000 0.000625 
15308800000 16 66 0 1556 -0.156329 0.159375 0.159375 26422.500000 0.637500 0.000000 0.000000 0.000625 
15319040000 4 66 0 332 -0.155775 0.159375 0.159219 26406.000000 0.636250 0.000000 0.000000 0.000625 
15329280000 72 49 0 961 -0.156013 0.159375 0.159219 26472.500000 0.636875 0.000000 0.000000 0.000625 
15339520000 47 25 771 750 -0.156329 0.159531 0.159375 26475.000000 0.637500 0.000000 0.000000 0.000625 
15349760000 74 25 0 275 -0.156329 0.159531 0.159375 26475.000000 0.637500 0.000000 0.000000 0.000625 
15360000000 1 41 0 664 -0.156329 0.159375 0.159375 26495.000000 0.637500 0.000000 0.000000 0.000625 
15370240000 52 26 433 1491 -0.156329 0.159375 0.159375 26495.000000 0.637500 0.000000 0.000000 0.000625 
15380480000 70 48 0 1110 -0.156329 0.159375 0.159375 26495.000000 0.637500 0.000000 0.000000 0.000625 
15390720000 16 26 0 928 -0.156092 0.159375 0.159375 26492.500000 0.636875 0.000625 0.000000 0.000625 
15400960000 44 28 171 1539 -0.156092 0.159375 0.159375 26492.500000 0.636875 0.000000 0.000000 0.000625 
15411200000 11 30 0 525 -0.156329 0.159375 0.159375 26527.000000 0.637500 0.000000 0.000000 0.000625 
15421440000 72 47 0 1468 -0.156171 0.159219 0.159219 26524.000000 0.636875 0.000000 0.000000 0.000625 
15431680000 67 57 0 1589 -0.156250 0.159375 0.159375 26547.500000 0.636875 0.000000 0.000000 0.000625 
15441920000 65 19 0 164 -0.156013 0.159375 0.159375 26537.000000 0.636250 0.000000 0.000000 0.000625 
15452160000 65 63 0 904 -0.156171 0.159531 0.159531 26560.000000 0.636875 0.000000 0.000000 0.000625 
15462400000 33 34 1477 532 -0.155696 0.159375 0.159375 26597.500000 0.635625 0.000625 0.000000 0.000625 
15472640000 38 73 0 923 -0.156092 0.159219 0.159219 26654.500000 0.636875 0.000000 0.000000 0.000625 
15482880000 28 78 0 348 -0.156092 0.159375 0.159375 26666.500000 0.636875 0.000000 0.000000 0.000625 
15493120000 11 67 0 551 -0.156092 0.159375 0.159375 26675.000000 0.636875 0.000625 0.000000 0.000625 
15503360000 70 22 0 379 -0.155854 0.159375 0.159375 26704.000000 0.636250 0.000000 0.000000 0.000625 
15513600000 58 42 0 25 -0.155934 0.159375 0.159375 26758.500000 0.636250 0.000000 0.000000 0.000625 
15523840000 2 12 0 13 -0.156329 0.159375 0.159375 26801.000000 0.637500 0.000000 0.000000 0.000625 
15534080000 33 74 0 939 -0.156329 0.159375 0.159375 26801.000000 0.637500 0.000000 0.000000 0.000625 
15544320000 70 28 0 711 -0.156329 0.159375 0.159375 26801.000000 0.637500 0.000000 0.000000 0.000625 
15554560000 60 10 0 646 -0.156329 0.159375 0.159375 26801.000000 0.637500 0.000000 0.000000 0.000625 
15564800000 59 74 0 1569 -0.156329 0.159375 0.159375 26801.000000 0.637500 0.000000 0.000000 0.000625 
15575040000 63 19 0 1389 -0.156329 0.159375 0.159375 26801.000000 0.637500 0.000000 0.000000 0.000625 
15585280000 60 32 0 610 -0.156408 0.159531 0.159531 26792.500000 0.637500 0.000000 0.000000 0.000625 
15595520000 3 45 0 61 -0.155934 0.159375 0.159375 26806.500000 0.636875 0.000000 0.000000 0.000625 
15605760000 44 30 52 1345 -0.156171 0.159688 0.159688 26832.500000 0.637500 0.000000 0.000000 0.000625 
15616000000 65 73 0 593 -0.156329 0.159844 0.159844 26858.500000 0.638125 0.000000 0.000000 0.000625 
15626240000 39 59 0 893 -0.156408 0.159844 0.159844 26901.500000 0.638750 0.000625 0.000000 0.000625 
15636480000 4 38 0 1133 -0.157199 0.160312 0.160312 26956.500000 0.641250 0.000000 0.000000 0.000625 
15646720000 52 55 0 1349 -0.157358 0.160469 0.160469 26959.500000 0.641875 0.000000 0.000000 0.000625 
15656960000 16 16 0 5 -0.157358 0.160469 0.160469 26959.500000 0.641875 0.000000 0.000000 0.000625 
15667200000 5 61 0 953 -0.157516 0.160625 0.160625 26962.500000 0.642500 0.000000 0.000000 0.000625 
15677440000 14 51 0 245 -0.157832 0.160938 0.160938 26968.500000 0.643750 0.000000 0.000000 0.000625 
15687680000 50 49 374 728 -0.157832 0.161250 0.161250 26960.500000 0.644375 0.000000 0.000000 0.000625 
15697920000 33 59 0 1460 -0.158544 0.161719 0.161719 27004.000000 0.646875 0.000000 0.000000 0.000625 
15708160000 70 27 0 1298 -0.158861 0.162031 0.162031 27010.000000 0.648125 0.000000 0.000000 0.000625 
15718400000 65 19 0 799 -0.159335 0.162500 0.162500 27019.000000 0.650000 0.000000 0.000000 0.000625 
15728640000 0 73 0 859 -0.159335 0.162500 0.162500 27019.000000 0.650000 0.000000 0.000000 0.000625 
15738880000 39 30 841 493 -0.159968 0.163125 0.163125 27031.000000 0.652500 0.000000 0.000000 0.000625 
15749120000 4 70 0 1191 -0.160127 0.163281 0.163281 27034.000000 0.653125 0.000000 0.000000 0.000625 
15759360000 26 8 0 882 -0.159889 0.163281 0.163281 27031.500000 0.652500 0.000000 0.000000 0.000625 
15769600000 66 54 0 586 -0.160759 0.163906 0.163906 27078.000000 0.655625 0.000000 0.000000 0.000625 
15779840000 60 64 0 771 -0.161076 0.164219 0.164219 27084.000000 0.656875 0.000000 0.000000 0.000625 
15790080000 27 14 0 1498 -0.161392 0.164531 0.164531 27090.000000 0.657500 0.000000 0.000000 0.000625 
15800320000 72 27 0 963 -0.161313 0.164531 0.164531 27078.500000 0.658125 0.000000 0.000000 0.000625 
15810560000 23 5 0 1171 -0.161946 0.165313 0.165313 27102.500000 0.660000 0.000000 0.000000 0.000625 
15820800000 45 75 0 1058 -0.162104 0.165625 0.165625 27094.000000 0.661250 0.000625 0.000000 0.000625 
15831040000 74 23 0 388 -0.162896 0.166250 0.166250 27129.000000 0.664375 0.000000 0.000000 0.000625 
15841280000 49 44 1166 619 -0.163212 0.166563 0.166563 27183.000000 0.665625 0.000000 0.000000 0.000625 
15851520000 6 24 0 218 -0.163608 0.166719 0.166719 27220.500000 0.666875 0.000000 0.000000 0.000625 
15861760000 20 7 0 512 -0.163608 0.167344 0.167344 27236.500000 0.668125 0.000625 0.000000 0.000625 
15872000000 13 68 0 1359 -0.163924 0.167500 0.167500 27317.000000 0.668750 0.001250 0.000000 0.000625 
15882240000 51 72 0 535 -0.162816 0.167500 0.167500 27397.500000 0.665000 0.000625 0.000000 0.000625 
15892480000 30 33 1562 222 -0.164320 0.167969 0.167969 27619.000000 0.670625 0.000000 0.000000 0.000625 
15902720000 31 33 1465 1195 -0.165032 0.168125 0.168125 27702.500000 0.672500 0.000000 0.000000 0.000625 
15912960000 42 0 0 523 -0.165269 0.168594 0.168594 27709.000000 0.673750 0.000000 0.000000 0.000625 
15923200000 45 2 0 252 -0.165190 0.168437 0.168437 27717.500000 0.673750 0.000000 0.000000 0.000625 
15933440000 44 45 676 1290 -0.165427 0.168750 0.168750 27835.500000 0.674375 0.000625 0.000000 0.000625 
15943680000 66 76 0 100 -0.164478 0.168437 0.168437 28010.000000 0.669375 0.001250 0.000000 0.000625 
15953920000 31 4 0 779 -0.164953 0.169063 0.169063 28073.000000 0.671250 0.000625 0.000000 0.000625 
15964160000 39 47 1205 1132 -0.165585 0.168750 0.168750 28237.000000 0.675000 0.000000 0.000000 0.000625 
15974400000 47 53 1210 1084 -0.165902 0.169063 0.169063 28243.000000 0.676250 0.000000 0.000000 0.000625 
15984640000 61 44 0 350 -0.166297 0.169375 0.169375 28260.500000 0.677500 0.000000 0.000000 0.000625 
15994880000 75 74 0 310 -0.166614 0.170000 0.170000 28313.500000 0.679375 0.000000 0.000625 0.000625 
16005120000 29 33 1107 1572 -0.166693 0.169844 0.169844 28345.000000 0.679375 0.000000 0.000000 0.000625 
16015360000 44 46 1357 1360 -0.167168 0.170313 0.170313 28386.000000 0.681250 0.000000 0.000000 0.000625 
16025600000 30 0 0 456 -0.167326 0.170469 0.170469 28389.000000 0.681875 0.000000 0.000000 0.000625 
16035840000 51 0 0 1474 -0.167484 0.170781 0.170781 28404.000000 0.683125 0.000000 0.000000 0.000625 
16046080000 37 21 0 1059 -0.168117 0.171250 0.171250 28468.000000 0.685000 0.000000 0.000000 0.000625 
16056320000 24 78 0 216 -0.168275 0.171406 0.171406 28471.000000 0.685625 0.000000 0.000000 0.000625 
16066560000 73 50 0 918 -0.168275 0.171406 0.171406 28471.000000 0.685000 0.000000 0.000000 0.000625 
16076800000 6 72 0 1229 -0.169066 0.172187 0.172187 28526.000000 0.688750 0.000000 0.000000 0.000625 
16087040000 71 40 0 436 -0.169858 0.172969 0.172969 28573.000000 0.691250 0.000000 0.000000 0.000625 
16097280000 9 70 0 473 -0.170411 0.173594 0.173594 28573.500000 0.692500 0.000000 0.000000 0.000625 
16107520000 13 8 0 1019 -0.170491 0.173906 0.173906 28577.000000 0.693125 0.000000 0.000000 0.000625 
16117760000 8 71 0 314 -0.171203 0.174375 0.174375 28620.500000 0.695625 0.000000 0.000000 0.000625 
16128000000 76 10 0 1357 -0.171203 0.174375 0.174375 28667.000000 0.695625 0.000000 0.000000 0.000625 
16138240000 71 53 0 1411 -0.170965 0.174375 0.174375 28664.500000 0.695000 0.000000 0.000000 0.000625 
16148480000 49 48 1284 1232 -0.171203 0.174375 0.174375 28699.000000 0.695625 0.000000 0.000000 0.000625 
16158720000 39 0 0 347 -0.171440 0.174687 0.174687 28693.500000 0.696875 0.000000 0.000000 0.000625 
16168960000 41 41 1257 1081 -0.171361 0.174531 0.174531 28734.000000 0.696875 0.000000 0.000000 0.000625 
16179200000 22 65 0 510 -0.171598 0.174844 0.174844 28728.500000 0.697500 0.000000 0.000000 0.000625 
16189440000 55 45 988 504 -0.171361 0.174531 0.174531 28734.000000 0.696875 0.000000 0.000000 0.000625 
16199680000 76 24 0 1160 -0.171361 0.174531 0.174531 28734.000000 0.696875 0.000000 0.000000 0.000625 
16209920000 11 74 0 839 -0.171361 0.174531 0.174531 28734.000000 0.696875 0.000000 0.000000 0.000625 
16220160000 9 40 0 1100 -0.171203 0.174375 0.174375 28731.000000 0.696250 0.000000 0.000000 0.000625 
16230400000 2 63 0 1399 -0.170807 0.174531 0.174531 28754.500000 0.695625 0.000000 0.000000 0.000625 
16240640000 1 63 0 223 -0.170649 0.174219 0.174219 28794.500000 0.695000 0.000000 0.000000 0.000625 
16250880000 42 71 0 440 -0.171123 0.174531 0.174531 28846.500000 0.696250 0.000000 0.000000 0.000625 
16261120000 54 73 0 1266 -0.171282 0.174375 0.174375 28901.000000 0.697500 0.000000 0.000000 0.000625 
16271360000 56 58 0 173 -0.171282 0.174375 0.174375 28901.000000 0.697500 0.000000 0.000000 0.000625 
16281600000 34 14 0 800 -0.171282 0.174375 0.174375 28901.000000 0.697500 0.000000 0.000000 0.000625 
16291840000 68 62 0 1499 -0.171282 0.174375 0.174375 28901.000000 0.697500 0.000000 0.000000 0.000625 
16302080000 58 30 0 1183 -0.170807 0.174375 0.174375 28896.000000 0.696250 0.000000 0.000000 0.000625 
16312320000 60 41 0 59 -0.171044 0.174375 0.174375 28930.500000 0.696875 0.000000 0.000000 0.000625 
16322560000 27 16 0 1521 -0.171044 0.174375 0.174375 28985.000000 0.696875 0.000000 0.000000 0.000625 
16332800000 31 64 0 147 -0.171044 0.174375 0.174375 28985.000000 0.696875 0.000000 0.000000 0.000625 
16343040000 34 8 0 491 -0.171044 0.174375 0.174375 29028.500000 0.696875 0.000000 0.000000 0.000625 
16353280000 73 45 0 3 -0.170886 0.174219 0.174219 29074.000000 0.696250 0.000000 0.000000 0.000625 
16363520000 51 79 0 529 -0.171282 0.174375 0.174375 29111.500000 0.697500 0.000000 0.000000 0.000625 
16373760000 3 19 0 399 -0.171123 0.174219 0.174219 29140.500000 0.696875 0.000000 0.000000 0.000625 
16384000000 24 32 472 541 -0.170649 0.174063 0.174063 29186.500000 0.696250 0.000000 0.000000 0.000625 
16394240000 29 79 0 610 -0.170411 0.173906 0.173906 29195.000000 0.695625 0.000000 0.000000 0.000625 
16404480000 58 1 0 444 -0.170570 0.174063 0.174063 29230.000000 0.695625 0.000000 0.000000 0.000625 
16414720000 79 58 0 735 -0.171282 0.174375 0.174375 29293.500000 0.697500 0.000000 0.000000 0.000625 
16424960000 44 68 0 525 -0.171123 0.174219 0.174219 29290.500000 0.696875 0.000000 0.000000 0.000625 
16435200000 66 77 0 1008 -0.171282 0.174375 0.174375 29293.500000 0.697500 0.000000 0.000000 0.000625 
16445440000 67 23 0 1536 -0.171282 0.174375 0.174375 29293.500000 0.697500 0.000000 0.000000 0.000625 
16455680000 56 34 658 516 -0.171282 0.174375 0.174375 29293.500000 0.697500 0.000000 0.000000 0.000625 
16465920000 58 74 0 1305 -0.171044 0.174375 0.174375 29291.000000 0.696875 0.000625 0.000000 0.000625 
16476160000 43 52 531 1319 -0.170965 0.174063 0.174063 29327.500000 0.696250 0.000000 0.000000 0.000625 
16486400000 5 36 0 484 -0.171123 0.174219 0.174219 29330.500000 0.696875 0.000000 0.000000 0.000625 
16496640000 2 42 0 1189 -0.171282 0.174375 0.174375 29333.500000 0.697500 0.000000 0.000000 0.000625 
16506880000 16 11 0 1337 -0.171282 0.174375 0.174375 29333.500000 0.697500 0.000000 0.000000 0.000625 
16517120000 62 58 0 1593 -0.171282 0.174375 0.174375 29333.500000 0.697500 0.000000 0.000000 0.000625 
16527360000 40 68 0 258 -0.171282 0.174375 0.174375 29333.500000 0.697500 0.000000 0.000000 0.000625 
16537600000 22 72 0 620 -0.171282 0.174375 0.174375 29333.500000 0.697500 0.000000 0.000000 0.000625 
16547840000 30 58 0 1247 -0.171282 0.174375 0.174375 29333.500000 0.697500 0.000000 0.000000 0.000625 
16558080000 19 60 0 1152 -0.171044 0.174375 0.174375 29331.000000 0.696875 0.000000 0.000000 0.000625 
16568320000 12 69 0 290 -0.171044 0.174375 0.174375 29331.000000 0.696875 0.000000 0.000000 0.000625 
16578560000 4 78 0 77 -0.170807 0.174219 0.174219 29347.500000 0.696250 0.000000 0.000000 0.000625 
16588800000 70 6 0 1279 -0.171123 0.174219 0.174219 29393.500000 0.696875 0.000000 0.000000 0.000625 
16599040000 22 55 0 1157 -0.171282 0.174375 0.174375 29396.500000 0.697500 0.000000 0.000000 0.000625 
16609280000 61 12 0 42 -0.171282 0.174375 0.174375 29396.500000 0.697500 0.000000 0.000000 0.000625 
16619520000 60 35 0 96 -0.171282 0.174375 0.174375 29396.500000 0.697500 0.000000 0.000000 0.000625 
16629760000 23 20 0 729 -0.171282 0.174375 0.174375 29396.500000 0.697500 0.000000 0.000000 0.000625 
16640000000 37 65 0 771 -0.171282 0.174375 0.174375 29396.500000 0.697500 0.000000 0.000000 0.000625 
16650240000 16 51 0 422 -0.171044 0.174375 0.174375 29394.000000 0.696875 0.000000 0.000000 0.000625 
16660480000 23 16 0 1080 -0.171282 0.174375 0.174375 29445.000000 0.697500 0.000000 0.000000 0.000625 
16670720000 4 60 0 673 -0.171282 0.174375 0.174375 29445.000000 0.697500 0.000000 0.000000 0.000625 
16680960000 35 1 0 653 -0.171282 0.174375 0.174375 29453.000000 0.697500 0.000000 0.000000 0.000625 
16691200000 61 47 0 683 -0.171282 0.174375 0.174375 29453.000000 0.697500 0.000000 0.000000 0.000625 
16701440000 14 69 0 1026 -0.170807 0.174375 0.174375 29448.000000 0.696250 0.000000 0.000000 0.000625 
16711680000 59 35 0 582 -0.170807 0.174063 0.174063 29496.000000 0.696250 0.000000 0.000000 0.000625 
16721920000 56 21 0 206 -0.171044 0.174219 0.174219 29510.500000 0.696875 0.000000 0.000000 0.000625 
16732160000 42 18 0 948 -0.170807 0.174375 0.174375 29565.000000 0.696250 0.000000 0.000000 0.000625 
16742400000 23 65 0 357 -0.171123 0.174375 0.174375 29634.000000 0.696875 0.000000 0.000000 0.000625 
16752640000 5 4 0 800 -0.170570 0.174063 0.174063 29717.000000 0.695625 0.000000 0.000000 0.000625 
16762880000 60 3 0 1155 -0.170728 0.174219 0.174219 29806.500000 0.696250 0.000000 0.000000 0.000625 
16773120000 19 78 0 876 -0.170728 0.174219 0.174219 29815.000000 0.696250 0.000000 0.000000 0.000625 
16783360000 25 67 0 1410 -0.170886 0.174219 0.174219 29901.500000 0.696250 0.000000 0.000000 0.000625 
16793600000 36 57 0 127 -0.171044 0.174375 0.174375 29936.500000 0.696875 0.000000 0.000000 0.000625 
16803840000 1 45 0 1518 -0.170965 0.174219 0.174219 29977.000000 0.696875 0.000000 0.000000 0.000625 
16814080000 55 22 0 1034 -0.171282 0.174375 0.174375 30003.000000 0.697500 0.000000 0.000000 0.000625 
16824320000 55 70 0 816 -0.171282 0.174375 0.174375 30003.000000 0.697500 0.000000 0.000000 0.000625 
16834560000 2 66 0 1583 -0.171282 0.174375 0.174375 30003.000000 0.697500 0.000000 0.000000 0.000625 
16844800000 9 37 0 1306 -0.171361 0.174531 0.174531 30034.500000 0.697500 0.000000 0.000000 0.000625 
16855040000 37 68 0 462 -0.172152 0.175313 0.175313 30049.500000 0.701250 0.000000 0.000000 0.000625 
16865280000 19 53 0 311 -0.172706 0.176094 0.176094 30062.000000 0.703750 0.000000 0.000625 0.000625 
16875520000 59 40 0 1192 -0.172864 0.176250 0.176250 30065.000000 0.704375 0.000000 0.000000 0.000625 
16885760000 24 36 376 1494 -0.172706 0.176250 0.176250 30074.000000 0.704375 0.000000 0.000000 0.000625 
16896000000 53 65 0 1529 -0.173418 0.176563 0.176563 30146.000000 0.706250 0.000000 0.000000 0.000625 
16906240000 36 71 0 1578 -0.173576 0.176719 0.176719 30149.000000 0.706875 0.000000 0.000000 0.000625 
16916480000 0 59 0 409 -0.173339 0.176719 0.176719 30216.000000 0.706250 0.000625 0.000000 0.000625 
16926720000 16 41 0 1239 -0.173259 0.176563 0.176563 30236.000000 0.706250 0.000000 0.000000 0.000625 
16936960000 44 45 676 480 -0.173734 0.176875 0.176875 30265.000000 0.707500 0.000000 0.000000 0.000625 
16947200000 53 56 0 1101 -0.173734 0.176875 0.176875 30265.000000 0.707500 0.000000 0.000000 0.000625 
16957440000 36 30 1056 836 -0.173734 0.176875 0.176875 30265.000000 0.707500 0.000000 0.000000 0.000625 
16967680000 28 73 0 1583 -0.173655 0.177031 0.177031 30265.500000 0.707500 0.000625 0.000000 0.000625 
16977920000 30 40 559 1059 -0.173101 0.177187 0.177187 30380.500000 0.706250 0.001250 0.000000 0.000625 
16988160000 46 59 0 678 -0.173972 0.177500 0.177500 30478.500000 0.709375 0.000000 0.000000 0.000625 
16998400000 19 28 0 1246 -0.174684 0.177813 0.177813 30594.000000 0.711250 0.000000 0.000000 0.000625 
17008640000 72 36 0 1232 -0.174684 0.177969 0.177969 30606.000000 0.711875 0.000000 0.000000 0.000625 
17018880000 8 45 0 773 -0.175000 0.178125 0.178125 30640.500000 0.712500 0.000000 0.000000 0.000625 
17029120000 53 47 119 817 -0.175158 0.178281 0.178281 30643.500000 0.713125 0.000000 0.000000 0.000625 
17039360000 63 32 0 647 -0.175475 0.178594 0.178594 30649.500000 0.714375 0.000000 0.000000 0.000625 
17049600000 42 5 0 1579 -0.175633 0.178750 0.178750 30652.500000 0.715000 0.000000 0.000000 0.000625 
17059840000 68 68 0 1068 -0.175712 0.178906 0.178906 30644.000000 0.715000 0.000000 0.000000 0.000625 
17070080000 7 18 0 1041 -0.175870 0.179063 0.179063 30679.000000 0.715625 0.000000 0.000000 0.000625 
17080320000 5 77 0 507 -0.176503 0.179688 0.179688 30699.000000 0.718125 0.000000 0.000000 0.000625 
17090560000 60 47 0 1309 -0.176661 0.179844 0.179844 30702.000000 0.718750 0.000000 0.000000 0.000625 
17100800000 54 10 0 1229 -0.176978 0.180156 0.180156 30708.000000 0.720625 0.000000 0.000000 0.000625 
17111040000 55 1 0 1209 -0.177294 0.180469 0.180469 30714.000000 0.721875 0.000000 0.000000 0.000625 
17121280000 36 1 0 231 -0.177611 0.181094 0.180938 30720.000000 0.723750 0.000000 0.000000 0.000625 
17131520000 29 0 0 1385 -0.177136 0.181250 0.181094 30741.000000 0.721250 0.000625 0.000000 0.000625 
17141760000 53 43 1566 67 -0.177690 0.181250 0.181094 30841.500000 0.723125 0.000000 0.000000 0.000625 
17152000000 23 0 0 190 -0.178006 0.181563 0.181406 30870.500000 0.724375 0.000000 0.000000 0.000625 
17162240000 46 78 0 1046 -0.178323 0.181719 0.181719 30948.500000 0.725625 0.000625 0.000000 0.000625 
17172480000 70 44 0 1572 -0.178718 0.181875 0.181875 30986.000000 0.727500 0.000000 0.000000 0.000625 
17182720000 61 54 0 1323 -0.178877 0.182031 0.182031 30989.000000 0.728125 0.000000 0.000000 0.000625 
17192960000 38 20 0 854 -0.179035 0.182188 0.182188 30992.000000 0.728750 0.000000 0.000000 0.000625 
17203200000 11 64 0 857 -0.179193 0.182344 0.182344 30995.000000 0.729375 0.000000 0.000000 0.000625 
17213440000 51 9 0 969 -0.179351 0.182500 0.182500 30998.000000 0.730000 0.000000 0.000000 0.000625 
17223680000 20 12 0 248 -0.179193 0.182500 0.182500 30998.500000 0.730000 0.000000 0.000000 0.000625 
17233920000 5 34 0 116 -0.179668 0.182813 0.182812 31036.000000 0.731250 0.000000 0.000000 0.000625 
17244160000 52 53 16 1560 -0.179351 0.182656 0.182656 31042.000000 0.730625 0.000000 0.000000 0.000625 
17254400000 40 10 0 313 -0.179272 0.182813 0.182812 31050.500000 0.730000 0.001250 0.000000 0.000625 
17264640000 34 74 0 373 -0.179272 0.182656 0.182656 31098.500000 0.730000 0.000000 0.000000 0.000625 
17274880000 7 17 0 1588 -0.179668 0.182813 0.182812 31144.000000 0.731250 0.000000 0.000000 0.000625 
17285120000 67 78 0 138 -0.179984 0.183125 0.183125 31150.000000 0.732500 0.000000 0.000000 0.000625 
17295360000 60 12 0 1147 -0.180459 0.183594 0.183594 31159.000000 0.734375 0.000000 0.000000 0.000625 
17305600000 60 52 0 614 -0.180617 0.183750 0.183750 31162.000000 0.735000 0.000000 0.000000 0.000625 
17315840000 9 68 0 1071 -0.180775 0.183906 0.183906 31165.000000 0.735625 0.000000 0.000000 0.000625 
17326080000 59 67 0 49 -0.181013 0.184219 0.184219 31159.500000 0.736250 0.000000 0.000000 0.000625 
17336320000 25 2 0 1571 -0.180934 0.184062 0.184062 31168.000000 0.736250 0.000000 0.000000 0.000625 
17346560000 30 3 0 1357 -0.180934 0.184531 0.184531 31172.000000 0.736875 0.000000 0.000000 0.000625 
17356800000 17 12 0 437 -0.181329 0.184688 0.184688 31218.000000 0.738125 0.000000 0.000000 0.000625 
17367040000 17 40 0 1414 -0.181487 0.184844 0.184844 31253.000000 0.738750 0.000000 0.000000 0.000625 
17377280000 78 38 0 496 -0.181408 0.184844 0.184844 31250.000000 0.738125 0.000000 0.000000 0.000625 
17387520000 59 34 0 796 -0.181566 0.184844 0.184844 31287.500000 0.739375 0.000000 0.000000 0.000625 
17397760000 63 77 0 758 -0.181883 0.185000 0.185000 31313.500000 0.740000 0.000000 0.000000 0.000625 
17408000000 37 62 0 155 -0.181962 0.185156 0.185156 31305.000000 0.740000 0.000000 0.000000 0.000625 
17418240000 24 64 0 228 -0.181725 0.185156 0.185156 31302.500000 0.739375 0.000000 0.000000 0.000625 
17428480000 28 76 0 905 -0.181171 0.184531 0.184531 31357.000000 0.738125 0.000000 0.000000 0.000625 
17438720000 69 57 0 1497 -0.181408 0.184688 0.184688 31371.500000 0.738750 0.000000 0.000000 0.000625 
17448960000 47 18 0 62 -0.180934 0.184531 0.184531 31430.000000 0.736875 0.001250 0.000000 0.000625 
17459200000 35 11 0 703 -0.180380 0.184531 0.184531 31550.500000 0.734375 0.000000 0.000000 0.000625 
17469440000 74 51 0 1060 -0.181013 0.184688 0.184688 31670.000000 0.737500 0.000000 0.000000 0.000625 
17479680000 66 57 0 143 -0.181566 0.184844 0.184844 31734.000000 0.738750 0.000000 0.000000 0.000625 
17489920000 44 36 504 841 -0.181646 0.185000 0.185000 31748.500000 0.739375 0.000000 0.000000 0.000625 
17500160000 53 73 0 1333 -0.181883 0.185000 0.185000 31783.000000 0.740000 0.000000 0.000000 0.000625 
17510400000 44 70 0 234 -0.181408 0.185000 0.185000 31778.000000 0.738750 0.000000 0.000000 0.000625 
17520640000 55 74 0 15 -0.181646 0.185000 0.185000 31812.500000 0.739375 0.000000 0.000000 0.000625 
17530880000 15 40 0 11 -0.181725 0.184844 0.184844 31844.000000 0.739375 0.000000 0.000000 0.000625 
17541120000 57 64 0 1214 -0.181883 0.185000 0.185000 31879.000000 0.740000 0.000000 0.000000 0.000625 
17551360000 15 62 0 627 -0.181883 0.185000 0.185000 31879.000000 0.740000 0.000000 0.000000 0.000625 
17561600000 39 21 0 1072 -0.181408 0.185000 0.185000 31890.500000 0.738750 0.000000 0.000000 0.000625 
17571840000 10 37 0 641 -0.181092 0.184688 0.184688 31939.500000 0.738125 0.000000 0.000000 0.000625 
17582080000 25 31 1208 75 -0.181408 0.184688 0.184688 31953.500000 0.738750 0.000000 0.000000 0.000625 
17592320000 2 63 0 692 -0.181962 0.185156 0.185156 31994.000000 0.740000 0.000000 0.000000 0.000625 
17602560000 72 54 0 44 -0.181883 0.185000 0.185000 32002.500000 0.740000 0.000000 0.000000 0.000625 
17612800000 36 8 0 876 -0.181883 0.185000 0.185000 32002.500000 0.740000 0.000000 0.000000 0.000625 
17623040000 33 55 0 1499 -0.181725 0.184844 0.184844 31999.500000 0.739375 0.000000 0.000000 0.000625 
17633280000 3 12 0 177 -0.180934 0.185000 0.185000 32009.000000 0.736875 0.000625 0.000000 0.000625 
17643520000 34 1 0 1273 -0.181566 0.184844 0.184844 32168.500000 0.739375 0.000000 0.000000 0.000625 
17653760000 72 51 0 612 -0.181487 0.185000 0.185000 32212.000000 0.738750 0.000000 0.000000 0.000625 
17664000000 29 49 1341 1422 -0.181883 0.185000 0.185000 32281.000000 0.740000 0.000000 0.000000 0.000625 
17674240000 47 59 0 1192 -0.181962 0.185156 0.185156 32272.500000 0.739538 0.000000 0.000000 0.000625 
17684480000 65 40 0 1469 -0.181646 0.185000 0.185000 32318.500000 0.739375 0.000000 0.000000 0.000625 
17694720000 40 76 0 651 -0.181883 0.185000 0.185000 32353.000000 0.740000 0.000000 0.000000 0.000625 
17704960000 0 17 0 1282 -0.181646 0.185000 0.185000 32350.500000 0.739375 0.000000 0.000000 0.000625 
17715200000 24 33 1172 17 -0.181883 0.185000 0.185000 32385.000000 0.740000 0.000000 0.000000 0.000625 
17725440000 22 59 0 211 -0.181883 0.185000 0.185000 32417.000000 0.740000 0.000000 0.000000 0.000625 
17735680000 30 55 0 576 -0.181566 0.184844 0.184844 32474.500000 0.739375 0.000000 0.000000 0.000625 
17745920000 59 4 0 513 -0.181566 0.184844 0.184844 32474.500000 0.739375 0.000000 0.000000 0.000625 
17756160000 10 8 0 264 -0.181883 0.185000 0.185000 32500.500000 0.740000 0.000000 0.000000 0.000625 
17766400000 55 3 0 189 -0.181883 0.185000 0.185000 32500.500000 0.740000 0.000000 0.000000 0.000625 
17776640000 73 39 0 485 -0.181646 0.185000 0.185000 32490.000000 0.739375 0.000000 0.000000 0.000625 
17786880000 35 59 0 1076 -0.181725 0.185000 0.185000 32553.000000 0.739375 0.000000 0.000000 0.000625 
17797120000 41 5 0 1133 -0.181883 0.185000 0.185000 32576.000000 0.740000 0.000000 0.000000 0.000625 
17807360000 78 11 0 70 -0.181962 0.185156 0.185156 32567.500000 0.740000 0.000000 0.000000 0.000625 
17817600000 68 38 0 959 -0.181883 0.185000 0.185000 32576.000000 0.740000 0.000000 0.000000 0.000625 
17827840000 60 65 0 782 -0.181646 0.185000 0.185000 32573.500000 0.739375 0.000000 0.000000 0.000625 
17838080000 4 59 0 1232 -0.181883 0.185000 0.185000 32608.000000 0.740000 0.000000 0.000000 0.000625 
17848320000 56 73 0 927 -0.181408 0.184844 0.184844 32605.500000 0.738750 0.000000 0.000000 0.000625 
17858560000 45 73 0 939 -0.181725 0.184844 0.184844 32703.500000 0.739375 0.000000 0.000000 0.000625 
17868800000 0 46 0 673 -0.181883 0.185000 0.185000 32706.500000 0.740000 0.000000 0.000000 0.000625 
17879040000 77 57 0 145 -0.182278 0.185469 0.185469 32704.000000 0.741875 0.000000 0.000000 0.000625 
17889280000 15 73 0 316 -0.182595 0.185781 0.185781 32710.000000 0.743125 0.000000 0.000000 0.000625 
17899520000 0 28 0 3 -0.182911 0.186094 0.186094 32716.000000 0.744375 0.000000 0.000000 0.000625 
17909760000 33 64 0 1397 -0.182911 0.186094 0.186094 32716.000000 0.744375 0.000000 0.000000 0.000625 
17920000000 78 49 0 669 -0.183228 0.186406 0.186406 32722.000000 0.745625 0.000000 0.000000 0.000625 
17930240000 11 20 0 295 -0.183070 0.186406 0.186406 32739.000000 0.745625 0.000000 0.000000 0.000625 
17940480000 18 77 0 1507 -0.182832 0.186719 0.186719 32758.500000 0.745000 0.000000 0.000000 0.000625 
17950720000 74 0 0 983 -0.183623 0.187188 0.187188 32822.500000 0.748125 0.000625 0.000000 0.000625 
17960960000 5 52 0 103 -0.184177 0.187500 0.187500 32863.000000 0.749375 0.000000 0.000000 0.000625 
17971200000 57 72 0 676 -0.184098 0.187344 0.187344 32894.500000 0.749375 0.000000 0.000000 0.000625 
17981440000 24 58 0 625 -0.184968 0.188125 0.188125 32921.000000 0.752500 0.000000 0.000000 0.000625 
17991680000 53 63 0 1033 -0.185285 0.188438 0.188438 32927.000000 0.753750 0.000000 0.000000 0.000625 
18001920000 65 39 0 484 -0.185285 0.188438 0.188438 32959.000000 0.753750 0.000000 0.000000 0.000625 
18012160000 49 77 0 960 -0.185443 0.188594 0.188594 32962.000000 0.754375 0.000000 0.000000 0.000625 
18022400000 18 23 0 138 -0.185522 0.188750 0.188750 32961.500000 0.754375 0.000000 0.000000 0.000625 
18032640000 41 3 0 208 -0.185680 0.188906 0.188906 32964.500000 0.755000 0.000000 0.000000 0.000625 
18042880000 33 13 0 195 -0.186155 0.189375 0.189375 32981.500000 0.756875 0.000000 0.000000 0.000625 
18053120000 70 0 0 381 -0.186392 0.189531 0.189531 32996.000000 0.758125 0.000000 0.000000 0.000625 
18063360000 69 18 0 1500 -0.186155 0.189531 0.189531 33001.500000 0.757500 0.000000 0.000000 0.000625 
18073600000 31 59 0 1056 -0.186234 0.189531 0.189531 33021.000000 0.758125 0.000000 0.000000 0.000625 
18083840000 47 69 0 680 -0.186076 0.189844 0.189844 33040.500000 0.757500 0.000000 0.000000 0.000625 
18094080000 27 64 0 1054 -0.186630 0.189844 0.189844 33148.500000 0.758750 0.000000 0.000000 0.000625 
18104320000 11 50 0 554 -0.186630 0.189844 0.189844 33148.500000 0.758750 0.000000 0.000000 0.000625 
18114560000 16 5 0 1482 -0.187184 0.190625 0.190625 33169.500000 0.761875 0.000000 0.000000 0.000625 
18124800000 15 57 0 477 -0.187896 0.191562 0.191562 33185.000000 0.765000 0.000625 0.000000 0.000625 
18135040000 46 62 0 983 -0.188291 0.192031 0.192031 33269.000000 0.766875 0.000000 0.000000 0.000625 
18145280000 45 67 0 1298 -0.188766 0.192188 0.192188 33338.000000 0.768125 0.000625 0.000000 0.000625 
18155520000 3 53 0 407 -0.189082 0.192500 0.192500 33352.000000 0.769375 0.000000 0.000000 0.000625 
18165760000 76 40 0 476 -0.189399 0.192656 0.192656 33410.000000 0.769519 0.000000 0.000000 0.000625 
18176000000 10 64 0 225 -0.189478 0.192656 0.192656 33421.500000 0.770625 0.000000 0.000000 0.000625 
18186240000 40 19 0 98 -0.189557 0.192812 0.192812 33445.000000 0.771250 0.000000 0.000000 0.000625 
18196480000 37 55 329 15 -0.190032 0.193281 0.193281 33454.000000 0.772500 0.000000 0.000000 0.000625 
18206720000 57 68 0 639 -0.190032 0.193281 0.193281 33470.000000 0.772500 0.000000 0.000000 0.000625 
18216960000 48 63 0 281 -0.189636 0.192812 0.192812 33472.500000 0.771250 0.000000 0.000000 0.000625 
18227200000 50 13 0 604 -0.189399 0.192812 0.192812 33502.000000 0.770625 0.000000 0.000000 0.000625 
18237440000 43 13 0 753 -0.190269 0.193438 0.193438 33548.500000 0.773750 0.000000 0.000000 0.001250 
18247680000 57 53 0 870 -0.190427 0.193594 0.193594 33551.500000 0.774375 0.000000 0.000000 0.001250 
18257920000 58 30 0 1573 -0.190585 0.193750 0.193750 33554.500000 0.775000 0.000000 0.000000 0.001250 
18268160000 12 14 0 105 -0.190744 0.193906 0.193906 33557.500000 0.775625 0.000000 0.000000 0.001250 
18278400000 44 18 0 961 -0.190902 0.194062 0.194062 33560.500000 0.776250 0.000000 0.000000 0.001250 
18288640000 6 46 0 613 -0.191535 0.194688 0.194688 33604.500000 0.778750 0.000000 0.000000 0.001250 
18298880000 35 16 0 1235 -0.191535 0.195000 0.195000 33619.500000 0.778750 0.000000 0.000000 0.001250 
18309120000 64 38 0 914 -0.191772 0.195156 0.195156 33634.000000 0.780625 0.000000 0.000000 0.001250 
18319360000 14 60 0 814 -0.192405 0.195781 0.195781 33646.000000 0.783125 0.000000 0.000000 0.001250 
18329600000 23 66 0 1596 -0.193513 0.196875 0.196875 33667.000000 0.787500 0.000000 0.000000 0.001250 
18339840000 16 72 0 98 -0.193434 0.197031 0.197031 33667.000000 0.786875 0.000000 0.000000 0.001250 
18350080000 10 70 0 1353 -0.194937 0.198125 0.198125 33754.000000 0.792500 0.000000 0.000000 0.001250 
18360320000 41 2 0 388 -0.195411 0.198594 0.198594 33763.000000 0.794375 0.000000 0.000000 0.001250 
18370560000 48 40 1502 1394 -0.195570 0.198750 0.198750 33766.000000 0.795000 0.000000 0.000000 0.001250 
18380800000 4 32 0 256 -0.196044 0.199219 0.199219 33775.000000 0.796875 0.000000 0.000000 0.001250 
18391040000 29 21 0 141 -0.196203 0.199375 0.199375 33778.000000 0.797500 0.000000 0.000000 0.001250 
18401280000 36 66 0 1485 -0.196361 0.199531 0.199531 33781.000000 0.798125 0.000000 0.000000 0.001250 
18411520000 1 55 0 1437 -0.196282 0.199531 0.199531 33769.500000 0.797500 0.000000 0.000000 0.001250 
18421760000 43 51 662 284 -0.196440 0.199688 0.199687 33780.500000 0.798125 0.000000 0.000000 0.001250 
18432000000 23 31 1495 1451 -0.196835 0.200000 0.200000 33790.000000 0.800000 0.000000 0.000000 0.001250 
18442240000 57 53 0 224 -0.197468 0.200625 0.200625 33834.000000 0.802500 0.000000 0.000000 0.001250 
18452480000 34 34 1200 591 -0.197706 0.200937 0.200937 33828.500000 0.803750 0.000000 0.000000 0.001250 
18462720000 5 45 0 71 -0.197627 0.201094 0.201094 33829.000000 0.803125 0.000625 0.000000 0.001250 
18472960000 61 15 0 1047 -0.197706 0.201563 0.201563 33879.000000 0.804375 0.000000 0.000000 0.001250 
18483200000 20 48 1366 703 -0.197785 0.201563 0.201563 33925.000000 0.805000 0.000000 0.000000 0.001250 
18493440000 73 66 0 429 -0.197310 0.200937 0.200937 34002.500000 0.803125 0.000000 0.000000 0.001250 
18503680000 21 39 1448 561 -0.198022 0.201406 0.201406 34098.000000 0.805000 0.000625 0.000000 0.001250 
18513920000 3 43 0 185 -0.198180 0.201563 0.201563 34144.500000 0.805625 0.000000 0.000000 0.001250 
18524160000 13 35 0 193 -0.198180 0.201563 0.201563 34193.000000 0.805625 0.000625 0.000000 0.001250 
18534400000 23 46 1483 1522 -0.198418 0.201563 0.201563 34195.500000 0.806250 0.000000 0.000000 0.001250 
18544640000 14 76 0 496 -0.198259 0.201719 0.201719 34204.000000 0.806250 0.000000 0.000000 0.001250 
18554880000 34 70 0 950 -0.198497 0.201875 0.201875 34238.000000 0.806875 0.000000 0.000000 0.001250 
18565120000 42 72 0 488 -0.198259 0.201719 0.201719 34324.500000 0.806250 0.000000 0.000000 0.001250 
18575360000 29 74 0 674 -0.198576 0.202031 0.202031 34370.000000 0.806371 0.000000 0.000000 0.001249 
18585600000 23 53 211 231 -0.198813 0.202031 0.202031 34404.500000 0.806996 0.000000 0.000000 0.001249 
18595840000 49 27 829 1154 -0.198813 0.202031 0.202031 34404.500000 0.806996 0.000000 0.000000 0.001249 
18606080000 61 2 0 638 -0.198734 0.201875 0.201875 34413.000000 0.807500 0.000000 0.000000 0.001250 
18616320000 17 8 0 750 -0.198734 0.201875 0.201875 34413.000000 0.807500 0.000000 0.000000 0.001250 
18626560000 24 41 525 1078 -0.198734 0.201875 0.201875 34413.000000 0.807500 0.000000 0.000000 0.001250 
18636800000 62 5 0 1022 -0.198734 0.201875 0.201875 34413.000000 0.807500 0.000000 0.000000 0.001250 
18647040000 20 62 0 819 -0.198734 0.201875 0.201875 34413.000000 0.807500 0.000000 0.000000 0.001250 
18657280000 50 10 0 927 -0.198813 0.202031 0.202031 34404.500000 0.807500 0.000000 0.000000 0.001250 
18667520000 19 10 0 648 -0.198813 0.202031 0.202031 34404.500000 0.807500 0.000000 0.000000 0.001250 
18677760000 73 46 0 561 -0.198813 0.202031 0.202031 34404.500000 0.808125 0.000000 0.000000 0.001250 
18688000000 66 30 0 74 -0.198972 0.202344 0.202344 34419.500000 0.809375 0.000000 0.000000 0.001250 
18698240000 39 42 1379 1036 -0.199130 0.202656 0.202656 34411.000000 0.809375 0.000000 0.000000 0.001250 
18708480000 54 48 281 856 -0.199604 0.202813 0.202813 34468.500000 0.811250 0.000000 0.000000 0.001250 
18718720000 57 20 0 1072 -0.199684 0.203125 0.203125 34472.000000 0.811875 0.000625 0.000000 0.001250 
18728960000 66 29 0 1312 -0.199842 0.203281 0.203281 34475.000000 0.812500 0.000000 0.000000 0.001250 
18739200000 9 70 0 331 -0.200237 0.203594 0.203437 34501.000000 0.813750 0.000000 0.000000 0.001250 
18749440000 75 53 0 852 -0.200396 0.203594 0.203594 34524.000000 0.814375 0.000000 0.000000 0.001250 
18759680000 19 60 0 1313 -0.200396 0.203594 0.203594 34524.000000 0.814375 0.000000 0.000000 0.001250 
18769920000 6 45 0 997 -0.200870 0.204063 0.204063 34533.000000 0.816250 0.000000 0.000000 0.001250 
18780160000 10 10 0 1351 -0.200396 0.204063 0.204063 34528.000000 0.815000 0.000625 0.000625 0.001250 
18790400000 40 48 323 1145 -0.201028 0.204219 0.204219 34600.000000 0.816875 0.000000 0.000000 0.001250 
18800640000 39 50 665 261 -0.201187 0.204375 0.204375 34603.000000 0.817500 0.000000 0.000000 0.001250 
18810880000 5 62 0 1426 -0.201503 0.204687 0.204687 34609.000000 0.818750 0.000000 0.000000 0.001250 
18821120000 28 55 1335 1066 -0.200791 0.204531 0.204531 34603.500000 0.816250 0.000625 0.000000 0.001250 
18831360000 66 9 0 1169 -0.201266 0.204844 0.204844 34667.000000 0.818125 0.001250 0.000000 0.001250 
18841600000 52 72 0 526 -0.201187 0.204844 0.204844 34678.500000 0.818125 0.000000 0.000000 0.001250 
18851840000 66 50 0 712 -0.201503 0.204844 0.204844 34756.000000 0.819375 0.000000 0.000000 0.001250 
18862080000 45 8 0 609 -0.201820 0.205000 0.205000 34782.000000 0.820000 0.000000 0.000000 0.001250 
18872320000 58 35 1037 459 -0.201899 0.205313 0.205313 34817.500000 0.820625 0.000625 0.000000 0.001250 
18882560000 68 44 0 1374 -0.202215 0.205625 0.205625 34863.500000 0.821875 0.000000 0.000000 0.001250 
18892800000 66 64 0 59 -0.202373 0.205781 0.205781 34882.500000 0.822500 0.000000 0.000000 0.001250 
18903040000 69 7 0 715 -0.202294 0.205625 0.205625 34899.000000 0.822500 0.000000 0.000000 0.001250 
18913280000 31 40 1298 1453 -0.202532 0.205937 0.205937 34925.500000 0.823125 0.000000 0.000000 0.001250 
18923520000 1 30 0 648 -0.202215 0.205937 0.205937 34962.500000 0.822500 0.000625 0.000000 0.001250 
18933760000 65 10 0 143 -0.202769 0.206094 0.206094 35023.000000 0.824375 0.000000 0.000000 0.001250 
18944000000 67 79 0 809 -0.202927 0.206406 0.206406 35037.500000 0.825000 0.000000 0.000000 0.001250 
18954240000 23 49 946 840 -0.202690 0.206406 0.206406 35060.500000 0.823750 0.000625 0.000000 0.001250 
18964480000 78 64 0 1437 -0.202532 0.206406 0.206250 35124.500000 0.823750 0.000000 0.000000 0.001250 
18974720000 22 58 0 1079 -0.202373 0.206250 0.206094 35190.500000 0.823125 0.000000 0.000000 0.001250 
18984960000 47 36 542 1111 -0.203323 0.206719 0.206719 35276.500000 0.826250 0.000000 0.000000 0.001250 
18995200000 21 76 0 374 -0.204114 0.207344 0.207344 35323.000000 0.828232 0.000000 0.000000 0.001249 
19005440000 29 47 73 62 -0.204114 0.207344 0.207344 35323.000000 0.828232 0.000000 0.000000 0.001249 
19015680000 1 48 0 699 -0.204035 0.207187 0.207187 35331.500000 0.828750 0.000000 0.000000 0.001250 
19025920000 65 60 0 1018 -0.204035 0.207187 0.207187 35331.500000 0.828750 0.000000 0.000000 0.001250 
19036160000 68 48 0 1475 -0.203639 0.207031 0.207031 35326.000000 0.827500 0.000000 0.000000 0.001250 
19046400000 21 10 0 913 -0.204035 0.207187 0.207187 35363.500000 0.828750 0.000000 0.000000 0.001250 
19056640000 59 65 0 1274 -0.203797 0.207187 0.207187 35361.000000 0.828125 0.000625 0.000000 0.001250 
19066880000 17 56 0 1125 -0.203718 0.207031 0.207031 35361.000000 0.828125 0.000000 0.000000 0.001250 
19077120000 10 52 0 577 -0.203877 0.207344 0.207344 35352.500000 0.828125 0.000000 0.000000 0.001250 
19087360000 70 22 0 765 -0.203402 0.206875 0.206875 35383.500000 0.827500 0.000000 0.000000 0.001250 
19097600000 25 69 0 1537 -0.203481 0.207031 0.207031 35383.500000 0.827500 0.000000 0.000625 0.001250 
19107840000 41 47 814 1050 -0.203718 0.207031 0.207031 35426.000000 0.828125 0.000000 0.000000 0.001250 
19118080000 65 75 0 531 -0.203797 0.207187 0.207187 35426.000000 0.828125 0.000000 0.000000 0.001250 
19128320000 9 2 0 152 -0.203323 0.206875 0.206875 35486.500000 0.826875 0.000000 0.000000 0.001250 
19138560000 25 22 0 1256 -0.203718 0.207031 0.207031 35555.500000 0.828125 0.000000 0.000000 0.001250 
19148800000 28 47 1235 204 -0.204272 0.207500 0.207500 35576.000000 0.830000 0.000000 0.000000 0.001250 
19159040000 73 32 0 992 -0.204035 0.207656 0.207656 35584.500000 0.829375 0.000000 0.000000 0.001250 
19169280000 28 45 85 607 -0.203718 0.207656 0.207656 35648.500000 0.828750 0.000625 0.000000 0.001250 
19179520000 10 79 0 1454 -0.204193 0.207813 0.207813 35729.500000 0.831250 0.000000 0.000000 0.001250 
19189760000 11 6 0 1325 -0.204589 0.208594 0.208594 35754.000000 0.832500 0.000000 0.000000 0.001250 
19200000000 24 22 919 940 -0.204509 0.208594 0.208594 35852.500000 0.832500 0.000625 0.000000 0.001250 
19210240000 24 56 37 1101 -0.205459 0.209063 0.209063 35939.000000 0.836250 0.000000 0.000000 0.001250 
19220480000 23 55 1411 1152 -0.206329 0.210000 0.210000 36034.500000 0.838750 0.000000 0.000000 0.001250 
19230720000 21 56 743 78 -0.206013 0.209531 0.209531 36060.000000 0.838125 0.000000 0.000000 0.001250 
19240960000 16 4 0 837 -0.207516 0.210781 0.210781 36118.500000 0.843125 0.000000 0.000000 0.001250 
19251200000 76 6 0 1295 -0.207991 0.211250 0.211250 36127.500000 0.845000 0.000000 0.000000 0.001250 
19261440000 13 22 0 284 -0.208149 0.211406 0.211406 36130.500000 0.845625 0.000000 0.000000 0.001250 
19271680000 51 24 950 688 -0.208623 0.211875 0.211875 36139.500000 0.847500 0.000000 0.000000 0.001250 
19281920000 64 66 0 35 -0.208940 0.212188 0.212188 36145.500000 0.848750 0.000000 0.000000 0.001250 
19292160000 9 31 0 343 -0.209098 0.212344 0.212344 36148.500000 0.849375 0.000000 0.000000 0.001250 
19302400000 25 26 105 292 -0.209573 0.212813 0.212812 36157.500000 0.851250 0.000000 0.000000 0.001250 
19312640000 37 57 379 1513 -0.209731 0.212969 0.212969 36160.500000 0.851875 0.000000 0.000000 0.001250 
19322880000 13 16 0 534 -0.210522 0.213750 0.213750 36175.500000 0.855000 0.000000 0.000000 0.001250 
19333120000 63 59 0 1045 -0.210522 0.213750 0.213750 36175.500000 0.855000 0.000000 0.000000 0.001250 
19343360000 17 25 0 14 -0.210285 0.214219 0.214219 36217.000000 0.855000 0.000625 0.000000 0.001250 
19353600000 49 45 385 1327 -0.210759 0.214375 0.214375 36277.500000 0.856875 0.000000 0.000000 0.001250 
19363840000 21 9 0 568 -0.211234 0.214688 0.214688 36349.500000 0.858125 0.000000 0.000000 0.001250 
19374080000 7 50 0 872 -0.212184 0.215469 0.215469 36387.500000 0.861875 0.000000 0.000000 0.001250 
19384320000 45 63 0 566 -0.212658 0.215938 0.215938 36396.500000 0.863750 0.000000 0.000000 0.001250 
19394560000 78 38 0 602 -0.212975 0.216250 0.216250 36402.500000 0.865000 0.000000 0.000000 0.001250 
19404800000 22 48 90 867 -0.213291 0.216562 0.216562 36408.500000 0.866250 0.000000 0.000000 0.001250 
19415040000 5 13 0 841 -0.213212 0.216719 0.216719 36455.000000 0.866875 0.000000 0.000000 0.001250 
19425280000 62 50 0 1280 -0.213608 0.217031 0.217031 36501.000000 0.868125 0.000000 0.000000 0.001250 
19435520000 13 43 0 1019 -0.213687 0.217188 0.217188 36524.500000 0.868125 0.000625 0.000000 0.001250 
19445760000 25 23 1158 739 -0.213766 0.217188 0.217188 36536.000000 0.868750 0.000000 0.000000 0.001250 
19456000000 16 14 0 676 -0.213924 0.217344 0.217344 36586.500000 0.869375 0.000000 0.000000 0.001250 
19466240000 17 72 0 392 -0.213528 0.217500 0.217500 36590.000000 0.867583 0.000625 0.000000 0.001249 
19476480000 74 30 0 672 -0.214320 0.217812 0.217812 36688.000000 0.870625 0.000000 0.000000 0.001250 
19486720000 72 53 0 1544 -0.214715 0.217969 0.217969 36725.500000 0.871875 0.000000 0.000000 0.001250 
19496960000 33 68 0 770 -0.214399 0.217812 0.217812 36723.000000 0.871250 0.000000 0.000000 0.001250 
19507200000 78 18 0 1237 -0.215190 0.218438 0.218438 36758.000000 0.873750 0.000000 0.000000 0.001250 
19517440000 35 75 0 372 -0.215348 0.218594 0.218594 36804.500000 0.874375 0.000000 0.000000 0.001250 
19527680000 31 43 821 30 -0.215981 0.219219 0.219219 36816.500000 0.876875 0.000000 0.000000 0.001250 
19537920000 51 68 0 1020 -0.216297 0.219688 0.219688 36825.500000 0.877500 0.000000 0.000000 0.001250 
19548160000 66 18 0 1425 -0.216297 0.219688 0.219688 36848.500000 0.878125 0.000625 0.000000 0.001250 
19558400000 39 16 0 667 -0.216297 0.219688 0.219688 36903.500000 0.878125 0.000625 0.000000 0.001250 
19568640000 21 76 0 884 -0.216139 0.219844 0.219844 36927.000000 0.878125 0.000000 0.000000 0.001250 
19578880000 77 17 0 644 -0.215902 0.220000 0.220000 36993.000000 0.877500 0.000625 0.000000 0.001250 
19589120000 42 15 0 207 -0.216772 0.220469 0.220469 37099.500000 0.880625 0.000000 0.000000 0.001250 
19599360000 5 0 0 388 -0.217563 0.220781 0.220781 37188.500000 0.883125 0.000000 0.000000 0.001250 
19609600000 30 70 0 113 -0.218354 0.221562 0.221562 37226.500000 0.886250 0.000000 0.000000 0.001250 
19619840000 17 41 0 54 -0.218513 0.221719 0.221719 37229.500000 0.886875 0.000000 0.000000 0.001250 
19630080000 39 51 969 142 -0.219146 0.222500 0.222500 37244.500000 0.889375 0.000000 0.000000 0.001250 
19640320000 54 38 890 707 -0.218750 0.222344 0.222344 37253.500000 0.888750 0.000000 0.000000 0.001250 
19650560000 32 55 888 554 -0.219066 0.222656 0.222656 37311.000000 0.889375 0.000625 0.000000 0.001250 
19660800000 12 3 0 1423 -0.219146 0.222500 0.222500 37351.000000 0.890000 0.000000 0.000000 0.001250 
19671040000 8 38 0 1359 -0.219146 0.222500 0.222500 37382.000000 0.890000 0.000000 0.000000 0.001250 
19681280000 79 32 0 1071 -0.219066 0.222656 0.222656 37382.000000 0.889375 0.000625 0.000000 0.001250 
19691520000 28 28 923 471 -0.219620 0.222812 0.222812 37473.500000 0.891250 0.000000 0.000000 0.001250 
19701760000 79 68 0 326 -0.219541 0.223125 0.223125 37500.000000 0.891250 0.000625 0.000000 0.001250 
19712000000 62 4 0 798 -0.218750 0.222812 0.222812 37641.000000 0.889375 0.000000 0.000000 0.001250 
19722240000 0 16 0 611 -0.219462 0.222969 0.222969 37736.000000 0.891250 0.000000 0.000000 0.001250 
19732480000 64 70 0 87 -0.219937 0.223281 0.223281 37773.500000 0.892500 0.000000 0.000000 0.001250 
19742720000 67 53 0 535 -0.219937 0.223594 0.223594 37797.500000 0.893125 0.000000 0.000000 0.001250 
19752960000 71 24 0 445 -0.219858 0.223594 0.223594 37857.500000 0.893125 0.000000 0.000000 0.001250 
19763200000 75 61 0 258 -0.220332 0.223906 0.223906 37986.500000 0.894375 0.000000 0.000000 0.001250 
19773440000 73 39 0 366 -0.220728 0.223906 0.223906 38055.500000 0.895625 0.000000 0.000000 0.001250 
19783680000 48 35 1356 1334 -0.220570 0.223906 0.223906 38055.500000 0.895000 0.000000 0.000000 0.001250 
19793920000 66 75 0 1365 -0.220253 0.223906 0.223906 38064.000000 0.893750 0.000625 0.000000 0.001250 
19804160000 0 58 0 598 -0.219620 0.223594 0.223594 38133.500000 0.892500 0.000625 0.000000 0.001250 
19814400000 4 31 0 330 -0.219620 0.223750 0.223750 38254.000000 0.892500 0.000625 0.000625 0.001250 
19824640000 76 31 0 1037 -0.219699 0.223594 0.223594 38324.500000 0.893125 0.000000 0.000000 0.001250 
19834880000 56 51 326 504 -0.220965 0.224375 0.224375 38463.500000 0.897500 0.000000 0.000000 0.001250 
19845120000 55 63 0 1270 -0.221677 0.225156 0.225156 38522.000000 0.900000 0.000625 0.000000 0.001250 
19855360000 68 76 0 688 -0.221835 0.225469 0.225469 38544.000000 0.900625 0.000000 0.000000 0.001250 
19865600000 59 32 0 1177 -0.223259 0.226719 0.226719 38614.000000 0.906250 0.000000 0.000000 0.001250 
19875840000 54 18 0 272 -0.223180 0.226875 0.226875 38678.000000 0.906250 0.000000 0.000000 0.001250 
19886080000 65 11 0 84 -0.223180 0.226719 0.226719 38689.500000 0.906875 0.000000 0.000000 0.001250 
19896320000 59 33 0 758 -0.223655 0.227031 0.227031 38741.500000 0.907500 0.000625 0.000000 0.001250 
19906560000 6 56 0 882 -0.223339 0.227188 0.227187 38739.500000 0.906875 0.000000 0.000000 0.001250 
19916800000 65 59 0 378 -0.223655 0.227344 0.227344 38797.500000 0.908750 0.000000 0.000000 0.001250 
19927040000 16 20 0 577 -0.224446 0.227813 0.227813 38892.500000 0.910625 0.000000 0.000000 0.001250 
19937280000 22 13 0 544 -0.224763 0.227969 0.227969 38927.000000 0.911875 0.000000 0.000000 0.001250 
19947520000 46 48 1487 26 -0.224763 0.227969 0.227969 38966.500000 0.911875 0.000000 0.000000 0.001250 
19957760000 11 4 0 558 -0.224604 0.228281 0.228281 39022.000000 0.911875 0.000000 0.000000 0.001250 
19968000000 77 73 0 741 -0.225158 0.228594 0.228594 39062.500000 0.913750 0.000000 0.000000 0.001250 
19978240000 5 13 0 1339 -0.225000 0.228906 0.228906 39152.000000 0.913125 0.000000 0.000000 0.001250 
19988480000 9 62 0 1103 -0.225079 0.228594 0.228594 39203.500000 0.913750 0.000000 0.000000 0.001250 
19998720000 19 3 0 11 -0.224604 0.228594 0.228594 39272.500000 0.911875 0.001875 0.000000 0.001250 
20008960000 26 10 0 275 -0.224288 0.228438 0.228437 39344.000000 0.911875 0.000000 0.000000 0.001250 
20019200000 56 72 0 993 -0.224763 0.228906 0.228906 39416.000000 0.913125 0.000625 0.000000 0.001250 
20029440000 27 21 995 856 -0.225396 0.229219 0.229219 39522.500000 0.915000 0.000000 0.000000 0.001250 
20039680000 34 43 1157 1141 -0.225475 0.229375 0.229375 39647.000000 0.915625 0.000000 0.000000 0.001250 
20049920000 31 46 142 347 -0.226108 0.229531 0.229531 39742.000000 0.917500 0.000000 0.000000 0.001250 
20060160000 61 55 0 1355 -0.226424 0.229688 0.229687 39768.000000 0.918125 0.000000 0.000000 0.001250 
20070400000 14 19 0 186 -0.225633 0.229219 0.229219 39801.500000 0.915000 0.000000 0.000000 0.001250 
20080640000 31 28 200 27 -0.225633 0.229375 0.229375 39856.500000 0.915625 0.000625 0.000000 0.001250 
20090880000 37 12 0 1160 -0.225949 0.229375 0.229375 39942.500000 0.916875 0.000625 0.000000 0.001250 
20101120000 78 45 0 626 -0.225396 0.228906 0.228906 39982.500000 0.915625 0.000000 0.000000 0.001250 
20111360000 64 33 0 918 -0.225554 0.229531 0.229531 40046.500000 0.915625 0.001875 0.000000 0.001250 
20121600000 73 27 0 986 -0.224842 0.229063 0.229063 40126.500000 0.913125 0.000625 0.000000 0.001250 
20131840000 46 35 528 221 -0.225633 0.229375 0.229375 40296.000000 0.916250 0.000625 0.000000 0.001250 
20142080000 63 58 0 733 -0.226108 0.229375 0.229375 40397.000000 0.917500 0.000000 0.000000 0.001250 
20152320000 39 21 791 516 -0.226266 0.229688 0.229687 40411.500000 0.918125 0.000000 0.000000 0.001250 
20162560000 33 64 0 13 -0.226503 0.230000 0.230000 40423.000000 0.918750 0.000625 0.000000 0.001250 
20172800000 41 5 0 277 -0.226582 0.230000 0.230000 40489.500000 0.919375 0.000000 0.000000 0.001250 
20183040000 18 58 0 1411 -0.226820 0.230000 0.230000 40524.000000 0.920000 0.000000 0.000000 0.001250 
20193280000 56 46 805 1013 -0.226978 0.230156 0.230156 40527.000000 0.920625 0.000000 0.000000 0.001250 
20203520000 29 37 1084 820 -0.226503 0.230156 0.230156 40536.000000 0.919375 0.001250 0.000000 0.001250 
20213760000 67 44 0 848 -0.226899 0.230469 0.230469 40576.500000 0.920625 0.000000 0.000000 0.001250 
20224000000 43 29 1059 256 -0.226820 0.230313 0.230313 40617.000000 0.921250 0.000000 0.000000 0.001250 
20234240000 13 58 0 589 -0.226820 0.230469 0.230469 40680.000000 0.920625 0.000625 0.000000 0.001250 
20244480000 9 49 0 40 -0.227057 0.230469 0.230469 40734.500000 0.921875 0.000000 0.000000 0.001250 
20254720000 11 6 0 1530 -0.227453 0.230781 0.230781 40769.000000 0.922500 0.000625 0.000000 0.001250 
20264960000 74 12 0 304 -0.227373 0.231094 0.231094 40809.500000 0.921875 0.000000 0.000000 0.001250 
20275200000 27 25 1032 363 -0.226899 0.230781 0.230781 40847.000000 0.921250 0.000000 0.000000 0.001250 
20285440000 21 20 0 1397 -0.227373 0.230938 0.230937 40916.000000 0.923125 0.000000 0.000000 0.001250 
20295680000 54 37 464 888 -0.228085 0.231250 0.231250 40979.500000 0.925000 0.000000 0.000000 0.001250 
20305920000 11 63 0 464 -0.228085 0.231250 0.231250 40979.500000 0.925000 0.000000 0.000000 0.001250 
20316160000 72 38 0 275 -0.228085 0.231250 0.231250 41025.500000 0.925000 0.000000 0.000000 0.001250 
20326400000 36 16 0 661 -0.228085 0.231250 0.231250 41025.500000 0.925000 0.000000 0.000000 0.001250 
20336640000 40 27 701 372 -0.228006 0.231406 0.231406 41033.000000 0.924375 0.000000 0.000000 0.001250 
20346880000 21 50 1239 810 -0.228006 0.231406 0.231406 41111.500000 0.924375 0.000000 0.000000 0.001250 
20357120000 76 49 0 332 -0.227532 0.231094 0.231094 41145.000000 0.922500 0.000000 0.000000 0.001250 
20367360000 56 36 1306 764 -0.227532 0.230938 0.230937 41208.500000 0.923125 0.000000 0.000000 0.001250 
20377600000 31 65 0 491 -0.227611 0.231094 0.231094 41254.500000 0.923125 0.000000 0.000000 0.001250 
20387840000 10 9 0 1478 -0.227294 0.230781 0.230781 41283.000000 0.921875 0.000000 0.000000 0.001250 
20398080000 73 12 0 193 -0.226899 0.230781 0.230781 41343.500000 0.921250 0.001250 0.000000 0.001250 
20408320000 72 58 0 664 -0.227690 0.231094 0.231094 41467.500000 0.923750 0.000625 0.000000 0.001250 
20418560000 11 14 0 1040 -0.227927 0.231250 0.231250 41505.000000 0.924375 0.000000 0.000000 0.001250 
20428800000 61 72 0 847 -0.228085 0.231250 0.231250 41528.000000 0.925000 0.000000 0.000000 0.001250 
20439040000 5 49 0 557 -0.227532 0.231250 0.231250 41525.500000 0.923125 0.000000 0.000000 0.001250 
20449280000 76 50 0 1507 -0.227927 0.231250 0.231250 41614.500000 0.924375 0.000000 0.000000 0.001250 
20459520000 58 52 128 321 -0.227848 0.231250 0.231250 41645.500000 0.923750 0.000000 0.000000 0.001250 
20469760000 24 72 0 125 -0.227848 0.231250 0.231250 41668.500000 0.923750 0.000625 0.000000 0.001250 
20480000000 61 58 0 1580 -0.227690 0.231094 0.231094 41689.500000 0.923750 0.000000 0.000000 0.001250 
20490240000 9 58 0 226 -0.227769 0.231250 0.231250 41727.000000 0.923125 0.001250 0.000000 0.001250 
20500480000 77 2 0 573 -0.227532 0.231250 0.231250 41778.500000 0.923125 0.000000 0.000000 0.001250 
20510720000 45 73 0 693 -0.226661 0.230938 0.230937 41810.500000 0.920000 0.001875 0.000000 0.001250 
20520960000 59 19 0 128 -0.226108 0.230938 0.230937 42023.000000 0.918750 0.001250 0.000000 0.001250 
20531200000 14 18 0 1392 -0.227453 0.231094 0.231094 42230.000000 0.923125 0.000000 0.000000 0.001250 
20541440000 71 78 0 1341 -0.227453 0.231250 0.231250 42284.500000 0.923125 0.000000 0.000000 0.001250 
20551680000 60 71 0 578 -0.227769 0.231250 0.231250 42393.000000 0.923750 0.000000 0.000000 0.001250 
20561920000 73 16 0 1247 -0.227611 0.231250 0.231250 42439.000000 0.923125 0.000000 0.000000 0.001250 
20572160000 73 67 0 195 -0.227453 0.230781 0.230781 42484.000000 0.923125 0.000000 0.000000 0.001250 
20582400000 56 48 1033 248 -0.227927 0.231250 0.231250 42516.000000 0.924375 0.000625 0.000000 0.001250 
20592640000 36 39 1082 977 -0.227927 0.231250 0.231250 42539.000000 0.924375 0.000000 0.000000 0.001250 
20602880000 13 57 0 1199 -0.227215 0.231250 0.231250 42557.000000 0.922500 0.001250 0.000000 0.001250 
20613120000 70 68 0 1171 -0.226582 0.230313 0.230313 42650.500000 0.921250 0.000000 0.000000 0.001250 
20623360000 0 26 0 181 -0.226978 0.231094 0.231094 42754.500000 0.921250 0.001875 0.000000 0.001250 
20633600000 10 41 0 1319 -0.226899 0.230938 0.230937 42857.500000 0.920625 0.002500 0.000000 0.001250 
20643840000 7 24 0 208 -0.227532 0.230938 0.230937 42961.000000 0.923125 0.000000 0.000000 0.001250 
20654080000 66 9 0 495 -0.227057 0.230781 0.230781 43017.500000 0.920625 0.000000 0.000000 0.001250 
20664320000 63 39 0 592 -0.227294 0.230625 0.230625 43115.500000 0.922500 0.000000 0.000000 0.001250 
20674560000 45 72 0 579 -0.227215 0.230781 0.230781 43158.500000 0.921250 0.000625 0.000000 0.001250 
20684800000 38 39 1153 1159 -0.226978 0.230625 0.230625 43222.000000 0.921250 0.000625 0.000000 0.001250 
20695040000 1 14 0 802 -0.226741 0.230469 0.230469 43282.500000 0.921250 0.000000 0.000000 0.001250 
20705280000 17 77 0 673 -0.227136 0.230625 0.230625 43407.000000 0.922500 0.000000 0.000000 0.001250 
20715520000 24 40 1454 1463 -0.227373 0.231094 0.231094 43422.000000 0.923125 0.000000 0.000000 0.001250 
20725760000 58 68 0 1293 -0.228085 0.231250 0.231250 43505.500000 0.925000 0.000000 0.000000 0.001250 
20736000000 17 55 0 1161 -0.228085 0.231250 0.231250 43505.500000 0.925000 0.000000 0.000000 0.001250 
20746240000 70 20 0 1331 -0.227927 0.231250 0.231250 43505.500000 0.924375 0.000625 0.000000 0.001250 
20756480000 62 11 0 365 -0.227136 0.231094 0.231094 43557.500000 0.921875 0.000000 0.000000 0.001250 
20766720000 49 0 0 1283 -0.227215 0.230625 0.230625 43732.500000 0.922500 0.000000 0.000000 0.001250 
20776960000 45 55 1100 1540 -0.227453 0.230938 0.230937 43804.500000 0.922500 0.000625 0.000000 0.001250 
20787200000 45 55 1100 126 -0.227532 0.231094 0.231094 43842.000000 0.921875 0.001250 0.000000 0.001250 
20797440000 51 34 332 1090 -0.226741 0.231250 0.231250 43902.000000 0.919375 0.004375 0.000000 0.001250 
20807680000 36 79 0 246 -0.226582 0.231250 0.231250 44028.500000 0.919375 0.000625 0.000000 0.001250 
20817920000 76 22 0 132 -0.227136 0.231094 0.231094 44203.000000 0.922500 0.000000 0.000000 0.001250 
20828160000 47 76 0 321 -0.227532 0.231250 0.231250 44318.000000 0.921924 0.000625 0.000000 0.001249 
20838400000 60 17 0 986 -0.227057 0.231094 0.231094 44397.500000 0.920625 0.001250 0.000000 0.001250 
20848640000 42 23 345 277 -0.227294 0.230625 0.230625 44480.500000 0.922500 0.000000 0.000000 0.001250 
20858880000 1 0 0 708 -0.227611 0.230938 0.230937 44506.500000 0.923125 0.000000 0.000000 0.001250 
20869120000 36 74 0 324 -0.227690 0.230938 0.230937 44591.000000 0.923750 0.000000 0.000000 0.001250 
20879360000 21 74 0 902 -0.227927 0.231250 0.231250 44585.500000 0.924375 0.000000 0.000000 0.001250 
20889600000 24 57 1446 512 -0.228481 0.231875 0.231875 44586.000000 0.925094 0.000000 0.000000 0.001248 
20899840000 15 43 0 650 -0.228085 0.231563 0.231563 44600.500000 0.925625 0.000000 0.000000 0.001250 
20910080000 37 45 489 630 -0.227136 0.230938 0.230937 44614.000000 0.921875 0.000625 0.000000 0.001250 
20920320000 49 66 0 311 -0.228165 0.231719 0.231719 44649.000000 0.926250 0.000000 0.000000 0.001250 
20930560000 16 36 0 467 -0.228481 0.232031 0.232031 44707.000000 0.926875 0.000625 0.000000 0.001250 
20940800000 74 59 0 513 -0.228877 0.232500 0.232500 44751.000000 0.928125 0.000625 0.000000 0.001250 
20951040000 42 69 0 69 -0.229193 0.232656 0.232656 44809.000000 0.929375 0.000000 0.000000 0.001250 
20961280000 34 67 0 68 -0.229193 0.232969 0.232969 44840.000000 0.928750 0.001250 0.000000 0.001250 
20971520000 79 10 0 1312 -0.228956 0.232656 0.232656 44915.500000 0.929375 0.000000 0.000000 0.001250 
20981760000 68 30 0 1254 -0.229193 0.232813 0.232813 44973.500000 0.930625 0.000000 0.000000 0.001250 
20992000000 20 57 763 813 -0.230063 0.233437 0.233437 45019.500000 0.932542 0.000000 0.000000 0.001249 
21002240000 19 12 0 1422 -0.229984 0.233281 0.233281 45028.000000 0.933125 0.000000 0.000000 0.001250 
21012480000 77 62 0 563 -0.230696 0.233906 0.233906 45037.000000 0.935625 0.000000 0.000000 0.001250 
21022720000 60 55 0 78 -0.230775 0.234375 0.234375 45043.500000 0.936250 0.000625 0.000000 0.001250 
21032960000 12 49 0 113 -0.230538 0.234375 0.234375 45055.000000 0.935625 0.000000 0.000000 0.001250 
21043200000 56 16 0 1396 -0.231329 0.234844 0.234844 45161.000000 0.938125 0.000000 0.000000 0.001250 
21053440000 27 56 1475 466 -0.231329 0.234844 0.234844 45215.000000 0.938750 0.000000 0.000000 0.001250 
21063680000 15 26 0 776 -0.231566 0.235000 0.235000 45229.500000 0.940000 0.000000 0.000000 0.001250 
21073920000 55 74 0 1218 -0.232199 0.235469 0.235469 45296.000000 0.941875 0.000000 0.000000 0.001250 
21084160000 14 19 0 764 -0.232120 0.235781 0.235781 45299.500000 0.941875 0.000625 0.000000 0.001250 
21094400000 13 79 0 432 -0.232595 0.235937 0.235937 45388.000000 0.943125 0.000625 0.000000 0.001250 
21104640000 9 64 0 306 -0.232595 0.236094 0.236094 45422.000000 0.943750 0.000000 0.000000 0.001250 
21114880000 6 26 0 747 -0.232911 0.236406 0.236406 45474.000000 0.944375 0.000625 0.000000 0.001250 
21125120000 18 22 0 31 -0.232595 0.236250 0.236250 45503.000000 0.943750 0.000625 0.000000 0.001250 
21135360000 0 2 0 978 -0.232041 0.236250 0.236250 45511.500000 0.941875 0.000625 0.000000 0.001250 
21145600000 48 47 1011 457 -0.232278 0.236406 0.236406 45675.500000 0.943125 0.000000 0.000000 0.001250 
21155840000 37 60 0 783 -0.232516 0.236719 0.236719 45744.000000 0.944375 0.000625 0.000000 0.001250 
21166080000 70 55 0 127 -0.232753 0.236719 0.236719 45801.500000 0.944375 0.001250 0.000000 0.001250 
21176320000 52 29 136 197 -0.232991 0.236563 0.236563 45919.500000 0.945625 0.000625 0.000000 0.001250 
21186560000 57 42 722 1071 -0.233623 0.236875 0.236875 45971.500000 0.947500 0.000000 0.000000 0.001250 
21196800000 0 18 0 847 -0.233703 0.237187 0.237187 45989.500000 0.948125 0.000000 0.000000 0.001250 
21207040000 45 34 806 766 -0.233465 0.237187 0.237187 46047.000000 0.947500 0.000000 0.000000 0.001250 
21217280000 10 65 0 442 -0.233782 0.237187 0.237187 46127.500000 0.948750 0.000000 0.000000 0.001250 
21227520000 61 0 0 1036 -0.234177 0.237500 0.237500 46168.000000 0.949375 0.000000 0.000000 0.001250 
21237760000 56 8 0 1446 -0.233544 0.237187 0.237187 46210.000000 0.947500 0.000000 0.000000 0.001250 
21248000000 30 33 1562 497 -0.234652 0.238125 0.238125 46251.000000 0.951875 0.000000 0.000000 0.001250 
21258240000 41 24 936 1543 -0.233940 0.237969 0.237969 46300.000000 0.950000 0.001250 0.000000 0.001250 
21268480000 56 12 0 593 -0.234177 0.238281 0.238281 46426.000000 0.950625 0.000625 0.000000 0.001250 
21278720000 77 8 0 98 -0.234573 0.238594 0.238594 46460.000000 0.951250 0.000625 0.000000 0.001250 
21288960000 77 6 0 1264 -0.235522 0.238906 0.238906 46589.500000 0.954375 0.000000 0.000000 0.001250 
21299200000 22 40 1231 1417 -0.235918 0.239219 0.239219 46618.500000 0.956875 0.000000 0.000000 0.001250 
21309440000 26 35 1496 1500 -0.236709 0.240156 0.240156 46677.000000 0.960000 0.000625 0.000000 0.001250 
21319680000 28 11 0 1194 -0.237104 0.240313 0.240313 46714.500000 0.961250 0.000000 0.000000 0.001250 
21329920000 13 50 0 794 -0.236867 0.240625 0.240625 46718.000000 0.961250 0.000000 0.000000 0.001250 
21340160000 62 6 0 1300 -0.238449 0.241719 0.241719 46855.500000 0.966875 0.000000 0.000000 0.001250 
21350400000 12 17 0 571 -0.238608 0.242500 0.242500 46873.500000 0.968125 0.000000 0.000000 0.001250 
21360640000 10 50 0 1333 -0.240111 0.243438 0.243438 46995.000000 0.972517 0.000000 0.000000 0.001249 
21370880000 51 70 0 978 -0.240269 0.243750 0.243750 47056.000000 0.973142 0.000000 0.000000 0.001249 
21381120000 30 60 0 400 -0.240744 0.244219 0.244219 47097.000000 0.975640 0.000000 0.000000 0.001249 
21391360000 26 9 0 255 -0.240744 0.244063 0.244062 47140.000000 0.975625 0.000000 0.000000 0.001250 
21401600000 38 39 1153 1353 -0.240902 0.244375 0.244375 47155.000000 0.976875 0.000625 0.000000 0.001250 
21411840000 42 33 1122 946 -0.241297 0.244531 0.244531 47227.000000 0.978125 0.000000 0.000000 0.001250 
21422080000 2 18 0 692 -0.241060 0.244531 0.244531 47224.500000 0.976875 0.000000 0.000625 0.001250 
21432320000 43 10 0 1099 -0.242089 0.245313 0.245312 47305.000000 0.980625 0.000000 0.000000 0.001250 
21442560000 33 50 337 1600 -0.242405 0.245625 0.245625 47311.000000 0.982500 0.000000 0.000000 0.001250 
21452800000 29 17 0 527 -0.242247 0.245938 0.245938 47372.500000 0.982500 0.000000 0.000000 0.001250 
21463040000 67 33 0 85 -0.242326 0.245938 0.245938 47458.000000 0.983125 0.000000 0.000000 0.001250 
21473280000 2 75 0 1508 -0.242326 0.245781 0.245781 47501.000000 0.983125 0.000000 0.000000 0.001250 
21483520000 23 0 0 394 -0.243196 0.246406 0.246406 47556.000000 0.985000 0.000000 0.000000 0.001250 
21493760000 17 14 0 1023 -0.242326 0.246094 0.246094 47579.000000 0.982500 0.000000 0.000000 0.001250 
21504000000 72 44 0 1426 -0.242563 0.246406 0.246406 47659.500000 0.983125 0.000625 0.000000 0.001250 
21514240000 4 40 0 1079 -0.243513 0.247188 0.247188 47732.000000 0.987500 0.000625 0.000000 0.001250 
21524480000 18 75 0 1228 -0.243434 0.247344 0.247344 47775.500000 0.987500 0.000625 0.000000 0.001250 
21534720000 65 40 0 112 -0.243987 0.247500 0.247500 47867.500000 0.989375 0.000000 0.000000 0.001250 
21544960000 52 55 1374 919 -0.244383 0.247813 0.247812 47928.500000 0.990625 0.000000 0.000000 0.001250 
21555200000 4 18 0 786 -0.244778 0.247969 0.247969 48004.000000 0.991875 0.000000 0.000000 0.001250 
21565440000 7 79 0 749 -0.244937 0.248125 0.248125 48030.000000 0.992500 0.000000 0.000000 0.001250 
21575680000 42 55 625 1081 -0.245174 0.248594 0.248594 48059.500000 0.993750 0.000000 0.000000 0.001250 
21585920000 69 10 0 1064 -0.245728 0.248906 0.248906 48100.000000 0.995625 0.000000 0.000000 0.001250 
21596160000 24 50 409 324 -0.245095 0.248906 0.248906 48095.000000 0.993750 0.001250 0.000000 0.001250 
21606400000 17 39 0 1307 -0.245411 0.249219 0.249219 48149.500000 0.995000 0.000625 0.000000 0.001250 
21616640000 6 7 0 1340 -0.245570 0.249062 0.249062 48281.500000 0.995625 0.000000 0.000000 0.001250 
21626880000 26 6 0 849 -0.245965 0.249531 0.249531 48321.500000 0.996875 0.000000 0.000000 0.001250 
21637120000 63 11 0 1075 -0.246361 0.249531 0.249531 48379.000000 0.998125 0.000000 0.000000 0.001250 
21647360000 1 31 0 1206 -0.246203 0.249375 0.249375 48376.000000 0.997500 0.000000 0.000000 0.001250 
21657600000 46 8 0 1445 -0.246123 0.249688 0.249688 48379.500000 0.997500 0.000000 0.000000 0.001250 
21667840000 21 27 1301 500 -0.246361 0.249844 0.249844 48425.500000 0.998750 0.000625 0.000000 0.001250 
21678080000 31 47 388 733 -0.246519 0.250156 0.250156 48440.000000 0.998126 0.000000 0.000000 0.001249 
21688320000 2 49 0 343 -0.246440 0.250000 0.250000 48503.500000 0.998750 0.000625 0.000000 0.001250 
21698560000 60 62 0 231 -0.245728 0.249375 0.249375 48589.500000 0.997500 0.000000 0.000000 0.001250 
21708800000 38 2 0 1585 -0.245886 0.249688 0.249688 48644.000000 0.997500 0.000000 0.000000 0.001250 
21719040000 27 8 0 877 -0.246282 0.250000 0.250000 48701.500000 0.998125 0.000000 0.000000 0.001250 
21729280000 70 47 0 318 -0.246440 0.250000 0.250000 48741.000000 0.998750 0.000000 0.000000 0.001250 
21739520000 71 77 0 1525 -0.246361 0.249844 0.249844 48803.500000 0.998750 0.000000 0.000000 0.001250 
21749760000 47 24 1249 530 -0.246361 0.250000 0.250000 48913.000000 0.998750 0.000000 0.000000 0.001250 
21760000000 40 60 0 1336 -0.246835 0.250000 0.250000 49005.000000 1.000000 0.000000 0.000000 0.001250 
21770240000 50 60 0 1070 -0.246677 0.250000 0.250000 49005.000000 0.999375 0.000000 0.000000 0.001250 
21780480000 8 0 0 286 -0.246361 0.249844 0.249844 49011.000000 0.998750 0.000000 0.000000 0.001250 
21790720000 78 4 0 777 -0.246361 0.249844 0.249844 49123.500000 0.998750 0.000000 0.000000 0.001250 
21800960000 76 44 0 85 -0.246282 0.249844 0.249844 49218.500000 0.998750 0.000000 0.000000 0.001250 
21811200000 30 46 1126 876 -0.246282 0.249844 0.249844 49335.000000 0.998750 0.000000 0.000000 0.001250 
21821440000 19 29 0 1582 -0.246519 0.250000 0.250000 49366.000000 0.999375 0.000000 0.000000 0.001250 
21831680000 20 40 891 291 -0.246835 0.250000 0.250000 49420.000000 1.000000 0.000000 0.000000 0.001250 
21841920000 2 76 0 391 -0.246440 0.250000 0.250000 49417.500000 0.998750 0.000625 0.000000 0.001250 
21852160000 4 0 0 311 -0.246282 0.250000 0.250000 49463.500000 0.998750 0.000000 0.000000 0.001250 
21862400000 59 59 585 54 -0.245886 0.250000 0.250000 49512.500000 0.997500 0.000625 0.000000 0.001250 
21872640000 59 23 904 1161 -0.245965 0.249844 0.249844 49587.500000 0.998125 0.000625 0.000000 0.001250 
21882880000 2 26 0 561 -0.246440 0.250000 0.250000 49699.500000 0.998750 0.000625 0.000000 0.001250 
21893120000 19 27 0 1299 -0.246677 0.250000 0.250000 49812.000000 0.999375 0.000000 0.000000 0.001250 
21903360000 77 20 0 453 -0.246598 0.250000 0.250000 49864.500000 0.999375 0.000000 0.000000 0.001250 
21913600000 69 25 0 1462 -0.246835 0.250000 0.250000 49930.500000 1.000000 0.000000 0.000000 0.001250 
21923840000 47 52 598 1236 -0.246677 0.249844 0.249844 49927.500000 0.999375 0.000000 0.000000 0.001250 
21934080000 17 66 0 141 -0.246282 0.249844 0.249844 49971.000000 0.998125 0.001250 0.000000 0.001250 
21944320000 62 49 0 1536 -0.246915 0.250156 0.250156 50014.500000 0.999375 0.000000 0.000000 0.001249 
21954560000 79 25 0 546 -0.246835 0.250000 0.250000 50023.000000 1.000000 0.000000 0.000000 0.001250 
21964800000 6 46 0 1000 -0.246835 0.250000 0.250000 50046.000000 1.000000 0.000000 0.000000 0.001250 
21975040000 60 33 0 108 -0.246282 0.250000 0.250000 50083.500000 0.998125 0.000625 0.000000 0.001250 
21985280000 51 43 1060 296 -0.245728 0.249844 0.249844 50102.500000 0.996250 0.000625 0.000000 0.001250 
21995520000 60 7 0 676 -0.246044 0.249688 0.249688 50231.000000 0.997500 0.000000 0.000000 0.001250 
22005760000 61 2 0 1037 -0.246203 0.249844 0.249844 50274.500000 0.997500 0.000000 0.000000 0.001250 
22016000000 5 62 0 625 -0.246677 0.250000 0.250000 50323.500000 0.999375 0.000000 0.000000 0.001250 
22026240000 72 8 0 199 -0.246282 0.249531 0.249531 50358.000000 0.998125 0.000000 0.000000 0.001250 
22036480000 31 49 401 798 -0.246440 0.249844 0.249844 50419.000000 0.998750 0.000000 0.000000 0.001250 
22046720000 51 76 0 973 -0.246440 0.250000 0.250000 50486.000000 0.998750 0.000625 0.000625 0.001250 
22056960000 50 2 0 1454 -0.245728 0.249844 0.249844 50593.500000 0.996875 0.000625 0.000000 0.001250 
22067200000 58 32 99 392 -0.246598 0.250000 0.250000 50731.500000 0.999375 0.000625 0.000000 0.001250 
22077440000 51 35 115 1334 -0.246361 0.249844 0.249844 50740.000000 0.998750 0.000000 0.000000 0.001250 
22087680000 22 68 0 209 -0.246835 0.250000 0.250000 50789.000000 1.000000 0.000000 0.000000 0.001250 
22097920000 55 63 0 683 -0.246835 0.250000 0.250000 50812.000000 1.000000 0.000000 0.000000 0.001250 
22108160000 47 29 1538 1186 -0.246677 0.250000 0.250000 50812.000000 0.999375 0.000000 0.000000 0.001250 
22118400000 11 17 0 281 -0.246677 0.250000 0.250000 50812.000000 0.999375 0.000000 0.000000 0.001250 
22128640000 62 13 0 694 -0.246677 0.250000 0.250000 50820.500000 0.999375 0.000625 0.000000 0.001250 
22138880000 16 15 0 1260 -0.246361 0.250000 0.250000 50806.500000 0.997502 0.000000 0.000000 0.001249 
22149120000 75 36 0 23 -0.246123 0.250000 0.249844 50795.500000 0.997502 0.000000 0.000000 0.001249 
22159360000 57 45 1186 725 -0.246440 0.250000 0.249844 50873.000000 0.998750 0.000625 0.000000 0.001250 
22169600000 41 23 1236 63 -0.246361 0.250000 0.249844 50868.500000 0.998125 0.000625 0.000000 0.001250 
22179840000 46 13 0 695 -0.246203 0.249531 0.249531 50945.500000 0.998125 0.000000 0.000000 0.001250 
22190080000 59 33 558 1120 -0.246835 0.250000 0.250000 50977.500000 1.000000 0.000000 0.000000 0.001250 
22200320000 20 54 221 134 -0.246282 0.249844 0.249844 50981.000000 0.998750 0.000000 0.000000 0.001250 
22210560000 62 3 0 775 -0.246361 0.249844 0.249844 51027.000000 0.998750 0.000000 0.000000 0.001250 
22220800000 51 71 0 1373 -0.246123 0.249844 0.249844 51055.500000 0.998125 0.001250 0.000000 0.001250 
22231040000 5 26 0 4 -0.246519 0.249844 0.249844 51089.500000 0.999375 0.000000 0.000000 0.001250 
22241280000 63 26 0 212 -0.246598 0.250000 0.250000 51190.500000 0.999375 0.000000 0.000000 0.001250 
22251520000 25 49 630 854 -0.246835 0.250000 0.250000 51216.500000 1.000000 0.000000 0.000000 0.001250 
22261760000 18 77 0 488 -0.246598 0.249844 0.249844 51216.500000 0.999375 0.000000 0.000000 0.001250 
22272000000 52 28 942 1045 -0.246361 0.249844 0.249844 51225.500000 0.998125 0.000000 0.000000 0.001250 
22282240000 63 73 0 1577 -0.246440 0.250000 0.250000 51248.500000 0.998750 0.000625 0.000000 0.001250 
22292480000 55 58 324 370 -0.246203 0.249688 0.249688 51294.500000 0.998125 0.000000 0.000000 0.001250 
22302720000 27 14 0 414 -0.246203 0.249531 0.249531 51323.000000 0.998125 0.000000 0.000000 0.001250 
22312960000 76 35 0 1232 -0.246123 0.249531 0.249531 51326.000000 0.998125 0.000000 0.000000 0.001250 
22323200000 34 40 912 613 -0.246282 0.250000 0.250000 51352.000000 0.998125 0.001875 0.000000 0.001250 
22333440000 21 55 6 714 -0.246361 0.250000 0.250000 51361.000000 0.998750 0.000000 0.000000 0.001250 
22343680000 12 22 0 1099 -0.246361 0.249844 0.249844 51456.000000 0.998750 0.000000 0.000000 0.001250 
22353920000 6 10 0 548 -0.246361 0.249844 0.249844 51456.000000 0.998750 0.000000 0.000000 0.001250 
22364160000 65 49 0 566 -0.246440 0.249688 0.249688 51499.000000 0.998750 0.000000 0.000000 0.001250 
22374400000 16 78 0 621 -0.246677 0.249844 0.249844 51536.500000 0.999375 0.000000 0.000000 0.001250 
22384640000 62 19 0 1290 -0.246123 0.249531 0.249531 51528.000000 0.997500 0.000000 0.000000 0.001250 
22394880000 16 56 0 656 -0.245332 0.249844 0.249844 51536.500000 0.995000 0.001875 0.000000 0.001250 
22405120000 40 78 0 12 -0.246282 0.249844 0.249844 51705.500000 0.998125 0.000000 0.000000 0.001250 
22415360000 73 61 0 1572 -0.246361 0.249844 0.249844 51829.500000 0.998750 0.000000 0.000000 0.001250 
22425600000 41 42 96 1317 -0.246519 0.249844 0.249844 51943.000000 0.999375 0.000000 0.000000 0.001250 
22435840000 51 62 0 764 -0.246835 0.250000 0.250000 51945.500000 1.000000 0.000000 0.000000 0.001250 
22446080000 56 20 846 685 -0.246440 0.250000 0.250000 51954.500000 0.998750 0.000625 0.000000 0.001250 
22456320000 12 4 0 1598 -0.245886 0.249688 0.249688 52012.000000 0.997500 0.000000 0.000000 0.001250 
22466560000 72 42 0 190 -0.245411 0.250000 0.250000 52073.000000 0.993750 0.000625 0.000000 0.001250 
22476800000 75 7 0 1325 -0.245253 0.249375 0.249375 52239.500000 0.995625 0.000000 0.000000 0.001250 
22487040000 11 78 0 1206 -0.246123 0.249531 0.249531 52420.000000 0.998125 0.000000 0.000000 0.001250 
22497280000 6 53 0 388 -0.246044 0.249688 0.249688 52478.000000 0.996875 0.000000 0.000000 0.001250 
22507520000 19 47 0 1194 -0.246282 0.250000 0.250000 52562.000000 0.998125 0.000625 0.000000 0.001250 
22517760000 30 26 341 1385 -0.246203 0.249688 0.249688 52639.500000 0.998125 0.000000 0.000000 0.001250 
22528000000 66 63 0 1360 -0.246598 0.249844 0.249844 52677.000000 0.999375 0.000000 0.000000 0.001250 
22538240000 23 3 0 1064 -0.246440 0.249844 0.249844 52686.000000 0.998750 0.000000 0.000000 0.001250 
22548480000 47 28 741 1113 -0.246282 0.249844 0.249844 52703.000000 0.997500 0.000000 0.000000 0.001250 
22558720000 1 28 0 1330 -0.246123 0.249688 0.249688 52719.500000 0.997500 0.000000 0.000000 0.001250 
22568960000 34 63 0 1443 -0.246677 0.249844 0.249844 52780.000000 0.998750 0.000000 0.000000 0.001250 
22579200000 29 11 0 166 -0.246677 0.249844 0.249844 52780.000000 0.998750 0.000000 0.000000 0.001250 
22589440000 11 16 0 920 -0.246282 0.249844 0.249844 52800.500000 0.997500 0.000000 0.000000 0.001250 
22599680000 29 33 1107 101 -0.245965 0.249688 0.249688 52834.500000 0.996875 0.000625 0.000000 0.001250 
22609920000 23 73 0 1534 -0.245886 0.249688 0.249688 52914.500000 0.996875 0.000000 0.000000 0.001250 
22620160000 18 31 0 1370 -0.245728 0.250000 0.249844 52969.500000 0.996875 0.000625 0.000000 0.001250 
22630400000 22 28 999 657 -0.246519 0.249844 0.249844 53139.000000 0.999375 0.000000 0.000000 0.001250 
22640640000 55 29 1330 175 -0.246440 0.250000 0.250000 53150.500000 0.998126 0.000000 0.000000 0.001249 
22650880000 23 26 983 1409 -0.246519 0.249844 0.249844 53234.000000 0.999375 0.000000 0.000000 0.001250 
22661120000 75 63 0 1269 -0.246835 0.250000 0.250000 53268.500000 1.000000 0.000000 0.000000 0.001250 
22671360000 11 6 0 292 -0.246835 0.250000 0.250000 53283.000000 1.000000 0.000000 0.000000 0.001250 
22681600000 56 74 0 1213 -0.246361 0.249844 0.249844 53321.000000 0.998750 0.000625 0.000000 0.001250 
22691840000 28 22 605 1195 -0.246282 0.249844 0.249844 53350.000000 0.998125 0.000625 0.000000 0.001250 
22702080000 21 26 945 837 -0.246440 0.249688 0.249688 53416.000000 0.998125 0.000000 0.000000 0.001250 
22712320000 60 6 0 953 -0.246677 0.249844 0.249844 53430.500000 0.998750 0.000000 0.000000 0.001250 
22722560000 67 76 0 794 -0.246519 0.249844 0.249844 53430.500000 0.998125 0.000625 0.000000 0.001250 
22732800000 25 24 744 116 -0.246519 0.249844 0.249844 53453.500000 0.998125 0.000000 0.000000 0.001250 
22743040000 74 28 0 1380 -0.246044 0.249688 0.249688 53494.000000 0.997500 0.000000 0.000000 0.001250 
22753280000 47 64 0 1404 -0.246361 0.249844 0.249844 53585.500000 0.998125 0.000000 0.000000 0.001250 
22763520000 64 18 0 721 -0.246282 0.249688 0.249688 53605.500000 0.998125 0.000000 0.000000 0.001250 
22773760000 66 47 0 107 -0.246519 0.249844 0.249844 53643.000000 0.999375 0.000000 0.000000 0.001250 
22784000000 73 10 0 715 -0.246677 0.250000 0.250000 53689.000000 0.999375 0.000625 0.000000 0.001250 
22794240000 78 53 0 714 -0.246440 0.250000 0.250000 53709.500000 0.998750 0.000000 0.000000 0.001250 
22804480000 64 12 0 874 -0.246598 0.250000 0.250000 53749.000000 0.999375 0.000000 0.000000 0.001250 
22814720000 67 7 0 622 -0.246677 0.250000 0.250000 53751.500000 0.999375 0.000000 0.000000 0.001250 
22824960000 46 74 0 75 -0.246044 0.249531 0.249531 53774.500000 0.997500 0.000625 0.000000 0.001250 
22835200000 78 37 0 1396 -0.246203 0.249844 0.249844 53820.500000 0.998125 0.000000 0.000000 0.001250 
22845440000 71 39 0 1413 -0.246835 0.250000 0.250000 53961.500000 1.000000 0.000000 0.000000 0.001250 
22855680000 70 67 0 861 -0.246835 0.250000 0.250000 53976.000000 1.000000 0.000000 0.000000 0.001250 
22865920000 50 49 374 421 -0.246598 0.250000 0.250000 54007.000000 0.998750 0.000625 0.000000 0.001250 
22876160000 32 40 654 637 -0.246123 0.249688 0.249688 54041.000000 0.998125 0.000000 0.000000 0.001250 
22886400000 53 56 956 261 -0.246598 0.249844 0.249844 54090.000000 0.999375 0.000000 0.000000 0.001250 
22896640000 5 44 0 968 -0.246677 0.250000 0.250000 54113.000000 0.999375 0.000000 0.000000 0.001250 
22906880000 23 4 0 1241 -0.246440 0.250000 0.250000 54133.500000 0.998126 0.000625 0.000000 0.001249 
22917120000 58 43 830 596 -0.246123 0.249688 0.249688 54159.000000 0.998125 0.000000 0.000000 0.001250 
22927360000 76 50 0 1534 -0.246123 0.249844 0.249844 54248.000000 0.997500 0.001250 0.000000 0.001250 
22937600000 29 46 390 945 -0.246519 0.249844 0.249844 54323.000000 0.999375 0.000000 0.000000 0.001250 
22947840000 52 46 239 543 -0.246282 0.249844 0.249844 54343.500000 0.998125 0.000000 0.000000 0.001250 
22958080000 35 44 1513 345 -0.245965 0.249531 0.249531 54407.500000 0.998125 0.000000 0.000000 0.001250 
22968320000 73 65 0 1596 -0.246044 0.249844 0.249844 54478.000000 0.997500 0.000000 0.000000 0.001250 
22978560000 10 57 0 366 -0.246044 0.249844 0.249844 54522.000000 0.997500 0.000000 0.000000 0.001250 
22988800000 23 29 529 123 -0.245886 0.249688 0.249688 54569.500000 0.996875 0.000625 0.000000 0.001250 
22999040000 66 65 0 1100 -0.245965 0.249531 0.249531 54633.000000 0.997500 0.000000 0.000000 0.001250 
23009280000 23 0 0 46 -0.245965 0.249688 0.249688 54726.500000 0.997500 0.000000 0.000000 0.001250 
23019520000 20 45 1150 192 -0.246361 0.249844 0.249844 54849.500000 0.998750 0.000000 0.000000 0.001250 
23029760000 51 5 0 1180 -0.246203 0.250000 0.250000 54896.000000 0.997500 0.001875 0.000000 0.001250 
23040000000 67 14 0 1253 -0.246361 0.249844 0.249844 54962.000000 0.998750 0.000625 0.000000 0.001250 
23050240000 31 39 1221 1434 -0.246677 0.250000 0.250000 54988.000000 0.999375 0.000000 0.000000 0.001250 
23060480000 50 17 0 1206 -0.246835 0.250000 0.250000 55011.000000 1.000000 0.000000 0.000000 0.001250 
23070720000 29 76 0 228 -0.246677 0.250000 0.250000 55011.000000 0.999375 0.000000 0.000000 0.001250 
23080960000 15 26 0 12 -0.246677 0.250000 0.250000 55034.000000 0.999375 0.000000 0.000000 0.001250 
23091200000 31 63 0 645 -0.246598 0.249844 0.249844 55077.000000 0.999375 0.000000 0.000000 0.001250 
23101440000 14 5 0 787 -0.246756 0.250156 0.250156 55083.000000 0.998751 0.000000 0.000000 0.001249 
23111680000 68 41 0 1455 -0.246915 0.250156 0.250156 55106.000000 0.999375 0.000000 0.000000 0.001249 
23121920000 31 3 0 1023 -0.246519 0.250000 0.250000 55122.500000 0.998750 0.000625 0.000000 0.001250 
23132160000 0 19 0 688 -0.246598 0.249844 0.249844 55165.500000 0.999375 0.000000 0.000000 0.001250 
23142400000 50 28 58 279 -0.246440 0.250000 0.250000 55163.000000 0.998750 0.001250 0.000000 0.001250 
23152640000 9 72 0 1571 -0.245886 0.249375 0.249375 55177.000000 0.997500 0.000000 0.000000 0.001250 
23162880000 45 72 0 117 -0.246044 0.249531 0.249531 55232.000000 0.997500 0.000000 0.000000 0.001250 
23173120000 66 58 0 164 -0.245649 0.249375 0.249375 55283.500000 0.995625 0.000000 0.000000 0.001250 
23183360000 74 53 0 51 -0.245886 0.249375 0.249375 55329.500000 0.996875 0.000000 0.000000 0.001250 
23193600000 27 78 0 822 -0.246203 0.249844 0.249844 55356.000000 0.997500 0.000000 0.000000 0.001250 
23203840000 74 56 0 763 -0.246203 0.249688 0.249688 55407.000000 0.998125 0.000000 0.000000 0.001250 
23214080000 24 36 376 506 -0.245886 0.249844 0.249844 55473.000000 0.997500 0.001250 0.000000 0.001250 
23224320000 46 50 1593 155 -0.246282 0.249688 0.249688 55542.000000 0.998750 0.000000 0.000000 0.001250 
23234560000 11 79 0 96 -0.246835 0.250000 0.250000 55582.500000 1.000000 0.000000 0.000000 0.001250 
23244800000 16 72 0 775 -0.246835 0.250000 0.250000 55582.500000 1.000000 0.000000 0.000000 0.001250 
23255040000 30 70 0 1061 -0.246203 0.249688 0.249688 55585.500000 0.997502 0.000000 0.000000 0.001249 
23265280000 7 19 0 1591 -0.246361 0.249844 0.249844 55652.500000 0.998750 0.000000 0.000000 0.001250 
23275520000 21 1 0 190 -0.246598 0.250000 0.250000 55652.500000 0.999375 0.000000 0.000000 0.001250 
23285760000 7 62 0 417 -0.246835 0.250000 0.250000 55687.000000 1.000000 0.000000 0.000000 0.001250 
23296000000 2 34 0 735 -0.246835 0.250000 0.250000 55687.000000 1.000000 0.000000 0.000000 0.001250 
23306240000 35 7 0 333 -0.246361 0.249844 0.249844 55693.000000 0.998750 0.000625 0.000000 0.001250 
23316480000 37 43 318 572 -0.246915 0.250156 0.250156 55733.500000 0.999375 0.000000 0.000000 0.001249 
23326720000 72 61 0 1337 -0.246835 0.250000 0.250000 55742.000000 1.000000 0.000000 0.000000 0.001250 
23336960000 62 0 0 1270 -0.246677 0.250000 0.250000 55765.000000 0.999375 0.000625 0.000000 0.001250 
23347200000 44 11 0 1331 -0.245965 0.249844 0.249844 55845.500000 0.996250 0.000000 0.000000 0.001250 
23357440000 4 45 0 1443 -0.246044 0.249531 0.249531 55897.000000 0.996875 0.000000 0.000000 0.001250 
23367680000 25 33 825 947 -0.246203 0.249531 0.249531 55952.000000 0.998125 0.000000 0.000000 0.001250 
23377920000 41 62 0 849 -0.246440 0.249844 0.249844 55966.500000 0.998750 0.000000 0.000000 0.001250 
23388160000 65 65 0 564 -0.246361 0.249844 0.249844 56010.000000 0.998750 0.000000 0.000000 0.001250 
23398400000 29 59 500 49 -0.246203 0.249688 0.249688 56027.000000 0.998125 0.000000 0.000000 0.001250 
23408640000 23 42 855 304 -0.246598 0.250000 0.250000 56064.500000 0.999375 0.000000 0.000000 0.001250 
23418880000 14 32 0 75 -0.246835 0.250000 0.250000 56145.000000 1.000000 0.000000 0.000000 0.001250 
23429120000 78 18 0 940 -0.246677 0.249844 0.249844 56142.000000 0.999375 0.000000 0.000000 0.001250 
23439360000 50 18 0 853 -0.246519 0.249688 0.249688 56139.000000 0.998750 0.000000 0.000000 0.001250 
23449600000 11 69 0 19 -0.246123 0.249688 0.249688 56162.500000 0.997500 0.000000 0.000000 0.001250 
23459840000 47 56 43 697 -0.246361 0.249844 0.249844 56177.000000 0.998750 0.000000 0.000000 0.001250 
23470080000 71 35 0 1365 -0.246123 0.249531 0.249531 56182.500000 0.998125 0.000000 0.000000 0.001250 
23480320000 43 14 0 119 -0.246440 0.249688 0.249688 56208.500000 0.998750 0.000000 0.000000 0.001250 
23490560000 29 26 41 234 -0.246598 0.249844 0.249844 56243.500000 0.999375 0.000000 0.000000 0.001250 
23500800000 36 73 0 1217 -0.246598 0.249844 0.249844 56243.500000 0.999375 0.000000 0.000000 0.001250 
23511040000 45 47 1197 248 -0.246361 0.249844 0.249844 56241.000000 0.998750 0.000625 0.000000 0.001250 
23521280000 32 41 696 252 -0.245807 0.249688 0.249688 56266.500000 0.996875 0.000000 0.000000 0.001250 
23531520000 36 40 455 11 -0.246519 0.250000 0.250000 56346.500000 0.998750 0.000625 0.000000 0.001250 
23541760000 20 58 490 3 -0.246598 0.250000 0.250000 56386.000000 0.998750 0.000000 0.000000 0.001250 
23552000000 14 79 0 1 -0.246598 0.250000 0.250000 56397.500000 0.999375 0.000000 0.000000 0.001250 
23562240000 45 5 0 242 -0.246598 0.249844 0.249844 56429.000000 0.999375 0.000000 0.000000 0.001250 
23572480000 40 47 1319 281 -0.246835 0.250000 0.250000 56466.500000 1.000000 0.000000 0.000000 0.001250 
23582720000 24 57 1446 1478 -0.246677 0.250000 0.250000 56489.500000 0.999375 0.000000 0.000000 0.001250 
23592960000 20 40 891 1200 -0.246123 0.250000 0.250000 56518.000000 0.997500 0.001250 0.000000 0.001250 
23603200000 79 73 0 209 -0.246282 0.249844 0.249844 56762.000000 0.998750 0.000000 0.000000 0.001250 
23613440000 20 43 1267 1361 -0.246598 0.250156 0.250156 56877.000000 0.998751 0.000000 0.000000 0.001249 
23623680000 20 69 0 794 -0.246361 0.249844 0.249844 56974.500000 0.998750 0.000000 0.000000 0.001250 
23633920000 51 51 205 1321 -0.246361 0.249844 0.249844 57006.500000 0.998750 0.000000 0.000000 0.001250 
23644160000 74 47 0 129 -0.246835 0.250000 0.250000 57055.500000 1.000000 0.000000 0.000000 0.001250 
23654400000 10 7 0 494 -0.246361 0.250156 0.250156 57044.500000 0.997502 0.000625 0.000000 0.001249 
23664640000 68 47 0 1371 -0.246282 0.250000 0.250000 57128.000000 0.998125 0.001250 0.000000 0.001250 
23674880000 17 73 0 413 -0.246282 0.249844 0.249844 57200.000000 0.998750 0.000000 0.000000 0.001250 
23685120000 57 5 0 881 -0.246519 0.249844 0.249844 57246.000000 0.999375 0.000000 0.000000 0.001250 
23695360000 62 35 0 1033 -0.246440 0.250000 0.250000 57289.500000 0.998750 0.000625 0.000000 0.001250 
23705600000 24 3 0 827 -0.246677 0.250000 0.250000 57324.000000 0.999375 0.000000 0.000000 0.001250 
23715840000 75 31 0 1407 -0.246598 0.250000 0.250000 57376.000000 0.999375 0.000000 0.000000 0.001250 
23726080000 33 54 303 947 -0.246835 0.250000 0.250000 57410.500000 1.000000 0.000000 0.000000 0.001250 
23736320000 55 51 157 1353 -0.246835 0.250000 0.250000 57410.500000 1.000000 0.000000 0.000000 0.001250 
23746560000 71 67 0 949 -0.246598 0.249844 0.249844 57419.000000 0.999375 0.000000 0.000000 0.001250 
23756800000 24 62 0 838 -0.246598 0.249844 0.249844 57419.000000 0.999375 0.000000 0.000000 0.001250 
23767040000 2 23 0 616 -0.246835 0.250000 0.250000 57442.000000 1.000000 0.000000 0.000000 0.001250 
23777280000 57 13 0 611 -0.246677 0.250000 0.250000 57442.000000 0.999375 0.000000 0.000000 0.001250 
23787520000 71 3 0 36 -0.246677 0.250000 0.250000 57453.500000 0.999375 0.000000 0.000000 0.001250 
23797760000 12 45 0 974 -0.246598 0.249844 0.249844 57462.000000 0.999375 0.000000 0.000000 0.001250 
23808000000 45 17 0 1023 -0.246361 0.249688 0.249688 57506.000000 0.998750 0.000000 0.000000 0.001250 
23818240000 17 24 0 1517 -0.246677 0.250000 0.250000 57520.500000 0.999375 0.000000 0.000000 0.001250 
23828480000 61 78 0 222 -0.246598 0.250000 0.250000 57526.500000 0.999375 0.000000 0.000000 0.001250 
23838720000 57 54 121 522 -0.246598 0.249844 0.249844 57610.000000 0.999375 0.000000 0.000000 0.001250 
23848960000 64 69 0 312 -0.246677 0.250000 0.250000 57601.500000 0.998751 0.000000 0.000000 0.001249 
23859200000 24 19 0 1447 -0.246677 0.250156 0.250000 57590.000000 0.998751 0.000000 0.000000 0.001249 
23869440000 28 28 923 630 -0.246361 0.249844 0.249844 57616.000000 0.998126 0.000000 0.000000 0.001249 
23879680000 31 43 821 1464 -0.246756 0.250156 0.250156 57633.000000 0.998751 0.000625 0.000000 0.001249 
23889920000 24 14 0 485 -0.246835 0.250000 0.250000 57710.500000 1.000000 0.000000 0.000000 0.001250 
23900160000 5 69 0 106 -0.246361 0.249844 0.249844 57739.500000 0.998750 0.000000 0.000000 0.001250 
23910400000 16 70 0 1429 -0.246677 0.250000 0.250000 57806.000000 0.999375 0.000000 0.000000 0.001250 
23920640000 53 47 119 1456 -0.246835 0.250000 0.250000 57843.500000 1.000000 0.000000 0.000000 0.001250 
23930880000 11 38 0 210 -0.246519 0.249844 0.249844 57840.500000 0.998750 0.000000 0.000000 0.001250 
23941120000 9 2 0 659 -0.246598 0.250000 0.250000 57855.000000 0.999375 0.000000 0.000000 0.001250 
23951360000 71 72 0 1014 -0.246835 0.250000 0.250000 57944.500000 1.000000 0.000000 0.000000 0.001250 
23961600000 26 23 424 346 -0.246677 0.250000 0.250000 57944.500000 0.999375 0.000000 0.000000 0.001250 
23971840000 71 42 0 1259 -0.246835 0.250000 0.250000 57967.500000 1.000000 0.000000 0.000000 0.001250 
23982080000 22 76 0 11 -0.246598 0.249844 0.249844 57976.000000 0.999375 0.000000 0.000000 0.001250 
23992320000 5 66 0 1245 -0.246677 0.250000 0.250000 57976.000000 0.998751 0.000000 0.000000 0.001249 
24002560000 71 36 0 396 -0.246598 0.250000 0.250000 58016.000000 0.999375 0.000000 0.000000 0.001250 
24012800000 22 73 0 245 -0.246440 0.249844 0.249844 58033.000000 0.998750 0.000000 0.000000 0.001250 
24023040000 57 51 778 671 -0.246519 0.250156 0.250156 58099.500000 0.998126 0.000000 0.000000 0.001249 
24033280000 58 44 1557 1536 -0.246677 0.250156 0.250156 58145.500000 0.998751 0.000000 0.000000 0.001249 
24043520000 41 17 0 1522 -0.246677 0.250156 0.250156 58200.500000 0.998751 0.000000 0.000000 0.001249 
24053760000 41 38 138 1524 -0.246440 0.249844 0.249844 58261.500000 0.998750 0.000000 0.000000 0.001250 
24064000000 24 60 0 553 -0.246677 0.250000 0.250000 58299.000000 0.999375 0.000000 0.000000 0.001250 
24074240000 30 19 0 233 -0.246123 0.249844 0.249844 58302.500000 0.998125 0.000000 0.000625 0.001250 
24084480000 39 17 0 1310 -0.246361 0.249844 0.249844 58362.000000 0.998750 0.000000 0.000000 0.001250 
24094720000 60 55 0 654 -0.246835 0.250000 0.250000 58411.000000 1.000000 0.000000 0.000000 0.001250 
24104960000 16 1 0 691 -0.246598 0.249844 0.249844 58411.000000 0.999375 0.000000 0.000000 0.001250 
24115200000 8 66 0 1317 -0.246044 0.249688 0.249688 58431.000000 0.998125 0.000000 0.000000 0.001250 
24125440000 50 11 0 539 -0.246361 0.250156 0.250000 58457.500000 0.998750 0.000625 0.000000 0.001250 
24135680000 12 75 0 153 -0.246440 0.250000 0.250000 58535.000000 0.998750 0.000625 0.000000 0.001250 
24145920000 39 68 0 982 -0.246677 0.249844 0.249844 58566.500000 0.999375 0.000000 0.000000 0.001250 
24156160000 61 40 0 277 -0.246203 0.249688 0.249688 58572.500000 0.998125 0.000000 0.000000 0.001250 
24166400000 51 20 1255 675 -0.246598 0.250000 0.250000 58624.500000 0.998750 0.001250 0.000000 0.001250 
24176640000 52 11 0 98 -0.246282 0.249844 0.249844 58754.000000 0.997500 0.000000 0.000000 0.001250 
24186880000 46 79 0 687 -0.246203 0.250000 0.250000 58791.000000 0.998125 0.000625 0.000000 0.001250 
24197120000 50 70 0 296 -0.246598 0.250000 0.250000 58904.000000 0.999375 0.000000 0.000000 0.001250 
24207360000 26 74 0 447 -0.246677 0.249844 0.249844 58951.500000 0.999375 0.000000 0.000000 0.001250 
24217600000 27 33 1520 671 -0.246282 0.249531 0.249531 58957.000000 0.998125 0.000000 0.000000 0.001250 
24227840000 55 49 1453 1299 -0.246203 0.249531 0.249531 58977.500000 0.998125 0.000000 0.000000 0.001250 
24238080000 3 73 0 330 -0.246519 0.249844 0.249844 59006.500000 0.998750 0.000000 0.000000 0.001250 
24248320000 3 23 0 565 -0.246677 0.250156 0.250156 59024.000000 0.998126 0.000000 0.000000 0.001249 
24258560000 18 57 0 1313 -0.246361 0.249844 0.249844 59058.000000 0.998750 0.000000 0.000000 0.001250 
24268800000 31 6 0 1119 -0.245886 0.250000 0.250000 59072.500000 0.996250 0.003750 0.000000 0.001250 
24279040000 59 2 0 1325 -0.246123 0.249688 0.249688 59196.000000 0.998125 0.000000 0.000000 0.001250 
24289280000 31 24 972 979 -0.246598 0.249844 0.249844 59288.000000 0.999375 0.000000 0.000000 0.001250 
24299520000 16 52 0 1511 -0.246519 0.249844 0.249844 59317.000000 0.999375 0.000000 0.000000 0.001250 
24309760000 35 2 0 73 -0.246677 0.250156 0.250156 59308.500000 0.998751 0.000000 0.000000 0.001249 
24320000000 35 22 421 1012 -0.246044 0.249531 0.249531 59382.000000 0.997500 0.000000 0.000000 0.001250 
24330240000 28 18 0 1587 -0.246203 0.249531 0.249531 59436.500000 0.996875 0.000000 0.000000 0.001250 
24340480000 56 41 1512 60 -0.246519 0.249688 0.249688 59462.500000 0.998125 0.000000 0.000000 0.001250 
24350720000 3 40 0 616 -0.246361 0.249531 0.249531 59459.500000 0.998125 0.000000 0.000000 0.001250 
24360960000 74 35 0 194 -0.246519 0.249688 0.249688 59477.000000 0.998125 0.000000 0.000000 0.001250 
24371200000 48 9 0 426 -0.246361 0.249844 0.249844 59488.000000 0.998750 0.000000 0.000000 0.001250 
24381440000 49 76 0 532 -0.246519 0.249844 0.249844 59511.000000 0.999375 0.000000 0.000000 0.001250 
24391680000 17 74 0 1404 -0.246835 0.250000 0.250000 59537.000000 1.000000 0.000000 0.000000 0.001250 
24401920000 75 11 0 1427 -0.246835 0.250000 0.250000 59537.000000 1.000000 0.000000 0.000000 0.001250 
24412160000 35 25 432 89 -0.246677 0.249844 0.249844 59534.000000 0.999375 0.000000 0.000000 0.001250 
24422400000 50 60 0 940 -0.246203 0.249844 0.249844 59554.500000 0.998125 0.000000 0.000000 0.001250 
24432640000 30 72 0 885 -0.245411 0.249688 0.249688 59637.000000 0.995000 0.001875 0.000000 0.001250 
24442880000 71 58 0 826 -0.244937 0.249844 0.249844 59768.000000 0.991250 0.002500 0.000000 0.001250 
24453120000 78 19 0 373 -0.244699 0.249219 0.249219 59922.000000 0.991250 0.002500 0.000000 0.001250 
24463360000 21 3 0 261 -0.244304 0.248750 0.248750 60068.500000 0.991250 0.000625 0.000000 0.001250 
24473600000 60 56 0 58 -0.245570 0.249219 0.249219 60200.500000 0.995000 0.000625 0.000000 0.001250 
24483840000 71 23 0 76 -0.245807 0.249531 0.249531 60227.000000 0.996250 0.000000 0.000000 0.001250 
24494080000 54 39 613 1070 -0.245174 0.249531 0.249531 60281.500000 0.993129 0.001249 0.000000 0.001249 
24504320000 29 58 505 5 -0.245332 0.249219 0.249219 60407.000000 0.995625 0.000000 0.000000 0.001250 
24514560000 27 30 1184 1477 -0.246835 0.250000 0.250000 60534.000000 1.000000 0.000000 0.000000 0.001250 
24524800000 16 16 0 1003 -0.246835 0.250000 0.250000 60534.000000 1.000000 0.000000 0.000000 0.001250 
24535040000 60 9 0 176 -0.246835 0.250000 0.250000 60574.000000 1.000000 0.000000 0.000000 0.001250 
24545280000 78 73 0 827 -0.246835 0.250000 0.250000 60574.000000 1.000000 0.000000 0.000000 0.001250 
24555520000 53 67 0 1223 -0.246440 0.250000 0.250000 60571.500000 0.998750 0.000000 0.000000 0.001250 
24565760000 61 29 0 550 -0.246677 0.250000 0.250000 60606.000000 0.999375 0.000000 0.000000 0.001250 
24576000000 35 64 0 408 -0.246835 0.250000 0.250000 60640.500000 1.000000 0.000000 0.000000 0.001250 
24586240000 37 42 1542 379 -0.246598 0.250000 0.250000 60638.000000 0.999375 0.000625 0.000000 0.001250 
24596480000 78 53 0 1425 -0.246361 0.250000 0.250000 60661.000000 0.997502 0.001249 0.000000 0.001249 
24606720000 63 50 0 400 -0.246282 0.250156 0.250156 60787.000000 0.997502 0.000625 0.000000 0.001249 
24616960000 46 77 0 405 -0.246203 0.250000 0.250000 60876.000000 0.996879 0.000000 0.000000 0.001248 
24627200000 6 21 0 1152 -0.246598 0.250000 0.250000 60953.500000 0.998751 0.000000 0.000000 0.001249 
24637440000 72 67 0 1514 -0.246598 0.250000 0.250000 61060.500000 0.999375 0.000000 0.000000 0.001250 
24647680000 19 78 0 42 -0.246756 0.250156 0.250156 61094.500000 0.998751 0.000000 0.000000 0.001249 
24657920000 61 11 0 1591 -0.246598 0.249844 0.249844 61103.000000 0.999375 0.000000 0.000000 0.001250 
24668160000 42 63 0 1416 -0.246203 0.249844 0.249844 61109.000000 0.998125 0.000000 0.000000 0.001250 
24678400000 52 39 31 425 -0.246282 0.249531 0.249531 61160.500000 0.998125 0.000000 0.000000 0.001250 
24688640000 6 45 0 1399 -0.246598 0.249844 0.249844 61166.500000 0.999375 0.000000 0.000000 0.001250 
24698880000 22 57 71 838 -0.246677 0.250000 0.250000 61204.000000 0.999375 0.000000 0.000000 0.001250 
24709120000 18 41 0 1412 -0.246519 0.249844 0.249844 61201.000000 0.998750 0.000000 0.000000 0.001250 
24719360000 10 0 0 857 -0.246440 0.250000 0.250000 61224.500000 0.998750 0.000625 0.000000 0.001250 
24729600000 32 42 797 1110 -0.246519 0.249844 0.249844 61311.000000 0.999375 0.000000 0.000000 0.001250 
24739840000 36 5 0 113 -0.246440 0.250000 0.250000 61354.500000 0.998750 0.000000 0.000000 0.001250 
24750080000 21 31 1455 1013 -0.246835 0.250000 0.250000 61420.500000 1.000000 0.000000 0.000000 0.001250 
24760320000 9 31 0 437 -0.246282 0.249844 0.249844 61424.000000 0.998750 0.000000 0.000000 0.001250 
24770560000 46 16 0 34 -0.246677 0.249844 0.249844 61481.500000 0.999375 0.000000 0.000000 0.001250 
24780800000 21 13 0 840 -0.246440 0.249688 0.249688 61490.000000 0.998125 0.000000 0.000000 0.001250 
24791040000 17 78 0 153 -0.246519 0.249844 0.249844 61481.500000 0.997502 0.000000 0.000000 0.001249 
24801280000 2 14 0 996 -0.246203 0.249531 0.249531 61545.000000 0.998125 0.000000 0.000000 0.001250 
24811520000 68 74 0 1180 -0.246519 0.249844 0.249844 61574.000000 0.998125 0.000000 0.000000 0.001250 
24821760000 33 61 0 1462 -0.246440 0.249844 0.249844 61574.000000 0.998125 0.000000 0.000000 0.001250 
24832000000 48 49 1167 1356 -0.246677 0.249844 0.249844 61640.500000 0.998750 0.000000 0.000000 0.001250 
24842240000 63 25 0 149 -0.246203 0.250000 0.250000 61664.000000 0.997500 0.001875 0.000000 0.001250 
24852480000 42 18 0 263 -0.245491 0.249531 0.249531 61778.000000 0.996250 0.000000 0.000000 0.001250 
24862720000 21 8 0 573 -0.245649 0.249531 0.249531 61922.500000 0.996875 0.000000 0.000000 0.001250 
24872960000 15 29 0 224 -0.246519 0.249844 0.249844 62055.000000 0.999375 0.000000 0.000000 0.001250 
24883200000 65 32 0 1225 -0.246598 0.250000 0.250000 62101.500000 0.999375 0.000000 0.000000 0.001250 
24893440000 72 70 0 1401 -0.246598 0.250000 0.250000 62197.500000 0.999375 0.000625 0.000000 0.001250 
24903680000 50 71 0 1542 -0.246598 0.250156 0.250000 62186.000000 0.999375 0.000000 0.000000 0.001250 
24913920000 1 15 0 179 -0.246361 0.249688 0.249688 62234.500000 0.998750 0.000000 0.000000 0.001250 
24924160000 76 19 0 961 -0.246677 0.249844 0.249844 62301.000000 0.999375 0.000000 0.000000 0.001250 
24934400000 59 4 0 1335 -0.245728 0.249844 0.249844 62349.500000 0.996250 0.001250 0.000000 0.001250 
24944640000 9 60 0 919 -0.246044 0.249688 0.249688 62516.000000 0.997502 0.000000 0.000000 0.001249 
24954880000 73 39 0 288 -0.245570 0.249219 0.249219 62539.000000 0.996875 0.000000 0.000000 0.001250 
24965120000 54 60 0 411 -0.245965 0.249844 0.249844 62674.500000 0.996875 0.001875 0.000000 0.001250 
24975360000 25 62 0 714 -0.245965 0.249531 0.249531 62800.000000 0.996250 0.000625 0.000000 0.001250 
24985600000 60 2 0 1242 -0.246203 0.249688 0.249688 62834.500000 0.997500 0.000625 0.000000 0.001250 
24995840000 26 41 1577 1363 -0.246044 0.249844 0.249844 62863.000000 0.996875 0.000625 0.000000 0.001250 
25006080000 69 74 0 1238 -0.246440 0.249688 0.249688 62952.500000 0.998750 0.000000 0.000000 0.001250 
25016320000 48 45 97 29 -0.246677 0.250000 0.250000 62978.500000 0.999375 0.000000 0.000000 0.001250 
25026560000 20 16 0 565 -0.246677 0.250000 0.250000 62978.500000 0.999375 0.000625 0.000000 0.001250 
25036800000 37 63 0 1359 -0.246677 0.249844 0.249844 63030.500000 0.999375 0.000000 0.000000 0.001250 
25047040000 39 46 650 1101 -0.245728 0.249531 0.249531 63019.500000 0.996250 0.001250 0.000000 0.001250 
25057280000 60 73 0 161 -0.245570 0.249375 0.249375 63177.000000 0.995625 0.000625 0.000000 0.001250 
25067520000 50 11 0 1092 -0.246203 0.249688 0.249688 63295.000000 0.998125 0.000000 0.000000 0.001250 
25077760000 65 53 0 453 -0.246440 0.250000 0.250000 63297.500000 0.998750 0.000000 0.000000 0.001250 
25088000000 23 68 0 1221 -0.246203 0.250000 0.250000 63370.000000 0.998125 0.001250 0.000000 0.001250 
25098240000 9 9 0 954 -0.246203 0.250000 0.250000 63421.500000 0.997502 0.000625 0.000000 0.001249 
25108480000 46 9 0 1258 -0.246598 0.250000 0.250000 63470.500000 0.998751 0.000000 0.000000 0.001249 
25118720000 76 47 0 774 -0.246598 0.250156 0.250156 63526.000000 0.998126 0.001249 0.000000 0.001249 
25128960000 3 41 0 347 -0.246598 0.250000 0.250000 63534.500000 0.999375 0.000000 0.000000 0.001250 
25139200000 21 16 0 459 -0.246203 0.250000 0.250000 63601.000000 0.998125 0.000000 0.000000 0.001250 
25149440000 36 71 0 290 -0.246440 0.250000 0.250000 63690.500000 0.998750 0.000000 0.000000 0.001250 
25159680000 23 35 639 143 -0.246835 0.250000 0.250000 63748.000000 1.000000 0.000000 0.000000 0.001250 
25169920000 3 17 0 85 -0.246835 0.250156 0.250000 63774.000000 1.000000 0.000000 0.000000 0.001250 
25180160000 35 65 0 1583 -0.246915 0.250156 0.250156 63817.500000 0.999375 0.000000 0.000000 0.001249 
25190400000 64 58 0 21 -0.246203 0.250000 0.250000 63866.500000 0.997502 0.000000 0.000000 0.001249 
25200640000 9 37 0 969 -0.246598 0.249844 0.249844 63944.000000 0.999375 0.000000 0.000000 0.001250 
25210880000 20 75 0 915 -0.246835 0.250000 0.250000 63978.500000 1.000000 0.000000 0.000000 0.001250 
25221120000 74 11 0 1135 -0.246598 0.250000 0.250000 63999.000000 0.999375 0.000000 0.000000 0.001250 
25231360000 78 72 0 1075 -0.246598 0.250000 0.250000 64031.000000 0.999375 0.000000 0.000000 0.001250 
25241600000 20 54 221 750 -0.245728 0.249688 0.249688 64080.000000 0.996250 0.000625 0.000000 0.001250 
25251840000 23 17 0 226 -0.245095 0.249062 0.249062 64197.000000 0.994375 0.000000 0.000000 0.001250 
25262080000 31 5 0 124 -0.245649 0.249531 0.249531 64269.000000 0.996875 0.000000 0.000000 0.001250 
25272320000 49 39 1093 1419 -0.245965 0.249844 0.249844 64358.500000 0.997500 0.000000 0.000000 0.001250 
25282560000 28 10 0 1135 -0.246598 0.250000 0.250000 64485.500000 0.999375 0.000000 0.000000 0.001250 
25292800000 73 71 0 1105 -0.246282 0.249688 0.249688 64494.000000 0.998750 0.000000 0.000000 0.001250 
25303040000 8 20 0 836 -0.246598 0.249844 0.249844 64552.000000 0.999375 0.000000 0.000000 0.001250 
25313280000 12 36 0 1275 -0.246915 0.250156 0.250156 64558.000000 0.999375 0.000000 0.000000 0.001249 
25323520000 50 25 1228 276 -0.246519 0.250156 0.250156 64555.500000 0.998126 0.000625 0.000000 0.001249 
25333760000 5 54 0 1290 -0.246915 0.250156 0.250156 64644.500000 0.999375 0.000000 0.000000 0.001249 
25344000000 55 9 0 995 -0.246756 0.250156 0.250156 64644.500000 0.998751 0.000000 0.000000 0.001249 
25354240000 69 74 0 520 -0.246361 0.249844 0.249844 64684.500000 0.998125 0.001250 0.000000 0.001250 
25364480000 72 17 0 1536 -0.246361 0.250000 0.250000 64733.500000 0.998125 0.000000 0.000000 0.001250 
25374720000 65 2 0 1356 -0.246123 0.249844 0.249844 64765.500000 0.996875 0.000625 0.000000 0.001875 
25384960000 22 3 0 746 -0.246677 0.250000 0.250000 64874.500000 0.999375 0.000625 0.000000 0.001250 
25395200000 15 19 0 1118 -0.246598 0.250000 0.250000 64874.500000 0.998750 0.000625 0.000000 0.001250 
25405440000 33 76 0 557 -0.246044 0.249688 0.249688 64944.000000 0.998125 0.000000 0.000000 0.001250 
25415680000 38 60 0 11 -0.246677 0.250000 0.250000 65047.500000 0.999375 0.000000 0.000000 0.001250 
25425920000 26 43 518 558 -0.246598 0.250000 0.250000 65067.500000 0.999375 0.000000 0.000000 0.001250 
25436160000 52 21 1466 772 -0.246677 0.249844 0.249844 65122.000000 0.999375 0.000000 0.000000 0.001250 
25446400000 39 53 386 1456 -0.246835 0.250000 0.250000 65157.000000 1.000000 0.000000 0.000000 0.001250 
25456640000 25 58 1508 582 -0.246440 0.250000 0.250000 65186.500000 0.998750 0.000000 0.000000 0.001250 
25466880000 75 71 0 457 -0.246203 0.249688 0.249688 65215.500000 0.998750 0.000000 0.000000 0.001250 
25477120000 74 50 0 598 -0.246203 0.249688 0.249688 65311.000000 0.998125 0.000000 0.000000 0.001250 
25487360000 6 20 0 1021 -0.246440 0.249844 0.249844 65333.500000 0.998750 0.000000 0.000000 0.001250 
25497600000 50 11 0 417 -0.246677 0.250000 0.250000 65379.500000 0.999375 0.000625 0.000000 0.001250 
25507840000 69 75 0 1598 -0.246677 0.250000 0.250000 65480.500000 0.999375 0.000000 0.000000 0.001250 
25518080000 21 18 0 730 -0.246440 0.250156 0.250156 65521.500000 0.998126 0.000625 0.000000 0.001249 
25528320000 8 49 0 598 -0.246123 0.249844 0.249844 65601.500000 0.998125 0.000000 0.000000 0.001250 
25538560000 7 14 0 1131 -0.246203 0.249844 0.249844 65682.500000 0.998125 0.000625 0.000000 0.001250 
25548800000 12 7 0 518 -0.246835 0.250000 0.250000 65774.500000 1.000000 0.000000 0.000000 0.001250 
25559040000 38 29 273 244 -0.246598 0.249844 0.249844 65786.000000 0.999375 0.000000 0.000000 0.001250 
25569280000 73 45 0 1016 -0.246677 0.250000 0.250000 65797.500000 0.999375 0.000000 0.000000 0.001250 
25579520000 23 14 0 791 -0.246203 0.250000 0.250000 65794.500000 0.995003 0.001874 0.000000 0.001249 
25589760000 72 73 0 1537 -0.246203 0.249844 0.249844 65846.000000 0.997500 0.000000 0.000000 0.001250 
25600000000 17 30 0 1052 -0.246203 0.249688 0.249688 65935.500000 0.998125 0.000000 0.000000 0.001250 
25610240000 51 46 1090 156 -0.246203 0.249688 0.249688 66014.000000 0.998125 0.000000 0.000000 0.001250 
25620480000 8 60 0 1526 -0.246123 0.249688 0.249688 66045.500000 0.996875 0.000625 0.000000 0.001250 
25630720000 15 30 0 825 -0.246282 0.249531 0.249531 66077.000000 0.997500 0.000000 0.000000 0.001250 
25640960000 0 15 0 1402 -0.246598 0.249844 0.249844 66115.000000 0.997502 0.000000 0.000000 0.001249 
25651200000 5 2 0 1517 -0.246756 0.250000 0.250000 66118.000000 0.998126 0.000000 0.000000 0.001249 
25661440000 54 67 0 200 -0.246756 0.250000 0.250000 66118.000000 0.998126 0.000000 0.000000 0.001249 
25671680000 1 23 0 590 -0.246677 0.249844 0.249844 66157.500000 0.998750 0.000000 0.000000 0.001250 
25681920000 54 20 133 323 -0.246677 0.249844 0.249844 66180.500000 0.999375 0.000000 0.000000 0.001250 
25692160000 22 65 0 870 -0.246519 0.249844 0.249844 66203.500000 0.999375 0.000000 0.000000 0.001250 
25702400000 52 20 1429 291 -0.246835 0.250000 0.250000 66229.500000 1.000000 0.000000 0.000000 0.001250 
25712640000 60 49 0 773 -0.246677 0.250000 0.250000 66252.500000 0.999375 0.000000 0.000000 0.001250 
25722880000 9 51 0 249 -0.246282 0.250000 0.250000 66296.000000 0.998125 0.000625 0.000000 0.001250 
25733120000 75 3 0 1153 -0.246440 0.250000 0.250000 66362.500000 0.998750 0.000000 0.000000 0.001250 
25743360000 44 10 0 1541 -0.246203 0.249688 0.249688 66391.500000 0.998125 0.000000 0.000000 0.001250 
25753600000 43 58 1403 634 -0.246440 0.249844 0.249844 66429.000000 0.998750 0.000000 0.000000 0.001250 
25763840000 40 78 0 1406 -0.246361 0.250000 0.250000 66481.500000 0.998750 0.000625 0.000000 0.001250 
25774080000 7 9 0 1242 -0.246598 0.250000 0.250000 66516.000000 0.999375 0.000000 0.000000 0.001250 
25784320000 30 4 0 372 -0.246361 0.249688 0.249688 66521.500000 0.998750 0.000000 0.000000 0.001250 
25794560000 38 26 915 914 -0.246203 0.249688 0.249688 66521.500000 0.998125 0.000000 0.000000 0.001250 
25804800000 75 62 0 1012 -0.246123 0.249844 0.249844 66579.500000 0.997500 0.001250 0.000000 0.001250 
25815040000 59 35 322 1584 -0.246361 0.249844 0.249844 66611.000000 0.998750 0.000000 0.000000 0.001250 
25825280000 37 25 1222 951 -0.246598 0.250000 0.250000 66665.500000 0.999375 0.000000 0.000000 0.001250 
25835520000 18 64 0 16 -0.246915 0.250156 0.250156 66691.500000 0.999375 0.000000 0.000000 0.001249 
25845760000 50 78 0 1415 -0.246598 0.250156 0.250156 66685.500000 0.998751 0.000000 0.000000 0.001874 
25856000000 69 19 0 1207 -0.246677 0.250000 0.250000 66731.500000 0.998751 0.000000 0.000000 0.001249 
25866240000 48 79 0 975 -0.246915 0.250312 0.250312 66734.500000 0.998127 0.000000 0.000000 0.001248 
25876480000 79 22 0 396 -0.246677 0.250156 0.250156 66752.000000 0.998751 0.000625 0.000000 0.001249 
25886720000 40 53 934 70 -0.246361 0.250000 0.249844 66749.000000 0.998750 0.000000 0.000000 0.001250 
25896960000 74 18 0 226 -0.246203 0.250000 0.249844 66757.500000 0.997500 0.000000 0.000000 0.001250 
25907200000 72 40 0 623 -0.246598 0.250000 0.250000 66820.500000 0.999375 0.000000 0.000000 0.001250 
25917440000 31 7 0 994 -0.246440 0.250000 0.250000 66820.500000 0.998750 0.000625 0.000000 0.001250 
25927680000 32 54 770 1458 -0.246282 0.249688 0.249688 66837.500000 0.998750 0.000000 0.000000 0.001250 
25937920000 16 13 0 1095 -0.246440 0.250000 0.250000 66884.000000 0.998750 0.000625 0.000000 0.001250 
25948160000 79 65 0 3 -0.245886 0.249688 0.249688 66915.000000 0.997500 0.000625 0.000000 0.001250 
25958400000 14 33 0 780 -0.246361 0.249844 0.249844 66995.500000 0.998750 0.000000 0.000000 0.001250 
25968640000 23 50 773 219 -0.246835 0.250000 0.250000 67053.000000 1.000000 0.000000 0.000000 0.001250 
25978880000 40 73 0 1476 -0.246123 0.249844 0.249844 67050.500000 0.997500 0.000625 0.000000 0.001250 
25989120000 24 34 1317 1165 -0.245886 0.249844 0.249844 67158.000000 0.997500 0.000000 0.000000 0.001250 
25999360000 65 10 0 243 -0.246361 0.249688 0.249688 67310.500000 0.998750 0.000000 0.000000 0.001250 
26009600000 52 49 1025 1561 -0.246598 0.249844 0.249844 67325.000000 0.999375 0.000000 0.000000 0.001250 
26019840000 72 17 0 654 -0.246598 0.250000 0.250000 67369.000000 0.999375 0.000000 0.000000 0.001250 
26030080000 59 49 572 33 -0.246677 0.250000 0.250000 67403.500000 0.999375 0.000000 0.000000 0.001250 
26040320000 62 65 0 324 -0.246835 0.250000 0.250000 67403.500000 1.000000 0.000000 0.000000 0.001250 
26050560000 53 11 0 1013 -0.246677 0.249844 0.249844 67400.500000 0.999375 0.000000 0.000000 0.001250 
26060800000 72 22 0 1231 -0.246440 0.249688 0.249688 67440.500000 0.998750 0.000000 0.000000 0.001250 
26071040000 75 45 0 1059 -0.246361 0.249688 0.249688 67461.000000 0.998125 0.000000 0.000000 0.001250 
26081280000 44 24 378 930 -0.246123 0.249531 0.249531 67485.500000 0.997500 0.000000 0.000000 0.001250 
26091520000 65 68 0 760 -0.246361 0.249688 0.249688 67517.000000 0.998125 0.000000 0.000000 0.001250 
26101760000 57 28 1270 312 -0.246044 0.249531 0.249531 67514.000000 0.997500 0.000000 0.000000 0.001250 
26112000000 58 18 0 611 -0.246123 0.249375 0.249375 67565.500000 0.997500 0.000000 0.000000 0.001250 
26122240000 61 23 0 1035 -0.246440 0.249688 0.249688 67571.500000 0.998750 0.000000 0.000000 0.001250 
26132480000 0 3 0 1169 -0.246835 0.250000 0.250000 67609.000000 1.000000 0.000000 0.000000 0.001250 
26142720000 8 54 0 964 -0.246677 0.250000 0.250000 67609.000000 0.999375 0.000000 0.000000 0.001250 
26152960000 73 3 0 42 -0.246677 0.250000 0.250000 67609.000000 0.999375 0.000000 0.000000 0.001250 
26163200000 55 5 0 1126 -0.246756 0.250156 0.250156 67600.500000 0.998751 0.000000 0.000000 0.001249 
26173440000 21 35 40 430 -0.246598 0.250000 0.250000 67620.500000 0.997502 0.000625 0.000000 0.001249 
26183680000 23 32 229 684 -0.246756 0.250000 0.250000 67643.500000 0.998126 0.000000 0.000000 0.001249 
26193920000 12 11 0 1182 -0.246915 0.250156 0.250156 67678.500000 0.999375 0.000000 0.000000 0.001249 
26204160000 41 21 985 755 -0.246519 0.250156 0.250156 67699.000000 0.998126 0.000625 0.000000 0.001249 
26214400000 34 14 0 432 -0.246361 0.250000 0.250000 67728.000000 0.998126 0.000000 0.000000 0.001249 
26224640000 69 28 0 1168 -0.246440 0.250000 0.250000 67793.500000 0.996877 0.000000 0.000000 0.001249 
26234880000 54 58 1486 945 -0.246756 0.250000 0.250000 67839.500000 0.998751 0.000000 0.000000 0.001249 
26245120000 22 40 1231 1050 -0.246677 0.250000 0.250000 67882.000000 0.999375 0.000625 0.000000 0.001250 
26255360000 53 40 656 1184 -0.246835 0.250000 0.250000 67904.500000 1.000000 0.000000 0.000000 0.001250 
26265600000 79 39 0 570 -0.245491 0.249375 0.249375 67957.500000 0.995000 0.001875 0.000000 0.001250 
26275840000 32 7 0 558 -0.245728 0.249531 0.249531 68050.500000 0.996250 0.000000 0.000000 0.001250 
26286080000 1 18 0 773 -0.245570 0.249375 0.249219 68117.000000 0.995625 0.000000 0.000000 0.001250 
26296320000 33 75 0 1297 -0.246203 0.249688 0.249688 68220.000000 0.997500 0.000000 0.000000 0.001250 
26306560000 44 75 0 1374 -0.246361 0.249844 0.249844 68297.500000 0.998750 0.000000 0.000000 0.001250 
26316800000 2 40 0 1453 -0.246044 0.249531 0.249531 68323.500000 0.997500 0.000625 0.000000 0.001250 
26327040000 22 9 0 1323 -0.245411 0.249531 0.249531 68394.500000 0.995625 0.000625 0.000000 0.001250 
26337280000 39 18 0 535 -0.245807 0.249844 0.249844 68521.000000 0.997500 0.000000 0.000000 0.001250 
26347520000 22 72 0 911 -0.245807 0.249844 0.249844 68673.500000 0.996875 0.000000 0.000000 0.001250 
26357760000 42 56 146 888 -0.246203 0.249531 0.249531 68794.000000 0.998125 0.000000 0.000000 0.001250 
26368000000 79 46 0 1031 -0.246282 0.249688 0.249688 68817.500000 0.997500 0.000000 0.000000 0.001250 
26378240000 2 33 0 913 -0.246361 0.249688 0.249688 68851.500000 0.998125 0.000000 0.000000 0.001250 
26388480000 66 46 0 1453 -0.246677 0.249844 0.249844 68877.500000 0.999375 0.000000 0.000000 0.001250 
26398720000 35 61 0 1327 -0.246361 0.249688 0.249688 68906.500000 0.998750 0.000000 0.000000 0.001250 
26408960000 70 3 0 322 -0.246835 0.250000 0.250000 68912.000000 1.000000 0.000000 0.000000 0.001250 
26419200000 15 65 0 113 -0.246835 0.250000 0.250000 68944.000000 1.000000 0.000000 0.000000 0.001250 
26429440000 72 12 0 1547 -0.246677 0.250000 0.250000 68967.500000 0.999375 0.000000 0.000000 0.001250 
26439680000 36 75 0 780 -0.246835 0.250156 0.250000 68970.500000 1.000000 0.000000 0.000000 0.001250 
26449920000 10 8 0 709 -0.246835 0.250156 0.250000 68970.500000 1.000000 0.000000 0.000000 0.001250 
26460160000 70 67 0 268 -0.246440 0.250000 0.250000 68988.000000 0.998750 0.001250 0.000000 0.001250 
26470400000 24 76 0 854 -0.246440 0.250000 0.250000 69019.000000 0.998126 0.000000 0.000000 0.001249 
26480640000 9 0 0 1378 -0.246203 0.249844 0.249844 69056.000000 0.998125 0.000625 0.000000 0.001250 
26490880000 75 54 0 1347 -0.246044 0.250000 0.250000 69165.000000 0.997500 0.001250 0.000000 0.001250 
26501120000 73 1 0 315 -0.246361 0.249844 0.249844 69279.500000 0.998750 0.000625 0.000000 0.001250 
26511360000 68 7 0 647 -0.246123 0.249844 0.249844 69279.500000 0.997500 0.001250 0.000000 0.001250 
26521600000 22 8 0 220 -0.246598 0.250000 0.250000 69332.000000 0.999375 0.000000 0.000000 0.001250 
26531840000 49 50 236 902 -0.246282 0.250156 0.250156 69387.000000 0.997502 0.000000 0.000000 0.001249 
26542080000 62 26 0 142 -0.246440 0.250000 0.250000 69430.000000 0.998126 0.000000 0.000000 0.001249 
26552320000 40 40 338 542 -0.246440 0.250000 0.250000 69485.000000 0.998126 0.000625 0.000000 0.001249 
26562560000 55 75 0 269 -0.246361 0.249844 0.249844 69525.000000 0.998125 0.000625 0.000000 0.001250 
26572800000 45 41 233 1544 -0.246440 0.250000 0.250000 69568.000000 0.998750 0.000000 0.000000 0.001250 
26583040000 10 32 0 353 -0.246598 0.250000 0.250000 69591.000000 0.999375 0.000000 0.000000 0.001250 
26593280000 64 44 0 720 -0.246677 0.250000 0.250000 69616.500000 0.999375 0.000625 0.000000 0.001250 
26603520000 32 54 770 1537 -0.246361 0.250156 0.250156 69645.500000 0.997502 0.001249 0.000000 0.001249 
26613760000 33 47 1491 850 -0.246677 0.250000 0.250000 69785.500000 0.999375 0.000000 0.000000 0.001250 
26624000000 59 65 0 507 -0.246835 0.250000 0.250000 69808.500000 1.000000 0.000000 0.000000 0.001250 
26634240000 7 48 0 666 -0.246440 0.249844 0.249844 69826.000000 0.998750 0.000000 0.000000 0.001250 
26644480000 29 43 60 654 -0.246203 0.249688 0.249688 69834.500000 0.997502 0.000000 0.000000 0.001249 
26654720000 45 63 0 799 -0.246677 0.250156 0.250156 69875.500000 0.998751 0.000000 0.000000 0.001249 
26664960000 49 36 837 571 -0.246361 0.249844 0.249844 69924.500000 0.998750 0.000000 0.000000 0.001250 
26675200000 47 18 0 1575 -0.246677 0.249844 0.249844 69970.500000 0.999375 0.000000 0.000000 0.001250 
26685440000 32 14 0 492 -0.246835 0.250000 0.250000 69973.500000 1.000000 0.000000 0.000000 0.001250 
26695680000 75 37 0 591 -0.246440 0.250000 0.250000 69971.000000 0.998750 0.000625 0.000000 0.001250 
26705920000 6 22 0 758 -0.246677 0.250000 0.250000 70019.500000 0.999375 0.000000 0.000000 0.001250 
26716160000 44 61 0 336 -0.246598 0.249844 0.249844 70028.000000 0.999375 0.000000 0.000000 0.001250 
26726400000 20 13 0 551 -0.246123 0.250000 0.250000 70106.500000 0.997502 0.000625 0.000000 0.001249 
26736640000 35 4 0 1448 -0.246598 0.250000 0.250000 70230.000000 0.998750 0.001250 0.000000 0.001250 
26746880000 20 26 937 101 -0.246677 0.250000 0.250000 70244.500000 0.999375 0.000000 0.000000 0.001250 
26757120000 11 27 0 409 -0.246835 0.250000 0.250000 70259.000000 1.000000 0.000000 0.000000 0.001250 
26767360000 14 28 0 1359 -0.246677 0.250000 0.250000 70259.000000 0.999375 0.000625 0.000000 0.001250 
26777600000 37 71 0 1196 -0.246440 0.250000 0.250000 70259.000000 0.998125 0.000000 0.000000 0.001250 
26787840000 39 6 0 1054 -0.246677 0.250000 0.250000 70336.000000 0.999375 0.000000 0.000000 0.001250 
26798080000 69 44 0 1488 -0.246044 0.249688 0.249688 70339.500000 0.998125 0.000625 0.000000 0.001250 
26808320000 56 49 828 1442 -0.245332 0.249844 0.249844 70408.500000 0.994379 0.002498 0.000000 0.001249 
26818560000 63 49 0 1354 -0.246519 0.249844 0.249844 70558.000000 0.999375 0.000000 0.000000 0.001250 
26828800000 11 38 0 1254 -0.246361 0.249844 0.249844 70578.000000 0.998750 0.000000 0.000000 0.001250 
26839040000 55 22 883 1568 -0.246835 0.250000 0.250000 70627.000000 1.000000 0.000000 0.000000 0.001250 
26849280000 1 38 0 1369 -0.246677 0.250000 0.250000 70627.000000 0.999375 0.000000 0.000000 0.001250 
26859520000 40 1 0 1303 -0.246440 0.249844 0.249844 70635.500000 0.998126 0.000000 0.000000 0.001249 
26869760000 29 21 1353 285 -0.246598 0.250000 0.250000 70663.000000 0.997503 0.000000 0.000000 0.001248 
26880000000 13 38 0 1463 -0.245649 0.250000 0.250000 70750.000000 0.994379 0.003748 0.000000 0.001249 
26890240000 71 26 0 279 -0.245728 0.250000 0.250000 70901.500000 0.996250 0.001250 0.000000 0.001250 
26900480000 10 21 0 540 -0.246123 0.249688 0.249688 71100.000000 0.998125 0.000000 0.000000 0.001250 
26910720000 6 78 0 335 -0.246677 0.250156 0.250156 71152.500000 0.998751 0.000000 0.000000 0.001249 
26920960000 4 53 0 1366 -0.246835 0.250000 0.250000 71195.500000 1.000000 0.000000 0.000000 0.001250 
26931200000 21 8 0 518 -0.246677 0.249844 0.249844 71192.500000 0.999375 0.000000 0.000000 0.001250 
26941440000 51 37 234 1012 -0.246203 0.249688 0.249688 71201.000000 0.996875 0.001250 0.000000 0.001250 
26951680000 32 28 1112 1485 -0.246519 0.249844 0.249844 71250.000000 0.998750 0.000625 0.000000 0.001250 
26961920000 54 69 0 110 -0.246123 0.249844 0.249844 71296.500000 0.998125 0.000000 0.000000 0.001250 
26972160000 17 67 0 999 -0.246677 0.250000 0.250000 71388.500000 0.999375 0.000000 0.000000 0.001250 
26982400000 61 1 0 295 -0.246598 0.249844 0.249844 71397.000000 0.999375 0.000000 0.000000 0.001250 
26992640000 51 41 631 1043 -0.246835 0.250000 0.250000 71411.500000 1.000000 0.000000 0.000000 0.001250 
27002880000 78 57 0 110 -0.246835 0.250000 0.250000 71411.500000 1.000000 0.000000 0.000000 0.001250 
27013120000 17 75 0 1225 -0.246440 0.249844 0.249844 71408.500000 0.997500 0.000000 0.000000 0.001250 
27023360000 24 33 1172 1194 -0.246440 0.249688 0.249688 71428.500000 0.998125 0.000000 0.000000 0.001250 
27033600000 75 78 0 1002 -0.246361 0.249688 0.249688 71449.000000 0.998125 0.000000 0.000000 0.001250 
27043840000 39 27 1539 1194 -0.246440 0.249844 0.249844 71495.500000 0.998750 0.000625 0.000000 0.001250 
27054080000 21 16 0 1238 -0.246203 0.249688 0.249688 71504.000000 0.998125 0.000000 0.000000 0.001250 
27064320000 63 36 0 134 -0.246203 0.250000 0.250000 71519.000000 0.997502 0.001249 0.000000 0.001249 
27074560000 45 16 0 955 -0.246044 0.250156 0.250156 71579.500000 0.996252 0.001874 0.000000 0.001249 
27084800000 41 28 150 52 -0.246203 0.250000 0.250000 71689.000000 0.997502 0.000000 0.000000 0.001249 
27095040000 7 22 0 251 -0.245965 0.249531 0.249531 71766.000000 0.996875 0.000000 0.000000 0.001250 
27105280000 2 58 0 1284 -0.246123 0.249688 0.249688 71832.000000 0.997500 0.000000 0.000000 0.001250 
27115520000 62 71 0 666 -0.246203 0.249688 0.249688 71880.000000 0.997500 0.000625 0.000000 0.001250 
27125760000 63 37 0 96 -0.246677 0.249844 0.249844 71929.000000 0.998750 0.000000 0.000000 0.001250 
27136000000 12 18 0 956 -0.246677 0.249844 0.249844 71929.000000 0.998750 0.000000 0.000000 0.001250 
27146240000 20 16 0 335 -0.246361 0.249688 0.249688 71935.000000 0.998125 0.000000 0.000000 0.001250 
27156480000 49 77 0 13 -0.246677 0.249844 0.249844 71961.000000 0.999375 0.000000 0.000000 0.001250 
27166720000 65 75 0 64 -0.246677 0.249844 0.249844 71993.000000 0.998750 0.000000 0.000000 0.001250 
27176960000 75 43 0 79 -0.246282 0.249844 0.249844 72013.500000 0.998125 0.001250 0.000000 0.001250 
27187200000 69 75 0 1379 -0.246677 0.250000 0.250000 72132.500000 0.999375 0.000000 0.000000 0.001250 
27197440000 51 10 0 1153 -0.246598 0.249844 0.249844 72178.500000 0.999375 0.000000 0.000000 0.001250 
27207680000 35 26 355 581 -0.246440 0.249844 0.249844 72175.500000 0.998750 0.000000 0.000000 0.001250 
27217920000 49 61 0 335 -0.246598 0.249844 0.249844 72198.500000 0.999375 0.000000 0.000000 0.001250 
27228160000 40 11 0 886 -0.245807 0.249688 0.249688 72270.000000 0.996875 0.000000 0.000000 0.001250 
27238400000 59 29 1164 691 -0.245807 0.249531 0.249531 72321.500000 0.997500 0.000000 0.000000 0.001250 
27248640000 41 1 0 432 -0.246677 0.249844 0.249844 72416.000000 0.999375 0.000000 0.000000 0.001250 
27258880000 65 42 0 1522 -0.246677 0.249844 0.249844 72416.000000 0.999375 0.000000 0.000000 0.001250 
27269120000 73 28 0 599 -0.246835 0.250000 0.250000 72419.000000 1.000000 0.000000 0.000000 0.001250 
27279360000 2 41 0 1493 -0.246440 0.249844 0.249844 72436.500000 0.998750 0.000625 0.000000 0.001250 
27289600000 26 11 0 260 -0.246044 0.249531 0.249531 72450.000000 0.996875 0.000000 0.000000 0.001250 
27299840000 55 21 438 1136 -0.246282 0.249844 0.249844 72493.000000 0.997502 0.000000 0.000000 0.001249 
27310080000 40 9 0 69 -0.246123 0.250000 0.249844 72514.000000 0.998125 0.000000 0.000000 0.001250 
27320320000 52 16 0 1006 -0.245016 0.249688 0.249531 72512.000000 0.995000 0.000000 0.000000 0.001250 
27330560000 36 38 571 873 -0.246123 0.249844 0.249844 72730.000000 0.998125 0.001250 0.000000 0.001250 
27340800000 78 79 0 240 -0.246361 0.249844 0.249844 72787.500000 0.998750 0.000625 0.000000 0.001250 
27351040000 52 51 834 944 -0.246598 0.249844 0.249844 72854.000000 0.999375 0.000000 0.000000 0.001250 
27361280000 61 78 0 1087 -0.246598 0.249844 0.249844 72854.000000 0.999375 0.000000 0.000000 0.001250 
27371520000 4 7 0 1208 -0.246361 0.249844 0.249844 72851.500000 0.998750 0.000000 0.000000 0.001250 
27381760000 47 43 685 1108 -0.246203 0.250000 0.250000 72872.000000 0.998125 0.000625 0.000000 0.001250 
27392000000 69 50 0 1599 -0.246677 0.250000 0.250000 72984.500000 0.999375 0.000000 0.000000 0.001250 
27402240000 37 66 0 675 -0.246598 0.249844 0.249844 72984.500000 0.999375 0.000000 0.000000 0.001250 
27412480000 51 36 508 891 -0.246835 0.250000 0.250000 72999.000000 1.000000 0.000000 0.000000 0.001250 
27422720000 12 75 0 216 -0.246361 0.250156 0.250156 73011.000000 0.997502 0.000625 0.000000 0.001249 
27432960000 79 11 0 643 -0.246123 0.249844 0.249844 73031.000000 0.996877 0.000000 0.000000 0.001249 
27443200000 0 53 0 1438 -0.246203 0.249688 0.249688 73062.500000 0.997502 0.000000 0.000000 0.001249 
27453440000 72 75 0 247 -0.246519 0.249844 0.249844 73139.500000 0.998750 0.000000 0.000000 0.001250 
27463680000 76 27 0 902 -0.246677 0.250000 0.250000 73190.500000 0.999375 0.000625 0.000000 0.001250 
27473920000 77 26 0 1251 -0.246677 0.250000 0.250000 73236.500000 0.999375 0.000000 0.000000 0.001250 
27484160000 24 75 0 1171 -0.246598 0.249844 0.249844 73253.000000 0.999375 0.000000 0.000000 0.001250 
27494400000 52 2 0 572 -0.246835 0.250000 0.250000 73267.500000 1.000000 0.000000 0.000000 0.001250 
27504640000 15 8 0 258 -0.246835 0.250000 0.250000 73267.500000 1.000000 0.000000 0.000000 0.001250 
27514880000 33 38 909 1117 -0.246835 0.250000 0.250000 73267.500000 1.000000 0.000000 0.000000 0.001250 
27525120000 57 32 1206 726 -0.246598 0.250000 0.250000 73273.000000 0.999375 0.000000 0.000625 0.001250 
27535360000 39 64 0 165 -0.245728 0.249688 0.249688 73272.500000 0.996250 0.000000 0.000000 0.001250 
27545600000 45 52 288 16 -0.245807 0.249531 0.249531 73355.500000 0.996875 0.000625 0.000625 0.001250 
27555840000 67 29 0 1151 -0.246598 0.249844 0.249844 73430.500000 0.999375 0.000000 0.000000 0.001250 
27566080000 78 20 0 1034 -0.246361 0.249844 0.249844 73436.500000 0.998750 0.000000 0.000000 0.001250 
27576320000 9 41 0 352 -0.246044 0.250312 0.250312 73431.500000 0.996255 0.000624 0.000000 0.001248 
27586560000 32 78 0 1114 -0.246044 0.250000 0.250000 73554.000000 0.997500 0.000625 0.000000 0.001250 
27596800000 24 54 1467 1014 -0.246440 0.250000 0.250000 73631.500000 0.998750 0.000000 0.000000 0.001250 
27607040000 58 39 878 160 -0.246598 0.250000 0.250000 73686.500000 0.999375 0.000000 0.000000 0.001250 
27617280000 26 10 0 1207 -0.246282 0.249844 0.249844 73689.500000 0.998125 0.000625 0.000000 0.001250 
27627520000 56 7 0 117 -0.246519 0.249844 0.249844 73738.500000 0.998750 0.000000 0.000000 0.001250 
27637760000 40 38 242 803 -0.246440 0.249688 0.249688 73747.000000 0.998750 0.000000 0.000000 0.001250 
27648000000 34 77 0 823 -0.246598 0.249844 0.249844 73750.000000 0.999375 0.000000 0.000000 0.001250 
27658240000 68 49 0 540 -0.246835 0.250000 0.250000 73753.000000 1.000000 0.000000 0.000000 0.001250 
27668480000 76 49 0 688 -0.246835 0.250000 0.250000 73776.000000 1.000000 0.000000 0.000000 0.001250 
27678720000 51 7 0 387 -0.246519 0.249844 0.249844 73773.000000 0.998750 0.000625 0.000000 0.001250 
27688960000 62 11 0 1074 -0.246282 0.249844 0.249844 73779.000000 0.997500 0.000625 0.000000 0.001250 
27699200000 35 36 682 1481 -0.246203 0.249688 0.249688 73787.500000 0.997500 0.000625 0.000000 0.001250 
27709440000 77 71 0 777 -0.245965 0.249844 0.249844 73781.500000 0.997500 0.000625 0.000000 0.001250 
27719680000 4 33 0 925 -0.246044 0.249688 0.249688 73813.000000 0.997500 0.000000 0.000000 0.001250 
27729920000 77 0 0 1529 -0.245965 0.249531 0.249531 73876.000000 0.997500 0.000625 0.000000 0.001250 
27740160000 76 34 0 399 -0.246282 0.249844 0.249844 73956.000000 0.997500 0.000000 0.000000 0.001250 
27750400000 75 48 0 679 -0.246123 0.250000 0.250000 74011.500000 0.996252 0.000000 0.000000 0.001249 
27760640000 64 5 0 844 -0.246519 0.249844 0.249844 74155.000000 0.998125 0.000625 0.000000 0.001250 
27770880000 16 41 0 494 -0.246835 0.250000 0.250000 74181.000000 1.000000 0.000000 0.000000 0.001250 
27781120000 57 54 121 929 -0.246835 0.250000 0.250000 74181.000000 1.000000 0.000000 0.000000 0.001250 
27791360000 37 44 117 927 -0.246677 0.250000 0.250000 74213.000000 0.999375 0.000000 0.000000 0.001250 
27801600000 32 1 0 837 -0.246677 0.249844 0.249844 74296.500000 0.999375 0.000000 0.000000 0.001250 
27811840000 68 10 0 499 -0.246282 0.249688 0.249688 74321.000000 0.998125 0.000000 0.000000 0.001250 
27822080000 2 70 0 363 -0.246677 0.250000 0.250000 74366.500000 0.999375 0.000000 0.000000 0.001250 
27832320000 69 47 0 1460 -0.246835 0.250000 0.250000 74444.500000 1.000000 0.000000 0.000000 0.001250 
27842560000 51 34 332 1449 -0.246598 0.250000 0.250000 74444.500000 0.998750 0.000000 0.000000 0.001250 
27852800000 63 19 0 904 -0.246519 0.249844 0.249844 74487.500000 0.998750 0.000000 0.000000 0.001250 
27863040000 20 64 0 503 -0.246835 0.250000 0.250000 74513.500000 1.000000 0.000000 0.000000 0.001250 
27873280000 70 4 0 437 -0.246440 0.250000 0.250000 74519.000000 0.998750 0.000625 0.000000 0.001250 
27883520000 66 18 0 690 -0.246519 0.249844 0.249844 74589.500000 0.998750 0.000625 0.000000 0.001250 
27893760000 37 33 1445 441 -0.246282 0.249688 0.249688 74609.500000 0.998125 0.000625 0.000000 0.001250 
27904000000 70 17 0 1348 -0.246203 0.250000 0.250000 74676.000000 0.997500 0.000000 0.000000 0.001250 
27914240000 41 26 220 32 -0.246203 0.249688 0.249688 74727.500000 0.997500 0.000000 0.000000 0.001250 
27924480000 45 16 0 357 -0.246044 0.249688 0.249688 74736.500000 0.997500 0.000000 0.000000 0.001250 
27934720000 6 13 0 372 -0.246123 0.249688 0.249688 74799.500000 0.998125 0.000000 0.000000 0.001250 
27944960000 68 48 0 1476 -0.246519 0.250000 0.250000 74880.000000 0.998125 0.000625 0.000000 0.001250 
27955200000 69 3 0 1535 -0.246123 0.249531 0.249531 74925.000000 0.997500 0.000625 0.000000 0.001250 
27965440000 41 14 0 614 -0.246282 0.249688 0.249688 74928.500000 0.996877 0.000625 0.000000 0.001249 
27975680000 75 67 0 1225 -0.246044 0.249531 0.249531 74954.000000 0.997500 0.000000 0.000000 0.001250 
27985920000 5 40 0 449 -0.246440 0.249688 0.249688 75000.000000 0.998750 0.000000 0.000000 0.001250 
27996160000 66 44 0 849 -0.246361 0.250000 0.250000 75079.000000 0.998750 0.000000 0.000000 0.001250 
28006400000 22 66 0 624 -0.246519 0.250000 0.250000 75141.000000 0.999375 0.000000 0.000000 0.001250 
28016640000 1 2 0 396 -0.246677 0.250000 0.250000 75195.000000 0.999375 0.000000 0.000000 0.001250 
28026880000 5 48 0 939 -0.246835 0.250000 0.250000 75218.000000 1.000000 0.000000 0.000000 0.001250 
28037120000 68 8 0 1583 -0.246598 0.249844 0.249844 75249.500000 0.999375 0.000000 0.000000 0.001250 
28047360000 2 11 0 1241 -0.246835 0.250000 0.250000 75304.500000 1.000000 0.000000 0.000000 0.001250 
28057600000 9 33 0 1384 -0.246123 0.249844 0.249844 75299.500000 0.998125 0.000000 0.000000 0.001250 
28067840000 42 19 0 751 -0.246044 0.249688 0.249688 75406.000000 0.998125 0.000625 0.000000 0.001250 
28078080000 53 28 1021 127 -0.246044 0.250000 0.250000 75445.000000 0.997500 0.001250 0.000000 0.001250 
28088320000 76 43 0 622 -0.246598 0.250000 0.250000 75545.000000 0.999375 0.000000 0.000000 0.001250 
28098560000 1 32 0 934 -0.246282 0.249844 0.249844 75594.500000 0.998750 0.000625 0.000000 0.001250 
28108800000 53 57 899 921 -0.245807 0.249531 0.249531 75698.000000 0.996875 0.000000 0.000000 0.001250 
28119040000 40 77 0 634 -0.245491 0.249219 0.249219 75731.500000 0.996250 0.000000 0.000000 0.001250 
28129280000 69 77 0 662 -0.246677 0.249844 0.249844 75831.500000 0.999375 0.000000 0.000000 0.001250 
28139520000 39 61 0 707 -0.246677 0.249844 0.249844 75866.000000 0.999375 0.000000 0.000000 0.001250 
28149760000 12 30 0 1211 -0.245807 0.249688 0.249688 75884.000000 0.996250 0.000000 0.000000 0.001250 
28160000000 8 76 0 630 -0.245807 0.249531 0.249531 75968.000000 0.996875 0.000000 0.000000 0.001250 
28170240000 58 57 710 659 -0.246519 0.249688 0.249688 76059.500000 0.998750 0.000000 0.000000 0.001250 
28180480000 14 47 0 118 -0.246440 0.249844 0.249844 76083.000000 0.998750 0.000000 0.000000 0.001250 
28190720000 67 55 0 234 -0.246440 0.250000 0.250000 76086.000000 0.998126 0.000000 0.000000 0.001249 
28200960000 9 71 0 761 -0.246598 0.249844 0.249844 76137.500000 0.999375 0.000000 0.000000 0.001250 
28211200000 25 40 900 96 -0.246598 0.249844 0.249844 76146.000000 0.999375 0.000000 0.000000 0.001250 
28221440000 20 13 0 694 -0.246677 0.250000 0.250000 76160.500000 0.999375 0.000625 0.000000 0.001250 
28231680000 49 28 1294 1145 -0.246598 0.250000 0.250000 76246.500000 0.999375 0.000000 0.000000 0.001250 
28241920000 18 55 0 787 -0.246835 0.250000 0.250000 76304.000000 1.000000 0.000000 0.000000 0.001250 
28252160000 7 29 0 107 -0.246282 0.250000 0.250000 76310.000000 0.998125 0.001250 0.000000 0.001250 
28262400000 13 11 0 1600 -0.246203 0.250000 0.250000 76396.000000 0.998125 0.000000 0.000000 0.001250 
28272640000 13 72 0 629 -0.246440 0.250000 0.250000 76517.500000 0.998750 0.000000 0.000000 0.001250 
28282880000 75 66 0 370 -0.246677 0.250000 0.250000 76552.000000 0.999375 0.000625 0.000000 0.001250 
28293120000 10 18 0 1592 -0.246677 0.250156 0.250156 76596.000000 0.998751 0.000000 0.000000 0.001249 
28303360000 39 19 0 908 -0.246677 0.250000 0.250000 76639.000000 0.998751 0.000000 0.000000 0.001249 
28313600000 62 12 0 412 -0.246835 0.250156 0.250000 76694.000000 1.000000 0.000000 0.000000 0.001250 
28323840000 14 54 0 319 -0.246835 0.250000 0.250000 76748.500000 1.000000 0.000000 0.000000 0.001250 
28334080000 63 54 0 508 -0.246677 0.250000 0.250000 76748.500000 0.999375 0.000000 0.000000 0.001250 
28344320000 6 39 0 1008 -0.246598 0.249844 0.249844 76757.000000 0.999375 0.000000 0.000000 0.001250 
28354560000 33 31 1597 1545 -0.246598 0.249844 0.249844 76821.000000 0.999375 0.000000 0.000000 0.001250 
28364800000 40 6 0 901 -0.246835 0.250000 0.250000 76835.500000 1.000000 0.000000 0.000000 0.001250 
28375040000 25 45 564 124 -0.246835 0.250000 0.250000 76835.500000 1.000000 0.000000 0.000000 0.001250 
28385280000 24 32 472 1375 -0.246598 0.249844 0.249844 76844.000000 0.999375 0.000000 0.000000 0.001250 
28395520000 58 21 882 1563 -0.246835 0.250000 0.250000 76890.500000 1.000000 0.000000 0.000000 0.001250 
28405760000 31 66 0 869 -0.246282 0.250000 0.250000 76911.000000 0.998125 0.000625 0.000000 0.001250 
28416000000 9 2 0 203 -0.245886 0.249844 0.249844 76969.000000 0.997500 0.000000 0.000000 0.001250 
28426240000 37 53 307 829 -0.245728 0.249688 0.249688 77064.000000 0.996875 0.000000 0.000000 0.001250 
28436480000 22 72 0 1098 -0.245491 0.249531 0.249531 77109.000000 0.995625 0.000000 0.000000 0.001250 
28446720000 79 61 0 1280 -0.246440 0.249844 0.249844 77227.000000 0.997500 0.000000 0.000000 0.001250 
28456960000 77 49 0 290 -0.246677 0.249844 0.249844 77284.500000 0.998750 0.000000 0.000000 0.001250 
28467200000 53 72 0 1552 -0.246677 0.250000 0.250000 77287.500000 0.999375 0.000625 0.000000 0.001250 
28477440000 14 46 0 212 -0.245728 0.249844 0.249844 77372.000000 0.995625 0.001250 0.000000 0.001250 
28487680000 76 31 0 755 -0.245253 0.249375 0.249375 77521.000000 0.995625 0.000000 0.000000 0.001250 
28497920000 31 77 0 61 -0.245807 0.249531 0.249531 77676.500000 0.996875 0.000000 0.000000 0.001250 
28508160000 26 41 1577 902 -0.246203 0.249688 0.249688 77734.500000 0.998125 0.000000 0.000000 0.001250 
28518400000 45 6 0 1117 -0.246282 0.249844 0.249844 77746.000000 0.998125 0.000000 0.000000 0.001250 
28528640000 68 79 0 22 -0.246203 0.250000 0.250000 77761.000000 0.998125 0.000000 0.000000 0.001250 
28538880000 15 38 0 4 -0.246598 0.250000 0.250000 77846.500000 0.999375 0.000000 0.000000 0.001250 
28549120000 26 45 1544 808 -0.246598 0.250000 0.250000 77921.000000 0.999375 0.000625 0.000000 0.001250 
28559360000 67 18 0 880 -0.246361 0.250000 0.250000 77918.500000 0.998750 0.000000 0.000000 0.001250 
28569600000 39 61 0 650 -0.246598 0.250000 0.250000 77992.500000 0.999375 0.000000 0.000000 0.001250 
28579840000 74 67 0 442 -0.246519 0.249844 0.249844 78035.500000 0.998750 0.000000 0.000000 0.001250 
28590080000 26 2 0 282 -0.246598 0.250000 0.250000 78059.000000 0.999375 0.000000 0.000000 0.001250 
28600320000 73 63 0 111 -0.246598 0.250000 0.250000 78059.000000 0.999375 0.000000 0.000000 0.001250 
28610560000 17 29 0 834 -0.246282 0.249844 0.249844 78079.000000 0.998125 0.000000 0.000000 0.001250 
28620800000 42 41 779 653 -0.246835 0.250000 0.250000 78162.500000 1.000000 0.000000 0.000000 0.001250 
28631040000 40 64 0 669 -0.246677 0.250000 0.250000 78162.500000 0.999375 0.000000 0.000000 0.001250 
28641280000 78 36 0 1253 -0.246598 0.249844 0.249844 78171.000000 0.999375 0.000000 0.000000 0.001250 
28651520000 25 0 0 576 -0.246361 0.249844 0.249844 78168.500000 0.998750 0.000000 0.000000 0.001250 
28661760000 8 65 0 1475 -0.246598 0.250000 0.250000 78183.000000 0.999375 0.000000 0.000000 0.001250 
28672000000 60 29 0 92 -0.246282 0.250156 0.250156 78177.500000 0.997502 0.000625 0.000000 0.001249 
28682240000 54 36 867 984 -0.246835 0.250000 0.250000 78294.000000 1.000000 0.000000 0.000000 0.001250 
28692480000 6 70 0 1215 -0.246835 0.250000 0.250000 78294.000000 1.000000 0.000000 0.000000 0.001250 
28702720000 30 67 0 1275 -0.246677 0.250000 0.250000 78294.000000 0.999375 0.000000 0.000000 0.001250 
28712960000 34 61 0 1482 -0.246519 0.249844 0.249844 78299.000000 0.998750 0.000000 0.000000 0.001250 
28723200000 78 54 0 837 -0.246677 0.250000 0.250000 78302.000000 0.999375 0.000000 0.000000 0.001250 
28733440000 59 63 0 1573 -0.246598 0.249844 0.249844 78310.500000 0.999375 0.000000 0.000000 0.001250 
28743680000 56 54 1051 19 -0.246677 0.250000 0.250000 78325.000000 0.999375 0.000000 0.000000 0.001250 
28753920000 5 57 0 1335 -0.246677 0.250000 0.250000 78333.500000 0.999375 0.000625 0.000000 0.001250 
28764160000 34 63 0 528 -0.246835 0.250000 0.250000 78365.500000 1.000000 0.000000 0.000000 0.001250 
28774400000 36 26 1071 701 -0.246598 0.250000 0.250000 78365.500000 0.998750 0.001250 0.000000 0.001250 
28784640000 47 61 0 867 -0.246519 0.249844 0.249844 78374.000000 0.998750 0.000000 0.000000 0.001250 
28794880000 25 65 0 848 -0.246519 0.249844 0.249844 78414.000000 0.999375 0.000000 0.000000 0.001250 
28805120000 28 39 1281 1432 -0.246598 0.250000 0.250000 78414.000000 0.999375 0.000000 0.000000 0.001250 
28815360000 76 8 0 1238 -0.246519 0.250156 0.250156 78414.000000 0.998126 0.000000 0.000000 0.001249 
28825600000 8 63 0 884 -0.246440 0.250000 0.250000 78454.500000 0.998750 0.000000 0.000000 0.001250 
28835840000 37 2 0 1383 -0.246835 0.250000 0.250000 78520.500000 1.000000 0.000000 0.000000 0.001250 
28846080000 60 71 0 660 -0.246598 0.250000 0.250000 78564.000000 0.999375 0.000625 0.000000 0.001250 
28856320000 71 76 0 1589 -0.246440 0.250000 0.250000 78584.000000 0.998750 0.000000 0.000000 0.001250 
28866560000 63 59 0 1297 -0.246123 0.250000 0.250000 78623.500000 0.997500 0.001250 0.000000 0.001250 
28876800000 74 31 0 1536 -0.245807 0.250000 0.250000 78655.500000 0.996875 0.000625 0.000000 0.001250 
28887040000 64 15 0 832 -0.245491 0.249844 0.249844 78761.000000 0.996250 0.000000 0.000000 0.001250 
28897280000 67 18 0 640 -0.245807 0.249844 0.249844 78987.000000 0.997500 0.000000 0.000000 0.001250 
28907520000 39 24 22 21 -0.245728 0.249688 0.249688 79116.000000 0.996875 0.000625 0.000000 0.001250 
28917760000 31 70 0 393 -0.246282 0.249688 0.249688 79188.000000 0.998750 0.000000 0.000000 0.001250 
28928000000 66 60 0 1290 -0.246835 0.250000 0.250000 79237.000000 1.000000 0.000000 0.000000 0.001250 
28938240000 33 56 979 1289 -0.246677 0.250000 0.250000 79237.000000 0.999375 0.000000 0.000000 0.001250 
28948480000 14 11 0 1126 -0.246677 0.250000 0.250000 79280.000000 0.999375 0.000000 0.000000 0.001250 
28958720000 41 5 0 1542 -0.246440 0.249688 0.249688 79285.500000 0.998750 0.000000 0.000000 0.001250 
28968960000 17 22 0 23 -0.246835 0.250000 0.250000 79350.500000 1.000000 0.000000 0.000000 0.001250 
28979200000 60 40 0 858 -0.246835 0.250000 0.250000 79350.500000 1.000000 0.000000 0.000000 0.001250 
28989440000 36 71 0 349 -0.246677 0.250000 0.250000 79391.000000 0.999375 0.000625 0.000000 0.001250 
28999680000 17 0 0 1279 -0.246598 0.250000 0.250000 79411.500000 0.999375 0.000000 0.000000 0.001250 
29009920000 10 67 0 90 -0.246677 0.250000 0.250000 79486.000000 0.998751 0.000000 0.000000 0.001249 
29020160000 2 20 0 497 -0.246756 0.250156 0.250156 79497.500000 0.998751 0.000000 0.000000 0.001249 
29030400000 63 71 0 443 -0.246677 0.250000 0.250000 79514.500000 0.999375 0.000625 0.000000 0.001250 
29040640000 43 79 0 1415 -0.246598 0.249844 0.249844 79523.000000 0.999375 0.000000 0.000000 0.001250 
29050880000 25 12 0 383 -0.246835 0.250000 0.250000 79537.500000 1.000000 0.000000 0.000000 0.001250 
29061120000 56 49 828 1037 -0.246835 0.250000 0.250000 79568.500000 1.000000 0.000000 0.000000 0.001250 
29071360000 48 0 0 463 -0.246361 0.250000 0.250000 79586.500000 0.998126 0.000000 0.000000 0.001249 
29081600000 44 0 0 577 -0.246835 0.250000 0.250000 79678.500000 1.000000 0.000000 0.000000 0.001250 
29091840000 18 49 0 1280 -0.246123 0.249531 0.249531 79713.000000 0.997500 0.000000 0.000000 0.001250 
29102080000 10 64 0 1540 -0.246677 0.249844 0.249844 79768.000000 0.998750 0.000000 0.000000 0.001250 
29112320000 50 43 68 1066 -0.246123 0.249844 0.249844 79852.000000 0.996875 0.001875 0.000000 0.001250 
29122560000 25 41 1140 962 -0.245965 0.249688 0.249688 79975.000000 0.996250 0.000000 0.000000 0.001250 
29132800000 39 65 0 1225 -0.246282 0.249844 0.249844 80047.000000 0.998125 0.000000 0.000000 0.001250 
29143040000 1 36 0 1324 -0.246282 0.249844 0.249844 80102.000000 0.998750 0.000000 0.000000 0.001250 
29153280000 68 63 0 757 -0.246361 0.249844 0.249844 80145.000000 0.998750 0.000000 0.000000 0.001250 
29163520000 37 13 0 809 -0.245886 0.249688 0.249688 80150.500000 0.996875 0.000000 0.000000 0.001250 
29173760000 49 8 0 668 -0.246123 0.249844 0.249844 80188.000000 0.998125 0.000625 0.000000 0.001250 
29184000000 22 52 466 1382 -0.246598 0.250000 0.250000 80268.000000 0.998751 0.000000 0.000000 0.001249 
29194240000 33 5 0 812 -0.246440 0.250000 0.250000 80297.000000 0.998126 0.000000 0.000000 0.001249 
29204480000 59 37 1560 773 -0.246756 0.250156 0.250156 80346.000000 0.998751 0.000625 0.000000 0.001249 
29214720000 62 53 0 685 -0.246756 0.250156 0.250156 80376.500000 0.998751 0.000625 0.000000 0.001249 
29224960000 64 43 0 1433 -0.246835 0.250000 0.250000 80408.000000 1.000000 0.000000 0.000000 0.001250 
29235200000 55 78 0 314 -0.246123 0.249844 0.249844 80423.000000 0.998125 0.000000 0.000000 0.001250 
29245440000 56 11 0 1380 -0.245807 0.249688 0.249688 80542.000000 0.996875 0.000000 0.000000 0.001250 
29255680000 18 15 0 866 -0.246203 0.250156 0.250156 80714.000000 0.996877 0.000625 0.000000 0.001249 
29265920000 61 16 0 1303 -0.245886 0.249688 0.249688 80808.500000 0.995628 0.000000 0.000000 0.001249 
29276160000 63 27 0 108 -0.246519 0.250000 0.250000 80860.500000 0.997502 0.000000 0.000000 0.001249 
29286400000 24 73 0 1359 -0.246519 0.249844 0.249844 80888.500000 0.998750 0.000000 0.000000 0.001250 
29296640000 31 43 821 484 -0.246519 0.249844 0.249844 80920.500000 0.998750 0.000000 0.000000 0.001250 
29306880000 62 55 0 933 -0.246677 0.249844 0.249844 80943.500000 0.999375 0.000000 0.000000 0.001250 
29317120000 70 79 0 65 -0.246835 0.250000 0.250000 80969.500000 1.000000 0.000000 0.000000 0.001250 
29327360000 59 77 0 602 -0.246835 0.250000 0.250000 80969.500000 1.000000 0.000000 0.000000 0.001250 
29337600000 10 14 0 340 -0.246440 0.250000 0.250000 81033.000000 0.998750 0.000000 0.000000 0.001250 
29347840000 63 66 0 160 -0.246123 0.250000 0.250000 81041.500000 0.997500 0.000000 0.000000 0.001250 
29358080000 57 63 0 1231 -0.246835 0.250000 0.250000 81145.000000 1.000000 0.000000 0.000000 0.001250 
29368320000 30 78 0 704 -0.246835 0.250000 0.250000 81145.000000 1.000000 0.000000 0.000000 0.001250 
29378560000 42 72 0 13 -0.246598 0.249844 0.249844 81145.000000 0.999375 0.000000 0.000000 0.001250 
29388800000 45 7 0 4 -0.246835 0.250000 0.250000 81159.500000 1.000000 0.000000 0.000000 0.001250 
29399040000 39 50 665 16 -0.246835 0.250000 0.250000 81159.500000 1.000000 0.000000 0.000000 0.001250 
29409280000 38 74 0 619 -0.246203 0.249531 0.249531 81191.500000 0.998125 0.000000 0.000000 0.001250 
29419520000 49 17 0 433 -0.245728 0.249375 0.249375 81197.500000 0.996875 0.000000 0.000000 0.001250 
29429760000 10 4 0 321 -0.246440 0.249844 0.249844 81281.500000 0.998126 0.000000 0.000000 0.001249 
29440000000 27 15 0 1503 -0.246756 0.250156 0.250156 81310.500000 0.998751 0.000000 0.000000 0.001249 
29450240000 79 37 0 1153 -0.246440 0.250156 0.250156 81328.500000 0.998126 0.000000 0.000000 0.001249 
29460480000 35 77 0 221 -0.246835 0.250000 0.250000 81438.000000 1.000000 0.000000 0.000000 0.001250 
29470720000 0 66 0 1426 -0.246835 0.250000 0.250000 81461.000000 1.000000 0.000000 0.000000 0.001250 
29480960000 64 51 0 702 -0.246044 0.249531 0.249531 81453.000000 0.998125 0.000000 0.000000 0.001250 
29491200000 12 68 0 772 -0.246203 0.249688 0.249688 81490.500000 0.998125 0.000000 0.000000 0.001250 
29501440000 63 14 0 982 -0.246677 0.250000 0.250000 81528.000000 0.999375 0.000000 0.000000 0.001250 
29511680000 23 22 730 857 -0.246835 0.250000 0.250000 81562.500000 1.000000 0.000000 0.000000 0.001250 
29521920000 63 64 0 697 -0.246756 0.250156 0.250156 81554.000000 0.998751 0.000000 0.000000 0.001249 
29532160000 65 19 0 1275 -0.246677 0.249844 0.249844 81614.500000 0.999375 0.000000 0.000000 0.001250 
29542400000 47 13 0 1443 -0.246519 0.249844 0.249844 81637.500000 0.998750 0.000000 0.000000 0.001250 
29552640000 34 35 865 683 -0.246282 0.250000 0.250000 81646.500000 0.998125 0.000625 0.000000 0.001250 
29562880000 64 73 0 1069 -0.245965 0.250000 0.250000 81675.000000 0.997500 0.000000 0.000000 0.001250 
29573120000 17 2 0 322 -0.245965 0.249844 0.249844 81803.500000 0.997500 0.001250 0.000000 0.001250 
29583360000 65 40 0 606 -0.245886 0.249531 0.249531 81932.000000 0.996875 0.000000 0.000000 0.001250 
29593600000 46 68 0 761 -0.246361 0.249844 0.249844 82012.500000 0.998750 0.000625 0.000000 0.001250 
29603840000 22 17 0 495 -0.246440 0.250000 0.250000 82082.000000 0.998750 0.000000 0.000000 0.001250 
29614080000 62 67 0 744 -0.246282 0.249688 0.249688 82154.000000 0.998750 0.000000 0.000000 0.001250 
29624320000 62 43 0 1502 -0.246677 0.249844 0.249844 82200.000000 0.999375 0.000000 0.000000 0.001250 
29634560000 43 4 0 265 -0.246677 0.249844 0.249844 82223.000000 0.998750 0.000000 0.000000 0.001250 
29644800000 7 10 0 1275 -0.246677 0.249844 0.249844 82223.000000 0.999375 0.000000 0.000000 0.001250 
29655040000 61 76 0 1071 -0.246440 0.249844 0.249844 82287.000000 0.998750 0.000000 0.000000 0.001250 
29665280000 32 61 0 755 -0.246835 0.250000 0.250000 82347.500000 1.000000 0.000000 0.000000 0.001250 
29675520000 77 64 0 1364 -0.246123 0.249844 0.249844 82351.000000 0.998125 0.000625 0.000000 0.001250 
29685760000 28 57 638 1224 -0.245886 0.249688 0.249688 82397.000000 0.997500 0.000000 0.000000 0.001250 
29696000000 45 0 0 73 -0.245965 0.249844 0.249844 82532.500000 0.997500 0.000625 0.000000 0.001250 
29706240000 63 69 0 1379 -0.246361 0.249844 0.249844 82621.000000 0.998750 0.000625 0.000000 0.001250 
29716480000 27 45 415 577 -0.246519 0.249844 0.249844 82644.000000 0.999375 0.000000 0.000000 0.001250 
29726720000 27 13 0 1043 -0.246440 0.250000 0.250000 82667.000000 0.998750 0.000625 0.000000 0.001250 
29736960000 36 58 1592 1346 -0.246440 0.249844 0.249844 82727.000000 0.998750 0.000625 0.000000 0.001250 
29747200000 48 36 253 316 -0.246440 0.249844 0.249844 82759.000000 0.998750 0.000000 0.000000 0.001250 
29757440000 6 40 0 1123 -0.246123 0.249688 0.249688 82845.500000 0.997500 0.000000 0.000000 0.001250 
29767680000 25 20 147 1512 -0.246282 0.249844 0.249844 82914.000000 0.997500 0.000625 0.000000 0.001250 
29777920000 65 33 0 393 -0.246282 0.249844 0.249844 82946.000000 0.998750 0.000625 0.000000 0.001250 
29788160000 57 58 877 379 -0.246361 0.249844 0.249844 83012.500000 0.998750 0.000000 0.000000 0.001250 
29798400000 77 41 0 1095 -0.246282 0.250000 0.250000 83021.000000 0.998125 0.000000 0.000000 0.001250 
29808640000 45 36 955 1173 -0.246361 0.249844 0.249844 83061.000000 0.998750 0.000000 0.000000 0.001250 
29818880000 42 77 0 1472 -0.246915 0.250156 0.250156 83152.500000 0.999375 0.000000 0.000000 0.001249 
29829120000 3 25 0 689 -0.246282 0.250000 0.250000 83181.500000 0.998125 0.001250 0.000000 0.001250 
29839360000 59 62 0 854 -0.245807 0.250000 0.250000 83331.500000 0.996875 0.000000 0.000000 0.001250 
29849600000 78 58 0 713 -0.245807 0.249844 0.249844 83494.000000 0.996250 0.000625 0.000000 0.001250 
29859840000 44 42 762 1116 -0.245965 0.249844 0.249844 83536.500000 0.997500 0.000000 0.000000 0.001250 
29870080000 38 18 0 1425 -0.246677 0.250000 0.250000 83648.500000 0.999375 0.000000 0.000000 0.001250 
29880320000 28 15 0 115 -0.246835 0.250000 0.250000 83671.500000 1.000000 0.000000 0.000000 0.001250 
29890560000 73 42 0 700 -0.246677 0.250000 0.250000 83680.000000 0.999375 0.000625 0.000000 0.001250 
29900800000 12 72 0 1191 -0.246677 0.250000 0.250000 83700.000000 0.999375 0.000000 0.000000 0.001250 
29911040000 31 33 1465 171 -0.246361 0.249844 0.249844 83706.000000 0.998750 0.000000 0.000000 0.001250 
29921280000 8 32 0 1521 -0.246835 0.250000 0.250000 83755.000000 1.000000 0.000000 0.000000 0.001250 
29931520000 46 25 310 14 -0.246835 0.250000 0.250000 83755.000000 1.000000 0.000000 0.000000 0.001250 
29941760000 1 30 0 251 -0.246598 0.250000 0.250000 83755.000000 0.998750 0.001250 0.000000 0.001250 
29952000000 43 43 1183 376 -0.246519 0.249844 0.249844 83775.000000 0.998750 0.000625 0.000000 0.001250 
29962240000 33 62 0 5 -0.246677 0.250000 0.250000 83801.000000 0.999375 0.000000 0.000000 0.001250 
29972480000 61 15 0 1014 -0.246361 0.249844 0.249844 83821.500000 0.998750 0.000000 0.000000 0.001250 
29982720000 37 50 892 1063 -0.246440 0.249844 0.249844 83911.000000 0.998750 0.000625 0.000000 0.001250 
29992960000 39 7 0 1253 -0.246440 0.249844 0.249844 83951.000000 0.998750 0.000000 0.000000 0.001250 
30003200000 2 13 0 1581 -0.246598 0.250000 0.250000 83977.000000 0.998750 0.000000 0.000000 0.001250 
30013440000 73 56 0 768 -0.246519 0.250000 0.250000 84000.000000 0.998750 0.000000 0.000000 0.001250 
30023680000 69 28 0 1593 -0.246677 0.250000 0.250000 84069.000000 0.999375 0.000625 0.000000 0.001250 
30033920000 36 3 0 1144 -0.246282 0.249844 0.249844 84063.500000 0.998125 0.000625 0.000000 0.001250 
30044160000 78 73 0 512 -0.246203 0.250000 0.250000 84095.000000 0.998125 0.000000 0.000000 0.001250 
30054400000 41 54 1476 449 -0.245728 0.249844 0.249844 84161.000000 0.996875 0.000000 0.000000 0.001250 
30064640000 60 29 0 1135 -0.246519 0.249844 0.249844 84325.000000 0.999375 0.000000 0.000000 0.001250 
30074880000 0 46 0 852 -0.246835 0.250000 0.250000 84359.500000 1.000000 0.000000 0.000000 0.001250 
30085120000 68 26 0 432 -0.246835 0.250000 0.250000 84359.500000 1.000000 0.000000 0.000000 0.001250 
30095360000 72 36 0 1547 -0.246835 0.250000 0.250000 84359.500000 1.000000 0.000000 0.000000 0.001250 
30105600000 72 32 0 1356 -0.246282 0.250000 0.250000 84371.500000 0.998125 0.000625 0.000000 0.001250 
30115840000 46 49 535 500 -0.245886 0.249375 0.249375 84382.500000 0.997500 0.000000 0.000000 0.001250 
30126080000 5 31 0 107 -0.246044 0.249531 0.249531 84484.000000 0.997500 0.000000 0.000000 0.001250 
30136320000 2 26 0 1266 -0.246044 0.249844 0.249844 84554.000000 0.997500 0.000000 0.000000 0.001250 
30146560000 12 39 0 846 -0.246203 0.249531 0.249531 84617.000000 0.998125 0.000000 0.000000 0.001250 
30156800000 14 15 0 1594 -0.246361 0.249688 0.249688 84640.000000 0.998125 0.000000 0.000000 0.001250 
30167040000 42 10 0 80 -0.246598 0.250000 0.250000 84654.500000 0.999375 0.000000 0.000000 0.001250 
30177280000 69 4 0 228 -0.246835 0.250000 0.250000 84689.000000 1.000000 0.000000 0.000000 0.001250 
30187520000 56 60 0 838 -0.246677 0.250000 0.250000 84735.000000 0.999375 0.000000 0.000000 0.001250 
30197760000 71 39 0 1279 -0.246835 0.250000 0.250000 84791.000000 1.000000 0.000000 0.000000 0.001250 
30208000000 39 43 1006 312 -0.246440 0.250000 0.250000 84796.500000 0.998750 0.000625 0.000000 0.001250 
30218240000 26 10 0 303 -0.246835 0.250000 0.250000 84862.000000 1.000000 0.000000 0.000000 0.001250 
30228480000 36 32 285 788 -0.246835 0.250000 0.250000 84862.000000 1.000000 0.000000 0.000000 0.001250 
30238720000 61 22 0 612 -0.246282 0.250000 0.250000 84880.000000 0.998125 0.000000 0.000000 0.001250 
30248960000 74 3 0 1068 -0.246203 0.249844 0.249844 84928.000000 0.998125 0.000625 0.000000 0.001250 
30259200000 51 14 0 491 -0.246123 0.249688 0.249688 84960.000000 0.997500 0.000000 0.000000 0.001250 
30269440000 13 54 0 1178 -0.246123 0.249688 0.249688 85017.500000 0.996250 0.001875 0.000000 0.001250 
30279680000 74 11 0 1206 -0.246677 0.249844 0.249844 85110.000000 0.998750 0.000000 0.000000 0.001250 
30289920000 14 48 0 1223 -0.246519 0.249844 0.249844 85110.000000 0.998750 0.000625 0.000000 0.001250 
30300160000 46 47 218 525 -0.246282 0.249844 0.249844 85130.500000 0.998125 0.000625 0.000000 0.001250 
30310400000 52 4 0 784 -0.246440 0.249844 0.249844 85199.500000 0.998750 0.000000 0.000000 0.001250 
30320640000 26 24 925 398 -0.246835 0.250000 0.250000 85237.000000 1.000000 0.000000 0.000000 0.001250 
30330880000 16 1 0 214 -0.246677 0.250000 0.250000 85237.000000 0.999375 0.000625 0.000000 0.001250 
30341120000 74 59 0 1192 -0.246835 0.250000 0.250000 85269.000000 1.000000 0.000000 0.000000 0.001250 
30351360000 70 42 0 1229 -0.245965 0.249688 0.249688 85283.500000 0.996875 0.000625 0.000000 0.001250 
30361600000 37 55 329 447 -0.245570 0.249062 0.249062 85306.000000 0.996250 0.000000 0.000000 0.001250 
30371840000 61 59 0 970 -0.245728 0.249219 0.249219 85404.500000 0.996875 0.000000 0.000000 0.001250 
30382080000 63 33 0 1209 -0.246282 0.249844 0.249844 85450.500000 0.998125 0.000000 0.000000 0.001250 
30392320000 64 42 0 994 -0.246361 0.249844 0.249844 85493.000000 0.998750 0.000000 0.000000 0.001250 
30402560000 37 54 1144 1077 -0.246677 0.249844 0.249844 85547.000000 0.999375 0.000000 0.000000 0.001250 
30412800000 28 25 859 89 -0.245649 0.249688 0.249688 85640.000000 0.996250 0.000000 0.000000 0.001250 
30423040000 27 29 101 376 -0.245807 0.249844 0.249844 85752.000000 0.995628 0.001249 0.000000 0.001249 
30433280000 13 17 0 1224 -0.245965 0.249844 0.249844 85871.500000 0.997500 0.000000 0.000000 0.001250 
30443520000 46 63 0 1089 -0.245491 0.249844 0.249844 85952.500000 0.995625 0.001875 0.000000 0.001250 
30453760000 3 18 0 1265 -0.245491 0.249688 0.249688 86076.000000 0.993129 0.001249 0.000000 0.001249 
30464000000 36 56 86 202 -0.245174 0.249531 0.249531 86199.500000 0.995000 0.000000 0.000000 0.001250 
30474240000 59 34 486 310 -0.246123 0.249844 0.249844 86412.000000 0.997500 0.000000 0.000000 0.001250 
30484480000 7 50 0 533 -0.246598 0.250000 0.250000 86446.500000 0.999375 0.000000 0.000000 0.001250 
30494720000 42 43 428 690 -0.246519 0.249844 0.249844 86455.000000 0.999375 0.000000 0.000000 0.001250 
30504960000 17 2 0 1444 -0.246598 0.250000 0.250000 86469.500000 0.998126 0.000625 0.000000 0.001249 
30515200000 1 46 0 731 -0.246835 0.250000 0.250000 86504.000000 1.000000 0.000000 0.000000 0.001250 
30525440000 49 7 0 907 -0.245491 0.250000 0.250000 86542.000000 0.994379 0.003123 0.000000 0.001249 
30535680000 33 18 0 515 -0.245728 0.249688 0.249688 86653.000000 0.996252 0.000000 0.000000 0.001249 
30545920000 21 18 0 1471 -0.245807 0.249688 0.249688 86739.000000 0.996875 0.000625 0.000000 0.001250 
30556160000 13 21 0 514 -0.246361 0.249688 0.249688 86804.500000 0.998125 0.000000 0.000000 0.001250 
30566400000 16 32 0 1311 -0.246123 0.249688 0.249688 86849.500000 0.997500 0.000000 0.000000 0.001250 
30576640000 26 57 703 31 -0.246440 0.249688 0.249688 86934.500000 0.998125 0.000000 0.000000 0.001250 
30586880000 7 18 0 1324 -0.245649 0.249531 0.249531 86926.500000 0.995625 0.000625 0.000000 0.001250 
30597120000 42 38 70 1126 -0.246677 0.250000 0.250000 87039.000000 0.999375 0.000000 0.000000 0.001250 
30607360000 66 61 0 905 -0.246835 0.250000 0.250000 87125.000000 1.000000 0.000000 0.000000 0.001250 
30617600000 53 52 661 876 -0.246044 0.249844 0.249844 87172.000000 0.998125 0.000625 0.000000 0.001250 
30627840000 30 46 1126 1020 -0.246519 0.249844 0.249844 87209.000000 0.999375 0.000000 0.000000 0.001250 
30638080000 16 77 0 878 -0.246123 0.249844 0.249844 87246.500000 0.998125 0.000625 0.000000 0.001250 
30648320000 58 59 715 639 -0.246598 0.250000 0.250000 87350.500000 0.999375 0.000000 0.000000 0.001250 
30658560000 58 39 878 383 -0.246440 0.250000 0.250000 87350.500000 0.998750 0.000625 0.000000 0.001250 
30668800000 35 21 1384 307 -0.246282 0.249688 0.249688 87382.000000 0.998125 0.000000 0.000000 0.001250 
30679040000 63 38 0 1282 -0.245886 0.249844 0.249844 87414.000000 0.996875 0.001250 0.000000 0.001250 
30689280000 46 41 714 631 -0.245570 0.249375 0.249375 87529.000000 0.996250 0.000625 0.000000 0.001250 
30699520000 17 26 0 974 -0.245886 0.249375 0.249375 87607.000000 0.997500 0.000000 0.000000 0.001250 
30709760000 20 4 0 1060 -0.246835 0.250000 0.250000 87673.500000 1.000000 0.000000 0.000000 0.001250 
30720000000 25 75 0 1310 -0.246835 0.250000 0.250000 87705.500000 1.000000 0.000000 0.000000 0.001250 
30730240000 32 39 330 963 -0.246835 0.250000 0.250000 87705.500000 1.000000 0.000000 0.000000 0.001250 
30740480000 24 59 712 1020 -0.246123 0.250156 0.250156 87715.000000 0.996877 0.002498 0.000000 0.001249 
30750720000 52 78 0 1508 -0.246835 0.250000 0.250000 87850.000000 1.000000 0.000000 0.000000 0.001250 
30760960000 57 1 0 553 -0.246361 0.249844 0.249844 87879.000000 0.998750 0.000000 0.000000 0.001250 
30771200000 7 40 0 1530 -0.246519 0.249844 0.249844 87902.000000 0.999375 0.000000 0.000000 0.001250 
30781440000 53 19 0 192 -0.246519 0.249844 0.249844 87934.000000 0.999375 0.000000 0.000000 0.001250 
30791680000 58 64 0 1357 -0.246677 0.250000 0.250000 87960.000000 0.999375 0.000000 0.000000 0.001250 
30801920000 2 49 0 801 -0.246598 0.249844 0.249844 87968.500000 0.999375 0.000000 0.000000 0.001250 
30812160000 39 15 0 116 -0.246677 0.250000 0.250000 87980.000000 0.999375 0.000000 0.000000 0.001250 
30822400000 17 68 0 1445 -0.246677 0.250000 0.250000 87991.500000 0.999375 0.000000 0.000000 0.001250 
30832640000 20 64 0 970 -0.246835 0.250000 0.250000 88034.500000 1.000000 0.000000 0.000000 0.001250 
30842880000 77 63 0 1118 -0.246440 0.250156 0.250000 88012.000000 0.998750 0.000625 0.000000 0.001250 
30853120000 43 26 1204 903 -0.246835 0.250000 0.250000 88089.500000 1.000000 0.000000 0.000000 0.001250 
30863360000 55 16 0 547 -0.246440 0.249844 0.249844 88084.000000 0.998750 0.000000 0.000000 0.001250 
30873600000 63 53 0 211 -0.246361 0.249688 0.249688 88092.500000 0.998125 0.000000 0.000000 0.001250 
30883840000 27 21 724 1450 -0.246835 0.250000 0.250000 88121.500000 1.000000 0.000000 0.000000 0.001250 
30894080000 33 21 751 1115 -0.246440 0.250000 0.250000 88144.500000 0.998750 0.000000 0.000000 0.001250 
30904320000 74 56 0 241 -0.246440 0.249688 0.249688 88184.500000 0.998750 0.000000 0.000000 0.001250 
30914560000 57 79 0 1301 -0.245491 0.249844 0.249844 88206.000000 0.996250 0.001875 0.000000 0.001250 
30924800000 67 30 0 479 -0.243671 0.249531 0.249531 88383.500000 0.986883 0.007495 0.000000 0.001249 
30935040000 16 8 0 637 -0.244462 0.249062 0.249062 88753.000000 0.993750 0.000000 0.000000 0.001250 
30945280000 23 5 0 282 -0.246361 0.249844 0.249844 89035.500000 0.998750 0.000000 0.000000 0.001250 
30955520000 79 72 0 1255 -0.246598 0.249844 0.249844 89070.000000 0.999375 0.000000 0.000000 0.001250 
30965760000 23 75 0 811 -0.246598 0.250000 0.250000 89081.500000 0.999375 0.000000 0.000000 0.001250 
30976000000 47 78 0 1279 -0.246203 0.250000 0.250000 89111.000000 0.998125 0.000000 0.000000 0.001250 
30986240000 0 40 0 140 -0.246282 0.249688 0.249688 89185.500000 0.998750 0.000000 0.000000 0.001250 
30996480000 12 67 0 913 -0.246282 0.249688 0.249688 89217.500000 0.998750 0.000000 0.000000 0.001250 
31006720000 76 39 0 623 -0.246598 0.250000 0.250000 89264.000000 0.999375 0.000000 0.000000 0.001250 
31016960000 9 78 0 1414 -0.246519 0.249844 0.249844 89272.500000 0.999375 0.000000 0.000000 0.001250 
31027200000 79 74 0 1336 -0.246519 0.249844 0.249844 89327.500000 0.999375 0.000000 0.000000 0.001250 
31037440000 56 79 0 848 -0.246203 0.250000 0.250000 89348.000000 0.998125 0.000625 0.000000 0.001250 
31047680000 33 54 303 1560 -0.246756 0.250156 0.250156 89420.000000 0.998751 0.000000 0.000000 0.001249 
31057920000 8 59 0 1470 -0.246677 0.250156 0.250156 89428.000000 0.998751 0.000000 0.000000 0.001249 
31068160000 57 41 678 825 -0.246598 0.250000 0.250000 89471.000000 0.998751 0.000000 0.000000 0.001249 
31078400000 35 28 971 1466 -0.246835 0.250156 0.250156 89494.000000 0.999375 0.000000 0.000000 0.001249 
31088640000 79 64 0 914 -0.246203 0.249688 0.249688 89563.500000 0.998125 0.000000 0.000000 0.001250 
31098880000 76 28 0 419 -0.246519 0.249844 0.249844 89589.500000 0.999375 0.000000 0.000000 0.001250 
31109120000 32 29 966 108 -0.246519 0.249844 0.249844 89612.500000 0.999375 0.000000 0.000000 0.001250 
31119360000 33 74 0 1031 -0.246598 0.250000 0.250000 89612.500000 0.999375 0.000625 0.000000 0.001250 
31129600000 10 66 0 937 -0.246519 0.249844 0.249844 89644.000000 0.998750 0.000000 0.000000 0.001250 
31139840000 48 29 604 1504 -0.246440 0.250000 0.250000 89676.500000 0.998750 0.000000 0.000000 0.001250 
31150080000 33 18 0 1096 -0.246677 0.250000 0.250000 89711.000000 0.999375 0.000000 0.000000 0.001250 
31160320000 38 44 645 968 -0.246519 0.249844 0.249844 89716.500000 0.998750 0.000625 0.000000 0.001250 
31170560000 20 72 0 244 -0.246044 0.249531 0.249531 89742.500000 0.997500 0.000000 0.000000 0.001250 
31180800000 0 0 0 1154 -0.246440 0.250000 0.250000 89797.000000 0.998125 0.001250 0.000000 0.001250 
31191040000 64 24 0 1469 -0.246677 0.250000 0.250000 89863.000000 0.999375 0.000000 0.000000 0.001250 
31201280000 10 62 0 468 -0.246282 0.249688 0.249688 89885.000000 0.998750 0.000000 0.000000 0.001250 
31211520000 39 33 356 419 -0.246835 0.250000 0.250000 89925.500000 1.000000 0.000000 0.000000 0.001250 
31221760000 70 2 0 1089 -0.246677 0.250000 0.250000 89925.500000 0.999375 0.000625 0.000000 0.001250 
31232000000 21 3 0 409 -0.246440 0.249688 0.249688 89922.500000 0.998750 0.000000 0.000000 0.001250 
31242240000 76 22 0 187 -0.246361 0.249844 0.249844 89945.500000 0.998750 0.000000 0.000000 0.001250 
31252480000 72 2 0 490 -0.246519 0.250000 0.250000 90047.500000 0.998750 0.000000 0.000000 0.001250 
31262720000 14 11 0 480 -0.246677 0.249844 0.249844 90090.500000 0.998750 0.000000 0.000000 0.001250 
31272960000 67 12 0 1599 -0.246677 0.250000 0.250000 90116.500000 0.999375 0.000625 0.000000 0.001250 
31283200000 38 77 0 1446 -0.246044 0.249688 0.249688 90163.000000 0.998125 0.000000 0.000000 0.001250 
31293440000 32 58 623 982 -0.246203 0.249844 0.249844 90229.500000 0.998750 0.000000 0.000000 0.001250 
31303680000 13 24 0 50 -0.246598 0.250000 0.250000 90310.000000 0.999375 0.000000 0.000000 0.001250 
31313920000 18 9 0 202 -0.246835 0.250000 0.250000 90344.500000 1.000000 0.000000 0.000000 0.001250 
31324160000 10 18 0 14 -0.246361 0.249844 0.249844 90350.500000 0.998750 0.000000 0.000000 0.001250 
31334400000 20 42 299 823 -0.246835 0.250000 0.250000 90399.500000 1.000000 0.000000 0.000000 0.001250 
31344640000 28 24 346 1426 -0.246440 0.250000 0.250000 90397.000000 0.998750 0.000625 0.000000 0.001250 
31354880000 48 30 311 144 -0.246835 0.250000 0.250000 90466.000000 1.000000 0.000000 0.000000 0.001250 
31365120000 78 73 0 811 -0.246835 0.250000 0.250000 90466.000000 1.000000 0.000000 0.000000 0.001250 
31375360000 78 5 0 166 -0.246835 0.250000 0.250000 90466.000000 1.000000 0.000000 0.000000 0.001250 
31385600000 31 23 1482 414 -0.246915 0.250156 0.250156 90457.500000 0.999375 0.000000 0.000000 0.001249 
31395840000 64 16 0 1169 -0.246915 0.250156 0.250156 90457.500000 0.999375 0.000000 0.000000 0.001249 
31406080000 48 39 261 360 -0.246519 0.249844 0.249844 90463.000000 0.998126 0.000000 0.000000 0.001249 
31416320000 52 38 801 712 -0.245807 0.249531 0.249531 90512.000000 0.996875 0.000625 0.000000 0.001250 
31426560000 58 37 640 395 -0.245728 0.249688 0.249688 90588.500000 0.996250 0.001250 0.000000 0.001250 
31436800000 50 70 0 249 -0.246835 0.250000 0.250000 90709.500000 1.000000 0.000000 0.000000 0.001250 
31447040000 62 57 0 412 -0.246835 0.250000 0.250000 90709.500000 1.000000 0.000000 0.000000 0.001250 
31457280000 28 2 0 1114 -0.246598 0.250000 0.250000 90709.500000 0.998750 0.001250 0.000000 0.001250 
31467520000 56 5 0 256 -0.246361 0.249844 0.249844 90773.000000 0.998750 0.000000 0.000000 0.001250 
31477760000 11 19 0 857 -0.246598 0.249844 0.249844 90807.500000 0.999375 0.000000 0.000000 0.001250 
31488000000 74 47 0 1124 -0.246361 0.249844 0.249844 90816.500000 0.998750 0.000000 0.000000 0.001250 
31498240000 45 45 263 1293 -0.246440 0.249844 0.249844 90839.500000 0.998125 0.000625 0.000000 0.001250 
31508480000 36 72 0 463 -0.246282 0.249531 0.249531 90882.500000 0.998125 0.000000 0.000000 0.001250 
31518720000 7 16 0 528 -0.246123 0.249688 0.249688 90880.000000 0.997500 0.000000 0.000000 0.001250 
31528960000 31 77 0 919 -0.246598 0.250000 0.250000 90909.000000 0.999375 0.000000 0.000000 0.001250 
31539200000 66 42 0 889 -0.246677 0.249844 0.249844 91004.000000 0.999375 0.000000 0.000000 0.001250 
31549440000 13 3 0 1163 -0.246440 0.250000 0.250000 91004.500000 0.998750 0.000000 0.000000 0.001250 
31559680000 63 65 0 1523 -0.245491 0.250000 0.250000 91042.000000 0.996250 0.000000 0.000000 0.001250 
31569920000 39 35 172 19 -0.245728 0.249688 0.249688 91185.500000 0.996875 0.000000 0.000000 0.001250 
31580160000 49 57 1402 604 -0.246123 0.249844 0.249844 91289.000000 0.998125 0.000000 0.000000 0.001250 
31590400000 8 10 0 351 -0.245411 0.249688 0.249688 91371.000000 0.996250 0.000000 0.000000 0.001250 
31600640000 33 77 0 1211 -0.245965 0.249688 0.249688 91549.000000 0.997500 0.000000 0.000000 0.001250 
31610880000 42 37 1099 290 -0.246519 0.249844 0.249844 91641.500000 0.999375 0.000000 0.000000 0.001250 
31621120000 60 43 0 409 -0.246835 0.250000 0.250000 91676.000000 1.000000 0.000000 0.000000 0.001250 
31631360000 9 25 0 846 -0.246677 0.250000 0.250000 91699.000000 0.999375 0.000625 0.000000 0.001250 
31641600000 34 49 477 1141 -0.246677 0.250000 0.250000 91699.000000 0.999375 0.000000 0.000000 0.001250 
31651840000 66 52 0 529 -0.246440 0.249688 0.249688 91719.000000 0.998750 0.000000 0.000000 0.001250 
31662080000 64 4 0 179 -0.246361 0.249844 0.249844 91742.500000 0.998750 0.000000 0.000000 0.001250 
31672320000 8 71 0 107 -0.246123 0.249688 0.249688 91794.000000 0.996250 0.001250 0.000000 0.001250 
31682560000 12 77 0 848 -0.246282 0.249531 0.249531 91837.000000 0.997500 0.000000 0.000000 0.001250 
31692800000 47 48 1148 304 -0.246282 0.249531 0.249531 91856.500000 0.997500 0.000000 0.000000 0.001250 
31703040000 63 59 0 1423 -0.246519 0.249844 0.249844 91874.000000 0.998125 0.000625 0.000000 0.001250 
31713280000 48 49 1167 1437 -0.246677 0.249844 0.249844 91874.000000 0.999375 0.000000 0.000000 0.001250 
31723520000 53 52 661 1092 -0.246203 0.249688 0.249688 91880.000000 0.998125 0.000000 0.000000 0.001250 
31733760000 68 79 0 1428 -0.246677 0.250000 0.250000 91917.500000 0.999375 0.000000 0.000000 0.001250 
31744000000 21 7 0 1361 -0.246519 0.249844 0.249844 91959.000000 0.999375 0.000000 0.000000 0.001250 
31754240000 62 12 0 1209 -0.245491 0.249844 0.249844 92000.500000 0.995628 0.000000 0.000000 0.001249 
31764480000 54 44 634 1173 -0.246361 0.249844 0.249844 92193.500000 0.998750 0.000000 0.000000 0.001250 
31774720000 41 18 0 475 -0.246519 0.249844 0.249844 92216.500000 0.999375 0.000000 0.000000 0.001250 
31784960000 53 8 0 1270 -0.246361 0.249844 0.249844 92228.000000 0.998750 0.000625 0.000000 0.001250 
31795200000 63 18 0 427 -0.246835 0.250000 0.250000 92277.000000 1.000000 0.000000 0.000000 0.001250 
31805440000 52 68 0 796 -0.245965 0.249531 0.249531 92280.500000 0.998125 0.000000 0.000000 0.001250 
31815680000 2 28 0 838 -0.246440 0.250000 0.250000 92335.500000 0.998750 0.000000 0.000000 0.001250 
31825920000 51 60 0 1358 -0.246835 0.250000 0.250000 92393.000000 1.000000 0.000000 0.000000 0.001250 
31836160000 68 24 0 1519 -0.246677 0.249844 0.249844 92390.000000 0.999375 0.000000 0.000000 0.001250 
31846400000 74 38 0 454 -0.246440 0.249844 0.249844 92410.500000 0.998750 0.000000 0.000000 0.001250 
31856640000 71 9 0 163 -0.246282 0.250000 0.250000 92454.000000 0.998125 0.000625 0.000000 0.001250 
31866880000 33 72 0 563 -0.246440 0.249688 0.249688 92496.500000 0.998750 0.000000 0.000000 0.001250 
31877120000 3 47 0 1056 -0.246282 0.249688 0.249688 92505.500000 0.998750 0.000000 0.000000 0.001250 
31887360000 51 36 508 1406 -0.245965 0.249688 0.249688 92537.500000 0.997500 0.000625 0.000000 0.001250 
31897600000 22 47 941 1443 -0.246282 0.249844 0.249844 92595.500000 0.998750 0.000625 0.000000 0.001250 
31907840000 35 10 0 982 -0.246361 0.249844 0.249844 92670.500000 0.998750 0.000000 0.000000 0.001250 
31918080000 23 3 0 995 -0.246440 0.250000 0.250000 92690.000000 0.998750 0.000000 0.000000 0.001250 
31928320000 67 34 0 1243 -0.246361 0.249844 0.249844 92738.500000 0.998750 0.000000 0.000000 0.001250 
31938560000 11 71 0 256 -0.246915 0.250156 0.250156 92747.000000 0.999375 0.000000 0.000000 0.001249 
31948800000 79 71 0 635 -0.246915 0.250156 0.250156 92747.000000 0.999375 0.000000 0.000000 0.001249 
31959040000 71 23 0 959 -0.246598 0.250000 0.250000 92776.000000 0.999375 0.000000 0.000000 0.001250 
31969280000 27 13 0 413 -0.246361 0.250156 0.250000 92753.500000 0.998750 0.000625 0.000000 0.001250 
31979520000 40 75 0 978 -0.246677 0.250000 0.250000 92810.500000 0.999375 0.000000 0.000000 0.001250 
31989760000 43 28 659 1317 -0.246835 0.250000 0.250000 92842.000000 1.000000 0.000000 0.000000 0.001250 
32000000000 55 76 0 1012 -0.246677 0.249844 0.249844 92839.000000 0.999375 0.000000 0.000000 0.001250 
32010240000 50 19 0 1143 -0.246598 0.250000 0.250000 92839.500000 0.999375 0.000000 0.000000 0.001250 
32020480000 32 10 0 608 -0.246203 0.250000 0.250000 92969.500000 0.998125 0.000000 0.000000 0.001250 
32030720000 52 72 0 1492 -0.246123 0.250000 0.250000 93006.000000 0.997500 0.000000 0.000000 0.001250 
32040960000 34 40 912 692 -0.246440 0.250000 0.250000 93118.000000 0.998750 0.000000 0.000000 0.001250 
32051200000 67 9 0 482 -0.246440 0.250000 0.250000 93141.000000 0.998750 0.000000 0.000000 0.001250 
32061440000 25 76 0 1559 -0.246361 0.250000 0.250000 93192.500000 0.998750 0.000000 0.000000 0.001250 
32071680000 48 73 0 466 -0.246519 0.249844 0.249844 93267.500000 0.999375 0.000000 0.000000 0.001250 
32081920000 77 47 0 657 -0.246835 0.250000 0.250000 93293.500000 1.000000 0.000000 0.000000 0.001250 
32092160000 32 41 696 1002 -0.246203 0.250000 0.250000 93346.000000 0.998125 0.000625 0.000000 0.001250 
32102400000 26 39 584 605 -0.246044 0.249531 0.249531 93429.000000 0.997500 0.000000 0.000000 0.001250 
32112640000 44 61 0 132 -0.246203 0.249844 0.249844 93506.500000 0.998125 0.000625 0.000000 0.001250 
32122880000 59 2 0 1440 -0.246282 0.249844 0.249844 93587.000000 0.998125 0.000625 0.000000 0.001250 
32133120000 47 20 1214 501 -0.246123 0.249688 0.249688 93690.500000 0.998125 0.000000 0.000000 0.001250 
32143360000 50 74 0 1118 -0.246835 0.250000 0.250000 93794.000000 1.000000 0.000000 0.000000 0.001250 
32153600000 46 12 0 16 -0.246677 0.249844 0.249844 93791.000000 0.998750 0.000000 0.000000 0.001250 
32163840000 25 53 1096 1512 -0.246440 0.249844 0.249844 93797.000000 0.998750 0.000000 0.000000 0.001250 
32174080000 22 62 0 1076 -0.246677 0.250000 0.250000 93874.500000 0.999375 0.000625 0.000000 0.001250 
32184320000 43 50 1001 1564 -0.246440 0.249688 0.249688 93914.500000 0.998125 0.000000 0.000000 0.001250 
32194560000 76 65 0 332 -0.246282 0.249844 0.249844 93935.000000 0.998125 0.000000 0.000000 0.001250 
32204800000 65 20 0 508 -0.246044 0.249688 0.249688 93978.000000 0.997500 0.001250 0.000000 0.001250 
32215040000 27 77 0 1 -0.246282 0.249844 0.249844 94093.000000 0.998125 0.000000 0.000000 0.001250 
32225280000 33 39 982 1400 -0.246677 0.250000 0.250000 94176.500000 0.999375 0.000000 0.000000 0.001250 
32235520000 57 59 1101 429 -0.246361 0.249844 0.249844 94182.500000 0.998750 0.000000 0.000000 0.001250 
32245760000 9 50 0 969 -0.246598 0.250000 0.250000 94231.500000 0.998750 0.001250 0.000000 0.001250 
32256000000 79 79 0 242 -0.246598 0.249844 0.249844 94263.000000 0.999375 0.000000 0.000000 0.001250 
32266240000 71 61 0 1044 -0.246203 0.250000 0.250000 94272.000000 0.997500 0.000000 0.000000 0.001250 
32276480000 54 20 133 812 -0.246440 0.250000 0.250000 94402.500000 0.998750 0.000000 0.000000 0.001250 
32286720000 17 26 0 726 -0.246598 0.250000 0.250000 94469.000000 0.999375 0.000625 0.000000 0.001250 
32296960000 26 61 0 277 -0.246677 0.249844 0.249844 94468.500000 0.999375 0.000000 0.000000 0.001250 
32307200000 11 44 0 648 -0.245886 0.249844 0.249844 94452.000000 0.995628 0.000000 0.000000 0.001249 
32317440000 49 75 0 1155 -0.245886 0.249844 0.249844 94581.000000 0.996250 0.001250 0.000000 0.001250 
32327680000 12 55 0 362 -0.245253 0.249844 0.249844 94629.500000 0.994379 0.000000 0.000000 0.001249 
32337920000 37 54 1144 931 -0.245886 0.249688 0.249688 94761.000000 0.997500 0.000000 0.000000 0.001250 
32348160000 59 69 0 56 -0.246519 0.249844 0.249844 94841.500000 0.998125 0.000000 0.000000 0.001250 
32358400000 30 46 1126 886 -0.246361 0.249688 0.249688 94878.500000 0.998750 0.000000 0.000000 0.001250 
32368640000 48 13 0 1424 -0.246677 0.249844 0.249844 94950.500000 0.998750 0.000000 0.000000 0.001250 
32378880000 34 27 1176 857 -0.246440 0.249688 0.249688 94959.000000 0.998750 0.000000 0.000000 0.001250 
32389120000 34 67 0 987 -0.246440 0.250000 0.250000 94982.500000 0.998750 0.000625 0.000000 0.001250 
32399360000 56 18 0 760 -0.246835 0.250000 0.250000 95031.500000 1.000000 0.000000 0.000000 0.001250 
32409600000 69 64 0 1026 -0.246835 0.250000 0.250000 95054.500000 1.000000 0.000000 0.000000 0.001250 
32419840000 16 64 0 962 -0.246835 0.250000 0.250000 95054.500000 1.000000 0.000000 0.000000 0.001250 
32430080000 62 3 0 405 -0.246835 0.250000 0.250000 95054.500000 1.000000 0.000000 0.000000 0.001250 
32440320000 53 21 586 1045 -0.246440 0.250000 0.250000 95052.000000 0.998750 0.000000 0.000000 0.001250 
32450560000 55 69 0 78 -0.245965 0.249844 0.249844 95086.000000 0.997500 0.000625 0.000000 0.001250 
32460800000 32 50 111 38 -0.246519 0.249844 0.249844 95215.000000 0.999375 0.000000 0.000000 0.001250 
32471040000 35 48 1591 1202 -0.246044 0.249688 0.249688 95235.500000 0.997500 0.000000 0.000000 0.001250 
32481280000 30 3 0 378 -0.246361 0.249844 0.249844 95270.000000 0.998750 0.000000 0.000000 0.001250 
32491520000 49 7 0 672 -0.246361 0.249844 0.249844 95324.500000 0.998750 0.000000 0.000000 0.001250 
32501760000 30 29 412 416 -0.246123 0.249844 0.249844 95344.500000 0.998125 0.000000 0.000000 0.001250 
32512000000 62 20 0 598 -0.246282 0.249844 0.249844 95439.000000 0.998125 0.000625 0.000000 0.001250 
32522240000 51 48 1020 952 -0.246044 0.249531 0.249531 95444.500000 0.997500 0.000000 0.000000 0.001250 
32532480000 3 17 0 1309 -0.246203 0.249688 0.249688 95502.500000 0.998125 0.000625 0.000000 0.001250 
32542720000 0 17 0 1212 -0.246361 0.249844 0.249844 95542.000000 0.998750 0.000000 0.000000 0.001250 
32552960000 1 15 0 1000 -0.246044 0.249844 0.249844 95580.000000 0.997500 0.000625 0.000000 0.001250 
32563200000 7 14 0 787 -0.246598 0.249844 0.249844 95660.500000 0.999375 0.000000 0.000000 0.001250 
32573440000 63 11 0 530 -0.246519 0.249844 0.249844 95681.000000 0.999375 0.000000 0.000000 0.001250 
32583680000 47 68 0 1554 -0.246519 0.249844 0.249844 95681.000000 0.999375 0.000000 0.000000 0.001250 
32593920000 63 31 0 1343 -0.246361 0.250000 0.250000 95678.500000 0.998750 0.000000 0.000000 0.001250 
32604160000 74 25 0 1335 -0.246598 0.250000 0.250000 95713.000000 0.999375 0.000000 0.000000 0.001250 
32614400000 12 8 0 1083 -0.246519 0.249844 0.249844 95721.500000 0.999375 0.000000 0.000000 0.001250 
32624640000 72 51 0 920 -0.246361 0.249844 0.249844 95773.500000 0.998750 0.000000 0.000000 0.001250 
32634880000 29 67 0 958 -0.246440 0.250000 0.250000 95799.500000 0.998750 0.000000 0.000000 0.001250 
32645120000 41 65 0 454 -0.246519 0.249844 0.249844 95842.500000 0.998750 0.000000 0.000000 0.001250 
32655360000 22 57 71 939 -0.246835 0.250000 0.250000 95877.500000 1.000000 0.000000 0.000000 0.001250 
32665600000 37 79 0 1156 -0.246361 0.250000 0.250000 95880.500000 0.998750 0.000000 0.000000 0.001250 
32675840000 70 32 0 180 -0.246440 0.250000 0.250000 95915.000000 0.998750 0.000000 0.000000 0.001250 
32686080000 38 35 1213 1198 -0.245886 0.249844 0.249844 95932.000000 0.997500 0.000625 0.000000 0.001250 
32696320000 13 78 0 709 -0.246203 0.249844 0.249844 95978.000000 0.998125 0.000000 0.000000 0.001250 
32706560000 46 16 0 1382 -0.246044 0.249531 0.249531 95995.000000 0.997500 0.000000 0.000000 0.001250 
32716800000 20 28 854 1428 -0.246677 0.249844 0.249844 96087.500000 0.999375 0.000000 0.000000 0.001250 
32727040000 32 23 1392 936 -0.245886 0.249531 0.249531 96139.000000 0.996250 0.000000 0.000000 0.001250 
32737280000 53 60 0 334 -0.246282 0.249688 0.249688 96222.000000 0.998125 0.000625 0.000000 0.001250 
32747520000 29 55 600 163 -0.246361 0.249844 0.249844 96264.500000 0.998125 0.000000 0.000000 0.001250 
32757760000 54 48 281 1129 -0.246203 0.250000 0.250000 96332.500000 0.997500 0.001250 0.000000 0.001250 
32768000000 6 14 0 1131 -0.246282 0.249688 0.249688 96416.000000 0.998125 0.000625 0.000000 0.001250 
32778240000 19 71 0 1476 -0.246282 0.249844 0.249844 96476.000000 0.998750 0.000000 0.000000 0.001250 
32788480000 65 60 0 1203 -0.246440 0.250000 0.250000 96518.500000 0.998750 0.000625 0.000000 0.001250 
32798720000 24 39 1582 109 -0.245570 0.249844 0.249844 96582.000000 0.995625 0.003125 0.000000 0.001250 
32808960000 78 3 0 719 -0.245491 0.249375 0.249375 96694.000000 0.996250 0.000625 0.000000 0.001250 
32819200000 51 29 1360 746 -0.245886 0.249688 0.249688 96802.500000 0.997500 0.000000 0.000000 0.001250 
32829440000 3 7 0 253 -0.246835 0.250000 0.250000 96900.500000 1.000000 0.000000 0.000000 0.001250 
32839680000 39 29 478 1340 -0.246677 0.250156 0.250156 96889.500000 0.998751 0.000625 0.000000 0.001249 
32849920000 78 21 0 1505 -0.246835 0.250000 0.250000 96947.000000 1.000000 0.000000 0.000000 0.001250 
32860160000 43 46 279 600 -0.246835 0.250000 0.250000 96947.000000 1.000000 0.000000 0.000000 0.001250 
32870400000 17 76 0 383 -0.246361 0.249844 0.249844 96953.000000 0.998750 0.000000 0.000000 0.001250 
32880640000 6 48 0 530 -0.246282 0.250000 0.250000 96967.500000 0.998126 0.000000 0.000000 0.001249 
32890880000 53 76 0 783 -0.246519 0.249844 0.249844 97030.500000 0.999375 0.000000 0.000000 0.001250 
32901120000 39 66 0 1472 -0.246835 0.250000 0.250000 97079.500000 1.000000 0.000000 0.000000 0.001250 
32911360000 79 61 0 1564 -0.246835 0.250000 0.250000 97079.500000 1.000000 0.000000 0.000000 0.001250 
32921600000 62 37 0 1338 -0.246677 0.250000 0.250000 97111.500000 0.999375 0.000000 0.000000 0.001250 
32931840000 0 7 0 483 -0.246598 0.250000 0.250000 97120.000000 0.998750 0.001250 0.000000 0.001250 
32942080000 54 69 0 692 -0.246440 0.249844 0.249844 97128.500000 0.998750 0.000000 0.000000 0.001250 
32952320000 35 53 609 1070 -0.246440 0.249688 0.249688 97171.500000 0.998750 0.000000 0.000000 0.001250 
32962560000 26 53 718 68 -0.246440 0.249688 0.249688 97171.500000 0.998750 0.000000 0.000000 0.001250 
32972800000 28 36 419 127 -0.246677 0.250156 0.250156 97178.000000 0.998751 0.000000 0.000000 0.001249 
32983040000 30 26 341 1001 -0.246598 0.250000 0.250000 97209.500000 0.998751 0.000000 0.000000 0.001249 
32993280000 52 38 801 446 -0.246598 0.250000 0.250000 97241.500000 0.999375 0.000000 0.000000 0.001250 
33003520000 17 30 0 340 -0.246519 0.249844 0.249844 97284.500000 0.998750 0.000000 0.000000 0.001250 
33013760000 19 40 0 656 -0.246361 0.249844 0.249844 97296.000000 0.998125 0.000625 0.000000 0.001250 
33024000000 27 73 0 1285 -0.246598 0.249844 0.249844 97333.000000 0.999375 0.000000 0.000000 0.001250 
33034240000 52 78 0 731 -0.246440 0.249844 0.249844 97368.500000 0.998750 0.000000 0.000000 0.001250 
33044480000 76 52 0 1338 -0.246440 0.249844 0.249844 97400.000000 0.998750 0.000000 0.000000 0.001250 
33054720000 54 64 0 654 -0.246835 0.250000 0.250000 97480.500000 1.000000 0.000000 0.000000 0.001250 
33064960000 77 7 0 578 -0.246598 0.249844 0.249844 97521.000000 0.999375 0.000000 0.000000 0.001250 
33075200000 24 19 0 1066 -0.246835 0.250000 0.250000 97521.000000 1.000000 0.000000 0.000000 0.001250 
33085440000 70 54 0 249 -0.246835 0.250000 0.250000 97544.000000 1.000000 0.000000 0.000000 0.001250 
33095680000 73 2 0 303 -0.246519 0.249844 0.249844 97573.000000 0.999375 0.000000 0.000000 0.001250 
33105920000 29 29 317 603 -0.246519 0.250000 0.250000 97569.500000 0.999375 0.000000 0.000000 0.001250 
33116160000 45 62 0 161 -0.246203 0.250156 0.250156 97575.000000 0.997502 0.000625 0.000000 0.001249 
33126400000 60 78 0 98 -0.245886 0.249844 0.249844 97668.500000 0.996252 0.000000 0.000000 0.001249 
33136640000 4 64 0 873 -0.246677 0.250156 0.250156 97835.500000 0.998751 0.000000 0.000000 0.001249 
33146880000 17 65 0 1156 -0.246598 0.250000 0.250000 97876.000000 0.999375 0.000000 0.000000 0.001250 
33157120000 46 60 0 226 -0.246044 0.249688 0.249688 97930.000000 0.998125 0.000000 0.000000 0.001250 
33167360000 50 26 1109 800 -0.245728 0.249688 0.249688 98016.500000 0.996875 0.001250 0.000000 0.001250 
33177600000 20 5 0 1245 -0.246361 0.249844 0.249844 98163.500000 0.998750 0.000000 0.000000 0.001250 
33187840000 9 75 0 257 -0.246677 0.250000 0.250000 98224.000000 0.999375 0.000625 0.000000 0.001250 
33198080000 32 22 570 246 -0.246361 0.249844 0.249844 98232.500000 0.998125 0.000625 0.000000 0.001250 
33208320000 14 65 0 220 -0.246519 0.250000 0.250000 98247.000000 0.998126 0.000000 0.000000 0.001249 
33218560000 71 26 0 953 -0.246440 0.249688 0.249688 98275.500000 0.998750 0.000000 0.000000 0.001250 
33228800000 24 63 0 1570 -0.246440 0.249688 0.249688 98275.500000 0.998750 0.000000 0.000000 0.001250 
33239040000 53 10 0 369 -0.246282 0.249844 0.249844 98316.000000 0.998125 0.000000 0.000000 0.001250 
33249280000 70 76 0 629 -0.246123 0.249688 0.249688 98367.500000 0.996875 0.001250 0.000000 0.001250 
33259520000 6 62 0 1291 -0.246677 0.250000 0.250000 98482.500000 0.999375 0.000625 0.000000 0.001250 
33269760000 71 46 0 1057 -0.246677 0.250000 0.250000 98545.500000 0.999375 0.000000 0.000000 0.001250 
33280000000 69 45 0 1237 -0.246598 0.249844 0.249844 98554.000000 0.999375 0.000000 0.000000 0.001250 
33290240000 31 36 844 215 -0.246835 0.250000 0.250000 98568.500000 1.000000 0.000000 0.000000 0.001250 
33300480000 71 53 0 282 -0.246440 0.250000 0.250000 98603.500000 0.998750 0.000000 0.000000 0.001250 
33310720000 35 41 454 908 -0.246677 0.249844 0.249844 98666.000000 0.999375 0.000000 0.000000 0.001250 
33320960000 43 35 176 1438 -0.246519 0.249844 0.249844 98674.000000 0.998750 0.000000 0.000000 0.001250 
33331200000 11 77 0 201 -0.246598 0.249844 0.249844 98694.000000 0.999375 0.000000 0.000000 0.001250 
33341440000 11 5 0 567 -0.246835 0.250000 0.250000 98708.500000 1.000000 0.000000 0.000000 0.001250 
33351680000 40 65 0 1183 -0.246677 0.250000 0.250000 98708.500000 0.999375 0.000000 0.000000 0.001250 
33361920000 64 29 0 1022 -0.246598 0.250000 0.250000 98737.500000 0.999375 0.000000 0.000000 0.001250 
33372160000 70 45 0 345 -0.246361 0.249844 0.249844 98754.000000 0.998750 0.000000 0.000000 0.001250 
33382400000 71 3 0 1323 -0.246598 0.250000 0.250000 98777.000000 0.999375 0.000000 0.000000 0.001250 
33392640000 12 61 0 1495 -0.246835 0.250156 0.250000 98791.500000 1.000000 0.000000 0.000000 0.001250 
33402880000 77 21 0 1093 -0.246677 0.250000 0.250000 98811.500000 0.999375 0.000000 0.000000 0.001250 
33413120000 66 35 0 245 -0.246835 0.250000 0.250000 98842.500000 1.000000 0.000000 0.000000 0.001250 
33423360000 18 0 0 585 -0.246440 0.250000 0.250000 98848.500000 0.998750 0.000000 0.000000 0.001250 
33433600000 56 42 123 1024 -0.246361 0.249844 0.249844 98888.500000 0.998750 0.000625 0.000000 0.001250 
33443840000 8 57 0 852 -0.246598 0.250000 0.250000 98935.000000 0.999375 0.000000 0.000000 0.001250 
33454080000 27 32 1457 975 -0.246282 0.249688 0.249688 98952.000000 0.998750 0.000000 0.000000 0.001250 
33464320000 11 33 0 1288 -0.246835 0.250000 0.250000 99024.000000 1.000000 0.000000 0.000000 0.001250 
33474560000 11 15 0 264 -0.246598 0.249844 0.249844 99032.500000 0.999375 0.000000 0.000000 0.001250 
33484800000 24 1 0 1329 -0.246519 0.249844 0.249844 99029.500000 0.998750 0.000000 0.000000 0.001250 
33495040000 48 12 0 411 -0.245886 0.249688 0.249688 99058.000000 0.997500 0.000000 0.000000 0.001250 
33505280000 42 72 0 409 -0.246835 0.250000 0.250000 99207.500000 1.000000 0.000000 0.000000 0.001250 
33515520000 15 79 0 772 -0.246598 0.249844 0.249844 99227.500000 0.999375 0.000000 0.000000 0.001250 
33525760000 0 44 0 328 -0.246835 0.250000 0.250000 99242.000000 1.000000 0.000000 0.000000 0.001250 
33536000000 52 42 991 113 -0.246123 0.249531 0.249531 99245.000000 0.998125 0.000000 0.000000 0.001250 
33546240000 13 22 0 849 -0.246598 0.249844 0.249844 99282.500000 0.999375 0.000000 0.000000 0.001250 
33556480000 75 7 0 351 -0.246677 0.250000 0.250000 99282.500000 0.999375 0.000000 0.000000 0.001250 
33566720000 22 69 0 83 -0.246598 0.250000 0.250000 99303.000000 0.999375 0.000000 0.000000 0.001250 
33576960000 66 11 0 858 -0.246835 0.250312 0.250312 99320.500000 0.998127 0.000000 0.000000 0.001248 
33587200000 0 50 0 1552 -0.246440 0.250000 0.250000 99369.000000 0.998126 0.000000 0.000000 0.001249 
33597440000 29 43 60 1584 -0.246994 0.250312 0.250312 99409.500000 0.998752 0.000000 0.000000 0.001248 
33607680000 25 42 32 334 -0.246756 0.250312 0.250312 99421.500000 0.998127 0.000624 0.000000 0.001248 
33617920000 16 18 0 119 -0.246756 0.250156 0.250156 99487.500000 0.998751 0.000000 0.000000 0.001249 
33628160000 8 52 0 1584 -0.246756 0.250156 0.250156 99496.000000 0.998751 0.000000 0.000000 0.001249 
33638400000 38 73 0 1087 -0.246835 0.250000 0.250000 99527.500000 1.000000 0.000000 0.000000 0.001250 
33648640000 54 36 867 428 -0.246203 0.249688 0.249688 99538.500000 0.998125 0.000000 0.000000 0.001250 
33658880000 39 5 0 1480 -0.246044 0.249844 0.249844 99527.500000 0.997500 0.000000 0.000000 0.001250 
33669120000 15 22 0 666 -0.245570 0.249688 0.249688 99634.500000 0.996250 0.000000 0.000000 0.001250 
33679360000 54 54 435 253 -0.246440 0.249688 0.249688 99784.000000 0.998750 0.000000 0.000000 0.001250 
33689600000 24 5 0 74 -0.246361 0.249688 0.249688 99804.500000 0.998125 0.000000 0.000000 0.001250 
33699840000 65 10 0 1390 -0.246677 0.249844 0.249844 99830.500000 0.998750 0.000000 0.000000 0.001250 
33710080000 12 46 0 294 -0.246361 0.249688 0.249688 99853.500000 0.998125 0.000000 0.000000 0.001250 
33720320000 43 28 659 768 -0.246440 0.250000 0.250000 99876.500000 0.998750 0.001250 0.000000 0.001250 
33730560000 54 57 1368 1344 -0.246361 0.249844 0.249844 99896.500000 0.998750 0.000000 0.000000 0.001250 
33740800000 59 52 1507 704 -0.246519 0.249844 0.249844 99942.500000 0.999375 0.000000 0.000000 0.001250 
33751040000 24 46 856 1169 -0.246835 0.250000 0.250000 99968.500000 1.000000 0.000000 0.000000 0.001250 
33761280000 53 13 0 972 -0.246203 0.250000 0.250000 99986.500000 0.998125 0.000625 0.000000 0.001250 
33771520000 17 21 0 1555 -0.244858 0.249688 0.249688 100087.000000 0.993125 0.003750 0.000000 0.001250 
33781760000 70 53 0 484 -0.244541 0.249219 0.249219 100205.000000 0.991875 0.002500 0.000000 0.001250 
33792000000 27 61 0 1380 -0.243987 0.249062 0.249062 100439.500000 0.990000 0.003125 0.000000 0.001250 
33802240000 57 43 50 174 -0.245332 0.249688 0.249688 100718.000000 0.993754 0.002498 0.000000 0.001249 
33812480000 34 31 1441 681 -0.246123 0.250156 0.250156 100813.500000 0.996877 0.000000 0.000000 0.001249 
33822720000 17 29 0 296 -0.246598 0.250312 0.250156 100882.000000 0.998751 0.000000 0.000000 0.001249 
33832960000 26 58 664 1558 -0.245965 0.250156 0.250156 100945.500000 0.996252 0.000625 0.000000 0.001249 
33843200000 53 62 0 1447 -0.245807 0.249688 0.249688 101060.500000 0.997500 0.000000 0.000000 0.001250 
33853440000 48 37 1503 567 -0.245886 0.249844 0.249844 101115.500000 0.997500 0.000000 0.000000 0.001250 
33863680000 27 2 0 1216 -0.246835 0.250000 0.250000 101265.500000 1.000000 0.000000 0.000000 0.001250 
33873920000 30 34 153 508 -0.246519 0.249844 0.249844 101262.500000 0.998750 0.000000 0.000000 0.001250 
33884160000 38 59 267 851 -0.246361 0.249844 0.249844 101285.500000 0.998125 0.000000 0.000000 0.001250 
33894400000 37 25 1222 929 -0.246282 0.249844 0.249844 101338.000000 0.998750 0.000000 0.000000 0.001250 
33904640000 42 36 1170 4 -0.246282 0.249688 0.249688 101404.000000 0.998750 0.000000 0.000000 0.001250 
33914880000 15 15 0 581 -0.246677 0.250000 0.250000 101453.000000 0.999375 0.000000 0.000000 0.001250 
33925120000 56 17 0 1355 -0.246598 0.249844 0.249844 101461.500000 0.999375 0.000000 0.000000 0.001250 
33935360000 30 69 0 162 -0.246282 0.249688 0.249688 101482.000000 0.998750 0.000000 0.000000 0.001250 
33945600000 72 66 0 844 -0.245649 0.250000 0.250000 101499.500000 0.996250 0.001875 0.000000 0.001250 
33955840000 33 77 0 1222 -0.245807 0.249375 0.249375 101605.500000 0.997500 0.000000 0.000000 0.001250 
33966080000 52 31 581 1008 -0.245965 0.249688 0.249688 101686.000000 0.998125 0.000000 0.000000 0.001250 
33976320000 45 60 0 366 -0.246598 0.250000 0.250000 101829.500000 0.999375 0.000000 0.000000 0.001250 
33986560000 11 21 0 652 -0.246835 0.250000 0.250000 101896.000000 1.000000 0.000000 0.000000 0.001250 
33996800000 32 43 1510 422 -0.246835 0.250000 0.250000 101896.000000 1.000000 0.000000 0.000000 0.001250 
34007040000 69 3 0 847 -0.246915 0.250156 0.250156 101910.500000 0.999375 0.000000 0.000000 0.001249 
34017280000 44 72 0 1379 -0.246835 0.250000 0.250000 101919.000000 1.000000 0.000000 0.000000 0.001250 
34027520000 79 44 0 420 -0.246440 0.250000 0.250000 101939.500000 0.998750 0.000000 0.000000 0.001250 
34037760000 24 30 1049 1498 -0.246677 0.249844 0.249844 101994.000000 0.999375 0.000000 0.000000 0.001250 
34048000000 47 45 514 1376 -0.246440 0.250000 0.250000 101985.500000 0.997502 0.000000 0.000000 0.001249 
34058240000 2 56 0 1253 -0.246835 0.250000 0.250000 102043.000000 1.000000 0.000000 0.000000 0.001250 
34068480000 68 50 0 638 -0.246598 0.249844 0.249844 102123.500000 0.999375 0.000000 0.000000 0.001250 
34078720000 63 53 0 1166 -0.246282 0.250000 0.250000 102158.000000 0.997500 0.001875 0.000000 0.001250 
34088960000 73 64 0 316 -0.246361 0.249844 0.249844 102189.500000 0.998125 0.000000 0.000000 0.001250 
34099200000 50 66 0 813 -0.246282 0.249844 0.249844 102201.500000 0.996879 0.000000 0.000000 0.001248 
34109440000 63 54 0 752 -0.247152 0.250469 0.250469 102256.500000 0.998128 0.000000 0.000000 0.001248 
34119680000 17 40 0 469 -0.246361 0.250312 0.250312 102283.000000 0.996255 0.001873 0.000000 0.001248 
34129920000 27 35 328 665 -0.246361 0.250156 0.250156 102372.000000 0.996879 0.001248 0.000000 0.001248 
34140160000 62 22 0 12 -0.246361 0.249844 0.249844 102469.500000 0.998750 0.000000 0.000000 0.001250 
34150400000 42 27 333 863 -0.246677 0.250000 0.250000 102495.500000 0.999375 0.000000 0.000000 0.001250 
34160640000 67 59 0 263 -0.246677 0.250000 0.250000 102504.000000 0.999375 0.000000 0.000000 0.001250 
34170880000 11 37 0 1300 -0.246598 0.249844 0.249844 102521.000000 0.999375 0.000000 0.000000 0.001250 
34181120000 13 17 0 192 -0.246440 0.250000 0.250000 102529.000000 0.998750 0.000000 0.000000 0.001250 
34191360000 6 41 0 336 -0.246519 0.249844 0.249844 102560.500000 0.999375 0.000000 0.000000 0.001250 
34201600000 72 31 0 609 -0.246282 0.249844 0.249844 102589.500000 0.998750 0.000000 0.000000 0.001250 
34211840000 5 49 0 71 -0.246282 0.249844 0.249844 102664.500000 0.997500 0.000000 0.000000 0.001250 
34222080000 16 63 0 1123 -0.246598 0.249844 0.249844 102710.500000 0.999375 0.000000 0.000000 0.001250 
34232320000 36 76 0 83 -0.246598 0.249844 0.249844 102751.000000 0.999375 0.000000 0.000000 0.001250 
34242560000 23 58 156 1232 -0.246835 0.250000 0.250000 102765.500000 1.000000 0.000000 0.000000 0.001250 
34252800000 0 78 0 84 -0.246598 0.250000 0.250000 102795.000000 0.999375 0.000000 0.000000 0.001250 
34263040000 0 19 0 1339 -0.246835 0.250000 0.250000 102829.500000 1.000000 0.000000 0.000000 0.001250 
34273280000 14 31 0 467 -0.246282 0.250000 0.250000 102824.500000 0.998125 0.001250 0.000000 0.001250 
34283520000 0 4 0 202 -0.246361 0.249688 0.249688 102910.000000 0.998750 0.000000 0.000000 0.001250 
34293760000 4 39 0 449 -0.245807 0.249531 0.249531 102967.500000 0.996875 0.000000 0.000000 0.001250 
34304000000 66 19 0 23 -0.246440 0.249844 0.249844 103051.500000 0.998750 0.000625 0.000000 0.001250 
34314240000 24 44 0 579 -0.245570 0.249531 0.249531 103100.500000 0.996250 0.000000 0.000000 0.001250 
34324480000 35 42 439 958 -0.246123 0.249688 0.249688 103254.500000 0.998125 0.000000 0.000000 0.001250 
34334720000 13 72 0 1372 -0.246835 0.250000 0.250000 103318.000000 1.000000 0.000000 0.000000 0.001250 
34344960000 78 28 0 565 -0.246835 0.250000 0.250000 103318.000000 1.000000 0.000000 0.000000 0.001250 
34355200000 12 29 0 367 -0.246677 0.250000 0.250000 103318.000000 0.999375 0.000625 0.000000 0.001250 
34365440000 2 35 0 1302 -0.246361 0.249844 0.249844 103324.000000 0.998750 0.000000 0.000000 0.001250 
34375680000 3 34 0 932 -0.245886 0.249844 0.249844 103398.000000 0.996875 0.001875 0.000000 0.001250 
34385920000 27 70 0 662 -0.245807 0.249688 0.249688 103527.500000 0.997500 0.000000 0.000000 0.001250 
34396160000 79 52 0 284 -0.246361 0.249688 0.249688 103624.500000 0.998125 0.000000 0.000000 0.001250 
34406400000 29 47 73 1283 -0.246044 0.249531 0.249531 103656.500000 0.996875 0.000000 0.000000 0.001250 
34416640000 59 41 0 346 -0.246203 0.249844 0.249688 103659.500000 0.997500 0.000000 0.000000 0.001250 
34426880000 30 52 815 127 -0.246123 0.249844 0.249688 103699.500000 0.997500 0.000000 0.000000 0.001250 
34437120000 13 47 0 758 -0.246203 0.249844 0.249844 103856.000000 0.997500 0.000625 0.000000 0.001250 
34447360000 45 48 215 1431 -0.245570 0.249688 0.249688 103942.000000 0.995625 0.000000 0.000000 0.001250 
34457600000 48 62 0 30 -0.245728 0.249844 0.249844 104039.500000 0.996250 0.001250 0.000000 0.001250 
34467840000 25 14 0 1440 -0.245491 0.249531 0.249531 104134.000000 0.996875 0.000000 0.000000 0.001250 
34478080000 31 66 0 1344 -0.245886 0.249531 0.249531 104286.000000 0.997500 0.000000 0.000000 0.001250 
34488320000 42 23 345 385 -0.246361 0.249844 0.249844 104323.500000 0.998750 0.000000 0.000000 0.001250 
34498560000 72 31 0 1021 -0.245965 0.249688 0.249688 104352.000000 0.997500 0.000000 0.000000 0.001250 
34508800000 54 33 1203 1414 -0.246519 0.249844 0.249844 104421.000000 0.998750 0.000000 0.000000 0.001250 
34519040000 35 47 1376 608 -0.246756 0.250000 0.250000 104435.500000 0.998751 0.000000 0.000000 0.001249 
34529280000 68 50 0 1294 -0.246361 0.250000 0.250000 104499.500000 0.998750 0.000625 0.000000 0.001250 
34539520000 7 69 0 499 -0.246282 0.250000 0.250000 104547.500000 0.998750 0.000000 0.000000 0.001250 
34549760000 46 34 219 696 -0.246677 0.250000 0.250000 104613.000000 0.999375 0.000000 0.000000 0.001250 
34560000000 57 20 161 934 -0.246519 0.249844 0.249844 104685.500000 0.999375 0.000000 0.000000 0.001250 
34570240000 28 25 859 457 -0.246598 0.250000 0.250000 104685.500000 0.999375 0.000000 0.000000 0.001250 
34580480000 45 62 0 1371 -0.246519 0.249844 0.249844 104717.000000 0.998750 0.000000 0.000000 0.001250 
34590720000 46 23 1072 426 -0.246677 0.250000 0.250000 104743.000000 0.998751 0.000000 0.000000 0.001249 
34600960000 13 3 0 894 -0.246598 0.249844 0.249844 104751.500000 0.999375 0.000000 0.000000 0.001250 
34611200000 4 9 0 1136 -0.246677 0.250000 0.250000 104751.500000 0.999375 0.000000 0.000000 0.001250 
34621440000 21 36 418 539 -0.246598 0.249844 0.249844 104760.000000 0.999375 0.000000 0.000000 0.001250 
34631680000 62 75 0 964 -0.246677 0.250000 0.250000 104774.500000 0.999375 0.000000 0.000000 0.001250 
34641920000 31 15 0 511 -0.246598 0.249844 0.249844 104783.000000 0.999375 0.000000 0.000000 0.001250 
34652160000 34 4 0 747 -0.246440 0.249844 0.249844 104803.000000 0.998125 0.000000 0.000000 0.001250 
34662400000 71 52 0 920 -0.246835 0.250000 0.250000 104840.500000 1.000000 0.000000 0.000000 0.001250 
34672640000 22 5 0 139 -0.246361 0.249688 0.249688 104835.000000 0.998750 0.000000 0.000000 0.001250 
34682880000 30 39 587 893 -0.246282 0.249844 0.249844 104846.500000 0.998125 0.000000 0.000000 0.001250 
34693120000 23 32 229 1158 -0.246835 0.250000 0.250000 104915.000000 1.000000 0.000000 0.000000 0.001250 
34703360000 26 23 424 282 -0.246598 0.250000 0.249844 104903.500000 0.999375 0.000000 0.000000 0.001250 
34713600000 69 43 0 18 -0.246440 0.250000 0.250000 104935.500000 0.998750 0.000625 0.000000 0.001250 
34723840000 55 70 0 1575 -0.246835 0.250000 0.250000 104993.000000 1.000000 0.000000 0.000000 0.001250 
34734080000 7 0 0 1304 -0.246677 0.250000 0.250000 104993.000000 0.999375 0.000000 0.000000 0.001250 
34744320000 11 74 0 620 -0.246598 0.250000 0.250000 104990.500000 0.999375 0.000000 0.000000 0.001250 
34754560000 43 47 17 1248 -0.246519 0.249844 0.249844 104999.000000 0.999375 0.000000 0.000000 0.001250 
34764800000 48 71 0 942 -0.245807 0.249844 0.249844 105005.000000 0.996875 0.000625 0.000000 0.001250 
34775040000 57 13 0 54 -0.245965 0.249531 0.249531 105185.000000 0.998125 0.000000 0.000000 0.001250 
34785280000 43 47 17 1384 -0.246203 0.249688 0.249688 105216.000000 0.998750 0.000000 0.000000 0.001250 
34795520000 65 77 0 849 -0.246044 0.249688 0.249688 105256.000000 0.997500 0.000000 0.000000 0.001250 
34805760000 41 61 0 189 -0.246677 0.249844 0.249844 105328.000000 0.998750 0.000000 0.000000 0.001250 
34816000000 11 69 0 226 -0.246677 0.249844 0.249844 105351.000000 0.998750 0.000000 0.000000 0.001250 
34826240000 15 8 0 75 -0.246361 0.249688 0.249688 105348.000000 0.997500 0.000000 0.000000 0.001250 
34836480000 25 49 630 265 -0.246361 0.249688 0.249688 105371.000000 0.998125 0.000625 0.000000 0.001250 
34846720000 17 10 0 555 -0.246203 0.249688 0.249688 105394.500000 0.997500 0.000000 0.000000 0.001250 
34856960000 62 28 0 408 -0.246123 0.250000 0.250000 105417.500000 0.996252 0.000625 0.000000 0.001249 
34867200000 39 50 665 969 -0.245016 0.249844 0.249844 105467.000000 0.993129 0.001874 0.000000 0.001249 
34877440000 78 14 0 1398 -0.245886 0.249688 0.249688 105626.500000 0.996877 0.000625 0.000000 0.001249 
34887680000 72 58 0 640 -0.246203 0.250000 0.250000 105738.000000 0.998125 0.000000 0.000000 0.001250 
34897920000 56 31 790 668 -0.245965 0.249688 0.249688 105876.500000 0.997500 0.000625 0.000000 0.001250 
34908160000 76 25 0 1575 -0.245807 0.249844 0.249844 105943.000000 0.997500 0.000000 0.000000 0.001250 
34918400000 62 23 0 534 -0.246598 0.249844 0.249844 106109.000000 0.999375 0.000000 0.000000 0.001250 
34928640000 73 10 0 1587 -0.246519 0.250000 0.250000 106123.500000 0.998750 0.000625 0.000000 0.001250 
34938880000 27 34 1242 662 -0.246835 0.250000 0.250000 106146.500000 1.000000 0.000000 0.000000 0.001250 
34949120000 56 35 366 63 -0.246598 0.249844 0.249844 106146.500000 0.999375 0.000000 0.000000 0.001250 
34959360000 59 57 540 62 -0.246598 0.249844 0.249844 106146.500000 0.999375 0.000000 0.000000 0.001250 
34969600000 29 64 0 550 -0.246440 0.250000 0.250000 106181.500000 0.998750 0.000000 0.000000 0.001250 
34979840000 72 42 0 1346 -0.245965 0.249844 0.249844 106273.500000 0.996877 0.001249 0.000000 0.001249 
34990080000 79 68 0 536 -0.245728 0.249688 0.249688 106362.500000 0.996875 0.000000 0.000000 0.001250 
35000320000 21 39 1448 1367 -0.246361 0.250000 0.250000 106509.500000 0.998750 0.000000 0.000000 0.001250 
35010560000 54 3 0 1557 -0.246203 0.249688 0.249688 106601.000000 0.998125 0.000000 0.000000 0.001250 
35020800000 64 71 0 295 -0.246598 0.250000 0.250000 106650.500000 0.999375 0.000000 0.000000 0.001250 
35031040000 75 29 0 1320 -0.246519 0.249844 0.249844 106682.000000 0.999375 0.000000 0.000000 0.001250 
35041280000 64 37 0 1397 -0.246519 0.249844 0.249844 106728.500000 0.999375 0.000000 0.000000 0.001250 
35051520000 34 68 0 544 -0.246677 0.249844 0.249844 106751.500000 0.999375 0.000000 0.000000 0.001250 
35061760000 1 76 0 1290 -0.246440 0.250156 0.250156 106748.500000 0.996879 0.000000 0.000000 0.001248 
35072000000 40 38 242 623 -0.246598 0.250000 0.250000 106823.500000 0.999375 0.000000 0.000000 0.001250 
35082240000 18 76 0 1475 -0.246203 0.250000 0.250000 106846.000000 0.998125 0.000000 0.000000 0.001250 
35092480000 7 27 0 421 -0.246598 0.250000 0.250000 106975.500000 0.999375 0.000000 0.000000 0.001250 
35102720000 34 32 1579 271 -0.246677 0.250000 0.250000 107033.000000 0.999375 0.000625 0.000000 0.001250 
35112960000 13 22 0 1029 -0.246598 0.249844 0.249844 107053.000000 0.999375 0.000000 0.000000 0.001250 
35123200000 13 28 0 1043 -0.246598 0.249844 0.249844 107053.000000 0.999375 0.000000 0.000000 0.001250 
35133440000 0 38 0 1336 -0.246756 0.250000 0.250000 107119.000000 0.998751 0.000000 0.000000 0.001249 
35143680000 51 31 894 1174 -0.246598 0.250000 0.250000 107160.000000 0.999375 0.000000 0.000000 0.001250 
35153920000 23 17 0 89 -0.246519 0.250000 0.250000 107165.000000 0.999375 0.000000 0.000000 0.001250 
35164160000 2 53 0 324 -0.246835 0.250000 0.250000 107211.000000 1.000000 0.000000 0.000000 0.001250 
35174400000 34 30 497 1054 -0.246677 0.249844 0.249844 107208.000000 0.999375 0.000000 0.000000 0.001250 
35184640000 12 76 0 451 -0.246123 0.249844 0.249844 107217.500000 0.998125 0.000000 0.000000 0.001250 
35194880000 64 35 0 1009 -0.246835 0.250000 0.250000 107301.000000 1.000000 0.000000 0.000000 0.001250 
35205120000 12 24 0 1329 -0.246677 0.250000 0.250000 107324.000000 0.999375 0.000625 0.000000 0.001250 
35215360000 42 46 777 422 -0.246677 0.250000 0.250000 107347.000000 0.999375 0.000625 0.000000 0.001250 
35225600000 64 36 0 480 -0.246519 0.249844 0.249844 107352.000000 0.998750 0.000000 0.000000 0.001250 
35235840000 9 54 0 1036 -0.246677 0.250000 0.250000 107387.000000 0.999375 0.000625 0.000000 0.001250 
35246080000 60 19 0 1288 -0.246835 0.250000 0.250000 107387.000000 1.000000 0.000000 0.000000 0.001250 
35256320000 9 54 0 1539 -0.246598 0.250000 0.250000 107410.000000 0.998750 0.001250 0.000000 0.001250 
35266560000 67 75 0 216 -0.246835 0.250000 0.250000 107457.000000 1.000000 0.000000 0.000000 0.001250 
35276800000 45 32 199 820 -0.246598 0.249844 0.249844 107457.000000 0.999375 0.000000 0.000000 0.001250 
35287040000 47 19 0 1341 -0.246598 0.249844 0.249844 107457.000000 0.999375 0.000000 0.000000 0.001250 
35297280000 3 40 0 155 -0.246677 0.250000 0.250000 107471.500000 0.999375 0.000000 0.000000 0.001250 
35307520000 24 57 1446 592 -0.246598 0.249844 0.249844 107480.000000 0.999375 0.000000 0.000000 0.001250 
35317760000 58 70 0 307 -0.246519 0.249844 0.249844 107477.000000 0.998750 0.000000 0.000000 0.001250 
35328000000 78 18 0 450 -0.246203 0.249844 0.249844 107540.000000 0.996875 0.001250 0.000000 0.001250 
35338240000 67 67 0 278 -0.246361 0.250000 0.250000 107593.500000 0.998750 0.000000 0.000000 0.001250 
35348480000 27 6 0 316 -0.246361 0.249844 0.249844 107645.000000 0.998750 0.000000 0.000000 0.001250 
35358720000 63 41 0 807 -0.246440 0.249844 0.249844 107711.500000 0.998750 0.000000 0.000000 0.001250 
35368960000 7 60 0 1017 -0.246123 0.249688 0.249688 107752.000000 0.998125 0.000000 0.000000 0.001250 
35379200000 25 0 0 1213 -0.246519 0.249844 0.249844 107812.500000 0.998750 0.000000 0.000000 0.001250 
35389440000 34 33 238 1309 -0.246677 0.250000 0.250000 107886.500000 0.999375 0.000000 0.000000 0.001250 
35399680000 47 65 0 71 -0.246203 0.249688 0.249688 107897.500000 0.998125 0.000000 0.000000 0.001250 
35409920000 55 22 883 1484 -0.246519 0.249844 0.249844 107946.500000 0.998125 0.000625 0.000000 0.001250 
35420160000 63 34 0 1004 -0.246123 0.249688 0.249688 108021.000000 0.997500 0.000000 0.000000 0.001250 
35430400000 63 10 0 292 -0.244699 0.249375 0.249375 108044.000000 0.993125 0.000625 0.000000 0.001250 
35440640000 6 50 0 341 -0.245253 0.249688 0.249688 108279.500000 0.995000 0.000000 0.000000 0.001250 
35450880000 57 40 471 117 -0.245332 0.249688 0.249688 108454.000000 0.995625 0.000000 0.000000 0.001250 
35461120000 72 3 0 339 -0.244699 0.249531 0.249531 108631.500000 0.994375 0.001250 0.000000 0.001250 
35471360000 70 14 0 913 -0.245728 0.249844 0.249844 108815.500000 0.996875 0.000000 0.000000 0.001250 
35481600000 76 35 0 1567 -0.246361 0.250000 0.250000 108921.500000 0.998750 0.000000 0.000000 0.001250 
35491840000 43 16 0 1281 -0.246123 0.249844 0.249844 108973.500000 0.998125 0.000000 0.000000 0.001250 
35502080000 56 3 0 731 -0.245965 0.249844 0.249844 109028.000000 0.997500 0.000625 0.000000 0.001250 
35512320000 33 68 0 1122 -0.246440 0.250000 0.250000 109097.000000 0.998750 0.000000 0.000000 0.001250 
35522560000 11 34 0 1199 -0.246598 0.250000 0.250000 109151.000000 0.999375 0.000000 0.000000 0.001250 
35532800000 50 4 0 1501 -0.246440 0.249844 0.249844 109197.000000 0.998750 0.000000 0.000000 0.001250 
35543040000 6 25 0 876 -0.246598 0.249844 0.249844 109231.500000 0.999375 0.000000 0.000000 0.001250 
35553280000 63 66 0 616 -0.246440 0.250000 0.250000 109275.000000 0.998125 0.000000 0.000000 0.001250 
35563520000 3 35 0 258 -0.246598 0.250000 0.250000 109286.500000 0.999375 0.000000 0.000000 0.001250 
35573760000 52 62 0 1425 -0.246440 0.249688 0.249688 109318.000000 0.998750 0.000000 0.000000 0.001250 
35584000000 75 63 0 431 -0.246282 0.250000 0.250000 109338.000000 0.998125 0.000000 0.000000 0.001250 
35594240000 39 1 0 437 -0.246282 0.249844 0.249844 109421.500000 0.998750 0.000625 0.000000 0.001250 
35604480000 71 12 0 1055 -0.246598 0.250000 0.250000 109467.500000 0.999375 0.000000 0.000000 0.001250 
35614720000 59 22 970 1574 -0.246440 0.250000 0.250000 109499.500000 0.998125 0.001875 0.000000 0.001250 
35624960000 71 53 0 923 -0.245807 0.249531 0.249531 109568.000000 0.996250 0.000625 0.000000 0.001250 
35635200000 67 43 0 1488 -0.245886 0.249531 0.249531 109611.000000 0.996875 0.000000 0.000000 0.001250 
35645440000 40 9 0 1535 -0.245965 0.249688 0.249688 109643.000000 0.997500 0.000000 0.000000 0.001250 
35655680000 22 67 0 179 -0.246123 0.249844 0.249844 109700.500000 0.998125 0.000000 0.000000 0.001250 
35665920000 75 57 0 358 -0.245965 0.249844 0.249844 109737.500000 0.997500 0.000000 0.000000 0.001250 
35676160000 17 30 0 975 -0.246440 0.249688 0.249688 109835.000000 0.998750 0.000000 0.000000 0.001250 
35686400000 57 34 1584 1220 -0.245886 0.249844 0.249844 109867.500000 0.997500 0.000625 0.000000 0.001250 
35696640000 13 79 0 1424 -0.246203 0.249844 0.249844 110006.000000 0.998125 0.000000 0.000000 0.001250 
35706880000 14 9 0 35 -0.246361 0.249688 0.249688 110049.000000 0.998750 0.000000 0.000000 0.001250 
35717120000 68 11 0 1360 -0.246203 0.250000 0.250000 110121.000000 0.998125 0.000000 0.000000 0.001250 
35727360000 57 45 1186 320 -0.246598 0.250000 0.250000 110190.000000 0.999375 0.000625 0.000000 0.001250 
35737600000 67 15 0 824 -0.246598 0.250000 0.250000 110245.000000 0.999375 0.000000 0.000000 0.001250 
35747840000 21 38 707 721 -0.246440 0.249844 0.249844 110297.000000 0.998750 0.000625 0.000000 0.001250 
35758080000 6 62 0 441 -0.246598 0.250156 0.250156 110335.000000 0.997503 0.000000 0.000000 0.001248 
35768320000 51 11 0 1057 -0.246677 0.249844 0.249844 110386.500000 0.999375 0.000000 0.000000 0.001250 
35778560000 50 21 1400 1023 -0.245965 0.249844 0.249844 110396.000000 0.996250 0.000625 0.000000 0.001250 
35788800000 11 75 0 414 -0.246361 0.249844 0.249844 110504.500000 0.998750 0.000000 0.000000 0.001250 
35799040000 31 78 0 1337 -0.246519 0.249844 0.249844 110535.500000 0.999375 0.000000 0.000000 0.001250 
35809280000 53 30 247 919 -0.246835 0.250000 0.250000 110561.500000 1.000000 0.000000 0.000000 0.001250 
35819520000 18 3 0 434 -0.246677 0.250000 0.250000 110581.500000 0.999375 0.000000 0.000000 0.001250 
35829760000 18 71 0 596 -0.246835 0.250000 0.250000 110604.500000 1.000000 0.000000 0.000000 0.001250 
35840000000 42 11 0 548 -0.246361 0.249844 0.249844 110610.500000 0.998750 0.000625 0.000000 0.001250 
35850240000 57 35 537 542 -0.245332 0.249844 0.249844 110616.500000 0.995000 0.001875 0.000000 0.001250 
35860480000 48 63 0 634 -0.246440 0.250000 0.250000 110777.000000 0.998750 0.000625 0.000000 0.001250 
35870720000 8 18 0 623 -0.246598 0.250000 0.250000 110800.000000 0.999375 0.000625 0.000000 0.001250 
35880960000 52 50 617 399 -0.246361 0.249531 0.249531 110825.500000 0.998125 0.000000 0.000000 0.001250 
35891200000 17 67 0 58 -0.246282 0.249688 0.249688 110826.000000 0.998125 0.000000 0.000000 0.001250 
35901440000 9 3 0 1136 -0.246282 0.249844 0.249844 110901.000000 0.997500 0.000625 0.000000 0.001250 
35911680000 51 75 0 619 -0.246598 0.250000 0.250000 110927.000000 0.999375 0.000000 0.000000 0.001250 
35921920000 48 20 1524 409 -0.246835 0.250000 0.250000 110961.500000 1.000000 0.000000 0.000000 0.001250 
35932160000 14 10 0 733 -0.246440 0.249688 0.249688 110967.000000 0.998750 0.000000 0.000000 0.001250 
35942400000 51 32 1581 1216 -0.246677 0.250000 0.250000 110984.500000 0.999375 0.000625 0.000000 0.001250 
35952640000 30 12 0 488 -0.246835 0.250000 0.250000 111007.500000 1.000000 0.000000 0.000000 0.001250 
35962880000 26 53 718 1371 -0.246677 0.250156 0.250000 110987.500000 0.999375 0.000000 0.000000 0.001250 
35973120000 71 60 0 54 -0.246598 0.249844 0.249844 111016.000000 0.999375 0.000000 0.000000 0.001250 
35983360000 45 32 199 775 -0.246835 0.250000 0.250000 111045.000000 1.000000 0.000000 0.000000 0.001250 
35993600000 69 28 0 1263 -0.246361 0.249844 0.249844 111059.500000 0.998750 0.000625 0.000000 0.001250 
36003840000 21 61 0 1106 -0.246519 0.249844 0.249844 111105.500000 0.998750 0.000000 0.000000 0.001250 
36014080000 60 56 0 1010 -0.246203 0.249844 0.249844 111111.500000 0.997500 0.000625 0.000000 0.001250 
36024320000 34 49 477 1028 -0.245965 0.249844 0.249844 111182.500000 0.996875 0.000625 0.000000 0.001250 
36034560000 15 7 0 1180 -0.246598 0.249844 0.249844 111271.000000 0.999375 0.000000 0.000000 0.001250 
36044800000 33 46 1119 1177 -0.246123 0.249844 0.249844 111300.500000 0.998125 0.000000 0.000000 0.001250 
36055040000 62 72 0 1290 -0.246835 0.250000 0.250000 111392.500000 1.000000 0.000000 0.000000 0.001250 
36065280000 25 72 0 304 -0.246835 0.250000 0.250000 111424.500000 1.000000 0.000000 0.000000 0.001250 
36075520000 60 57 0 281 -0.246835 0.250000 0.250000 111424.500000 1.000000 0.000000 0.000000 0.001250 
36085760000 69 12 0 1351 -0.245965 0.250000 0.250000 111428.000000 0.997500 0.000625 0.000000 0.001250 
36096000000 54 36 867 521 -0.245728 0.249375 0.249375 111519.500000 0.996250 0.000000 0.000000 0.001250 
36106240000 8 31 0 1009 -0.246519 0.249688 0.249688 111634.500000 0.998750 0.000000 0.000000 0.001250 
36116480000 48 51 1009 800 -0.246519 0.249844 0.249844 111692.500000 0.998750 0.000625 0.000000 0.001250 
36126720000 10 53 0 759 -0.245886 0.249688 0.249688 111710.000000 0.996875 0.001250 0.000000 0.001250 
36136960000 37 2 0 668 -0.245728 0.249375 0.249375 111759.000000 0.997500 0.000000 0.000000 0.001250 
36147200000 12 42 0 1335 -0.245965 0.249688 0.249688 111791.000000 0.998125 0.000625 0.000000 0.001250 
36157440000 39 20 1372 634 -0.246440 0.249844 0.249844 111874.500000 0.998750 0.000000 0.000000 0.001250 
36167680000 21 67 0 1094 -0.246835 0.250000 0.250000 111912.000000 1.000000 0.000000 0.000000 0.001250 
36177920000 31 43 821 712 -0.246598 0.249844 0.249844 111912.000000 0.999375 0.000000 0.000000 0.001250 
36188160000 9 26 0 343 -0.246519 0.250156 0.250156 111915.500000 0.998126 0.000000 0.000000 0.001249 
36198400000 41 61 0 74 -0.246203 0.249688 0.249688 111975.500000 0.998125 0.000000 0.000000 0.001250 
36208640000 55 5 0 507 -0.246361 0.249844 0.249844 112010.000000 0.998750 0.000000 0.000000 0.001250 
36218880000 4 50 0 762 -0.246677 0.250000 0.250000 112064.500000 0.999375 0.000000 0.000000 0.001250 
36229120000 45 5 0 1003 -0.246677 0.250000 0.250000 112087.500000 0.999375 0.000000 0.000000 0.001250 
36239360000 67 28 0 931 -0.246598 0.249844 0.249844 112136.000000 0.999375 0.000000 0.000000 0.001250 
36249600000 29 51 1492 320 -0.246677 0.249844 0.249844 112167.500000 0.999375 0.000000 0.000000 0.001250 
36259840000 59 26 626 460 -0.246519 0.249844 0.249844 112167.500000 0.998125 0.000000 0.000000 0.001250 
36270080000 68 55 0 1440 -0.246677 0.249844 0.249844 112199.000000 0.999375 0.000000 0.000000 0.001250 
36280320000 61 51 0 129 -0.246440 0.250000 0.250000 112199.500000 0.998750 0.000625 0.000000 0.001250 
36290560000 45 40 810 166 -0.246519 0.249844 0.249844 112231.000000 0.999375 0.000000 0.000000 0.001250 
36300800000 72 15 0 1249 -0.246203 0.250000 0.250000 112260.000000 0.998125 0.000000 0.000000 0.001250 
36311040000 63 5 0 602 -0.246598 0.249844 0.249844 112337.500000 0.999375 0.000000 0.000000 0.001250 
36321280000 67 19 0 344 -0.246440 0.249688 0.249688 112357.500000 0.998750 0.000000 0.000000 0.001250 
36331520000 71 8 0 126 -0.246598 0.249844 0.249844 112360.500000 0.999375 0.000000 0.000000 0.001250 
36341760000 33 42 1578 407 -0.246835 0.250000 0.250000 112383.500000 1.000000 0.000000 0.000000 0.001250 
36352000000 30 4 0 1146 -0.246598 0.249844 0.249844 112392.000000 0.999375 0.000000 0.000000 0.001250 
36362240000 47 17 0 891 -0.246598 0.250000 0.250000 112392.000000 0.998750 0.001250 0.000000 0.001250 
36372480000 71 73 0 1131 -0.246361 0.249844 0.249844 112420.500000 0.998125 0.000000 0.000000 0.001250 
36382720000 70 12 0 1398 -0.246440 0.249688 0.249688 112452.000000 0.998750 0.000000 0.000000 0.001250 
36392960000 8 77 0 795 -0.246598 0.250000 0.250000 112467.000000 0.999375 0.000000 0.000000 0.001250 
36403200000 68 8 0 192 -0.246361 0.249844 0.249844 112483.500000 0.998750 0.000000 0.000000 0.001250 
36413440000 40 27 701 625 -0.246677 0.250000 0.250000 112532.500000 0.999375 0.000000 0.000000 0.001250 
36423680000 21 22 132 1081 -0.246598 0.249844 0.249844 112541.000000 0.999375 0.000000 0.000000 0.001250 
36433920000 56 77 0 998 -0.246677 0.250000 0.250000 112541.000000 0.999375 0.000000 0.000000 0.001250 
36444160000 35 64 0 884 -0.246677 0.250000 0.250000 112549.000000 0.999375 0.000000 0.000000 0.001250 
36454400000 0 77 0 607 -0.246519 0.249844 0.249844 112563.500000 0.999375 0.000000 0.000000 0.001250 
36464640000 13 10 0 421 -0.246598 0.250000 0.250000 112618.000000 0.999375 0.000000 0.000000 0.001250 
36474880000 3 79 0 9 -0.246598 0.249844 0.249844 112646.500000 0.999375 0.000000 0.000000 0.001250 
36485120000 54 62 0 1447 -0.246361 0.249844 0.249844 112666.500000 0.998126 0.000000 0.000000 0.001249 
36495360000 7 67 0 727 -0.246598 0.250000 0.250000 112689.500000 0.998751 0.000000 0.000000 0.001249 
36505600000 40 34 476 563 -0.246598 0.250000 0.250000 112712.500000 0.998751 0.000000 0.000000 0.001249 
36515840000 9 62 0 227 -0.246677 0.250156 0.250156 112768.500000 0.998751 0.000625 0.000000 0.001249 
36526080000 30 45 1007 528 -0.246677 0.250000 0.250000 112787.500000 0.999375 0.000000 0.000000 0.001250 
36536320000 4 28 0 808 -0.246519 0.249844 0.249844 112807.500000 0.998750 0.000625 0.000000 0.001250 
36546560000 6 25 0 19 -0.246440 0.249688 0.249688 112807.500000 0.998750 0.000000 0.000000 0.001250 
36556800000 54 71 0 409 -0.246440 0.249688 0.249688 112807.500000 0.998750 0.000000 0.000000 0.001250 
36567040000 46 45 949 990 -0.246598 0.250000 0.250000 112834.000000 0.999375 0.000000 0.000000 0.001250 
36577280000 27 71 0 891 -0.246361 0.250000 0.250000 112898.000000 0.997502 0.001249 0.000000 0.001249 
36587520000 6 36 0 990 -0.245886 0.250000 0.250000 112950.000000 0.996875 0.001875 0.000000 0.001250 
36597760000 52 12 0 1213 -0.246361 0.249844 0.249844 113016.000000 0.998750 0.000000 0.000000 0.001250 
36608000000 53 4 0 973 -0.246123 0.250000 0.250000 113053.500000 0.997500 0.001250 0.000000 0.001250 
36618240000 72 71 0 749 -0.245886 0.249844 0.249844 113137.500000 0.997500 0.000000 0.000000 0.001250 
36628480000 1 61 0 28 -0.246835 0.250000 0.250000 113287.000000 1.000000 0.000000 0.000000 0.001250 
36638720000 6 50 0 598 -0.246835 0.250000 0.250000 113319.000000 1.000000 0.000000 0.000000 0.001250 
36648960000 61 19 0 243 -0.246361 0.250000 0.250000 113344.000000 0.998750 0.000000 0.000000 0.001250 
36659200000 8 6 0 355 -0.246044 0.250156 0.250156 113407.500000 0.996877 0.000000 0.000000 0.001249 
36669440000 22 47 941 626 -0.246282 0.250156 0.250156 113528.000000 0.997502 0.000625 0.000000 0.001249 
36679680000 4 11 0 1538 -0.245807 0.249688 0.249688 113629.000000 0.997500 0.000000 0.000000 0.001250 
36689920000 53 46 344 1306 -0.246598 0.249844 0.249844 113724.000000 0.999375 0.000000 0.000000 0.001250 
36700160000 17 56 0 1342 -0.246835 0.250000 0.250000 113779.000000 1.000000 0.000000 0.000000 0.001250 
36710400000 33 78 0 408 -0.246835 0.250000 0.250000 113779.000000 1.000000 0.000000 0.000000 0.001250 
36720640000 23 47 1199 1590 -0.245807 0.250000 0.250000 113794.500000 0.996875 0.000625 0.000000 0.001250 
36730880000 26 54 494 250 -0.245411 0.249844 0.249844 113936.000000 0.995000 0.002500 0.000625 0.001250 
36741120000 53 15 0 514 -0.245174 0.249531 0.249531 114058.000000 0.995625 0.000000 0.000000 0.001250 
36751360000 25 6 0 1474 -0.245886 0.249531 0.249531 114231.000000 0.997500 0.000000 0.000000 0.001250 
36761600000 33 54 303 1270 -0.246044 0.249844 0.249844 114290.000000 0.996877 0.000625 0.000000 0.001249 
36771840000 42 49 1362 410 -0.246203 0.249844 0.249844 114344.000000 0.997502 0.000000 0.000000 0.001249 
36782080000 72 19 0 1594 -0.246282 0.249688 0.249688 114383.500000 0.998750 0.000000 0.000000 0.001250 
36792320000 40 8 0 206 -0.246361 0.249844 0.249844 114426.000000 0.998750 0.000625 0.000000 0.001250 
36802560000 22 74 0 1405 -0.246282 0.249844 0.249844 114446.000000 0.998125 0.000625 0.000000 0.001250 
36812800000 64 70 0 1261 -0.246361 0.250000 0.250000 114493.500000 0.998750 0.000000 0.000000 0.001250 
36823040000 43 36 858 1448 -0.246361 0.249844 0.249844 114544.500000 0.998750 0.000000 0.000000 0.001250 
36833280000 17 10 0 1146 -0.246677 0.250000 0.250000 114579.000000 0.999375 0.000000 0.000000 0.001250 
36843520000 79 44 0 1584 -0.245095 0.249531 0.249531 114607.500000 0.993750 0.003125 0.000000 0.001250 
36853760000 39 22 1194 1588 -0.245807 0.249844 0.249844 114750.500000 0.997500 0.000625 0.000000 0.001250 
36864000000 66 46 0 908 -0.246203 0.249688 0.249688 114947.000000 0.998125 0.000625 0.000000 0.001250 
36874240000 5 33 0 745 -0.246282 0.249688 0.249688 114953.000000 0.998750 0.000000 0.000000 0.001250 
36884480000 23 13 0 1269 -0.246044 0.249688 0.249688 114950.500000 0.998125 0.000000 0.000000 0.001250 
36894720000 11 35 0 392 -0.245886 0.249844 0.249844 114982.000000 0.997500 0.000625 0.000000 0.001250 
36904960000 36 74 0 1171 -0.246519 0.249844 0.249844 115125.000000 0.999375 0.000000 0.000000 0.001250 
36915200000 62 63 0 1505 -0.246044 0.249688 0.249688 115163.000000 0.998125 0.000625 0.000000 0.001250 
36925440000 33 13 0 741 -0.246203 0.250000 0.250000 115209.500000 0.998125 0.000625 0.000000 0.001250 
36935680000 76 56 0 1276 -0.246361 0.250000 0.250000 115295.000000 0.998750 0.000625 0.000000 0.001250 
36945920000 14 57 0 789 -0.246361 0.250000 0.250000 115329.500000 0.998750 0.000000 0.000000 0.001250 
36956160000 39 75 0 909 -0.245886 0.249844 0.249844 115378.000000 0.996875 0.001250 0.000000 0.001250 
36966400000 66 46 0 1587 -0.245886 0.249688 0.249688 115452.500000 0.996875 0.000000 0.000000 0.001250 
36976640000 60 52 0 649 -0.246677 0.250469 0.250469 115573.500000 0.996881 0.000000 0.000000 0.001248 
36986880000 7 8 0 1389 -0.246519 0.250156 0.250156 115648.000000 0.998126 0.001249 0.000000 0.001249 
36997120000 0 55 0 916 -0.246835 0.250000 0.250000 115779.500000 1.000000 0.000000 0.000000 0.001250 
37007360000 23 62 0 1174 -0.245807 0.249688 0.249688 115786.000000 0.996875 0.000625 0.000000 0.001250 
37017600000 42 29 1179 1115 -0.245728 0.249688 0.249688 115878.500000 0.996875 0.000625 0.000000 0.001250 
37027840000 44 24 378 1342 -0.245886 0.249688 0.249688 115924.500000 0.997500 0.000625 0.000000 0.001250 
37038080000 6 7 0 143 -0.246203 0.249844 0.249844 116022.500000 0.997500 0.000000 0.000000 0.001250 
37048320000 66 65 0 8 -0.246123 0.249844 0.249844 116085.000000 0.997500 0.000000 0.000000 0.001250 
37058560000 31 65 0 1184 -0.246519 0.249844 0.249844 116162.000000 0.999375 0.000000 0.000000 0.001250 
37068800000 8 56 0 1261 -0.246598 0.250000 0.250000 116185.500000 0.999375 0.000625 0.000000 0.001250 
37079040000 0 28 0 197 -0.246677 0.249844 0.249844 116240.000000 0.998750 0.000000 0.000000 0.001250 
37089280000 16 37 0 1245 -0.246835 0.250000 0.250000 116321.000000 1.000000 0.000000 0.000000 0.001250 
37099520000 10 37 0 719 -0.246440 0.250000 0.250000 116318.500000 0.998750 0.000000 0.000000 0.001250 
37109760000 54 48 281 91 -0.246044 0.249844 0.249844 116335.500000 0.997500 0.000000 0.000000 0.001250 
37120000000 0 43 0 702 -0.246677 0.249844 0.249844 116463.500000 0.999375 0.000000 0.000000 0.001250 
37130240000 17 0 0 1408 -0.246835 0.250000 0.250000 116481.000000 1.000000 0.000000 0.000000 0.001250 
37140480000 56 41 1512 1151 -0.246598 0.250000 0.250000 116478.500000 0.999375 0.000000 0.000000 0.001250 
37150720000 51 53 244 554 -0.246915 0.250156 0.250156 116504.500000 0.999375 0.000000 0.000000 0.001249 
37160960000 16 79 0 637 -0.246440 0.250156 0.250156 116553.500000 0.997502 0.001249 0.000000 0.001249 
37171200000 43 27 1522 1395 -0.246440 0.250000 0.250000 116694.500000 0.997502 0.000000 0.000000 0.001249 
37181440000 77 5 0 547 -0.246835 0.250000 0.250000 116763.500000 1.000000 0.000000 0.000000 0.001250 
37191680000 1 5 0 1416 -0.246203 0.250000 0.250000 116790.500000 0.998125 0.001250 0.000000 0.001250 
37201920000 45 6 0 1385 -0.246440 0.250000 0.250000 116879.500000 0.998750 0.000000 0.000000 0.001250 
37212160000 30 15 0 608 -0.246044 0.249688 0.249688 116905.000000 0.997500 0.000625 0.000000 0.001250 
37222400000 25 69 0 687 -0.246361 0.249844 0.249844 116965.500000 0.998125 0.001250 0.000000 0.001250 
37232640000 74 34 0 1420 -0.245886 0.249531 0.249531 117051.000000 0.997500 0.000000 0.000000 0.001250 
37242880000 64 7 0 902 -0.245649 0.249375 0.249375 117073.500000 0.996250 0.000000 0.000000 0.001250 
37253120000 59 76 0 301 -0.245886 0.249531 0.249531 117186.000000 0.996875 0.000000 0.000000 0.001250 
37263360000 43 23 897 1190 -0.245965 0.249531 0.249531 117221.000000 0.997500 0.000000 0.000000 0.001250 
37273600000 64 22 0 294 -0.246677 0.249844 0.249844 117261.000000 0.999375 0.000000 0.000000 0.001250 
37283840000 25 67 0 789 -0.246835 0.250000 0.250000 117264.000000 1.000000 0.000000 0.000000 0.001250 
37294080000 45 25 170 1543 -0.246282 0.249688 0.249688 117258.000000 0.997500 0.001250 0.000000 0.001250 
37304320000 71 78 0 1019 -0.246361 0.249688 0.249688 117269.500000 0.998125 0.000000 0.000000 0.001250 
37314560000 30 63 0 425 -0.246044 0.249844 0.249844 117278.500000 0.996250 0.001875 0.000000 0.001250 
37324800000 36 10 0 600 -0.245728 0.249688 0.249531 117351.000000 0.996875 0.000000 0.000000 0.001250 
37335040000 27 61 0 601 -0.246598 0.250000 0.249844 117473.500000 0.999375 0.000000 0.000000 0.001250 
37345280000 7 39 0 1023 -0.246598 0.250156 0.250000 117505.500000 0.999375 0.000625 0.000000 0.001250 
37355520000 3 79 0 491 -0.246598 0.250156 0.250000 117505.500000 0.999375 0.000000 0.000000 0.001250 
37365760000 6 62 0 169 -0.246915 0.250156 0.250156 117566.000000 0.999375 0.000000 0.000000 0.001249 
37376000000 1 55 0 928 -0.246835 0.250000 0.250000 117574.500000 1.000000 0.000000 0.000000 0.001250 
37386240000 71 71 0 472 -0.246915 0.250156 0.250156 117589.000000 0.999375 0.000000 0.000000 0.001249 
37396480000 59 19 0 232 -0.245886 0.249844 0.249844 117598.500000 0.997500 0.000000 0.000000 0.001250 
37406720000 64 22 0 759 -0.245807 0.249531 0.249531 117673.000000 0.996875 0.000625 0.000000 0.001250 
37416960000 46 8 0 1558 -0.246361 0.249688 0.249688 117742.000000 0.998125 0.000000 0.000000 0.001250 
37427200000 62 77 0 1380 -0.246677 0.249844 0.249844 117768.000000 0.999375 0.000000 0.000000 0.001250 
37437440000 76 73 0 431 -0.246282 0.250000 0.250000 117777.000000 0.998125 0.000000 0.000000 0.001250 
37447680000 6 67 0 65 -0.246361 0.249844 0.249844 117840.000000 0.998750 0.000000 0.000000 0.001250 
37457920000 34 6 0 942 -0.246519 0.249844 0.249844 117874.500000 0.999375 0.000000 0.000000 0.001250 
37468160000 34 53 137 1591 -0.245965 0.249688 0.249688 117871.500000 0.996875 0.000000 0.000000 0.001250 
37478400000 62 4 0 417 -0.245965 0.249688 0.249688 117942.500000 0.997500 0.000625 0.000000 0.001250 
37488640000 63 10 0 420 -0.246835 0.250000 0.250000 118057.500000 1.000000 0.000000 0.000000 0.001250 
37498880000 77 0 0 763 -0.246598 0.250000 0.250000 118086.000000 0.999375 0.000000 0.000625 0.001250 
37509120000 40 39 1551 1079 -0.246835 0.250000 0.250000 118143.500000 1.000000 0.000000 0.000000 0.001250 
37519360000 36 79 0 1182 -0.246835 0.250000 0.250000 118143.500000 1.000000 0.000000 0.000000 0.001250 
37529600000 38 19 0 49 -0.246677 0.249844 0.249844 118140.500000 0.999375 0.000000 0.000000 0.001250 
37539840000 43 53 1123 445 -0.246835 0.250000 0.250000 118143.500000 1.000000 0.000000 0.000000 0.001250 
37550080000 72 61 0 90 -0.246361 0.249844 0.249844 118149.500000 0.998750 0.000000 0.000000 0.001250 
37560320000 70 35 0 57 -0.246361 0.249844 0.249844 118158.000000 0.998750 0.000000 0.000000 0.001250 
37570560000 74 44 0 442 -0.246282 0.249844 0.249844 118198.500000 0.998750 0.000625 0.000000 0.001250 
37580800000 2 39 0 99 -0.246677 0.250000 0.249844 118236.000000 0.999375 0.000000 0.000000 0.001250 
37591040000 6 23 0 300 -0.246203 0.249688 0.249688 118296.500000 0.997500 0.001250 0.000000 0.001250 
37601280000 28 52 266 1147 -0.246203 0.249688 0.249688 118339.500000 0.997500 0.000625 0.000000 0.001250 
37611520000 12 2 0 1146 -0.246123 0.249688 0.249688 118379.500000 0.997500 0.000000 0.000000 0.001250 
37621760000 77 32 0 1353 -0.246282 0.249844 0.249844 118477.500000 0.998125 0.001250 0.000000 0.001250 
37632000000 11 8 0 242 -0.246440 0.249844 0.249844 118509.000000 0.998750 0.000000 0.000000 0.001250 
37642240000 22 74 0 738 -0.246123 0.249688 0.249688 118506.500000 0.998125 0.000625 0.000000 0.001250 
37652480000 21 63 0 223 -0.245886 0.249844 0.249844 118589.500000 0.997500 0.000000 0.000000 0.001250 
37662720000 68 48 0 787 -0.246282 0.249844 0.249844 118725.000000 0.998750 0.000000 0.000000 0.001250 
37672960000 53 79 0 591 -0.246677 0.250000 0.250000 118808.500000 0.999375 0.000000 0.000000 0.001250 
37683200000 75 29 0 1102 -0.246835 0.250000 0.250000 118831.500000 1.000000 0.000000 0.000000 0.001250 
37693440000 35 65 0 125 -0.246677 0.249844 0.249844 118828.500000 0.999375 0.000000 0.000000 0.001250 
37703680000 56 47 698 765 -0.246677 0.250000 0.250000 118854.500000 0.999375 0.000000 0.000000 0.001250 
37713920000 45 33 1130 523 -0.246677 0.250000 0.250000 118863.000000 0.999375 0.000625 0.000000 0.001250 
37724160000 73 39 0 462 -0.246598 0.249844 0.249844 118871.500000 0.999375 0.000000 0.000000 0.001250 
37734400000 76 20 0 1105 -0.246835 0.250000 0.250000 118894.500000 1.000000 0.000000 0.000000 0.001250 
37744640000 38 9 0 1391 -0.246519 0.249844 0.249844 118891.500000 0.998750 0.000625 0.000000 0.001250 
37754880000 32 31 113 387 -0.246835 0.250000 0.250000 118917.500000 1.000000 0.000000 0.000000 0.001250 
37765120000 66 16 0 863 -0.246519 0.249844 0.249844 118914.500000 0.998750 0.000625 0.000000 0.001250 
37775360000 32 1 0 898 -0.246677 0.250000 0.250000 118917.500000 0.999375 0.000000 0.000000 0.001250 
37785600000 55 29 1330 635 -0.246677 0.250156 0.250156 118905.500000 0.998126 0.001249 0.000000 0.001249 
37795840000 27 57 1168 1180 -0.246598 0.250000 0.250000 118957.500000 0.999375 0.000000 0.000000 0.001250 
37806080000 28 7 0 479 -0.245965 0.250000 0.250000 118951.500000 0.997500 0.000000 0.000000 0.001250 
37816320000 70 61 0 1581 -0.245886 0.249844 0.249844 119014.500000 0.996875 0.001250 0.000000 0.001250 
37826560000 54 46 383 1482 -0.245174 0.249375 0.249375 119106.500000 0.994375 0.002500 0.000000 0.001250 
37836800000 21 68 0 1531 -0.244699 0.249219 0.249219 119242.000000 0.990000 0.004375 0.000000 0.001250 
37847040000 50 76 0 1455 -0.245095 0.249531 0.249531 119446.000000 0.989375 0.007500 0.000000 0.001250 
37857280000 44 60 0 672 -0.244620 0.249375 0.249375 119526.500000 0.988750 0.006250 0.000000 0.001250 
37867520000 18 21 0 494 -0.244462 0.249375 0.249375 119674.000000 0.988125 0.006250 0.000000 0.001250 
37877760000 7 10 0 256 -0.244383 0.249531 0.249531 119842.500000 0.987500 0.007500 0.000000 0.001250 
37888000000 47 39 953 871 -0.245095 0.249219 0.249219 120117.500000 0.990000 0.006875 0.000000 0.001250 
37898240000 74 25 0 612 -0.245174 0.249375 0.249375 120208.000000 0.990000 0.006250 0.000000 0.001250 
37908480000 52 65 0 168 -0.244778 0.249062 0.249062 120251.500000 0.988125 0.006875 0.000000 0.001250 
37918720000 16 76 0 942 -0.244937 0.249375 0.249375 120375.500000 0.990000 0.006875 0.000000 0.001250 
37928960000 52 25 129 389 -0.245016 0.249688 0.249688 120460.500000 0.988750 0.008125 0.000000 0.001250 
37939200000 69 26 0 644 -0.245570 0.249688 0.249688 120557.000000 0.990625 0.005625 0.000000 0.001250 
37949440000 23 36 861 1234 -0.245965 0.249844 0.249844 120602.500000 0.995000 0.001875 0.000000 0.001250 
37959680000 56 30 555 859 -0.246440 0.249844 0.249844 120691.000000 0.998125 0.000000 0.000000 0.001250 
37969920000 54 39 613 241 -0.246440 0.250000 0.250000 120723.000000 0.998750 0.000000 0.000000 0.001250 
37980160000 13 37 0 270 -0.246835 0.250000 0.250000 120812.500000 1.000000 0.000000 0.000000 0.001250 
37990400000 23 6 0 962 -0.246835 0.250000 0.250000 120812.500000 1.000000 0.000000 0.000000 0.001250 
38000640000 43 25 1506 645 -0.246440 0.249688 0.249688 120841.500000 0.998750 0.000000 0.000000 0.001250 
38010880000 30 43 1438 1013 -0.246519 0.249844 0.249844 120858.000000 0.998125 0.000000 0.000000 0.001250 
38021120000 16 48 0 685 -0.246361 0.249844 0.249844 120867.000000 0.998750 0.000625 0.000000 0.001250 
38031360000 72 50 0 856 -0.246203 0.249688 0.249688 120982.500000 0.998125 0.000000 0.000000 0.001250 
38041600000 33 55 193 1246 -0.246440 0.249844 0.249844 121039.500000 0.998125 0.000000 0.000000 0.001250 
38051840000 68 31 0 1031 -0.246835 0.250000 0.250000 121077.000000 1.000000 0.000000 0.000000 0.001250 
38062080000 10 22 0 1340 -0.246835 0.250000 0.250000 121077.000000 1.000000 0.000000 0.000000 0.001250 
38072320000 77 48 0 842 -0.246677 0.250000 0.250000 121077.000000 0.999375 0.000000 0.000000 0.001250 
38082560000 68 64 0 366 -0.246203 0.249688 0.249688 121080.000000 0.998125 0.000625 0.000000 0.001250 
38092800000 7 50 0 840 -0.246203 0.250000 0.250000 121095.000000 0.998125 0.001250 0.000000 0.001250 
38103040000 7 30 0 905 -0.245728 0.249688 0.249688 121243.500000 0.996250 0.001250 0.000000 0.001250 
38113280000 20 31 314 1330 -0.246440 0.250000 0.250000 121307.000000 0.998126 0.000000 0.000000 0.001249 
38123520000 24 76 0 196 -0.246519 0.249844 0.249844 121375.000000 0.998750 0.000000 0.000000 0.001250 
38133760000 14 55 0 650 -0.245807 0.249531 0.249531 121407.500000 0.997500 0.000000 0.000000 0.001250 
38144000000 72 5 0 1258 -0.245807 0.249375 0.249375 121442.000000 0.997500 0.000000 0.000000 0.001250 
38154240000 40 48 323 562 -0.246835 0.250000 0.250000 121511.500000 1.000000 0.000000 0.000000 0.001250 
38164480000 54 4 0 932 -0.246598 0.250000 0.250000 121511.500000 0.998750 0.001250 0.000000 0.001250 
38174720000 45 32 199 1002 -0.246677 0.250000 0.250000 121546.000000 0.999375 0.000000 0.000000 0.001250 
38184960000 77 46 0 1224 -0.246598 0.250000 0.250000 121578.000000 0.999375 0.000000 0.000000 0.001250 
38195200000 68 45 0 751 -0.246598 0.249844 0.249844 121604.000000 0.999375 0.000000 0.000000 0.001250 
38205440000 14 25 0 1495 -0.246835 0.250000 0.250000 121641.500000 1.000000 0.000000 0.000000 0.001250 
38215680000 60 71 0 584 -0.246519 0.249844 0.249844 121638.500000 0.998750 0.000000 0.000000 0.001250 
38225920000 65 69 0 381 -0.246519 0.249688 0.249688 121658.500000 0.998750 0.000000 0.000000 0.001250 
38236160000 23 58 156 18 -0.246440 0.249844 0.249844 121669.500000 0.998125 0.000000 0.000000 0.001250 
38246400000 37 5 0 1116 -0.246440 0.249688 0.249688 121713.000000 0.998750 0.000000 0.000000 0.001250 
38256640000 21 63 0 1070 -0.246282 0.249531 0.249531 121710.000000 0.997500 0.000000 0.000000 0.001250 
38266880000 34 64 0 654 -0.246203 0.249531 0.249531 121741.500000 0.996875 0.000625 0.000000 0.001250 
38277120000 34 51 349 688 -0.246044 0.249375 0.249375 121761.500000 0.996875 0.000000 0.000000 0.001250 
38287360000 39 77 0 84 -0.246361 0.249531 0.249531 121795.500000 0.997500 0.000000 0.000000 0.001250 
38297600000 45 2 0 415 -0.246519 0.249844 0.249844 121801.500000 0.998750 0.000000 0.000000 0.001250 
38307840000 25 44 202 1430 -0.246361 0.249844 0.249844 121819.000000 0.998750 0.000625 0.000000 0.001250 
38318080000 79 70 0 393 -0.246835 0.250000 0.250000 121836.000000 1.000000 0.000000 0.000000 0.001250 
38328320000 4 60 0 354 -0.246835 0.250000 0.250000 121868.000000 1.000000 0.000000 0.000000 0.001250 
38338560000 8 5 0 221 -0.246677 0.250000 0.250000 121900.000000 0.999375 0.000000 0.000000 0.001250 
38348800000 42 36 1170 118 -0.246835 0.250000 0.250000 121923.000000 1.000000 0.000000 0.000000 0.001250 
38359040000 79 71 0 1261 -0.246519 0.249844 0.249844 121952.000000 0.999375 0.000000 0.000000 0.001250 
38369280000 58 12 0 520 -0.246835 0.250000 0.250000 121986.500000 1.000000 0.000000 0.000000 0.001250 
38379520000 18 58 0 974 -0.246677 0.249844 0.249844 121983.500000 0.999375 0.000000 0.000000 0.001250 
38389760000 71 21 0 1498 -0.246519 0.250000 0.250000 121995.000000 0.998750 0.000000 0.000000 0.001250 
38400000000 74 37 0 1559 -0.246361 0.249844 0.249844 122024.000000 0.998750 0.000000 0.000000 0.001250 
38410240000 36 57 590 638 -0.246440 0.250000 0.250000 122070.500000 0.998750 0.000625 0.000000 0.001250 
38420480000 14 63 0 721 -0.246835 0.250000 0.250000 122162.500000 1.000000 0.000000 0.000000 0.001250 
38430720000 66 20 0 58 -0.246835 0.250000 0.250000 122217.500000 1.000000 0.000000 0.000000 0.001250 
38440960000 56 55 1259 871 -0.246440 0.250000 0.250000 122216.000000 0.998750 0.000000 0.000000 0.001250 
38451200000 61 18 0 771 -0.245570 0.249531 0.249531 122284.500000 0.995000 0.001250 0.000000 0.001250 
38461440000 46 30 255 960 -0.246282 0.250000 0.250000 122405.000000 0.997500 0.000000 0.000000 0.001250 
38471680000 19 64 0 297 -0.246361 0.249844 0.249844 122491.000000 0.998125 0.000000 0.000000 0.001250 
38481920000 13 69 0 521 -0.246044 0.249688 0.249688 122606.500000 0.998125 0.000000 0.000000 0.001250 
38492160000 9 0 0 1528 -0.246361 0.249844 0.249844 122718.500000 0.998125 0.000000 0.000000 0.001250 
38502400000 78 4 0 335 -0.246519 0.249844 0.249844 122764.500000 0.999375 0.000000 0.000000 0.001250 
38512640000 26 22 720 515 -0.245728 0.249688 0.249688 122759.000000 0.995625 0.001875 0.000625 0.001250 
38522880000 70 69 0 823 -0.246044 0.249688 0.249688 122851.000000 0.996250 0.000000 0.000000 0.001250 
38533120000 55 45 988 870 -0.246282 0.249531 0.249531 122925.000000 0.998125 0.000000 0.000000 0.001250 
38543360000 17 9 0 191 -0.246598 0.250000 0.250000 122942.500000 0.998750 0.000625 0.000000 0.001250 
38553600000 72 27 0 715 -0.246598 0.249844 0.249844 122974.000000 0.999375 0.000000 0.000000 0.001250 
38563840000 43 59 1085 1101 -0.246598 0.249844 0.249844 122994.000000 0.999375 0.000000 0.000000 0.001250 
38574080000 40 47 1319 1057 -0.246123 0.249688 0.249688 123008.500000 0.997500 0.000625 0.000000 0.001250 
38584320000 45 36 955 1472 -0.245807 0.249844 0.249844 123088.500000 0.996875 0.000000 0.000000 0.001250 
38594560000 30 57 1559 991 -0.245886 0.249531 0.249531 123268.500000 0.996875 0.000625 0.000000 0.001250 
38604800000 65 41 0 1446 -0.246361 0.249844 0.249844 123352.000000 0.998750 0.000000 0.000000 0.001250 
38615040000 30 67 0 631 -0.246203 0.250000 0.250000 123374.500000 0.998125 0.000000 0.000000 0.001250 
38625280000 48 74 0 1283 -0.245965 0.249531 0.249531 123466.500000 0.997500 0.000000 0.000000 0.001250 
38635520000 13 56 0 902 -0.246440 0.249844 0.249844 123532.000000 0.998750 0.000625 0.000000 0.001250 
38645760000 22 0 0 140 -0.246440 0.250000 0.250000 123575.000000 0.998125 0.000000 0.000000 0.001250 
38656000000 22 17 0 629 -0.246519 0.249844 0.249844 123618.000000 0.999375 0.000000 0.000000 0.001250 
38666240000 44 46 1357 614 -0.246915 0.250156 0.250156 123635.500000 0.999375 0.000000 0.000000 0.001249 
38676480000 73 1 0 821 -0.246677 0.250000 0.250000 123644.000000 0.998751 0.000000 0.000000 0.001249 
38686720000 62 8 0 49 -0.246519 0.249844 0.249844 123673.000000 0.999375 0.000000 0.000000 0.001250 
38696960000 55 4 0 247 -0.245649 0.249844 0.249844 123676.500000 0.996875 0.000625 0.000000 0.001250 
38707200000 63 39 0 1050 -0.245649 0.249844 0.249844 123771.500000 0.996875 0.001250 0.000000 0.001250 
38717440000 66 76 0 775 -0.245886 0.249688 0.249688 123908.000000 0.997500 0.000000 0.000000 0.001250 
38727680000 76 36 0 171 -0.246282 0.249844 0.249844 124046.500000 0.998750 0.000000 0.000000 0.001250 
38737920000 12 25 0 169 -0.244778 0.249844 0.249844 124090.000000 0.991875 0.005625 0.000000 0.001250 
38748160000 7 26 0 632 -0.245174 0.249844 0.249844 124366.000000 0.993750 0.003750 0.000000 0.001250 
38758400000 12 32 0 1526 -0.243434 0.249219 0.249219 124565.000000 0.986875 0.006875 0.000000 0.001250 
38768640000 51 24 950 236 -0.243592 0.249688 0.249688 124708.500000 0.987500 0.004375 0.000000 0.001250 
38778880000 0 12 0 507 -0.242722 0.248594 0.248594 125034.000000 0.983750 0.004375 0.000000 0.001250 
38789120000 1 67 0 556 -0.244225 0.249062 0.249062 125266.000000 0.988750 0.003125 0.000000 0.001250 
38799360000 15 54 0 962 -0.244066 0.248906 0.248906 125363.000000 0.988125 0.003750 0.000000 0.001250 
38809600000 28 50 932 696 -0.244146 0.248906 0.248906 125478.500000 0.989375 0.004375 0.000000 0.001250 
38819840000 18 27 0 454 -0.244146 0.248750 0.248750 125590.500000 0.987500 0.004375 0.000000 0.001250 
38830080000 14 30 0 566 -0.244304 0.249062 0.249062 125747.500000 0.989375 0.004375 0.000000 0.001250 
38840320000 56 68 0 592 -0.244462 0.248906 0.248906 125879.000000 0.990000 0.004375 0.000000 0.001250 
38850560000 41 50 175 1270 -0.243671 0.248594 0.248594 125959.500000 0.984375 0.008750 0.000625 0.001250 
38860800000 28 6 0 717 -0.243434 0.248594 0.248594 126065.000000 0.981875 0.008750 0.000625 0.001250 
38871040000 25 65 0 320 -0.244146 0.248750 0.248750 126231.000000 0.985625 0.007500 0.000000 0.001250 
38881280000 17 1 0 1568 -0.244066 0.248906 0.248906 126374.000000 0.985000 0.006875 0.000000 0.001250 
38891520000 26 22 1026 1474 -0.244066 0.248750 0.248750 126540.500000 0.985000 0.008750 0.000000 0.001250 
38901760000 43 18 0 392 -0.243908 0.248281 0.248281 126646.500000 0.984375 0.007500 0.000000 0.001250 
38912000000 69 38 0 716 -0.243592 0.248438 0.248438 126780.500000 0.983125 0.007500 0.001250 0.001250 
38922240000 79 6 0 827 -0.243750 0.248594 0.248594 126965.500000 0.982500 0.008125 0.000000 0.001250 
38932480000 35 43 775 690 -0.244066 0.248438 0.248438 127094.000000 0.985625 0.008125 0.000000 0.001250 
38942720000 32 58 623 372 -0.242642 0.248750 0.248750 127162.000000 0.977500 0.011250 0.000000 0.001250 
38952960000 64 44 0 195 -0.243196 0.248281 0.248281 127395.000000 0.981250 0.009375 0.000000 0.001250 
38963200000 32 53 1258 1329 -0.243275 0.248750 0.248750 127609.500000 0.979375 0.011250 0.000000 0.001250 
38973440000 72 58 0 118 -0.243354 0.248438 0.248438 127775.500000 0.980000 0.011875 0.000000 0.001250 
38983680000 45 29 1422 1329 -0.242959 0.247813 0.247812 127909.000000 0.980625 0.008750 0.000000 0.001250 
38993920000 28 68 0 248 -0.243434 0.248438 0.248438 128026.500000 0.980625 0.010000 0.000000 0.001250 
39004160000 15 45 0 1377 -0.242801 0.247969 0.247969 128156.500000 0.976250 0.010625 0.000000 0.001250 
39014400000 8 51 0 259 -0.242484 0.247500 0.247500 128257.000000 0.977500 0.009375 0.000000 0.001250 
39024640000 41 63 0 169 -0.242880 0.247813 0.247812 128410.500000 0.978750 0.011250 0.000000 0.001250 
39034880000 76 70 0 635 -0.242642 0.248125 0.248125 128488.500000 0.975625 0.013125 0.000625 0.001250 
39045120000 26 68 0 408 -0.243038 0.248438 0.248438 128638.000000 0.975625 0.013750 0.000000 0.001250 
39055360000 32 76 0 525 -0.243750 0.248750 0.248750 128821.500000 0.977500 0.014375 0.000000 0.001250 
39065600000 8 73 0 1040 -0.243038 0.248438 0.248438 128975.000000 0.973125 0.018750 0.000000 0.001250 
39075840000 15 51 0 1408 -0.243038 0.249219 0.249219 129103.000000 0.965625 0.025625 0.000000 0.001250 
39086080000 31 8 0 128 -0.242880 0.249375 0.249375 129312.000000 0.964375 0.028750 0.000000 0.001250 
39096320000 15 1 0 402 -0.242880 0.249062 0.249062 129602.000000 0.961250 0.030625 0.000000 0.001250 
39106560000 43 57 443 809 -0.242959 0.248906 0.248906 129767.500000 0.962523 0.028732 0.000000 0.001249 
39116800000 60 72 0 541 -0.240823 0.248438 0.248438 129906.500000 0.951280 0.031230 0.000000 0.001249 
39127040000 16 39 0 975 -0.241930 0.248438 0.248438 130350.500000 0.950625 0.037500 0.000000 0.001250 
39137280000 36 58 1592 756 -0.241693 0.248281 0.248281 130680.000000 0.945625 0.043750 0.000625 0.001250 
39147520000 34 14 0 2 -0.242326 0.248750 0.248750 130923.500000 0.938125 0.051250 0.000625 0.001250 
39157760000 63 62 0 237 -0.240665 0.248281 0.248281 131274.500000 0.925625 0.061875 0.000625 0.001875 
39168000000 79 19 0 735 -0.241377 0.248594 0.248594 131689.500000 0.925000 0.065625 0.000625 0.001875 
39178240000 12 57 0 441 -0.241535 0.249531 0.249531 131886.500000 0.918125 0.071250 0.000625 0.001875 
39188480000 15 51 0 1467 -0.241139 0.249375 0.249375 132194.500000 0.912500 0.071875 0.000625 0.001875 
39198720000 59 12 0 1533 -0.240506 0.247500 0.247500 132540.000000 0.910000 0.073125 0.000625 0.001875 
39208960000 25 20 352 83 -0.240744 0.248125 0.248125 132807.500000 0.905000 0.078125 0.000625 0.001875 
39219200000 6 19 0 1091 -0.240348 0.247188 0.247188 133149.000000 0.900000 0.083750 0.000625 0.001875 
39229440000 20 7 0 491 -0.240823 0.247500 0.247500 133377.500000 0.896250 0.088750 0.000625 0.001875 
39239680000 5 65 0 949 -0.239953 0.247188 0.247188 133680.500000 0.890625 0.090625 0.001875 0.001875 
39249920000 22 66 0 1574 -0.240348 0.247969 0.247969 133979.000000 0.887500 0.095625 0.000625 0.001875 
39260160000 56 35 366 1058 -0.239953 0.247656 0.247656 134384.000000 0.874453 0.111805 0.001249 0.001874 
39270400000 53 55 1563 1160 -0.238766 0.246563 0.246562 134836.000000 0.861875 0.118125 0.000625 0.001875 
39280640000 22 66 0 1096 -0.239003 0.246406 0.246406 135186.000000 0.863750 0.117500 0.000625 0.001875 
39290880000 32 63 0 979 -0.239082 0.246563 0.246562 135431.000000 0.860000 0.121875 0.000625 0.001875 
39301120000 54 78 0 32 -0.239399 0.246719 0.246719 135709.000000 0.855625 0.128125 0.000625 0.001875 
39311360000 15 15 0 540 -0.240032 0.247188 0.247188 135999.500000 0.850625 0.132500 0.000625 0.001875 
39321600000 61 57 0 1580 -0.240744 0.247656 0.247656 136209.500000 0.848750 0.136875 0.000625 0.001875 
39331840000 58 47 768 170 -0.239557 0.246875 0.246875 136456.500000 0.840625 0.143125 0.000625 0.001875 
39342080000 64 14 0 926 -0.239161 0.247188 0.247188 136728.500000 0.831875 0.149375 0.000625 0.001875 
39352320000 71 27 0 990 -0.239478 0.246875 0.246875 137152.500000 0.828750 0.155000 0.000625 0.001875 
39362560000 2 60 0 659 -0.240032 0.247344 0.247344 137373.500000 0.826875 0.158125 0.000625 0.001875 
39372800000 29 6 0 621 -0.239399 0.247031 0.247031 137572.000000 0.817500 0.164375 0.000625 0.001875 
39383040000 5 33 0 1104 -0.239715 0.247969 0.247969 137830.000000 0.811250 0.172500 0.000625 0.002500 
39393280000 79 67 0 1254 -0.239241 0.247969 0.247969 138199.500000 0.806875 0.174375 0.000625 0.002500 
39403520000 79 65 0 178 -0.238608 0.247500 0.247500 138580.500000 0.801250 0.176875 0.003125 0.002500 
39413760000 8 22 0 1023 -0.238687 0.247500 0.247500 138965.000000 0.798750 0.180625 0.003125 0.002500 
39424000000 46 28 881 767 -0.237896 0.246875 0.246875 139305.500000 0.792500 0.184375 0.003750 0.002500 
39434240000 12 13 0 1023 -0.238054 0.247500 0.247500 139650.500000 0.788257 0.189881 0.005621 0.002498 
39444480000 9 72 0 314 -0.237737 0.247656 0.247656 140108.500000 0.777014 0.196752 0.005621 0.002498 
39454720000 77 76 0 513 -0.236867 0.247031 0.247031 140558.500000 0.770000 0.203125 0.005625 0.002500 
39464960000 43 72 0 1252 -0.238133 0.247031 0.247031 141072.500000 0.770625 0.208750 0.004375 0.002500 
39475200000 66 34 0 127 -0.237421 0.246250 0.246250 141491.000000 0.760000 0.215000 0.004375 0.002500 
39485440000 23 33 353 522 -0.239161 0.248125 0.248125 141798.000000 0.760625 0.220625 0.002500 0.002500 
39495680000 69 45 0 1406 -0.240190 0.248125 0.248125 142365.500000 0.760000 0.229375 0.000625 0.002500 
39505920000 0 15 0 213 -0.239557 0.248281 0.248281 142774.500000 0.745000 0.243125 0.000625 0.002500 
39516160000 22 35 1025 759 -0.238608 0.247813 0.247812 143067.500000 0.732500 0.251250 0.000625 0.002500 
39526400000 52 60 0 631 -0.237500 0.246563 0.246562 143469.000000 0.723750 0.255000 0.000625 0.002500 
39536640000 53 12 0 42 -0.238687 0.247656 0.247656 143810.000000 0.721250 0.261250 0.000625 0.002500 
39546880000 32 21 610 174 -0.238924 0.247969 0.247969 144265.500000 0.713125 0.272500 0.000625 0.002500 
39557120000 28 22 825 4 -0.238449 0.248438 0.248438 144822.500000 0.698750 0.284375 0.000625 0.002500 
39567360000 11 50 0 271 -0.239003 0.248594 0.248594 145304.000000 0.696250 0.286250 0.000625 0.002500 
39577600000 32 33 990 1290 -0.239636 0.248906 0.248906 145812.500000 0.686250 0.301250 0.000625 0.002500 
39587840000 66 72 0 1323 -0.238291 0.247500 0.247500 146269.500000 0.675000 0.308750 0.000625 0.002500 
39598080000 59 15 0 816 -0.238687 0.248281 0.248281 146583.500000 0.666250 0.318750 0.000625 0.002500 
39608320000 44 53 216 469 -0.238687 0.247969 0.247969 147113.000000 0.656250 0.326875 0.000625 0.002500 
39618560000 57 12 0 1013 -0.239241 0.248906 0.248906 147539.000000 0.648125 0.336875 0.000625 0.002500 
39628800000 42 43 428 298 -0.238608 0.247969 0.247969 147999.000000 0.640000 0.343125 0.000625 0.002500 
39639040000 23 18 0 664 -0.238291 0.247813 0.247812 148330.000000 0.630856 0.351031 0.000625 0.002498 
39649280000 3 63 0 3 -0.238212 0.248281 0.248281 148698.500000 0.624844 0.358302 0.000624 0.002497 
39659520000 11 11 0 880 -0.237342 0.248281 0.248281 149207.500000 0.611875 0.373750 0.000625 0.002500 
39669760000 25 41 755 701 -0.236472 0.247656 0.247656 149825.500000 0.599375 0.380625 0.000625 0.002500 
39680000000 72 40 0 1140 -0.236392 0.247500 0.247500 150453.000000 0.583125 0.396250 0.000625 0.002500 
39690240000 13 54 0 1429 -0.237263 0.247813 0.247812 150980.500000 0.571250 0.409375 0.000625 0.002500 
39700480000 66 42 0 1209 -0.236551 0.247500 0.247500 151519.500000 0.556875 0.421875 0.000625 0.002500 
39710720000 6 78 0 1567 -0.235285 0.246094 0.246094 152040.500000 0.548407 0.422861 0.000625 0.002498 
39720960000 48 65 0 238 -0.237104 0.246563 0.246562 152555.000000 0.551875 0.427500 0.000625 0.002500 
39731200000 43 59 1085 543 -0.236788 0.247188 0.247188 152796.000000 0.546875 0.429375 0.000625 0.002500 
39741440000 0 38 0 1524 -0.236788 0.247031 0.247031 153161.000000 0.541250 0.433750 0.000625 0.003125 
39751680000 32 41 1207 173 -0.238370 0.248594 0.248594 153500.000000 0.539375 0.441875 0.000625 0.003125 
39761920000 15 36 0 110 -0.237421 0.247500 0.247500 153990.500000 0.531875 0.447500 0.000625 0.003125 
39772160000 30 45 1580 1274 -0.237263 0.247813 0.247812 154539.000000 0.520300 0.459713 0.000625 0.003123 
39782400000 16 20 0 1395 -0.237500 0.247344 0.247344 155147.500000 0.515303 0.464710 0.000625 0.003123 
39792640000 44 25 263 1531 -0.237975 0.247969 0.247969 155608.000000 0.504685 0.479076 0.000625 0.003123 
39802880000 40 32 1289 662 -0.237816 0.248906 0.248906 156136.000000 0.491875 0.491875 0.000625 0.003125 
39813120000 41 31 11 1455 -0.238212 0.248594 0.248438 156772.500000 0.479375 0.505000 0.000625 0.003125 
39823360000 6 15 0 1533 -0.237500 0.248906 0.248906 157269.500000 0.460000 0.523750 0.000625 0.003125 
39833600000 41 37 314 1310 -0.237184 0.247813 0.247812 157973.000000 0.450344 0.530294 0.001874 0.003123 
39843840000 62 19 0 262 -0.236788 0.247656 0.247656 158583.500000 0.438750 0.542500 0.000625 0.003125 
39854080000 11 9 0 1421 -0.235759 0.248125 0.248125 159106.500000 0.425625 0.551875 0.002500 0.003125 
39864320000 53 65 0 1173 -0.235364 0.246563 0.246562 159837.000000 0.418750 0.556250 0.001250 0.003125 
39874560000 21 46 1046 1291 -0.234573 0.246406 0.246406 160263.000000 0.403750 0.570000 0.000625 0.003750 
39884800000 35 69 0 979 -0.234177 0.246875 0.246875 160929.000000 0.390625 0.582500 0.000625 0.003750 
39895040000 34 64 0 1388 -0.234098 0.246406 0.246406 161648.500000 0.380625 0.590000 0.001250 0.003750 
39905280000 70 61 0 832 -0.234494 0.247500 0.247500 162151.500000 0.371250 0.602500 0.001875 0.003750 
39915520000 2 23 0 826 -0.234731 0.247344 0.247344 162901.500000 0.354375 0.621250 0.000625 0.003750 
39925760000 66 63 0 941 -0.235680 0.247656 0.247656 163542.000000 0.345625 0.631875 0.000625 0.003750 
39936000000 37 12 0 1074 -0.235601 0.247031 0.247031 164144.000000 0.330625 0.646250 0.000625 0.003750 
39946240000 65 12 0 691 -0.235759 0.247344 0.247344 164670.500000 0.321875 0.654375 0.000625 0.003750 
39956480000 55 53 1111 97 -0.234415 0.247031 0.247031 165172.500000 0.301875 0.668125 0.000625 0.003750 
39966720000 59 19 0 1313 -0.234335 0.247656 0.247656 165899.000000 0.290625 0.681250 0.000625 0.003750 
39976960000 10 9 0 1075 -0.234731 0.247188 0.247188 166704.500000 0.275625 0.696875 0.000625 0.003750 
39987200000 72 55 0 424 -0.234573 0.245781 0.245781 167529.500000 0.261250 0.712500 0.000625 0.003750 
39997440000 67 69 0 1178 -0.236946 0.247500 0.247500 168078.000000 0.256875 0.721875 0.000625 0.003750 
40007680000 70 5 0 1055 -0.236392 0.247500 0.247500 168501.500000 0.240625 0.735625 0.000625 0.003750 
40017920000 63 55 0 1459 -0.236234 0.247031 0.247031 168998.500000 0.225000 0.748750 0.000625 0.003750 
40028160000 51 9 0 851 -0.236472 0.247188 0.247188 169628.000000 0.219375 0.761250 0.000625 0.004375 
40038400000 13 13 0 565 -0.236392 0.247344 0.247344 170139.000000 0.205000 0.774375 0.000625 0.003125 
40048640000 42 68 0 395 -0.236313 0.247031 0.247031 170675.000000 0.180000 0.796250 0.000625 0.003125 
40058880000 21 56 743 43 -0.236155 0.247188 0.247188 171217.000000 0.168020 0.806996 0.000625 0.003123 
40069120000 76 4 0 1364 -0.236313 0.247031 0.247031 171837.000000 0.156777 0.817614 0.000625 0.002498 
40079360000 12 47 0 1036 -0.238054 0.247500 0.247500 172401.500000 0.151875 0.830000 0.000625 0.003125 
40089600000 67 2 0 855 -0.236946 0.246719 0.246719 172809.000000 0.138750 0.836875 0.001250 0.002500 
40099840000 14 10 0 466 -0.237421 0.247031 0.247031 173253.500000 0.132500 0.845000 0.000625 0.003125 
40110080000 69 70 0 89 -0.235997 0.245625 0.245625 173743.500000 0.117500 0.852500 0.000625 0.002500 
40120320000 14 70 0 844 -0.236867 0.245938 0.245938 174240.000000 0.108750 0.862500 0.000625 0.002500
[truncated: 630,476 more chars]
