# Supplementary material for: Non-reciprocal multifarious self-organization
Source: Nat Nanotechnol. 2022 Dec 12;18(1):79–85. doi: 10.1038/s41565-022-01258-2 (PMC9879770; doi:10.1038/s41565-022-01258-2)
Supplement: Source Data Fig. 3 — Monte Carlo simulation output. [file 41565_2022_1258_MOESM3_ESM.zip]

Archive with 32 entries (25 files):
- Source_Data_Fig3/
- Source_Data_Fig3/lambda_40_4_0/
- Source_Data_Fig3/lambda_40_4_0/lambda_40_4_0_error.txt
- Source_Data_Fig3/lambda_40_4_0/lambda_40_4_0_density.txt
- Source_Data_Fig3/lambda_40_4_0/lambda_40_4_0_energy.txt
- Source_Data_Fig3/lambda_40_4_0/lambda_40_4_0_freq.txt
- Source_Data_Fig3/lambda_40_4_10/
- Source_Data_Fig3/lambda_40_4_10/lambda_40_4_10_error.txt
- Source_Data_Fig3/lambda_40_4_10/lambda_40_4_10_density.txt
- Source_Data_Fig3/lambda_40_4_10/lambda_40_4_10_energy.txt
- Source_Data_Fig3/lambda_40_4_10/lambda_40_4_10_freq.txt
- Source_Data_Fig3/lambda_40_4_15/
- Source_Data_Fig3/lambda_40_4_15/lambda_40_4_15_error.txt
- Source_Data_Fig3/lambda_40_4_15/lambda_40_4_15_density.txt
- Source_Data_Fig3/lambda_40_4_15/lambda_40_4_15_energy.txt
- Source_Data_Fig3/lambda_40_4_15/lambda_40_4_15_freq.txt
- Source_Data_Fig3/lambda_40_4_20/
- Source_Data_Fig3/lambda_40_4_20/lambda_40_4_20_error.txt
- Source_Data_Fig3/lambda_40_4_20/lambda_40_4_20_density.txt
- Source_Data_Fig3/lambda_40_4_20/lambda_40_4_20_energy.txt
- Source_Data_Fig3/lambda_40_4_20/lambda_40_4_20_freq.txt
- Source_Data_Fig3/lambda_40_4_E21/
- Source_Data_Fig3/lambda_40_4_E21/lambda_40_4_E21_error.txt
- Source_Data_Fig3/lambda_40_4_E21/lambda_40_4_E21_density.txt
- Source_Data_Fig3/lambda_40_4_E21/lambda_40_4_E21_energy.txt
- Source_Data_Fig3/lambda_40_4_E21/lambda_40_4_E21_freq.txt
- Source_Data_Fig3/lambda_40_4_mu30/
- Source_Data_Fig3/lambda_40_4_mu30/lambda_40_4_mu30_error.txt
- Source_Data_Fig3/lambda_40_4_mu30/lambda_40_4_mu30_density.txt
- Source_Data_Fig3/lambda_40_4_mu30/lambda_40_4_mu30_energy.txt
- Source_Data_Fig3/lambda_40_4_mu30/lambda_40_4_mu30_freq.txt
- Source_Data_Fig3/README.txt
