# Supplementary material for: Non-reciprocal multifarious self-organization
Source: Nat Nanotechnol. 2022 Dec 12;18(1):79–85. doi: 10.1038/s41565-022-01258-2 (PMC9879770; doi:10.1038/s41565-022-01258-2)
Supplement: Source Data Fig. 3 — Monte Carlo simulation output. [file 41565_2022_1258_MOESM3_ESM.zip › Source_Data_Fig3/lambda_40_4_0/lambda_40_4_0_error.txt]

9.996872213626627479e-01 9.996559469784724872e-01 9.996869521497231403e-01 9.995922305594001633e-01 9.996539882830270951e-01 9.995567110294478752e-01 9.994881204138547082e-01 9.997704643803757563e-01 9.997273160374431367e-01 9.997048303068517550e-01 9.996065886806796419e-01 9.990675547349041619e-01 9.995070521150232201e-01 9.993772518912280578e-01 9.997509339975092502e-01 9.997503894080995712e-01 1.000000000000000000e+00 1.000000000000000000e+00 1.000000000000000000e+00 1.000000000000000000e+00 1.000000000000000000e+00 1.000000000000000000e+00 1.000000000000000000e+00 1.000000000000000000e+00 1.000000000000000000e+00 1.000000000000000000e+00 1.000000000000000000e+00 1.000000000000000000e+00 1.000000000000000000e+00 1.000000000000000000e+00 1.000000000000000000e+00 1.000000000000000000e+00 1.000000000000000000e+00 1.000000000000000000e+00 1.000000000000000000e+00 1.000000000000000000e+00 1.000000000000000000e+00 1.000000000000000000e+00 1.000000000000000000e+00 1.000000000000000000e+00 1.000000000000000000e+00 1.000000000000000000e+00 1.000000000000000000e+00 1.000000000000000000e+00 1.000000000000000000e+00 1.000000000000000000e+00 1.000000000000000000e+00 1.000000000000000000e+00 1.000000000000000000e+00 1.000000000000000000e+00 1.000000000000000000e+00 1.000000000000000000e+00 1.000000000000000000e+00 1.000000000000000000e+00 1.000000000000000000e+00 1.000000000000000000e+00 1.000000000000000000e+00 1.000000000000000000e+00 1.000000000000000000e+00 1.000000000000000000e+00 1.000000000000000000e+00
9.997185936568625531e-01 9.995620551407972121e-01 9.996243052476380120e-01 9.997175927135287798e-01 9.997171587246157509e-01 9.996516216976647495e-01 9.996799480590761178e-01 9.996729988665276068e-01 9.998288403153487991e-01 9.995209973894547684e-01 9.995694948910716082e-01 9.992105413441401129e-01 9.990215909524529092e-01 9.996267066315983607e-01 1.000000000000000000e+00 9.997504669987545833e-01 1.000000000000000000e+00 9.998753117206982122e-01 9.998749999999999583e-01 1.000000000000000000e+00 1.000000000000000000e+00 9.998750780762023505e-01 1.000000000000000000e+00 1.000000000000000000e+00 1.000000000000000000e+00 1.000000000000000000e+00 1.000000000000000000e+00 1.000000000000000000e+00 1.000000000000000000e+00 1.000000000000000000e+00 1.000000000000000000e+00 1.000000000000000000e+00 1.000000000000000000e+00 1.000000000000000000e+00 1.000000000000000000e+00 1.000000000000000000e+00 1.000000000000000000e+00 1.000000000000000000e+00 1.000000000000000000e+00 1.000000000000000000e+00 1.000000000000000000e+00 1.000000000000000000e+00 1.000000000000000000e+00 1.000000000000000000e+00 1.000000000000000000e+00 1.000000000000000000e+00 1.000000000000000000e+00 1.000000000000000000e+00 1.000000000000000000e+00 1.000000000000000000e+00 1.000000000000000000e+00 1.000000000000000000e+00 1.000000000000000000e+00 1.000000000000000000e+00 1.000000000000000000e+00 1.000000000000000000e+00 1.000000000000000000e+00 1.000000000000000000e+00 1.000000000000000000e+00 1.000000000000000000e+00 1.000000000000000000e+00
9.997499071799966774e-01 9.996872458585164267e-01 9.996869766410316771e-01 9.996551772079534937e-01 9.996539493729047487e-01 9.996516831583559526e-01 9.995839177850115442e-01 9.996729030105854230e-01 9.997268854554146600e-01 9.997423125270357147e-01 9.997418297688615008e-01 9.992288482062272603e-01 9.993865666846268869e-01 9.998758535071384790e-01 9.996264782974015883e-01 9.997503899913006142e-01 1.000000000000000000e+00 1.000000000000000000e+00 1.000000000000000000e+00 1.000000000000000000e+00 1.000000000000000000e+00 1.000000000000000000e+00 1.000000000000000000e+00 1.000000000000000000e+00 1.000000000000000000e+00 1.000000000000000000e+00 1.000000000000000000e+00 1.000000000000000000e+00 1.000000000000000000e+00 1.000000000000000000e+00 1.000000000000000000e+00 1.000000000000000000e+00 1.000000000000000000e+00 1.000000000000000000e+00 1.000000000000000000e+00 1.000000000000000000e+00 1.000000000000000000e+00 1.000000000000000000e+00 1.000000000000000000e+00 1.000000000000000000e+00 1.000000000000000000e+00 1.000000000000000000e+00 1.000000000000000000e+00 1.000000000000000000e+00 1.000000000000000000e+00 1.000000000000000000e+00 1.000000000000000000e+00 1.000000000000000000e+00 1.000000000000000000e+00 1.000000000000000000e+00 1.000000000000000000e+00 1.000000000000000000e+00 1.000000000000000000e+00 1.000000000000000000e+00 1.000000000000000000e+00 1.000000000000000000e+00 1.000000000000000000e+00 1.000000000000000000e+00 1.000000000000000000e+00 1.000000000000000000e+00 1.000000000000000000e+00
9.996247899008666726e-01 9.996246969952892192e-01 9.996869520991035207e-01 9.997491080719580481e-01 9.997169464285221574e-01 9.995887222977296593e-01 9.997760246121234484e-01 9.997389231306940127e-01 9.997269557440964238e-01 9.997074258692510984e-01 9.997010783657789279e-01 9.992813210218312037e-01 9.991349834175581313e-01 9.998757763975156809e-01 9.997504669987545833e-01 1.000000000000000000e+00 9.998751560549312689e-01 1.000000000000000000e+00 1.000000000000000000e+00 1.000000000000000000e+00 1.000000000000000000e+00 1.000000000000000000e+00 1.000000000000000000e+00 1.000000000000000000e+00 1.000000000000000000e+00 1.000000000000000000e+00 1.000000000000000000e+00 1.000000000000000000e+00 1.000000000000000000e+00 1.000000000000000000e+00 1.000000000000000000e+00 1.000000000000000000e+00 1.000000000000000000e+00 1.000000000000000000e+00 1.000000000000000000e+00 1.000000000000000000e+00 1.000000000000000000e+00 1.000000000000000000e+00 1.000000000000000000e+00 1.000000000000000000e+00 1.000000000000000000e+00 1.000000000000000000e+00 1.000000000000000000e+00 1.000000000000000000e+00 1.000000000000000000e+00 1.000000000000000000e+00 1.000000000000000000e+00 1.000000000000000000e+00 1.000000000000000000e+00 1.000000000000000000e+00 1.000000000000000000e+00 1.000000000000000000e+00 1.000000000000000000e+00 1.000000000000000000e+00 1.000000000000000000e+00 1.000000000000000000e+00 1.000000000000000000e+00 1.000000000000000000e+00 1.000000000000000000e+00 1.000000000000000000e+00 1.000000000000000000e+00
9.996561571998515694e-01 9.996560056333134714e-01 9.995617612511379368e-01 9.997492504652665257e-01 9.997484621914312086e-01 9.996836891768644540e-01 9.995841606361584031e-01 9.997716778387019110e-01 9.995927725286216647e-01 9.995979773880778740e-01 9.997098813962986830e-01 9.994466393809553484e-01 9.996345743298779007e-01 9.998757763975156809e-01 9.997507788161993370e-01 9.996257788161994062e-01 1.000000000000000000e+00 9.997503899913006142e-01 1.000000000000000000e+00 1.000000000000000000e+00 1.000000000000000000e+00 1.000000000000000000e+00 1.000000000000000000e+00 1.000000000000000000e+00 1.000000000000000000e+00 1.000000000000000000e+00 1.000000000000000000e+00 1.000000000000000000e+00 1.000000000000000000e+00 1.000000000000000000e+00 1.000000000000000000e+00 1.000000000000000000e+00 1.000000000000000000e+00 1.000000000000000000e+00 1.000000000000000000e+00 1.000000000000000000e+00 1.000000000000000000e+00 1.000000000000000000e+00 1.000000000000000000e+00 1.000000000000000000e+00 1.000000000000000000e+00 1.000000000000000000e+00 1.000000000000000000e+00 1.000000000000000000e+00 1.000000000000000000e+00 1.000000000000000000e+00 1.000000000000000000e+00 1.000000000000000000e+00 1.000000000000000000e+00 1.000000000000000000e+00 1.000000000000000000e+00 1.000000000000000000e+00 1.000000000000000000e+00 1.000000000000000000e+00 1.000000000000000000e+00 1.000000000000000000e+00 1.000000000000000000e+00 1.000000000000000000e+00 1.000000000000000000e+00 1.000000000000000000e+00 1.000000000000000000e+00
9.996248485389072069e-01 9.996245795509773879e-01 9.998122505737396803e-01 9.996865842043876071e-01 9.997485510312749124e-01 9.997790253897894663e-01 9.995529492678467687e-01 9.997397891194159669e-01 9.997290587924760885e-01 9.997826715231145078e-01 9.996663303867079353e-01 9.992495156482157359e-01 9.992727325449131115e-01 9.993791062952425142e-01 9.998754669987546251e-01 1.000000000000000000e+00 9.997502339363693036e-01 1.000000000000000000e+00 1.000000000000000000e+00 1.000000000000000000e+00 1.000000000000000000e+00 1.000000000000000000e+00 1.000000000000000000e+00 1.000000000000000000e+00 1.000000000000000000e+00 1.000000000000000000e+00 1.000000000000000000e+00 1.000000000000000000e+00 1.000000000000000000e+00 1.000000000000000000e+00 1.000000000000000000e+00 1.000000000000000000e+00 1.000000000000000000e+00 1.000000000000000000e+00 1.000000000000000000e+00 1.000000000000000000e+00 1.000000000000000000e+00 1.000000000000000000e+00 1.000000000000000000e+00 1.000000000000000000e+00 1.000000000000000000e+00 1.000000000000000000e+00 1.000000000000000000e+00 1.000000000000000000e+00 1.000000000000000000e+00 1.000000000000000000e+00 1.000000000000000000e+00 1.000000000000000000e+00 1.000000000000000000e+00 1.000000000000000000e+00 1.000000000000000000e+00 1.000000000000000000e+00 1.000000000000000000e+00 1.000000000000000000e+00 1.000000000000000000e+00 1.000000000000000000e+00 1.000000000000000000e+00 1.000000000000000000e+00 1.000000000000000000e+00 1.000000000000000000e+00 1.000000000000000000e+00
9.997186083152220792e-01 9.998436522658626924e-01 9.996557854488956618e-01 9.996239226870138328e-01 9.995919203182521695e-01 9.996208025626165394e-01 9.996491986628770476e-01 9.995780672366155750e-01 9.996634097792377327e-01 9.995324633204167863e-01 9.997136050021092624e-01 9.991524477646340774e-01 9.991469339964759167e-01 9.992542649496153340e-01 9.996256225690463015e-01 9.998753117206982122e-01 9.998750000000000693e-01 1.000000000000000000e+00 1.000000000000000000e+00 1.000000000000000000e+00 1.000000000000000000e+00 1.000000000000000000e+00 1.000000000000000000e+00 1.000000000000000000e+00 1.000000000000000000e+00 1.000000000000000000e+00 1.000000000000000000e+00 1.000000000000000000e+00 1.000000000000000000e+00 1.000000000000000000e+00 1.000000000000000000e+00 1.000000000000000000e+00 1.000000000000000000e+00 1.000000000000000000e+00 1.000000000000000000e+00 1.000000000000000000e+00 1.000000000000000000e+00 1.000000000000000000e+00 1.000000000000000000e+00 1.000000000000000000e+00 1.000000000000000000e+00 1.000000000000000000e+00 1.000000000000000000e+00 1.000000000000000000e+00 1.000000000000000000e+00 1.000000000000000000e+00 1.000000000000000000e+00 1.000000000000000000e+00 1.000000000000000000e+00 1.000000000000000000e+00 1.000000000000000000e+00 1.000000000000000000e+00 1.000000000000000000e+00 1.000000000000000000e+00 1.000000000000000000e+00 1.000000000000000000e+00 1.000000000000000000e+00 1.000000000000000000e+00 1.000000000000000000e+00 1.000000000000000000e+00 1.000000000000000000e+00
7.790213450140204277e-01 7.812590197189448471e-01 7.758000342071704747e-01 7.775170203505823441e-01 7.727492381334734040e-01 7.804122468123682044e-01 7.879189491882234719e-01 7.912229210192451845e-01 9.998339531082566234e-01 9.995794121285366263e-01 9.996090834973486716e-01 9.989546365594030863e-01 9.990294459073659761e-01 9.998763906056860051e-01 9.997510888893019754e-01 9.997507788161993370e-01 9.998753117206982122e-01 1.000000000000000000e+00 1.000000000000000000e+00 1.000000000000000000e+00 1.000000000000000000e+00 1.000000000000000000e+00 1.000000000000000000e+00 1.000000000000000000e+00 1.000000000000000000e+00 1.000000000000000000e+00 1.000000000000000000e+00 1.000000000000000000e+00 1.000000000000000000e+00 1.000000000000000000e+00 1.000000000000000000e+00 1.000000000000000000e+00 1.000000000000000000e+00 1.000000000000000000e+00 1.000000000000000000e+00 1.000000000000000000e+00 1.000000000000000000e+00 1.000000000000000000e+00 1.000000000000000000e+00 1.000000000000000000e+00 1.000000000000000000e+00 1.000000000000000000e+00 1.000000000000000000e+00 1.000000000000000000e+00 1.000000000000000000e+00 1.000000000000000000e+00 1.000000000000000000e+00 1.000000000000000000e+00 1.000000000000000000e+00 1.000000000000000000e+00 1.000000000000000000e+00 1.000000000000000000e+00 1.000000000000000000e+00 1.000000000000000000e+00 1.000000000000000000e+00 1.000000000000000000e+00 1.000000000000000000e+00 1.000000000000000000e+00 1.000000000000000000e+00 1.000000000000000000e+00 1.000000000000000000e+00
7.940561611189247415e-01 7.846250000000000169e-01 7.695867616033755798e-01 7.816116385372714470e-01 7.853922634396000024e-01 7.854604837880886370e-01 7.971049477156852969e-01 7.812464365201277072e-01 7.929475682571762718e-01 7.900617488523680176e-01 8.208125369640955071e-01 6.637052337848217132e-01 1.667784312390959423e-01 9.996284640391783771e-01 9.998756218905473503e-01 9.998754669987546251e-01 1.000000000000000000e+00 1.000000000000000000e+00 1.000000000000000000e+00 1.000000000000000000e+00 1.000000000000000000e+00 1.000000000000000000e+00 1.000000000000000000e+00 1.000000000000000000e+00 1.000000000000000000e+00 1.000000000000000000e+00 1.000000000000000000e+00 1.000000000000000000e+00 1.000000000000000000e+00 1.000000000000000000e+00 1.000000000000000000e+00 1.000000000000000000e+00 1.000000000000000000e+00 1.000000000000000000e+00 1.000000000000000000e+00 1.000000000000000000e+00 1.000000000000000000e+00 1.000000000000000000e+00 1.000000000000000000e+00 1.000000000000000000e+00 1.000000000000000000e+00 1.000000000000000000e+00 1.000000000000000000e+00 1.000000000000000000e+00 1.000000000000000000e+00 1.000000000000000000e+00 1.000000000000000000e+00 1.000000000000000000e+00 1.000000000000000000e+00 1.000000000000000000e+00 1.000000000000000000e+00 1.000000000000000000e+00 1.000000000000000000e+00 1.000000000000000000e+00 1.000000000000000000e+00 1.000000000000000000e+00 1.000000000000000000e+00 1.000000000000000000e+00 1.000000000000000000e+00 1.000000000000000000e+00 1.000000000000000000e+00
7.737187500000000107e-01 7.694999999999999618e-01 7.759687500000000959e-01 7.689999999999999059e-01 7.678056532270667311e-01 7.688125000000001208e-01 7.753047448820128418e-01 7.706674411950332759e-01 7.728686273003930740e-01 7.682686732805026342e-01 7.672496851741316126e-01 7.682487799146070495e-01 7.742896063943462970e-01 6.692320258350660245e-01 3.742976100354038216e-02 9.998752339363692343e-01 1.000000000000000000e+00 1.000000000000000000e+00 9.998751560549312689e-01 1.000000000000000000e+00 1.000000000000000000e+00 1.000000000000000000e+00 1.000000000000000000e+00 1.000000000000000000e+00 1.000000000000000000e+00 1.000000000000000000e+00 1.000000000000000000e+00 1.000000000000000000e+00 1.000000000000000000e+00 1.000000000000000000e+00 1.000000000000000000e+00 1.000000000000000000e+00 1.000000000000000000e+00 1.000000000000000000e+00 1.000000000000000000e+00 1.000000000000000000e+00 1.000000000000000000e+00 1.000000000000000000e+00 1.000000000000000000e+00 1.000000000000000000e+00 1.000000000000000000e+00 1.000000000000000000e+00 1.000000000000000000e+00 1.000000000000000000e+00 1.000000000000000000e+00 1.000000000000000000e+00 1.000000000000000000e+00 1.000000000000000000e+00 1.000000000000000000e+00 1.000000000000000000e+00 1.000000000000000000e+00 1.000000000000000000e+00 1.000000000000000000e+00 1.000000000000000000e+00 1.000000000000000000e+00 1.000000000000000000e+00 1.000000000000000000e+00 1.000000000000000000e+00 1.000000000000000000e+00 1.000000000000000000e+00 1.000000000000000000e+00
7.584062499999999485e-01 7.732499999999999929e-01 7.660625000000000906e-01 7.636249999999999982e-01 7.593990027738708459e-01 7.649062499999998987e-01 7.609925232458196742e-01 7.659931874120956552e-01 7.610639211204875965e-01 7.631901204363812363e-01 7.582466590673384577e-01 7.601106893765550154e-01 7.562838729728923459e-01 7.647936165882620596e-01 7.954479252413754198e-01 1.419289185469807535e-02 2.950650160883390091e-02 1.000000000000000000e+00 1.000000000000000000e+00 1.000000000000000000e+00 1.000000000000000000e+00 1.000000000000000000e+00 1.000000000000000000e+00 1.000000000000000000e+00 1.000000000000000000e+00 1.000000000000000000e+00 1.000000000000000000e+00 1.000000000000000000e+00 1.000000000000000000e+00 1.000000000000000000e+00 1.000000000000000000e+00 1.000000000000000000e+00 1.000000000000000000e+00 1.000000000000000000e+00 1.000000000000000000e+00 1.000000000000000000e+00 1.000000000000000000e+00 1.000000000000000000e+00 1.000000000000000000e+00 1.000000000000000000e+00 1.000000000000000000e+00 1.000000000000000000e+00 1.000000000000000000e+00 1.000000000000000000e+00 1.000000000000000000e+00 1.000000000000000000e+00 1.000000000000000000e+00 1.000000000000000000e+00 1.000000000000000000e+00 1.000000000000000000e+00 1.000000000000000000e+00 1.000000000000000000e+00 1.000000000000000000e+00 1.000000000000000000e+00 1.000000000000000000e+00 1.000000000000000000e+00 1.000000000000000000e+00 1.000000000000000000e+00 1.000000000000000000e+00 1.000000000000000000e+00 1.000000000000000000e+00
7.615312499999999929e-01 7.594301209173307532e-01 7.586249999999999938e-01 7.579687499999999689e-01 7.565937500000000648e-01 7.581250000000000488e-01 7.560000000000000053e-01 7.635401967104235021e-01 7.594613025472730650e-01 7.560080969682763108e-01 7.557122550368579050e-01 7.617424267641343949e-01 7.601893031479010077e-01 7.555713272951443127e-01 7.645440317700370469e-01 7.661052449181832147e-01 9.399515490321651984e-03 1.044974327457719523e-02 7.763626720498315037e-02 1.000000000000000000e+00 1.000000000000000000e+00 1.000000000000000000e+00 1.000000000000000000e+00 1.000000000000000000e+00 1.000000000000000000e+00 1.000000000000000000e+00 1.000000000000000000e+00 1.000000000000000000e+00 1.000000000000000000e+00 1.000000000000000000e+00 1.000000000000000000e+00 1.000000000000000000e+00 1.000000000000000000e+00 1.000000000000000000e+00 1.000000000000000000e+00 1.000000000000000000e+00 1.000000000000000000e+00 1.000000000000000000e+00 1.000000000000000000e+00 1.000000000000000000e+00 1.000000000000000000e+00 1.000000000000000000e+00 1.000000000000000000e+00 1.000000000000000000e+00 1.000000000000000000e+00 1.000000000000000000e+00 1.000000000000000000e+00 1.000000000000000000e+00 1.000000000000000000e+00 1.000000000000000000e+00 1.000000000000000000e+00 1.000000000000000000e+00 1.000000000000000000e+00 1.000000000000000000e+00 1.000000000000000000e+00 1.000000000000000000e+00 1.000000000000000000e+00 1.000000000000000000e+00 1.000000000000000000e+00 1.000000000000000000e+00 1.000000000000000000e+00
7.538749999999999618e-01 7.545624999999999138e-01 7.538750000000000728e-01 7.530312500000000409e-01 7.545937500000000631e-01 7.538749999999999618e-01 7.569609460462572992e-01 7.590937500000000115e-01 7.534687500000000204e-01 7.535549206907329323e-01 7.588913355602437960e-01 7.554621305755636618e-01 7.523131618538894116e-01 7.556632043962190348e-01 7.549496687779191362e-01 7.583001364272420330e-01 7.574249598930489213e-01 4.688570658256949741e-01 4.487538156674531105e-03 1.223058424497030020e-02 9.998750780762023505e-01 1.000000000000000000e+00 1.000000000000000000e+00 1.000000000000000000e+00 1.000000000000000000e+00 1.000000000000000000e+00 1.000000000000000000e+00 1.000000000000000000e+00 1.000000000000000000e+00 1.000000000000000000e+00 1.000000000000000000e+00 1.000000000000000000e+00 1.000000000000000000e+00 1.000000000000000000e+00 1.000000000000000000e+00 1.000000000000000000e+00 1.000000000000000000e+00 1.000000000000000000e+00 1.000000000000000000e+00 1.000000000000000000e+00 1.000000000000000000e+00 1.000000000000000000e+00 1.000000000000000000e+00 1.000000000000000000e+00 1.000000000000000000e+00 1.000000000000000000e+00 1.000000000000000000e+00 1.000000000000000000e+00 1.000000000000000000e+00 1.000000000000000000e+00 1.000000000000000000e+00 1.000000000000000000e+00 1.000000000000000000e+00 1.000000000000000000e+00 1.000000000000000000e+00 1.000000000000000000e+00 1.000000000000000000e+00 1.000000000000000000e+00 1.000000000000000000e+00 1.000000000000000000e+00 1.000000000000000000e+00
7.554062499999999458e-01 7.521875000000000089e-01 7.529999999999998916e-01 7.532187500000000480e-01 7.525000000000000577e-01 7.537187499999999929e-01 7.537812499999999583e-01 7.521562499999999707e-01 7.539062500000000000e-01 7.542425330129708394e-01 7.530937499999998952e-01 7.531094799968744979e-01 7.538985632429081596e-01 7.524143419803097643e-01 7.520718288385317418e-01 7.515018899630325766e-01 7.558933316155508342e-01 7.684029949414286076e-01 3.896700578607356635e-01 3.238561474228407455e-03 3.749219237976264378e-03 1.811485516230881831e-02 1.000000000000000000e+00 1.000000000000000000e+00 1.000000000000000000e+00 1.000000000000000000e+00 1.000000000000000000e+00 1.000000000000000000e+00 1.000000000000000000e+00 1.000000000000000000e+00 1.000000000000000000e+00 1.000000000000000000e+00 1.000000000000000000e+00 1.000000000000000000e+00 1.000000000000000000e+00 1.000000000000000000e+00 1.000000000000000000e+00 1.000000000000000000e+00 1.000000000000000000e+00 1.000000000000000000e+00 1.000000000000000000e+00 1.000000000000000000e+00 1.000000000000000000e+00 1.000000000000000000e+00 1.000000000000000000e+00 1.000000000000000000e+00 1.000000000000000000e+00 1.000000000000000000e+00 1.000000000000000000e+00 1.000000000000000000e+00 1.000000000000000000e+00 1.000000000000000000e+00 1.000000000000000000e+00 1.000000000000000000e+00 1.000000000000000000e+00 1.000000000000000000e+00 1.000000000000000000e+00 1.000000000000000000e+00 1.000000000000000000e+00 1.000000000000000000e+00 1.000000000000000000e+00
7.520312500000000400e-01 7.513750000000000151e-01 7.519374999999999254e-01 7.524374999999998703e-01 7.528124999999998845e-01 7.524062500000000542e-01 7.520937500000000053e-01 7.508124999999999938e-01 7.521875000000000089e-01 7.522734362791061447e-01 7.534062500000000551e-01 7.519062499999999982e-01 7.530163332291340827e-01 7.531413893833833750e-01 7.529454138334294999e-01 7.515005277011386209e-01 7.544175446853856881e-01 7.536428027506528737e-01 7.875660237194166413e-01 6.016750458441312288e-01 2.492680967356930392e-03 1.623439158266415340e-03 5.624453466583379316e-03 1.872499999999999998e-01 1.000000000000000000e+00 1.000000000000000000e+00 1.000000000000000000e+00 1.000000000000000000e+00 1.000000000000000000e+00 1.000000000000000000e+00 1.000000000000000000e+00 1.000000000000000000e+00 1.000000000000000000e+00 1.000000000000000000e+00 1.000000000000000000e+00 1.000000000000000000e+00 1.000000000000000000e+00 1.000000000000000000e+00 1.000000000000000000e+00 1.000000000000000000e+00 1.000000000000000000e+00 1.000000000000000000e+00 1.000000000000000000e+00 1.000000000000000000e+00 1.000000000000000000e+00 1.000000000000000000e+00 1.000000000000000000e+00 1.000000000000000000e+00 1.000000000000000000e+00 1.000000000000000000e+00 1.000000000000000000e+00 1.000000000000000000e+00 1.000000000000000000e+00 1.000000000000000000e+00 1.000000000000000000e+00 1.000000000000000000e+00 1.000000000000000000e+00 1.000000000000000000e+00 1.000000000000000000e+00 1.000000000000000000e+00 1.000000000000000000e+00
7.523750000000000160e-01 7.510937500000000044e-01 7.519374999999999254e-01 7.526249999999998774e-01 7.513437499999999769e-01 7.510000000000000009e-01 7.518437500000001439e-01 7.510937500000000044e-01 7.519062499999999982e-01 7.517109655805593871e-01 7.514062499999999423e-01 7.516172009298328627e-01 7.517187499999999911e-01 7.521562499999999707e-01 7.550079334062842484e-01 7.518360632520707520e-01 7.537424060953519245e-01 7.516265228136222998e-01 7.534858179804891920e-01 7.727271817166843082e-01 4.944150318397143584e-01 9.984402293794047544e-04 6.246876951905066871e-04 2.499063085571506630e-03 6.749687695190487516e-03 1.000000000000000000e+00 1.000000000000000000e+00 1.000000000000000000e+00 1.000000000000000000e+00 1.000000000000000000e+00 1.000000000000000000e+00 1.000000000000000000e+00 1.000000000000000000e+00 1.000000000000000000e+00 1.000000000000000000e+00 1.000000000000000000e+00 1.000000000000000000e+00 1.000000000000000000e+00 1.000000000000000000e+00 1.000000000000000000e+00 1.000000000000000000e+00 1.000000000000000000e+00 1.000000000000000000e+00 1.000000000000000000e+00 1.000000000000000000e+00 1.000000000000000000e+00 1.000000000000000000e+00 1.000000000000000000e+00 1.000000000000000000e+00 1.000000000000000000e+00 1.000000000000000000e+00 1.000000000000000000e+00 1.000000000000000000e+00 1.000000000000000000e+00 1.000000000000000000e+00 1.000000000000000000e+00 1.000000000000000000e+00 1.000000000000000000e+00 1.000000000000000000e+00 1.000000000000000000e+00 1.000000000000000000e+00
7.515937499999999494e-01 7.516249999999999876e-01 7.523750000000000160e-01 7.533750000000000169e-01 7.511562499999999698e-01 7.507812499999999556e-01 7.514062499999998312e-01 7.512187500000000462e-01 7.511562499999999698e-01 7.509687499999999627e-01 7.508749999999999591e-01 7.515625000000000222e-01 7.504999999999999449e-01 7.511406494216943397e-01 7.509219409282699154e-01 7.519063159248344785e-01 7.523209096732301759e-01 7.506722708988988746e-01 7.518762588122501755e-01 7.528686401232826952e-01 7.863295243552516078e-01 6.795373397752874078e-01 1.247816399182877191e-03 3.747657713928820192e-04 9.996096189881288098e-04 3.499063085571530070e-03 1.537499999999996161e-02 1.000000000000000000e+00 1.000000000000000000e+00 1.000000000000000000e+00 1.000000000000000000e+00 1.000000000000000000e+00 1.000000000000000000e+00 1.000000000000000000e+00 1.000000000000000000e+00 1.000000000000000000e+00 1.000000000000000000e+00 1.000000000000000000e+00 1.000000000000000000e+00 1.000000000000000000e+00 1.000000000000000000e+00 1.000000000000000000e+00 1.000000000000000000e+00 1.000000000000000000e+00 1.000000000000000000e+00 1.000000000000000000e+00 1.000000000000000000e+00 1.000000000000000000e+00 1.000000000000000000e+00 1.000000000000000000e+00 1.000000000000000000e+00 1.000000000000000000e+00 1.000000000000000000e+00 1.000000000000000000e+00 1.000000000000000000e+00 1.000000000000000000e+00 1.000000000000000000e+00 1.000000000000000000e+00 1.000000000000000000e+00 1.000000000000000000e+00 1.000000000000000000e+00
7.513437499999999769e-01 7.510000000000001119e-01 7.512812499999999005e-01 7.515312499999999840e-01 7.512499999999999734e-01 7.506249999999999867e-01 7.505312499999998721e-01 7.518749999999998490e-01 7.510000000000000009e-01 7.501875000000000071e-01 7.501875000000000071e-01 7.510000000000000009e-01 7.511875000000000080e-01 7.506562499999999138e-01 7.506562499999999138e-01 7.516017444131894987e-01 7.501406323253634323e-01 7.516721021504005895e-01 7.515160059639280909e-01 7.512426577281644535e-01 7.560392643717239736e-01 7.528756210664032666e-01 5.870249631561060832e-01 8.741415516675399289e-04 1.497504969447294122e-03 2.498438475952546975e-04 9.999999999999787705e-04 4.374999999999973528e-03 2.043750000000000289e-01 1.000000000000000000e+00 1.000000000000000000e+00 1.000000000000000000e+00 1.000000000000000000e+00 1.000000000000000000e+00 1.000000000000000000e+00 1.000000000000000000e+00 1.000000000000000000e+00 1.000000000000000000e+00 1.000000000000000000e+00 1.000000000000000000e+00 1.000000000000000000e+00 1.000000000000000000e+00 1.000000000000000000e+00 1.000000000000000000e+00 1.000000000000000000e+00 1.000000000000000000e+00 1.000000000000000000e+00 1.000000000000000000e+00 1.000000000000000000e+00 1.000000000000000000e+00 1.000000000000000000e+00 1.000000000000000000e+00 1.000000000000000000e+00 1.000000000000000000e+00 1.000000000000000000e+00 1.000000000000000000e+00 1.000000000000000000e+00 1.000000000000000000e+00 1.000000000000000000e+00 1.000000000000000000e+00 1.000000000000000000e+00
7.514062499999999423e-01 7.505624999999999103e-01 7.504999999999999449e-01 7.506562499999999138e-01 7.507812499999999556e-01 7.509687499999999627e-01 7.510937500000000044e-01 7.502499999999999725e-01 7.506249999999999867e-01 7.505937499999999485e-01 7.511562499999999698e-01 7.507500000000000284e-01 7.504999999999999449e-01 7.520312499999999289e-01 7.506562499999999138e-01 7.505781591903719629e-01 7.505312500000000941e-01 7.504610071142442385e-01 7.521562573261266760e-01 7.506487711191597301e-01 7.515396377406666772e-01 7.597837451333929737e-01 7.670069935667520600e-01 6.315461148917045353e-01 2.354426808558408857e-01 3.745318352059934458e-04 4.996098139349536499e-04 1.249843847595233414e-03 1.499765771392880254e-03 5.499999999999993609e-03 1.000000000000000000e+00 1.000000000000000000e+00 1.000000000000000000e+00 1.000000000000000000e+00 1.000000000000000000e+00 1.000000000000000000e+00 1.000000000000000000e+00 1.000000000000000000e+00 1.000000000000000000e+00 1.000000000000000000e+00 1.000000000000000000e+00 1.000000000000000000e+00 1.000000000000000000e+00 1.000000000000000000e+00 1.000000000000000000e+00 1.000000000000000000e+00 1.000000000000000000e+00 1.000000000000000000e+00 1.000000000000000000e+00 1.000000000000000000e+00 1.000000000000000000e+00 1.000000000000000000e+00 1.000000000000000000e+00 1.000000000000000000e+00 1.000000000000000000e+00 1.000000000000000000e+00 1.000000000000000000e+00 1.000000000000000000e+00 1.000000000000000000e+00 1.000000000000000000e+00 1.000000000000000000e+00
7.501875000000000071e-01 7.509062499999999973e-01 7.504999999999999449e-01 7.503437499999999760e-01 7.504687499999999067e-01 7.506562500000000249e-01 7.505937499999999485e-01 7.507812499999999556e-01 7.509687499999999627e-01 7.502812500000000107e-01 7.506562499999999138e-01 7.505312499999999831e-01 7.506562499999999138e-01 7.501249999999999307e-01 7.508749999999999591e-01 7.508124999999999938e-01 7.512345337162056325e-01 7.505703821001141751e-01 7.506953552351026682e-01 7.501171984872817555e-01 7.502188526005356684e-01 7.510248839209621163e-01 7.596652673967929648e-01 7.624366359320982056e-01 6.925936486854974428e-01 1.581173858230583984e-01 6.244536615302110011e-04 4.997657713928793655e-04 1.249219237976273488e-04 7.492977040722825777e-04 4.000000000000003553e-03 1.774999999999999842e-02 1.000000000000000000e+00 1.000000000000000000e+00 1.000000000000000000e+00 1.000000000000000000e+00 1.000000000000000000e+00 1.000000000000000000e+00 1.000000000000000000e+00 1.000000000000000000e+00 1.000000000000000000e+00 1.000000000000000000e+00 1.000000000000000000e+00 1.000000000000000000e+00 1.000000000000000000e+00 1.000000000000000000e+00 1.000000000000000000e+00 1.000000000000000000e+00 1.000000000000000000e+00 1.000000000000000000e+00 1.000000000000000000e+00 1.000000000000000000e+00 1.000000000000000000e+00 1.000000000000000000e+00 1.000000000000000000e+00 1.000000000000000000e+00 1.000000000000000000e+00 1.000000000000000000e+00 1.000000000000000000e+00 1.000000000000000000e+00 1.000000000000000000e+00
7.501875000000000071e-01 7.502812500000000107e-01 7.501562499999999689e-01 7.504062499999999414e-01 7.503125000000000488e-01 7.501562499999998579e-01 7.503437500000000870e-01 7.506562499999999138e-01 7.503437499999999760e-01 7.503671960462572343e-01 7.504999999999999449e-01 7.503124999999999378e-01 7.502812499999998996e-01 7.500937500000000036e-01 7.501796911626816833e-01 7.500624999999999654e-01 7.502187499999999343e-01 7.504531225582122822e-01 7.502578479059227590e-01 7.500234558225707948e-01 7.502891027868263674e-01 7.527272939524599638e-01 7.506410059014626546e-01 7.591621437925601956e-01 7.697643628722458109e-01 6.399999432527216925e-01 2.623329105724429011e-01 8.737522419510979294e-04 8.733629311419299768e-04 1.249999999999973463e-04 2.499999999999946926e-04 1.124999999999976063e-03 3.374999999999972640e-03 3.716250000000000386e-01 1.000000000000000000e+00 1.000000000000000000e+00 1.000000000000000000e+00 1.000000000000000000e+00 1.000000000000000000e+00 1.000000000000000000e+00 1.000000000000000000e+00 1.000000000000000000e+00 1.000000000000000000e+00 1.000000000000000000e+00 1.000000000000000000e+00 1.000000000000000000e+00 1.000000000000000000e+00 1.000000000000000000e+00 1.000000000000000000e+00 1.000000000000000000e+00 1.000000000000000000e+00 1.000000000000000000e+00 1.000000000000000000e+00 1.000000000000000000e+00 1.000000000000000000e+00 1.000000000000000000e+00 1.000000000000000000e+00 1.000000000000000000e+00 1.000000000000000000e+00 1.000000000000000000e+00 1.000000000000000000e+00
7.503124999999999378e-01 7.502812499999998996e-01 7.505937499999999485e-01 7.502499999999999725e-01 7.504687500000000178e-01 7.502812499999998996e-01 7.504062499999999414e-01 7.503124999999999378e-01 7.504374999999999796e-01 7.502499999999999725e-01 7.501249999999999307e-01 7.500000000000000000e-01 7.500624999999999654e-01 7.500312499999999272e-01 7.501875000000000071e-01 7.504999999999999449e-01 7.503125000000000488e-01 7.503046911626816140e-01 7.506328112783429152e-01 7.501484362791061011e-01 7.501484582544328816e-01 7.503203650053069662e-01 7.503359582609216982e-01 7.521564040355106506e-01 7.576930700709172406e-01 7.610757628271730413e-01 5.948045605812485315e-01 1.747309852996005719e-01 6.236750410046010490e-04 4.993757802746578555e-04 2.496878901373289278e-04 1.249999999999973463e-04 2.499999999999946926e-04 1.999999999999957541e-03 4.999999999999981889e-03 1.000000000000000000e+00 1.000000000000000000e+00 1.000000000000000000e+00 1.000000000000000000e+00 1.000000000000000000e+00 1.000000000000000000e+00 1.000000000000000000e+00 1.000000000000000000e+00 1.000000000000000000e+00 1.000000000000000000e+00 1.000000000000000000e+00 1.000000000000000000e+00 1.000000000000000000e+00 1.000000000000000000e+00 1.000000000000000000e+00 1.000000000000000000e+00 1.000000000000000000e+00 1.000000000000000000e+00 1.000000000000000000e+00 1.000000000000000000e+00 1.000000000000000000e+00 1.000000000000000000e+00 1.000000000000000000e+00 1.000000000000000000e+00 1.000000000000000000e+00 1.000000000000000000e+00
7.505624999999999103e-01 7.501562499999998579e-01 7.501249999999999307e-01 7.501562500000000799e-01 7.502187499999999343e-01 7.502187499999999343e-01 7.502499999999999725e-01 7.501797058134083152e-01 7.506874999999999520e-01 7.501875000000000071e-01 7.501249999999999307e-01 7.505937499999999485e-01 7.500937500000000036e-01 7.501249999999999307e-01 7.501875000000000071e-01 7.502500000000000835e-01 7.504062499999999414e-01 7.503749999999999032e-01 7.500703015085194991e-01 7.505156616268167102e-01 7.503359851224946642e-01 7.505392347101754735e-01 7.501250048858658648e-01 7.508594702235811269e-01 7.525089945680729642e-01 7.593181199462535336e-01 7.482736115609793792e-01 5.757266634100040026e-01 3.987893732847931361e-01 1.122584697234141338e-03 8.739855942096142133e-04 0.000000000000000000e+00 0.000000000000000000e+00 4.999999999999893852e-04 2.499999999999946926e-04 1.874999999999982150e-03 1.500000000000003587e-02 1.000000000000000000e+00 1.000000000000000000e+00 1.000000000000000000e+00 1.000000000000000000e+00 1.000000000000000000e+00 1.000000000000000000e+00 1.000000000000000000e+00 1.000000000000000000e+00 1.000000000000000000e+00 1.000000000000000000e+00 1.000000000000000000e+00 1.000000000000000000e+00 1.000000000000000000e+00 1.000000000000000000e+00 1.000000000000000000e+00 1.000000000000000000e+00 1.000000000000000000e+00 1.000000000000000000e+00 1.000000000000000000e+00 1.000000000000000000e+00 1.000000000000000000e+00 1.000000000000000000e+00 1.000000000000000000e+00 1.000000000000000000e+00
7.503124999999999378e-01 7.503124999999999378e-01 7.503437499999998650e-01 7.503750000000000142e-01 7.501562500000000799e-01 7.501562499999999689e-01 7.504374999999999796e-01 7.502812500000000107e-01 7.507499999999999174e-01 7.501562499999999689e-01 7.500624999999999654e-01 7.501484509298327330e-01 7.500312499999999272e-01 7.504374999999999796e-01 7.502812500000000107e-01 7.502812500000000107e-01 7.500234362791060594e-01 7.502812499999998996e-01 7.503124999999999378e-01 7.502031591903719487e-01 7.504140515085195862e-01 7.507891882711531517e-01 7.503906811584467595e-01 7.500156127818986551e-01 7.508128932984817760e-01 7.555973458578393309e-01 7.651562371688890307e-01 7.403208982934657012e-01 6.125869258385518989e-01 2.681605969132244138e-01 2.736027871449531277e-03 0.000000000000000000e+00 3.746098139349563036e-04 1.249999999999973463e-04 0.000000000000000000e+00 3.749999999999919847e-04 3.749999999999919847e-04 3.624999999999989342e-03 3.246249999999999969e-01 1.000000000000000000e+00 1.000000000000000000e+00 1.000000000000000000e+00 1.000000000000000000e+00 1.000000000000000000e+00 1.000000000000000000e+00 1.000000000000000000e+00 1.000000000000000000e+00 1.000000000000000000e+00 1.000000000000000000e+00 1.000000000000000000e+00 1.000000000000000000e+00 1.000000000000000000e+00 1.000000000000000000e+00 1.000000000000000000e+00 1.000000000000000000e+00 1.000000000000000000e+00 1.000000000000000000e+00 1.000000000000000000e+00 1.000000000000000000e+00 1.000000000000000000e+00 1.000000000000000000e+00
7.502187499999999343e-01 7.506249999999999867e-01 7.506249999999999867e-01 7.502187499999999343e-01 7.504999999999999449e-01 7.502187499999999343e-01 7.501249999999999307e-01 7.501249999999999307e-01 7.502187499999999343e-01 7.501249999999999307e-01 7.500312499999999272e-01 7.502812499999998996e-01 7.504062499999999414e-01 7.503124999999999378e-01 7.501562500000000799e-01 7.505937499999999485e-01 7.500624999999999654e-01 7.500312499999999272e-01 7.501718872089389034e-01 7.501249999999999307e-01 7.504843920925144962e-01 7.499531030147476018e-01 7.499921838365550819e-01 7.502656616382680221e-01 7.501796765134858269e-01 7.521018494283226996e-01 7.529984347402297606e-01 7.557350875403165968e-01 7.428493250988132957e-01 6.203790375882149988e-01 2.706900924645064821e-01 2.615274191192917732e-03 3.746098139349563036e-04 0.000000000000000000e+00 1.249999999999973463e-04 0.000000000000000000e+00 2.499999999999946926e-04 7.499999999999839694e-04 1.124921923797605984e-03 8.874999999999966249e-03 1.000000000000000000e+00 1.000000000000000000e+00 1.000000000000000000e+00 1.000000000000000000e+00 1.000000000000000000e+00 1.000000000000000000e+00 1.000000000000000000e+00 1.000000000000000000e+00 1.000000000000000000e+00 1.000000000000000000e+00 1.000000000000000000e+00 1.000000000000000000e+00 1.000000000000000000e+00 1.000000000000000000e+00 1.000000000000000000e+00 1.000000000000000000e+00 1.000000000000000000e+00 1.000000000000000000e+00 1.000000000000000000e+00 1.000000000000000000e+00 1.000000000000000000e+00
7.502187499999999343e-01 7.500937500000000036e-01 7.500000000000000000e-01 7.500624999999999654e-01 7.501562500000000799e-01 7.503750000000000142e-01 7.507500000000000284e-01 7.503124999999999378e-01 7.500624999999999654e-01 7.503124999999999378e-01 7.502187499999999343e-01 7.500937499999998925e-01 7.500937500000000036e-01 7.502812500000000107e-01 7.500312499999999272e-01 7.502499999999999725e-01 7.500312499999999272e-01 7.501562500000000799e-01 7.502109460462571544e-01 7.501874999999998961e-01 7.501796862791060283e-01 7.501172009298328058e-01 7.500078137208939788e-01 7.500781494236034019e-01 7.502422742220242746e-01 7.503828918642091450e-01 7.511641167447621337e-01 7.616360612244472694e-01 7.621826816060930376e-01 5.639952259146557845e-01 3.760268736499167153e-01 3.454107838507719519e-01 2.394172118489950110e-02 2.496878901373289278e-04 0.000000000000000000e+00 0.000000000000000000e+00 1.249999999999973463e-04 1.249999999999973463e-04 2.499999999999946926e-04 6.249999999999866773e-04 2.000000000000001776e-03 1.887499999999999595e-02 1.000000000000000000e+00 1.000000000000000000e+00 1.000000000000000000e+00 1.000000000000000000e+00 1.000000000000000000e+00 1.000000000000000000e+00 1.000000000000000000e+00 1.000000000000000000e+00 1.000000000000000000e+00 1.000000000000000000e+00 1.000000000000000000e+00 1.000000000000000000e+00 1.000000000000000000e+00 1.000000000000000000e+00 1.000000000000000000e+00 1.000000000000000000e+00 1.000000000000000000e+00 1.000000000000000000e+00 1.000000000000000000e+00
7.502187499999999343e-01 7.506562499999999138e-01 7.502187499999999343e-01 7.505312500000000941e-01 7.502499999999999725e-01 7.501874999999998961e-01 7.501875000000000071e-01 7.500937499999998925e-01 7.502187499999999343e-01 7.500000000000000000e-01 7.504374999999999796e-01 7.500000000000000000e-01 7.502187499999999343e-01 7.501875000000000071e-01 7.501249999999999307e-01 7.501249999999999307e-01 7.503750000000000142e-01 7.501562500000000799e-01 7.503750000000000142e-01 7.501171862791060629e-01 7.500781323253633559e-01 7.500234362791060594e-01 7.501250195343023286e-01 7.505861952277224081e-01 7.502734777887350992e-01 7.502266516489194403e-01 7.499843774467515045e-01 7.522121833508287336e-01 7.528156436043329514e-01 7.683366665035542553e-01 7.020908394949867404e-01 3.764337925199695567e-01 1.670202558320026121e-01 2.267800439250713257e-02 7.484410073443026551e-04 0.000000000000000000e+00 0.000000000000000000e+00 0.000000000000000000e+00 2.499999999999946926e-04 1.249999999999973463e-04 0.000000000000000000e+00 8.749999999999813699e-04 2.874999999999983038e-03 3.056249999999999800e-01 1.000000000000000000e+00 1.000000000000000000e+00 1.000000000000000000e+00 1.000000000000000000e+00 1.000000000000000000e+00 1.000000000000000000e+00 1.000000000000000000e+00 1.000000000000000000e+00 1.000000000000000000e+00 1.000000000000000000e+00 1.000000000000000000e+00 1.000000000000000000e+00 1.000000000000000000e+00 1.000000000000000000e+00 1.000000000000000000e+00 1.000000000000000000e+00 1.000000000000000000e+00
7.501562499999998579e-01 7.502500000000000835e-01 7.503124999999999378e-01 7.505625000000000213e-01 7.501562499999999689e-01 7.500312499999999272e-01 7.502499999999999725e-01 7.502812500000000107e-01 7.502187499999999343e-01 7.504062499999999414e-01 7.501875000000000071e-01 7.501875000000000071e-01 7.504062499999999414e-01 7.503750000000000142e-01 7.500000000000000000e-01 7.502499999999999725e-01 7.500859411626816797e-01 7.501249999999999307e-01 7.500624999999999654e-01 7.503437499999999760e-01 7.500937499999998925e-01 7.500937499999998925e-01 7.501172033723839672e-01 7.499687426738733675e-01 7.502266247755111639e-01 7.504142004907834451e-01 7.502110266565599206e-01 7.498827135193574245e-01 7.512781672265040900e-01 7.594535692599706511e-01 7.506542712088632996e-01 4.947141563790765639e-01 4.902862631124998982e-01 1.444311929008489925e-01 1.367732370991088173e-02 0.000000000000000000e+00 0.000000000000000000e+00 0.000000000000000000e+00 2.499999999999946926e-04 2.499999999999946926e-04 4.999999999999893852e-04 0.000000000000000000e+00 9.999999999999787705e-04 1.999999999999957541e-03 7.374999999999997877e-03 1.000000000000000000e+00 1.000000000000000000e+00 1.000000000000000000e+00 1.000000000000000000e+00 1.000000000000000000e+00 1.000000000000000000e+00 1.000000000000000000e+00 1.000000000000000000e+00 1.000000000000000000e+00 1.000000000000000000e+00 1.000000000000000000e+00 1.000000000000000000e+00 1.000000000000000000e+00 1.000000000000000000e+00 1.000000000000000000e+00 1.000000000000000000e+00
7.501562500000000799e-01 7.500937500000000036e-01 7.501249999999999307e-01 7.502187499999999343e-01 7.507187499999999902e-01 7.503750000000000142e-01 7.502812499999998996e-01 7.503437500000000870e-01 7.501249999999999307e-01 7.502499999999999725e-01 7.506249999999999867e-01 7.504374999999999796e-01 7.502187499999999343e-01 7.500624999999999654e-01 7.501249999999999307e-01 7.501562499999999689e-01 7.501562499999999689e-01 7.500000000000000000e-01 7.506249999999999867e-01 7.503437499999998650e-01 7.501249999999999307e-01 7.502812500000000107e-01 7.501328161619184032e-01 7.502421960462571926e-01 7.500859362791061358e-01 7.499999780189480214e-01 7.500312548835756932e-01 7.500546716092879596e-01 7.504141662901011589e-01 7.533291728670575838e-01 7.717301771198151750e-01 7.578442250408650160e-01 5.776364765457259187e-01 4.964005572720838200e-01 8.017793806295789305e-02 1.536343180593378009e-02 1.249219237976273488e-04 2.496878901373289278e-04 0.000000000000000000e+00 2.496878901373289278e-04 0.000000000000000000e+00 1.249999999999973463e-04 3.749999999999919847e-04 1.249999999999973463e-04 2.499999999999946926e-04 3.249999999999975131e-03 1.937500000000001027e-02 1.000000000000000000e+00 1.000000000000000000e+00 1.000000000000000000e+00 1.000000000000000000e+00 1.000000000000000000e+00 1.000000000000000000e+00 1.000000000000000000e+00 1.000000000000000000e+00 1.000000000000000000e+00 1.000000000000000000e+00 1.000000000000000000e+00 1.000000000000000000e+00 1.000000000000000000e+00 1.000000000000000000e+00
7.504374999999999796e-01 7.502187499999999343e-01 7.500624999999999654e-01 7.501875000000000071e-01 7.501249999999999307e-01 7.501875000000000071e-01 7.502499999999999725e-01 7.500937500000000036e-01 7.500624999999999654e-01 7.504687500000000178e-01 7.500937499999998925e-01 7.501875000000000071e-01 7.501562499999999689e-01 7.502812500000000107e-01 7.500624999999999654e-01 7.500624999999999654e-01 7.501562500000000799e-01 7.501874999999997851e-01 7.500624999999999654e-01 7.500624999999999654e-01 7.500234362791060594e-01 7.504062499999999414e-01 7.505312500000000941e-01 7.500624999999999654e-01 7.501640661619183303e-01 7.500624975574489151e-01 7.500625219802883326e-01 7.501641052393019926e-01 7.499608898392999823e-01 7.504692094923389734e-01 7.542839540070909177e-01 7.616914667598913002e-01 7.503277905333611830e-01 6.341162514634035574e-01 3.764121696041787812e-01 3.237868322665422849e-02 6.303289314451320999e-03 1.494400655896544004e-03 7.490636704119868917e-04 0.000000000000000000e+00 0.000000000000000000e+00 1.249219237976273488e-04 1.249999999999973463e-04 2.499999999999946926e-04 1.249999999999973463e-04 1.249999999999973463e-04 1.499999999999967939e-03 3.749999999999986851e-03 3.935000000000000719e-01 1.000000000000000000e+00 1.000000000000000000e+00 1.000000000000000000e+00 1.000000000000000000e+00 1.000000000000000000e+00 1.000000000000000000e+00 1.000000000000000000e+00 1.000000000000000000e+00 1.000000000000000000e+00 1.000000000000000000e+00 1.000000000000000000e+00 1.000000000000000000e+00
7.500937499999998925e-01 7.500937499999998925e-01 7.506249999999999867e-01 7.504062499999999414e-01 7.500624999999999654e-01 7.500312499999999272e-01 7.500624999999999654e-01 7.501874999999998961e-01 7.501249999999999307e-01 7.501249999999999307e-01 7.500937500000000036e-01 7.501875000000000071e-01 7.500624999999999654e-01 7.501249999999999307e-01 7.500624999999999654e-01 7.500937499999998925e-01 7.500937499999998925e-01 7.501562499999999689e-01 7.500624999999999654e-01 7.501562499999999689e-01 7.503437499999998650e-01 7.504687499999999067e-01 7.501484362791061011e-01 7.500312499999999272e-01 7.500312499999999272e-01 7.500000000000000000e-01 7.499921838365549709e-01 7.502735168821504930e-01 7.500703210470205384e-01 7.502110510904701490e-01 7.516034634909731782e-01 7.506561333425413318e-01 7.635375391048062621e-01 7.111519447771786906e-01 5.184945276541564896e-01 2.318632686945295285e-01 7.863825566171925296e-02 4.476229466305814246e-03 5.533371132772369090e-03 1.742688427023764055e-03 1.249999999999973463e-04 0.000000000000000000e+00 0.000000000000000000e+00 2.499999999999946926e-04 1.249999999999973463e-04 2.499999999999946926e-04 1.249999999999973463e-04 0.000000000000000000e+00 9.999999999999787705e-04 7.374999999999997877e-03 1.000000000000000000e+00 1.000000000000000000e+00 1.000000000000000000e+00 1.000000000000000000e+00 1.000000000000000000e+00 1.000000000000000000e+00 1.000000000000000000e+00 1.000000000000000000e+00 1.000000000000000000e+00 1.000000000000000000e+00 1.000000000000000000e+00
7.501562499999999689e-01 7.503124999999999378e-01 7.500312499999999272e-01 7.500624999999999654e-01 7.502812500000000107e-01 7.500937500000000036e-01 7.502499999999999725e-01 7.504062499999999414e-01 7.503437499999999760e-01 7.500312499999999272e-01 7.501249999999999307e-01 7.503124999999999378e-01 7.501875000000000071e-01 7.501249999999999307e-01 7.503124999999999378e-01 7.503437499999998650e-01 7.500937500000000036e-01 7.501249999999999307e-01 7.500312499999999272e-01 7.502499999999999725e-01 7.500312499999999272e-01 7.502421862791061047e-01 7.500937499999998925e-01 7.504609362791061500e-01 7.500468774417877738e-01 7.500624999999999654e-01 7.501796911626816833e-01 7.501328137208939095e-01 7.501015783712379204e-01 7.502657055961733379e-01 7.507892395498436677e-01 7.511090778482725216e-01 7.503208222945934036e-01 7.691688118644225414e-01 6.271792851226644094e-01 6.556127063512426911e-01 2.414915061694826726e-01 1.393933515563723288e-02 4.074274227316698575e-03 8.733629311419299768e-04 9.968858976093120539e-04 2.496878901373289278e-04 1.249219237976273488e-04 0.000000000000000000e+00 0.000000000000000000e+00 0.000000000000000000e+00 1.249999999999973463e-04 0.000000000000000000e+00 1.249999999999973463e-04 1.249999999999973463e-04 1.499999999999990273e-03 2.312499999999997197e-02 1.000000000000000000e+00 1.000000000000000000e+00 1.000000000000000000e+00 1.000000000000000000e+00 1.000000000000000000e+00 1.000000000000000000e+00 1.000000000000000000e+00 1.000000000000000000e+00 1.000000000000000000e+00
7.501562499999999689e-01 7.502499999999999725e-01 7.501875000000000071e-01 7.503437499999998650e-01 7.502187499999999343e-01 7.501249999999999307e-01 7.501562499999999689e-01 7.500937499999998925e-01 7.503437500000000870e-01 7.501562499999999689e-01 7.501562500000000799e-01 7.504062499999999414e-01 7.501249999999999307e-01 7.501249999999999307e-01 7.500937499999998925e-01 7.501874999999998961e-01 7.500000000000000000e-01 7.500312499999999272e-01 7.500624999999999654e-01 7.501875000000000071e-01 7.502812499999998996e-01 7.500624999999999654e-01 7.506249999999999867e-01 7.502499999999999725e-01 7.500000000000000000e-01 7.499921862791061322e-01 7.500468774417877738e-01 7.500546862791060976e-01 7.500078088346462390e-01 7.499843627834252846e-01 7.499218285850353105e-01 7.501719360534686576e-01 7.507030490982312676e-01 7.590574690147687820e-01 7.521778093366195961e-01 6.639570066147900684e-01 4.811360367345070554e-01 1.894529194231300839e-01 2.853008749293748508e-02 4.967138286532635574e-03 1.495639014816285781e-03 7.484410073443026551e-04 0.000000000000000000e+00 0.000000000000000000e+00 1.249219237976273488e-04 0.000000000000000000e+00 0.000000000000000000e+00 0.000000000000000000e+00 0.000000000000000000e+00 1.249999999999973463e-04 3.749999999999919847e-04 2.249999999999996361e-03 2.875000000000005156e-03 4.661250000000000671e-01 1.000000000000000000e+00 1.000000000000000000e+00 1.000000000000000000e+00 1.000000000000000000e+00 1.000000000000000000e+00 1.000000000000000000e+00 1.000000000000000000e+00
7.500624999999999654e-01 7.501562499999999689e-01 7.502812499999998996e-01 7.502812499999998996e-01 7.500937500000000036e-01 7.500624999999999654e-01 7.500000000000000000e-01 7.503750000000000142e-01 7.501562499999998579e-01 7.501249999999999307e-01 7.502187499999999343e-01 7.501249999999999307e-01 7.502187499999999343e-01 7.502499999999999725e-01 7.501874999999998961e-01 7.500937500000000036e-01 7.502499999999999725e-01 7.501562499999998579e-01 7.501875000000000071e-01 7.503124999999999378e-01 7.502187499999999343e-01 7.504062499999999414e-01 7.500937499999998925e-01 7.504062499999999414e-01 7.500624999999999654e-01 7.501875000000000071e-01 7.500156225582121916e-01 7.502499999999999725e-01 7.500625122097022146e-01 7.500156323268899472e-01 7.499843530132209724e-01 7.501641492182071769e-01 7.505003493802722137e-01 7.540605421172195122e-01 7.582295782946120166e-01 7.522578317066376252e-01 7.204677199292877088e-01 2.949912255813949002e-01 8.622972432160842804e-02 1.768521748811520064e-02 6.044811996599186617e-03 2.862173154563452289e-03 2.496878901373289278e-04 0.000000000000000000e+00 0.000000000000000000e+00 0.000000000000000000e+00 0.000000000000000000e+00 0.000000000000000000e+00 6.240642545227714777e-04 0.000000000000000000e+00 1.249999999999973463e-04 0.000000000000000000e+00 4.999999999999893852e-04 8.749999999999813699e-04 8.625000000000016334e-03 1.000000000000000000e+00 1.000000000000000000e+00 1.000000000000000000e+00 1.000000000000000000e+00 1.000000000000000000e+00 1.000000000000000000e+00
7.501249999999999307e-01 7.504999999999999449e-01 7.501874999999998961e-01 7.500937499999998925e-01 7.502187499999999343e-01 7.501562499999999689e-01 7.507187499999998792e-01 7.502499999999999725e-01 7.504687499999999067e-01 7.504062499999999414e-01 7.507499999999999174e-01 7.502499999999999725e-01 7.502812499999998996e-01 7.501249999999999307e-01 7.501249999999999307e-01 7.501249999999999307e-01 7.501249999999999307e-01 7.503749999999999032e-01 7.502187499999999343e-01 7.500937500000000036e-01 7.504062499999999414e-01 7.500937499999998925e-01 7.500624999999999654e-01 7.501249999999999307e-01 7.502187499999999343e-01 7.500859362791061358e-01 7.501249999999999307e-01 7.506874999999999520e-01 7.500390661619183996e-01 7.500234362791060594e-01 7.500859313863681432e-01 7.501250512909026780e-01 7.500625561985383438e-01 7.523290556555861652e-01 7.527896656683280563e-01 7.643571534329073325e-01 7.374923202839909209e-01 6.091106593311235162e-01 3.037761634816056322e-01 1.331290646510709941e-01 7.653846208604275954e-03 3.235385156995662474e-03 4.993757802746578555e-04 4.993757802746578555e-04 0.000000000000000000e+00 4.993757802746578555e-04 0.000000000000000000e+00 1.249999999999973463e-04 0.000000000000000000e+00 0.000000000000000000e+00 0.000000000000000000e+00 1.249999999999973463e-04 1.249999999999973463e-04 0.000000000000000000e+00 2.499999999999946926e-04 2.750000000000008080e-03 2.287499999999997868e-02 1.000000000000000000e+00 1.000000000000000000e+00 1.000000000000000000e+00 1.000000000000000000e+00
7.502187499999999343e-01 7.500000000000000000e-01 7.502187499999999343e-01 7.500624999999999654e-01 7.503437499999999760e-01 7.503124999999999378e-01 7.500937500000000036e-01 7.502812500000000107e-01 7.500937499999998925e-01 7.500937499999998925e-01 7.502187499999999343e-01 7.501249999999999307e-01 7.501874999999998961e-01 7.504999999999999449e-01 7.503437499999999760e-01 7.500312499999999272e-01 7.500624999999999654e-01 7.500937499999998925e-01 7.504374999999999796e-01 7.501562499999999689e-01 7.501562499999999689e-01 7.501562499999999689e-01 7.500937499999998925e-01 7.502812500000000107e-01 7.502187499999999343e-01 7.500624999999999654e-01 7.500546960462572965e-01 7.500000000000000000e-01 7.502422009298327366e-01 7.500546911626816415e-01 7.503281225582122405e-01 7.501562304588270669e-01 7.502657398014361823e-01 7.502344458198553223e-01 7.502343138907601183e-01 7.543049011564306738e-01 7.712428055165960750e-01 7.415476471162231187e-01 6.625653106147243454e-01 4.059561164316368154e-01 1.110915330152566494e-01 1.768094200290846324e-02 1.989909125549638169e-03 1.244712765759214967e-03 7.490636704119868917e-04 2.496878901373289278e-04 0.000000000000000000e+00 0.000000000000000000e+00 2.496878901373289278e-04 1.249999999999973463e-04 0.000000000000000000e+00 2.499999999999946926e-04 0.000000000000000000e+00 1.249999999999973463e-04 2.499999999999946926e-04 4.999999999999893852e-04 8.749999999999813699e-04 3.374999999999994758e-03 5.088749999999999662e-01 1.000000000000000000e+00 1.000000000000000000e+00
7.501562499999998579e-01 7.501562500000000799e-01 7.501249999999999307e-01 7.502187499999999343e-01 7.502187499999999343e-01 7.503124999999999378e-01 7.501249999999999307e-01 7.502499999999999725e-01 7.500312499999999272e-01 7.501249999999999307e-01 7.500624999999999654e-01 7.504062499999999414e-01 7.501562499999999689e-01 7.501562499999999689e-01 7.500000000000000000e-01 7.502499999999999725e-01 7.501562500000000799e-01 7.501562499999999689e-01 7.500937499999998925e-01 7.501562500000000799e-01 7.502499999999999725e-01 7.501249999999999307e-01 7.501249999999999307e-01 7.504999999999999449e-01 7.501562499999999689e-01 7.500937500000000036e-01 7.502499999999999725e-01 7.502812499999998996e-01 7.502109509298326984e-01 7.502656396530166250e-01 7.501640588373184038e-01 7.500078088373183238e-01 7.500468969902163163e-01 7.502813134952613927e-01 7.503203674406054846e-01 7.513446762497092424e-01 7.555323969516830607e-01 7.670680878101581168e-01 7.243975884559954448e-01 5.524494203269597614e-01 3.674924503468807724e-01 2.964505610815024866e-02 2.731706219790219856e-03 3.358770952606615623e-03 1.494400655896544004e-03 2.496878901373289278e-04 2.496878901373289278e-04 0.000000000000000000e+00 0.000000000000000000e+00 2.496878901373289278e-04 0.000000000000000000e+00 0.000000000000000000e+00 0.000000000000000000e+00 1.249999999999973463e-04 1.249999999999973463e-04 3.749999999999919847e-04 3.749999999999919847e-04 6.249999999999866773e-04 1.124999999999976063e-03 7.000000000000028769e-03 1.000000000000000000e+00
7.500624999999999654e-01 7.501249999999999307e-01 7.500000000000000000e-01 7.501562499999999689e-01 7.501562499999999689e-01 7.500937499999998925e-01 7.501875000000000071e-01 7.504999999999999449e-01 7.503437499999999760e-01 7.501249999999999307e-01 7.501875000000000071e-01 7.500937500000000036e-01 7.502499999999999725e-01 7.502812499999998996e-01 7.501562500000000799e-01 7.500624999999999654e-01 7.502187499999999343e-01 7.502499999999999725e-01 7.501562499999999689e-01 7.501249999999999307e-01 7.500937499999998925e-01 7.502812499999998996e-01 7.500937499999998925e-01 7.502499999999999725e-01 7.502812499999998996e-01 7.501249999999999307e-01 7.500624999999999654e-01 7.501875000000000071e-01 7.502499999999999725e-01 7.500546911626816415e-01 7.500624999999999654e-01 7.501484558134083880e-01 7.503907251270383050e-01 7.503125903591238988e-01 7.500468530055851568e-01 7.508988393898355929e-01 7.538579742349417190e-01 7.580910101117379618e-01 7.622888205733420186e-01 6.945067800419713056e-01 4.658258156449753828e-01 1.155920958387654796e-01 2.200873283487803089e-02 8.895062380823026346e-03 2.987562929798337312e-03 3.746098139349563036e-04 4.993757802746578555e-04 0.000000000000000000e+00 0.000000000000000000e+00 0.000000000000000000e+00 0.000000000000000000e+00 0.000000000000000000e+00 1.249219237976273488e-04 1.249999999999973463e-04 0.000000000000000000e+00 1.249999999999973463e-04 1.249999999999973463e-04 1.249999999999973463e-04 0.000000000000000000e+00 4.999999999999893852e-04 1.124999999999976063e-03
7.502499999999999725e-01 7.502812499999998996e-01 7.502499999999999725e-01 7.500624999999999654e-01 7.500937500000000036e-01 7.502187499999999343e-01 7.500937500000000036e-01 7.500937500000000036e-01 7.504374999999999796e-01 7.504687499999999067e-01 7.502812500000000107e-01 7.500312499999999272e-01 7.502187499999999343e-01 7.504062499999999414e-01 7.502187499999999343e-01 7.500937500000000036e-01 7.500624999999999654e-01 7.505937499999999485e-01 7.501562499999999689e-01 7.500312499999999272e-01 7.503437500000000870e-01 7.500000000000000000e-01 7.501249999999999307e-01 7.503437499999999760e-01 7.501562499999998579e-01 7.501875000000000071e-01 7.500937500000000036e-01 7.500312499999999272e-01 7.502187499999999343e-01 7.500937500000000036e-01 7.503437500000000870e-01 7.500781372089388999e-01 7.501406372089388652e-01 7.504375292999239111e-01 7.500000024425511613e-01 7.501641223425058458e-01 7.503985217485481529e-01 7.505625211777516848e-01 7.577710353728076553e-01 7.546663980882701850e-01 6.842137217539309146e-01 5.122829249716147615e-01 2.371663161254934649e-01 2.280850561945626381e-02 4.723135061077044297e-03 1.121807821406939267e-03 2.496878901373289278e-04 4.993757802746578555e-04 2.496878901373289278e-04 2.496878901373289278e-04 0.000000000000000000e+00 0.000000000000000000e+00 0.000000000000000000e+00 0.000000000000000000e+00 1.249999999999973463e-04 0.000000000000000000e+00 0.000000000000000000e+00 1.249999999999973463e-04 1.249999999999973463e-04 1.249999999999973463e-04 6.249999999999866773e-04
7.502812500000000107e-01 7.501562499999999689e-01 7.501875000000000071e-01 7.500624999999999654e-01 7.502187499999999343e-01 7.503750000000000142e-01 7.504062499999999414e-01 7.501562500000000799e-01 7.502187499999999343e-01 7.501249999999999307e-01 7.500937499999998925e-01 7.501562499999999689e-01 7.501875000000000071e-01 7.502812500000000107e-01 7.504062499999999414e-01 7.502499999999999725e-01 7.501875000000000071e-01 7.500624999999999654e-01 7.501874999999998961e-01 7.501249999999999307e-01 7.500312499999999272e-01 7.502499999999999725e-01 7.500937499999998925e-01 7.502499999999999725e-01 7.502499999999999725e-01 7.501875000000000071e-01 7.501562500000000799e-01 7.505625000000000213e-01 7.502187499999999343e-01 7.501249999999999307e-01 7.500312499999999272e-01 7.502422009298328476e-01 7.501796911626816833e-01 7.502656567432410828e-01 7.500703186044694881e-01 7.499843725582122644e-01 7.499765563951490410e-01 7.504926311463059330e-01 7.525158835419405445e-01 7.632618684241465612e-01 7.588797282544537115e-01 7.100804881157029014e-01 6.073137634349358160e-01 1.197793677313599287e-01 1.046307726997897092e-02 2.492524912425597618e-03 1.246573787746640873e-03 8.734410073442999472e-04 2.496878901373289278e-04 2.496878901373289278e-04 0.000000000000000000e+00 0.000000000000000000e+00 2.496878901373289278e-04 0.000000000000000000e+00 0.000000000000000000e+00 0.000000000000000000e+00 0.000000000000000000e+00 0.000000000000000000e+00 0.000000000000000000e+00 0.000000000000000000e+00 1.249999999999973463e-04
7.500937499999998925e-01 7.502187499999999343e-01 7.502499999999999725e-01 7.500937500000000036e-01 7.500624999999999654e-01 7.500312499999999272e-01 7.501875000000000071e-01 7.504374999999999796e-01 7.503124999999999378e-01 7.500624999999999654e-01 7.506250000000000977e-01 7.505312499999999831e-01 7.503750000000000142e-01 7.503124999999999378e-01 7.501562499999999689e-01 7.503124999999999378e-01 7.500624999999999654e-01 7.504999999999999449e-01 7.501249999999999307e-01 7.500937499999998925e-01 7.501562500000000799e-01 7.501249999999999307e-01 7.503437500000000870e-01 7.502812499999998996e-01 7.502499999999999725e-01 7.502499999999999725e-01 7.505312500000000941e-01 7.500624999999999654e-01 7.501249999999999307e-01 7.501249999999999307e-01 7.501249999999999307e-01 7.500312499999999272e-01 7.506016833829977086e-01 7.500624999999999654e-01 7.501640637208939477e-01 7.505313989879941472e-01 7.499843652294135854e-01 7.501250464115293282e-01 7.510087082188868779e-01 7.529686176666274822e-01 7.595541049208260898e-01 7.597126758374433964e-01 6.868083787207396318e-01 5.425792018878553558e-01 4.898233811806973481e-02 7.159091697771002676e-03 4.974508659182363957e-03 1.246573787746640873e-03 2.496878901373289278e-04 6.243757802746552560e-04 2.496878901373289278e-04 1.249999999999973463e-04 1.249999999999973463e-04 0.000000000000000000e+00 0.000000000000000000e+00 0.000000000000000000e+00 0.000000000000000000e+00 0.000000000000000000e+00 0.000000000000000000e+00 0.000000000000000000e+00 0.000000000000000000e+00
7.500937499999998925e-01 7.501875000000000071e-01 7.500937500000000036e-01 7.503750000000000142e-01 7.502187499999999343e-01 7.500937499999998925e-01 7.502499999999999725e-01 7.503437500000000870e-01 7.500937499999998925e-01 7.500312499999999272e-01 7.501562499999999689e-01 7.500937500000000036e-01 7.501875000000000071e-01 7.501562500000000799e-01 7.504062499999999414e-01 7.502187499999999343e-01 7.501875000000000071e-01 7.500000000000000000e-01 7.501249999999999307e-01 7.502812499999998996e-01 7.500312499999999272e-01 7.500312499999999272e-01 7.502499999999999725e-01 7.502187499999999343e-01 7.502187499999999343e-01 7.500937499999998925e-01 7.501875000000000071e-01 7.502812499999998996e-01 7.500624999999999654e-01 7.501249999999999307e-01 7.500312499999999272e-01 7.500624999999999654e-01 7.500468774417877738e-01 7.502812500000000107e-01 7.500546911626816415e-01 7.502265710470205073e-01 7.499452917398418128e-01 7.499999804565352646e-01 7.510705799070570565e-01 7.509765490510759145e-01 7.535519120198614917e-01 7.566011702400160521e-01 7.315176788790322959e-01 5.877685516182189485e-01 4.549852226807990507e-01 6.835949159754273197e-02 7.045305389098466091e-03 4.973121561525362284e-03 9.987515605493157110e-04 9.968858976093120539e-04 0.000000000000000000e+00 2.496878901373289278e-04 0.000000000000000000e+00 0.000000000000000000e+00 0.000000000000000000e+00 0.000000000000000000e+00 0.000000000000000000e+00 0.000000000000000000e+00 0.000000000000000000e+00 0.000000000000000000e+00 0.000000000000000000e+00
7.503124999999999378e-01 7.500937499999998925e-01 7.501874999999998961e-01 7.502812499999998996e-01 7.504374999999999796e-01 7.500624999999999654e-01 7.501562499999999689e-01 7.505625000000000213e-01 7.504062499999999414e-01 7.504062499999999414e-01 7.501874999999998961e-01 7.500624999999999654e-01 7.500937500000000036e-01 7.501249999999999307e-01 7.500624999999999654e-01 7.500624999999999654e-01 7.502499999999999725e-01 7.500000000000000000e-01 7.501562499999999689e-01 7.500312499999999272e-01 7.500937500000000036e-01 7.500000000000000000e-01 7.500624999999999654e-01 7.501562500000000799e-01 7.501875000000000071e-01 7.501562500000000799e-01 7.500312499999999272e-01 7.504687499999999067e-01 7.501875000000000071e-01 7.501875000000000071e-01 7.504062499999999414e-01 7.500937499999998925e-01 7.500937500000000036e-01 7.501249999999999307e-01 7.499921862791061322e-01 7.501406323253634323e-01 7.503125268619554866e-01 7.500703161634449945e-01 7.503125463996926925e-01 7.502422277902616177e-01 7.504219018982566380e-01 7.560205272450146730e-01 7.640951540362063144e-01 7.405829503459180341e-01 4.895917538953508119e-01 2.171214947637173098e-01 5.481401100853726394e-02 1.193775642927001959e-02 1.744551481235267999e-03 1.616845838779679178e-03 2.496878901373289278e-04 2.496878901373289278e-04 0.000000000000000000e+00 0.000000000000000000e+00 1.249999999999973463e-04 1.249999999999973463e-04 0.000000000000000000e+00 0.000000000000000000e+00 0.000000000000000000e+00 0.000000000000000000e+00 0.000000000000000000e+00
7.503124999999999378e-01 7.504687500000000178e-01 7.501562500000000799e-01 7.500624999999999654e-01 7.504062499999999414e-01 7.501249999999999307e-01 7.502812500000000107e-01 7.500624999999999654e-01 7.501249999999999307e-01 7.500937499999998925e-01 7.501875000000000071e-01 7.502812499999998996e-01 7.501562499999999689e-01 7.501249999999999307e-01 7.501249999999999307e-01 7.501562499999998579e-01 7.500937499999998925e-01 7.501249999999999307e-01 7.502187499999999343e-01 7.500624999999999654e-01 7.500624999999999654e-01 7.501874999999998961e-01 7.500000000000000000e-01 7.501562499999999689e-01 7.500312499999999272e-01 7.501562500000000799e-01 7.503124999999999378e-01 7.500624999999999654e-01 7.503437499999998650e-01 7.501562499999999689e-01 7.504999999999999449e-01 7.501249999999999307e-01 7.501562499999998579e-01 7.502421960462571926e-01 7.502812500000000107e-01 7.500546911626816415e-01 7.501406909557573055e-01 7.501250146507267846e-01 7.501094140789106302e-01 7.506721168106649245e-01 7.503048670511901497e-01 7.522034548579017432e-01 7.563754914825867592e-01 7.758843223899495323e-01 7.373102650675896763e-01 5.309603269912207546e-01 2.345966674852784095e-01 3.284159948556471254e-02 2.862796963458635706e-03 1.993153773103517514e-03 9.981288974816315829e-04 4.993757802746578555e-04 0.000000000000000000e+00 7.471980074719830178e-04 0.000000000000000000e+00 0.000000000000000000e+00 0.000000000000000000e+00 0.000000000000000000e+00 0.000000000000000000e+00 0.000000000000000000e+00 0.000000000000000000e+00
7.501562500000000799e-01 7.503437499999999760e-01 7.502187499999999343e-01 7.503437500000000870e-01 7.502499999999999725e-01 7.504999999999999449e-01 7.502499999999999725e-01 7.502499999999999725e-01 7.500624999999999654e-01 7.500000000000000000e-01 7.501562499999999689e-01 7.505937499999999485e-01 7.501562499999998579e-01 7.500937499999998925e-01 7.500624999999999654e-01 7.502812499999998996e-01 7.503124999999999378e-01 7.502499999999999725e-01 7.501249999999999307e-01 7.504375000000000906e-01 7.507187499999999902e-01 7.500937500000000036e-01 7.500624999999999654e-01 7.500624999999999654e-01 7.501249999999999307e-01 7.500937499999998925e-01 7.500000000000000000e-01 7.500312499999999272e-01 7.503437499999999760e-01 7.501562500000000799e-01 7.500312499999999272e-01 7.501171862791060629e-01 7.500624999999999654e-01 7.501875000000000071e-01 7.502422106969838245e-01 7.501172009298328058e-01 7.505468896530166356e-01 7.500624999999999654e-01 7.503203650022537419e-01 7.502031689647764567e-01 7.503438892158721396e-01 7.510785622040664355e-01 7.519409476617486821e-01 7.525005283343768614e-01 7.717685894576012950e-01 6.420466198671670455e-01 4.834070062928133571e-01 1.470651727115243612e-01 2.679651665439932579e-02 2.241598663368526805e-03 1.494400655896544004e-03 7.490636704119868917e-04 3.746098139349563036e-04 0.000000000000000000e+00 0.000000000000000000e+00 0.000000000000000000e+00 0.000000000000000000e+00 0.000000000000000000e+00 0.000000000000000000e+00 0.000000000000000000e+00 0.000000000000000000e+00
7.500312499999999272e-01 7.505312500000000941e-01 7.501562500000000799e-01 7.502812499999998996e-01 7.500624999999999654e-01 7.503124999999999378e-01 7.503124999999999378e-01 7.502812500000000107e-01 7.500624999999999654e-01 7.502187499999999343e-01 7.501562500000000799e-01 7.503124999999999378e-01 7.501249999999999307e-01 7.500624999999999654e-01 7.500624999999999654e-01 7.502187499999999343e-01 7.501562500000000799e-01 7.502499999999999725e-01 7.501249999999999307e-01 7.501562500000000799e-01 7.503124999999999378e-01 7.502499999999999725e-01 7.500312499999999272e-01 7.501249999999999307e-01 7.501249999999999307e-01 7.503125000000000488e-01 7.500312499999999272e-01 7.500624999999999654e-01 7.500000000000000000e-01 7.501562500000000799e-01 7.501249999999999307e-01 7.502499999999999725e-01 7.501249999999999307e-01 7.500937499999998925e-01 7.500000000000000000e-01 7.503124999999999378e-01 7.501796911626816833e-01 7.501015783716206142e-01 7.501874999999998961e-01 7.499999975578307554e-01 7.505156713939677982e-01 7.504688965209932450e-01 7.499687377876258498e-01 7.517572647043773149e-01 7.573502328717079957e-01 7.679607186126915508e-01 6.592242361312713461e-01 4.782991763163408905e-01 8.558602387319005911e-02 6.889787807701397600e-03 4.842827875584365498e-03 7.484410073443026551e-04 1.121418898854642521e-03 2.496878901373289278e-04 0.000000000000000000e+00 0.000000000000000000e+00 0.000000000000000000e+00 0.000000000000000000e+00 0.000000000000000000e+00 1.249999999999973463e-04 0.000000000000000000e+00
7.505312500000000941e-01 7.501562499999999689e-01 7.500937499999998925e-01 7.502499999999999725e-01 7.501249999999999307e-01 7.501249999999999307e-01 7.500937500000000036e-01 7.503124999999999378e-01 7.500312499999999272e-01 7.501249999999999307e-01 7.502812500000000107e-01 7.504687500000000178e-01 7.502500000000000835e-01 7.500312499999999272e-01 7.502812499999998996e-01 7.502187499999999343e-01 7.500624999999999654e-01 7.500624999999999654e-01 7.501875000000000071e-01 7.501875000000000071e-01 7.501562499999999689e-01 7.501249999999999307e-01 7.503125000000000488e-01 7.501249999999999307e-01 7.500312499999999272e-01 7.502187499999999343e-01 7.500312499999999272e-01 7.500624999999999654e-01 7.502499999999999725e-01 7.501874999999998961e-01 7.501874999999998961e-01 7.500937500000000036e-01 7.503124999999999378e-01 7.504062499999999414e-01 7.501874999999998961e-01 7.502499999999999725e-01 7.500859362791060247e-01 7.500624999999999654e-01 7.500781225582121570e-01 7.501406298843388276e-01 7.500468676719646011e-01 7.499765539514525736e-01 7.502656909351387293e-01 7.509382755354877537e-01 7.545949515840140176e-01 7.531083853881643808e-01 7.572219937757634911e-01 5.963265475783194880e-01 3.831053116600504627e-01 1.911860778858042731e-01 1.436423764737388906e-02 3.100010687055587601e-03 7.484410073443026551e-04 0.000000000000000000e+00 2.496878901373289278e-04 0.000000000000000000e+00 0.000000000000000000e+00 1.249999999999973463e-04 1.249999999999973463e-04 0.000000000000000000e+00 0.000000000000000000e+00
7.501875000000000071e-01 7.501562499999999689e-01 7.500624999999999654e-01 7.501249999999999307e-01 7.501875000000000071e-01 7.502187499999999343e-01 7.502812499999998996e-01 7.503124999999999378e-01 7.503124999999999378e-01 7.500624999999999654e-01 7.501875000000000071e-01 7.501249999999999307e-01 7.502812500000000107e-01 7.502812500000000107e-01 7.500000000000000000e-01 7.501249999999999307e-01 7.502812500000000107e-01 7.500937500000000036e-01 7.500624999999999654e-01 7.500624999999999654e-01 7.500624999999999654e-01 7.500312499999999272e-01 7.500624999999999654e-01 7.504062499999999414e-01 7.503124999999999378e-01 7.500937499999998925e-01 7.500624999999999654e-01 7.501562499999999689e-01 7.500624999999999654e-01 7.501249999999999307e-01 7.502187499999999343e-01 7.500312499999999272e-01 7.502812499999998996e-01 7.503437500000000870e-01 7.504062499999999414e-01 7.500937500000000036e-01 7.500312499999999272e-01 7.500624999999999654e-01 7.502187499999999343e-01 7.500937426738734093e-01 7.499843652294135854e-01 7.500312573261267435e-01 7.500625170982415657e-01 7.502189333090389933e-01 7.506486829878593614e-01 7.536875000000000657e-01 7.641704001016766945e-01 7.621764687877156108e-01 5.418165191065342778e-01 3.070152863238539420e-01 2.940982325426091254e-02 9.466154782321333644e-03 3.234146798075920697e-03 9.968858976093120539e-04 9.981288974816315829e-04 2.496878901373289278e-04 0.000000000000000000e+00 0.000000000000000000e+00 0.000000000000000000e+00 0.000000000000000000e+00 0.000000000000000000e+00
7.500312499999999272e-01 7.502187499999999343e-01 7.501249999999999307e-01 7.500937499999998925e-01 7.500937499999998925e-01 7.500000000000000000e-01 7.501249999999999307e-01 7.504374999999999796e-01 7.500000000000000000e-01 7.503124999999999378e-01 7.500000000000000000e-01 7.502499999999999725e-01 7.501249999999999307e-01 7.500312499999999272e-01 7.503437499999999760e-01 7.501562499999999689e-01 7.500000000000000000e-01 7.501562499999999689e-01 7.500312499999999272e-01 7.500624999999999654e-01 7.501249999999999307e-01 7.500624999999999654e-01 7.501562499999999689e-01 7.501249999999999307e-01 7.502499999999999725e-01 7.502187499999999343e-01 7.502812500000000107e-01 7.502187499999999343e-01 7.500937499999998925e-01 7.501562499999999689e-01 7.501562499999998579e-01 7.501874999999998961e-01 7.502499999999999725e-01 7.500624999999999654e-01 7.500937499999998925e-01 7.502812499999998996e-01 7.500624999999999654e-01 7.502187499999999343e-01 7.500000000000000000e-01 7.502499999999999725e-01 7.501249999999999307e-01 7.501562744178779107e-01 7.500312426712013592e-01 7.503907373336844433e-01 7.500547131613185536e-01 7.508907495678264210e-01 7.598109930967723580e-01 7.657162113816398108e-01 7.288704735660876954e-01 6.346579572738980657e-01 1.919536200677931792e-01 2.372554799070520845e-02 7.675936246698977609e-03 1.495639014816285781e-03 1.372038069619940792e-03 1.247816787618960619e-03 4.987531172069737274e-04 0.000000000000000000e+00 2.496878901373289278e-04 0.000000000000000000e+00 0.000000000000000000e+00
7.503437500000000870e-01 7.504999999999999449e-01 7.502499999999999725e-01 7.502499999999999725e-01 7.500312499999999272e-01 7.500937499999998925e-01 7.502499999999999725e-01 7.501562499999999689e-01 7.504687500000000178e-01 7.500624999999999654e-01 7.501562499999999689e-01 7.501875000000000071e-01 7.501249999999999307e-01 7.500312499999999272e-01 7.500312499999999272e-01 7.500624999999999654e-01 7.501562499999999689e-01 7.500937499999998925e-01 7.502499999999999725e-01 7.500624999999999654e-01 7.500937499999998925e-01 7.501249999999999307e-01 7.501249999999999307e-01 7.501562499999999689e-01 7.503125000000000488e-01 7.503124999999999378e-01 7.501874999999998961e-01 7.502499999999999725e-01 7.503437499999999760e-01 7.500937499999998925e-01 7.500937499999998925e-01 7.501562499999999689e-01 7.502187499999999343e-01 7.500312499999999272e-01 7.503124999999999378e-01 7.506874999999999520e-01 7.503437499999999760e-01 7.501249999999999307e-01 7.501796862791061393e-01 7.502499999999999725e-01 7.503046862791060700e-01 7.501328063947672042e-01 7.500390588373183620e-01 7.500703088258642293e-01 7.502657227028148856e-01 7.503437475551572033e-01 7.521094946476012399e-01 7.584439630544066446e-01 7.663996312095011643e-01 7.537753884351016120e-01 5.502893594289864909e-01 1.967889737519523397e-01 5.241738462062586063e-02 8.035524715100317988e-03 1.496882014688605310e-03 7.490636704119868917e-04 2.496878901373289278e-04 2.496878901373289278e-04 2.496878901373289278e-04 0.000000000000000000e+00 0.000000000000000000e+00
7.501562499999999689e-01 7.502812500000000107e-01 7.502812500000000107e-01 7.501562499999998579e-01 7.502187499999999343e-01 7.501249999999999307e-01 7.502187499999999343e-01 7.502812499999998996e-01 7.501249999999999307e-01 7.500937499999998925e-01 7.501249999999999307e-01 7.500624999999999654e-01 7.500624999999999654e-01 7.503437500000000870e-01 7.501562500000000799e-01 7.501875000000000071e-01 7.500312499999999272e-01 7.504687499999999067e-01 7.500000000000000000e-01 7.500937500000000036e-01 7.504062499999999414e-01 7.501875000000000071e-01 7.505624999999999103e-01 7.501875000000000071e-01 7.501249999999999307e-01 7.501249999999999307e-01 7.502499999999999725e-01 7.500937499999998925e-01 7.501249999999999307e-01 7.500312499999999272e-01 7.500624999999999654e-01 7.501249999999999307e-01 7.501875000000000071e-01 7.500000000000000000e-01 7.500937500000000036e-01 7.500312499999999272e-01 7.501562500000000799e-01 7.500937499999998925e-01 7.500312499999999272e-01 7.500000000000000000e-01 7.502656396530165139e-01 7.502812499999998996e-01 7.501640881387717785e-01 7.500468750011450858e-01 7.501484948972816369e-01 7.501953430200563044e-01 7.504374511291111993e-01 7.504215074793908480e-01 7.581046551911654330e-01 7.669474373473923468e-01 6.625820396828357994e-01 5.611987151034419918e-01 2.292107870614611131e-01 3.560184358396407955e-02 8.506458022470565067e-03 2.740347139622922781e-03 1.493777992828859659e-03 6.236750410046010490e-04 3.746098139349563036e-04 0.000000000000000000e+00 0.000000000000000000e+00
7.503124999999999378e-01 7.504062499999999414e-01 7.500937499999998925e-01 7.501249999999999307e-01 7.500937499999998925e-01 7.502812500000000107e-01 7.501249999999999307e-01 7.502187499999999343e-01 7.503437500000000870e-01 7.503124999999999378e-01 7.500312499999999272e-01 7.500937499999998925e-01 7.500624999999999654e-01 7.501562499999999689e-01 7.501249999999999307e-01 7.503749999999999032e-01 7.500624999999999654e-01 7.501875000000000071e-01 7.500000000000000000e-01 7.501249999999999307e-01 7.500000000000000000e-01 7.500937499999998925e-01 7.501562499999999689e-01 7.501875000000000071e-01 7.501249999999999307e-01 7.504687500000000178e-01 7.500624999999999654e-01 7.501875000000000071e-01 7.501875000000000071e-01 7.501562499999999689e-01 7.501562500000000799e-01 7.500624999999999654e-01 7.500937499999998925e-01 7.500312499999999272e-01 7.500624999999999654e-01 7.501562499999999689e-01 7.500312499999999272e-01 7.507187499999999902e-01 7.500937499999998925e-01 7.500234411626817144e-01 7.501562500000000799e-01 7.500000000000000000e-01 7.501796911626816833e-01 7.500078137208939788e-01 7.502187500000000453e-01 7.501093896476724865e-01 7.500000195530133196e-01 7.501642592793544839e-01 7.517045594786175844e-01 7.558284495458551522e-01 7.503311047441048043e-01 6.440933951972681593e-01 3.528443875596695700e-01 2.300102207891192019e-01 1.686811624358599410e-02 4.459947684629317344e-03 2.490823319946167298e-03 7.484410073443026551e-04 0.000000000000000000e+00 1.249999999999973463e-04 2.496878901373289278e-04
7.500937500000000036e-01 7.501562499999999689e-01 7.505937499999999485e-01 7.500937499999998925e-01 7.501874999999997851e-01 7.502187499999999343e-01 7.503125000000000488e-01 7.501562499999999689e-01 7.503750000000000142e-01 7.502812500000000107e-01 7.504062499999999414e-01 7.500312499999999272e-01 7.504062499999999414e-01 7.505937499999999485e-01 7.500937499999998925e-01 7.500937499999998925e-01 7.500937499999998925e-01 7.501562499999999689e-01 7.501875000000000071e-01 7.502187499999998233e-01 7.502187499999999343e-01 7.500937500000000036e-01 7.502187499999999343e-01 7.503437499999999760e-01 7.502812499999998996e-01 7.500624999999999654e-01 7.501875000000000071e-01 7.500624999999999654e-01 7.500000000000000000e-01 7.504062499999999414e-01 7.501249999999999307e-01 7.501875000000000071e-01 7.500937499999998925e-01 7.501562499999999689e-01 7.502187499999999343e-01 7.503124999999999378e-01 7.500937499999998925e-01 7.502187499999999343e-01 7.501249999999999307e-01 7.501249999999999307e-01 7.502812499999998996e-01 7.500000000000000000e-01 7.501484509298327330e-01 7.500468725582122298e-01 7.503906420925144927e-01 7.502265832551960889e-01 7.501250610714185196e-01 7.501641467699251553e-01 7.505234509298326362e-01 7.545648893830290138e-01 7.520645556678130506e-01 7.540472679287280044e-01 6.595470058141121861e-01 3.623832901551095054e-01 1.144950249208550180e-01 8.534983316008371707e-03 9.981288974816315829e-04 1.745326904953614601e-03 1.744088546033872823e-03 0.000000000000000000e+00 4.987531172069737274e-04
7.503437499999999760e-01 7.504374999999999796e-01 7.500624999999999654e-01 7.504374999999999796e-01 7.500000000000000000e-01 7.502187499999999343e-01 7.501249999999999307e-01 7.500624999999999654e-01 7.502812499999998996e-01 7.501562499999998579e-01 7.501249999999999307e-01 7.503437499999999760e-01 7.503749999999997922e-01 7.503437499999999760e-01 7.500624999999999654e-01 7.500624999999999654e-01 7.500624999999999654e-01 7.502187499999999343e-01 7.502812499999998996e-01 7.500312499999999272e-01 7.500312499999999272e-01 7.502187499999999343e-01 7.500624999999999654e-01 7.500624999999999654e-01 7.501875000000000071e-01 7.503750000000000142e-01 7.501562499999999689e-01 7.500937499999998925e-01 7.502187499999999343e-01 7.500312499999999272e-01 7.500000000000000000e-01 7.503437499999999760e-01 7.500937499999998925e-01 7.500937499999998925e-01 7.500624999999999654e-01 7.502812499999998996e-01 7.500937500000000036e-01 7.501875000000000071e-01 7.500312499999999272e-01 7.500937500000000036e-01 7.504999999999999449e-01 7.501249999999999307e-01 7.504687499999999067e-01 7.501562499999999689e-01 7.502890563947671732e-01 7.501641027940781914e-01 7.502500659366664326e-01 7.502109826814730154e-01 7.501172033708572995e-01 7.503904948228974359e-01 7.572215453130530793e-01 7.630737329276338077e-01 7.716519813522308979e-01 4.984936204504132329e-01 2.550937367251165933e-01 1.348963796407214866e-01 1.182788022805933946e-02 3.112941426221382986e-03 2.732949219662539168e-03 2.496878901373289278e-04 2.496878901373289278e-04
7.500000000000000000e-01 7.504999999999999449e-01 7.500937499999998925e-01 7.501562499999999689e-01 7.501874999999998961e-01 7.502499999999999725e-01 7.504999999999999449e-01 7.503437500000000870e-01 7.501875000000000071e-01 7.503124999999999378e-01 7.502812500000000107e-01 7.503124999999999378e-01 7.501875000000000071e-01 7.504062499999999414e-01 7.502187499999999343e-01 7.501875000000000071e-01 7.504374999999999796e-01 7.500937499999998925e-01 7.500624999999999654e-01 7.502812499999998996e-01 7.503124999999999378e-01 7.501249999999999307e-01 7.503437499999998650e-01 7.501875000000000071e-01 7.501249999999999307e-01 7.503750000000000142e-01 7.501562500000000799e-01 7.501562499999999689e-01 7.500624999999999654e-01 7.500312499999999272e-01 7.500312499999999272e-01 7.503124999999999378e-01 7.502499999999999725e-01 7.502187499999999343e-01 7.500312499999999272e-01 7.500937499999998925e-01 7.501874999999998961e-01 7.501249999999999307e-01 7.502734362791060319e-01 7.500624999999999654e-01 7.500624999999999654e-01 7.500624999999999654e-01 7.500781323253633559e-01 7.500624999999999654e-01 7.501796911626816833e-01 7.502187499999999343e-01 7.502890563947671732e-01 7.500468578941243969e-01 7.501250219768532679e-01 7.500781518634809242e-01 7.510470289552175771e-01 7.552756318607712904e-01 7.574953525471612714e-01 7.377793751781946963e-01 4.497408215482899263e-01 1.977136561065452325e-01 4.729874342062809905e-02 7.160566346595298622e-03 3.108164963686821380e-03 1.247194124551276274e-03 7.490636704119868917e-04
7.502812499999998996e-01 7.501249999999999307e-01 7.502499999999999725e-01 7.503124999999999378e-01 7.501249999999999307e-01 7.501562499999999689e-01 7.503749999999999032e-01 7.500624999999999654e-01 7.505312500000000941e-01 7.504687500000000178e-01 7.501874999999998961e-01 7.502499999999999725e-01 7.501562500000000799e-01 7.503124999999999378e-01 7.501562499999999689e-01 7.500312499999999272e-01 7.500000000000000000e-01 7.502812500000000107e-01 7.500312499999999272e-01 7.500312499999999272e-01 7.500312499999999272e-01 7.500000000000000000e-01 7.501562499999998579e-01 7.502187499999999343e-01 7.502812499999998996e-01 7.501562499999999689e-01 7.501249999999999307e-01 7.500312499999999272e-01 7.500937500000000036e-01 7.502499999999999725e-01 7.502499999999999725e-01 7.501562499999999689e-01 7.504374999999999796e-01 7.501562500000000799e-01 7.500624999999999654e-01 7.500937500000000036e-01 7.500624999999999654e-01 7.500312499999999272e-01 7.500937499999998925e-01 7.504062499999999414e-01 7.501249999999999307e-01 7.500624999999999654e-01 7.500312499999999272e-01 7.501093725582121952e-01 7.501874999999998961e-01 7.500234362791060594e-01 7.504141003530536702e-01 7.500781323253633559e-01 7.503594409313232294e-01 7.501641223470891795e-01 7.511100982732685782e-01 7.518129861043597595e-01 7.545340912930161847e-01 7.584745034414810405e-01 7.081638360034665514e-01 6.234478117198709590e-01 3.227109555525699003e-01 2.759942090969689371e-02 6.898929461006919964e-03 2.739108780703181003e-03 3.607745026390896288e-03
7.503437499999999760e-01 7.500937500000000036e-01 7.502187499999999343e-01 7.502187499999999343e-01 7.502812499999998996e-01 7.501562499999998579e-01 7.503437499999998650e-01 7.500624999999999654e-01 7.500937499999998925e-01 7.500624999999999654e-01 7.501249999999999307e-01 7.500312499999999272e-01 7.501249999999999307e-01 7.500937499999998925e-01 7.501249999999999307e-01 7.500624999999999654e-01 7.500624999999999654e-01 7.504999999999999449e-01 7.501249999999999307e-01 7.500312499999999272e-01 7.501875000000000071e-01 7.503437500000000870e-01 7.500937499999998925e-01 7.501875000000000071e-01 7.500624999999999654e-01 7.500624999999999654e-01 7.500624999999999654e-01 7.504062499999999414e-01 7.504374999999999796e-01 7.500624999999999654e-01 7.500937499999998925e-01 7.502499999999999725e-01 7.501875000000000071e-01 7.500312499999999272e-01 7.500624999999999654e-01 7.501249999999999307e-01 7.501875000000000071e-01 7.500312499999999272e-01 7.500937499999998925e-01 7.501875000000000071e-01 7.501874999999998961e-01 7.500234362791060594e-01 7.503359606969839390e-01 7.502422009298328476e-01 7.500937499999998925e-01 7.504687499999999067e-01 7.503047155805594448e-01 7.500468774417877738e-01 7.503124902313221822e-01 7.501015930192862502e-01 7.502813452583551035e-01 7.506016369974368718e-01 7.517435852599291257e-01 7.538375132507104670e-01 7.523301730087459394e-01 7.039981681028009142e-01 5.531083710311739399e-01 2.192585419503446376e-01 9.014657172438522367e-03 3.729667359661115004e-03 2.244080022160588328e-03
7.501562499999998579e-01 7.504062499999999414e-01 7.502187499999999343e-01 7.505312499999998721e-01 7.500937500000000036e-01 7.500937499999998925e-01 7.504687500000000178e-01 7.503437500000000870e-01 7.501875000000000071e-01 7.501562500000000799e-01 7.504687499999999067e-01 7.500312499999999272e-01 7.503124999999999378e-01 7.503124999999999378e-01 7.501875000000000071e-01 7.501875000000000071e-01 7.503124999999999378e-01 7.502812499999998996e-01 7.500312499999999272e-01 7.501874999999998961e-01 7.501875000000000071e-01 7.502187499999999343e-01 7.501249999999999307e-01 7.503750000000000142e-01 7.501562499999999689e-01 7.502187499999999343e-01 7.501875000000000071e-01 7.504374999999999796e-01 7.500000000000000000e-01 7.500937499999998925e-01 7.501874999999998961e-01 7.501874999999998961e-01 7.502187499999999343e-01 7.500937499999998925e-01 7.500000000000000000e-01 7.500624999999999654e-01 7.500624999999999654e-01 7.500937499999998925e-01 7.502499999999999725e-01 7.504062499999998304e-01 7.500624999999999654e-01 7.501875000000000071e-01 7.503124999999999378e-01 7.501484460462573001e-01 7.501484411626815341e-01 7.500624999999999654e-01 7.500312499999999272e-01 7.502734558134084297e-01 7.502890563947672842e-01 7.502500561725712336e-01 7.500234484903349763e-01 7.500156078956510264e-01 7.509535475594482090e-01 7.535804072345764215e-01 7.597577180300938426e-01 7.418381370767680449e-01 6.837644704426438791e-01 4.810582773564798242e-01 1.182461609008283315e-01 2.308986444802336654e-02 3.979497637336426932e-03
7.501249999999999307e-01 7.500312499999999272e-01 7.501249999999999307e-01 7.500624999999999654e-01 7.501875000000000071e-01 7.500000000000000000e-01 7.501249999999999307e-01 7.501875000000000071e-01 7.500624999999999654e-01 7.500312499999999272e-01 7.502812499999998996e-01 7.500000000000000000e-01 7.501562499999999689e-01 7.500312499999999272e-01 7.501875000000000071e-01 7.503124999999999378e-01 7.501249999999999307e-01 7.500312499999999272e-01 7.502499999999999725e-01 7.502187499999999343e-01 7.501249999999999307e-01 7.500312499999999272e-01 7.500937500000000036e-01 7.501875000000000071e-01 7.501562499999999689e-01 7.502812500000000107e-01 7.503749999999999032e-01 7.502187499999999343e-01 7.504374999999999796e-01 7.501249999999999307e-01 7.502812499999998996e-01 7.500624999999999654e-01 7.500937499999998925e-01 7.504062499999999414e-01 7.503124999999999378e-01 7.503750000000000142e-01 7.500937499999998925e-01 7.500937499999998925e-01 7.500624999999999654e-01 7.501249999999999307e-01 7.500937500000000036e-01 7.501562499999999689e-01 7.500312499999999272e-01 7.500624999999999654e-01 7.502812499999998996e-01 7.500546911626816415e-01 7.501249999999999307e-01 7.501406323253633213e-01 7.501640661619183303e-01 7.502421911626816486e-01 7.500781323242178278e-01 7.500000024433146617e-01 7.500859484914803588e-01 7.505471290875881385e-01 7.521515022231100023e-01 7.563303555308434900e-01 7.464621019454357187e-01 5.463283513359631360e-01 3.664584045282737179e-01 4.572349468113563742e-02 1.179965046462689779e-02
7.501249999999999307e-01 7.505625000000000213e-01 7.504687499999999067e-01 7.501875000000000071e-01 7.500937499999998925e-01 7.502499999999999725e-01 7.500937500000000036e-01 7.503750000000000142e-01 7.503124999999999378e-01 7.504687500000000178e-01 7.502187499999999343e-01 7.502812499999998996e-01 7.502499999999999725e-01 7.501249999999999307e-01 7.500624999999999654e-01 7.500937500000000036e-01 7.502812499999998996e-01 7.502187499999999343e-01 7.501875000000000071e-01 7.501562500000000799e-01 7.501249999999999307e-01 7.501562500000000799e-01 7.502499999999999725e-01 7.501562500000000799e-01 7.503749999999999032e-01 7.502812500000000107e-01 7.501249999999999307e-01 7.500937499999998925e-01 7.501249999999999307e-01 7.502187499999999343e-01 7.503124999999999378e-01 7.501875000000000071e-01 7.500312499999999272e-01 7.502187499999999343e-01 7.500937499999998925e-01 7.501875000000000071e-01 7.501875000000000071e-01 7.503750000000000142e-01 7.500624999999999654e-01 7.501249999999999307e-01 7.502812500000000107e-01 7.500312499999999272e-01 7.501562499999999689e-01 7.501562499999999689e-01 7.504687499999999067e-01 7.500937500000000036e-01 7.502343994216943424e-01 7.502031372089389416e-01 7.501875000000000071e-01 7.500156201156611413e-01 7.502578259321226462e-01 7.500703234880450321e-01 7.499531005718146348e-01 7.504377222893459098e-01 7.522659497146044760e-01 7.523289640540211654e-01 7.577805544552248529e-01 7.230250483614631962e-01 4.700174053671039021e-01 2.896023591492601912e-01 6.754628782937174836e-02
7.503749999999999032e-01 7.501249999999999307e-01 7.500624999999999654e-01 7.500624999999999654e-01 7.502187499999999343e-01 7.502187499999999343e-01 7.504062499999999414e-01 7.500937499999998925e-01 7.500937499999998925e-01 7.504062499999999414e-01 7.501562499999999689e-01 7.500624999999999654e-01 7.505937499999999485e-01 7.501562499999999689e-01 7.504687500000000178e-01 7.500937500000000036e-01 7.500312499999999272e-01 7.502187499999999343e-01 7.502812499999998996e-01 7.500937499999998925e-01 7.504999999999999449e-01 7.500624999999999654e-01 7.500624999999999654e-01 7.501249999999999307e-01 7.500937500000000036e-01 7.502499999999999725e-01 7.503124999999999378e-01 7.501875000000000071e-01 7.500937499999998925e-01 7.501875000000000071e-01 7.504999999999999449e-01 7.502499999999999725e-01 7.501562500000000799e-01 7.500937500000000036e-01 7.502187499999999343e-01 7.503124999999999378e-01 7.500312499999999272e-01 7.500312499999999272e-01 7.501249999999999307e-01 7.504062499999999414e-01 7.500624999999999654e-01 7.501249999999999307e-01 7.501875000000000071e-01 7.502499999999999725e-01 7.502812500000000107e-01 7.502500000000000835e-01 7.500624999999999654e-01 7.500390710470206113e-01 7.500234362791060594e-01 7.502656323253632520e-01 7.504218774417876769e-01 7.500703137208939442e-01 7.502344262867058911e-01 7.503752223046198377e-01 7.500312426547732780e-01 7.505784206732725172e-01 7.563440450239221624e-01 7.685788712754352270e-01 7.451999036405974053e-01 4.768832941962234950e-01 2.449092244035055987e-01
7.502499999999999725e-01 7.503750000000000142e-01 7.501249999999999307e-01 7.501875000000000071e-01 7.501249999999999307e-01 7.500937499999998925e-01 7.500000000000000000e-01 7.501875000000000071e-01 7.500624999999999654e-01 7.502187499999999343e-01 7.501249999999999307e-01 7.502499999999999725e-01 7.501875000000000071e-01 7.501562500000000799e-01 7.500312499999999272e-01 7.501875000000000071e-01 7.500312499999999272e-01 7.500000000000000000e-01 7.501874999999998961e-01 7.500312499999999272e-01 7.504062499999999414e-01 7.501874999999998961e-01 7.507187499999999902e-01 7.503124999999999378e-01 7.502187499999999343e-01 7.500937500000000036e-01 7.500937499999998925e-01 7.503124999999999378e-01 7.500312499999999272e-01 7.501249999999999307e-01 7.500312499999999272e-01 7.501249999999999307e-01 7.500937499999998925e-01 7.500624999999999654e-01 7.500624999999999654e-01 7.501874999999998961e-01 7.501875000000000071e-01 7.503124999999999378e-01 7.505312499999998721e-01 7.501562500000000799e-01 7.500937499999998925e-01 7.500312499999999272e-01 7.501562499999999689e-01 7.501249999999999307e-01 7.503750000000000142e-01 7.500937499999998925e-01 7.501875000000000071e-01 7.501249999999999307e-01 7.500937500000000036e-01 7.501562500000000799e-01 7.501562499999999689e-01 7.500624999999999654e-01 7.503047424425149936e-01 7.500781249965646769e-01 7.501015905843759768e-01 7.498983776395397038e-01 7.520187487997820330e-01 7.636922442022754387e-01 7.560444137535056175e-01 7.227245723693686008e-01 6.052458059858885075e-01
7.503124999999999378e-01 7.502499999999999725e-01 7.503437499999998650e-01 7.501875000000000071e-01 7.502499999999999725e-01 7.500624999999999654e-01 7.500624999999999654e-01 7.502499999999999725e-01 7.500937499999998925e-01 7.501249999999999307e-01 7.500624999999999654e-01 7.502812500000000107e-01 7.501249999999999307e-01 7.501875000000000071e-01 7.500624999999999654e-01 7.501249999999999307e-01 7.503437499999998650e-01 7.500312499999999272e-01 7.500000000000000000e-01 7.500624999999999654e-01 7.500937499999998925e-01 7.500937499999998925e-01 7.500624999999999654e-01 7.501875000000000071e-01 7.503437499999999760e-01 7.500624999999999654e-01 7.501249999999999307e-01 7.500312499999999272e-01 7.502499999999999725e-01 7.503124999999999378e-01 7.501874999999998961e-01 7.503437499999999760e-01 7.500624999999999654e-01 7.500000000000000000e-01 7.502499999999999725e-01 7.503124999999999378e-01 7.505625000000000213e-01 7.500937500000000036e-01 7.503124999999999378e-01 7.502499999999999725e-01 7.501875000000000071e-01 7.500312499999999272e-01 7.502499999999999725e-01 7.501562500000000799e-01 7.500937500000000036e-01 7.501562499999998579e-01 7.502499999999999725e-01 7.501562499999999689e-01 7.501796960462572272e-01 7.503359558134083951e-01 7.500546960462572965e-01 7.500859362791061358e-01 7.500937499999998925e-01 7.499687426738733675e-01 7.500625195373553655e-01 7.500937719818171479e-01 7.519610163864317576e-01 7.527968090148203784e-01 7.566127806302020975e-01 7.523498389967213651e-01 6.016779715909248427e-01
7.500937499999998925e-01 7.500937499999998925e-01 7.502187499999999343e-01 7.505625000000000213e-01 7.500624999999999654e-01 7.502499999999999725e-01 7.502187499999999343e-01 7.503437499999999760e-01 7.501562500000000799e-01 7.500624999999999654e-01 7.502499999999999725e-01 7.504999999999999449e-01 7.500312499999999272e-01 7.503437500000000870e-01 7.502812499999998996e-01 7.500937500000000036e-01 7.501249999999999307e-01 7.502812500000000107e-01 7.503124999999999378e-01 7.503437500000000870e-01 7.500624999999999654e-01 7.500000000000000000e-01 7.502812500000000107e-01 7.502187499999999343e-01 7.500624999999999654e-01 7.501562500000000799e-01 7.501875000000000071e-01 7.502499999999999725e-01 7.502499999999999725e-01 7.500937500000000036e-01 7.500312499999999272e-01 7.500624999999999654e-01 7.500937500000000036e-01 7.500937499999998925e-01 7.500624999999999654e-01 7.502812499999998996e-01 7.500312499999999272e-01 7.500312499999999272e-01 7.501249999999999307e-01 7.502499999999999725e-01 7.510624999999999662e-01 7.505937499999999485e-01 7.501249999999999307e-01 7.500312499999999272e-01 7.500937499999998925e-01 7.500624999999999654e-01 7.500859362791061358e-01 7.502812499999998996e-01 7.501875000000000071e-01 7.502734362791060319e-01 7.503046862791060700e-01 7.501562500000000799e-01 7.501015808191339174e-01 7.501093896499634317e-01 7.500703186044694881e-01 7.500703234884268378e-01 7.501719800442125941e-01 7.516098707302049098e-01 7.527507013177489048e-01 7.553070506929921990e-01 7.526483881191088354e-01
