# Supplementary material for: Non-reciprocal multifarious self-organization
Source: Nat Nanotechnol. 2022 Dec 12;18(1):79–85. doi: 10.1038/s41565-022-01258-2 (PMC9879770; doi:10.1038/s41565-022-01258-2)
Supplement: Source Data Fig. 3 — Monte Carlo simulation output. [file 41565_2022_1258_MOESM3_ESM.zip › Source_Data_Fig3/lambda_40_4_0/lambda_40_4_0_density.txt]

9.989999999999999991e-01 9.985937500000000577e-01 9.977499999999999147e-01 9.949999999999998845e-01 9.915625000000000133e-01 9.823125000000001439e-01 9.691250000000000142e-01 9.368750000000000133e-01 8.884999999999999565e-01 7.984999999999999876e-01 6.656874999999999876e-01 5.110312500000000480e-01 3.472187500000000204e-01 2.161249999999999838e-01 1.234687500000000160e-01 6.518749999999999545e-02 3.687500000000000500e-02 1.946874999999999994e-02 8.843750000000000916e-03 5.687499999999999847e-03 2.687499999999999785e-03 1.031249999999999832e-03 8.437500000000000989e-04 4.687499999999999827e-04 1.562500000000000033e-04 1.562500000000000033e-04 9.375000000000000195e-05 3.125000000000000065e-05 0.000000000000000000e+00 0.000000000000000000e+00 0.000000000000000000e+00 0.000000000000000000e+00 0.000000000000000000e+00 0.000000000000000000e+00 0.000000000000000000e+00 0.000000000000000000e+00 0.000000000000000000e+00 0.000000000000000000e+00 0.000000000000000000e+00 0.000000000000000000e+00 0.000000000000000000e+00 0.000000000000000000e+00 0.000000000000000000e+00 0.000000000000000000e+00 0.000000000000000000e+00 0.000000000000000000e+00 0.000000000000000000e+00 0.000000000000000000e+00 0.000000000000000000e+00 0.000000000000000000e+00 0.000000000000000000e+00 0.000000000000000000e+00 0.000000000000000000e+00 0.000000000000000000e+00 0.000000000000000000e+00 0.000000000000000000e+00 0.000000000000000000e+00 0.000000000000000000e+00 0.000000000000000000e+00 0.000000000000000000e+00 0.000000000000000000e+00
9.994374999999999787e-01 9.988437500000000302e-01 9.975312500000000915e-01 9.948124999999998774e-01 9.919062500000001004e-01 9.822812499999999947e-01 9.679375000000000062e-01 9.406562499999999716e-01 8.836562499999999210e-01 8.020624999999999005e-01 6.689062500000000355e-01 5.127812499999999662e-01 3.540937499999999849e-01 2.148750000000000104e-01 1.246874999999999928e-01 6.843750000000001221e-02 3.640625000000000805e-02 2.096875000000000128e-02 9.531250000000001527e-03 4.906250000000000021e-03 2.249999999999999830e-03 1.218749999999999998e-03 5.312500000000000382e-04 3.437499999999999801e-04 2.187499999999999774e-04 9.375000000000000195e-05 9.375000000000000195e-05 0.000000000000000000e+00 6.250000000000000130e-05 0.000000000000000000e+00 0.000000000000000000e+00 0.000000000000000000e+00 0.000000000000000000e+00 0.000000000000000000e+00 0.000000000000000000e+00 0.000000000000000000e+00 0.000000000000000000e+00 3.125000000000000065e-05 0.000000000000000000e+00 0.000000000000000000e+00 0.000000000000000000e+00 0.000000000000000000e+00 0.000000000000000000e+00 0.000000000000000000e+00 0.000000000000000000e+00 0.000000000000000000e+00 0.000000000000000000e+00 0.000000000000000000e+00 0.000000000000000000e+00 0.000000000000000000e+00 0.000000000000000000e+00 0.000000000000000000e+00 0.000000000000000000e+00 0.000000000000000000e+00 0.000000000000000000e+00 0.000000000000000000e+00 0.000000000000000000e+00 0.000000000000000000e+00 0.000000000000000000e+00 0.000000000000000000e+00 0.000000000000000000e+00
9.995625000000000204e-01 9.988124999999999920e-01 9.977812500000000639e-01 9.958750000000000657e-01 9.914999999999999369e-01 9.825312499999998561e-01 9.690625000000000488e-01 9.399374999999998703e-01 8.888437500000000435e-01 8.026250000000001439e-01 6.768750000000001155e-01 5.084374999999999867e-01 3.465624999999999956e-01 2.150624999999999898e-01 1.200937499999999991e-01 6.612499999999998934e-02 3.524999999999999661e-02 2.000000000000000042e-02 1.043750000000000060e-02 4.531249999999999688e-03 2.531250000000000080e-03 1.437500000000000193e-03 7.500000000000000156e-04 1.875000000000000039e-04 1.562500000000000033e-04 9.375000000000000195e-05 6.250000000000000130e-05 6.250000000000000130e-05 0.000000000000000000e+00 0.000000000000000000e+00 0.000000000000000000e+00 0.000000000000000000e+00 0.000000000000000000e+00 0.000000000000000000e+00 0.000000000000000000e+00 0.000000000000000000e+00 0.000000000000000000e+00 0.000000000000000000e+00 0.000000000000000000e+00 0.000000000000000000e+00 0.000000000000000000e+00 0.000000000000000000e+00 0.000000000000000000e+00 0.000000000000000000e+00 0.000000000000000000e+00 0.000000000000000000e+00 0.000000000000000000e+00 0.000000000000000000e+00 0.000000000000000000e+00 0.000000000000000000e+00 0.000000000000000000e+00 0.000000000000000000e+00 3.125000000000000065e-05 0.000000000000000000e+00 0.000000000000000000e+00 0.000000000000000000e+00 0.000000000000000000e+00 0.000000000000000000e+00 0.000000000000000000e+00 0.000000000000000000e+00 0.000000000000000000e+00
9.994062500000000515e-01 9.989687500000000719e-01 9.979062500000001057e-01 9.954062499999999369e-01 9.916875000000000551e-01 9.841874999999999929e-01 9.695937499999999210e-01 9.416562500000000835e-01 8.885312499999999947e-01 8.066562499999999636e-01 6.747812499999999991e-01 5.180937500000000195e-01 3.511875000000000413e-01 2.186562499999999964e-01 1.253437500000000038e-01 6.534374999999999212e-02 3.649999999999999772e-02 1.937499999999999986e-02 9.406249999999999681e-03 5.093749999999999320e-03 2.593750000000000135e-03 1.374999999999999920e-03 6.562500000000000408e-04 2.812499999999999787e-04 1.875000000000000039e-04 3.125000000000000065e-05 6.250000000000000130e-05 0.000000000000000000e+00 3.125000000000000065e-05 0.000000000000000000e+00 0.000000000000000000e+00 0.000000000000000000e+00 0.000000000000000000e+00 0.000000000000000000e+00 0.000000000000000000e+00 0.000000000000000000e+00 0.000000000000000000e+00 0.000000000000000000e+00 0.000000000000000000e+00 0.000000000000000000e+00 0.000000000000000000e+00 0.000000000000000000e+00 0.000000000000000000e+00 0.000000000000000000e+00 0.000000000000000000e+00 0.000000000000000000e+00 0.000000000000000000e+00 0.000000000000000000e+00 0.000000000000000000e+00 0.000000000000000000e+00 0.000000000000000000e+00 0.000000000000000000e+00 0.000000000000000000e+00 0.000000000000000000e+00 0.000000000000000000e+00 0.000000000000000000e+00 0.000000000000000000e+00 0.000000000000000000e+00 0.000000000000000000e+00 0.000000000000000000e+00 0.000000000000000000e+00
9.996562499999999130e-01 9.989999999999999991e-01 9.975937499999998348e-01 9.961875000000001146e-01 9.919999999999999929e-01 9.842812500000001075e-01 9.683437500000000586e-01 9.435312500000000435e-01 8.921562499999998730e-01 8.102812500000000639e-01 6.863749999999999574e-01 5.214999999999999636e-01 3.569687500000000013e-01 2.170625000000000193e-01 1.274062499999999987e-01 6.790625000000000133e-02 3.746875000000000205e-02 1.921874999999999972e-02 9.218750000000001249e-03 5.093749999999999320e-03 2.718749999999999813e-03 1.312500000000000082e-03 5.937499999999999853e-04 3.437499999999999801e-04 4.375000000000000633e-04 9.375000000000000195e-05 0.000000000000000000e+00 3.125000000000000065e-05 3.125000000000000065e-05 0.000000000000000000e+00 0.000000000000000000e+00 0.000000000000000000e+00 0.000000000000000000e+00 0.000000000000000000e+00 0.000000000000000000e+00 0.000000000000000000e+00 0.000000000000000000e+00 0.000000000000000000e+00 0.000000000000000000e+00 0.000000000000000000e+00 0.000000000000000000e+00 0.000000000000000000e+00 0.000000000000000000e+00 0.000000000000000000e+00 0.000000000000000000e+00 0.000000000000000000e+00 0.000000000000000000e+00 0.000000000000000000e+00 0.000000000000000000e+00 0.000000000000000000e+00 0.000000000000000000e+00 0.000000000000000000e+00 0.000000000000000000e+00 0.000000000000000000e+00 0.000000000000000000e+00 0.000000000000000000e+00 0.000000000000000000e+00 0.000000000000000000e+00 0.000000000000000000e+00 0.000000000000000000e+00 0.000000000000000000e+00
9.995625000000000204e-01 9.985624999999999085e-01 9.980624999999999636e-01 9.961249999999999272e-01 9.920937500000001075e-01 9.866250000000000853e-01 9.709999999999998632e-01 9.462187499999998863e-01 8.970000000000000195e-01 8.185937500000000089e-01 6.896250000000000435e-01 5.336562499999999432e-01 3.579375000000000195e-01 2.198437499999999767e-01 1.248437500000000033e-01 6.943750000000001310e-02 3.600000000000000422e-02 1.784375000000000197e-02 1.049999999999999892e-02 5.031250000000000132e-03 2.281250000000000291e-03 1.593750000000000114e-03 5.312500000000000382e-04 4.062500000000000356e-04 1.875000000000000039e-04 9.375000000000000195e-05 9.375000000000000195e-05 3.125000000000000065e-05 0.000000000000000000e+00 3.125000000000000065e-05 3.125000000000000065e-05 0.000000000000000000e+00 3.125000000000000065e-05 3.125000000000000065e-05 0.000000000000000000e+00 0.000000000000000000e+00 0.000000000000000000e+00 0.000000000000000000e+00 0.000000000000000000e+00 0.000000000000000000e+00 0.000000000000000000e+00 0.000000000000000000e+00 0.000000000000000000e+00 0.000000000000000000e+00 0.000000000000000000e+00 0.000000000000000000e+00 0.000000000000000000e+00 0.000000000000000000e+00 0.000000000000000000e+00 0.000000000000000000e+00 0.000000000000000000e+00 0.000000000000000000e+00 0.000000000000000000e+00 0.000000000000000000e+00 0.000000000000000000e+00 0.000000000000000000e+00 0.000000000000000000e+00 0.000000000000000000e+00 0.000000000000000000e+00 0.000000000000000000e+00 0.000000000000000000e+00
9.995000000000000551e-01 9.989374999999999227e-01 9.982499999999999707e-01 9.964687500000000142e-01 9.934374999999999734e-01 9.860937499999999911e-01 9.738124999999999698e-01 9.501874999999999627e-01 9.052187500000000719e-01 8.278124999999999512e-01 7.038125000000000631e-01 5.447812499999999947e-01 3.727187500000000431e-01 2.245937500000000087e-01 1.290312500000000140e-01 7.099999999999999367e-02 3.590625000000000067e-02 1.865625000000000269e-02 9.749999999999999986e-03 4.781249999999999042e-03 2.062500000000000097e-03 1.562500000000000087e-03 3.750000000000000078e-04 3.437499999999999801e-04 2.187500000000000317e-04 6.250000000000000130e-05 6.250000000000000130e-05 3.125000000000000065e-05 0.000000000000000000e+00 0.000000000000000000e+00 0.000000000000000000e+00 0.000000000000000000e+00 0.000000000000000000e+00 0.000000000000000000e+00 0.000000000000000000e+00 0.000000000000000000e+00 0.000000000000000000e+00 0.000000000000000000e+00 0.000000000000000000e+00 0.000000000000000000e+00 0.000000000000000000e+00 0.000000000000000000e+00 0.000000000000000000e+00 0.000000000000000000e+00 0.000000000000000000e+00 0.000000000000000000e+00 0.000000000000000000e+00 0.000000000000000000e+00 0.000000000000000000e+00 0.000000000000000000e+00 0.000000000000000000e+00 0.000000000000000000e+00 0.000000000000000000e+00 0.000000000000000000e+00 0.000000000000000000e+00 0.000000000000000000e+00 0.000000000000000000e+00 0.000000000000000000e+00 0.000000000000000000e+00 0.000000000000000000e+00 0.000000000000000000e+00
9.994999999999999440e-01 9.994687500000001279e-01 9.989375000000000338e-01 9.969687500000000702e-01 9.950312500000000338e-01 9.916875000000000551e-01 9.819375000000001297e-01 9.667812500000000364e-01 9.233437500000001297e-01 8.564999999999999281e-01 7.406250000000000888e-01 5.690625000000000266e-01 3.917499999999999871e-01 2.315937499999999871e-01 1.277500000000000024e-01 7.025000000000000688e-02 3.662500000000000477e-02 1.990624999999999686e-02 1.003125000000000024e-02 4.687499999999999827e-03 2.906249999999999979e-03 1.031250000000000049e-03 5.312500000000000382e-04 3.437499999999999801e-04 2.187500000000000317e-04 6.250000000000000130e-05 9.375000000000000195e-05 3.125000000000000065e-05 0.000000000000000000e+00 0.000000000000000000e+00 0.000000000000000000e+00 0.000000000000000000e+00 0.000000000000000000e+00 0.000000000000000000e+00 0.000000000000000000e+00 0.000000000000000000e+00 0.000000000000000000e+00 0.000000000000000000e+00 0.000000000000000000e+00 0.000000000000000000e+00 0.000000000000000000e+00 0.000000000000000000e+00 0.000000000000000000e+00 0.000000000000000000e+00 0.000000000000000000e+00 0.000000000000000000e+00 0.000000000000000000e+00 0.000000000000000000e+00 0.000000000000000000e+00 0.000000000000000000e+00 0.000000000000000000e+00 0.000000000000000000e+00 0.000000000000000000e+00 0.000000000000000000e+00 0.000000000000000000e+00 0.000000000000000000e+00 0.000000000000000000e+00 0.000000000000000000e+00 0.000000000000000000e+00 0.000000000000000000e+00 0.000000000000000000e+00
9.999687500000000728e-01 1.000000000000000000e+00 9.999687500000000728e-01 9.999375000000000346e-01 9.999375000000000346e-01 9.996562499999999130e-01 9.996249999999999858e-01 9.990312500000000373e-01 9.979374999999999218e-01 9.967499999999999138e-01 9.890312500000000284e-01 7.533749999999999059e-01 5.684375000000000400e-01 2.500312500000000382e-01 1.360937499999999856e-01 6.981249999999998568e-02 4.021874999999999756e-02 1.993750000000000036e-02 9.812500000000000042e-03 4.937500000000000049e-03 2.531250000000000080e-03 1.312500000000000082e-03 5.000000000000000104e-04 3.125000000000000065e-04 1.562500000000000033e-04 1.250000000000000026e-04 3.125000000000000065e-05 0.000000000000000000e+00 0.000000000000000000e+00 0.000000000000000000e+00 0.000000000000000000e+00 0.000000000000000000e+00 0.000000000000000000e+00 0.000000000000000000e+00 0.000000000000000000e+00 0.000000000000000000e+00 0.000000000000000000e+00 0.000000000000000000e+00 0.000000000000000000e+00 0.000000000000000000e+00 0.000000000000000000e+00 0.000000000000000000e+00 0.000000000000000000e+00 0.000000000000000000e+00 0.000000000000000000e+00 0.000000000000000000e+00 0.000000000000000000e+00 0.000000000000000000e+00 0.000000000000000000e+00 0.000000000000000000e+00 0.000000000000000000e+00 3.125000000000000065e-05 0.000000000000000000e+00 0.000000000000000000e+00 0.000000000000000000e+00 0.000000000000000000e+00 0.000000000000000000e+00 0.000000000000000000e+00 0.000000000000000000e+00 0.000000000000000000e+00 0.000000000000000000e+00
1.000000000000000000e+00 1.000000000000000000e+00 1.000000000000000000e+00 1.000000000000000000e+00 9.999687500000000728e-01 1.000000000000000000e+00 9.999687500000000728e-01 9.997812500000000657e-01 9.997500000000000275e-01 9.994062500000000515e-01 9.989687500000000719e-01 9.966250000000000941e-01 9.897812500000000568e-01 7.525625000000000231e-01 3.579687500000000577e-01 7.356250000000000289e-02 3.796874999999999556e-02 1.981250000000000025e-02 9.874999999999998362e-03 4.999999999999999237e-03 2.374999999999999941e-03 1.062500000000000076e-03 5.000000000000000104e-04 3.750000000000000078e-04 3.125000000000000065e-05 9.375000000000000195e-05 3.125000000000000065e-05 0.000000000000000000e+00 6.250000000000000130e-05 6.250000000000000130e-05 0.000000000000000000e+00 0.000000000000000000e+00 0.000000000000000000e+00 0.000000000000000000e+00 0.000000000000000000e+00 0.000000000000000000e+00 0.000000000000000000e+00 0.000000000000000000e+00 0.000000000000000000e+00 0.000000000000000000e+00 0.000000000000000000e+00 0.000000000000000000e+00 0.000000000000000000e+00 0.000000000000000000e+00 0.000000000000000000e+00 0.000000000000000000e+00 0.000000000000000000e+00 0.000000000000000000e+00 0.000000000000000000e+00 0.000000000000000000e+00 0.000000000000000000e+00 0.000000000000000000e+00 0.000000000000000000e+00 0.000000000000000000e+00 0.000000000000000000e+00 0.000000000000000000e+00 0.000000000000000000e+00 0.000000000000000000e+00 0.000000000000000000e+00 0.000000000000000000e+00 0.000000000000000000e+00
1.000000000000000000e+00 1.000000000000000000e+00 1.000000000000000000e+00 1.000000000000000000e+00 9.999687500000000728e-01 1.000000000000000000e+00 9.999687500000000728e-01 9.999687500000000728e-01 9.998750000000000693e-01 9.997499999999999165e-01 9.995937500000000586e-01 9.989062499999998845e-01 9.974687500000000151e-01 9.944999999999998286e-01 9.760937500000000933e-01 3.109062500000000506e-01 2.723749999999999782e-01 1.921874999999999972e-02 1.006250000000000026e-02 5.218749999999999431e-03 2.468750000000000024e-03 1.093750000000000104e-03 4.687499999999999827e-04 4.375000000000000633e-04 1.875000000000000039e-04 1.250000000000000026e-04 6.250000000000000130e-05 3.125000000000000065e-05 3.125000000000000065e-05 0.000000000000000000e+00 0.000000000000000000e+00 0.000000000000000000e+00 0.000000000000000000e+00 0.000000000000000000e+00 0.000000000000000000e+00 0.000000000000000000e+00 0.000000000000000000e+00 0.000000000000000000e+00 0.000000000000000000e+00 0.000000000000000000e+00 0.000000000000000000e+00 0.000000000000000000e+00 3.125000000000000065e-05 0.000000000000000000e+00 0.000000000000000000e+00 0.000000000000000000e+00 0.000000000000000000e+00 0.000000000000000000e+00 0.000000000000000000e+00 0.000000000000000000e+00 0.000000000000000000e+00 0.000000000000000000e+00 0.000000000000000000e+00 0.000000000000000000e+00 0.000000000000000000e+00 0.000000000000000000e+00 0.000000000000000000e+00 0.000000000000000000e+00 0.000000000000000000e+00 0.000000000000000000e+00 0.000000000000000000e+00
1.000000000000000000e+00 9.999687500000000728e-01 1.000000000000000000e+00 1.000000000000000000e+00 1.000000000000000000e+00 1.000000000000000000e+00 1.000000000000000000e+00 9.999062500000001075e-01 9.999687500000000728e-01 9.999062500000001075e-01 9.998437499999999201e-01 9.993124999999999369e-01 9.991562500000000790e-01 9.982812500000000089e-01 9.976249999999999840e-01 9.882187500000000346e-01 2.819687499999999902e-01 2.646562499999999818e-01 2.395624999999999838e-01 4.468749999999999632e-03 2.374999999999999941e-03 1.437499999999999976e-03 6.874999999999999601e-04 2.812499999999999787e-04 1.875000000000000039e-04 2.187500000000000317e-04 3.125000000000000065e-05 3.125000000000000065e-05 3.125000000000000065e-05 0.000000000000000000e+00 0.000000000000000000e+00 0.000000000000000000e+00 0.000000000000000000e+00 0.000000000000000000e+00 0.000000000000000000e+00 0.000000000000000000e+00 0.000000000000000000e+00 0.000000000000000000e+00 0.000000000000000000e+00 0.000000000000000000e+00 0.000000000000000000e+00 0.000000000000000000e+00 0.000000000000000000e+00 0.000000000000000000e+00 0.000000000000000000e+00 0.000000000000000000e+00 0.000000000000000000e+00 0.000000000000000000e+00 0.000000000000000000e+00 0.000000000000000000e+00 0.000000000000000000e+00 0.000000000000000000e+00 0.000000000000000000e+00 0.000000000000000000e+00 0.000000000000000000e+00 0.000000000000000000e+00 0.000000000000000000e+00 0.000000000000000000e+00 0.000000000000000000e+00 0.000000000000000000e+00 0.000000000000000000e+00
1.000000000000000000e+00 1.000000000000000000e+00 1.000000000000000000e+00 1.000000000000000000e+00 1.000000000000000000e+00 1.000000000000000000e+00 9.999687500000000728e-01 1.000000000000000000e+00 1.000000000000000000e+00 9.999687500000000728e-01 9.999062500000001075e-01 9.998437500000001421e-01 9.996249999999999858e-01 9.988749999999999574e-01 9.989999999999999991e-01 9.968125000000001013e-01 9.904687500000000089e-01 4.782499999999999529e-01 2.570625000000000271e-01 2.513124999999999942e-01 2.343749999999999913e-03 1.468750000000000003e-03 4.687499999999999827e-04 1.875000000000000039e-04 6.250000000000000130e-05 3.125000000000000065e-05 0.000000000000000000e+00 3.125000000000000065e-05 0.000000000000000000e+00 0.000000000000000000e+00 0.000000000000000000e+00 0.000000000000000000e+00 0.000000000000000000e+00 0.000000000000000000e+00 0.000000000000000000e+00 0.000000000000000000e+00 0.000000000000000000e+00 0.000000000000000000e+00 0.000000000000000000e+00 0.000000000000000000e+00 0.000000000000000000e+00 0.000000000000000000e+00 0.000000000000000000e+00 0.000000000000000000e+00 0.000000000000000000e+00 0.000000000000000000e+00 0.000000000000000000e+00 0.000000000000000000e+00 0.000000000000000000e+00 0.000000000000000000e+00 0.000000000000000000e+00 0.000000000000000000e+00 0.000000000000000000e+00 0.000000000000000000e+00 0.000000000000000000e+00 0.000000000000000000e+00 0.000000000000000000e+00 0.000000000000000000e+00 0.000000000000000000e+00 0.000000000000000000e+00 0.000000000000000000e+00
1.000000000000000000e+00 1.000000000000000000e+00 1.000000000000000000e+00 1.000000000000000000e+00 1.000000000000000000e+00 1.000000000000000000e+00 1.000000000000000000e+00 1.000000000000000000e+00 1.000000000000000000e+00 9.999687500000000728e-01 1.000000000000000000e+00 9.999375000000000346e-01 9.998125000000002149e-01 9.994062500000000515e-01 9.994062500000000515e-01 9.989999999999999991e-01 9.978749999999999565e-01 9.978437500000000293e-01 4.807187499999999725e-01 2.547499999999999765e-01 2.515625000000000222e-01 2.468124999999999625e-01 8.750000000000001266e-04 4.062500000000000356e-04 1.875000000000000039e-04 3.125000000000000065e-05 6.250000000000000130e-05 3.125000000000000065e-05 0.000000000000000000e+00 0.000000000000000000e+00 0.000000000000000000e+00 0.000000000000000000e+00 0.000000000000000000e+00 0.000000000000000000e+00 0.000000000000000000e+00 0.000000000000000000e+00 0.000000000000000000e+00 0.000000000000000000e+00 0.000000000000000000e+00 0.000000000000000000e+00 0.000000000000000000e+00 0.000000000000000000e+00 0.000000000000000000e+00 0.000000000000000000e+00 0.000000000000000000e+00 0.000000000000000000e+00 0.000000000000000000e+00 0.000000000000000000e+00 0.000000000000000000e+00 0.000000000000000000e+00 0.000000000000000000e+00 0.000000000000000000e+00 0.000000000000000000e+00 0.000000000000000000e+00 0.000000000000000000e+00 0.000000000000000000e+00 0.000000000000000000e+00 0.000000000000000000e+00 0.000000000000000000e+00 0.000000000000000000e+00 0.000000000000000000e+00
1.000000000000000000e+00 1.000000000000000000e+00 1.000000000000000000e+00 1.000000000000000000e+00 1.000000000000000000e+00 1.000000000000000000e+00 1.000000000000000000e+00 1.000000000000000000e+00 1.000000000000000000e+00 9.999687500000000728e-01 1.000000000000000000e+00 1.000000000000000000e+00 9.999375000000000346e-01 9.998124999999999929e-01 9.999062500000001075e-01 9.995000000000000551e-01 9.991249999999999298e-01 9.990624999999999645e-01 9.931562499999999627e-01 5.727812500000000195e-01 2.520312499999999845e-01 2.508124999999999938e-01 2.493437500000000306e-01 2.034687500000000038e-01 9.375000000000000195e-05 6.250000000000000130e-05 9.375000000000000195e-05 3.125000000000000065e-05 0.000000000000000000e+00 0.000000000000000000e+00 0.000000000000000000e+00 0.000000000000000000e+00 0.000000000000000000e+00 0.000000000000000000e+00 0.000000000000000000e+00 0.000000000000000000e+00 0.000000000000000000e+00 0.000000000000000000e+00 3.125000000000000065e-05 0.000000000000000000e+00 0.000000000000000000e+00 0.000000000000000000e+00 0.000000000000000000e+00 0.000000000000000000e+00 0.000000000000000000e+00 0.000000000000000000e+00 0.000000000000000000e+00 0.000000000000000000e+00 0.000000000000000000e+00 0.000000000000000000e+00 0.000000000000000000e+00 0.000000000000000000e+00 0.000000000000000000e+00 0.000000000000000000e+00 0.000000000000000000e+00 0.000000000000000000e+00 0.000000000000000000e+00 0.000000000000000000e+00 0.000000000000000000e+00 0.000000000000000000e+00 0.000000000000000000e+00
1.000000000000000000e+00 1.000000000000000000e+00 1.000000000000000000e+00 1.000000000000000000e+00 1.000000000000000000e+00 1.000000000000000000e+00 1.000000000000000000e+00 1.000000000000000000e+00 1.000000000000000000e+00 9.999687500000000728e-01 1.000000000000000000e+00 9.999687500000000728e-01 1.000000000000000000e+00 1.000000000000000000e+00 9.999062500000001075e-01 9.999687500000000728e-01 9.998437499999999201e-01 9.988749999999999574e-01 9.974374999999999769e-01 9.939999999999999947e-01 5.716562499999999769e-01 2.513437500000000324e-01 2.505312499999999831e-01 2.498124999999999929e-01 2.485312500000000091e-01 9.375000000000000195e-05 6.250000000000000130e-05 0.000000000000000000e+00 0.000000000000000000e+00 0.000000000000000000e+00 0.000000000000000000e+00 0.000000000000000000e+00 0.000000000000000000e+00 0.000000000000000000e+00 0.000000000000000000e+00 0.000000000000000000e+00 0.000000000000000000e+00 0.000000000000000000e+00 0.000000000000000000e+00 0.000000000000000000e+00 0.000000000000000000e+00 0.000000000000000000e+00 0.000000000000000000e+00 0.000000000000000000e+00 0.000000000000000000e+00 0.000000000000000000e+00 0.000000000000000000e+00 0.000000000000000000e+00 0.000000000000000000e+00 0.000000000000000000e+00 0.000000000000000000e+00 0.000000000000000000e+00 0.000000000000000000e+00 0.000000000000000000e+00 0.000000000000000000e+00 0.000000000000000000e+00 0.000000000000000000e+00 0.000000000000000000e+00 0.000000000000000000e+00 0.000000000000000000e+00 0.000000000000000000e+00
1.000000000000000000e+00 1.000000000000000000e+00 1.000000000000000000e+00 1.000000000000000000e+00 1.000000000000000000e+00 1.000000000000000000e+00 1.000000000000000000e+00 1.000000000000000000e+00 1.000000000000000000e+00 1.000000000000000000e+00 1.000000000000000000e+00 1.000000000000000000e+00 1.000000000000000000e+00 9.999375000000000346e-01 9.999375000000000346e-01 9.998750000000000693e-01 9.997812500000000657e-01 9.993124999999999369e-01 9.995000000000000551e-01 9.994687500000001279e-01 9.931562499999999627e-01 7.093125000000000124e-01 2.508124999999999938e-01 2.502812500000000107e-01 2.500312500000000382e-01 2.493750000000000411e-01 2.461875000000000036e-01 3.125000000000000065e-05 0.000000000000000000e+00 3.125000000000000065e-05 0.000000000000000000e+00 0.000000000000000000e+00 0.000000000000000000e+00 0.000000000000000000e+00 0.000000000000000000e+00 0.000000000000000000e+00 0.000000000000000000e+00 0.000000000000000000e+00 0.000000000000000000e+00 0.000000000000000000e+00 0.000000000000000000e+00 0.000000000000000000e+00 0.000000000000000000e+00 0.000000000000000000e+00 0.000000000000000000e+00 0.000000000000000000e+00 0.000000000000000000e+00 0.000000000000000000e+00 0.000000000000000000e+00 0.000000000000000000e+00 0.000000000000000000e+00 0.000000000000000000e+00 0.000000000000000000e+00 0.000000000000000000e+00 0.000000000000000000e+00 0.000000000000000000e+00 0.000000000000000000e+00 0.000000000000000000e+00 0.000000000000000000e+00 0.000000000000000000e+00 0.000000000000000000e+00
1.000000000000000000e+00 1.000000000000000000e+00 1.000000000000000000e+00 1.000000000000000000e+00 1.000000000000000000e+00 1.000000000000000000e+00 1.000000000000000000e+00 1.000000000000000000e+00 1.000000000000000000e+00 1.000000000000000000e+00 1.000000000000000000e+00 1.000000000000000000e+00 1.000000000000000000e+00 1.000000000000000000e+00 1.000000000000000000e+00 9.999062500000001075e-01 9.999375000000000346e-01 9.998124999999999929e-01 9.998124999999999929e-01 9.995937500000000586e-01 9.981249999999999289e-01 9.946562500000000195e-01 6.117812500000000542e-01 2.505312499999999831e-01 2.504062499999999969e-01 2.500625000000000209e-01 2.499062500000000520e-01 2.489687500000000164e-01 1.990000000000000102e-01 0.000000000000000000e+00 0.000000000000000000e+00 0.000000000000000000e+00 3.125000000000000065e-05 0.000000000000000000e+00 0.000000000000000000e+00 0.000000000000000000e+00 0.000000000000000000e+00 0.000000000000000000e+00 0.000000000000000000e+00 0.000000000000000000e+00 0.000000000000000000e+00 0.000000000000000000e+00 0.000000000000000000e+00 0.000000000000000000e+00 0.000000000000000000e+00 0.000000000000000000e+00 0.000000000000000000e+00 0.000000000000000000e+00 0.000000000000000000e+00 0.000000000000000000e+00 0.000000000000000000e+00 0.000000000000000000e+00 0.000000000000000000e+00 0.000000000000000000e+00 0.000000000000000000e+00 0.000000000000000000e+00 0.000000000000000000e+00 0.000000000000000000e+00 0.000000000000000000e+00 0.000000000000000000e+00 0.000000000000000000e+00
1.000000000000000000e+00 1.000000000000000000e+00 1.000000000000000000e+00 1.000000000000000000e+00 1.000000000000000000e+00 1.000000000000000000e+00 1.000000000000000000e+00 1.000000000000000000e+00 1.000000000000000000e+00 1.000000000000000000e+00 1.000000000000000000e+00 1.000000000000000000e+00 1.000000000000000000e+00 1.000000000000000000e+00 1.000000000000000000e+00 9.999375000000000346e-01 1.000000000000000000e+00 9.997187499999998783e-01 9.998749999999999583e-01 9.994687500000001279e-01 9.995312500000000933e-01 9.984687500000000160e-01 9.957187499999999858e-01 6.500624999999999876e-01 3.395000000000000240e-01 2.500937500000000591e-01 2.500937500000000036e-01 2.498437500000000033e-01 2.496875000000000067e-01 2.486250000000000127e-01 0.000000000000000000e+00 0.000000000000000000e+00 0.000000000000000000e+00 0.000000000000000000e+00 0.000000000000000000e+00 0.000000000000000000e+00 0.000000000000000000e+00 0.000000000000000000e+00 0.000000000000000000e+00 0.000000000000000000e+00 0.000000000000000000e+00 0.000000000000000000e+00 0.000000000000000000e+00 0.000000000000000000e+00 0.000000000000000000e+00 0.000000000000000000e+00 0.000000000000000000e+00 0.000000000000000000e+00 0.000000000000000000e+00 0.000000000000000000e+00 0.000000000000000000e+00 0.000000000000000000e+00 0.000000000000000000e+00 0.000000000000000000e+00 0.000000000000000000e+00 0.000000000000000000e+00 0.000000000000000000e+00 0.000000000000000000e+00 0.000000000000000000e+00 0.000000000000000000e+00 0.000000000000000000e+00
1.000000000000000000e+00 1.000000000000000000e+00 1.000000000000000000e+00 1.000000000000000000e+00 1.000000000000000000e+00 1.000000000000000000e+00 1.000000000000000000e+00 1.000000000000000000e+00 1.000000000000000000e+00 1.000000000000000000e+00 1.000000000000000000e+00 1.000000000000000000e+00 1.000000000000000000e+00 1.000000000000000000e+00 1.000000000000000000e+00 1.000000000000000000e+00 9.999375000000000346e-01 9.997812500000000657e-01 9.999062500000001075e-01 9.998437499999999201e-01 9.993749999999999023e-01 9.988437500000000302e-01 9.992499999999999716e-01 9.858124999999999805e-01 7.837499999999999467e-01 3.089687500000000142e-01 2.502187500000000453e-01 2.500312500000000382e-01 2.500312500000000382e-01 2.500000000000000000e-01 2.490312499999999818e-01 2.455624999999999891e-01 0.000000000000000000e+00 0.000000000000000000e+00 0.000000000000000000e+00 0.000000000000000000e+00 0.000000000000000000e+00 0.000000000000000000e+00 0.000000000000000000e+00 0.000000000000000000e+00 0.000000000000000000e+00 0.000000000000000000e+00 0.000000000000000000e+00 0.000000000000000000e+00 0.000000000000000000e+00 0.000000000000000000e+00 0.000000000000000000e+00 0.000000000000000000e+00 0.000000000000000000e+00 0.000000000000000000e+00 0.000000000000000000e+00 0.000000000000000000e+00 0.000000000000000000e+00 0.000000000000000000e+00 0.000000000000000000e+00 0.000000000000000000e+00 0.000000000000000000e+00 0.000000000000000000e+00 0.000000000000000000e+00 0.000000000000000000e+00 0.000000000000000000e+00
1.000000000000000000e+00 1.000000000000000000e+00 1.000000000000000000e+00 1.000000000000000000e+00 1.000000000000000000e+00 1.000000000000000000e+00 1.000000000000000000e+00 1.000000000000000000e+00 1.000000000000000000e+00 9.999687500000000728e-01 1.000000000000000000e+00 1.000000000000000000e+00 1.000000000000000000e+00 1.000000000000000000e+00 9.999687500000000728e-01 1.000000000000000000e+00 1.000000000000000000e+00 9.999375000000000346e-01 9.999062500000001075e-01 9.997187499999998783e-01 9.997812500000000657e-01 9.996562499999999130e-01 9.990624999999999645e-01 9.980937500000001128e-01 9.893750000000001155e-01 6.771249999999999769e-01 3.609687500000000049e-01 2.500625000000000209e-01 2.502187499999999898e-01 2.499687500000000173e-01 2.499687500000000173e-01 2.497812500000000102e-01 2.491562500000000235e-01 1.570937499999999765e-01 0.000000000000000000e+00 0.000000000000000000e+00 0.000000000000000000e+00 0.000000000000000000e+00 0.000000000000000000e+00 0.000000000000000000e+00 0.000000000000000000e+00 0.000000000000000000e+00 0.000000000000000000e+00 0.000000000000000000e+00 0.000000000000000000e+00 0.000000000000000000e+00 0.000000000000000000e+00 0.000000000000000000e+00 0.000000000000000000e+00 0.000000000000000000e+00 0.000000000000000000e+00 0.000000000000000000e+00 0.000000000000000000e+00 0.000000000000000000e+00 0.000000000000000000e+00 0.000000000000000000e+00 0.000000000000000000e+00 0.000000000000000000e+00 0.000000000000000000e+00 0.000000000000000000e+00 0.000000000000000000e+00
1.000000000000000000e+00 1.000000000000000000e+00 1.000000000000000000e+00 1.000000000000000000e+00 1.000000000000000000e+00 1.000000000000000000e+00 1.000000000000000000e+00 1.000000000000000000e+00 1.000000000000000000e+00 1.000000000000000000e+00 1.000000000000000000e+00 1.000000000000000000e+00 1.000000000000000000e+00 1.000000000000000000e+00 1.000000000000000000e+00 1.000000000000000000e+00 1.000000000000000000e+00 9.999687500000000728e-01 9.999062500000001075e-01 9.999687500000000728e-01 9.998437499999999201e-01 9.997812500000000657e-01 9.998437500000001421e-01 9.996249999999999858e-01 9.966874999999999485e-01 9.651562500000000488e-01 6.137187499999999796e-01 3.275937499999999614e-01 2.501562499999999689e-01 2.501249999999999862e-01 2.500624999999999654e-01 2.499687499999999896e-01 2.499375000000000069e-01 2.495625000000000482e-01 2.487499999999999711e-01 0.000000000000000000e+00 0.000000000000000000e+00 0.000000000000000000e+00 0.000000000000000000e+00 0.000000000000000000e+00 0.000000000000000000e+00 0.000000000000000000e+00 0.000000000000000000e+00 0.000000000000000000e+00 0.000000000000000000e+00 0.000000000000000000e+00 0.000000000000000000e+00 0.000000000000000000e+00 0.000000000000000000e+00 0.000000000000000000e+00 0.000000000000000000e+00 0.000000000000000000e+00 0.000000000000000000e+00 0.000000000000000000e+00 0.000000000000000000e+00 0.000000000000000000e+00 0.000000000000000000e+00 0.000000000000000000e+00 0.000000000000000000e+00 0.000000000000000000e+00 0.000000000000000000e+00
1.000000000000000000e+00 1.000000000000000000e+00 1.000000000000000000e+00 1.000000000000000000e+00 1.000000000000000000e+00 1.000000000000000000e+00 1.000000000000000000e+00 9.999687500000000728e-01 1.000000000000000000e+00 1.000000000000000000e+00 1.000000000000000000e+00 1.000000000000000000e+00 1.000000000000000000e+00 1.000000000000000000e+00 1.000000000000000000e+00 1.000000000000000000e+00 1.000000000000000000e+00 1.000000000000000000e+00 9.999062500000001075e-01 9.999375000000000346e-01 9.998437499999999201e-01 9.997812500000000657e-01 9.997500000000000275e-01 9.995625000000000204e-01 9.984062500000000506e-01 9.970000000000001084e-01 9.601562500000000444e-01 5.796562499999999840e-01 4.411562499999999720e-01 2.502812500000000107e-01 2.502187500000000453e-01 2.500000000000000000e-01 2.500000000000000000e-01 2.498750000000000138e-01 2.499375000000000069e-01 2.495624999999999927e-01 2.462499999999999967e-01 0.000000000000000000e+00 0.000000000000000000e+00 0.000000000000000000e+00 0.000000000000000000e+00 0.000000000000000000e+00 0.000000000000000000e+00 0.000000000000000000e+00 0.000000000000000000e+00 0.000000000000000000e+00 0.000000000000000000e+00 0.000000000000000000e+00 0.000000000000000000e+00 0.000000000000000000e+00 0.000000000000000000e+00 0.000000000000000000e+00 0.000000000000000000e+00 0.000000000000000000e+00 0.000000000000000000e+00 0.000000000000000000e+00 0.000000000000000000e+00 0.000000000000000000e+00 0.000000000000000000e+00 0.000000000000000000e+00 0.000000000000000000e+00
1.000000000000000000e+00 1.000000000000000000e+00 1.000000000000000000e+00 1.000000000000000000e+00 1.000000000000000000e+00 1.000000000000000000e+00 1.000000000000000000e+00 1.000000000000000000e+00 1.000000000000000000e+00 1.000000000000000000e+00 1.000000000000000000e+00 9.999687500000000728e-01 1.000000000000000000e+00 1.000000000000000000e+00 1.000000000000000000e+00 1.000000000000000000e+00 9.999687500000000728e-01 1.000000000000000000e+00 1.000000000000000000e+00 9.999375000000000346e-01 9.999062500000001075e-01 9.997812499999998437e-01 9.998124999999999929e-01 9.996874999999999512e-01 9.996249999999999858e-01 9.989062499999998845e-01 9.981562500000000782e-01 9.157812499999999911e-01 6.376249999999999973e-01 3.449062500000000253e-01 2.506875000000000075e-01 2.500000000000000000e-01 2.500937500000000036e-01 2.499687500000000173e-01 2.500000000000000000e-01 2.499062499999999964e-01 2.499062499999999964e-01 2.490937500000000304e-01 1.688437500000000147e-01 0.000000000000000000e+00 0.000000000000000000e+00 0.000000000000000000e+00 0.000000000000000000e+00 0.000000000000000000e+00 0.000000000000000000e+00 0.000000000000000000e+00 0.000000000000000000e+00 0.000000000000000000e+00 0.000000000000000000e+00 0.000000000000000000e+00 0.000000000000000000e+00 0.000000000000000000e+00 0.000000000000000000e+00 0.000000000000000000e+00 0.000000000000000000e+00 0.000000000000000000e+00 0.000000000000000000e+00 0.000000000000000000e+00 0.000000000000000000e+00 0.000000000000000000e+00 0.000000000000000000e+00
1.000000000000000000e+00 1.000000000000000000e+00 1.000000000000000000e+00 1.000000000000000000e+00 1.000000000000000000e+00 1.000000000000000000e+00 1.000000000000000000e+00 1.000000000000000000e+00 1.000000000000000000e+00 1.000000000000000000e+00 1.000000000000000000e+00 1.000000000000000000e+00 1.000000000000000000e+00 1.000000000000000000e+00 1.000000000000000000e+00 1.000000000000000000e+00 1.000000000000000000e+00 1.000000000000000000e+00 9.999375000000000346e-01 1.000000000000000000e+00 9.999375000000000346e-01 9.998125000000002149e-01 9.998437499999999201e-01 9.996874999999999512e-01 9.995937500000000586e-01 9.994062500000000515e-01 9.983437499999998632e-01 9.969374999999999210e-01 8.569999999999999840e-01 6.439375000000000515e-01 3.689062500000000466e-01 2.506562499999999694e-01 2.500937500000000036e-01 2.500000000000000000e-01 2.499687499999999896e-01 2.500000000000000000e-01 2.499375000000000069e-01 2.498124999999999929e-01 2.497812500000000102e-01 2.477812499999999807e-01 0.000000000000000000e+00 0.000000000000000000e+00 0.000000000000000000e+00 0.000000000000000000e+00 0.000000000000000000e+00 0.000000000000000000e+00 0.000000000000000000e+00 0.000000000000000000e+00 0.000000000000000000e+00 0.000000000000000000e+00 0.000000000000000000e+00 0.000000000000000000e+00 0.000000000000000000e+00 0.000000000000000000e+00 0.000000000000000000e+00 0.000000000000000000e+00 0.000000000000000000e+00 3.125000000000000065e-05 0.000000000000000000e+00 0.000000000000000000e+00 0.000000000000000000e+00
1.000000000000000000e+00 1.000000000000000000e+00 1.000000000000000000e+00 1.000000000000000000e+00 1.000000000000000000e+00 1.000000000000000000e+00 1.000000000000000000e+00 1.000000000000000000e+00 1.000000000000000000e+00 1.000000000000000000e+00 1.000000000000000000e+00 1.000000000000000000e+00 1.000000000000000000e+00 1.000000000000000000e+00 1.000000000000000000e+00 1.000000000000000000e+00 1.000000000000000000e+00 1.000000000000000000e+00 9.999687500000000728e-01 1.000000000000000000e+00 9.999687500000000728e-01 9.999687500000000728e-01 9.999062500000001075e-01 9.998124999999999929e-01 9.997187499999998783e-01 9.997812500000000657e-01 9.991562500000000790e-01 9.996562499999999130e-01 9.980312500000000364e-01 5.949999999999999734e-01 4.313749999999999529e-01 3.848749999999999671e-01 2.564062499999999467e-01 2.500624999999999654e-01 2.500000000000000000e-01 2.500000000000000000e-01 2.499687500000000173e-01 2.499687500000000173e-01 2.499375000000000069e-01 2.498437500000000033e-01 2.495312499999999822e-01 2.453124999999999889e-01 0.000000000000000000e+00 0.000000000000000000e+00 0.000000000000000000e+00 0.000000000000000000e+00 0.000000000000000000e+00 0.000000000000000000e+00 3.125000000000000065e-05 0.000000000000000000e+00 0.000000000000000000e+00 0.000000000000000000e+00 0.000000000000000000e+00 0.000000000000000000e+00 0.000000000000000000e+00 0.000000000000000000e+00 0.000000000000000000e+00 0.000000000000000000e+00 0.000000000000000000e+00 0.000000000000000000e+00 0.000000000000000000e+00
1.000000000000000000e+00 1.000000000000000000e+00 1.000000000000000000e+00 1.000000000000000000e+00 1.000000000000000000e+00 1.000000000000000000e+00 1.000000000000000000e+00 1.000000000000000000e+00 1.000000000000000000e+00 1.000000000000000000e+00 1.000000000000000000e+00 1.000000000000000000e+00 1.000000000000000000e+00 1.000000000000000000e+00 1.000000000000000000e+00 1.000000000000000000e+00 1.000000000000000000e+00 1.000000000000000000e+00 1.000000000000000000e+00 9.999687500000000728e-01 9.999375000000000346e-01 9.999687500000000728e-01 9.998750000000000693e-01 9.998437499999999201e-01 9.998437499999999201e-01 9.996562499999999130e-01 9.996875000000000622e-01 9.990937500000001137e-01 9.983437500000000853e-01 9.791562500000001723e-01 7.350000000000000977e-01 4.031874999999999210e-01 3.115937500000000027e-01 2.560625000000000262e-01 2.501874999999999516e-01 2.500000000000000000e-01 2.500000000000000000e-01 2.500000000000000000e-01 2.500000000000000000e-01 2.499687500000000173e-01 2.500000000000000000e-01 2.497812500000000102e-01 2.492812500000000375e-01 1.735937500000000189e-01 0.000000000000000000e+00 0.000000000000000000e+00 0.000000000000000000e+00 0.000000000000000000e+00 0.000000000000000000e+00 0.000000000000000000e+00 0.000000000000000000e+00 0.000000000000000000e+00 0.000000000000000000e+00 0.000000000000000000e+00 0.000000000000000000e+00 0.000000000000000000e+00 0.000000000000000000e+00 0.000000000000000000e+00 0.000000000000000000e+00 0.000000000000000000e+00 0.000000000000000000e+00
1.000000000000000000e+00 1.000000000000000000e+00 1.000000000000000000e+00 1.000000000000000000e+00 1.000000000000000000e+00 1.000000000000000000e+00 1.000000000000000000e+00 1.000000000000000000e+00 1.000000000000000000e+00 1.000000000000000000e+00 1.000000000000000000e+00 1.000000000000000000e+00 1.000000000000000000e+00 1.000000000000000000e+00 1.000000000000000000e+00 1.000000000000000000e+00 9.999687500000000728e-01 1.000000000000000000e+00 1.000000000000000000e+00 1.000000000000000000e+00 1.000000000000000000e+00 1.000000000000000000e+00 9.998437499999999201e-01 9.998750000000000693e-01 9.997812500000000657e-01 9.996562499999999130e-01 9.994687499999999059e-01 9.992812499999998987e-01 9.980624999999999636e-01 9.979999999999999982e-01 9.499375000000001013e-01 5.664374999999999272e-01 5.292187499999999600e-01 2.958124999999999782e-01 2.535625000000000240e-01 2.500000000000000000e-01 2.500000000000000000e-01 2.500000000000000000e-01 2.499375000000000069e-01 2.499375000000000069e-01 2.499062499999999964e-01 2.500000000000000000e-01 2.497812500000000102e-01 2.494999999999999996e-01 2.481562499999999949e-01 0.000000000000000000e+00 0.000000000000000000e+00 0.000000000000000000e+00 0.000000000000000000e+00 0.000000000000000000e+00 0.000000000000000000e+00 0.000000000000000000e+00 0.000000000000000000e+00 0.000000000000000000e+00 0.000000000000000000e+00 0.000000000000000000e+00 0.000000000000000000e+00 0.000000000000000000e+00 0.000000000000000000e+00 0.000000000000000000e+00 0.000000000000000000e+00
1.000000000000000000e+00 1.000000000000000000e+00 1.000000000000000000e+00 1.000000000000000000e+00 1.000000000000000000e+00 1.000000000000000000e+00 1.000000000000000000e+00 1.000000000000000000e+00 1.000000000000000000e+00 1.000000000000000000e+00 1.000000000000000000e+00 1.000000000000000000e+00 1.000000000000000000e+00 1.000000000000000000e+00 1.000000000000000000e+00 1.000000000000000000e+00 1.000000000000000000e+00 1.000000000000000000e+00 1.000000000000000000e+00 1.000000000000000000e+00 1.000000000000000000e+00 1.000000000000000000e+00 9.999062500000001075e-01 9.999687500000000728e-01 9.999687500000000728e-01 9.997499999999999165e-01 9.998750000000000693e-01 9.997187500000001004e-01 9.997812500000000657e-01 9.993124999999999369e-01 9.985937500000000577e-01 9.525000000000000133e-01 6.172500000000000764e-01 5.181562499999999849e-01 2.737500000000000488e-01 2.539687500000000209e-01 2.500312500000000382e-01 2.500624999999999654e-01 2.500000000000000000e-01 2.500624999999999654e-01 2.500000000000000000e-01 2.500000000000000000e-01 2.499062499999999964e-01 2.499687499999999896e-01 2.499375000000000069e-01 2.491875000000000340e-01 2.451562500000000200e-01 0.000000000000000000e+00 0.000000000000000000e+00 0.000000000000000000e+00 0.000000000000000000e+00 0.000000000000000000e+00 0.000000000000000000e+00 0.000000000000000000e+00 0.000000000000000000e+00 0.000000000000000000e+00 0.000000000000000000e+00 0.000000000000000000e+00 0.000000000000000000e+00 0.000000000000000000e+00 0.000000000000000000e+00
1.000000000000000000e+00 1.000000000000000000e+00 1.000000000000000000e+00 1.000000000000000000e+00 1.000000000000000000e+00 1.000000000000000000e+00 1.000000000000000000e+00 1.000000000000000000e+00 1.000000000000000000e+00 1.000000000000000000e+00 1.000000000000000000e+00 1.000000000000000000e+00 1.000000000000000000e+00 1.000000000000000000e+00 1.000000000000000000e+00 1.000000000000000000e+00 1.000000000000000000e+00 1.000000000000000000e+00 1.000000000000000000e+00 1.000000000000000000e+00 9.999687500000000728e-01 1.000000000000000000e+00 1.000000000000000000e+00 1.000000000000000000e+00 9.999062499999998854e-01 9.998750000000000693e-01 9.997500000000000275e-01 9.996562499999999130e-01 9.994687499999999059e-01 9.992499999999999716e-01 9.986250000000002069e-01 9.965624999999999067e-01 8.705624999999999059e-01 6.734375000000000222e-01 4.155312500000000187e-01 2.585312499999999902e-01 2.515937500000000049e-01 2.503749999999999587e-01 2.501874999999999516e-01 2.500000000000000000e-01 2.500000000000000000e-01 2.500312500000000382e-01 2.499687500000000173e-01 2.499687500000000173e-01 2.499687500000000173e-01 2.499687500000000173e-01 2.496250000000000413e-01 2.490625000000000200e-01 1.516249999999999820e-01 0.000000000000000000e+00 0.000000000000000000e+00 0.000000000000000000e+00 0.000000000000000000e+00 0.000000000000000000e+00 0.000000000000000000e+00 0.000000000000000000e+00 0.000000000000000000e+00 0.000000000000000000e+00 0.000000000000000000e+00 0.000000000000000000e+00 0.000000000000000000e+00
1.000000000000000000e+00 1.000000000000000000e+00 1.000000000000000000e+00 1.000000000000000000e+00 1.000000000000000000e+00 1.000000000000000000e+00 1.000000000000000000e+00 1.000000000000000000e+00 1.000000000000000000e+00 1.000000000000000000e+00 1.000000000000000000e+00 1.000000000000000000e+00 1.000000000000000000e+00 1.000000000000000000e+00 1.000000000000000000e+00 1.000000000000000000e+00 1.000000000000000000e+00 1.000000000000000000e+00 1.000000000000000000e+00 1.000000000000000000e+00 1.000000000000000000e+00 1.000000000000000000e+00 9.999687500000000728e-01 1.000000000000000000e+00 1.000000000000000000e+00 1.000000000000000000e+00 9.998437499999999201e-01 9.998437499999999201e-01 9.999062499999998854e-01 9.995937500000000586e-01 9.994062500000000515e-01 9.971249999999999281e-01 9.952499999999998570e-01 8.257187500000000568e-01 5.270000000000000240e-01 3.345312500000000022e-01 2.737187500000000107e-01 2.511249999999999871e-01 2.514062499999999978e-01 2.504062499999999969e-01 2.500000000000000000e-01 2.500000000000000000e-01 2.500000000000000000e-01 2.499375000000000069e-01 2.499687500000000173e-01 2.499375000000000069e-01 2.499687500000000173e-01 2.500000000000000000e-01 2.497499999999999998e-01 2.481562499999999949e-01 0.000000000000000000e+00 0.000000000000000000e+00 0.000000000000000000e+00 0.000000000000000000e+00 0.000000000000000000e+00 0.000000000000000000e+00 0.000000000000000000e+00 0.000000000000000000e+00 0.000000000000000000e+00 0.000000000000000000e+00 0.000000000000000000e+00
1.000000000000000000e+00 1.000000000000000000e+00 1.000000000000000000e+00 1.000000000000000000e+00 1.000000000000000000e+00 1.000000000000000000e+00 1.000000000000000000e+00 1.000000000000000000e+00 1.000000000000000000e+00 1.000000000000000000e+00 1.000000000000000000e+00 1.000000000000000000e+00 1.000000000000000000e+00 1.000000000000000000e+00 1.000000000000000000e+00 1.000000000000000000e+00 1.000000000000000000e+00 1.000000000000000000e+00 1.000000000000000000e+00 1.000000000000000000e+00 1.000000000000000000e+00 9.999687500000000728e-01 1.000000000000000000e+00 9.999687500000000728e-01 9.999375000000000346e-01 1.000000000000000000e+00 9.999687500000000728e-01 9.999062500000001075e-01 9.996562499999999130e-01 9.996874999999999512e-01 9.996562499999999130e-01 9.989374999999999227e-01 9.976562500000000222e-01 9.934374999999999734e-01 6.950625000000000275e-01 7.028125000000000622e-01 3.380937499999999707e-01 2.535937500000000067e-01 2.510312499999999836e-01 2.502187500000000453e-01 2.502499999999999725e-01 2.500624999999999654e-01 2.500312500000000382e-01 2.500000000000000000e-01 2.500000000000000000e-01 2.500000000000000000e-01 2.500000000000000000e-01 2.500000000000000000e-01 2.499687500000000173e-01 2.499687500000000173e-01 2.496249999999999858e-01 2.442187500000000122e-01 0.000000000000000000e+00 0.000000000000000000e+00 0.000000000000000000e+00 0.000000000000000000e+00 0.000000000000000000e+00 0.000000000000000000e+00 0.000000000000000000e+00 0.000000000000000000e+00 0.000000000000000000e+00
1.000000000000000000e+00 1.000000000000000000e+00 1.000000000000000000e+00 1.000000000000000000e+00 1.000000000000000000e+00 1.000000000000000000e+00 1.000000000000000000e+00 1.000000000000000000e+00 1.000000000000000000e+00 1.000000000000000000e+00 1.000000000000000000e+00 1.000000000000000000e+00 1.000000000000000000e+00 1.000000000000000000e+00 1.000000000000000000e+00 1.000000000000000000e+00 1.000000000000000000e+00 1.000000000000000000e+00 1.000000000000000000e+00 1.000000000000000000e+00 1.000000000000000000e+00 1.000000000000000000e+00 1.000000000000000000e+00 1.000000000000000000e+00 1.000000000000000000e+00 9.999687500000000728e-01 9.999375000000000346e-01 9.999687500000000728e-01 9.997812500000000657e-01 9.996875000000000622e-01 9.995625000000000204e-01 9.994374999999999787e-01 9.993125000000000480e-01 9.971562500000000773e-01 9.933750000000000080e-01 7.458750000000000657e-01 5.113125000000000586e-01 3.127812500000000107e-01 2.574687500000000240e-01 2.512500000000000289e-01 2.503750000000000142e-01 2.501875000000000071e-01 2.500000000000000000e-01 2.500000000000000000e-01 2.500312500000000382e-01 2.500000000000000000e-01 2.500000000000000000e-01 2.500000000000000000e-01 2.500000000000000000e-01 2.499687500000000173e-01 2.499062499999999964e-01 2.494374999999999787e-01 2.492812500000000375e-01 1.335000000000000075e-01 0.000000000000000000e+00 0.000000000000000000e+00 0.000000000000000000e+00 0.000000000000000000e+00 0.000000000000000000e+00 0.000000000000000000e+00 0.000000000000000000e+00
1.000000000000000000e+00 1.000000000000000000e+00 1.000000000000000000e+00 1.000000000000000000e+00 1.000000000000000000e+00 1.000000000000000000e+00 1.000000000000000000e+00 1.000000000000000000e+00 1.000000000000000000e+00 1.000000000000000000e+00 1.000000000000000000e+00 1.000000000000000000e+00 1.000000000000000000e+00 1.000000000000000000e+00 1.000000000000000000e+00 1.000000000000000000e+00 1.000000000000000000e+00 1.000000000000000000e+00 1.000000000000000000e+00 1.000000000000000000e+00 1.000000000000000000e+00 1.000000000000000000e+00 1.000000000000000000e+00 1.000000000000000000e+00 1.000000000000000000e+00 1.000000000000000000e+00 9.999375000000000346e-01 1.000000000000000000e+00 9.998750000000000693e-01 9.998124999999999929e-01 9.996874999999999512e-01 9.995312499999998712e-01 9.993750000000000133e-01 9.990937499999998916e-01 9.983750000000000124e-01 9.718437500000000062e-01 8.342812500000000853e-01 3.836875000000000147e-01 2.745937500000000253e-01 2.545312499999999867e-01 2.515312499999999840e-01 2.507187499999999902e-01 2.500624999999999654e-01 2.500000000000000000e-01 2.500000000000000000e-01 2.500000000000000000e-01 2.500000000000000000e-01 2.500000000000000000e-01 2.500312499999999827e-01 2.500000000000000000e-01 2.499687500000000173e-01 2.500000000000000000e-01 2.498749999999999860e-01 2.497812500000000102e-01 2.478437500000000016e-01 0.000000000000000000e+00 3.125000000000000065e-05 0.000000000000000000e+00 0.000000000000000000e+00 0.000000000000000000e+00 0.000000000000000000e+00
1.000000000000000000e+00 1.000000000000000000e+00 1.000000000000000000e+00 1.000000000000000000e+00 1.000000000000000000e+00 1.000000000000000000e+00 1.000000000000000000e+00 1.000000000000000000e+00 1.000000000000000000e+00 1.000000000000000000e+00 1.000000000000000000e+00 1.000000000000000000e+00 1.000000000000000000e+00 1.000000000000000000e+00 1.000000000000000000e+00 1.000000000000000000e+00 1.000000000000000000e+00 1.000000000000000000e+00 1.000000000000000000e+00 1.000000000000000000e+00 1.000000000000000000e+00 1.000000000000000000e+00 1.000000000000000000e+00 1.000000000000000000e+00 1.000000000000000000e+00 9.999687500000000728e-01 1.000000000000000000e+00 1.000000000000000000e+00 9.999062500000001075e-01 9.999687500000000728e-01 9.997187499999998783e-01 9.997500000000000275e-01 9.995000000000000551e-01 9.995625000000000204e-01 9.989062499999998845e-01 9.978437500000000293e-01 8.616875000000000506e-01 6.177812499999999485e-01 3.835937499999999556e-01 2.923124999999999751e-01 2.519375000000000364e-01 2.508124999999999938e-01 2.501249999999999862e-01 2.501249999999999862e-01 2.500000000000000000e-01 2.501249999999999862e-01 2.500000000000000000e-01 2.500000000000000000e-01 2.500000000000000000e-01 2.500000000000000000e-01 2.500000000000000000e-01 2.499687500000000173e-01 2.499687500000000173e-01 2.500000000000000000e-01 2.499375000000000069e-01 2.493124999999999925e-01 2.442812500000000053e-01 0.000000000000000000e+00 0.000000000000000000e+00 0.000000000000000000e+00 0.000000000000000000e+00
1.000000000000000000e+00 1.000000000000000000e+00 1.000000000000000000e+00 1.000000000000000000e+00 1.000000000000000000e+00 1.000000000000000000e+00 1.000000000000000000e+00 1.000000000000000000e+00 1.000000000000000000e+00 1.000000000000000000e+00 1.000000000000000000e+00 1.000000000000000000e+00 1.000000000000000000e+00 1.000000000000000000e+00 1.000000000000000000e+00 1.000000000000000000e+00 1.000000000000000000e+00 1.000000000000000000e+00 1.000000000000000000e+00 1.000000000000000000e+00 1.000000000000000000e+00 1.000000000000000000e+00 1.000000000000000000e+00 1.000000000000000000e+00 1.000000000000000000e+00 1.000000000000000000e+00 9.999687500000000728e-01 1.000000000000000000e+00 9.999687500000000728e-01 9.999687500000000728e-01 9.999375000000000346e-01 9.997500000000000275e-01 9.995625000000000204e-01 9.995625000000000204e-01 9.995625000000000204e-01 9.999687500000000728e-01 9.939687499999999565e-01 9.085625000000000506e-01 6.677187500000000275e-01 4.548437500000000466e-01 2.851562500000000000e-01 2.544687499999999103e-01 2.505000000000000004e-01 2.503124999999999933e-01 2.501874999999999516e-01 2.500624999999999654e-01 2.500000000000000000e-01 2.500000000000000000e-01 2.500624999999999654e-01 2.500000000000000000e-01 2.500000000000000000e-01 2.499687500000000173e-01 2.500000000000000000e-01 2.499687499999999896e-01 2.499375000000000069e-01 2.499062499999999964e-01 2.497812500000000102e-01 2.491562500000000235e-01 1.227812499999999946e-01 0.000000000000000000e+00 0.000000000000000000e+00
1.000000000000000000e+00 1.000000000000000000e+00 1.000000000000000000e+00 1.000000000000000000e+00 1.000000000000000000e+00 1.000000000000000000e+00 1.000000000000000000e+00 1.000000000000000000e+00 1.000000000000000000e+00 1.000000000000000000e+00 1.000000000000000000e+00 1.000000000000000000e+00 1.000000000000000000e+00 1.000000000000000000e+00 1.000000000000000000e+00 1.000000000000000000e+00 1.000000000000000000e+00 1.000000000000000000e+00 1.000000000000000000e+00 1.000000000000000000e+00 1.000000000000000000e+00 1.000000000000000000e+00 1.000000000000000000e+00 1.000000000000000000e+00 1.000000000000000000e+00 1.000000000000000000e+00 1.000000000000000000e+00 1.000000000000000000e+00 9.999687500000000728e-01 9.999375000000000346e-01 9.999062500000001075e-01 9.999062500000001075e-01 9.996874999999999512e-01 9.996249999999999858e-01 9.996562499999999130e-01 9.995000000000000551e-01 9.992499999999999716e-01 9.993437500000000862e-01 8.620000000000000995e-01 5.866875000000000284e-01 4.239062499999999289e-01 2.578125000000000000e-01 2.506875000000000075e-01 2.508437499999999765e-01 2.503749999999999587e-01 2.500624999999999654e-01 2.500624999999999654e-01 2.500000000000000000e-01 2.500000000000000000e-01 2.500624999999999654e-01 2.500000000000000000e-01 2.500000000000000000e-01 2.500000000000000000e-01 2.499687500000000173e-01 2.499687499999999896e-01 2.499062499999999964e-01 2.499062499999999964e-01 2.498437500000000033e-01 2.497187499999999893e-01 2.482499999999999984e-01 0.000000000000000000e+00
1.000000000000000000e+00 1.000000000000000000e+00 1.000000000000000000e+00 1.000000000000000000e+00 1.000000000000000000e+00 1.000000000000000000e+00 1.000000000000000000e+00 1.000000000000000000e+00 1.000000000000000000e+00 1.000000000000000000e+00 1.000000000000000000e+00 1.000000000000000000e+00 1.000000000000000000e+00 1.000000000000000000e+00 1.000000000000000000e+00 1.000000000000000000e+00 1.000000000000000000e+00 1.000000000000000000e+00 1.000000000000000000e+00 1.000000000000000000e+00 1.000000000000000000e+00 1.000000000000000000e+00 1.000000000000000000e+00 1.000000000000000000e+00 1.000000000000000000e+00 1.000000000000000000e+00 1.000000000000000000e+00 1.000000000000000000e+00 1.000000000000000000e+00 9.999687500000000728e-01 1.000000000000000000e+00 9.999687500000000728e-01 9.998124999999999929e-01 9.997500000000000275e-01 9.996874999999999512e-01 9.994687499999999059e-01 9.992812499999998987e-01 9.975625000000001297e-01 9.913125000000000409e-01 7.727187499999998987e-01 4.951562500000000755e-01 2.854687499999999933e-01 2.558124999999999427e-01 2.522499999999999742e-01 2.507500000000000284e-01 2.500937500000000036e-01 2.501249999999999862e-01 2.500000000000000000e-01 2.500000000000000000e-01 2.500000000000000000e-01 2.500000000000000000e-01 2.500000000000000000e-01 2.500312500000000382e-01 2.500000000000000000e-01 2.500000000000000000e-01 2.499687499999999896e-01 2.500000000000000000e-01 2.499687499999999896e-01 2.500000000000000000e-01 2.498749999999999860e-01 2.497187499999999893e-01
1.000000000000000000e+00 1.000000000000000000e+00 1.000000000000000000e+00 1.000000000000000000e+00 1.000000000000000000e+00 1.000000000000000000e+00 1.000000000000000000e+00 1.000000000000000000e+00 1.000000000000000000e+00 1.000000000000000000e+00 1.000000000000000000e+00 1.000000000000000000e+00 1.000000000000000000e+00 1.000000000000000000e+00 1.000000000000000000e+00 1.000000000000000000e+00 1.000000000000000000e+00 1.000000000000000000e+00 1.000000000000000000e+00 1.000000000000000000e+00 1.000000000000000000e+00 1.000000000000000000e+00 1.000000000000000000e+00 1.000000000000000000e+00 1.000000000000000000e+00 1.000000000000000000e+00 1.000000000000000000e+00 1.000000000000000000e+00 1.000000000000000000e+00 1.000000000000000000e+00 1.000000000000000000e+00 9.999375000000000346e-01 9.999375000000000346e-01 9.997500000000000275e-01 9.997500000000000275e-01 9.996562499999999130e-01 9.998437499999999201e-01 9.988749999999999574e-01 9.987812500000000648e-01 9.788750000000000506e-01 7.646562500000000373e-01 5.205312500000000009e-01 3.328437499999999938e-01 2.559062500000000018e-01 2.511562499999999698e-01 2.502812500000000107e-01 2.500624999999999654e-01 2.501249999999999862e-01 2.500624999999999654e-01 2.500624999999999654e-01 2.500000000000000000e-01 2.500000000000000000e-01 2.500000000000000000e-01 2.500000000000000000e-01 2.500000000000000000e-01 2.500000000000000000e-01 2.500000000000000000e-01 2.500000000000000000e-01 2.499687500000000173e-01 2.499687500000000173e-01 2.498437500000000033e-01
1.000000000000000000e+00 1.000000000000000000e+00 1.000000000000000000e+00 1.000000000000000000e+00 1.000000000000000000e+00 1.000000000000000000e+00 1.000000000000000000e+00 1.000000000000000000e+00 1.000000000000000000e+00 1.000000000000000000e+00 1.000000000000000000e+00 1.000000000000000000e+00 1.000000000000000000e+00 1.000000000000000000e+00 1.000000000000000000e+00 1.000000000000000000e+00 1.000000000000000000e+00 1.000000000000000000e+00 1.000000000000000000e+00 1.000000000000000000e+00 1.000000000000000000e+00 1.000000000000000000e+00 1.000000000000000000e+00 1.000000000000000000e+00 1.000000000000000000e+00 1.000000000000000000e+00 1.000000000000000000e+00 1.000000000000000000e+00 1.000000000000000000e+00 1.000000000000000000e+00 1.000000000000000000e+00 9.999687500000000728e-01 9.999687500000000728e-01 9.999375000000000346e-01 9.999062500000001075e-01 9.996874999999999512e-01 9.996562499999999130e-01 9.992187500000000444e-01 9.993124999999999369e-01 9.994062500000000515e-01 9.799374999999999059e-01 7.851250000000000728e-01 6.243749999999999023e-01 2.864687499999999387e-01 2.526562499999999711e-01 2.506249999999999867e-01 2.503124999999999933e-01 2.501875000000000071e-01 2.500624999999999654e-01 2.500624999999999654e-01 2.500000000000000000e-01 2.500000000000000000e-01 2.500624999999999654e-01 2.500000000000000000e-01 2.500000000000000000e-01 2.500000000000000000e-01 2.500000000000000000e-01 2.500000000000000000e-01 2.500000000000000000e-01 2.500000000000000000e-01 2.499687500000000173e-01
1.000000000000000000e+00 1.000000000000000000e+00 1.000000000000000000e+00 1.000000000000000000e+00 1.000000000000000000e+00 1.000000000000000000e+00 1.000000000000000000e+00 1.000000000000000000e+00 1.000000000000000000e+00 1.000000000000000000e+00 1.000000000000000000e+00 1.000000000000000000e+00 1.000000000000000000e+00 1.000000000000000000e+00 1.000000000000000000e+00 1.000000000000000000e+00 1.000000000000000000e+00 1.000000000000000000e+00 1.000000000000000000e+00 1.000000000000000000e+00 1.000000000000000000e+00 1.000000000000000000e+00 1.000000000000000000e+00 1.000000000000000000e+00 1.000000000000000000e+00 1.000000000000000000e+00 1.000000000000000000e+00 1.000000000000000000e+00 1.000000000000000000e+00 1.000000000000000000e+00 1.000000000000000000e+00 1.000000000000000000e+00 9.999062499999998854e-01 1.000000000000000000e+00 9.999062500000001075e-01 9.997500000000000275e-01 9.998124999999999929e-01 9.996249999999999858e-01 9.989062500000001066e-01 9.982187499999998215e-01 9.966250000000000941e-01 9.615624999999999867e-01 7.689375000000000515e-01 5.422500000000000098e-01 2.630937500000000151e-01 2.518124999999999947e-01 2.512500000000000289e-01 2.503124999999999933e-01 2.500624999999999654e-01 2.501249999999999862e-01 2.500624999999999654e-01 2.500312500000000382e-01 2.500000000000000000e-01 2.500000000000000000e-01 2.500000000000000000e-01 2.500000000000000000e-01 2.500000000000000000e-01 2.500000000000000000e-01 2.500000000000000000e-01 2.500000000000000000e-01 2.500000000000000000e-01
1.000000000000000000e+00 1.000000000000000000e+00 1.000000000000000000e+00 1.000000000000000000e+00 1.000000000000000000e+00 1.000000000000000000e+00 1.000000000000000000e+00 1.000000000000000000e+00 1.000000000000000000e+00 1.000000000000000000e+00 1.000000000000000000e+00 1.000000000000000000e+00 1.000000000000000000e+00 1.000000000000000000e+00 1.000000000000000000e+00 1.000000000000000000e+00 1.000000000000000000e+00 1.000000000000000000e+00 1.000000000000000000e+00 1.000000000000000000e+00 1.000000000000000000e+00 1.000000000000000000e+00 1.000000000000000000e+00 1.000000000000000000e+00 1.000000000000000000e+00 1.000000000000000000e+00 1.000000000000000000e+00 1.000000000000000000e+00 1.000000000000000000e+00 1.000000000000000000e+00 1.000000000000000000e+00 1.000000000000000000e+00 9.999375000000000346e-01 1.000000000000000000e+00 9.999687500000000728e-01 9.999062500000001075e-01 9.997812500000000657e-01 9.997499999999999165e-01 9.997812500000000657e-01 9.997812500000000657e-01 9.988124999999999920e-01 9.978437500000000293e-01 8.673749999999997851e-01 6.248437499999999201e-01 4.686562499999999964e-01 2.688125000000000098e-01 2.517812499999999565e-01 2.512500000000000289e-01 2.502499999999999725e-01 2.502499999999999725e-01 2.500000000000000000e-01 2.500624999999999654e-01 2.500000000000000000e-01 2.500000000000000000e-01 2.500000000000000000e-01 2.500000000000000000e-01 2.500000000000000000e-01 2.500000000000000000e-01 2.500000000000000000e-01 2.500000000000000000e-01 2.500000000000000000e-01
1.000000000000000000e+00 1.000000000000000000e+00 1.000000000000000000e+00 1.000000000000000000e+00 1.000000000000000000e+00 1.000000000000000000e+00 1.000000000000000000e+00 1.000000000000000000e+00 1.000000000000000000e+00 1.000000000000000000e+00 1.000000000000000000e+00 1.000000000000000000e+00 1.000000000000000000e+00 1.000000000000000000e+00 1.000000000000000000e+00 1.000000000000000000e+00 1.000000000000000000e+00 1.000000000000000000e+00 1.000000000000000000e+00 1.000000000000000000e+00 1.000000000000000000e+00 1.000000000000000000e+00 1.000000000000000000e+00 1.000000000000000000e+00 1.000000000000000000e+00 1.000000000000000000e+00 1.000000000000000000e+00 1.000000000000000000e+00 1.000000000000000000e+00 1.000000000000000000e+00 1.000000000000000000e+00 1.000000000000000000e+00 1.000000000000000000e+00 1.000000000000000000e+00 9.999687500000000728e-01 9.999375000000000346e-01 9.998750000000000693e-01 9.999062499999998854e-01 9.997499999999999165e-01 9.997187499999998783e-01 9.995625000000000204e-01 9.993125000000000480e-01 9.921875000000000000e-01 8.638749999999999485e-01 5.153749999999999165e-01 3.233437499999999853e-01 2.645937500000000164e-01 2.530625000000000790e-01 2.504374999999999796e-01 2.504062500000000524e-01 2.500624999999999654e-01 2.500937500000000036e-01 2.500312500000000382e-01 2.500000000000000000e-01 2.500000000000000000e-01 2.500000000000000000e-01 2.500000000000000000e-01 2.500000000000000000e-01 2.500000000000000000e-01 2.500000000000000000e-01 2.500000000000000000e-01
1.000000000000000000e+00 1.000000000000000000e+00 1.000000000000000000e+00 1.000000000000000000e+00 1.000000000000000000e+00 1.000000000000000000e+00 1.000000000000000000e+00 1.000000000000000000e+00 1.000000000000000000e+00 1.000000000000000000e+00 1.000000000000000000e+00 1.000000000000000000e+00 1.000000000000000000e+00 1.000000000000000000e+00 1.000000000000000000e+00 1.000000000000000000e+00 1.000000000000000000e+00 1.000000000000000000e+00 1.000000000000000000e+00 1.000000000000000000e+00 1.000000000000000000e+00 1.000000000000000000e+00 1.000000000000000000e+00 1.000000000000000000e+00 1.000000000000000000e+00 1.000000000000000000e+00 1.000000000000000000e+00 1.000000000000000000e+00 1.000000000000000000e+00 1.000000000000000000e+00 1.000000000000000000e+00 1.000000000000000000e+00 1.000000000000000000e+00 9.999687500000000728e-01 1.000000000000000000e+00 9.999687500000000728e-01 9.998124999999999929e-01 9.998750000000000693e-01 9.998124999999999929e-01 9.996874999999999512e-01 9.995937500000000586e-01 9.996874999999999512e-01 9.982187500000000435e-01 9.987812500000000648e-01 8.929062500000000124e-01 5.410312499999999636e-01 3.524687499999999973e-01 2.585625000000000284e-01 2.507187499999999902e-01 2.505000000000000004e-01 2.502499999999999725e-01 2.501249999999999862e-01 2.500000000000000000e-01 2.501875000000000071e-01 2.500000000000000000e-01 2.500000000000000000e-01 2.500000000000000000e-01 2.500000000000000000e-01 2.500000000000000000e-01 2.500000000000000000e-01 2.500000000000000000e-01
1.000000000000000000e+00 1.000000000000000000e+00 1.000000000000000000e+00 1.000000000000000000e+00 1.000000000000000000e+00 1.000000000000000000e+00 1.000000000000000000e+00 1.000000000000000000e+00 1.000000000000000000e+00 1.000000000000000000e+00 1.000000000000000000e+00 1.000000000000000000e+00 1.000000000000000000e+00 1.000000000000000000e+00 1.000000000000000000e+00 1.000000000000000000e+00 1.000000000000000000e+00 1.000000000000000000e+00 1.000000000000000000e+00 1.000000000000000000e+00 1.000000000000000000e+00 1.000000000000000000e+00 1.000000000000000000e+00 1.000000000000000000e+00 1.000000000000000000e+00 1.000000000000000000e+00 1.000000000000000000e+00 1.000000000000000000e+00 1.000000000000000000e+00 1.000000000000000000e+00 1.000000000000000000e+00 9.999687500000000728e-01 1.000000000000000000e+00 1.000000000000000000e+00 9.999687500000000728e-01 9.999687500000000728e-01 9.999375000000000346e-01 1.000000000000000000e+00 9.999062500000001075e-01 9.996874999999999512e-01 9.994999999999999440e-01 9.998124999999999929e-01 9.986249999999999849e-01 9.996249999999999858e-01 9.846562500000001217e-01 7.073437499999999378e-01 4.766562500000000036e-01 3.025937499999999392e-01 2.570312499999999889e-01 2.505624999999999658e-01 2.503749999999999587e-01 2.501874999999999516e-01 2.500937500000000036e-01 2.500000000000000000e-01 2.500000000000000000e-01 2.500000000000000000e-01 2.500000000000000000e-01 2.500000000000000000e-01 2.500000000000000000e-01 2.500000000000000000e-01 2.500000000000000000e-01
1.000000000000000000e+00 1.000000000000000000e+00 1.000000000000000000e+00 1.000000000000000000e+00 1.000000000000000000e+00 1.000000000000000000e+00 1.000000000000000000e+00 1.000000000000000000e+00 1.000000000000000000e+00 1.000000000000000000e+00 1.000000000000000000e+00 1.000000000000000000e+00 1.000000000000000000e+00 1.000000000000000000e+00 1.000000000000000000e+00 1.000000000000000000e+00 1.000000000000000000e+00 1.000000000000000000e+00 1.000000000000000000e+00 1.000000000000000000e+00 1.000000000000000000e+00 1.000000000000000000e+00 1.000000000000000000e+00 1.000000000000000000e+00 1.000000000000000000e+00 1.000000000000000000e+00 1.000000000000000000e+00 1.000000000000000000e+00 1.000000000000000000e+00 1.000000000000000000e+00 1.000000000000000000e+00 1.000000000000000000e+00 1.000000000000000000e+00 1.000000000000000000e+00 1.000000000000000000e+00 1.000000000000000000e+00 9.999687500000000728e-01 9.999062500000001075e-01 1.000000000000000000e+00 9.997500000000000275e-01 9.998124999999999929e-01 9.994999999999999440e-01 9.998750000000000693e-01 9.986562500000000231e-01 9.968125000000001013e-01 9.747187499999998561e-01 7.382812499999998890e-01 4.811250000000000249e-01 2.766250000000000098e-01 2.517500000000000293e-01 2.512500000000000289e-01 2.501875000000000071e-01 2.502499999999999725e-01 2.500624999999999654e-01 2.500000000000000000e-01 2.500000000000000000e-01 2.500000000000000000e-01 2.500000000000000000e-01 2.500000000000000000e-01 2.500000000000000000e-01 2.500000000000000000e-01
1.000000000000000000e+00 1.000000000000000000e+00 1.000000000000000000e+00 1.000000000000000000e+00 1.000000000000000000e+00 1.000000000000000000e+00 1.000000000000000000e+00 1.000000000000000000e+00 1.000000000000000000e+00 1.000000000000000000e+00 1.000000000000000000e+00 1.000000000000000000e+00 1.000000000000000000e+00 1.000000000000000000e+00 1.000000000000000000e+00 1.000000000000000000e+00 1.000000000000000000e+00 1.000000000000000000e+00 1.000000000000000000e+00 1.000000000000000000e+00 1.000000000000000000e+00 1.000000000000000000e+00 1.000000000000000000e+00 1.000000000000000000e+00 1.000000000000000000e+00 1.000000000000000000e+00 1.000000000000000000e+00 1.000000000000000000e+00 1.000000000000000000e+00 1.000000000000000000e+00 1.000000000000000000e+00 1.000000000000000000e+00 1.000000000000000000e+00 1.000000000000000000e+00 1.000000000000000000e+00 1.000000000000000000e+00 9.999687500000000728e-01 1.000000000000000000e+00 9.999375000000000346e-01 9.999375000000000346e-01 9.998124999999999929e-01 9.996562499999999130e-01 9.996874999999999512e-01 9.991249999999999298e-01 9.997500000000000275e-01 9.977812499999998419e-01 9.342500000000001359e-01 5.967500000000000027e-01 4.397500000000000853e-01 3.179999999999999494e-01 2.536562500000000275e-01 2.507499999999999729e-01 2.501874999999999516e-01 2.500000000000000000e-01 2.500624999999999654e-01 2.500000000000000000e-01 2.500000000000000000e-01 2.500000000000000000e-01 2.500000000000000000e-01 2.500000000000000000e-01 2.500000000000000000e-01
1.000000000000000000e+00 1.000000000000000000e+00 1.000000000000000000e+00 1.000000000000000000e+00 1.000000000000000000e+00 1.000000000000000000e+00 1.000000000000000000e+00 1.000000000000000000e+00 1.000000000000000000e+00 1.000000000000000000e+00 1.000000000000000000e+00 1.000000000000000000e+00 1.000000000000000000e+00 1.000000000000000000e+00 1.000000000000000000e+00 1.000000000000000000e+00 1.000000000000000000e+00 1.000000000000000000e+00 1.000000000000000000e+00 1.000000000000000000e+00 1.000000000000000000e+00 1.000000000000000000e+00 1.000000000000000000e+00 1.000000000000000000e+00 1.000000000000000000e+00 1.000000000000000000e+00 1.000000000000000000e+00 1.000000000000000000e+00 1.000000000000000000e+00 1.000000000000000000e+00 1.000000000000000000e+00 1.000000000000000000e+00 1.000000000000000000e+00 1.000000000000000000e+00 1.000000000000000000e+00 1.000000000000000000e+00 1.000000000000000000e+00 1.000000000000000000e+00 1.000000000000000000e+00 9.998750000000000693e-01 9.998124999999999929e-01 9.998749999999999583e-01 9.996249999999999858e-01 9.994999999999999440e-01 9.997187499999998783e-01 1.000000000000000000e+00 9.958437500000000275e-01 9.801562499999999512e-01 5.348437500000000622e-01 3.856875000000000719e-01 2.576874999999999583e-01 2.524062499999999987e-01 2.508124999999999938e-01 2.502499999999999725e-01 2.502499999999999725e-01 2.500624999999999654e-01 2.500000000000000000e-01 2.500000000000000000e-01 2.500000000000000000e-01 2.500000000000000000e-01 2.500000000000000000e-01
1.000000000000000000e+00 1.000000000000000000e+00 1.000000000000000000e+00 1.000000000000000000e+00 1.000000000000000000e+00 1.000000000000000000e+00 1.000000000000000000e+00 1.000000000000000000e+00 1.000000000000000000e+00 1.000000000000000000e+00 1.000000000000000000e+00 1.000000000000000000e+00 1.000000000000000000e+00 1.000000000000000000e+00 1.000000000000000000e+00 1.000000000000000000e+00 1.000000000000000000e+00 1.000000000000000000e+00 1.000000000000000000e+00 1.000000000000000000e+00 1.000000000000000000e+00 1.000000000000000000e+00 1.000000000000000000e+00 1.000000000000000000e+00 1.000000000000000000e+00 1.000000000000000000e+00 1.000000000000000000e+00 1.000000000000000000e+00 1.000000000000000000e+00 1.000000000000000000e+00 1.000000000000000000e+00 1.000000000000000000e+00 1.000000000000000000e+00 1.000000000000000000e+00 1.000000000000000000e+00 1.000000000000000000e+00 1.000000000000000000e+00 1.000000000000000000e+00 1.000000000000000000e+00 1.000000000000000000e+00 1.000000000000000000e+00 9.998750000000000693e-01 9.997499999999999165e-01 9.996874999999999512e-01 9.994687499999999059e-01 9.998124999999999929e-01 9.979062499999999947e-01 9.975937500000000568e-01 8.519062500000000870e-01 6.758124999999999272e-01 3.215312499999999352e-01 2.561250000000000471e-01 2.519375000000000364e-01 2.503750000000000142e-01 2.503124999999999933e-01 2.503124999999999933e-01 2.501249999999999862e-01 2.500000000000000000e-01 2.500624999999999654e-01 2.500000000000000000e-01 2.500000000000000000e-01
1.000000000000000000e+00 1.000000000000000000e+00 1.000000000000000000e+00 1.000000000000000000e+00 1.000000000000000000e+00 1.000000000000000000e+00 1.000000000000000000e+00 1.000000000000000000e+00 1.000000000000000000e+00 1.000000000000000000e+00 1.000000000000000000e+00 1.000000000000000000e+00 1.000000000000000000e+00 1.000000000000000000e+00 1.000000000000000000e+00 1.000000000000000000e+00 1.000000000000000000e+00 1.000000000000000000e+00 1.000000000000000000e+00 1.000000000000000000e+00 1.000000000000000000e+00 1.000000000000000000e+00 1.000000000000000000e+00 1.000000000000000000e+00 1.000000000000000000e+00 1.000000000000000000e+00 1.000000000000000000e+00 1.000000000000000000e+00 1.000000000000000000e+00 1.000000000000000000e+00 1.000000000000000000e+00 1.000000000000000000e+00 1.000000000000000000e+00 1.000000000000000000e+00 1.000000000000000000e+00 1.000000000000000000e+00 1.000000000000000000e+00 1.000000000000000000e+00 9.999687500000000728e-01 1.000000000000000000e+00 9.999687500000000728e-01 9.999062500000001075e-01 9.999062500000001075e-01 9.995312500000000933e-01 9.995625000000000204e-01 9.997500000000000275e-01 9.999375000000000346e-01 9.983437500000000853e-01 9.845000000000000417e-01 8.474687499999999929e-01 5.630937499999999485e-01 3.155937499999999507e-01 2.650312499999999960e-01 2.520312500000000400e-01 2.503749999999999587e-01 2.501874999999999516e-01 2.500624999999999654e-01 2.500624999999999654e-01 2.500624999999999654e-01 2.500000000000000000e-01 2.500000000000000000e-01
1.000000000000000000e+00 1.000000000000000000e+00 1.000000000000000000e+00 1.000000000000000000e+00 1.000000000000000000e+00 1.000000000000000000e+00 1.000000000000000000e+00 1.000000000000000000e+00 1.000000000000000000e+00 1.000000000000000000e+00 1.000000000000000000e+00 1.000000000000000000e+00 1.000000000000000000e+00 1.000000000000000000e+00 1.000000000000000000e+00 1.000000000000000000e+00 1.000000000000000000e+00 1.000000000000000000e+00 1.000000000000000000e+00 1.000000000000000000e+00 1.000000000000000000e+00 1.000000000000000000e+00 1.000000000000000000e+00 1.000000000000000000e+00 1.000000000000000000e+00 1.000000000000000000e+00 1.000000000000000000e+00 1.000000000000000000e+00 1.000000000000000000e+00 1.000000000000000000e+00 1.000000000000000000e+00 1.000000000000000000e+00 1.000000000000000000e+00 1.000000000000000000e+00 1.000000000000000000e+00 1.000000000000000000e+00 1.000000000000000000e+00 1.000000000000000000e+00 1.000000000000000000e+00 1.000000000000000000e+00 9.999375000000000346e-01 1.000000000000000000e+00 9.999062500000001075e-01 9.998124999999999929e-01 9.997187499999998783e-01 9.996562499999999130e-01 9.997499999999999165e-01 9.991875000000000062e-01 9.986249999999999849e-01 9.901250000000001439e-01 7.203749999999999876e-01 5.715312499999999352e-01 3.364687500000000386e-01 2.594062499999999494e-01 2.521562499999999707e-01 2.506875000000000075e-01 2.503750000000000142e-01 2.501562499999999689e-01 2.500937500000000036e-01 2.500000000000000000e-01 2.500000000000000000e-01
1.000000000000000000e+00 1.000000000000000000e+00 1.000000000000000000e+00 1.000000000000000000e+00 1.000000000000000000e+00 1.000000000000000000e+00 1.000000000000000000e+00 1.000000000000000000e+00 1.000000000000000000e+00 1.000000000000000000e+00 1.000000000000000000e+00 1.000000000000000000e+00 1.000000000000000000e+00 1.000000000000000000e+00 1.000000000000000000e+00 1.000000000000000000e+00 1.000000000000000000e+00 1.000000000000000000e+00 1.000000000000000000e+00 1.000000000000000000e+00 1.000000000000000000e+00 1.000000000000000000e+00 1.000000000000000000e+00 1.000000000000000000e+00 1.000000000000000000e+00 1.000000000000000000e+00 1.000000000000000000e+00 1.000000000000000000e+00 1.000000000000000000e+00 1.000000000000000000e+00 1.000000000000000000e+00 1.000000000000000000e+00 1.000000000000000000e+00 1.000000000000000000e+00 1.000000000000000000e+00 1.000000000000000000e+00 1.000000000000000000e+00 1.000000000000000000e+00 1.000000000000000000e+00 9.999687500000000728e-01 1.000000000000000000e+00 1.000000000000000000e+00 9.999687500000000728e-01 9.999062500000001075e-01 9.998749999999999583e-01 9.996874999999999512e-01 9.994999999999999440e-01 9.992812500000001208e-01 9.993124999999999369e-01 9.987812500000000648e-01 9.715625000000001066e-01 6.845937500000000009e-01 4.179062500000000346e-01 3.414062500000000222e-01 2.543437499999999796e-01 2.511249999999999871e-01 2.506249999999999867e-01 2.501875000000000071e-01 2.500000000000000000e-01 2.500000000000000000e-01 2.500624999999999654e-01
1.000000000000000000e+00 1.000000000000000000e+00 1.000000000000000000e+00 1.000000000000000000e+00 1.000000000000000000e+00 1.000000000000000000e+00 1.000000000000000000e+00 1.000000000000000000e+00 1.000000000000000000e+00 1.000000000000000000e+00 1.000000000000000000e+00 1.000000000000000000e+00 1.000000000000000000e+00 1.000000000000000000e+00 1.000000000000000000e+00 1.000000000000000000e+00 1.000000000000000000e+00 1.000000000000000000e+00 1.000000000000000000e+00 1.000000000000000000e+00 1.000000000000000000e+00 1.000000000000000000e+00 1.000000000000000000e+00 1.000000000000000000e+00 1.000000000000000000e+00 1.000000000000000000e+00 1.000000000000000000e+00 1.000000000000000000e+00 1.000000000000000000e+00 1.000000000000000000e+00 1.000000000000000000e+00 1.000000000000000000e+00 1.000000000000000000e+00 1.000000000000000000e+00 1.000000000000000000e+00 1.000000000000000000e+00 1.000000000000000000e+00 1.000000000000000000e+00 1.000000000000000000e+00 1.000000000000000000e+00 1.000000000000000000e+00 1.000000000000000000e+00 9.999687500000000728e-01 9.999375000000000346e-01 9.999375000000000346e-01 9.999062500000001075e-01 9.997500000000000275e-01 9.996562499999999130e-01 9.999687500000000728e-01 9.981250000000001510e-01 9.983750000000000124e-01 9.585624999999999840e-01 7.217499999999998916e-01 4.367187500000000999e-01 2.848437500000000067e-01 2.521875000000000089e-01 2.502499999999999725e-01 2.504374999999999796e-01 2.504374999999999796e-01 2.500000000000000000e-01 2.501249999999999862e-01
1.000000000000000000e+00 1.000000000000000000e+00 1.000000000000000000e+00 1.000000000000000000e+00 1.000000000000000000e+00 1.000000000000000000e+00 1.000000000000000000e+00 1.000000000000000000e+00 1.000000000000000000e+00 1.000000000000000000e+00 1.000000000000000000e+00 1.000000000000000000e+00 1.000000000000000000e+00 1.000000000000000000e+00 1.000000000000000000e+00 1.000000000000000000e+00 1.000000000000000000e+00 1.000000000000000000e+00 1.000000000000000000e+00 1.000000000000000000e+00 1.000000000000000000e+00 1.000000000000000000e+00 1.000000000000000000e+00 1.000000000000000000e+00 1.000000000000000000e+00 1.000000000000000000e+00 1.000000000000000000e+00 1.000000000000000000e+00 1.000000000000000000e+00 1.000000000000000000e+00 1.000000000000000000e+00 1.000000000000000000e+00 1.000000000000000000e+00 1.000000000000000000e+00 1.000000000000000000e+00 1.000000000000000000e+00 1.000000000000000000e+00 1.000000000000000000e+00 1.000000000000000000e+00 1.000000000000000000e+00 1.000000000000000000e+00 1.000000000000000000e+00 1.000000000000000000e+00 1.000000000000000000e+00 9.999062500000001075e-01 9.997812500000000657e-01 9.998750000000000693e-01 9.997187500000001004e-01 9.998437500000001421e-01 9.986874999999999503e-01 9.980624999999999636e-01 9.986250000000002069e-01 9.567812500000000275e-01 5.594375000000000320e-01 3.410312500000000080e-01 2.962812499999999960e-01 2.530312499999999853e-01 2.507812500000000111e-01 2.506875000000000075e-01 2.500624999999999654e-01 2.500624999999999654e-01
1.000000000000000000e+00 1.000000000000000000e+00 1.000000000000000000e+00 1.000000000000000000e+00 1.000000000000000000e+00 1.000000000000000000e+00 1.000000000000000000e+00 1.000000000000000000e+00 1.000000000000000000e+00 1.000000000000000000e+00 1.000000000000000000e+00 1.000000000000000000e+00 1.000000000000000000e+00 1.000000000000000000e+00 1.000000000000000000e+00 1.000000000000000000e+00 1.000000000000000000e+00 1.000000000000000000e+00 1.000000000000000000e+00 1.000000000000000000e+00 1.000000000000000000e+00 1.000000000000000000e+00 1.000000000000000000e+00 1.000000000000000000e+00 1.000000000000000000e+00 1.000000000000000000e+00 1.000000000000000000e+00 1.000000000000000000e+00 1.000000000000000000e+00 1.000000000000000000e+00 1.000000000000000000e+00 1.000000000000000000e+00 1.000000000000000000e+00 1.000000000000000000e+00 1.000000000000000000e+00 1.000000000000000000e+00 1.000000000000000000e+00 1.000000000000000000e+00 9.999687500000000728e-01 1.000000000000000000e+00 1.000000000000000000e+00 1.000000000000000000e+00 9.999375000000000346e-01 1.000000000000000000e+00 9.999687500000000728e-01 1.000000000000000000e+00 9.999062500000001075e-01 9.996874999999999512e-01 9.997500000000000275e-01 9.995625000000000204e-01 9.996874999999999512e-01 9.978124999999999911e-01 9.962500000000000799e-01 9.056875000000002007e-01 4.815625000000000044e-01 3.231874999999999609e-01 2.630625000000000324e-01 2.518124999999999392e-01 2.507812499999999556e-01 2.503124999999999933e-01 2.501874999999999516e-01
1.000000000000000000e+00 1.000000000000000000e+00 1.000000000000000000e+00 1.000000000000000000e+00 1.000000000000000000e+00 1.000000000000000000e+00 1.000000000000000000e+00 1.000000000000000000e+00 1.000000000000000000e+00 1.000000000000000000e+00 1.000000000000000000e+00 1.000000000000000000e+00 1.000000000000000000e+00 1.000000000000000000e+00 1.000000000000000000e+00 1.000000000000000000e+00 1.000000000000000000e+00 1.000000000000000000e+00 1.000000000000000000e+00 1.000000000000000000e+00 1.000000000000000000e+00 1.000000000000000000e+00 1.000000000000000000e+00 1.000000000000000000e+00 1.000000000000000000e+00 1.000000000000000000e+00 1.000000000000000000e+00 1.000000000000000000e+00 1.000000000000000000e+00 1.000000000000000000e+00 1.000000000000000000e+00 1.000000000000000000e+00 1.000000000000000000e+00 1.000000000000000000e+00 1.000000000000000000e+00 1.000000000000000000e+00 1.000000000000000000e+00 1.000000000000000000e+00 1.000000000000000000e+00 1.000000000000000000e+00 1.000000000000000000e+00 1.000000000000000000e+00 1.000000000000000000e+00 9.999375000000000346e-01 1.000000000000000000e+00 9.999687500000000728e-01 9.999062500000001075e-01 9.999375000000000346e-01 9.998124999999999929e-01 9.996562500000001350e-01 9.995625000000000204e-01 9.997500000000000275e-01 9.987187499999998774e-01 9.782499999999998419e-01 7.870937500000000364e-01 6.340625000000000844e-01 3.715937500000000004e-01 2.572187499999999960e-01 2.517187499999999911e-01 2.506875000000000075e-01 2.508750000000000147e-01
1.000000000000000000e+00 1.000000000000000000e+00 1.000000000000000000e+00 1.000000000000000000e+00 1.000000000000000000e+00 1.000000000000000000e+00 1.000000000000000000e+00 1.000000000000000000e+00 1.000000000000000000e+00 1.000000000000000000e+00 1.000000000000000000e+00 1.000000000000000000e+00 1.000000000000000000e+00 1.000000000000000000e+00 1.000000000000000000e+00 1.000000000000000000e+00 1.000000000000000000e+00 1.000000000000000000e+00 1.000000000000000000e+00 1.000000000000000000e+00 1.000000000000000000e+00 1.000000000000000000e+00 1.000000000000000000e+00 1.000000000000000000e+00 1.000000000000000000e+00 1.000000000000000000e+00 1.000000000000000000e+00 1.000000000000000000e+00 1.000000000000000000e+00 1.000000000000000000e+00 1.000000000000000000e+00 1.000000000000000000e+00 1.000000000000000000e+00 1.000000000000000000e+00 1.000000000000000000e+00 1.000000000000000000e+00 1.000000000000000000e+00 1.000000000000000000e+00 1.000000000000000000e+00 1.000000000000000000e+00 1.000000000000000000e+00 9.999687500000000728e-01 9.999687500000000728e-01 9.999687500000000728e-01 1.000000000000000000e+00 1.000000000000000000e+00 9.999687500000000728e-01 9.999375000000000346e-01 9.998749999999999583e-01 9.995312500000000933e-01 9.996249999999999858e-01 9.996562499999999130e-01 9.985937500000000577e-01 9.966874999999999485e-01 9.527187500000000586e-01 8.087187499999999307e-01 5.781874999999999654e-01 3.245000000000000107e-01 2.522812500000000124e-01 2.509374999999999245e-01 2.505624999999999103e-01
1.000000000000000000e+00 1.000000000000000000e+00 1.000000000000000000e+00 1.000000000000000000e+00 1.000000000000000000e+00 1.000000000000000000e+00 1.000000000000000000e+00 1.000000000000000000e+00 1.000000000000000000e+00 1.000000000000000000e+00 1.000000000000000000e+00 1.000000000000000000e+00 1.000000000000000000e+00 1.000000000000000000e+00 1.000000000000000000e+00 1.000000000000000000e+00 1.000000000000000000e+00 1.000000000000000000e+00 1.000000000000000000e+00 1.000000000000000000e+00 1.000000000000000000e+00 1.000000000000000000e+00 1.000000000000000000e+00 1.000000000000000000e+00 1.000000000000000000e+00 1.000000000000000000e+00 1.000000000000000000e+00 1.000000000000000000e+00 1.000000000000000000e+00 1.000000000000000000e+00 1.000000000000000000e+00 1.000000000000000000e+00 1.000000000000000000e+00 1.000000000000000000e+00 1.000000000000000000e+00 1.000000000000000000e+00 1.000000000000000000e+00 1.000000000000000000e+00 1.000000000000000000e+00 1.000000000000000000e+00 1.000000000000000000e+00 1.000000000000000000e+00 1.000000000000000000e+00 9.999687500000000728e-01 9.999687500000000728e-01 1.000000000000000000e+00 1.000000000000000000e+00 9.999687500000000728e-01 9.999062500000001075e-01 9.997500000000000275e-01 9.998437500000001421e-01 9.996874999999999512e-01 9.998124999999999929e-01 9.989375000000000338e-01 9.983750000000000124e-01 9.315625000000000711e-01 7.554062499999999458e-01 4.892187500000000355e-01 2.843749999999999889e-01 2.559687499999999671e-01 2.510000000000000009e-01
1.000000000000000000e+00 1.000000000000000000e+00 1.000000000000000000e+00 1.000000000000000000e+00 1.000000000000000000e+00 1.000000000000000000e+00 1.000000000000000000e+00 1.000000000000000000e+00 1.000000000000000000e+00 1.000000000000000000e+00 1.000000000000000000e+00 1.000000000000000000e+00 1.000000000000000000e+00 1.000000000000000000e+00 1.000000000000000000e+00 1.000000000000000000e+00 1.000000000000000000e+00 1.000000000000000000e+00 1.000000000000000000e+00 1.000000000000000000e+00 1.000000000000000000e+00 1.000000000000000000e+00 1.000000000000000000e+00 1.000000000000000000e+00 1.000000000000000000e+00 1.000000000000000000e+00 1.000000000000000000e+00 1.000000000000000000e+00 1.000000000000000000e+00 1.000000000000000000e+00 1.000000000000000000e+00 1.000000000000000000e+00 1.000000000000000000e+00 1.000000000000000000e+00 1.000000000000000000e+00 1.000000000000000000e+00 1.000000000000000000e+00 1.000000000000000000e+00 1.000000000000000000e+00 1.000000000000000000e+00 1.000000000000000000e+00 1.000000000000000000e+00 1.000000000000000000e+00 1.000000000000000000e+00 1.000000000000000000e+00 9.999687500000000728e-01 1.000000000000000000e+00 9.999375000000000346e-01 9.999062500000001075e-01 9.999687500000000728e-01 9.998124999999999929e-01 9.996249999999999858e-01 9.997187499999998783e-01 9.995625000000000204e-01 9.988437500000000302e-01 9.950625000000000719e-01 9.326562499999999645e-01 5.886875000000000302e-01 4.058437500000000031e-01 2.625000000000000111e-01 2.530000000000000027e-01
1.000000000000000000e+00 1.000000000000000000e+00 1.000000000000000000e+00 1.000000000000000000e+00 1.000000000000000000e+00 1.000000000000000000e+00 1.000000000000000000e+00 1.000000000000000000e+00 1.000000000000000000e+00 1.000000000000000000e+00 1.000000000000000000e+00 1.000000000000000000e+00 1.000000000000000000e+00 1.000000000000000000e+00 1.000000000000000000e+00 1.000000000000000000e+00 1.000000000000000000e+00 1.000000000000000000e+00 1.000000000000000000e+00 1.000000000000000000e+00 1.000000000000000000e+00 1.000000000000000000e+00 1.000000000000000000e+00 1.000000000000000000e+00 1.000000000000000000e+00 1.000000000000000000e+00 1.000000000000000000e+00 1.000000000000000000e+00 1.000000000000000000e+00 1.000000000000000000e+00 1.000000000000000000e+00 1.000000000000000000e+00 1.000000000000000000e+00 1.000000000000000000e+00 1.000000000000000000e+00 1.000000000000000000e+00 1.000000000000000000e+00 1.000000000000000000e+00 1.000000000000000000e+00 1.000000000000000000e+00 1.000000000000000000e+00 1.000000000000000000e+00 1.000000000000000000e+00 1.000000000000000000e+00 1.000000000000000000e+00 1.000000000000000000e+00 9.999375000000000346e-01 9.999375000000000346e-01 1.000000000000000000e+00 9.999375000000000346e-01 9.999062500000001075e-01 9.999062500000001075e-01 9.995625000000000204e-01 9.996249999999999858e-01 9.996875000000000622e-01 9.995625000000000204e-01 9.971250000000001501e-01 8.580624999999999503e-01 6.095625000000000071e-01 3.816249999999999920e-01 2.701562499999999867e-01
1.000000000000000000e+00 1.000000000000000000e+00 1.000000000000000000e+00 1.000000000000000000e+00 1.000000000000000000e+00 1.000000000000000000e+00 1.000000000000000000e+00 1.000000000000000000e+00 1.000000000000000000e+00 1.000000000000000000e+00 1.000000000000000000e+00 1.000000000000000000e+00 1.000000000000000000e+00 1.000000000000000000e+00 1.000000000000000000e+00 1.000000000000000000e+00 1.000000000000000000e+00 1.000000000000000000e+00 1.000000000000000000e+00 1.000000000000000000e+00 1.000000000000000000e+00 1.000000000000000000e+00 1.000000000000000000e+00 1.000000000000000000e+00 1.000000000000000000e+00 1.000000000000000000e+00 1.000000000000000000e+00 1.000000000000000000e+00 1.000000000000000000e+00 1.000000000000000000e+00 1.000000000000000000e+00 1.000000000000000000e+00 1.000000000000000000e+00 1.000000000000000000e+00 1.000000000000000000e+00 1.000000000000000000e+00 1.000000000000000000e+00 1.000000000000000000e+00 1.000000000000000000e+00 1.000000000000000000e+00 1.000000000000000000e+00 1.000000000000000000e+00 1.000000000000000000e+00 1.000000000000000000e+00 1.000000000000000000e+00 1.000000000000000000e+00 1.000000000000000000e+00 9.999062499999998854e-01 9.999687500000000728e-01 9.999375000000000346e-01 9.999375000000000346e-01 9.999062500000001075e-01 9.998124999999999929e-01 9.995000000000000551e-01 9.994999999999999440e-01 9.995625000000000204e-01 9.978749999999999565e-01 9.978124999999998801e-01 9.154687500000001643e-01 5.571249999999999813e-01 3.403749999999999831e-01
1.000000000000000000e+00 1.000000000000000000e+00 1.000000000000000000e+00 1.000000000000000000e+00 1.000000000000000000e+00 1.000000000000000000e+00 1.000000000000000000e+00 1.000000000000000000e+00 1.000000000000000000e+00 1.000000000000000000e+00 1.000000000000000000e+00 1.000000000000000000e+00 1.000000000000000000e+00 1.000000000000000000e+00 1.000000000000000000e+00 1.000000000000000000e+00 1.000000000000000000e+00 1.000000000000000000e+00 1.000000000000000000e+00 1.000000000000000000e+00 1.000000000000000000e+00 1.000000000000000000e+00 1.000000000000000000e+00 1.000000000000000000e+00 1.000000000000000000e+00 1.000000000000000000e+00 1.000000000000000000e+00 1.000000000000000000e+00 1.000000000000000000e+00 1.000000000000000000e+00 1.000000000000000000e+00 1.000000000000000000e+00 1.000000000000000000e+00 1.000000000000000000e+00 1.000000000000000000e+00 1.000000000000000000e+00 1.000000000000000000e+00 1.000000000000000000e+00 1.000000000000000000e+00 1.000000000000000000e+00 1.000000000000000000e+00 1.000000000000000000e+00 1.000000000000000000e+00 1.000000000000000000e+00 1.000000000000000000e+00 1.000000000000000000e+00 1.000000000000000000e+00 1.000000000000000000e+00 1.000000000000000000e+00 1.000000000000000000e+00 1.000000000000000000e+00 1.000000000000000000e+00 9.998437499999999201e-01 9.998124999999999929e-01 9.997812499999998437e-01 9.995937500000000586e-01 9.985624999999999085e-01 9.971562500000000773e-01 9.795000000000000373e-01 8.198437499999998712e-01 6.470000000000000195e-01
1.000000000000000000e+00 1.000000000000000000e+00 1.000000000000000000e+00 1.000000000000000000e+00 1.000000000000000000e+00 1.000000000000000000e+00 1.000000000000000000e+00 1.000000000000000000e+00 1.000000000000000000e+00 1.000000000000000000e+00 1.000000000000000000e+00 1.000000000000000000e+00 1.000000000000000000e+00 1.000000000000000000e+00 1.000000000000000000e+00 1.000000000000000000e+00 1.000000000000000000e+00 1.000000000000000000e+00 1.000000000000000000e+00 1.000000000000000000e+00 1.000000000000000000e+00 1.000000000000000000e+00 1.000000000000000000e+00 1.000000000000000000e+00 1.000000000000000000e+00 1.000000000000000000e+00 1.000000000000000000e+00 1.000000000000000000e+00 1.000000000000000000e+00 1.000000000000000000e+00 1.000000000000000000e+00 1.000000000000000000e+00 1.000000000000000000e+00 1.000000000000000000e+00 1.000000000000000000e+00 1.000000000000000000e+00 1.000000000000000000e+00 1.000000000000000000e+00 1.000000000000000000e+00 1.000000000000000000e+00 1.000000000000000000e+00 1.000000000000000000e+00 1.000000000000000000e+00 1.000000000000000000e+00 1.000000000000000000e+00 1.000000000000000000e+00 1.000000000000000000e+00 1.000000000000000000e+00 9.999687500000000728e-01 9.999687500000000728e-01 9.999687500000000728e-01 9.999687500000000728e-01 1.000000000000000000e+00 9.998749999999999583e-01 9.997499999999999165e-01 9.994999999999999440e-01 9.993437499999998641e-01 9.996874999999999512e-01 9.985625000000000195e-01 9.592187500000000089e-01 7.139687499999999298e-01
1.000000000000000000e+00 1.000000000000000000e+00 1.000000000000000000e+00 1.000000000000000000e+00 1.000000000000000000e+00 1.000000000000000000e+00 1.000000000000000000e+00 1.000000000000000000e+00 1.000000000000000000e+00 1.000000000000000000e+00 1.000000000000000000e+00 1.000000000000000000e+00 1.000000000000000000e+00 1.000000000000000000e+00 1.000000000000000000e+00 1.000000000000000000e+00 1.000000000000000000e+00 1.000000000000000000e+00 1.000000000000000000e+00 1.000000000000000000e+00 1.000000000000000000e+00 1.000000000000000000e+00 1.000000000000000000e+00 1.000000000000000000e+00 1.000000000000000000e+00 1.000000000000000000e+00 1.000000000000000000e+00 1.000000000000000000e+00 1.000000000000000000e+00 1.000000000000000000e+00 1.000000000000000000e+00 1.000000000000000000e+00 1.000000000000000000e+00 1.000000000000000000e+00 1.000000000000000000e+00 1.000000000000000000e+00 1.000000000000000000e+00 1.000000000000000000e+00 1.000000000000000000e+00 1.000000000000000000e+00 1.000000000000000000e+00 1.000000000000000000e+00 1.000000000000000000e+00 1.000000000000000000e+00 1.000000000000000000e+00 1.000000000000000000e+00 9.999687500000000728e-01 1.000000000000000000e+00 1.000000000000000000e+00 9.999687500000000728e-01 9.999687500000000728e-01 1.000000000000000000e+00 9.999062500000001075e-01 9.998124999999999929e-01 9.999062500000001075e-01 9.996562499999999130e-01 9.994374999999999787e-01 9.995625000000000204e-01 9.989999999999999991e-01 9.974374999999999769e-01 9.419999999999999485e-01
