# Supplementary material for: Non-reciprocal multifarious self-organization
Source: Nat Nanotechnol. 2022 Dec 12;18(1):79–85. doi: 10.1038/s41565-022-01258-2 (PMC9879770; doi:10.1038/s41565-022-01258-2)
Supplement: Source Data Fig. 3 — Monte Carlo simulation output. [file 41565_2022_1258_MOESM3_ESM.zip › Source_Data_Fig3/lambda_40_4_0/lambda_40_4_0_energy.txt]

3.139999999999999858e+01 3.100000000000000000e+01 3.100000000000000000e+01 3.239999999999999858e+01 3.000000000000000000e+01 3.379999999999999716e+01 3.019999999999999929e+01 2.480000000000000071e+01 2.260000000000000142e+01 1.919999999999999929e+01 1.380000000000000071e+01 5.000000000000000000e+00 4.400000000000000355e+00 1.000000000000000000e+00 5.999999999999999778e-01 2.000000000000000111e-01 0.000000000000000000e+00 0.000000000000000000e+00 0.000000000000000000e+00 0.000000000000000000e+00 0.000000000000000000e+00 0.000000000000000000e+00 0.000000000000000000e+00 0.000000000000000000e+00 0.000000000000000000e+00 0.000000000000000000e+00 0.000000000000000000e+00 0.000000000000000000e+00 0.000000000000000000e+00 0.000000000000000000e+00 0.000000000000000000e+00 0.000000000000000000e+00 0.000000000000000000e+00 0.000000000000000000e+00 0.000000000000000000e+00 0.000000000000000000e+00 0.000000000000000000e+00 0.000000000000000000e+00 0.000000000000000000e+00 0.000000000000000000e+00 0.000000000000000000e+00 0.000000000000000000e+00 0.000000000000000000e+00 0.000000000000000000e+00 0.000000000000000000e+00 0.000000000000000000e+00 0.000000000000000000e+00 0.000000000000000000e+00 0.000000000000000000e+00 0.000000000000000000e+00 0.000000000000000000e+00 0.000000000000000000e+00 0.000000000000000000e+00 0.000000000000000000e+00 0.000000000000000000e+00 0.000000000000000000e+00 0.000000000000000000e+00 0.000000000000000000e+00 0.000000000000000000e+00 0.000000000000000000e+00 0.000000000000000000e+00
5.679999999999999716e+01 5.239999999999999858e+01 5.200000000000000000e+01 5.079999999999999716e+01 5.300000000000000000e+01 4.839999999999999858e+01 4.920000000000000284e+01 4.760000000000000142e+01 4.120000000000000284e+01 3.479999999999999716e+01 2.460000000000000142e+01 1.240000000000000036e+01 5.400000000000000355e+00 3.200000000000000178e+00 8.000000000000000444e-01 4.000000000000000222e-01 2.000000000000000111e-01 0.000000000000000000e+00 0.000000000000000000e+00 0.000000000000000000e+00 0.000000000000000000e+00 0.000000000000000000e+00 0.000000000000000000e+00 0.000000000000000000e+00 0.000000000000000000e+00 0.000000000000000000e+00 0.000000000000000000e+00 0.000000000000000000e+00 0.000000000000000000e+00 0.000000000000000000e+00 0.000000000000000000e+00 0.000000000000000000e+00 0.000000000000000000e+00 0.000000000000000000e+00 0.000000000000000000e+00 0.000000000000000000e+00 0.000000000000000000e+00 0.000000000000000000e+00 0.000000000000000000e+00 0.000000000000000000e+00 0.000000000000000000e+00 0.000000000000000000e+00 0.000000000000000000e+00 0.000000000000000000e+00 0.000000000000000000e+00 0.000000000000000000e+00 0.000000000000000000e+00 0.000000000000000000e+00 0.000000000000000000e+00 0.000000000000000000e+00 0.000000000000000000e+00 0.000000000000000000e+00 0.000000000000000000e+00 0.000000000000000000e+00 0.000000000000000000e+00 0.000000000000000000e+00 0.000000000000000000e+00 0.000000000000000000e+00 0.000000000000000000e+00 0.000000000000000000e+00 0.000000000000000000e+00
9.740000000000000568e+01 9.000000000000000000e+01 9.620000000000000284e+01 9.279999999999999716e+01 9.220000000000000284e+01 9.240000000000000568e+01 8.379999999999999716e+01 8.679999999999999716e+01 7.520000000000000284e+01 5.900000000000000000e+01 4.620000000000000284e+01 2.280000000000000071e+01 1.119999999999999929e+01 3.799999999999999822e+00 1.800000000000000044e+00 4.000000000000000222e-01 0.000000000000000000e+00 0.000000000000000000e+00 0.000000000000000000e+00 0.000000000000000000e+00 0.000000000000000000e+00 0.000000000000000000e+00 0.000000000000000000e+00 0.000000000000000000e+00 0.000000000000000000e+00 0.000000000000000000e+00 0.000000000000000000e+00 0.000000000000000000e+00 0.000000000000000000e+00 0.000000000000000000e+00 0.000000000000000000e+00 0.000000000000000000e+00 0.000000000000000000e+00 0.000000000000000000e+00 0.000000000000000000e+00 0.000000000000000000e+00 0.000000000000000000e+00 0.000000000000000000e+00 0.000000000000000000e+00 0.000000000000000000e+00 0.000000000000000000e+00 0.000000000000000000e+00 0.000000000000000000e+00 0.000000000000000000e+00 0.000000000000000000e+00 0.000000000000000000e+00 0.000000000000000000e+00 0.000000000000000000e+00 0.000000000000000000e+00 0.000000000000000000e+00 0.000000000000000000e+00 0.000000000000000000e+00 0.000000000000000000e+00 0.000000000000000000e+00 0.000000000000000000e+00 0.000000000000000000e+00 0.000000000000000000e+00 0.000000000000000000e+00 0.000000000000000000e+00 0.000000000000000000e+00 0.000000000000000000e+00
1.608000000000000114e+02 1.565999999999999943e+02 1.664000000000000057e+02 1.580000000000000000e+02 1.530000000000000000e+02 1.565999999999999943e+02 1.491999999999999886e+02 1.434000000000000057e+02 1.250000000000000000e+02 1.044000000000000057e+02 7.979999999999999716e+01 4.460000000000000142e+01 2.039999999999999858e+01 6.799999999999999822e+00 2.600000000000000089e+00 4.000000000000000222e-01 2.000000000000000111e-01 0.000000000000000000e+00 0.000000000000000000e+00 0.000000000000000000e+00 0.000000000000000000e+00 0.000000000000000000e+00 0.000000000000000000e+00 0.000000000000000000e+00 0.000000000000000000e+00 0.000000000000000000e+00 0.000000000000000000e+00 0.000000000000000000e+00 0.000000000000000000e+00 0.000000000000000000e+00 0.000000000000000000e+00 0.000000000000000000e+00 0.000000000000000000e+00 0.000000000000000000e+00 0.000000000000000000e+00 0.000000000000000000e+00 0.000000000000000000e+00 0.000000000000000000e+00 0.000000000000000000e+00 0.000000000000000000e+00 0.000000000000000000e+00 0.000000000000000000e+00 0.000000000000000000e+00 0.000000000000000000e+00 0.000000000000000000e+00 0.000000000000000000e+00 0.000000000000000000e+00 0.000000000000000000e+00 0.000000000000000000e+00 0.000000000000000000e+00 0.000000000000000000e+00 0.000000000000000000e+00 0.000000000000000000e+00 0.000000000000000000e+00 0.000000000000000000e+00 0.000000000000000000e+00 0.000000000000000000e+00 0.000000000000000000e+00 0.000000000000000000e+00 0.000000000000000000e+00 0.000000000000000000e+00
2.740000000000000000e+02 2.863999999999999773e+02 2.758000000000000114e+02 2.776000000000000227e+02 2.703999999999999773e+02 2.606000000000000227e+02 2.651999999999999886e+02 2.398000000000000114e+02 2.125999999999999943e+02 1.934000000000000057e+02 1.330000000000000000e+02 7.420000000000000284e+01 3.479999999999999716e+01 1.380000000000000071e+01 3.399999999999999911e+00 1.399999999999999911e+00 5.999999999999999778e-01 2.000000000000000111e-01 2.000000000000000111e-01 0.000000000000000000e+00 0.000000000000000000e+00 0.000000000000000000e+00 0.000000000000000000e+00 0.000000000000000000e+00 0.000000000000000000e+00 0.000000000000000000e+00 0.000000000000000000e+00 0.000000000000000000e+00 0.000000000000000000e+00 0.000000000000000000e+00 0.000000000000000000e+00 0.000000000000000000e+00 0.000000000000000000e+00 0.000000000000000000e+00 0.000000000000000000e+00 0.000000000000000000e+00 0.000000000000000000e+00 0.000000000000000000e+00 0.000000000000000000e+00 0.000000000000000000e+00 0.000000000000000000e+00 0.000000000000000000e+00 0.000000000000000000e+00 0.000000000000000000e+00 0.000000000000000000e+00 0.000000000000000000e+00 0.000000000000000000e+00 0.000000000000000000e+00 0.000000000000000000e+00 0.000000000000000000e+00 0.000000000000000000e+00 0.000000000000000000e+00 0.000000000000000000e+00 0.000000000000000000e+00 0.000000000000000000e+00 0.000000000000000000e+00 0.000000000000000000e+00 0.000000000000000000e+00 0.000000000000000000e+00 0.000000000000000000e+00 0.000000000000000000e+00
4.693999999999999773e+02 4.803999999999999773e+02 4.818000000000000114e+02 4.703999999999999773e+02 4.811999999999999886e+02 4.711999999999999886e+02 4.671999999999999886e+02 4.291999999999999886e+02 4.048000000000000114e+02 3.143999999999999773e+02 2.381999999999999886e+02 1.338000000000000114e+02 6.840000000000000568e+01 2.280000000000000071e+01 8.400000000000000355e+00 3.399999999999999911e+00 2.000000000000000111e-01 2.000000000000000111e-01 0.000000000000000000e+00 0.000000000000000000e+00 0.000000000000000000e+00 0.000000000000000000e+00 0.000000000000000000e+00 0.000000000000000000e+00 0.000000000000000000e+00 0.000000000000000000e+00 0.000000000000000000e+00 0.000000000000000000e+00 0.000000000000000000e+00 0.000000000000000000e+00 0.000000000000000000e+00 0.000000000000000000e+00 0.000000000000000000e+00 0.000000000000000000e+00 0.000000000000000000e+00 0.000000000000000000e+00 0.000000000000000000e+00 0.000000000000000000e+00 0.000000000000000000e+00 0.000000000000000000e+00 0.000000000000000000e+00 0.000000000000000000e+00 0.000000000000000000e+00 0.000000000000000000e+00 0.000000000000000000e+00 0.000000000000000000e+00 0.000000000000000000e+00 0.000000000000000000e+00 0.000000000000000000e+00 0.000000000000000000e+00 0.000000000000000000e+00 0.000000000000000000e+00 0.000000000000000000e+00 0.000000000000000000e+00 0.000000000000000000e+00 0.000000000000000000e+00 0.000000000000000000e+00 0.000000000000000000e+00 0.000000000000000000e+00 0.000000000000000000e+00 0.000000000000000000e+00
8.183999999999999773e+02 8.206000000000000227e+02 8.073999999999999773e+02 7.876000000000000227e+02 8.182000000000000455e+02 7.880000000000000000e+02 7.647999999999999545e+02 7.330000000000000000e+02 6.707999999999999545e+02 5.532000000000000455e+02 3.993999999999999773e+02 2.335999999999999943e+02 1.187999999999999972e+02 4.300000000000000000e+01 1.200000000000000000e+01 5.000000000000000000e+00 5.999999999999999778e-01 4.000000000000000222e-01 0.000000000000000000e+00 0.000000000000000000e+00 0.000000000000000000e+00 0.000000000000000000e+00 0.000000000000000000e+00 0.000000000000000000e+00 0.000000000000000000e+00 0.000000000000000000e+00 0.000000000000000000e+00 0.000000000000000000e+00 0.000000000000000000e+00 0.000000000000000000e+00 0.000000000000000000e+00 0.000000000000000000e+00 0.000000000000000000e+00 0.000000000000000000e+00 0.000000000000000000e+00 0.000000000000000000e+00 0.000000000000000000e+00 0.000000000000000000e+00 0.000000000000000000e+00 0.000000000000000000e+00 0.000000000000000000e+00 0.000000000000000000e+00 0.000000000000000000e+00 0.000000000000000000e+00 0.000000000000000000e+00 0.000000000000000000e+00 0.000000000000000000e+00 0.000000000000000000e+00 0.000000000000000000e+00 0.000000000000000000e+00 0.000000000000000000e+00 0.000000000000000000e+00 0.000000000000000000e+00 0.000000000000000000e+00 0.000000000000000000e+00 0.000000000000000000e+00 0.000000000000000000e+00 0.000000000000000000e+00 0.000000000000000000e+00 0.000000000000000000e+00 0.000000000000000000e+00
3.853000000000000000e+03 3.809000000000000000e+03 3.877000000000000000e+03 3.846199999999999818e+03 3.898400000000000091e+03 3.785000000000000000e+03 3.646199999999999818e+03 3.527199999999999818e+03 1.207400000000000091e+03 1.034599999999999909e+03 7.722000000000000455e+02 4.480000000000000000e+02 2.250000000000000000e+02 8.120000000000000284e+01 2.400000000000000000e+01 7.599999999999999645e+00 1.800000000000000044e+00 4.000000000000000222e-01 4.000000000000000222e-01 0.000000000000000000e+00 0.000000000000000000e+00 0.000000000000000000e+00 0.000000000000000000e+00 0.000000000000000000e+00 0.000000000000000000e+00 0.000000000000000000e+00 0.000000000000000000e+00 0.000000000000000000e+00 0.000000000000000000e+00 0.000000000000000000e+00 0.000000000000000000e+00 0.000000000000000000e+00 0.000000000000000000e+00 0.000000000000000000e+00 0.000000000000000000e+00 0.000000000000000000e+00 0.000000000000000000e+00 0.000000000000000000e+00 0.000000000000000000e+00 0.000000000000000000e+00 0.000000000000000000e+00 0.000000000000000000e+00 0.000000000000000000e+00 0.000000000000000000e+00 0.000000000000000000e+00 0.000000000000000000e+00 0.000000000000000000e+00 0.000000000000000000e+00 0.000000000000000000e+00 0.000000000000000000e+00 0.000000000000000000e+00 0.000000000000000000e+00 0.000000000000000000e+00 0.000000000000000000e+00 0.000000000000000000e+00 0.000000000000000000e+00 0.000000000000000000e+00 0.000000000000000000e+00 0.000000000000000000e+00 0.000000000000000000e+00 0.000000000000000000e+00
1.199800000000000000e+04 1.202320000000000073e+04 1.203960000000000036e+04 1.197300000000000000e+04 1.203160000000000036e+04 1.198800000000000000e+04 1.202100000000000000e+04 1.188279999999999927e+04 1.196860000000000036e+04 1.194879999999999927e+04 1.179700000000000000e+04 4.708199999999999818e+03 3.385400000000000091e+03 1.545999999999999943e+02 4.020000000000000284e+01 9.599999999999999645e+00 4.200000000000000178e+00 8.000000000000000444e-01 2.000000000000000111e-01 0.000000000000000000e+00 0.000000000000000000e+00 0.000000000000000000e+00 0.000000000000000000e+00 0.000000000000000000e+00 0.000000000000000000e+00 0.000000000000000000e+00 0.000000000000000000e+00 0.000000000000000000e+00 0.000000000000000000e+00 0.000000000000000000e+00 0.000000000000000000e+00 0.000000000000000000e+00 0.000000000000000000e+00 0.000000000000000000e+00 0.000000000000000000e+00 0.000000000000000000e+00 0.000000000000000000e+00 0.000000000000000000e+00 0.000000000000000000e+00 0.000000000000000000e+00 0.000000000000000000e+00 0.000000000000000000e+00 0.000000000000000000e+00 0.000000000000000000e+00 0.000000000000000000e+00 0.000000000000000000e+00 0.000000000000000000e+00 0.000000000000000000e+00 0.000000000000000000e+00 0.000000000000000000e+00 0.000000000000000000e+00 0.000000000000000000e+00 0.000000000000000000e+00 0.000000000000000000e+00 0.000000000000000000e+00 0.000000000000000000e+00 0.000000000000000000e+00 0.000000000000000000e+00 0.000000000000000000e+00 0.000000000000000000e+00 0.000000000000000000e+00
1.211079999999999927e+04 1.211339999999999964e+04 1.212479999999999927e+04 1.211960000000000036e+04 1.214260000000000036e+04 1.212979999999999927e+04 1.209739999999999964e+04 1.210600000000000000e+04 1.212700000000000000e+04 1.214200000000000000e+04 1.213739999999999964e+04 1.205500000000000000e+04 1.200439999999999964e+04 8.222399999999999636e+03 3.142599999999999909e+03 2.360000000000000142e+01 7.599999999999999645e+00 1.399999999999999911e+00 4.000000000000000222e-01 0.000000000000000000e+00 0.000000000000000000e+00 0.000000000000000000e+00 0.000000000000000000e+00 0.000000000000000000e+00 0.000000000000000000e+00 0.000000000000000000e+00 0.000000000000000000e+00 0.000000000000000000e+00 0.000000000000000000e+00 0.000000000000000000e+00 0.000000000000000000e+00 0.000000000000000000e+00 0.000000000000000000e+00 0.000000000000000000e+00 0.000000000000000000e+00 0.000000000000000000e+00 0.000000000000000000e+00 0.000000000000000000e+00 0.000000000000000000e+00 0.000000000000000000e+00 0.000000000000000000e+00 0.000000000000000000e+00 0.000000000000000000e+00 0.000000000000000000e+00 0.000000000000000000e+00 0.000000000000000000e+00 0.000000000000000000e+00 0.000000000000000000e+00 0.000000000000000000e+00 0.000000000000000000e+00 0.000000000000000000e+00 0.000000000000000000e+00 0.000000000000000000e+00 0.000000000000000000e+00 0.000000000000000000e+00 0.000000000000000000e+00 0.000000000000000000e+00 0.000000000000000000e+00 0.000000000000000000e+00 0.000000000000000000e+00 0.000000000000000000e+00
1.201579999999999927e+04 1.207760000000000036e+04 1.208060000000000036e+04 1.208979999999999927e+04 1.209260000000000036e+04 1.207479999999999927e+04 1.204700000000000000e+04 1.208000000000000000e+04 1.208939999999999964e+04 1.206820000000000073e+04 1.202600000000000000e+04 1.203760000000000036e+04 1.202900000000000000e+04 1.203860000000000036e+04 1.192539999999999964e+04 3.156800000000000182e+03 3.050000000000000000e+03 3.000000000000000000e+00 8.000000000000000444e-01 0.000000000000000000e+00 0.000000000000000000e+00 0.000000000000000000e+00 0.000000000000000000e+00 0.000000000000000000e+00 0.000000000000000000e+00 0.000000000000000000e+00 0.000000000000000000e+00 0.000000000000000000e+00 0.000000000000000000e+00 0.000000000000000000e+00 0.000000000000000000e+00 0.000000000000000000e+00 0.000000000000000000e+00 0.000000000000000000e+00 0.000000000000000000e+00 0.000000000000000000e+00 0.000000000000000000e+00 0.000000000000000000e+00 0.000000000000000000e+00 0.000000000000000000e+00 0.000000000000000000e+00 0.000000000000000000e+00 0.000000000000000000e+00 0.000000000000000000e+00 0.000000000000000000e+00 0.000000000000000000e+00 0.000000000000000000e+00 0.000000000000000000e+00 0.000000000000000000e+00 0.000000000000000000e+00 0.000000000000000000e+00 0.000000000000000000e+00 0.000000000000000000e+00 0.000000000000000000e+00 0.000000000000000000e+00 0.000000000000000000e+00 0.000000000000000000e+00 0.000000000000000000e+00 0.000000000000000000e+00 0.000000000000000000e+00 0.000000000000000000e+00
1.203739999999999964e+04 1.198760000000000036e+04 1.196400000000000000e+04 1.195379999999999927e+04 1.196979999999999927e+04 1.198260000000000036e+04 1.197900000000000000e+04 1.204220000000000073e+04 1.194520000000000073e+04 1.200539999999999964e+04 1.198379999999999927e+04 1.200139999999999964e+04 1.194300000000000000e+04 1.200500000000000000e+04 1.204539999999999964e+04 1.204779999999999927e+04 3.140800000000000182e+03 3.106199999999999818e+03 2.878000000000000000e+03 4.000000000000000222e-01 0.000000000000000000e+00 0.000000000000000000e+00 0.000000000000000000e+00 0.000000000000000000e+00 0.000000000000000000e+00 0.000000000000000000e+00 0.000000000000000000e+00 0.000000000000000000e+00 0.000000000000000000e+00 0.000000000000000000e+00 0.000000000000000000e+00 0.000000000000000000e+00 0.000000000000000000e+00 0.000000000000000000e+00 0.000000000000000000e+00 0.000000000000000000e+00 0.000000000000000000e+00 0.000000000000000000e+00 0.000000000000000000e+00 0.000000000000000000e+00 0.000000000000000000e+00 0.000000000000000000e+00 0.000000000000000000e+00 0.000000000000000000e+00 0.000000000000000000e+00 0.000000000000000000e+00 0.000000000000000000e+00 0.000000000000000000e+00 0.000000000000000000e+00 0.000000000000000000e+00 0.000000000000000000e+00 0.000000000000000000e+00 0.000000000000000000e+00 0.000000000000000000e+00 0.000000000000000000e+00 0.000000000000000000e+00 0.000000000000000000e+00 0.000000000000000000e+00 0.000000000000000000e+00 0.000000000000000000e+00 0.000000000000000000e+00
1.188279999999999927e+04 1.191079999999999927e+04 1.190800000000000000e+04 1.191179999999999927e+04 1.189939999999999964e+04 1.188460000000000036e+04 1.189779999999999927e+04 1.192360000000000036e+04 1.190439999999999964e+04 1.189639999999999964e+04 1.192600000000000000e+04 1.190239999999999964e+04 1.188639999999999964e+04 1.188400000000000000e+04 1.186979999999999927e+04 1.189679999999999927e+04 1.209260000000000036e+04 5.780800000000000182e+03 3.118400000000000091e+03 3.087800000000000182e+03 0.000000000000000000e+00 0.000000000000000000e+00 0.000000000000000000e+00 0.000000000000000000e+00 0.000000000000000000e+00 0.000000000000000000e+00 0.000000000000000000e+00 0.000000000000000000e+00 0.000000000000000000e+00 0.000000000000000000e+00 0.000000000000000000e+00 0.000000000000000000e+00 0.000000000000000000e+00 0.000000000000000000e+00 0.000000000000000000e+00 0.000000000000000000e+00 0.000000000000000000e+00 0.000000000000000000e+00 0.000000000000000000e+00 0.000000000000000000e+00 0.000000000000000000e+00 0.000000000000000000e+00 0.000000000000000000e+00 0.000000000000000000e+00 0.000000000000000000e+00 0.000000000000000000e+00 0.000000000000000000e+00 0.000000000000000000e+00 0.000000000000000000e+00 0.000000000000000000e+00 0.000000000000000000e+00 0.000000000000000000e+00 0.000000000000000000e+00 0.000000000000000000e+00 0.000000000000000000e+00 0.000000000000000000e+00 0.000000000000000000e+00 0.000000000000000000e+00 0.000000000000000000e+00 0.000000000000000000e+00 0.000000000000000000e+00
1.179039999999999964e+04 1.177200000000000000e+04 1.173260000000000036e+04 1.177579999999999927e+04 1.185779999999999927e+04 1.175839999999999964e+04 1.174920000000000073e+04 1.178720000000000073e+04 1.178760000000000036e+04 1.184760000000000036e+04 1.181760000000000036e+04 1.181500000000000000e+04 1.180360000000000036e+04 1.176320000000000073e+04 1.180960000000000036e+04 1.173779999999999927e+04 1.192460000000000036e+04 1.215500000000000000e+04 5.867800000000000182e+03 3.123400000000000091e+03 3.109400000000000091e+03 3.064400000000000091e+03 0.000000000000000000e+00 0.000000000000000000e+00 0.000000000000000000e+00 0.000000000000000000e+00 0.000000000000000000e+00 0.000000000000000000e+00 0.000000000000000000e+00 0.000000000000000000e+00 0.000000000000000000e+00 0.000000000000000000e+00 0.000000000000000000e+00 0.000000000000000000e+00 0.000000000000000000e+00 0.000000000000000000e+00 0.000000000000000000e+00 0.000000000000000000e+00 0.000000000000000000e+00 0.000000000000000000e+00 0.000000000000000000e+00 0.000000000000000000e+00 0.000000000000000000e+00 0.000000000000000000e+00 0.000000000000000000e+00 0.000000000000000000e+00 0.000000000000000000e+00 0.000000000000000000e+00 0.000000000000000000e+00 0.000000000000000000e+00 0.000000000000000000e+00 0.000000000000000000e+00 0.000000000000000000e+00 0.000000000000000000e+00 0.000000000000000000e+00 0.000000000000000000e+00 0.000000000000000000e+00 0.000000000000000000e+00 0.000000000000000000e+00 0.000000000000000000e+00 0.000000000000000000e+00
1.162600000000000000e+04 1.163700000000000000e+04 1.169320000000000073e+04 1.164360000000000036e+04 1.169079999999999927e+04 1.165079999999999927e+04 1.171760000000000036e+04 1.166120000000000073e+04 1.165520000000000073e+04 1.165660000000000036e+04 1.164839999999999964e+04 1.159360000000000036e+04 1.166760000000000036e+04 1.168200000000000000e+04 1.167600000000000000e+04 1.171179999999999927e+04 1.176379999999999927e+04 1.190800000000000000e+04 1.210839999999999964e+04 7.031600000000000364e+03 3.123000000000000000e+03 3.119599999999999909e+03 3.102800000000000182e+03 2.525599999999999909e+03 0.000000000000000000e+00 0.000000000000000000e+00 0.000000000000000000e+00 0.000000000000000000e+00 0.000000000000000000e+00 0.000000000000000000e+00 0.000000000000000000e+00 0.000000000000000000e+00 0.000000000000000000e+00 0.000000000000000000e+00 0.000000000000000000e+00 0.000000000000000000e+00 0.000000000000000000e+00 0.000000000000000000e+00 0.000000000000000000e+00 0.000000000000000000e+00 0.000000000000000000e+00 0.000000000000000000e+00 0.000000000000000000e+00 0.000000000000000000e+00 0.000000000000000000e+00 0.000000000000000000e+00 0.000000000000000000e+00 0.000000000000000000e+00 0.000000000000000000e+00 0.000000000000000000e+00 0.000000000000000000e+00 0.000000000000000000e+00 0.000000000000000000e+00 0.000000000000000000e+00 0.000000000000000000e+00 0.000000000000000000e+00 0.000000000000000000e+00 0.000000000000000000e+00 0.000000000000000000e+00 0.000000000000000000e+00 0.000000000000000000e+00
1.150100000000000000e+04 1.149300000000000000e+04 1.151100000000000000e+04 1.152779999999999927e+04 1.152760000000000036e+04 1.152439999999999964e+04 1.151179999999999927e+04 1.150620000000000073e+04 1.154560000000000036e+04 1.152420000000000073e+04 1.153060000000000036e+04 1.162279999999999927e+04 1.158879999999999927e+04 1.147939999999999964e+04 1.152860000000000036e+04 1.152920000000000073e+04 1.159739999999999964e+04 1.162779999999999927e+04 1.192360000000000036e+04 1.209920000000000073e+04 7.029399999999999636e+03 3.121800000000000182e+03 3.120599999999999909e+03 3.113199999999999818e+03 3.099199999999999818e+03 0.000000000000000000e+00 0.000000000000000000e+00 0.000000000000000000e+00 0.000000000000000000e+00 0.000000000000000000e+00 0.000000000000000000e+00 0.000000000000000000e+00 0.000000000000000000e+00 0.000000000000000000e+00 0.000000000000000000e+00 0.000000000000000000e+00 0.000000000000000000e+00 0.000000000000000000e+00 0.000000000000000000e+00 0.000000000000000000e+00 0.000000000000000000e+00 0.000000000000000000e+00 0.000000000000000000e+00 0.000000000000000000e+00 0.000000000000000000e+00 0.000000000000000000e+00 0.000000000000000000e+00 0.000000000000000000e+00 0.000000000000000000e+00 0.000000000000000000e+00 0.000000000000000000e+00 0.000000000000000000e+00 0.000000000000000000e+00 0.000000000000000000e+00 0.000000000000000000e+00 0.000000000000000000e+00 0.000000000000000000e+00 0.000000000000000000e+00 0.000000000000000000e+00 0.000000000000000000e+00 0.000000000000000000e+00
1.137020000000000073e+04 1.138439999999999964e+04 1.139639999999999964e+04 1.138839999999999964e+04 1.139620000000000073e+04 1.131479999999999927e+04 1.143700000000000000e+04 1.139239999999999964e+04 1.135379999999999927e+04 1.140479999999999927e+04 1.145920000000000073e+04 1.140460000000000036e+04 1.137660000000000036e+04 1.141720000000000073e+04 1.135460000000000036e+04 1.139420000000000073e+04 1.145539999999999964e+04 1.142160000000000036e+04 1.165100000000000000e+04 1.201500000000000000e+04 1.207500000000000000e+04 8.687000000000000000e+03 3.120800000000000182e+03 3.120400000000000091e+03 3.118000000000000000e+03 3.110599999999999909e+03 3.070800000000000182e+03 0.000000000000000000e+00 0.000000000000000000e+00 0.000000000000000000e+00 0.000000000000000000e+00 0.000000000000000000e+00 0.000000000000000000e+00 0.000000000000000000e+00 0.000000000000000000e+00 0.000000000000000000e+00 0.000000000000000000e+00 0.000000000000000000e+00 0.000000000000000000e+00 0.000000000000000000e+00 0.000000000000000000e+00 0.000000000000000000e+00 0.000000000000000000e+00 0.000000000000000000e+00 0.000000000000000000e+00 0.000000000000000000e+00 0.000000000000000000e+00 0.000000000000000000e+00 0.000000000000000000e+00 0.000000000000000000e+00 0.000000000000000000e+00 0.000000000000000000e+00 0.000000000000000000e+00 0.000000000000000000e+00 0.000000000000000000e+00 0.000000000000000000e+00 0.000000000000000000e+00 0.000000000000000000e+00 0.000000000000000000e+00 0.000000000000000000e+00 0.000000000000000000e+00
1.126779999999999927e+04 1.129500000000000000e+04 1.121939999999999964e+04 1.129579999999999927e+04 1.123839999999999964e+04 1.129360000000000036e+04 1.128079999999999927e+04 1.120260000000000036e+04 1.128700000000000000e+04 1.123360000000000036e+04 1.124920000000000073e+04 1.125720000000000073e+04 1.125879999999999927e+04 1.127479999999999927e+04 1.125360000000000036e+04 1.130300000000000000e+04 1.131960000000000036e+04 1.130579999999999927e+04 1.141260000000000036e+04 1.174400000000000000e+04 1.208860000000000036e+04 1.213120000000000073e+04 7.533800000000000182e+03 3.121400000000000091e+03 3.121400000000000091e+03 3.119800000000000182e+03 3.116800000000000182e+03 3.106400000000000091e+03 2.472000000000000000e+03 0.000000000000000000e+00 0.000000000000000000e+00 0.000000000000000000e+00 0.000000000000000000e+00 0.000000000000000000e+00 0.000000000000000000e+00 0.000000000000000000e+00 0.000000000000000000e+00 0.000000000000000000e+00 0.000000000000000000e+00 0.000000000000000000e+00 0.000000000000000000e+00 0.000000000000000000e+00 0.000000000000000000e+00 0.000000000000000000e+00 0.000000000000000000e+00 0.000000000000000000e+00 0.000000000000000000e+00 0.000000000000000000e+00 0.000000000000000000e+00 0.000000000000000000e+00 0.000000000000000000e+00 0.000000000000000000e+00 0.000000000000000000e+00 0.000000000000000000e+00 0.000000000000000000e+00 0.000000000000000000e+00 0.000000000000000000e+00 0.000000000000000000e+00 0.000000000000000000e+00 0.000000000000000000e+00 0.000000000000000000e+00
1.108900000000000000e+04 1.114000000000000000e+04 1.106620000000000073e+04 1.105820000000000073e+04 1.111039999999999964e+04 1.113979999999999927e+04 1.108760000000000036e+04 1.115539999999999964e+04 1.109379999999999927e+04 1.109600000000000000e+04 1.108320000000000073e+04 1.114160000000000036e+04 1.106479999999999927e+04 1.110239999999999964e+04 1.111600000000000000e+04 1.115120000000000073e+04 1.115060000000000036e+04 1.118439999999999964e+04 1.122679999999999927e+04 1.139739999999999964e+04 1.185079999999999927e+04 1.210700000000000000e+04 1.212479999999999927e+04 7.997600000000000364e+03 4.219000000000000000e+03 3.119800000000000182e+03 3.120199999999999818e+03 3.117599999999999909e+03 3.115800000000000182e+03 3.102400000000000091e+03 0.000000000000000000e+00 0.000000000000000000e+00 0.000000000000000000e+00 0.000000000000000000e+00 0.000000000000000000e+00 0.000000000000000000e+00 0.000000000000000000e+00 0.000000000000000000e+00 0.000000000000000000e+00 0.000000000000000000e+00 0.000000000000000000e+00 0.000000000000000000e+00 0.000000000000000000e+00 0.000000000000000000e+00 0.000000000000000000e+00 0.000000000000000000e+00 0.000000000000000000e+00 0.000000000000000000e+00 0.000000000000000000e+00 0.000000000000000000e+00 0.000000000000000000e+00 0.000000000000000000e+00 0.000000000000000000e+00 0.000000000000000000e+00 0.000000000000000000e+00 0.000000000000000000e+00 0.000000000000000000e+00 0.000000000000000000e+00 0.000000000000000000e+00 0.000000000000000000e+00 0.000000000000000000e+00
1.089320000000000073e+04 1.092360000000000036e+04 1.096020000000000073e+04 1.103739999999999964e+04 1.092079999999999927e+04 1.102000000000000000e+04 1.093860000000000036e+04 1.095700000000000000e+04 1.094839999999999964e+04 1.100260000000000036e+04 1.098079999999999927e+04 1.096420000000000073e+04 1.090720000000000073e+04 1.093700000000000000e+04 1.093439999999999964e+04 1.095539999999999964e+04 1.098039999999999964e+04 1.103079999999999927e+04 1.101360000000000036e+04 1.109400000000000000e+04 1.136479999999999927e+04 1.192720000000000073e+04 1.213239999999999964e+04 1.199120000000000073e+04 9.592600000000000364e+03 3.841000000000000000e+03 3.121199999999999818e+03 3.119599999999999909e+03 3.120199999999999818e+03 3.119400000000000091e+03 3.107599999999999909e+03 3.063199999999999818e+03 0.000000000000000000e+00 0.000000000000000000e+00 0.000000000000000000e+00 0.000000000000000000e+00 0.000000000000000000e+00 0.000000000000000000e+00 0.000000000000000000e+00 0.000000000000000000e+00 0.000000000000000000e+00 0.000000000000000000e+00 0.000000000000000000e+00 0.000000000000000000e+00 0.000000000000000000e+00 0.000000000000000000e+00 0.000000000000000000e+00 0.000000000000000000e+00 0.000000000000000000e+00 0.000000000000000000e+00 0.000000000000000000e+00 0.000000000000000000e+00 0.000000000000000000e+00 0.000000000000000000e+00 0.000000000000000000e+00 0.000000000000000000e+00 0.000000000000000000e+00 0.000000000000000000e+00 0.000000000000000000e+00 0.000000000000000000e+00 0.000000000000000000e+00
1.073200000000000000e+04 1.073379999999999927e+04 1.073339999999999964e+04 1.078460000000000036e+04 1.073320000000000073e+04 1.080679999999999927e+04 1.078800000000000000e+04 1.078639999999999964e+04 1.073720000000000073e+04 1.076639999999999964e+04 1.075739999999999964e+04 1.078679999999999927e+04 1.080000000000000000e+04 1.072320000000000073e+04 1.074520000000000073e+04 1.068979999999999927e+04 1.074760000000000036e+04 1.083779999999999927e+04 1.081679999999999927e+04 1.095939999999999964e+04 1.098460000000000036e+04 1.150479999999999927e+04 1.194520000000000073e+04 1.216179999999999927e+04 1.206139999999999964e+04 8.341799999999999272e+03 4.483000000000000000e+03 3.120000000000000000e+03 3.122000000000000000e+03 3.119599999999999909e+03 3.119199999999999818e+03 3.116800000000000182e+03 3.109199999999999818e+03 1.944799999999999955e+03 0.000000000000000000e+00 0.000000000000000000e+00 0.000000000000000000e+00 0.000000000000000000e+00 0.000000000000000000e+00 0.000000000000000000e+00 0.000000000000000000e+00 0.000000000000000000e+00 0.000000000000000000e+00 0.000000000000000000e+00 0.000000000000000000e+00 0.000000000000000000e+00 0.000000000000000000e+00 0.000000000000000000e+00 0.000000000000000000e+00 0.000000000000000000e+00 0.000000000000000000e+00 0.000000000000000000e+00 0.000000000000000000e+00 0.000000000000000000e+00 0.000000000000000000e+00 0.000000000000000000e+00 0.000000000000000000e+00 0.000000000000000000e+00 0.000000000000000000e+00 0.000000000000000000e+00 0.000000000000000000e+00
1.058920000000000073e+04 1.065979999999999927e+04 1.065900000000000000e+04 1.062639999999999964e+04 1.063979999999999927e+04 1.062660000000000036e+04 1.060700000000000000e+04 1.059879999999999927e+04 1.059639999999999964e+04 1.064579999999999927e+04 1.058560000000000036e+04 1.063120000000000073e+04 1.062979999999999927e+04 1.065460000000000036e+04 1.059820000000000073e+04 1.071960000000000036e+04 1.065520000000000073e+04 1.060139999999999964e+04 1.067139999999999964e+04 1.067960000000000036e+04 1.073339999999999964e+04 1.099200000000000000e+04 1.155960000000000036e+04 1.200939999999999964e+04 1.214460000000000036e+04 1.175660000000000036e+04 7.575000000000000000e+03 4.064800000000000182e+03 3.121400000000000091e+03 3.121199999999999818e+03 3.120599999999999909e+03 3.119599999999999909e+03 3.119199999999999818e+03 3.114000000000000000e+03 3.104000000000000000e+03 0.000000000000000000e+00 0.000000000000000000e+00 0.000000000000000000e+00 0.000000000000000000e+00 0.000000000000000000e+00 0.000000000000000000e+00 0.000000000000000000e+00 0.000000000000000000e+00 0.000000000000000000e+00 0.000000000000000000e+00 0.000000000000000000e+00 0.000000000000000000e+00 0.000000000000000000e+00 0.000000000000000000e+00 0.000000000000000000e+00 0.000000000000000000e+00 0.000000000000000000e+00 0.000000000000000000e+00 0.000000000000000000e+00 0.000000000000000000e+00 0.000000000000000000e+00 0.000000000000000000e+00 0.000000000000000000e+00 0.000000000000000000e+00 0.000000000000000000e+00 0.000000000000000000e+00
1.050500000000000000e+04 1.042960000000000036e+04 1.046339999999999964e+04 1.051079999999999927e+04 1.051160000000000036e+04 1.045779999999999927e+04 1.046939999999999964e+04 1.045000000000000000e+04 1.052600000000000000e+04 1.043739999999999964e+04 1.049339999999999964e+04 1.049060000000000036e+04 1.049060000000000036e+04 1.054160000000000036e+04 1.057379999999999927e+04 1.049600000000000000e+04 1.051900000000000000e+04 1.047739999999999964e+04 1.044920000000000073e+04 1.050379999999999927e+04 1.055720000000000073e+04 1.064600000000000000e+04 1.084979999999999927e+04 1.173160000000000036e+04 1.204620000000000073e+04 1.207400000000000000e+04 1.173420000000000073e+04 7.125199999999999818e+03 5.458000000000000000e+03 3.122400000000000091e+03 3.122000000000000000e+03 3.120000000000000000e+03 3.120000000000000000e+03 3.118400000000000091e+03 3.119199999999999818e+03 3.114400000000000091e+03 3.072000000000000000e+03 0.000000000000000000e+00 0.000000000000000000e+00 0.000000000000000000e+00 0.000000000000000000e+00 0.000000000000000000e+00 0.000000000000000000e+00 0.000000000000000000e+00 0.000000000000000000e+00 0.000000000000000000e+00 0.000000000000000000e+00 0.000000000000000000e+00 0.000000000000000000e+00 0.000000000000000000e+00 0.000000000000000000e+00 0.000000000000000000e+00 0.000000000000000000e+00 0.000000000000000000e+00 0.000000000000000000e+00 0.000000000000000000e+00 0.000000000000000000e+00 0.000000000000000000e+00 0.000000000000000000e+00 0.000000000000000000e+00 0.000000000000000000e+00
1.040300000000000000e+04 1.042660000000000036e+04 1.041360000000000036e+04 1.043260000000000036e+04 1.041420000000000073e+04 1.040120000000000073e+04 1.042039999999999964e+04 1.037800000000000000e+04 1.042839999999999964e+04 1.037239999999999964e+04 1.039939999999999964e+04 1.038100000000000000e+04 1.041100000000000000e+04 1.038560000000000036e+04 1.038900000000000000e+04 1.039939999999999964e+04 1.047000000000000000e+04 1.038860000000000036e+04 1.036079999999999927e+04 1.039839999999999964e+04 1.046760000000000036e+04 1.047660000000000036e+04 1.061260000000000036e+04 1.093239999999999964e+04 1.180160000000000036e+04 1.208639999999999964e+04 1.212760000000000036e+04 1.117200000000000000e+04 7.859600000000000364e+03 4.275000000000000000e+03 3.126800000000000182e+03 3.120000000000000000e+03 3.120599999999999909e+03 3.119599999999999909e+03 3.120000000000000000e+03 3.118800000000000182e+03 3.118800000000000182e+03 3.108400000000000091e+03 2.092400000000000091e+03 0.000000000000000000e+00 0.000000000000000000e+00 0.000000000000000000e+00 0.000000000000000000e+00 0.000000000000000000e+00 0.000000000000000000e+00 0.000000000000000000e+00 0.000000000000000000e+00 0.000000000000000000e+00 0.000000000000000000e+00 0.000000000000000000e+00 0.000000000000000000e+00 0.000000000000000000e+00 0.000000000000000000e+00 0.000000000000000000e+00 0.000000000000000000e+00 0.000000000000000000e+00 0.000000000000000000e+00 0.000000000000000000e+00 0.000000000000000000e+00 0.000000000000000000e+00 0.000000000000000000e+00
1.032960000000000036e+04 1.036060000000000036e+04 1.032920000000000073e+04 1.035039999999999964e+04 1.035500000000000000e+04 1.034539999999999964e+04 1.036479999999999927e+04 1.035600000000000000e+04 1.037260000000000036e+04 1.031339999999999964e+04 1.035079999999999927e+04 1.030800000000000000e+04 1.036939999999999964e+04 1.030639999999999964e+04 1.030960000000000036e+04 1.036360000000000036e+04 1.033179999999999927e+04 1.034620000000000073e+04 1.033479999999999927e+04 1.035279999999999927e+04 1.036339999999999964e+04 1.038420000000000073e+04 1.042660000000000036e+04 1.054760000000000036e+04 1.106539999999999964e+04 1.187179999999999927e+04 1.210420000000000073e+04 1.213360000000000036e+04 1.048639999999999964e+04 7.946000000000000000e+03 4.557800000000000182e+03 3.126199999999999818e+03 3.120599999999999909e+03 3.120000000000000000e+03 3.119599999999999909e+03 3.120000000000000000e+03 3.119199999999999818e+03 3.117599999999999909e+03 3.117000000000000000e+03 3.091599999999999909e+03 0.000000000000000000e+00 0.000000000000000000e+00 0.000000000000000000e+00 0.000000000000000000e+00 0.000000000000000000e+00 0.000000000000000000e+00 0.000000000000000000e+00 0.000000000000000000e+00 0.000000000000000000e+00 0.000000000000000000e+00 0.000000000000000000e+00 0.000000000000000000e+00 0.000000000000000000e+00 0.000000000000000000e+00 0.000000000000000000e+00 0.000000000000000000e+00 0.000000000000000000e+00 0.000000000000000000e+00 0.000000000000000000e+00 0.000000000000000000e+00 0.000000000000000000e+00
1.024200000000000000e+04 1.022639999999999964e+04 1.030960000000000036e+04 1.027739999999999964e+04 1.029260000000000036e+04 1.026579999999999927e+04 1.030460000000000036e+04 1.031279999999999927e+04 1.025400000000000000e+04 1.026879999999999927e+04 1.028000000000000000e+04 1.031220000000000073e+04 1.034220000000000073e+04 1.033820000000000073e+04 1.031560000000000036e+04 1.031920000000000073e+04 1.032439999999999964e+04 1.035879999999999927e+04 1.025760000000000036e+04 1.030620000000000073e+04 1.028039999999999964e+04 1.032279999999999927e+04 1.036260000000000036e+04 1.033420000000000073e+04 1.056839999999999964e+04 1.124579999999999927e+04 1.190500000000000000e+04 1.213060000000000036e+04 1.213400000000000000e+04 7.325600000000000364e+03 5.319399999999999636e+03 4.755000000000000000e+03 3.192199999999999818e+03 3.120599999999999909e+03 3.120000000000000000e+03 3.120000000000000000e+03 3.119599999999999909e+03 3.119599999999999909e+03 3.119199999999999818e+03 3.118000000000000000e+03 3.114000000000000000e+03 3.060000000000000000e+03 0.000000000000000000e+00 0.000000000000000000e+00 0.000000000000000000e+00 0.000000000000000000e+00 0.000000000000000000e+00 0.000000000000000000e+00 0.000000000000000000e+00 0.000000000000000000e+00 0.000000000000000000e+00 0.000000000000000000e+00 0.000000000000000000e+00 0.000000000000000000e+00 0.000000000000000000e+00 0.000000000000000000e+00 0.000000000000000000e+00 0.000000000000000000e+00 0.000000000000000000e+00 0.000000000000000000e+00 0.000000000000000000e+00
1.026520000000000073e+04 1.026839999999999964e+04 1.030279999999999927e+04 1.033900000000000000e+04 1.027279999999999927e+04 1.028860000000000036e+04 1.028479999999999927e+04 1.025839999999999964e+04 1.026200000000000000e+04 1.029720000000000073e+04 1.029160000000000036e+04 1.029060000000000036e+04 1.027620000000000073e+04 1.026839999999999964e+04 1.029720000000000073e+04 1.027439999999999964e+04 1.028539999999999964e+04 1.028960000000000036e+04 1.032979999999999927e+04 1.027579999999999927e+04 1.024439999999999964e+04 1.026160000000000036e+04 1.031420000000000073e+04 1.031679999999999927e+04 1.036139999999999964e+04 1.060539999999999964e+04 1.140920000000000073e+04 1.201700000000000000e+04 1.209339999999999964e+04 1.194160000000000036e+04 9.002399999999999636e+03 4.992399999999999636e+03 3.862199999999999818e+03 3.188599999999999909e+03 3.121800000000000182e+03 3.120000000000000000e+03 3.120000000000000000e+03 3.120000000000000000e+03 3.120000000000000000e+03 3.119599999999999909e+03 3.120000000000000000e+03 3.117199999999999818e+03 3.110800000000000182e+03 2.152400000000000091e+03 0.000000000000000000e+00 0.000000000000000000e+00 0.000000000000000000e+00 0.000000000000000000e+00 0.000000000000000000e+00 0.000000000000000000e+00 0.000000000000000000e+00 0.000000000000000000e+00 0.000000000000000000e+00 0.000000000000000000e+00 0.000000000000000000e+00 0.000000000000000000e+00 0.000000000000000000e+00 0.000000000000000000e+00 0.000000000000000000e+00 0.000000000000000000e+00 0.000000000000000000e+00
1.020560000000000036e+04 1.027539999999999964e+04 1.029160000000000036e+04 1.027879999999999927e+04 1.024439999999999964e+04 1.022979999999999927e+04 1.020860000000000036e+04 1.026160000000000036e+04 1.024720000000000073e+04 1.024320000000000073e+04 1.022139999999999964e+04 1.025539999999999964e+04 1.026879999999999927e+04 1.031020000000000073e+04 1.021820000000000073e+04 1.024100000000000000e+04 1.025439999999999964e+04 1.028160000000000036e+04 1.035239999999999964e+04 1.027800000000000000e+04 1.023479999999999927e+04 1.026520000000000073e+04 1.027120000000000073e+04 1.026320000000000073e+04 1.028700000000000000e+04 1.037139999999999964e+04 1.067760000000000036e+04 1.148960000000000036e+04 1.202739999999999964e+04 1.212379999999999927e+04 1.158379999999999927e+04 6.991600000000000364e+03 6.534800000000000182e+03 3.663800000000000182e+03 3.158000000000000000e+03 3.120000000000000000e+03 3.120000000000000000e+03 3.120000000000000000e+03 3.119199999999999818e+03 3.119199999999999818e+03 3.118800000000000182e+03 3.120000000000000000e+03 3.117199999999999818e+03 3.113599999999999909e+03 3.096400000000000091e+03 0.000000000000000000e+00 0.000000000000000000e+00 0.000000000000000000e+00 0.000000000000000000e+00 0.000000000000000000e+00 0.000000000000000000e+00 0.000000000000000000e+00 0.000000000000000000e+00 0.000000000000000000e+00 0.000000000000000000e+00 0.000000000000000000e+00 0.000000000000000000e+00 0.000000000000000000e+00 0.000000000000000000e+00 0.000000000000000000e+00 0.000000000000000000e+00
1.024560000000000036e+04 1.020860000000000036e+04 1.023720000000000073e+04 1.023620000000000073e+04 1.023560000000000036e+04 1.022739999999999964e+04 1.025960000000000036e+04 1.030160000000000036e+04 1.021979999999999927e+04 1.023100000000000000e+04 1.021439999999999964e+04 1.024979999999999927e+04 1.025520000000000073e+04 1.026739999999999964e+04 1.024000000000000000e+04 1.026920000000000073e+04 1.032279999999999927e+04 1.024239999999999964e+04 1.025439999999999964e+04 1.025960000000000036e+04 1.029579999999999927e+04 1.028839999999999964e+04 1.027660000000000036e+04 1.025939999999999964e+04 1.029460000000000036e+04 1.032039999999999964e+04 1.039800000000000000e+04 1.080739999999999964e+04 1.165300000000000000e+04 1.211539999999999964e+04 1.218520000000000073e+04 1.163620000000000073e+04 7.584000000000000000e+03 6.394800000000000182e+03 3.397800000000000182e+03 3.163599999999999909e+03 3.120199999999999818e+03 3.120599999999999909e+03 3.120000000000000000e+03 3.120599999999999909e+03 3.120000000000000000e+03 3.120000000000000000e+03 3.118800000000000182e+03 3.119599999999999909e+03 3.119199999999999818e+03 3.109599999999999909e+03 3.058000000000000000e+03 0.000000000000000000e+00 0.000000000000000000e+00 0.000000000000000000e+00 0.000000000000000000e+00 0.000000000000000000e+00 0.000000000000000000e+00 0.000000000000000000e+00 0.000000000000000000e+00 0.000000000000000000e+00 0.000000000000000000e+00 0.000000000000000000e+00 0.000000000000000000e+00 0.000000000000000000e+00 0.000000000000000000e+00
1.024300000000000000e+04 1.021479999999999927e+04 1.025239999999999964e+04 1.029760000000000036e+04 1.026020000000000073e+04 1.023720000000000073e+04 1.020660000000000036e+04 1.027239999999999964e+04 1.022539999999999964e+04 1.026620000000000073e+04 1.024939999999999964e+04 1.022779999999999927e+04 1.026120000000000073e+04 1.027079999999999927e+04 1.028339999999999964e+04 1.024020000000000073e+04 1.024560000000000036e+04 1.028639999999999964e+04 1.025779999999999927e+04 1.016279999999999927e+04 1.024220000000000073e+04 1.021079999999999927e+04 1.026820000000000073e+04 1.027760000000000036e+04 1.023279999999999927e+04 1.026939999999999964e+04 1.031739999999999964e+04 1.044100000000000000e+04 1.087300000000000000e+04 1.177339999999999964e+04 1.205860000000000036e+04 1.218400000000000000e+04 1.068420000000000073e+04 8.301200000000000728e+03 5.133199999999999818e+03 3.213400000000000091e+03 3.136199999999999818e+03 3.123599999999999909e+03 3.121800000000000182e+03 3.120000000000000000e+03 3.120000000000000000e+03 3.120199999999999818e+03 3.119599999999999909e+03 3.119599999999999909e+03 3.119599999999999909e+03 3.119599999999999909e+03 3.115199999999999818e+03 3.108000000000000000e+03 1.876000000000000000e+03 0.000000000000000000e+00 0.000000000000000000e+00 0.000000000000000000e+00 0.000000000000000000e+00 0.000000000000000000e+00 0.000000000000000000e+00 0.000000000000000000e+00 0.000000000000000000e+00 0.000000000000000000e+00 0.000000000000000000e+00 0.000000000000000000e+00 0.000000000000000000e+00
1.022720000000000073e+04 1.027439999999999964e+04 1.021820000000000073e+04 1.028579999999999927e+04 1.020639999999999964e+04 1.023939999999999964e+04 1.029279999999999927e+04 1.019900000000000000e+04 1.024139999999999964e+04 1.030300000000000000e+04 1.025920000000000073e+04 1.025500000000000000e+04 1.025020000000000073e+04 1.026079999999999927e+04 1.022860000000000036e+04 1.023679999999999927e+04 1.022200000000000000e+04 1.019700000000000000e+04 1.024339999999999964e+04 1.025179999999999927e+04 1.025239999999999964e+04 1.028379999999999927e+04 1.026060000000000036e+04 1.020920000000000073e+04 1.025779999999999927e+04 1.025900000000000000e+04 1.027220000000000073e+04 1.031679999999999927e+04 1.049179999999999927e+04 1.104479999999999927e+04 1.189579999999999927e+04 1.211279999999999927e+04 1.211900000000000000e+04 1.010860000000000036e+04 6.512399999999999636e+03 4.147399999999999636e+03 3.394199999999999818e+03 3.130800000000000182e+03 3.134000000000000000e+03 3.123800000000000182e+03 3.120000000000000000e+03 3.120000000000000000e+03 3.120000000000000000e+03 3.119199999999999818e+03 3.119599999999999909e+03 3.119199999999999818e+03 3.119599999999999909e+03 3.120000000000000000e+03 3.116800000000000182e+03 3.096400000000000091e+03 0.000000000000000000e+00 0.000000000000000000e+00 0.000000000000000000e+00 0.000000000000000000e+00 0.000000000000000000e+00 0.000000000000000000e+00 0.000000000000000000e+00 0.000000000000000000e+00 0.000000000000000000e+00 0.000000000000000000e+00 0.000000000000000000e+00
1.020579999999999927e+04 1.028920000000000073e+04 1.018479999999999927e+04 1.022779999999999927e+04 1.025820000000000073e+04 1.021520000000000073e+04 1.022800000000000000e+04 1.031800000000000000e+04 1.024460000000000036e+04 1.024100000000000000e+04 1.024939999999999964e+04 1.028200000000000000e+04 1.024660000000000036e+04 1.026860000000000036e+04 1.026039999999999964e+04 1.023179999999999927e+04 1.023100000000000000e+04 1.026600000000000000e+04 1.027079999999999927e+04 1.024139999999999964e+04 1.028320000000000073e+04 1.021439999999999964e+04 1.026120000000000073e+04 1.023960000000000036e+04 1.022339999999999964e+04 1.020600000000000000e+04 1.028360000000000036e+04 1.025320000000000073e+04 1.032739999999999964e+04 1.055339999999999964e+04 1.122720000000000073e+04 1.199920000000000073e+04 1.211639999999999964e+04 1.214160000000000036e+04 8.523399999999999636e+03 8.640200000000000728e+03 4.172199999999999818e+03 3.158800000000000182e+03 3.130000000000000000e+03 3.122000000000000000e+03 3.122400000000000091e+03 3.120599999999999909e+03 3.120199999999999818e+03 3.120000000000000000e+03 3.120000000000000000e+03 3.120000000000000000e+03 3.120000000000000000e+03 3.120000000000000000e+03 3.119599999999999909e+03 3.119599999999999909e+03 3.115199999999999818e+03 3.046000000000000000e+03 0.000000000000000000e+00 0.000000000000000000e+00 0.000000000000000000e+00 0.000000000000000000e+00 0.000000000000000000e+00 0.000000000000000000e+00 0.000000000000000000e+00 0.000000000000000000e+00 0.000000000000000000e+00
1.023760000000000036e+04 1.023639999999999964e+04 1.024139999999999964e+04 1.022300000000000000e+04 1.023879999999999927e+04 1.026220000000000073e+04 1.020760000000000036e+04 1.024300000000000000e+04 1.022300000000000000e+04 1.022120000000000073e+04 1.021479999999999927e+04 1.029179999999999927e+04 1.016279999999999927e+04 1.025700000000000000e+04 1.027739999999999964e+04 1.027500000000000000e+04 1.022979999999999927e+04 1.023660000000000036e+04 1.031339999999999964e+04 1.023860000000000036e+04 1.020660000000000036e+04 1.027100000000000000e+04 1.026020000000000073e+04 1.029220000000000073e+04 1.025300000000000000e+04 1.021460000000000036e+04 1.022479999999999927e+04 1.025039999999999964e+04 1.026600000000000000e+04 1.035679999999999927e+04 1.059879999999999927e+04 1.131739999999999964e+04 1.199400000000000000e+04 1.210279999999999927e+04 1.210539999999999964e+04 9.116200000000000728e+03 6.296000000000000000e+03 3.860000000000000000e+03 3.199400000000000091e+03 3.132199999999999818e+03 3.123599999999999909e+03 3.121800000000000182e+03 3.120000000000000000e+03 3.120000000000000000e+03 3.120199999999999818e+03 3.120000000000000000e+03 3.120000000000000000e+03 3.120000000000000000e+03 3.120000000000000000e+03 3.119599999999999909e+03 3.118800000000000182e+03 3.112800000000000182e+03 3.110800000000000182e+03 1.647200000000000045e+03 0.000000000000000000e+00 0.000000000000000000e+00 0.000000000000000000e+00 0.000000000000000000e+00 0.000000000000000000e+00 0.000000000000000000e+00 0.000000000000000000e+00
1.023939999999999964e+04 1.019779999999999927e+04 1.023660000000000036e+04 1.024500000000000000e+04 1.025960000000000036e+04 1.029379999999999927e+04 1.023000000000000000e+04 1.027220000000000073e+04 1.023260000000000036e+04 1.027960000000000036e+04 1.025060000000000036e+04 1.032520000000000073e+04 1.022520000000000073e+04 1.025239999999999964e+04 1.020460000000000036e+04 1.022279999999999927e+04 1.026060000000000036e+04 1.025760000000000036e+04 1.027860000000000036e+04 1.028039999999999964e+04 1.024720000000000073e+04 1.024060000000000036e+04 1.024060000000000036e+04 1.026660000000000036e+04 1.025279999999999927e+04 1.023800000000000000e+04 1.023500000000000000e+04 1.028079999999999927e+04 1.027220000000000073e+04 1.029820000000000073e+04 1.038200000000000000e+04 1.067379999999999927e+04 1.154720000000000073e+04 1.203620000000000073e+04 1.215160000000000036e+04 1.187379999999999927e+04 1.025439999999999964e+04 4.752199999999999818e+03 3.403199999999999818e+03 3.166800000000000182e+03 3.134800000000000182e+03 3.126800000000000182e+03 3.120599999999999909e+03 3.120000000000000000e+03 3.120000000000000000e+03 3.120000000000000000e+03 3.120000000000000000e+03 3.120000000000000000e+03 3.120199999999999818e+03 3.120000000000000000e+03 3.119599999999999909e+03 3.120000000000000000e+03 3.118400000000000091e+03 3.117199999999999818e+03 3.092400000000000091e+03 0.000000000000000000e+00 0.000000000000000000e+00 0.000000000000000000e+00 0.000000000000000000e+00 0.000000000000000000e+00 0.000000000000000000e+00
1.015800000000000000e+04 1.020300000000000000e+04 1.024360000000000036e+04 1.019460000000000036e+04 1.023960000000000036e+04 1.022879999999999927e+04 1.017920000000000073e+04 1.020639999999999964e+04 1.023579999999999927e+04 1.021939999999999964e+04 1.028800000000000000e+04 1.021220000000000073e+04 1.023039999999999964e+04 1.026020000000000073e+04 1.021560000000000036e+04 1.021760000000000036e+04 1.017720000000000073e+04 1.024160000000000036e+04 1.026500000000000000e+04 1.021900000000000000e+04 1.025300000000000000e+04 1.027620000000000073e+04 1.023920000000000073e+04 1.025339999999999964e+04 1.026379999999999927e+04 1.025000000000000000e+04 1.027679999999999927e+04 1.025639999999999964e+04 1.023639999999999964e+04 1.028139999999999964e+04 1.026460000000000036e+04 1.041060000000000036e+04 1.076300000000000000e+04 1.168220000000000073e+04 1.203020000000000073e+04 1.216700000000000000e+04 1.056339999999999964e+04 7.591399999999999636e+03 4.744600000000000364e+03 3.625599999999999909e+03 3.138599999999999909e+03 3.127800000000000182e+03 3.121199999999999818e+03 3.121199999999999818e+03 3.120000000000000000e+03 3.121199999999999818e+03 3.120000000000000000e+03 3.120000000000000000e+03 3.120000000000000000e+03 3.120000000000000000e+03 3.120000000000000000e+03 3.119599999999999909e+03 3.119599999999999909e+03 3.120000000000000000e+03 3.119199999999999818e+03 3.111199999999999818e+03 3.046800000000000182e+03 0.000000000000000000e+00 0.000000000000000000e+00 0.000000000000000000e+00 0.000000000000000000e+00
1.020620000000000073e+04 1.022039999999999964e+04 1.023020000000000073e+04 1.026860000000000036e+04 1.020379999999999927e+04 1.020920000000000073e+04 1.030100000000000000e+04 1.026000000000000000e+04 1.025760000000000036e+04 1.024539999999999964e+04 1.023979999999999927e+04 1.025279999999999927e+04 1.023739999999999964e+04 1.024520000000000073e+04 1.028720000000000073e+04 1.025039999999999964e+04 1.021739999999999964e+04 1.027039999999999964e+04 1.022820000000000073e+04 1.021579999999999927e+04 1.021739999999999964e+04 1.024320000000000073e+04 1.024100000000000000e+04 1.022539999999999964e+04 1.023939999999999964e+04 1.024360000000000036e+04 1.020139999999999964e+04 1.026879999999999927e+04 1.023900000000000000e+04 1.022439999999999964e+04 1.026139999999999964e+04 1.030179999999999927e+04 1.039139999999999964e+04 1.092820000000000073e+04 1.173360000000000036e+04 1.212060000000000036e+04 1.211320000000000073e+04 1.109879999999999927e+04 8.176800000000000182e+03 5.628800000000000182e+03 3.526000000000000000e+03 3.166199999999999818e+03 3.124800000000000182e+03 3.123000000000000000e+03 3.121800000000000182e+03 3.120599999999999909e+03 3.120000000000000000e+03 3.120000000000000000e+03 3.120599999999999909e+03 3.120000000000000000e+03 3.120000000000000000e+03 3.119599999999999909e+03 3.120000000000000000e+03 3.119599999999999909e+03 3.119199999999999818e+03 3.118800000000000182e+03 3.117199999999999818e+03 3.109199999999999818e+03 1.514000000000000000e+03 0.000000000000000000e+00 0.000000000000000000e+00
1.023800000000000000e+04 1.026460000000000036e+04 1.023260000000000036e+04 1.025560000000000036e+04 1.028120000000000073e+04 1.029120000000000073e+04 1.020179999999999927e+04 1.025620000000000073e+04 1.023160000000000036e+04 1.025260000000000036e+04 1.023300000000000000e+04 1.024139999999999964e+04 1.022460000000000036e+04 1.025339999999999964e+04 1.023320000000000073e+04 1.022620000000000073e+04 1.020900000000000000e+04 1.027939999999999964e+04 1.027320000000000073e+04 1.027439999999999964e+04 1.023560000000000036e+04 1.023560000000000036e+04 1.027079999999999927e+04 1.019939999999999964e+04 1.025500000000000000e+04 1.027779999999999927e+04 1.026100000000000000e+04 1.029620000000000073e+04 1.025379999999999927e+04 1.026039999999999964e+04 1.029660000000000036e+04 1.022900000000000000e+04 1.030000000000000000e+04 1.051260000000000036e+04 1.105020000000000073e+04 1.182860000000000036e+04 1.211879999999999927e+04 1.216779999999999927e+04 1.055920000000000073e+04 7.231800000000000182e+03 5.233199999999999818e+03 3.204000000000000000e+03 3.126599999999999909e+03 3.127800000000000182e+03 3.123599999999999909e+03 3.120599999999999909e+03 3.120599999999999909e+03 3.120000000000000000e+03 3.120000000000000000e+03 3.120599999999999909e+03 3.120000000000000000e+03 3.120000000000000000e+03 3.120000000000000000e+03 3.119599999999999909e+03 3.119599999999999909e+03 3.118800000000000182e+03 3.118800000000000182e+03 3.118000000000000000e+03 3.116400000000000091e+03 3.097599999999999909e+03 0.000000000000000000e+00
1.022379999999999927e+04 1.025479999999999927e+04 1.021539999999999964e+04 1.024279999999999927e+04 1.018479999999999927e+04 1.020960000000000036e+04 1.025500000000000000e+04 1.027900000000000000e+04 1.022860000000000036e+04 1.020839999999999964e+04 1.022220000000000073e+04 1.020139999999999964e+04 1.019979999999999927e+04 1.025220000000000073e+04 1.025479999999999927e+04 1.023500000000000000e+04 1.027739999999999964e+04 1.023479999999999927e+04 1.024479999999999927e+04 1.022039999999999964e+04 1.028360000000000036e+04 1.021960000000000036e+04 1.024739999999999964e+04 1.025839999999999964e+04 1.026400000000000000e+04 1.025679999999999927e+04 1.023560000000000036e+04 1.028720000000000073e+04 1.025720000000000073e+04 1.027300000000000000e+04 1.024720000000000073e+04 1.028539999999999964e+04 1.026879999999999927e+04 1.033900000000000000e+04 1.055920000000000073e+04 1.126720000000000073e+04 1.190360000000000036e+04 1.214420000000000073e+04 1.207520000000000073e+04 9.483600000000000364e+03 6.111399999999999636e+03 3.543000000000000000e+03 3.183599999999999909e+03 3.142199999999999818e+03 3.127199999999999818e+03 3.120800000000000182e+03 3.121199999999999818e+03 3.120000000000000000e+03 3.120000000000000000e+03 3.120000000000000000e+03 3.120000000000000000e+03 3.120000000000000000e+03 3.120199999999999818e+03 3.120000000000000000e+03 3.120000000000000000e+03 3.119599999999999909e+03 3.120000000000000000e+03 3.119599999999999909e+03 3.120000000000000000e+03 3.118400000000000091e+03 3.116400000000000091e+03
1.024600000000000000e+04 1.021079999999999927e+04 1.025020000000000073e+04 1.023100000000000000e+04 1.027100000000000000e+04 1.020700000000000000e+04 1.024679999999999927e+04 1.024660000000000036e+04 1.025220000000000073e+04 1.020100000000000000e+04 1.025839999999999964e+04 1.026160000000000036e+04 1.019420000000000073e+04 1.023979999999999927e+04 1.026500000000000000e+04 1.021760000000000036e+04 1.023979999999999927e+04 1.022979999999999927e+04 1.027079999999999927e+04 1.025160000000000036e+04 1.027579999999999927e+04 1.023479999999999927e+04 1.020060000000000036e+04 1.022800000000000000e+04 1.028900000000000000e+04 1.023960000000000036e+04 1.026239999999999964e+04 1.019900000000000000e+04 1.021500000000000000e+04 1.026560000000000036e+04 1.027079999999999927e+04 1.021279999999999927e+04 1.025479999999999927e+04 1.029420000000000073e+04 1.032239999999999964e+04 1.057120000000000073e+04 1.140039999999999964e+04 1.196420000000000073e+04 1.212379999999999927e+04 1.196520000000000073e+04 9.377000000000000000e+03 6.429000000000000000e+03 4.107000000000000000e+03 3.182000000000000000e+03 3.131000000000000000e+03 3.122599999999999909e+03 3.120599999999999909e+03 3.121199999999999818e+03 3.120599999999999909e+03 3.120599999999999909e+03 3.120000000000000000e+03 3.120000000000000000e+03 3.120000000000000000e+03 3.120000000000000000e+03 3.120000000000000000e+03 3.120000000000000000e+03 3.120000000000000000e+03 3.120000000000000000e+03 3.119599999999999909e+03 3.119599999999999909e+03 3.118000000000000000e+03
1.025060000000000036e+04 1.023520000000000073e+04 1.023820000000000073e+04 1.022860000000000036e+04 1.022079999999999927e+04 1.021879999999999927e+04 1.021979999999999927e+04 1.027460000000000036e+04 1.022660000000000036e+04 1.020679999999999927e+04 1.024679999999999927e+04 1.023920000000000073e+04 1.026679999999999927e+04 1.023679999999999927e+04 1.018439999999999964e+04 1.025939999999999964e+04 1.028000000000000000e+04 1.024139999999999964e+04 1.020100000000000000e+04 1.022400000000000000e+04 1.022939999999999964e+04 1.023760000000000036e+04 1.019000000000000000e+04 1.024379999999999927e+04 1.023420000000000073e+04 1.024339999999999964e+04 1.027539999999999964e+04 1.028420000000000073e+04 1.020479999999999927e+04 1.026760000000000036e+04 1.023420000000000073e+04 1.022560000000000036e+04 1.022820000000000073e+04 1.026579999999999927e+04 1.027760000000000036e+04 1.036220000000000073e+04 1.072579999999999927e+04 1.155679999999999927e+04 1.200860000000000036e+04 1.213920000000000073e+04 1.194139999999999964e+04 9.611399999999999636e+03 7.702000000000000000e+03 3.550599999999999909e+03 3.145400000000000091e+03 3.126000000000000000e+03 3.123000000000000000e+03 3.121800000000000182e+03 3.120599999999999909e+03 3.120599999999999909e+03 3.120000000000000000e+03 3.120000000000000000e+03 3.120599999999999909e+03 3.120000000000000000e+03 3.120000000000000000e+03 3.120000000000000000e+03 3.120000000000000000e+03 3.120000000000000000e+03 3.120000000000000000e+03 3.120000000000000000e+03 3.119599999999999909e+03
1.024100000000000000e+04 1.022800000000000000e+04 1.019760000000000036e+04 1.020700000000000000e+04 1.028500000000000000e+04 1.024200000000000000e+04 1.018979999999999927e+04 1.020579999999999927e+04 1.026179999999999927e+04 1.021039999999999964e+04 1.026200000000000000e+04 1.021239999999999964e+04 1.025200000000000000e+04 1.029200000000000000e+04 1.027160000000000036e+04 1.031220000000000073e+04 1.023139999999999964e+04 1.026779999999999927e+04 1.023179999999999927e+04 1.021100000000000000e+04 1.025579999999999927e+04 1.022039999999999964e+04 1.024439999999999964e+04 1.021239999999999964e+04 1.027779999999999927e+04 1.024100000000000000e+04 1.021039999999999964e+04 1.026200000000000000e+04 1.025520000000000073e+04 1.018460000000000036e+04 1.021360000000000036e+04 1.019820000000000073e+04 1.023379999999999927e+04 1.025560000000000036e+04 1.023320000000000073e+04 1.027339999999999964e+04 1.038639999999999964e+04 1.073300000000000000e+04 1.165800000000000000e+04 1.202739999999999964e+04 1.208479999999999927e+04 1.171979999999999927e+04 9.448600000000000364e+03 6.692000000000000000e+03 3.263199999999999818e+03 3.138599999999999909e+03 3.132000000000000000e+03 3.123000000000000000e+03 3.120599999999999909e+03 3.121199999999999818e+03 3.120599999999999909e+03 3.120000000000000000e+03 3.120000000000000000e+03 3.120000000000000000e+03 3.120000000000000000e+03 3.120000000000000000e+03 3.120000000000000000e+03 3.120000000000000000e+03 3.120000000000000000e+03 3.120000000000000000e+03 3.120000000000000000e+03
1.020739999999999964e+04 1.020720000000000073e+04 1.021079999999999927e+04 1.022779999999999927e+04 1.027360000000000036e+04 1.020379999999999927e+04 1.023939999999999964e+04 1.020000000000000000e+04 1.019179999999999927e+04 1.024520000000000073e+04 1.025379999999999927e+04 1.020060000000000036e+04 1.022920000000000073e+04 1.025039999999999964e+04 1.022779999999999927e+04 1.024000000000000000e+04 1.026560000000000036e+04 1.025639999999999964e+04 1.024300000000000000e+04 1.028260000000000036e+04 1.020579999999999927e+04 1.031000000000000000e+04 1.023420000000000073e+04 1.022800000000000000e+04 1.028679999999999927e+04 1.024600000000000000e+04 1.024400000000000000e+04 1.027220000000000073e+04 1.021520000000000073e+04 1.021520000000000073e+04 1.026039999999999964e+04 1.029779999999999927e+04 1.021520000000000073e+04 1.030160000000000036e+04 1.029279999999999927e+04 1.021739999999999964e+04 1.028979999999999927e+04 1.041600000000000000e+04 1.092400000000000000e+04 1.179000000000000000e+04 1.209460000000000036e+04 1.213160000000000036e+04 1.060879999999999927e+04 7.695800000000000182e+03 5.800399999999999636e+03 3.338199999999999818e+03 3.137199999999999818e+03 3.131800000000000182e+03 3.122199999999999818e+03 3.122400000000000091e+03 3.120000000000000000e+03 3.120599999999999909e+03 3.120000000000000000e+03 3.120000000000000000e+03 3.120000000000000000e+03 3.120000000000000000e+03 3.120000000000000000e+03 3.120000000000000000e+03 3.120000000000000000e+03 3.120000000000000000e+03 3.120000000000000000e+03
1.025720000000000073e+04 1.019879999999999927e+04 1.026320000000000073e+04 1.023600000000000000e+04 1.028300000000000000e+04 1.025520000000000073e+04 1.026760000000000036e+04 1.023860000000000036e+04 1.021179999999999927e+04 1.025539999999999964e+04 1.022900000000000000e+04 1.022039999999999964e+04 1.025279999999999927e+04 1.027539999999999964e+04 1.026100000000000000e+04 1.030260000000000036e+04 1.022160000000000036e+04 1.027539999999999964e+04 1.021920000000000073e+04 1.021779999999999927e+04 1.020060000000000036e+04 1.027639999999999964e+04 1.026360000000000036e+04 1.020620000000000073e+04 1.025200000000000000e+04 1.024679999999999927e+04 1.023039999999999964e+04 1.030560000000000036e+04 1.029379999999999927e+04 1.019379999999999927e+04 1.022939999999999964e+04 1.028020000000000073e+04 1.031460000000000036e+04 1.027239999999999964e+04 1.022320000000000073e+04 1.025720000000000073e+04 1.029300000000000000e+04 1.036820000000000073e+04 1.048979999999999927e+04 1.111460000000000036e+04 1.184039999999999964e+04 1.213460000000000036e+04 1.213079999999999927e+04 1.058220000000000073e+04 6.365199999999999818e+03 3.995800000000000182e+03 3.284800000000000182e+03 3.151199999999999818e+03 3.124000000000000000e+03 3.123800000000000182e+03 3.120599999999999909e+03 3.120599999999999909e+03 3.120000000000000000e+03 3.120000000000000000e+03 3.120000000000000000e+03 3.120000000000000000e+03 3.120000000000000000e+03 3.120000000000000000e+03 3.120000000000000000e+03 3.120000000000000000e+03 3.120000000000000000e+03
1.022839999999999964e+04 1.025560000000000036e+04 1.027200000000000000e+04 1.021420000000000073e+04 1.023800000000000000e+04 1.023120000000000073e+04 1.017939999999999964e+04 1.024039999999999964e+04 1.024179999999999927e+04 1.020420000000000073e+04 1.023560000000000036e+04 1.025179999999999927e+04 1.023879999999999927e+04 1.022779999999999927e+04 1.023639999999999964e+04 1.020700000000000000e+04 1.024160000000000036e+04 1.024979999999999927e+04 1.019260000000000036e+04 1.022700000000000000e+04 1.027379999999999927e+04 1.022020000000000073e+04 1.020160000000000036e+04 1.025700000000000000e+04 1.024660000000000036e+04 1.020139999999999964e+04 1.021460000000000036e+04 1.030400000000000000e+04 1.025179999999999927e+04 1.025160000000000036e+04 1.027339999999999964e+04 1.023360000000000036e+04 1.027439999999999964e+04 1.024000000000000000e+04 1.025239999999999964e+04 1.017879999999999927e+04 1.019100000000000000e+04 1.027579999999999927e+04 1.030239999999999964e+04 1.055679999999999927e+04 1.122620000000000073e+04 1.192779999999999927e+04 1.214279999999999927e+04 1.212339999999999964e+04 1.096800000000000000e+04 6.665199999999999818e+03 4.360199999999999818e+03 3.213800000000000182e+03 3.126800000000000182e+03 3.124800000000000182e+03 3.122400000000000091e+03 3.121199999999999818e+03 3.120000000000000000e+03 3.121800000000000182e+03 3.120000000000000000e+03 3.120000000000000000e+03 3.120000000000000000e+03 3.120000000000000000e+03 3.120000000000000000e+03 3.120000000000000000e+03 3.120000000000000000e+03
1.025439999999999964e+04 1.022520000000000073e+04 1.027679999999999927e+04 1.027200000000000000e+04 1.023320000000000073e+04 1.020579999999999927e+04 1.028300000000000000e+04 1.021900000000000000e+04 1.023320000000000073e+04 1.032579999999999927e+04 1.024720000000000073e+04 1.024360000000000036e+04 1.024539999999999964e+04 1.026239999999999964e+04 1.025939999999999964e+04 1.024639999999999964e+04 1.022820000000000073e+04 1.024120000000000073e+04 1.023400000000000000e+04 1.025360000000000036e+04 1.025579999999999927e+04 1.025120000000000073e+04 1.026060000000000036e+04 1.026160000000000036e+04 1.025479999999999927e+04 1.020520000000000073e+04 1.024279999999999927e+04 1.029820000000000073e+04 1.022760000000000036e+04 1.026800000000000000e+04 1.023939999999999964e+04 1.026900000000000000e+04 1.020760000000000036e+04 1.028800000000000000e+04 1.028939999999999964e+04 1.024360000000000036e+04 1.026479999999999927e+04 1.029279999999999927e+04 1.029939999999999964e+04 1.033439999999999964e+04 1.058739999999999964e+04 1.135900000000000000e+04 1.201820000000000073e+04 1.214600000000000000e+04 1.203160000000000036e+04 8.679200000000000728e+03 5.883000000000000000e+03 3.747000000000000000e+03 3.195599999999999909e+03 3.125400000000000091e+03 3.123599999999999909e+03 3.121800000000000182e+03 3.120800000000000182e+03 3.120000000000000000e+03 3.120000000000000000e+03 3.120000000000000000e+03 3.120000000000000000e+03 3.120000000000000000e+03 3.120000000000000000e+03 3.120000000000000000e+03 3.120000000000000000e+03
1.020239999999999964e+04 1.023100000000000000e+04 1.021620000000000073e+04 1.021239999999999964e+04 1.026179999999999927e+04 1.024600000000000000e+04 1.023879999999999927e+04 1.025579999999999927e+04 1.029420000000000073e+04 1.019939999999999964e+04 1.020839999999999964e+04 1.027079999999999927e+04 1.023739999999999964e+04 1.023660000000000036e+04 1.021560000000000036e+04 1.023079999999999927e+04 1.024939999999999964e+04 1.024539999999999964e+04 1.024400000000000000e+04 1.033320000000000073e+04 1.029339999999999964e+04 1.023100000000000000e+04 1.023620000000000073e+04 1.023920000000000073e+04 1.027300000000000000e+04 1.031060000000000036e+04 1.024820000000000073e+04 1.024600000000000000e+04 1.027320000000000073e+04 1.026460000000000036e+04 1.025600000000000000e+04 1.020779999999999927e+04 1.020879999999999927e+04 1.024379999999999927e+04 1.024879999999999927e+04 1.023160000000000036e+04 1.022679999999999927e+04 1.028060000000000036e+04 1.025720000000000073e+04 1.027320000000000073e+04 1.036660000000000036e+04 1.071960000000000036e+04 1.147039999999999964e+04 1.201620000000000073e+04 1.210739999999999964e+04 1.187820000000000073e+04 9.045799999999999272e+03 5.936800000000000182e+03 3.427800000000000182e+03 3.138199999999999818e+03 3.132000000000000000e+03 3.121800000000000182e+03 3.122400000000000091e+03 3.120599999999999909e+03 3.120000000000000000e+03 3.120000000000000000e+03 3.120000000000000000e+03 3.120000000000000000e+03 3.120000000000000000e+03 3.120000000000000000e+03 3.120000000000000000e+03
1.024800000000000000e+04 1.021500000000000000e+04 1.021500000000000000e+04 1.025379999999999927e+04 1.025939999999999964e+04 1.028820000000000073e+04 1.021120000000000073e+04 1.025279999999999927e+04 1.033060000000000036e+04 1.021300000000000000e+04 1.022339999999999964e+04 1.023000000000000000e+04 1.025339999999999964e+04 1.022060000000000036e+04 1.024379999999999927e+04 1.024479999999999927e+04 1.027360000000000036e+04 1.025979999999999927e+04 1.026479999999999927e+04 1.022920000000000073e+04 1.026020000000000073e+04 1.020379999999999927e+04 1.025339999999999964e+04 1.031720000000000073e+04 1.020939999999999964e+04 1.024520000000000073e+04 1.019900000000000000e+04 1.024860000000000036e+04 1.020660000000000036e+04 1.023400000000000000e+04 1.023439999999999964e+04 1.022239999999999964e+04 1.023539999999999964e+04 1.024920000000000073e+04 1.022420000000000073e+04 1.022300000000000000e+04 1.024879999999999927e+04 1.026220000000000073e+04 1.026739999999999964e+04 1.024700000000000000e+04 1.028000000000000000e+04 1.035600000000000000e+04 1.083360000000000036e+04 1.166560000000000036e+04 1.207079999999999927e+04 1.211200000000000000e+04 1.142800000000000000e+04 7.341800000000000182e+03 5.413000000000000000e+03 3.926400000000000091e+03 3.157199999999999818e+03 3.127400000000000091e+03 3.121800000000000182e+03 3.120000000000000000e+03 3.120599999999999909e+03 3.120000000000000000e+03 3.120000000000000000e+03 3.120000000000000000e+03 3.120000000000000000e+03 3.120000000000000000e+03 3.120000000000000000e+03
1.028139999999999964e+04 1.024100000000000000e+04 1.025320000000000073e+04 1.028279999999999927e+04 1.025339999999999964e+04 1.022320000000000073e+04 1.021139999999999964e+04 1.019079999999999927e+04 1.025839999999999964e+04 1.026260000000000036e+04 1.020820000000000073e+04 1.025660000000000036e+04 1.021239999999999964e+04 1.027360000000000036e+04 1.022260000000000036e+04 1.023879999999999927e+04 1.020700000000000000e+04 1.024500000000000000e+04 1.019960000000000036e+04 1.022739999999999964e+04 1.020739999999999964e+04 1.024160000000000036e+04 1.025939999999999964e+04 1.022500000000000000e+04 1.023160000000000036e+04 1.021220000000000073e+04 1.024879999999999927e+04 1.022079999999999927e+04 1.024660000000000036e+04 1.020579999999999927e+04 1.024639999999999964e+04 1.020500000000000000e+04 1.026500000000000000e+04 1.026060000000000036e+04 1.026579999999999927e+04 1.023660000000000036e+04 1.023220000000000073e+04 1.018479999999999927e+04 1.024100000000000000e+04 1.021679999999999927e+04 1.027039999999999964e+04 1.030939999999999964e+04 1.042779999999999927e+04 1.090920000000000073e+04 1.173060000000000036e+04 1.210920000000000073e+04 1.215679999999999927e+04 1.196960000000000036e+04 6.593800000000000182e+03 4.760399999999999636e+03 3.202599999999999909e+03 3.144000000000000000e+03 3.127800000000000182e+03 3.122400000000000091e+03 3.122400000000000091e+03 3.120599999999999909e+03 3.120000000000000000e+03 3.120000000000000000e+03 3.120000000000000000e+03 3.120000000000000000e+03 3.120000000000000000e+03
1.024979999999999927e+04 1.022020000000000073e+04 1.022879999999999927e+04 1.020600000000000000e+04 1.022039999999999964e+04 1.028200000000000000e+04 1.019179999999999927e+04 1.022279999999999927e+04 1.018060000000000036e+04 1.025160000000000036e+04 1.026700000000000000e+04 1.025860000000000036e+04 1.021560000000000036e+04 1.021139999999999964e+04 1.025679999999999927e+04 1.024700000000000000e+04 1.027139999999999964e+04 1.023000000000000000e+04 1.022839999999999964e+04 1.022339999999999964e+04 1.026360000000000036e+04 1.026879999999999927e+04 1.022060000000000036e+04 1.022239999999999964e+04 1.025760000000000036e+04 1.030460000000000036e+04 1.019200000000000000e+04 1.023079999999999927e+04 1.019160000000000036e+04 1.023320000000000073e+04 1.028279999999999927e+04 1.022379999999999927e+04 1.031379999999999927e+04 1.023320000000000073e+04 1.027700000000000000e+04 1.022200000000000000e+04 1.022479999999999927e+04 1.023100000000000000e+04 1.024179999999999927e+04 1.027420000000000073e+04 1.027679999999999927e+04 1.025720000000000073e+04 1.026900000000000000e+04 1.046700000000000000e+04 1.106679999999999927e+04 1.187520000000000073e+04 1.205139999999999964e+04 1.216200000000000000e+04 1.043539999999999964e+04 8.312799999999999272e+03 3.972199999999999818e+03 3.185199999999999818e+03 3.139000000000000000e+03 3.123599999999999909e+03 3.123000000000000000e+03 3.123000000000000000e+03 3.121199999999999818e+03 3.120000000000000000e+03 3.120599999999999909e+03 3.120000000000000000e+03 3.120000000000000000e+03
1.021139999999999964e+04 1.018160000000000036e+04 1.023560000000000036e+04 1.024139999999999964e+04 1.023820000000000073e+04 1.028760000000000036e+04 1.025439999999999964e+04 1.028000000000000000e+04 1.022539999999999964e+04 1.018179999999999927e+04 1.024420000000000073e+04 1.019839999999999964e+04 1.023100000000000000e+04 1.029379999999999927e+04 1.027900000000000000e+04 1.028279999999999927e+04 1.026479999999999927e+04 1.024300000000000000e+04 1.022420000000000073e+04 1.019460000000000036e+04 1.024700000000000000e+04 1.024360000000000036e+04 1.022920000000000073e+04 1.024739999999999964e+04 1.021260000000000036e+04 1.023279999999999927e+04 1.024020000000000073e+04 1.023400000000000000e+04 1.021179999999999927e+04 1.023400000000000000e+04 1.024800000000000000e+04 1.019279999999999927e+04 1.025160000000000036e+04 1.019039999999999964e+04 1.021760000000000036e+04 1.023120000000000073e+04 1.020279999999999927e+04 1.022620000000000073e+04 1.028320000000000073e+04 1.024279999999999927e+04 1.023960000000000036e+04 1.028860000000000036e+04 1.026400000000000000e+04 1.030260000000000036e+04 1.049800000000000000e+04 1.120520000000000073e+04 1.189939999999999964e+04 1.209720000000000073e+04 1.200479999999999927e+04 1.036460000000000036e+04 6.939199999999999818e+03 3.914400000000000091e+03 3.290599999999999909e+03 3.140000000000000000e+03 3.123599999999999909e+03 3.121800000000000182e+03 3.120599999999999909e+03 3.120599999999999909e+03 3.120599999999999909e+03 3.120000000000000000e+03 3.120000000000000000e+03
1.023679999999999927e+04 1.021739999999999964e+04 1.024539999999999964e+04 1.022339999999999964e+04 1.022879999999999927e+04 1.028460000000000036e+04 1.022300000000000000e+04 1.024300000000000000e+04 1.021479999999999927e+04 1.023960000000000036e+04 1.022539999999999964e+04 1.023760000000000036e+04 1.023900000000000000e+04 1.021920000000000073e+04 1.022760000000000036e+04 1.026820000000000073e+04 1.024960000000000036e+04 1.027679999999999927e+04 1.021820000000000073e+04 1.021220000000000073e+04 1.031620000000000073e+04 1.022000000000000000e+04 1.023339999999999964e+04 1.025979999999999927e+04 1.022620000000000073e+04 1.020879999999999927e+04 1.020239999999999964e+04 1.028739999999999964e+04 1.024260000000000036e+04 1.026239999999999964e+04 1.025200000000000000e+04 1.022579999999999927e+04 1.027960000000000036e+04 1.023139999999999964e+04 1.019539999999999964e+04 1.021260000000000036e+04 1.023500000000000000e+04 1.024860000000000036e+04 1.023639999999999964e+04 1.027420000000000073e+04 1.026720000000000073e+04 1.023900000000000000e+04 1.023600000000000000e+04 1.028639999999999964e+04 1.037260000000000036e+04 1.059120000000000073e+04 1.139739999999999964e+04 1.197379999999999927e+04 1.214600000000000000e+04 1.203400000000000000e+04 8.863600000000000364e+03 7.056600000000000364e+03 4.157199999999999818e+03 3.222000000000000000e+03 3.141800000000000182e+03 3.126599999999999909e+03 3.123599999999999909e+03 3.121400000000000091e+03 3.120800000000000182e+03 3.120000000000000000e+03 3.120000000000000000e+03
1.017100000000000000e+04 1.023620000000000073e+04 1.022100000000000000e+04 1.022239999999999964e+04 1.027439999999999964e+04 1.025879999999999927e+04 1.024800000000000000e+04 1.021700000000000000e+04 1.024600000000000000e+04 1.024079999999999927e+04 1.021479999999999927e+04 1.026700000000000000e+04 1.019500000000000000e+04 1.023039999999999964e+04 1.027760000000000036e+04 1.028300000000000000e+04 1.024160000000000036e+04 1.021079999999999927e+04 1.026579999999999927e+04 1.026060000000000036e+04 1.024460000000000036e+04 1.028960000000000036e+04 1.025460000000000036e+04 1.024960000000000036e+04 1.017339999999999964e+04 1.020300000000000000e+04 1.023660000000000036e+04 1.025500000000000000e+04 1.021820000000000073e+04 1.022900000000000000e+04 1.025379999999999927e+04 1.024879999999999927e+04 1.021579999999999927e+04 1.023960000000000036e+04 1.026760000000000036e+04 1.024239999999999964e+04 1.026920000000000073e+04 1.026500000000000000e+04 1.019739999999999964e+04 1.023420000000000073e+04 1.021760000000000036e+04 1.026820000000000073e+04 1.021279999999999927e+04 1.030239999999999964e+04 1.025320000000000073e+04 1.035039999999999964e+04 1.069100000000000000e+04 1.150039999999999964e+04 1.206400000000000000e+04 1.216660000000000036e+04 1.179220000000000073e+04 8.408600000000000364e+03 5.151600000000000364e+03 4.217600000000000364e+03 3.165000000000000000e+03 3.131000000000000000e+03 3.125800000000000182e+03 3.121800000000000182e+03 3.120000000000000000e+03 3.120000000000000000e+03 3.120599999999999909e+03
1.022660000000000036e+04 1.020960000000000036e+04 1.024860000000000036e+04 1.021979999999999927e+04 1.022179999999999927e+04 1.024260000000000036e+04 1.024160000000000036e+04 1.024820000000000073e+04 1.020800000000000000e+04 1.025220000000000073e+04 1.033960000000000036e+04 1.025160000000000036e+04 1.021779999999999927e+04 1.020779999999999927e+04 1.023120000000000073e+04 1.019420000000000073e+04 1.025400000000000000e+04 1.027920000000000073e+04 1.026100000000000000e+04 1.022400000000000000e+04 1.019500000000000000e+04 1.021860000000000036e+04 1.021820000000000073e+04 1.024200000000000000e+04 1.022879999999999927e+04 1.027379999999999927e+04 1.018779999999999927e+04 1.021339999999999964e+04 1.022339999999999964e+04 1.027000000000000000e+04 1.027820000000000073e+04 1.025300000000000000e+04 1.019879999999999927e+04 1.023120000000000073e+04 1.023420000000000073e+04 1.025379999999999927e+04 1.023639999999999964e+04 1.025520000000000073e+04 1.023920000000000073e+04 1.023739999999999964e+04 1.021179999999999927e+04 1.021879999999999927e+04 1.024979999999999927e+04 1.026439999999999964e+04 1.023700000000000000e+04 1.028560000000000036e+04 1.041560000000000036e+04 1.076279999999999927e+04 1.170739999999999964e+04 1.204460000000000036e+04 1.215800000000000000e+04 1.169760000000000036e+04 8.865600000000000364e+03 5.379800000000000182e+03 3.524000000000000000e+03 3.141199999999999818e+03 3.122400000000000091e+03 3.124400000000000091e+03 3.124199999999999818e+03 3.120000000000000000e+03 3.121199999999999818e+03
1.023500000000000000e+04 1.023820000000000073e+04 1.026060000000000036e+04 1.023539999999999964e+04 1.024560000000000036e+04 1.028000000000000000e+04 1.023000000000000000e+04 1.019800000000000000e+04 1.028760000000000036e+04 1.023820000000000073e+04 1.025160000000000036e+04 1.024220000000000073e+04 1.024160000000000036e+04 1.025539999999999964e+04 1.021839999999999964e+04 1.028460000000000036e+04 1.023900000000000000e+04 1.024120000000000073e+04 1.025960000000000036e+04 1.024160000000000036e+04 1.027200000000000000e+04 1.024400000000000000e+04 1.020520000000000073e+04 1.022460000000000036e+04 1.021960000000000036e+04 1.027079999999999927e+04 1.021900000000000000e+04 1.025379999999999927e+04 1.024679999999999927e+04 1.024620000000000073e+04 1.029779999999999927e+04 1.026639999999999964e+04 1.018660000000000036e+04 1.026820000000000073e+04 1.022639999999999964e+04 1.020439999999999964e+04 1.023220000000000073e+04 1.024960000000000036e+04 1.029379999999999927e+04 1.019839999999999964e+04 1.025760000000000036e+04 1.024400000000000000e+04 1.028000000000000000e+04 1.027879999999999927e+04 1.024960000000000036e+04 1.026420000000000073e+04 1.030079999999999927e+04 1.038500000000000000e+04 1.092379999999999927e+04 1.174360000000000036e+04 1.205679999999999927e+04 1.217260000000000036e+04 1.172960000000000036e+04 6.881600000000000364e+03 4.217199999999999818e+03 3.668599999999999909e+03 3.151599999999999909e+03 3.127199999999999818e+03 3.126599999999999909e+03 3.120599999999999909e+03 3.120599999999999909e+03
1.024979999999999927e+04 1.023239999999999964e+04 1.025779999999999927e+04 1.023500000000000000e+04 1.026620000000000073e+04 1.024079999999999927e+04 1.023800000000000000e+04 1.021860000000000036e+04 1.023879999999999927e+04 1.023239999999999964e+04 1.027779999999999927e+04 1.025679999999999927e+04 1.027339999999999964e+04 1.023639999999999964e+04 1.023139999999999964e+04 1.029039999999999964e+04 1.024920000000000073e+04 1.028560000000000036e+04 1.022320000000000073e+04 1.027760000000000036e+04 1.025639999999999964e+04 1.027420000000000073e+04 1.023460000000000036e+04 1.024439999999999964e+04 1.030479999999999927e+04 1.021739999999999964e+04 1.019539999999999964e+04 1.027120000000000073e+04 1.027600000000000000e+04 1.027100000000000000e+04 1.024500000000000000e+04 1.020700000000000000e+04 1.021020000000000073e+04 1.025800000000000000e+04 1.024939999999999964e+04 1.021579999999999927e+04 1.025520000000000073e+04 1.024720000000000073e+04 1.023600000000000000e+04 1.022200000000000000e+04 1.028220000000000073e+04 1.025120000000000073e+04 1.023239999999999964e+04 1.026260000000000036e+04 1.025700000000000000e+04 1.022679999999999927e+04 1.028660000000000036e+04 1.035439999999999964e+04 1.049139999999999964e+04 1.099620000000000073e+04 1.186160000000000036e+04 1.210539999999999964e+04 1.212200000000000000e+04 1.105339999999999964e+04 5.930399999999999636e+03 3.995199999999999818e+03 3.267800000000000182e+03 3.138199999999999818e+03 3.127400000000000091e+03 3.123000000000000000e+03 3.121800000000000182e+03
1.021679999999999927e+04 1.024739999999999964e+04 1.020879999999999927e+04 1.028320000000000073e+04 1.021620000000000073e+04 1.025339999999999964e+04 1.022260000000000036e+04 1.024779999999999927e+04 1.024000000000000000e+04 1.026000000000000000e+04 1.029760000000000036e+04 1.022820000000000073e+04 1.024660000000000036e+04 1.025339999999999964e+04 1.024620000000000073e+04 1.028560000000000036e+04 1.022600000000000000e+04 1.022900000000000000e+04 1.020520000000000073e+04 1.023039999999999964e+04 1.026579999999999927e+04 1.026620000000000073e+04 1.026939999999999964e+04 1.022600000000000000e+04 1.023679999999999927e+04 1.029660000000000036e+04 1.026800000000000000e+04 1.024100000000000000e+04 1.030260000000000036e+04 1.020920000000000073e+04 1.024760000000000036e+04 1.029800000000000000e+04 1.023260000000000036e+04 1.022939999999999964e+04 1.021079999999999927e+04 1.020439999999999964e+04 1.021739999999999964e+04 1.022160000000000036e+04 1.026620000000000073e+04 1.026620000000000073e+04 1.023860000000000036e+04 1.028939999999999964e+04 1.027560000000000036e+04 1.022779999999999927e+04 1.023379999999999927e+04 1.027979999999999927e+04 1.023900000000000000e+04 1.027220000000000073e+04 1.026160000000000036e+04 1.047260000000000036e+04 1.126639999999999964e+04 1.187520000000000073e+04 1.207339999999999964e+04 1.190379999999999927e+04 9.623399999999999636e+03 7.813399999999999636e+03 4.576000000000000000e+03 3.199000000000000000e+03 3.137800000000000182e+03 3.126400000000000091e+03 3.128400000000000091e+03
1.027600000000000000e+04 1.019620000000000073e+04 1.025579999999999927e+04 1.025560000000000036e+04 1.024479999999999927e+04 1.021379999999999927e+04 1.022520000000000073e+04 1.021439999999999964e+04 1.022379999999999927e+04 1.027639999999999964e+04 1.027620000000000073e+04 1.022179999999999927e+04 1.026120000000000073e+04 1.028560000000000036e+04 1.024500000000000000e+04 1.021960000000000036e+04 1.025420000000000073e+04 1.027860000000000036e+04 1.026720000000000073e+04 1.025160000000000036e+04 1.021800000000000000e+04 1.019900000000000000e+04 1.028300000000000000e+04 1.023520000000000073e+04 1.024700000000000000e+04 1.023179999999999927e+04 1.025360000000000036e+04 1.025000000000000000e+04 1.027039999999999964e+04 1.022579999999999927e+04 1.019300000000000000e+04 1.022460000000000036e+04 1.025720000000000073e+04 1.022860000000000036e+04 1.025579999999999927e+04 1.022720000000000073e+04 1.020539999999999964e+04 1.023920000000000073e+04 1.026760000000000036e+04 1.023220000000000073e+04 1.023479999999999927e+04 1.023779999999999927e+04 1.020360000000000036e+04 1.022000000000000000e+04 1.024120000000000073e+04 1.025120000000000073e+04 1.025000000000000000e+04 1.026339999999999964e+04 1.027820000000000073e+04 1.032920000000000073e+04 1.062500000000000000e+04 1.136239999999999964e+04 1.200539999999999964e+04 1.212539999999999964e+04 1.162500000000000000e+04 9.940399999999999636e+03 7.135399999999999636e+03 4.009599999999999909e+03 3.142199999999999818e+03 3.128800000000000182e+03 3.125400000000000091e+03
1.024060000000000036e+04 1.024160000000000036e+04 1.020860000000000036e+04 1.022020000000000073e+04 1.020379999999999927e+04 1.020260000000000036e+04 1.022420000000000073e+04 1.022939999999999964e+04 1.023639999999999964e+04 1.025420000000000073e+04 1.023200000000000000e+04 1.020879999999999927e+04 1.023079999999999927e+04 1.026239999999999964e+04 1.025420000000000073e+04 1.023039999999999964e+04 1.026239999999999964e+04 1.020800000000000000e+04 1.024139999999999964e+04 1.023920000000000073e+04 1.020479999999999927e+04 1.023979999999999927e+04 1.027120000000000073e+04 1.025720000000000073e+04 1.023979999999999927e+04 1.020100000000000000e+04 1.026720000000000073e+04 1.020260000000000036e+04 1.024379999999999927e+04 1.025339999999999964e+04 1.024600000000000000e+04 1.021000000000000000e+04 1.024520000000000073e+04 1.024360000000000036e+04 1.022660000000000036e+04 1.021739999999999964e+04 1.025479999999999927e+04 1.029160000000000036e+04 1.019260000000000036e+04 1.025920000000000073e+04 1.019539999999999964e+04 1.025479999999999927e+04 1.028900000000000000e+04 1.026360000000000036e+04 1.024979999999999927e+04 1.027620000000000073e+04 1.023520000000000073e+04 1.022839999999999964e+04 1.028960000000000036e+04 1.029339999999999964e+04 1.034579999999999927e+04 1.075339999999999964e+04 1.147860000000000036e+04 1.200460000000000036e+04 1.209020000000000073e+04 1.137320000000000073e+04 9.270399999999999636e+03 6.049000000000000000e+03 3.518800000000000182e+03 3.183599999999999909e+03 3.129599999999999909e+03
1.022220000000000073e+04 1.022920000000000073e+04 1.024420000000000073e+04 1.022039999999999964e+04 1.023739999999999964e+04 1.024560000000000036e+04 1.023579999999999927e+04 1.023800000000000000e+04 1.025060000000000036e+04 1.024400000000000000e+04 1.024120000000000073e+04 1.023939999999999964e+04 1.024160000000000036e+04 1.022779999999999927e+04 1.022339999999999964e+04 1.022939999999999964e+04 1.023460000000000036e+04 1.019860000000000036e+04 1.022779999999999927e+04 1.025939999999999964e+04 1.026760000000000036e+04 1.020539999999999964e+04 1.028060000000000036e+04 1.025079999999999927e+04 1.021900000000000000e+04 1.026020000000000073e+04 1.022039999999999964e+04 1.025739999999999964e+04 1.028279999999999927e+04 1.028439999999999964e+04 1.018939999999999964e+04 1.028379999999999927e+04 1.023079999999999927e+04 1.023260000000000036e+04 1.029739999999999964e+04 1.022660000000000036e+04 1.021179999999999927e+04 1.024839999999999964e+04 1.028100000000000000e+04 1.023420000000000073e+04 1.033579999999999927e+04 1.024439999999999964e+04 1.028179999999999927e+04 1.025179999999999927e+04 1.029339999999999964e+04 1.025479999999999927e+04 1.028979999999999927e+04 1.025279999999999927e+04 1.022039999999999964e+04 1.027500000000000000e+04 1.028060000000000036e+04 1.041960000000000036e+04 1.080820000000000073e+04 1.157560000000000036e+04 1.207320000000000073e+04 1.214779999999999927e+04 1.142900000000000000e+04 7.252199999999999818e+03 5.008800000000000182e+03 3.257400000000000091e+03 3.150599999999999909e+03
1.025939999999999964e+04 1.023920000000000073e+04 1.023120000000000073e+04 1.026679999999999927e+04 1.017260000000000036e+04 1.025079999999999927e+04 1.023520000000000073e+04 1.020939999999999964e+04 1.024379999999999927e+04 1.024620000000000073e+04 1.023079999999999927e+04 1.028060000000000036e+04 1.024320000000000073e+04 1.022779999999999927e+04 1.029160000000000036e+04 1.023920000000000073e+04 1.028060000000000036e+04 1.021879999999999927e+04 1.025779999999999927e+04 1.022079999999999927e+04 1.018760000000000036e+04 1.024560000000000036e+04 1.023160000000000036e+04 1.024860000000000036e+04 1.022520000000000073e+04 1.029420000000000073e+04 1.028060000000000036e+04 1.022820000000000073e+04 1.025739999999999964e+04 1.024060000000000036e+04 1.025879999999999927e+04 1.025760000000000036e+04 1.026539999999999964e+04 1.026739999999999964e+04 1.021000000000000000e+04 1.023539999999999964e+04 1.022900000000000000e+04 1.020460000000000036e+04 1.025439999999999964e+04 1.025839999999999964e+04 1.023360000000000036e+04 1.023179999999999927e+04 1.024900000000000000e+04 1.022860000000000036e+04 1.025039999999999964e+04 1.024000000000000000e+04 1.024700000000000000e+04 1.026439999999999964e+04 1.026979999999999927e+04 1.020379999999999927e+04 1.023339999999999964e+04 1.029120000000000073e+04 1.044660000000000036e+04 1.086739999999999964e+04 1.182120000000000073e+04 1.209760000000000036e+04 1.215960000000000036e+04 1.050779999999999927e+04 7.518800000000000182e+03 4.725000000000000000e+03 3.359199999999999818e+03
1.024579999999999927e+04 1.021560000000000036e+04 1.021660000000000036e+04 1.026539999999999964e+04 1.030260000000000036e+04 1.022300000000000000e+04 1.024120000000000073e+04 1.020660000000000036e+04 1.018920000000000073e+04 1.022020000000000073e+04 1.021579999999999927e+04 1.022679999999999927e+04 1.028639999999999964e+04 1.025639999999999964e+04 1.025320000000000073e+04 1.026800000000000000e+04 1.022639999999999964e+04 1.027820000000000073e+04 1.021760000000000036e+04 1.023979999999999927e+04 1.029539999999999964e+04 1.018320000000000073e+04 1.019120000000000073e+04 1.025320000000000073e+04 1.025739999999999964e+04 1.022000000000000000e+04 1.025239999999999964e+04 1.023279999999999927e+04 1.022400000000000000e+04 1.027220000000000073e+04 1.022200000000000000e+04 1.022779999999999927e+04 1.024660000000000036e+04 1.025239999999999964e+04 1.025639999999999964e+04 1.019239999999999964e+04 1.022420000000000073e+04 1.023060000000000036e+04 1.028879999999999927e+04 1.027600000000000000e+04 1.020539999999999964e+04 1.024520000000000073e+04 1.024500000000000000e+04 1.024639999999999964e+04 1.026939999999999964e+04 1.022379999999999927e+04 1.024100000000000000e+04 1.021100000000000000e+04 1.024060000000000036e+04 1.026560000000000036e+04 1.024439999999999964e+04 1.025300000000000000e+04 1.030979999999999927e+04 1.047420000000000073e+04 1.103360000000000036e+04 1.188420000000000073e+04 1.213600000000000000e+04 1.215460000000000036e+04 1.117600000000000000e+04 6.882399999999999636e+03 4.210399999999999636e+03
1.018579999999999927e+04 1.021479999999999927e+04 1.022079999999999927e+04 1.022020000000000073e+04 1.022679999999999927e+04 1.020639999999999964e+04 1.025820000000000073e+04 1.024539999999999964e+04 1.022700000000000000e+04 1.025379999999999927e+04 1.023679999999999927e+04 1.016200000000000000e+04 1.023100000000000000e+04 1.024860000000000036e+04 1.023939999999999964e+04 1.023420000000000073e+04 1.025960000000000036e+04 1.022220000000000073e+04 1.019100000000000000e+04 1.027560000000000036e+04 1.026920000000000073e+04 1.024239999999999964e+04 1.023779999999999927e+04 1.027820000000000073e+04 1.027139999999999964e+04 1.023620000000000073e+04 1.023720000000000073e+04 1.020720000000000073e+04 1.021560000000000036e+04 1.025400000000000000e+04 1.020300000000000000e+04 1.019179999999999927e+04 1.026200000000000000e+04 1.027820000000000073e+04 1.025420000000000073e+04 1.029120000000000073e+04 1.027620000000000073e+04 1.028760000000000036e+04 1.026979999999999927e+04 1.023679999999999927e+04 1.024460000000000036e+04 1.023579999999999927e+04 1.025560000000000036e+04 1.024779999999999927e+04 1.020039999999999964e+04 1.020420000000000073e+04 1.024220000000000073e+04 1.026300000000000000e+04 1.024900000000000000e+04 1.019860000000000036e+04 1.020700000000000000e+04 1.027839999999999964e+04 1.026860000000000036e+04 1.038120000000000073e+04 1.054020000000000073e+04 1.119820000000000073e+04 1.191539999999999964e+04 1.212900000000000000e+04 1.196200000000000000e+04 1.003000000000000000e+04 7.984800000000000182e+03
1.025239999999999964e+04 1.024400000000000000e+04 1.026820000000000073e+04 1.026139999999999964e+04 1.026560000000000036e+04 1.021579999999999927e+04 1.014420000000000073e+04 1.026360000000000036e+04 1.018260000000000036e+04 1.017939999999999964e+04 1.024539999999999964e+04 1.020720000000000073e+04 1.025520000000000073e+04 1.021960000000000036e+04 1.022079999999999927e+04 1.023400000000000000e+04 1.022800000000000000e+04 1.024679999999999927e+04 1.021260000000000036e+04 1.027700000000000000e+04 1.024420000000000073e+04 1.024300000000000000e+04 1.022560000000000036e+04 1.026760000000000036e+04 1.023160000000000036e+04 1.023239999999999964e+04 1.020879999999999927e+04 1.022900000000000000e+04 1.024800000000000000e+04 1.025560000000000036e+04 1.026860000000000036e+04 1.026279999999999927e+04 1.025679999999999927e+04 1.021139999999999964e+04 1.026560000000000036e+04 1.023220000000000073e+04 1.025220000000000073e+04 1.021920000000000073e+04 1.018100000000000000e+04 1.024439999999999964e+04 1.023020000000000073e+04 1.020479999999999927e+04 1.026720000000000073e+04 1.021479999999999927e+04 1.026920000000000073e+04 1.021460000000000036e+04 1.021360000000000036e+04 1.027100000000000000e+04 1.024179999999999927e+04 1.022679999999999927e+04 1.021800000000000000e+04 1.032800000000000000e+04 1.026020000000000073e+04 1.031060000000000036e+04 1.034379999999999927e+04 1.059600000000000000e+04 1.144320000000000073e+04 1.196520000000000073e+04 1.211520000000000073e+04 1.171939999999999964e+04 8.755600000000000364e+03
1.023920000000000073e+04 1.022539999999999964e+04 1.022720000000000073e+04 1.028579999999999927e+04 1.021839999999999964e+04 1.019900000000000000e+04 1.020600000000000000e+04 1.024679999999999927e+04 1.031820000000000073e+04 1.026520000000000073e+04 1.027660000000000036e+04 1.020260000000000036e+04 1.023400000000000000e+04 1.016939999999999964e+04 1.027439999999999964e+04 1.028479999999999927e+04 1.023600000000000000e+04 1.019579999999999927e+04 1.023939999999999964e+04 1.026820000000000073e+04 1.030479999999999927e+04 1.023479999999999927e+04 1.030539999999999964e+04 1.024900000000000000e+04 1.026920000000000073e+04 1.027520000000000073e+04 1.019520000000000073e+04 1.027200000000000000e+04 1.023739999999999964e+04 1.020039999999999964e+04 1.024420000000000073e+04 1.026360000000000036e+04 1.022460000000000036e+04 1.024200000000000000e+04 1.024079999999999927e+04 1.024420000000000073e+04 1.023720000000000073e+04 1.023779999999999927e+04 1.026860000000000036e+04 1.022739999999999964e+04 1.021739999999999964e+04 1.023479999999999927e+04 1.026739999999999964e+04 1.024679999999999927e+04 1.025700000000000000e+04 1.028500000000000000e+04 1.024300000000000000e+04 1.026079999999999927e+04 1.021779999999999927e+04 1.020279999999999927e+04 1.023139999999999964e+04 1.022379999999999927e+04 1.025479999999999927e+04 1.030960000000000036e+04 1.029720000000000073e+04 1.037260000000000036e+04 1.068220000000000073e+04 1.151320000000000073e+04 1.201400000000000000e+04 1.214600000000000000e+04 1.148700000000000000e+04
