# Supplementary material for: Non-reciprocal multifarious self-organization
Source: Nat Nanotechnol. 2022 Dec 12;18(1):79–85. doi: 10.1038/s41565-022-01258-2 (PMC9879770; doi:10.1038/s41565-022-01258-2)
Supplement: Source Data Fig. 3 — Monte Carlo simulation output. [file 41565_2022_1258_MOESM3_ESM.zip › Source_Data_Fig3/lambda_40_4_10/lambda_40_4_10_error.txt]

9.996560936644982576e-01 9.995621041156835807e-01 9.997496038019498821e-01 9.996234504735250770e-01 9.995911005062005916e-01 9.995258108072428982e-01 9.996822215291618630e-01 9.996460830665168107e-01 9.997396995744169956e-01 9.996713972864641473e-01 9.995374778984956743e-01 9.996674565079455288e-01 9.997328360749925258e-01 9.997991594243327285e-01 9.996994805499992420e-01 9.994631062465121341e-01 9.996755082344384036e-01 9.996730506579971642e-01 9.996306899891707065e-01 9.998753894080996130e-01 1.000000000000000000e+00 1.000000000000000000e+00 1.000000000000000000e+00 1.000000000000000000e+00 1.000000000000000000e+00 1.000000000000000000e+00 1.000000000000000000e+00 1.000000000000000000e+00 1.000000000000000000e+00 1.000000000000000000e+00 1.000000000000000000e+00 1.000000000000000000e+00 1.000000000000000000e+00 1.000000000000000000e+00 1.000000000000000000e+00 1.000000000000000000e+00 1.000000000000000000e+00 1.000000000000000000e+00 1.000000000000000000e+00 1.000000000000000000e+00 1.000000000000000000e+00 1.000000000000000000e+00 1.000000000000000000e+00 1.000000000000000000e+00 1.000000000000000000e+00 1.000000000000000000e+00 1.000000000000000000e+00 1.000000000000000000e+00 1.000000000000000000e+00 1.000000000000000000e+00 1.000000000000000000e+00 1.000000000000000000e+00 1.000000000000000000e+00 1.000000000000000000e+00 1.000000000000000000e+00 1.000000000000000000e+00 1.000000000000000000e+00 1.000000000000000000e+00 1.000000000000000000e+00 1.000000000000000000e+00 1.000000000000000000e+00
9.996248094672566253e-01 9.996560496649617988e-01 9.996242856244471620e-01 9.996552313046491722e-01 9.997484177389959203e-01 9.997471644081195041e-01 9.997453085191884137e-01 9.996140362144334546e-01 9.996426132804584475e-01 9.997376863064616481e-01 9.997022985900771985e-01 9.997344722075436341e-01 9.997328870476032137e-01 9.996997879708995338e-01 9.997655128935690749e-01 9.996653971078079959e-01 9.996750477996705353e-01 9.997281833739881662e-01 9.996273219814242328e-01 1.000000000000000000e+00 1.000000000000000000e+00 1.000000000000000000e+00 1.000000000000000000e+00 1.000000000000000000e+00 1.000000000000000000e+00 1.000000000000000000e+00 1.000000000000000000e+00 1.000000000000000000e+00 1.000000000000000000e+00 1.000000000000000000e+00 1.000000000000000000e+00 1.000000000000000000e+00 1.000000000000000000e+00 1.000000000000000000e+00 1.000000000000000000e+00 1.000000000000000000e+00 1.000000000000000000e+00 1.000000000000000000e+00 1.000000000000000000e+00 1.000000000000000000e+00 1.000000000000000000e+00 1.000000000000000000e+00 1.000000000000000000e+00 1.000000000000000000e+00 1.000000000000000000e+00 1.000000000000000000e+00 1.000000000000000000e+00 1.000000000000000000e+00 1.000000000000000000e+00 1.000000000000000000e+00 1.000000000000000000e+00 1.000000000000000000e+00 1.000000000000000000e+00 1.000000000000000000e+00 1.000000000000000000e+00 1.000000000000000000e+00 1.000000000000000000e+00 1.000000000000000000e+00 1.000000000000000000e+00 1.000000000000000000e+00 1.000000000000000000e+00
9.996560056761254476e-01 9.995933932224865259e-01 9.996869814755229289e-01 9.995925647884081888e-01 9.996856971352867660e-01 9.997473100086435860e-01 9.996819126445869452e-01 9.996783937026447742e-01 9.996423469799158301e-01 9.996054281629775939e-01 9.996679726198005600e-01 9.997003684429598414e-01 9.995319327425047362e-01 9.996653728739820499e-01 9.996310692983124691e-01 9.996314164521798995e-01 9.996744696781769690e-01 9.997286958358712061e-01 9.996271498771498454e-01 1.000000000000000000e+00 1.000000000000000000e+00 1.000000000000000000e+00 1.000000000000000000e+00 1.000000000000000000e+00 1.000000000000000000e+00 1.000000000000000000e+00 1.000000000000000000e+00 1.000000000000000000e+00 1.000000000000000000e+00 1.000000000000000000e+00 1.000000000000000000e+00 1.000000000000000000e+00 1.000000000000000000e+00 1.000000000000000000e+00 1.000000000000000000e+00 1.000000000000000000e+00 1.000000000000000000e+00 1.000000000000000000e+00 1.000000000000000000e+00 1.000000000000000000e+00 1.000000000000000000e+00 1.000000000000000000e+00 1.000000000000000000e+00 1.000000000000000000e+00 1.000000000000000000e+00 1.000000000000000000e+00 1.000000000000000000e+00 1.000000000000000000e+00 1.000000000000000000e+00 1.000000000000000000e+00 1.000000000000000000e+00 1.000000000000000000e+00 1.000000000000000000e+00 1.000000000000000000e+00 1.000000000000000000e+00 1.000000000000000000e+00 1.000000000000000000e+00 1.000000000000000000e+00 1.000000000000000000e+00 1.000000000000000000e+00 1.000000000000000000e+00
9.996560936629709238e-01 9.996559273860693429e-01 9.996556482971999946e-01 9.996864515505627935e-01 9.996544038742346538e-01 9.997155395451977622e-01 9.996181787076225955e-01 9.996467613779040917e-01 9.997398896280629277e-01 9.998030235675811062e-01 9.997016736651527236e-01 9.996674696162471951e-01 9.995989656081876173e-01 9.996316854104876359e-01 9.995983699010434487e-01 9.996981101281964266e-01 9.996730356341567703e-01 9.996408449223901371e-01 9.998750780762023505e-01 1.000000000000000000e+00 9.998751560549312689e-01 1.000000000000000000e+00 1.000000000000000000e+00 1.000000000000000000e+00 9.998750000000000693e-01 1.000000000000000000e+00 1.000000000000000000e+00 1.000000000000000000e+00 1.000000000000000000e+00 1.000000000000000000e+00 1.000000000000000000e+00 1.000000000000000000e+00 1.000000000000000000e+00 1.000000000000000000e+00 1.000000000000000000e+00 1.000000000000000000e+00 1.000000000000000000e+00 1.000000000000000000e+00 1.000000000000000000e+00 1.000000000000000000e+00 1.000000000000000000e+00 1.000000000000000000e+00 1.000000000000000000e+00 1.000000000000000000e+00 1.000000000000000000e+00 1.000000000000000000e+00 1.000000000000000000e+00 1.000000000000000000e+00 1.000000000000000000e+00 1.000000000000000000e+00 1.000000000000000000e+00 1.000000000000000000e+00 1.000000000000000000e+00 1.000000000000000000e+00 1.000000000000000000e+00 1.000000000000000000e+00 1.000000000000000000e+00 1.000000000000000000e+00 1.000000000000000000e+00 1.000000000000000000e+00 1.000000000000000000e+00
9.998124071754146414e-01 9.996559714207785552e-01 9.997182755547691091e-01 9.996552754851435463e-01 9.996857763920636852e-01 9.996844379365352751e-01 9.996500563394226102e-01 9.997118508380135049e-01 9.997399526390022828e-01 9.996060240031641175e-01 9.997362935690639052e-01 9.998337373073826750e-01 9.997335661693529385e-01 9.996650607264456756e-01 9.997653063040410348e-01 9.997317484460662707e-01 9.996759798290713039e-01 9.997108217993686541e-01 9.995086700277344693e-01 1.000000000000000000e+00 1.000000000000000000e+00 1.000000000000000000e+00 1.000000000000000000e+00 1.000000000000000000e+00 1.000000000000000000e+00 1.000000000000000000e+00 1.000000000000000000e+00 1.000000000000000000e+00 1.000000000000000000e+00 1.000000000000000000e+00 1.000000000000000000e+00 1.000000000000000000e+00 1.000000000000000000e+00 1.000000000000000000e+00 1.000000000000000000e+00 1.000000000000000000e+00 1.000000000000000000e+00 1.000000000000000000e+00 1.000000000000000000e+00 1.000000000000000000e+00 1.000000000000000000e+00 1.000000000000000000e+00 1.000000000000000000e+00 1.000000000000000000e+00 1.000000000000000000e+00 1.000000000000000000e+00 1.000000000000000000e+00 1.000000000000000000e+00 1.000000000000000000e+00 1.000000000000000000e+00 1.000000000000000000e+00 1.000000000000000000e+00 1.000000000000000000e+00 1.000000000000000000e+00 1.000000000000000000e+00 1.000000000000000000e+00 1.000000000000000000e+00 1.000000000000000000e+00 1.000000000000000000e+00 1.000000000000000000e+00 1.000000000000000000e+00
9.997498925277454873e-01 9.996871969264736757e-01 9.997495401150159333e-01 9.996239472043525476e-01 9.997487633443749022e-01 9.997793537561229238e-01 9.996501359821869936e-01 9.996799376655390867e-01 9.996430673729987948e-01 9.995416358109689980e-01 9.996363756092749853e-01 9.998004756805579651e-01 9.996662827731004342e-01 9.995988100530075471e-01 9.996999709838361170e-01 9.996311950999914320e-01 9.996387719365348312e-01 9.998616274327181142e-01 9.996292253302108133e-01 1.000000000000000000e+00 1.000000000000000000e+00 1.000000000000000000e+00 1.000000000000000000e+00 1.000000000000000000e+00 1.000000000000000000e+00 1.000000000000000000e+00 1.000000000000000000e+00 1.000000000000000000e+00 1.000000000000000000e+00 1.000000000000000000e+00 1.000000000000000000e+00 1.000000000000000000e+00 1.000000000000000000e+00 1.000000000000000000e+00 1.000000000000000000e+00 1.000000000000000000e+00 1.000000000000000000e+00 1.000000000000000000e+00 1.000000000000000000e+00 1.000000000000000000e+00 1.000000000000000000e+00 1.000000000000000000e+00 1.000000000000000000e+00 1.000000000000000000e+00 1.000000000000000000e+00 1.000000000000000000e+00 1.000000000000000000e+00 1.000000000000000000e+00 1.000000000000000000e+00 1.000000000000000000e+00 1.000000000000000000e+00 1.000000000000000000e+00 1.000000000000000000e+00 1.000000000000000000e+00 1.000000000000000000e+00 1.000000000000000000e+00 1.000000000000000000e+00 1.000000000000000000e+00 1.000000000000000000e+00 1.000000000000000000e+00 1.000000000000000000e+00
9.997811767173463426e-01 9.996559224627127316e-01 9.997496870951001480e-01 9.997178583467081214e-01 9.996860281615311816e-01 9.996848307947081569e-01 9.997778178742006139e-01 9.997113876795727938e-01 9.996118834663757502e-01 9.997053847617314304e-01 9.995371536559141123e-01 9.997006624003793585e-01 9.997000375995312993e-01 9.996316984704922692e-01 9.996982227058202053e-01 9.996644251396098468e-01 9.997093947681883197e-01 9.997286124281978825e-01 9.995031731145305187e-01 1.000000000000000000e+00 9.998752339363692343e-01 1.000000000000000000e+00 1.000000000000000000e+00 1.000000000000000000e+00 1.000000000000000000e+00 1.000000000000000000e+00 1.000000000000000000e+00 1.000000000000000000e+00 1.000000000000000000e+00 1.000000000000000000e+00 1.000000000000000000e+00 1.000000000000000000e+00 1.000000000000000000e+00 1.000000000000000000e+00 1.000000000000000000e+00 1.000000000000000000e+00 1.000000000000000000e+00 1.000000000000000000e+00 1.000000000000000000e+00 1.000000000000000000e+00 1.000000000000000000e+00 1.000000000000000000e+00 1.000000000000000000e+00 1.000000000000000000e+00 1.000000000000000000e+00 1.000000000000000000e+00 1.000000000000000000e+00 1.000000000000000000e+00 1.000000000000000000e+00 1.000000000000000000e+00 1.000000000000000000e+00 1.000000000000000000e+00 1.000000000000000000e+00 1.000000000000000000e+00 1.000000000000000000e+00 1.000000000000000000e+00 1.000000000000000000e+00 1.000000000000000000e+00 1.000000000000000000e+00 1.000000000000000000e+00 1.000000000000000000e+00
9.997186718414114992e-01 9.996560643309649885e-01 9.995618544078981316e-01 9.997806477561962391e-01 9.996233813265998913e-01 9.996533989467029091e-01 9.997785609822648079e-01 9.997447246985589064e-01 9.997093379059179830e-01 9.997065474690500775e-01 9.998358064961381242e-01 9.996356019187855324e-01 9.996994865514065021e-01 9.996320004470794496e-01 9.996313735143422807e-01 9.996981092599732666e-01 9.996739849352934693e-01 9.996785004341546266e-01 9.998778252901650010e-01 1.000000000000000000e+00 1.000000000000000000e+00 1.000000000000000000e+00 1.000000000000000000e+00 1.000000000000000000e+00 1.000000000000000000e+00 1.000000000000000000e+00 1.000000000000000000e+00 1.000000000000000000e+00 1.000000000000000000e+00 1.000000000000000000e+00 1.000000000000000000e+00 1.000000000000000000e+00 1.000000000000000000e+00 1.000000000000000000e+00 1.000000000000000000e+00 1.000000000000000000e+00 1.000000000000000000e+00 1.000000000000000000e+00 1.000000000000000000e+00 1.000000000000000000e+00 1.000000000000000000e+00 1.000000000000000000e+00 1.000000000000000000e+00 1.000000000000000000e+00 1.000000000000000000e+00 1.000000000000000000e+00 1.000000000000000000e+00 1.000000000000000000e+00 1.000000000000000000e+00 1.000000000000000000e+00 1.000000000000000000e+00 1.000000000000000000e+00 1.000000000000000000e+00 1.000000000000000000e+00 1.000000000000000000e+00 1.000000000000000000e+00 1.000000000000000000e+00 1.000000000000000000e+00 1.000000000000000000e+00 1.000000000000000000e+00 1.000000000000000000e+00
9.996248876502799030e-01 9.996559274227891922e-01 9.995933149431287523e-01 9.995303155136687767e-01 9.996864564030870648e-01 9.997799382993763917e-01 9.995889970397474622e-01 9.996172093562037952e-01 9.995178071289571031e-01 9.997071999253712704e-01 9.997365766691075351e-01 9.997017659049707294e-01 9.996344439853317443e-01 9.996994677843344945e-01 9.995984599003729931e-01 9.995649267282102901e-01 9.996037078635424677e-01 9.995948178053325472e-01 9.996256991920446922e-01 1.000000000000000000e+00 9.998752339363694563e-01 1.000000000000000000e+00 1.000000000000000000e+00 1.000000000000000000e+00 1.000000000000000000e+00 1.000000000000000000e+00 1.000000000000000000e+00 1.000000000000000000e+00 1.000000000000000000e+00 1.000000000000000000e+00 1.000000000000000000e+00 1.000000000000000000e+00 1.000000000000000000e+00 1.000000000000000000e+00 1.000000000000000000e+00 1.000000000000000000e+00 1.000000000000000000e+00 1.000000000000000000e+00 1.000000000000000000e+00 1.000000000000000000e+00 1.000000000000000000e+00 1.000000000000000000e+00 1.000000000000000000e+00 1.000000000000000000e+00 1.000000000000000000e+00 1.000000000000000000e+00 1.000000000000000000e+00 1.000000000000000000e+00 1.000000000000000000e+00 1.000000000000000000e+00 1.000000000000000000e+00 1.000000000000000000e+00 1.000000000000000000e+00 1.000000000000000000e+00 1.000000000000000000e+00 1.000000000000000000e+00 1.000000000000000000e+00 1.000000000000000000e+00 1.000000000000000000e+00 1.000000000000000000e+00 1.000000000000000000e+00
9.995937060432401600e-01 9.997186425246894492e-01 9.996871333192298703e-01 9.995616879028336177e-01 9.996551526535906174e-01 9.996229131786715794e-01 9.995268322474479827e-01 9.995869421020623369e-01 9.997118911115757678e-01 9.996435881954932601e-01 9.997391526647521065e-01 9.997690084135912869e-01 9.996688954274439709e-01 9.997339541840150057e-01 9.996998869810681532e-01 9.996992468589229741e-01 9.997845822193532905e-01 9.996824591655301129e-01 9.996336235866951636e-01 1.000000000000000000e+00 1.000000000000000000e+00 1.000000000000000000e+00 1.000000000000000000e+00 1.000000000000000000e+00 1.000000000000000000e+00 1.000000000000000000e+00 1.000000000000000000e+00 1.000000000000000000e+00 1.000000000000000000e+00 1.000000000000000000e+00 1.000000000000000000e+00 1.000000000000000000e+00 1.000000000000000000e+00 1.000000000000000000e+00 1.000000000000000000e+00 1.000000000000000000e+00 1.000000000000000000e+00 1.000000000000000000e+00 1.000000000000000000e+00 1.000000000000000000e+00 1.000000000000000000e+00 1.000000000000000000e+00 1.000000000000000000e+00 1.000000000000000000e+00 1.000000000000000000e+00 1.000000000000000000e+00 1.000000000000000000e+00 1.000000000000000000e+00 1.000000000000000000e+00 1.000000000000000000e+00 1.000000000000000000e+00 1.000000000000000000e+00 1.000000000000000000e+00 1.000000000000000000e+00 1.000000000000000000e+00 1.000000000000000000e+00 1.000000000000000000e+00 1.000000000000000000e+00 1.000000000000000000e+00 1.000000000000000000e+00 1.000000000000000000e+00
9.995311376548604576e-01 9.996873485511313939e-01 9.995621872281137410e-01 9.996869766011362568e-01 9.995926874935529005e-01 9.997488126290097199e-01 9.996852126515568537e-01 9.997783756923462883e-01 9.996493970027817699e-01 9.997107803332017095e-01 9.996752020348029788e-01 9.996405363996547777e-01 9.996366778281341459e-01 9.997021861581053548e-01 9.996009560719514297e-01 9.997330027689439458e-01 9.995715278704200291e-01 9.996071978245433254e-01 9.996260114915983541e-01 1.000000000000000000e+00 9.998752339363694563e-01 1.000000000000000000e+00 1.000000000000000000e+00 1.000000000000000000e+00 1.000000000000000000e+00 1.000000000000000000e+00 1.000000000000000000e+00 1.000000000000000000e+00 1.000000000000000000e+00 1.000000000000000000e+00 1.000000000000000000e+00 1.000000000000000000e+00 1.000000000000000000e+00 1.000000000000000000e+00 1.000000000000000000e+00 1.000000000000000000e+00 1.000000000000000000e+00 1.000000000000000000e+00 1.000000000000000000e+00 1.000000000000000000e+00 1.000000000000000000e+00 1.000000000000000000e+00 1.000000000000000000e+00 1.000000000000000000e+00 1.000000000000000000e+00 1.000000000000000000e+00 1.000000000000000000e+00 1.000000000000000000e+00 1.000000000000000000e+00 1.000000000000000000e+00 1.000000000000000000e+00 1.000000000000000000e+00 1.000000000000000000e+00 1.000000000000000000e+00 1.000000000000000000e+00 1.000000000000000000e+00 1.000000000000000000e+00 1.000000000000000000e+00 1.000000000000000000e+00 1.000000000000000000e+00 1.000000000000000000e+00
9.996248778800749246e-01 9.996248729964992696e-01 9.996872654142168191e-01 9.997497702197553071e-01 9.997493930044750732e-01 9.997804216623560336e-01 9.995909668816173044e-01 9.996213363927006768e-01 9.997465243402183788e-01 9.995220336834027552e-01 9.997430233539892352e-01 9.997075693144173991e-01 9.996732593941480838e-01 9.996376357634944032e-01 9.997358643392280086e-01 9.996684757045656289e-01 9.996477964674242989e-01 9.996631520620518074e-01 9.993842582539574915e-01 1.000000000000000000e+00 1.000000000000000000e+00 1.000000000000000000e+00 1.000000000000000000e+00 1.000000000000000000e+00 1.000000000000000000e+00 1.000000000000000000e+00 1.000000000000000000e+00 1.000000000000000000e+00 1.000000000000000000e+00 1.000000000000000000e+00 1.000000000000000000e+00 1.000000000000000000e+00 1.000000000000000000e+00 1.000000000000000000e+00 1.000000000000000000e+00 1.000000000000000000e+00 1.000000000000000000e+00 1.000000000000000000e+00 1.000000000000000000e+00 1.000000000000000000e+00 1.000000000000000000e+00 1.000000000000000000e+00 1.000000000000000000e+00 1.000000000000000000e+00 1.000000000000000000e+00 1.000000000000000000e+00 1.000000000000000000e+00 1.000000000000000000e+00 1.000000000000000000e+00 1.000000000000000000e+00 1.000000000000000000e+00 1.000000000000000000e+00 1.000000000000000000e+00 1.000000000000000000e+00 1.000000000000000000e+00 1.000000000000000000e+00 1.000000000000000000e+00 1.000000000000000000e+00 1.000000000000000000e+00 1.000000000000000000e+00 1.000000000000000000e+00
9.994999853492732012e-01 9.998750000000000693e-01 9.997812500000000657e-01 9.998124853492733610e-01 9.997812402313221991e-01 9.997812109283422677e-01 9.997185594275291853e-01 9.997811376136109818e-01 9.998436571616624580e-01 9.997497996343975846e-01 9.997183538140769210e-01 9.996555060285334804e-01 9.996866227225467139e-01 9.997173710271585190e-01 9.997174493640393900e-01 9.996541170122889008e-01 9.997442279147088495e-01 9.997639386453766042e-01 9.990243835831822405e-01 1.000000000000000000e+00 1.000000000000000000e+00 1.000000000000000000e+00 1.000000000000000000e+00 1.000000000000000000e+00 1.000000000000000000e+00 1.000000000000000000e+00 1.000000000000000000e+00 1.000000000000000000e+00 1.000000000000000000e+00 1.000000000000000000e+00 1.000000000000000000e+00 1.000000000000000000e+00 1.000000000000000000e+00 1.000000000000000000e+00 1.000000000000000000e+00 1.000000000000000000e+00 1.000000000000000000e+00 1.000000000000000000e+00 1.000000000000000000e+00 1.000000000000000000e+00 1.000000000000000000e+00 1.000000000000000000e+00 1.000000000000000000e+00 1.000000000000000000e+00 1.000000000000000000e+00 1.000000000000000000e+00 1.000000000000000000e+00 1.000000000000000000e+00 1.000000000000000000e+00 1.000000000000000000e+00 1.000000000000000000e+00 1.000000000000000000e+00 1.000000000000000000e+00 1.000000000000000000e+00 1.000000000000000000e+00 1.000000000000000000e+00 1.000000000000000000e+00 1.000000000000000000e+00 1.000000000000000000e+00 1.000000000000000000e+00 1.000000000000000000e+00
9.997500000000000275e-01 9.997812500000000657e-01 9.996562499999999130e-01 9.997812499999998437e-01 9.997187402328486794e-01 9.997187451164244454e-01 9.995312353492732393e-01 9.997187158058100653e-01 9.997187353477465788e-01 9.997499951164243726e-01 9.996874071906900472e-01 9.997811571693038246e-01 9.998123876258407927e-01 9.998436620192234781e-01 9.997185398657204569e-01 9.996558636807977294e-01 9.997496724122705292e-01 9.997495498943725911e-01 9.998426589155517963e-01 9.994904219048491578e-01 1.000000000000000000e+00 1.000000000000000000e+00 1.000000000000000000e+00 1.000000000000000000e+00 1.000000000000000000e+00 1.000000000000000000e+00 1.000000000000000000e+00 1.000000000000000000e+00 1.000000000000000000e+00 1.000000000000000000e+00 1.000000000000000000e+00 1.000000000000000000e+00 1.000000000000000000e+00 1.000000000000000000e+00 1.000000000000000000e+00 1.000000000000000000e+00 1.000000000000000000e+00 1.000000000000000000e+00 1.000000000000000000e+00 1.000000000000000000e+00 1.000000000000000000e+00 1.000000000000000000e+00 1.000000000000000000e+00 1.000000000000000000e+00 1.000000000000000000e+00 1.000000000000000000e+00 1.000000000000000000e+00 1.000000000000000000e+00 1.000000000000000000e+00 1.000000000000000000e+00 1.000000000000000000e+00 1.000000000000000000e+00 1.000000000000000000e+00 1.000000000000000000e+00 1.000000000000000000e+00 1.000000000000000000e+00 1.000000000000000000e+00 1.000000000000000000e+00 1.000000000000000000e+00 1.000000000000000000e+00 1.000000000000000000e+00
9.997187500000001004e-01 9.995937500000000586e-01 9.996249999999999858e-01 9.997187499999998783e-01 9.997187500000001004e-01 9.996875000000000622e-01 9.996874999999999512e-01 9.996874951164244072e-01 9.997187402328486794e-01 9.997187060432402017e-01 9.996562158119178809e-01 9.996874462760889646e-01 9.997499658119179955e-01 9.994685301474669492e-01 9.997186816146748090e-01 9.996874071815240459e-01 9.997498778418784093e-01 9.996558050122310579e-01 9.997493486807131902e-01 9.996839184850679905e-01 9.998107889129513870e-01 1.000000000000000000e+00 1.000000000000000000e+00 1.000000000000000000e+00 1.000000000000000000e+00 1.000000000000000000e+00 1.000000000000000000e+00 1.000000000000000000e+00 1.000000000000000000e+00 1.000000000000000000e+00 1.000000000000000000e+00 1.000000000000000000e+00 1.000000000000000000e+00 1.000000000000000000e+00 1.000000000000000000e+00 1.000000000000000000e+00 1.000000000000000000e+00 1.000000000000000000e+00 1.000000000000000000e+00 1.000000000000000000e+00 1.000000000000000000e+00 1.000000000000000000e+00 1.000000000000000000e+00 1.000000000000000000e+00 1.000000000000000000e+00 1.000000000000000000e+00 1.000000000000000000e+00 1.000000000000000000e+00 1.000000000000000000e+00 1.000000000000000000e+00 1.000000000000000000e+00 1.000000000000000000e+00 1.000000000000000000e+00 1.000000000000000000e+00 1.000000000000000000e+00 1.000000000000000000e+00 1.000000000000000000e+00 1.000000000000000000e+00 1.000000000000000000e+00 1.000000000000000000e+00 1.000000000000000000e+00
9.997187499999998783e-01 9.995937500000000586e-01 9.995625000000000204e-01 9.995625000000000204e-01 9.996249902328490089e-01 9.996562499999999130e-01 9.996249999999999858e-01 9.997812451164242997e-01 9.997187402328489014e-01 9.997187499999998783e-01 9.996562402328489361e-01 9.996874755821222314e-01 9.996562158073374338e-01 9.995936669333961300e-01 9.997186473960407715e-01 9.996562109298687826e-01 9.996559615679553312e-01 9.997810593265661350e-01 9.995618344307295455e-01 9.997490634741016402e-01 9.997981163286103756e-01 9.996167350732196866e-01 9.998171010516688773e-01 1.000000000000000000e+00 1.000000000000000000e+00 1.000000000000000000e+00 1.000000000000000000e+00 1.000000000000000000e+00 1.000000000000000000e+00 1.000000000000000000e+00 1.000000000000000000e+00 1.000000000000000000e+00 1.000000000000000000e+00 1.000000000000000000e+00 1.000000000000000000e+00 1.000000000000000000e+00 1.000000000000000000e+00 1.000000000000000000e+00 1.000000000000000000e+00 1.000000000000000000e+00 1.000000000000000000e+00 1.000000000000000000e+00 1.000000000000000000e+00 1.000000000000000000e+00 1.000000000000000000e+00 1.000000000000000000e+00 1.000000000000000000e+00 1.000000000000000000e+00 1.000000000000000000e+00 1.000000000000000000e+00 1.000000000000000000e+00 1.000000000000000000e+00 1.000000000000000000e+00 1.000000000000000000e+00 1.000000000000000000e+00 1.000000000000000000e+00 1.000000000000000000e+00 1.000000000000000000e+00 1.000000000000000000e+00 1.000000000000000000e+00 1.000000000000000000e+00
9.996874999999999512e-01 9.997187500000001004e-01 9.995625000000000204e-01 9.997499999999999165e-01 9.995937500000000586e-01 9.996562402328489361e-01 9.960624902328488739e-01 9.996562499999999130e-01 9.996874999999999512e-01 9.996562451164244800e-01 9.996562304656977371e-01 9.996562304656977371e-01 9.996874804656977753e-01 9.996562206954934249e-01 9.996249755821221550e-01 9.996874609283423752e-01 9.995936962745624044e-01 9.998124364676911346e-01 9.997811375830272240e-01 9.996556871724153748e-01 9.995576726525567945e-01 9.995445288865660860e-01 9.992513368854911704e-01 9.998371998371997638e-01 1.000000000000000000e+00 1.000000000000000000e+00 1.000000000000000000e+00 1.000000000000000000e+00 1.000000000000000000e+00 1.000000000000000000e+00 1.000000000000000000e+00 1.000000000000000000e+00 1.000000000000000000e+00 1.000000000000000000e+00 1.000000000000000000e+00 1.000000000000000000e+00 1.000000000000000000e+00 1.000000000000000000e+00 1.000000000000000000e+00 1.000000000000000000e+00 1.000000000000000000e+00 1.000000000000000000e+00 1.000000000000000000e+00 1.000000000000000000e+00 1.000000000000000000e+00 1.000000000000000000e+00 1.000000000000000000e+00 1.000000000000000000e+00 1.000000000000000000e+00 1.000000000000000000e+00 1.000000000000000000e+00 1.000000000000000000e+00 1.000000000000000000e+00 1.000000000000000000e+00 1.000000000000000000e+00 1.000000000000000000e+00 1.000000000000000000e+00 1.000000000000000000e+00 1.000000000000000000e+00 1.000000000000000000e+00 1.000000000000000000e+00
9.995625000000000204e-01 9.996249999999999858e-01 9.996249999999999858e-01 9.996562500000001350e-01 9.997812451164242997e-01 9.996249853492733539e-01 9.997187451164244454e-01 9.995624658149709907e-01 9.995625000000000204e-01 9.997499658103912168e-01 9.997499902313222719e-01 9.997812402328488668e-01 9.996249804641712533e-01 9.995312109313955196e-01 9.996874706893856821e-01 9.998124951164244489e-01 9.995936865058847598e-01 9.996873045347640652e-01 9.997811718429424621e-01 9.993426687155680943e-01 9.997800776623815278e-01 9.995777867044394194e-01 9.995734392967785542e-01 9.999410203479799364e-01 9.996781361763883433e-01 1.000000000000000000e+00 1.000000000000000000e+00 1.000000000000000000e+00 1.000000000000000000e+00 1.000000000000000000e+00 1.000000000000000000e+00 1.000000000000000000e+00 1.000000000000000000e+00 1.000000000000000000e+00 1.000000000000000000e+00 1.000000000000000000e+00 1.000000000000000000e+00 1.000000000000000000e+00 1.000000000000000000e+00 1.000000000000000000e+00 1.000000000000000000e+00 1.000000000000000000e+00 1.000000000000000000e+00 1.000000000000000000e+00 1.000000000000000000e+00 1.000000000000000000e+00 1.000000000000000000e+00 1.000000000000000000e+00 1.000000000000000000e+00 1.000000000000000000e+00 1.000000000000000000e+00 1.000000000000000000e+00 1.000000000000000000e+00 1.000000000000000000e+00 1.000000000000000000e+00 1.000000000000000000e+00 1.000000000000000000e+00 1.000000000000000000e+00 1.000000000000000000e+00 1.000000000000000000e+00 1.000000000000000000e+00
9.995312500000000933e-01 9.995937500000000586e-01 9.996874999999999512e-01 9.996874999999999512e-01 9.997187500000001004e-01 9.998437402328488322e-01 9.996249999999999858e-01 9.995625000000000204e-01 9.995937500000000586e-01 9.997187402328489014e-01 9.996249999999999858e-01 9.996874999999999512e-01 9.996874706939669064e-01 9.994999853492732012e-01 9.997187255821222696e-01 9.995937109298689283e-01 9.996874853446928721e-01 9.994686913970932673e-01 9.997185935941945711e-01 9.995310790076652463e-01 9.996869177486056302e-01 9.994358503967269991e-01 9.992928613913736324e-01 9.994322760311561415e-01 9.993431646926855816e-01 1.000000000000000000e+00 1.000000000000000000e+00 1.000000000000000000e+00 1.000000000000000000e+00 1.000000000000000000e+00 1.000000000000000000e+00 1.000000000000000000e+00 1.000000000000000000e+00 1.000000000000000000e+00 1.000000000000000000e+00 1.000000000000000000e+00 1.000000000000000000e+00 1.000000000000000000e+00 1.000000000000000000e+00 1.000000000000000000e+00 1.000000000000000000e+00 1.000000000000000000e+00 1.000000000000000000e+00 1.000000000000000000e+00 1.000000000000000000e+00 1.000000000000000000e+00 1.000000000000000000e+00 1.000000000000000000e+00 1.000000000000000000e+00 1.000000000000000000e+00 1.000000000000000000e+00 1.000000000000000000e+00 1.000000000000000000e+00 1.000000000000000000e+00 1.000000000000000000e+00 1.000000000000000000e+00 1.000000000000000000e+00 1.000000000000000000e+00 1.000000000000000000e+00 1.000000000000000000e+00 1.000000000000000000e+00
9.995937500000000586e-01 9.996249999999999858e-01 9.996249999999999858e-01 9.996875000000000622e-01 9.996562499999999130e-01 9.996562499999999130e-01 9.997812255821221239e-01 9.997187500000001004e-01 9.995312304656976954e-01 9.995625000000000204e-01 9.997187499999998783e-01 9.997187499999998783e-01 9.996874999999999512e-01 9.995937353492733157e-01 9.997500000000000275e-01 9.996874999999999512e-01 9.995937304656976607e-01 9.997499706939668718e-01 9.995936865043582031e-01 9.996873827223856646e-01 9.994685153223882290e-01 9.995310105458999894e-01 9.995909499945329069e-01 9.994426463163998964e-01 9.995479372835068821e-01 9.995728118065236867e-01 9.993359036234602533e-01 9.999010390895597400e-01 1.000000000000000000e+00 1.000000000000000000e+00 1.000000000000000000e+00 1.000000000000000000e+00 1.000000000000000000e+00 1.000000000000000000e+00 1.000000000000000000e+00 1.000000000000000000e+00 1.000000000000000000e+00 1.000000000000000000e+00 1.000000000000000000e+00 1.000000000000000000e+00 1.000000000000000000e+00 1.000000000000000000e+00 1.000000000000000000e+00 1.000000000000000000e+00 1.000000000000000000e+00 1.000000000000000000e+00 1.000000000000000000e+00 1.000000000000000000e+00 1.000000000000000000e+00 1.000000000000000000e+00 1.000000000000000000e+00 1.000000000000000000e+00 1.000000000000000000e+00 1.000000000000000000e+00 1.000000000000000000e+00 1.000000000000000000e+00 1.000000000000000000e+00 1.000000000000000000e+00 1.000000000000000000e+00 1.000000000000000000e+00 1.000000000000000000e+00
8.712812500000000071e-01 8.965312500000000018e-01 9.440624999999999156e-01 8.849375000000000435e-01 9.128437500000000648e-01 9.127499999999999503e-01 9.310312499999999769e-01 8.933437499999999920e-01 9.182500000000001217e-01 8.910937499999999067e-01 9.208389738631035382e-01 8.593750000000000000e-01 9.512171774886700737e-01 9.329344526488514422e-01 9.110587884825752658e-01 8.935625000000000373e-01 8.964589749101140592e-01 8.657660669635880435e-01 8.809642424597592392e-01 9.210000000000000409e-01 9.138322587187858170e-01 9.230268068003250059e-01 9.415737525175792433e-01 9.096424272253571530e-01 9.009720514292339777e-01 6.288773770594262569e-01 4.422381222427288483e-01 1.423846958301572541e-01 7.220971267957525253e-02 1.037063045900568116e-02 1.786875780274656961e-02 3.710775130010037642e-02 1.717071539050578077e-01 1.000000000000000000e+00 1.000000000000000000e+00 1.000000000000000000e+00 1.000000000000000000e+00 1.000000000000000000e+00 1.000000000000000000e+00 1.000000000000000000e+00 1.000000000000000000e+00 1.000000000000000000e+00 1.000000000000000000e+00 1.000000000000000000e+00 1.000000000000000000e+00 1.000000000000000000e+00 1.000000000000000000e+00 1.000000000000000000e+00 1.000000000000000000e+00 1.000000000000000000e+00 1.000000000000000000e+00 1.000000000000000000e+00 1.000000000000000000e+00 1.000000000000000000e+00 1.000000000000000000e+00 1.000000000000000000e+00 1.000000000000000000e+00 1.000000000000000000e+00 1.000000000000000000e+00 1.000000000000000000e+00 1.000000000000000000e+00
7.679375000000000506e-01 7.679062499999999014e-01 7.822812500000000391e-01 7.687187500000000062e-01 7.681562500000000959e-01 7.704687500000000355e-01 7.808750000000002078e-01 7.807187500000001279e-01 8.131874999999999520e-01 7.714062500000000711e-01 7.781726392795749181e-01 7.667812499999999698e-01 7.644687500000000302e-01 7.759239969135803827e-01 7.786487634786686263e-01 7.720312500000000577e-01 7.910430194170964269e-01 7.793093555681321893e-01 7.673694991113282349e-01 7.828117643912804180e-01 7.793102515907286421e-01 7.624345985097902290e-01 7.732921347204315676e-01 8.149061066209444260e-01 8.410173839813530616e-01 7.766182013233120518e-01 5.352388585745366800e-01 1.093508160446778482e-01 7.860524507061114607e-02 1.882743974788556734e-02 1.674843993732402087e-02 6.240642545227714777e-04 7.499999999999839694e-04 9.212390693316674373e-02 3.212500000000000078e-02 1.000000000000000000e+00 1.000000000000000000e+00 1.000000000000000000e+00 1.000000000000000000e+00 1.000000000000000000e+00 1.000000000000000000e+00 1.000000000000000000e+00 1.000000000000000000e+00 1.000000000000000000e+00 1.000000000000000000e+00 1.000000000000000000e+00 1.000000000000000000e+00 1.000000000000000000e+00 1.000000000000000000e+00 1.000000000000000000e+00 1.000000000000000000e+00 1.000000000000000000e+00 1.000000000000000000e+00 1.000000000000000000e+00 1.000000000000000000e+00 1.000000000000000000e+00 1.000000000000000000e+00 1.000000000000000000e+00 1.000000000000000000e+00 1.000000000000000000e+00 1.000000000000000000e+00
7.835625000000000506e-01 7.588437500000000391e-01 7.557812500000000711e-01 7.544375000000000941e-01 7.519687499999999636e-01 7.742187499999999556e-01 7.582812500000000178e-01 7.597187499999999982e-01 7.614999999999999547e-01 7.654999999999999583e-01 7.594687500000000258e-01 7.557737781293951684e-01 7.584999999999999520e-01 7.633437499999999876e-01 7.537812500000000693e-01 7.618437499999999307e-01 7.521173083684951077e-01 7.604062499999999503e-01 7.619374999999999343e-01 7.700190391528602962e-01 7.632052301500469316e-01 7.569968780394737973e-01 7.603257823561320183e-01 7.591594138948285497e-01 7.813238258501471467e-01 7.987009300901306563e-01 8.123638157020340866e-01 6.931942001340626325e-01 4.410994135777466241e-01 2.498438475952546975e-04 2.853408108855530825e-02 4.588726520070185270e-03 8.737521446601004054e-04 1.773891317926297104e-02 3.249063280518349386e-03 1.949672079950031181e-02 4.587499999999999911e-02 1.000000000000000000e+00 1.000000000000000000e+00 1.000000000000000000e+00 1.000000000000000000e+00 1.000000000000000000e+00 1.000000000000000000e+00 1.000000000000000000e+00 1.000000000000000000e+00 1.000000000000000000e+00 1.000000000000000000e+00 1.000000000000000000e+00 1.000000000000000000e+00 1.000000000000000000e+00 1.000000000000000000e+00 1.000000000000000000e+00 1.000000000000000000e+00 1.000000000000000000e+00 1.000000000000000000e+00 1.000000000000000000e+00 1.000000000000000000e+00 1.000000000000000000e+00 1.000000000000000000e+00 1.000000000000000000e+00 1.000000000000000000e+00
7.528437500000000338e-01 7.537499999999999201e-01 7.562812500000000160e-01 7.539062500000000000e-01 7.565625000000000266e-01 7.538750000000000728e-01 7.545624999999999138e-01 7.559300134786685055e-01 7.589687499999999698e-01 7.564687500000000231e-01 7.544687500000000213e-01 7.570312500000000444e-01 7.522187500000000471e-01 7.554687500000000222e-01 7.559374999999999289e-01 7.556249999999999911e-01 7.555937500000000639e-01 7.571250000000000480e-01 7.535547106969839870e-01 7.582974660050016968e-01 7.528984704641349390e-01 7.540792850449904439e-01 7.556578618871989672e-01 7.552456294485617727e-01 7.625095434966883134e-01 7.748975338534941359e-01 8.035466946066307514e-01 7.928441195104583006e-01 7.063691419456068488e-01 3.591488860431598096e-01 3.099394414185161623e-02 1.041897989066624744e-02 9.996098139349429267e-04 7.490639622849571289e-04 1.249219237976273488e-04 1.499921923797620195e-03 8.337500000000000466e-02 4.498399437851343524e-02 1.000000000000000000e+00 1.000000000000000000e+00 1.000000000000000000e+00 1.000000000000000000e+00 1.000000000000000000e+00 1.000000000000000000e+00 1.000000000000000000e+00 1.000000000000000000e+00 1.000000000000000000e+00 1.000000000000000000e+00 1.000000000000000000e+00 1.000000000000000000e+00 1.000000000000000000e+00 1.000000000000000000e+00 1.000000000000000000e+00 1.000000000000000000e+00 1.000000000000000000e+00 1.000000000000000000e+00 1.000000000000000000e+00 1.000000000000000000e+00 1.000000000000000000e+00 1.000000000000000000e+00 1.000000000000000000e+00
7.518750000000000711e-01 7.521875000000000089e-01 7.549062500000000009e-01 7.532812500000000133e-01 7.549375000000000391e-01 7.543437499999999796e-01 7.544062500000000560e-01 7.515937499999999494e-01 7.567187499999998845e-01 7.540312500000000417e-01 7.516562500000001368e-01 7.554687500000001332e-01 7.520624999999999671e-01 7.545937499999999520e-01 7.571172790670417374e-01 7.542812500000000142e-01 7.558749999999999636e-01 7.527187499999999920e-01 7.623437499999999867e-01 7.541249999999999343e-01 7.560548083684951459e-01 7.516174964159226812e-01 7.517970483669322856e-01 7.552485443742484872e-01 7.536804875245076696e-01 7.645318124026168061e-01 7.777037229854345535e-01 8.072801531522320051e-01 7.640496241780085906e-01 6.764293751081240647e-01 5.788277538481783058e-01 4.114148429442967408e-02 1.020441349158980257e-02 4.997657713928793655e-04 3.689647287398689808e-03 3.742981908920750556e-04 1.498673289400120900e-03 1.062499999999999556e-02 2.299999999999999961e-02 4.025000000000000799e-02 1.000000000000000000e+00 1.000000000000000000e+00 1.000000000000000000e+00 1.000000000000000000e+00 1.000000000000000000e+00 1.000000000000000000e+00 1.000000000000000000e+00 1.000000000000000000e+00 1.000000000000000000e+00 1.000000000000000000e+00 1.000000000000000000e+00 1.000000000000000000e+00 1.000000000000000000e+00 1.000000000000000000e+00 1.000000000000000000e+00 1.000000000000000000e+00 1.000000000000000000e+00 1.000000000000000000e+00 1.000000000000000000e+00 1.000000000000000000e+00 1.000000000000000000e+00
7.528124999999999956e-01 7.557812499999999600e-01 7.532812499999999023e-01 7.572187500000000515e-01 7.581562500000000870e-01 7.540625000000000799e-01 7.537499999999999201e-01 7.540937499999997851e-01 7.533125000000000515e-01 7.537500000000000311e-01 7.543124999999999414e-01 7.540312499999999307e-01 7.558124999999999982e-01 7.727812500000000862e-01 7.549062500000000009e-01 7.526875000000000648e-01 7.530000000000000027e-01 7.550860388341927854e-01 7.564687500000000231e-01 7.551562499999999734e-01 7.548047595327395110e-01 7.516484655805594217e-01 7.532427015230430678e-01 7.517034351375798673e-01 7.555016828020997277e-01 7.566825427765395684e-01 7.630307500984597757e-01 7.858549490288989636e-01 7.856954153152371223e-01 7.967603894220763872e-01 6.899143000737301135e-01 5.217868435381893821e-01 8.367839584883574044e-02 9.224306288888239544e-03 1.007616904524102387e-02 4.549711993126961257e-02 3.748438475952520438e-04 7.489861783203987993e-04 7.745315427857590515e-03 9.937499999999996336e-02 1.549999999999998081e-02 1.862499999999998185e-02 1.000000000000000000e+00 1.000000000000000000e+00 1.000000000000000000e+00 1.000000000000000000e+00 1.000000000000000000e+00 1.000000000000000000e+00 1.000000000000000000e+00 1.000000000000000000e+00 1.000000000000000000e+00 1.000000000000000000e+00 1.000000000000000000e+00 1.000000000000000000e+00 1.000000000000000000e+00 1.000000000000000000e+00 1.000000000000000000e+00 1.000000000000000000e+00 1.000000000000000000e+00 1.000000000000000000e+00 1.000000000000000000e+00
7.571250000000000480e-01 7.524062500000000542e-01 7.515312499999999840e-01 7.524374999999999813e-01 7.525312499999999849e-01 7.541874999999998996e-01 7.746562500000000462e-01 7.515312499999999840e-01 7.546250000000001013e-01 7.522499999999998632e-01 7.524375000000000924e-01 7.526875000000000648e-01 7.578125000000000000e-01 7.540312500000000417e-01 7.527500000000000302e-01 7.529687499999999645e-01 7.520000000000000018e-01 7.575239539381153353e-01 7.528437500000000338e-01 7.633125000000001714e-01 7.534297448820128640e-01 7.518673425535238319e-01 7.518047986013439710e-01 7.783633087201125011e-01 7.554464762542543177e-01 7.565482449574387758e-01 7.557591354715877952e-01 7.720313314495204082e-01 7.726821251877995511e-01 8.016734225739124975e-01 7.697509985035849711e-01 6.804741433425286479e-01 3.164474328894978372e-01 2.316985595819815932e-02 4.426922098352570334e-02 8.744536615302056937e-04 7.867982087490643997e-03 6.856775350288324238e-03 3.746878901373262741e-04 4.999999999999893852e-04 1.499999999999999077e-02 7.499297314178643425e-03 2.549999999999998795e-02 6.359999999999998987e-01 1.000000000000000000e+00 1.000000000000000000e+00 1.000000000000000000e+00 1.000000000000000000e+00 1.000000000000000000e+00 1.000000000000000000e+00 1.000000000000000000e+00 1.000000000000000000e+00 1.000000000000000000e+00 1.000000000000000000e+00 1.000000000000000000e+00 1.000000000000000000e+00 1.000000000000000000e+00 1.000000000000000000e+00 1.000000000000000000e+00 1.000000000000000000e+00 1.000000000000000000e+00
7.520000000000000018e-01 7.518437500000001439e-01 7.512812499999999005e-01 7.517500000000000293e-01 7.514062499999999423e-01 7.526249999999998774e-01 7.620937500000000142e-01 7.511562499999999698e-01 7.538750000000000728e-01 7.520000000000000018e-01 7.519687499999999636e-01 7.506249999999999867e-01 7.524687500000000195e-01 7.725937499999999680e-01 7.504609704641349577e-01 7.508125000000001048e-01 7.508749999999999591e-01 7.520000000000000018e-01 7.515000000000000568e-01 7.532500000000000862e-01 7.509296911626816007e-01 7.513125000000000497e-01 7.655256729567120333e-01 7.507187499999999902e-01 7.511406787277274955e-01 7.734802483839959830e-01 7.516098122335052034e-01 7.526811104686638165e-01 7.606416078421107674e-01 7.651807416047462507e-01 7.810560415852737526e-01 7.708968231137999227e-01 5.336202360191393268e-01 2.545778989879709520e-01 4.122103902786840302e-02 1.130636571019492075e-02 2.369702685228269965e-03 5.587414203848732608e-02 2.499999999999946926e-04 1.745565981047136894e-03 6.249999999999866773e-04 1.249765771392885669e-03 5.499921923797623964e-03 2.249999999999974243e-03 4.412500000000001144e-02 1.000000000000000000e+00 1.000000000000000000e+00 1.000000000000000000e+00 1.000000000000000000e+00 1.000000000000000000e+00 1.000000000000000000e+00 1.000000000000000000e+00 1.000000000000000000e+00 1.000000000000000000e+00 1.000000000000000000e+00 1.000000000000000000e+00 1.000000000000000000e+00 1.000000000000000000e+00 1.000000000000000000e+00 1.000000000000000000e+00 1.000000000000000000e+00
7.521250000000000435e-01 7.504374999999999796e-01 7.504999999999999449e-01 7.507187499999999902e-01 7.507812499999999556e-01 7.512187499999999352e-01 7.508437499999999210e-01 7.506249999999999867e-01 7.503124999999999378e-01 7.510312499999998170e-01 7.509374999999999245e-01 7.506875000000000631e-01 7.506562499999999138e-01 7.507812499999999556e-01 7.507187499999999902e-01 7.502812499999998996e-01 7.507187499999998792e-01 7.510624999999999662e-01 7.503437499999999760e-01 7.510312499999999281e-01 7.504999999999999449e-01 7.506250000000000977e-01 7.506249999999999867e-01 7.502187499999999343e-01 7.505859411626816247e-01 7.659737222569552584e-01 7.503282495605667624e-01 7.507735364118721666e-01 7.516654517620323661e-01 7.546475969181940524e-01 7.601270921264088321e-01 7.540997980817969459e-01 6.809604072038383249e-01 4.949757017853683716e-01 1.401926680554304028e-01 2.168839706281364826e-02 9.096681387911375455e-03 6.236750410046010490e-04 6.249219237976167069e-04 2.116676454938115452e-03 3.749999999999919847e-04 1.249999999999973463e-04 8.747657713928713502e-04 4.999999999999893852e-04 6.249999999999866773e-04 2.500000000000013496e-03 2.162500000000000533e-02 1.000000000000000000e+00 1.000000000000000000e+00 1.000000000000000000e+00 1.000000000000000000e+00 1.000000000000000000e+00 1.000000000000000000e+00 1.000000000000000000e+00 1.000000000000000000e+00 1.000000000000000000e+00 1.000000000000000000e+00 1.000000000000000000e+00 1.000000000000000000e+00 1.000000000000000000e+00 1.000000000000000000e+00
7.503437500000000870e-01 7.506874999999999520e-01 7.501875000000000071e-01 7.503437499999999760e-01 7.504999999999999449e-01 7.502187499999999343e-01 7.502812499999998996e-01 7.502499999999999725e-01 7.501875000000000071e-01 7.501249999999999307e-01 7.503750000000000142e-01 7.509374999999998135e-01 7.510312500000000391e-01 7.509687499999999627e-01 7.504687499999999067e-01 7.503437500000000870e-01 7.504062499999999414e-01 7.503750000000000142e-01 7.500624999999999654e-01 7.508125000000001048e-01 7.502812500000000107e-01 7.508437499999999210e-01 7.503046911626816140e-01 7.502421960462573036e-01 7.504687499999999067e-01 7.508515881387717306e-01 7.501250195373553309e-01 7.501249951053551301e-01 7.509220117011452533e-01 7.508987296807219103e-01 7.536648525202627180e-01 7.580822947219778563e-01 7.358440932035891224e-01 6.580718166197936370e-01 5.207974928959014926e-01 2.531381129450251399e-01 2.586151988853475567e-02 8.739076154806513013e-04 1.493395161734589706e-03 4.995317377325836795e-04 0.000000000000000000e+00 0.000000000000000000e+00 1.249999999999973463e-04 2.499999999999946926e-04 2.499999999999946926e-04 7.499999999999839694e-04 2.499999999999968827e-03 3.624999999999989342e-03 3.439999999999999725e-01 1.000000000000000000e+00 1.000000000000000000e+00 1.000000000000000000e+00 1.000000000000000000e+00 1.000000000000000000e+00 1.000000000000000000e+00 1.000000000000000000e+00 1.000000000000000000e+00 1.000000000000000000e+00 1.000000000000000000e+00 1.000000000000000000e+00 1.000000000000000000e+00
7.503750000000000142e-01 7.501562499999999689e-01 7.502187499999999343e-01 7.500624999999999654e-01 7.503124999999999378e-01 7.501875000000000071e-01 7.504374999999999796e-01 7.503124999999999378e-01 7.504999999999999449e-01 7.504374999999999796e-01 7.509375000000000355e-01 7.502187499999999343e-01 7.502812499999998996e-01 7.500937499999998925e-01 7.503750000000000142e-01 7.500937500000000036e-01 7.502812499999998996e-01 7.500624999999999654e-01 7.503437499999999760e-01 7.501249999999999307e-01 7.511875000000000080e-01 7.501484509298327330e-01 7.501249999999999307e-01 7.506874999999999520e-01 7.500546862791060976e-01 7.500781225582122680e-01 7.500937451164244596e-01 7.502656323253633630e-01 7.501015954683319942e-01 7.507738249934361452e-01 7.507657838154807584e-01 7.588260349964464080e-01 7.580849202471299231e-01 7.625687277829665822e-01 6.493261435148571792e-01 3.981113807480686217e-01 1.299895206379025892e-01 2.371092980001818923e-02 1.432293842015923760e-02 2.236031754370238021e-03 8.721980074719804183e-04 1.121807821406939267e-03 2.496878901373289278e-04 0.000000000000000000e+00 1.249219237976273488e-04 0.000000000000000000e+00 4.999999999999893852e-04 3.749999999999919847e-04 7.499999999999839694e-04 7.874999999999987912e-03 1.000000000000000000e+00 1.000000000000000000e+00 1.000000000000000000e+00 1.000000000000000000e+00 1.000000000000000000e+00 1.000000000000000000e+00 1.000000000000000000e+00 1.000000000000000000e+00 1.000000000000000000e+00 1.000000000000000000e+00 1.000000000000000000e+00
7.503437499999999760e-01 7.504999999999999449e-01 7.501249999999999307e-01 7.500312499999999272e-01 7.502187499999999343e-01 7.504062499999999414e-01 7.501874999999998961e-01 7.503437499999999760e-01 7.501874999999998961e-01 7.502812499999998996e-01 7.503437499999999760e-01 7.502187499999999343e-01 7.503750000000000142e-01 7.506562499999999138e-01 7.505624999999999103e-01 7.504687499999999067e-01 7.503437499999999760e-01 7.501562499999999689e-01 7.502187499999998233e-01 7.504999999999999449e-01 7.504687499999999067e-01 7.504999999999999449e-01 7.502812499999998996e-01 7.502187499999999343e-01 7.509296911626817117e-01 7.505312499999999831e-01 7.500390637208939060e-01 7.503124999999999378e-01 7.500859387174585446e-01 7.503282300140489136e-01 7.503283717710036438e-01 7.506412586943745913e-01 7.520878947947027271e-01 7.581851573854431203e-01 7.366135407965002102e-01 6.408221147362909154e-01 2.214485604180536915e-01 1.303793417389263465e-01 9.449158983400662154e-03 3.345845537882086163e-03 1.370408664783040508e-03 2.852317951071592188e-03 1.118707271597263377e-03 1.866213425715224170e-03 3.742981908920750556e-04 2.496878901373289278e-04 1.249999999999973463e-04 0.000000000000000000e+00 3.749999999999919847e-04 2.499999999999946926e-04 1.749999999999962740e-03 2.900000000000002576e-02 1.000000000000000000e+00 1.000000000000000000e+00 1.000000000000000000e+00 1.000000000000000000e+00 1.000000000000000000e+00 1.000000000000000000e+00 1.000000000000000000e+00 1.000000000000000000e+00 1.000000000000000000e+00
7.501562499999998579e-01 7.500937499999998925e-01 7.500937499999998925e-01 7.507187500000001013e-01 7.501875000000000071e-01 7.504687500000000178e-01 7.504062499999999414e-01 7.504374999999999796e-01 7.507187499999999902e-01 7.503124999999999378e-01 7.504374999999999796e-01 7.503124999999999378e-01 7.507187499999999902e-01 7.503750000000000142e-01 7.504062499999999414e-01 7.501249999999999307e-01 7.503124999999999378e-01 7.502187499999999343e-01 7.504374999999999796e-01 7.504374999999999796e-01 7.501249999999999307e-01 7.502187499999999343e-01 7.505624999999997993e-01 7.504062499999999414e-01 7.503359606969838280e-01 7.504999999999999449e-01 7.501562500000000799e-01 7.504062499999999414e-01 7.504453063947672531e-01 7.501328161638267655e-01 7.504611732252858269e-01 7.507267835153791369e-01 7.527271291793412589e-01 7.526263441108866914e-01 7.517521491373778675e-01 6.870259652926408167e-01 6.217284870198809266e-01 3.617214264119709699e-01 5.468872845977856834e-02 8.698476492483297323e-03 5.933991941914152149e-03 9.979732318966759962e-04 2.606928161424737402e-03 2.496878901373289278e-04 0.000000000000000000e+00 3.749219237976220143e-04 6.249999999999866773e-04 0.000000000000000000e+00 0.000000000000000000e+00 1.249999999999973463e-04 7.499999999999839694e-04 1.124999999999976063e-03 3.624999999999989342e-03 5.852499999999999369e-01 1.000000000000000000e+00 1.000000000000000000e+00 1.000000000000000000e+00 1.000000000000000000e+00 1.000000000000000000e+00 1.000000000000000000e+00 1.000000000000000000e+00
7.500000000000000000e-01 7.501562499999999689e-01 7.502812500000000107e-01 7.501249999999999307e-01 7.502812499999998996e-01 7.500000000000000000e-01 7.500312499999999272e-01 7.502812499999998996e-01 7.500624999999999654e-01 7.500624999999999654e-01 7.502812499999998996e-01 7.503750000000000142e-01 7.500937500000000036e-01 7.507499999999999174e-01 7.501562500000000799e-01 7.503749999999999032e-01 7.505312499999999831e-01 7.500937499999998925e-01 7.504062499999999414e-01 7.501249999999999307e-01 7.505937499999999485e-01 7.502812499999998996e-01 7.500312499999999272e-01 7.504687499999999067e-01 7.504062499999999414e-01 7.500859411626816797e-01 7.503046862791060700e-01 7.502421960462571926e-01 7.503281323253634394e-01 7.502734387216571932e-01 7.501562622039770201e-01 7.502812817302593196e-01 7.508281274417877293e-01 7.519865600163815333e-01 7.559727308837863591e-01 7.624868410300777999e-01 7.502306537812853948e-01 5.790840415271620856e-01 2.147655198374295860e-01 6.144088421694882118e-02 1.108188674428682921e-02 5.551143576080974293e-03 8.727408496388866944e-04 1.989434032316705729e-03 2.116521073985944221e-03 0.000000000000000000e+00 0.000000000000000000e+00 1.249999999999973463e-04 0.000000000000000000e+00 1.249219237976273488e-04 1.249999999999973463e-04 1.124999999999976063e-03 4.999999999999893852e-04 2.124999999999976734e-03 6.499999999999994497e-03 1.000000000000000000e+00 1.000000000000000000e+00 1.000000000000000000e+00 1.000000000000000000e+00 1.000000000000000000e+00 1.000000000000000000e+00
7.504999999999999449e-01 7.500312499999999272e-01 7.503750000000000142e-01 7.505624999999997993e-01 7.504062499999999414e-01 7.502187499999999343e-01 7.501249999999999307e-01 7.502812500000000107e-01 7.503749999999999032e-01 7.502499999999999725e-01 7.501874999999998961e-01 7.503124999999999378e-01 7.501249999999999307e-01 7.507187499999999902e-01 7.500624999999999654e-01 7.507812499999999556e-01 7.502812499999998996e-01 7.503437500000000870e-01 7.502187499999999343e-01 7.500937500000000036e-01 7.504687499999999067e-01 7.502812499999998996e-01 7.501562499999999689e-01 7.502499999999999725e-01 7.500937500000000036e-01 7.500624999999999654e-01 7.501562499999998579e-01 7.501875000000000071e-01 7.501093896530164340e-01 7.502812548835755546e-01 7.500078186063778851e-01 7.501406445316290972e-01 7.501875610549992857e-01 7.503437230540015435e-01 7.550551542856276388e-01 7.603476190477079788e-01 7.643732644577869717e-01 7.267214526307197442e-01 5.233895195015192403e-01 1.927514106862049936e-01 2.423818767752601230e-02 3.182665906219732388e-02 2.984472761714540567e-03 6.239860810294039833e-04 1.249219237976273488e-04 1.368551119192518237e-03 1.249219237976273488e-04 0.000000000000000000e+00 0.000000000000000000e+00 0.000000000000000000e+00 0.000000000000000000e+00 4.999999999999893852e-04 1.249999999999973463e-04 1.249999999999973463e-04 3.749999999999919847e-04 1.999999999999979659e-03 2.050000000000000780e-02 1.000000000000000000e+00 1.000000000000000000e+00 1.000000000000000000e+00 1.000000000000000000e+00
7.504999999999999449e-01 7.500937499999998925e-01 7.501874999999998961e-01 7.500624999999999654e-01 7.500624999999999654e-01 7.501875000000000071e-01 7.500937500000000036e-01 7.501562499999999689e-01 7.500937499999998925e-01 7.503437499999999760e-01 7.500000000000000000e-01 7.504062499999999414e-01 7.506562499999999138e-01 7.503437499999999760e-01 7.500624999999999654e-01 7.502499999999999725e-01 7.504062499999999414e-01 7.501249999999999307e-01 7.501874999999998961e-01 7.502812499999998996e-01 7.505937499999999485e-01 7.502499999999999725e-01 7.500624999999999654e-01 7.501249999999999307e-01 7.501249999999999307e-01 7.501171911626816069e-01 7.501796862791061393e-01 7.503984362791060736e-01 7.501640808141716299e-01 7.500703137208939442e-01 7.501171960462571509e-01 7.500312499999999272e-01 7.501484973375402987e-01 7.502578772257010309e-01 7.510469238116929125e-01 7.514397806570194405e-01 7.708701345244298730e-01 7.611009895616005494e-01 6.227270383987800750e-01 4.977409538201312822e-01 1.617270459432355589e-01 2.043660988267268636e-02 1.554192368748768052e-02 1.995635131895579038e-03 2.616670829486800187e-03 7.471980074719830178e-04 2.496878901373289278e-04 0.000000000000000000e+00 0.000000000000000000e+00 0.000000000000000000e+00 1.249999999999973463e-04 1.249999999999973463e-04 2.499999999999946926e-04 1.249999999999973463e-04 1.249999999999973463e-04 1.124999999999976063e-03 6.249999999999866773e-04 6.374999999999996989e-03 4.080000000000000293e-01 1.000000000000000000e+00 1.000000000000000000e+00
7.501875000000000071e-01 7.500937499999998925e-01 7.501249999999999307e-01 7.503750000000000142e-01 7.504062499999999414e-01 7.503124999999999378e-01 7.501874999999998961e-01 7.501249999999999307e-01 7.501562499999999689e-01 7.502500000000000835e-01 7.500624999999999654e-01 7.500624999999999654e-01 7.503437499999999760e-01 7.502499999999999725e-01 7.502812499999998996e-01 7.500312499999999272e-01 7.503749999999999032e-01 7.502812499999998996e-01 7.501875000000000071e-01 7.502187499999999343e-01 7.501249999999999307e-01 7.502499999999999725e-01 7.501249999999999307e-01 7.501249999999999307e-01 7.501249999999999307e-01 7.501875000000000071e-01 7.504687499999999067e-01 7.500312499999999272e-01 7.500937499999998925e-01 7.500546862791060976e-01 7.502578283716205831e-01 7.501250170917511673e-01 7.500625170936588981e-01 7.501718700927522132e-01 7.501641272260799465e-01 7.502890783078095538e-01 7.589681153415069881e-01 7.664073281714366415e-01 7.656262616972379087e-01 6.572875953912430402e-01 4.613308216246994609e-01 4.171357745070114476e-02 1.576724659920718599e-02 1.417891772600841059e-02 2.983234402794798790e-03 1.123284854939554699e-03 2.363420037356478345e-03 0.000000000000000000e+00 3.742981908920750556e-04 0.000000000000000000e+00 3.746878901373262741e-04 0.000000000000000000e+00 0.000000000000000000e+00 0.000000000000000000e+00 0.000000000000000000e+00 3.746878901373262741e-04 1.249999999999973463e-04 7.499999999999839694e-04 1.124999999999976063e-03 8.749999999999990424e-03 1.000000000000000000e+00
7.500312499999999272e-01 7.504374999999999796e-01 7.500312499999999272e-01 7.503124999999999378e-01 7.504999999999999449e-01 7.501875000000000071e-01 7.500937500000000036e-01 7.503124999999999378e-01 7.501249999999999307e-01 7.503124999999999378e-01 7.504687499999999067e-01 7.501875000000000071e-01 7.501875000000000071e-01 7.503124999999999378e-01 7.502499999999999725e-01 7.500937499999998925e-01 7.501249999999999307e-01 7.502187499999999343e-01 7.500937499999998925e-01 7.502187499999999343e-01 7.502812500000000107e-01 7.501874999999998961e-01 7.500624999999999654e-01 7.502812499999998996e-01 7.500624999999999654e-01 7.500624999999999654e-01 7.501249999999999307e-01 7.503124999999999378e-01 7.499921862791061322e-01 7.501249999999999307e-01 7.500000000000000000e-01 7.500234362791060594e-01 7.503359875558862635e-01 7.503906469760899256e-01 7.501094434132039579e-01 7.501329041296631583e-01 7.521590719601951580e-01 7.681943893491876008e-01 7.668508684904910000e-01 7.348788055328878688e-01 6.710671263277241394e-01 5.073498295422245175e-01 1.200366010824857471e-01 1.857416033573435626e-02 3.586063301055619681e-03 6.794829044452321658e-03 6.242977040722852856e-04 1.245951124678956745e-03 2.360022296991593025e-03 1.249219237976273488e-04 1.249999999999973463e-04 3.746878901373262741e-04 0.000000000000000000e+00 1.249999999999973463e-04 0.000000000000000000e+00 0.000000000000000000e+00 0.000000000000000000e+00 0.000000000000000000e+00 1.249999999999973463e-04 6.249999999999866773e-04 3.125000000000000173e-03
7.512187499999999352e-01 7.502499999999999725e-01 7.502812499999998996e-01 7.504687500000000178e-01 7.501249999999999307e-01 7.501562500000000799e-01 7.502187499999999343e-01 7.501562499999999689e-01 7.502812500000000107e-01 7.504375000000000906e-01 7.501562500000000799e-01 7.500624999999999654e-01 7.501562499999999689e-01 7.503437500000000870e-01 7.500937499999998925e-01 7.501874999999998961e-01 7.500937499999998925e-01 7.501562500000000799e-01 7.502187499999999343e-01 7.501562499999999689e-01 7.500000000000000000e-01 7.502812500000000107e-01 7.500624999999999654e-01 7.501249999999999307e-01 7.502500000000000835e-01 7.501249999999999307e-01 7.500234411626817144e-01 7.501249999999999307e-01 7.500859362791061358e-01 7.500937500000000036e-01 7.501796862791060283e-01 7.500546911626816415e-01 7.500937499999998925e-01 7.500547058164614977e-01 7.502578650068334465e-01 7.500468774391156890e-01 7.503438745586579195e-01 7.531513919429159154e-01 7.544228056120055870e-01 7.662992058373937487e-01 7.525065697240351792e-01 6.630238549451116237e-01 2.600444456451709851e-01 1.150236960403903386e-01 9.320701983389901440e-03 3.105401926937845312e-03 3.360926271770425799e-03 2.239742259258670383e-03 1.122895155694303426e-03 9.985958949643603411e-04 0.000000000000000000e+00 0.000000000000000000e+00 0.000000000000000000e+00 2.499219237976246680e-04 0.000000000000000000e+00 0.000000000000000000e+00 0.000000000000000000e+00 1.249999999999973463e-04 0.000000000000000000e+00 1.249999999999973463e-04 3.749999999999919847e-04
7.502187499999999343e-01 7.506562500000000249e-01 7.505312499999999831e-01 7.500000000000000000e-01 7.500937500000000036e-01 7.500624999999999654e-01 7.500624999999999654e-01 7.501562499999999689e-01 7.501562499999999689e-01 7.508437499999999210e-01 7.504687500000000178e-01 7.500624999999999654e-01 7.501562499999998579e-01 7.503437500000000870e-01 7.502812499999998996e-01 7.502812499999998996e-01 7.506562499999999138e-01 7.501562499999999689e-01 7.503437499999999760e-01 7.500312499999999272e-01 7.501562499999998579e-01 7.502812500000000107e-01 7.502187499999999343e-01 7.500937500000000036e-01 7.501562499999999689e-01 7.502500000000000835e-01 7.500312499999999272e-01 7.501249999999999307e-01 7.500624999999999654e-01 7.501874999999998961e-01 7.500312499999999272e-01 7.503437499999999760e-01 7.500781372089388999e-01 7.502031420925144856e-01 7.500546984888083468e-01 7.500390710470206113e-01 7.499843627868624241e-01 7.504610461710056191e-01 7.558569131445667111e-01 7.563714967903554243e-01 7.609105242221170240e-01 6.842241163378630642e-01 5.993680334753109795e-01 3.230230524825832283e-01 5.199932954789106276e-02 8.260452521870353948e-03 1.620559193915505113e-03 2.988174007772825911e-03 1.864987201752010739e-03 2.496878901373289278e-04 1.617460388804237105e-03 0.000000000000000000e+00 0.000000000000000000e+00 0.000000000000000000e+00 0.000000000000000000e+00 2.496878901373289278e-04 0.000000000000000000e+00 0.000000000000000000e+00 0.000000000000000000e+00 0.000000000000000000e+00 3.749999999999919847e-04
7.501249999999999307e-01 7.502812500000000107e-01 7.503437499999999760e-01 7.500624999999999654e-01 7.502187499999999343e-01 7.503437500000000870e-01 7.503437499999999760e-01 7.501874999999998961e-01 7.504374999999999796e-01 7.503124999999999378e-01 7.503124999999999378e-01 7.500312499999999272e-01 7.501249999999999307e-01 7.501875000000000071e-01 7.500000000000000000e-01 7.500937499999998925e-01 7.500312499999999272e-01 7.505312499999999831e-01 7.501249999999999307e-01 7.500312499999999272e-01 7.500937499999998925e-01 7.504375000000000906e-01 7.503437499999999760e-01 7.502812500000000107e-01 7.501562499999999689e-01 7.500000000000000000e-01 7.501875000000000071e-01 7.502187499999999343e-01 7.505312499999999831e-01 7.503359558134083951e-01 7.501562499999999689e-01 7.503359655805594830e-01 7.503046862791059590e-01 7.500781225582121570e-01 7.501249999999999307e-01 7.499531127895344707e-01 7.504378249639647169e-01 7.501483579752833419e-01 7.510009069651319979e-01 7.517298842042803297e-01 7.703148450911508904e-01 7.572269006909284617e-01 7.245981876636864438e-01 5.484002676339356785e-01 2.891621107173609206e-01 5.047206780978896745e-02 6.175120976951475535e-03 4.106108749030568279e-03 4.075611824050051971e-03 1.867765725260772626e-03 9.968858976093120539e-04 1.249219237976273488e-04 0.000000000000000000e+00 2.496878901373289278e-04 0.000000000000000000e+00 0.000000000000000000e+00 0.000000000000000000e+00 0.000000000000000000e+00 1.249999999999973463e-04 0.000000000000000000e+00 0.000000000000000000e+00
7.502499999999999725e-01 7.503437500000000870e-01 7.502499999999999725e-01 7.503749999999999032e-01 7.500937499999998925e-01 7.508749999999999591e-01 7.501875000000000071e-01 7.501562499999999689e-01 7.500937499999998925e-01 7.500624999999999654e-01 7.503750000000000142e-01 7.500000000000000000e-01 7.502812499999998996e-01 7.500937500000000036e-01 7.500937499999998925e-01 7.501249999999999307e-01 7.500937499999998925e-01 7.501249999999999307e-01 7.501875000000000071e-01 7.502499999999999725e-01 7.502499999999999725e-01 7.500624999999999654e-01 7.502812499999998996e-01 7.500312499999999272e-01 7.501249999999999307e-01 7.502499999999999725e-01 7.500937499999998925e-01 7.500312499999999272e-01 7.501249999999999307e-01 7.503750000000000142e-01 7.505624999999999103e-01 7.501874999999998961e-01 7.504687500000000178e-01 7.502109362791060665e-01 7.501249902313222861e-01 7.501953332551962728e-01 7.501719898190002400e-01 7.500625268684458780e-01 7.502891638414286302e-01 7.503439627179624427e-01 7.594944527748521690e-01 7.716382343274589273e-01 7.619426355711940158e-01 7.161440425580571922e-01 4.235000488909502758e-01 2.179949365336800171e-01 4.284555552891902014e-02 8.383253875234929903e-03 7.948322691254094616e-03 1.869010469831500253e-03 8.721199312696104478e-04 3.746098139349563036e-04 2.485719644507567057e-03 2.496878901373289278e-04 1.249219237976273488e-04 0.000000000000000000e+00 2.496878901373289278e-04 0.000000000000000000e+00 0.000000000000000000e+00 0.000000000000000000e+00 0.000000000000000000e+00
7.501875000000000071e-01 7.502187499999999343e-01 7.501562499999999689e-01 7.503437499999999760e-01 7.501875000000000071e-01 7.502812499999998996e-01 7.504062499999999414e-01 7.501875000000000071e-01 7.501249999999999307e-01 7.500624999999999654e-01 7.500937499999998925e-01 7.501249999999999307e-01 7.504999999999999449e-01 7.501249999999999307e-01 7.501562499999999689e-01 7.503749999999999032e-01 7.501562500000000799e-01 7.506874999999999520e-01 7.500312499999999272e-01 7.503124999999999378e-01 7.502187499999999343e-01 7.503437499999999760e-01 7.500937499999998925e-01 7.500624999999999654e-01 7.500937499999998925e-01 7.500624999999999654e-01 7.500937499999998925e-01 7.502187499999999343e-01 7.503124999999999378e-01 7.505625000000000213e-01 7.501249999999999307e-01 7.500624999999999654e-01 7.501249999999999307e-01 7.501249999999999307e-01 7.500859240667318018e-01 7.501875000000000071e-01 7.502734362791061429e-01 7.500390563947672007e-01 7.498983483128857097e-01 7.501484875784104611e-01 7.513046615584894061e-01 7.538021830417198643e-01 7.611396634462761490e-01 7.360052359295753410e-01 6.777360689290018447e-01 4.158901785624034564e-01 1.469995306027008786e-01 2.546598843383445290e-02 4.349694030123996483e-03 1.620639014816283073e-03 3.352002445108004467e-03 2.496878901373289278e-04 3.359068721873548127e-03 1.244712765759214967e-03 4.987531172069737274e-04 0.000000000000000000e+00 0.000000000000000000e+00 0.000000000000000000e+00 0.000000000000000000e+00 0.000000000000000000e+00 0.000000000000000000e+00
7.501875000000000071e-01 7.500624999999999654e-01 7.501875000000000071e-01 7.501249999999999307e-01 7.500937500000000036e-01 7.504374999999999796e-01 7.502187499999999343e-01 7.503124999999999378e-01 7.500937500000000036e-01 7.502187499999999343e-01 7.504374999999999796e-01 7.500624999999999654e-01 7.501875000000000071e-01 7.500312499999999272e-01 7.500937499999998925e-01 7.501249999999999307e-01 7.503437499999999760e-01 7.502187499999999343e-01 7.500624999999999654e-01 7.503437499999999760e-01 7.501875000000000071e-01 7.500624999999999654e-01 7.501249999999999307e-01 7.501249999999999307e-01 7.504374999999999796e-01 7.500312499999999272e-01 7.500312499999999272e-01 7.500624999999999654e-01 7.501875000000000071e-01 7.502812499999998996e-01 7.500624999999999654e-01 7.500624999999999654e-01 7.501249999999999307e-01 7.502499999999999725e-01 7.503906567432411245e-01 7.502031469760899185e-01 7.500468823253634287e-01 7.501563012859396862e-01 7.501328576891070909e-01 7.500000073310904014e-01 7.509846949390840409e-01 7.513677386437387362e-01 7.576337342546926035e-01 7.589427053817351387e-01 7.308633838838947128e-01 6.080045058405372238e-01 4.275705606204974751e-01 7.403493056340124112e-02 1.586022457180593509e-02 5.507907394698907493e-03 1.494400655896544004e-03 2.607561171819794497e-03 3.748438475952520438e-04 1.744083905081295072e-03 2.496878901373289278e-04 0.000000000000000000e+00 0.000000000000000000e+00 0.000000000000000000e+00 0.000000000000000000e+00 2.496878901373289278e-04 0.000000000000000000e+00
7.504375000000000906e-01 7.503124999999999378e-01 7.504374999999999796e-01 7.501249999999999307e-01 7.502187499999999343e-01 7.501562499999999689e-01 7.501562499999999689e-01 7.501562500000000799e-01 7.503750000000000142e-01 7.500624999999999654e-01 7.500937499999998925e-01 7.502499999999999725e-01 7.502812500000000107e-01 7.500937500000000036e-01 7.500312499999999272e-01 7.500937499999998925e-01 7.500312499999999272e-01 7.500312499999999272e-01 7.501875000000000071e-01 7.501562500000000799e-01 7.505624999999999103e-01 7.500937500000000036e-01 7.501875000000000071e-01 7.501875000000000071e-01 7.503124999999999378e-01 7.502499999999999725e-01 7.500312499999999272e-01 7.500000000000000000e-01 7.500000000000000000e-01 7.500937499999998925e-01 7.506874999999999520e-01 7.500312499999999272e-01 7.500000000000000000e-01 7.500234362791060594e-01 7.500624999999999654e-01 7.500937499999998925e-01 7.502656567432410828e-01 7.501015588373183274e-01 7.500546862791060976e-01 7.500312451122257418e-01 7.502657569122815895e-01 7.504298010293541932e-01 7.542565323206986694e-01 7.577536143221872411e-01 7.691416310629021202e-01 7.340652094092612323e-01 6.007153949014247818e-01 3.335571570339130321e-01 5.416889168379231123e-02 1.977157671123266208e-02 4.344862202858279336e-03 1.370720287825921702e-03 1.739909612369427939e-03 0.000000000000000000e+00 2.496878901373289278e-04 8.721980074719804183e-04 0.000000000000000000e+00 1.249219237976273488e-04 0.000000000000000000e+00 1.249999999999973463e-04 0.000000000000000000e+00
7.500000000000000000e-01 7.500937500000000036e-01 7.502499999999999725e-01 7.501562499999999689e-01 7.500000000000000000e-01 7.503124999999999378e-01 7.500312499999999272e-01 7.503437499999998650e-01 7.502812499999998996e-01 7.503437500000000870e-01 7.503124999999999378e-01 7.501249999999999307e-01 7.500624999999999654e-01 7.500624999999999654e-01 7.502499999999999725e-01 7.501249999999999307e-01 7.501874999999998961e-01 7.503749999999999032e-01 7.502187499999999343e-01 7.504062499999999414e-01 7.503437499999999760e-01 7.500624999999999654e-01 7.502499999999999725e-01 7.501875000000000071e-01 7.503437500000000870e-01 7.500312499999999272e-01 7.501249999999999307e-01 7.501562499999999689e-01 7.501875000000000071e-01 7.501249999999999307e-01 7.501249999999999307e-01 7.501249999999999307e-01 7.500312499999999272e-01 7.500624999999999654e-01 7.503437499999998650e-01 7.502812499999998996e-01 7.502421862791062157e-01 7.502734509298327747e-01 7.501796911626816833e-01 7.502187475574488840e-01 7.500312768745551750e-01 7.502423598229032153e-01 7.500703039499244662e-01 7.533291288683569009e-01 7.633845280659203869e-01 7.683413949377617680e-01 7.454583816185864631e-01 6.140720119287813583e-01 6.437984716020823950e-02 3.105766958610505293e-02 1.936115982728086118e-02 4.199662275159443681e-03 4.585480127817898044e-03 1.249219237976273488e-04 6.239860810294039833e-04 6.239860810294039833e-04 1.249219237976273488e-04 0.000000000000000000e+00 0.000000000000000000e+00 0.000000000000000000e+00 0.000000000000000000e+00
7.502499999999999725e-01 7.500624999999999654e-01 7.500937499999998925e-01 7.503437499999999760e-01 7.500937500000000036e-01 7.500937499999998925e-01 7.504374999999999796e-01 7.500624999999999654e-01 7.503750000000000142e-01 7.500312499999999272e-01 7.501874999999998961e-01 7.500937500000000036e-01 7.500312499999999272e-01 7.500624999999999654e-01 7.500937499999998925e-01 7.501249999999999307e-01 7.502499999999999725e-01 7.502812500000000107e-01 7.500624999999999654e-01 7.504687499999999067e-01 7.502187499999999343e-01 7.500624999999999654e-01 7.501875000000000071e-01 7.500624999999999654e-01 7.502812499999998996e-01 7.504062499999999414e-01 7.502499999999999725e-01 7.501249999999999307e-01 7.501562499999999689e-01 7.500937500000000036e-01 7.502500000000000835e-01 7.501249999999999307e-01 7.501562499999999689e-01 7.500937499999998925e-01 7.500937500000000036e-01 7.502422009298326255e-01 7.501171960462571509e-01 7.502187499999999343e-01 7.501171911626817179e-01 7.501484558134083880e-01 7.500312524410245318e-01 7.499843676731100528e-01 7.502500537250564872e-01 7.501797082414478623e-01 7.516508299273068072e-01 7.573310907356205490e-01 7.614616935261555586e-01 6.937529410383006523e-01 5.049527027820858160e-01 3.183227605615283617e-01 4.919485476734512808e-02 6.855353641185213225e-03 9.981288974816315829e-04 8.727408496388866944e-04 3.729809747199097462e-03 8.730513080990487829e-04 1.249219237976273488e-04 1.494396014943966036e-03 1.249999999999973463e-04 0.000000000000000000e+00 0.000000000000000000e+00
7.500937500000000036e-01 7.501874999999998961e-01 7.501562499999999689e-01 7.505937499999999485e-01 7.501562499999999689e-01 7.501562500000000799e-01 7.501249999999999307e-01 7.501874999999998961e-01 7.501875000000000071e-01 7.503437499999999760e-01 7.500937500000000036e-01 7.502499999999999725e-01 7.502812499999998996e-01 7.508437499999999210e-01 7.504999999999999449e-01 7.501562499999999689e-01 7.503124999999999378e-01 7.500624999999999654e-01 7.502187499999999343e-01 7.502812500000000107e-01 7.502187499999999343e-01 7.503437500000000870e-01 7.500624999999999654e-01 7.501249999999999307e-01 7.505312499999998721e-01 7.500000000000000000e-01 7.501562500000000799e-01 7.500937499999998925e-01 7.503437499999999760e-01 7.502812500000000107e-01 7.504999999999999449e-01 7.504999999999999449e-01 7.501249999999999307e-01 7.503437500000000870e-01 7.501562500000000799e-01 7.501875000000000071e-01 7.502499999999999725e-01 7.500624999999999654e-01 7.501484362791062122e-01 7.500468798843388241e-01 7.499687426738733675e-01 7.499921813928585035e-01 7.501562915157353739e-01 7.501796618260951899e-01 7.512968796943539918e-01 7.514079026555573471e-01 7.662417925512080563e-01 7.606834666269047807e-01 6.624613765331593962e-01 5.516691562187795439e-01 2.330846819704816275e-01 2.412055486125406351e-02 4.960218765933666063e-03 3.840905849530518341e-03 5.527296690428196504e-03 9.970418550672376611e-04 9.950248756218859313e-04 1.742222883093869166e-03 0.000000000000000000e+00 2.496878901373289278e-04 0.000000000000000000e+00
7.501562499999998579e-01 7.500312499999999272e-01 7.501875000000000071e-01 7.501249999999999307e-01 7.500937499999998925e-01 7.503124999999999378e-01 7.501562500000000799e-01 7.500937500000000036e-01 7.500312499999999272e-01 7.501875000000000071e-01 7.502812499999998996e-01 7.504062499999999414e-01 7.503124999999999378e-01 7.501562499999999689e-01 7.500624999999999654e-01 7.502499999999999725e-01 7.503437499999999760e-01 7.502499999999999725e-01 7.500937500000000036e-01 7.500937500000000036e-01 7.500000000000000000e-01 7.500937499999998925e-01 7.501562499999999689e-01 7.501249999999999307e-01 7.500937499999998925e-01 7.500624999999999654e-01 7.500624999999999654e-01 7.501249999999999307e-01 7.503750000000000142e-01 7.502499999999999725e-01 7.502187499999999343e-01 7.502812499999998996e-01 7.500312499999999272e-01 7.500312499999999272e-01 7.501249999999999307e-01 7.501562499999999689e-01 7.501562499999998579e-01 7.500312499999999272e-01 7.500937500000000036e-01 7.502031591903719487e-01 7.502109509298328094e-01 7.502187817535472814e-01 7.500078063947672735e-01 7.501094140789106302e-01 7.501719116241417629e-01 7.507655443598950651e-01 7.531612474310407368e-01 7.554920664186625112e-01 7.533229052981346152e-01 5.607957903988148862e-01 4.379882296675076669e-01 1.097625966957634508e-01 1.468745546594962814e-02 1.054416285888437610e-02 7.280674017533806004e-03 2.490506488834931705e-03 3.746098139349563036e-04 3.742981908920750556e-04 7.471980074719830178e-04 1.249219237976273488e-04 1.249219237976273488e-04
7.505312499999999831e-01 7.500312499999999272e-01 7.501875000000000071e-01 7.500624999999999654e-01 7.501875000000000071e-01 7.504999999999999449e-01 7.502187499999999343e-01 7.500000000000000000e-01 7.500312499999999272e-01 7.505312499999999831e-01 7.501562499999999689e-01 7.502187499999999343e-01 7.501562499999998579e-01 7.500624999999999654e-01 7.500000000000000000e-01 7.502187499999999343e-01 7.501874999999998961e-01 7.501562499999999689e-01 7.502187499999999343e-01 7.501249999999999307e-01 7.501249999999999307e-01 7.500312499999999272e-01 7.501562499999999689e-01 7.500937499999998925e-01 7.502499999999999725e-01 7.500624999999999654e-01 7.504062499999999414e-01 7.501249999999999307e-01 7.500937499999998925e-01 7.501562500000000799e-01 7.500624999999999654e-01 7.501249999999999307e-01 7.501874999999997851e-01 7.500624999999999654e-01 7.503749999999999032e-01 7.501562499999999689e-01 7.504999999999999449e-01 7.500312499999999272e-01 7.502109460462571544e-01 7.501328283716206524e-01 7.500781274417878119e-01 7.501797009298327712e-01 7.500156274417878466e-01 7.502735046537408747e-01 7.501249657557698125e-01 7.504611145945143669e-01 7.519701459983155756e-01 7.503723295657268588e-01 7.618184829196559260e-01 7.299420484587191282e-01 6.496849823829927706e-01 4.048411699722535562e-01 1.781872752810877703e-01 1.990011709446448673e-02 6.078750565191670327e-03 3.360305934965790615e-03 7.833621939147449725e-03 1.249219237976273488e-04 1.245951124678956745e-03 1.249219237976273488e-04 0.000000000000000000e+00
7.500937500000000036e-01 7.500937499999998925e-01 7.501249999999999307e-01 7.501249999999999307e-01 7.501562499999998579e-01 7.502187499999999343e-01 7.501249999999999307e-01 7.501562499999999689e-01 7.503125000000000488e-01 7.501249999999999307e-01 7.504374999999999796e-01 7.502187499999999343e-01 7.500624999999999654e-01 7.507500000000000284e-01 7.501875000000000071e-01 7.502187499999999343e-01 7.502812499999998996e-01 7.501874999999998961e-01 7.500624999999999654e-01 7.500624999999999654e-01 7.503750000000000142e-01 7.500312499999999272e-01 7.500000000000000000e-01 7.504374999999999796e-01 7.500937500000000036e-01 7.500312499999999272e-01 7.500312499999999272e-01 7.500000000000000000e-01 7.501562500000000799e-01 7.500000000000000000e-01 7.500624999999999654e-01 7.500000000000000000e-01 7.503437500000000870e-01 7.502187499999999343e-01 7.501249999999999307e-01 7.501874999999998961e-01 7.501562500000000799e-01 7.500000000000000000e-01 7.500546862791062086e-01 7.503124999999999378e-01 7.502109362791060665e-01 7.501171862791060629e-01 7.500234411626817144e-01 7.502109680215840459e-01 7.499921594118065249e-01 7.501327746309076616e-01 7.500937182227701561e-01 7.525608886927926955e-01 7.572327314610349802e-01 7.604891852283123255e-01 7.539189357546776105e-01 6.317175389118434570e-01 3.262528662853250161e-01 3.976938366035460970e-02 2.095210456705800389e-02 1.743004975669548663e-03 3.977328761957821084e-03 8.721199312696104478e-04 1.370873048476584175e-03 1.742228194242212338e-03 0.000000000000000000e+00
7.506562499999999138e-01 7.501875000000000071e-01 7.505312499999999831e-01 7.504062499999999414e-01 7.502812499999998996e-01 7.500312499999999272e-01 7.503124999999999378e-01 7.501875000000000071e-01 7.502812500000000107e-01 7.501562499999999689e-01 7.500937499999998925e-01 7.502812499999998996e-01 7.503124999999999378e-01 7.504062499999999414e-01 7.501875000000000071e-01 7.500624999999999654e-01 7.504374999999999796e-01 7.502187499999999343e-01 7.503437500000000870e-01 7.501249999999999307e-01 7.503749999999999032e-01 7.500312499999999272e-01 7.502187499999999343e-01 7.500624999999999654e-01 7.501875000000000071e-01 7.500312499999999272e-01 7.500312499999999272e-01 7.501249999999999307e-01 7.500624999999999654e-01 7.500312499999999272e-01 7.500312499999999272e-01 7.500312499999999272e-01 7.501249999999999307e-01 7.502812500000000107e-01 7.500312499999999272e-01 7.500937499999998925e-01 7.503437500000000870e-01 7.503437499999998650e-01 7.500937499999998925e-01 7.502499999999999725e-01 7.502187499999999343e-01 7.500312499999999272e-01 7.501171862791060629e-01 7.499687426738733675e-01 7.499609265104283384e-01 7.504141565122609547e-01 7.501172155973577782e-01 7.502734924551102136e-01 7.606601324463140301e-01 7.594320357785050435e-01 7.588627539824589485e-01 7.328575627112721147e-01 5.961955903497041520e-01 3.427282559749383894e-01 9.644525813188478680e-02 7.535011921869383227e-03 3.855960817093095731e-03 7.490705609662096261e-03 1.615299311614681920e-03 1.867765725260772626e-03 3.746098139349563036e-04
7.504375000000000906e-01 7.504062499999999414e-01 7.503124999999999378e-01 7.501874999999998961e-01 7.503749999999999032e-01 7.503124999999999378e-01 7.504062499999999414e-01 7.501875000000000071e-01 7.501562499999999689e-01 7.502499999999999725e-01 7.501249999999999307e-01 7.502187499999999343e-01 7.500312499999999272e-01 7.500937499999998925e-01 7.501249999999999307e-01 7.500312499999999272e-01 7.501562500000000799e-01 7.501562499999999689e-01 7.502812499999998996e-01 7.501249999999999307e-01 7.500000000000000000e-01 7.501249999999999307e-01 7.500937500000000036e-01 7.500312499999999272e-01 7.503437500000000870e-01 7.501562499999999689e-01 7.500937500000000036e-01 7.501562499999999689e-01 7.502187499999999343e-01 7.501562499999999689e-01 7.500624999999999654e-01 7.504062499999999414e-01 7.500937500000000036e-01 7.501562499999998579e-01 7.500624999999999654e-01 7.501249999999999307e-01 7.501562500000000799e-01 7.501875000000000071e-01 7.500624999999999654e-01 7.504687499999999067e-01 7.501874999999998961e-01 7.502499999999999725e-01 7.500859411626816797e-01 7.500937499999998925e-01 7.501093774417878501e-01 7.499999902286502707e-01 7.500234582651211790e-01 7.501015685899579122e-01 7.503359460164767958e-01 7.532702040554744016e-01 7.655246930907357861e-01 7.636480538623022785e-01 6.452978166528039461e-01 4.945048194164538558e-01 2.042294164556490155e-01 5.712189247128782871e-02 1.665913361461892478e-02 3.483366242238372483e-03 3.958651494592646883e-03 5.074274966450830968e-03 7.471980074719830178e-04
7.500312499999999272e-01 7.500937499999998925e-01 7.502499999999999725e-01 7.502812499999998996e-01 7.501874999999998961e-01 7.503750000000000142e-01 7.502812500000000107e-01 7.501249999999999307e-01 7.501249999999999307e-01 7.501874999999998961e-01 7.501249999999999307e-01 7.502500000000000835e-01 7.500624999999999654e-01 7.503124999999999378e-01 7.501875000000000071e-01 7.501249999999999307e-01 7.500000000000000000e-01 7.500937499999998925e-01 7.500937499999998925e-01 7.500312499999999272e-01 7.500937499999998925e-01 7.502499999999999725e-01 7.500624999999999654e-01 7.501562499999999689e-01 7.503124999999999378e-01 7.503750000000000142e-01 7.500937499999998925e-01 7.500312499999999272e-01 7.502499999999999725e-01 7.500937499999998925e-01 7.500937500000000036e-01 7.503750000000000142e-01 7.500312499999999272e-01 7.500312499999999272e-01 7.500624999999999654e-01 7.500624999999999654e-01 7.501249999999999307e-01 7.500937500000000036e-01 7.501249999999999307e-01 7.500624999999999654e-01 7.500937499999998925e-01 7.500312499999999272e-01 7.501249999999999307e-01 7.500312499999999272e-01 7.501015637208939824e-01 7.499921862791061322e-01 7.503047009283061453e-01 7.502110437589979419e-01 7.502578576711589342e-01 7.503361683837299623e-01 7.524613367674135578e-01 7.664209735773811483e-01 7.700616575597873936e-01 6.866327594789728428e-01 5.017287439647122316e-01 1.974739287881971117e-01 2.120423682543099916e-02 3.972108793033180159e-03 1.995635131895579038e-03 4.341625089369705211e-03 4.987531172069737274e-04
7.500624999999999654e-01 7.501874999999998961e-01 7.500937499999998925e-01 7.501249999999999307e-01 7.502812499999998996e-01 7.502812499999998996e-01 7.501875000000000071e-01 7.501875000000000071e-01 7.503124999999999378e-01 7.502187499999999343e-01 7.501562499999999689e-01 7.501249999999999307e-01 7.500312499999999272e-01 7.501562499999998579e-01 7.502812500000000107e-01 7.504687499999999067e-01 7.500937500000000036e-01 7.501875000000000071e-01 7.500937500000000036e-01 7.501562499999999689e-01 7.502187499999999343e-01 7.500624999999999654e-01 7.500312499999999272e-01 7.503124999999999378e-01 7.503437500000000870e-01 7.501875000000000071e-01 7.504062499999999414e-01 7.501249999999999307e-01 7.502187499999999343e-01 7.500312499999999272e-01 7.500312499999999272e-01 7.503124999999999378e-01 7.501875000000000071e-01 7.501562499999998579e-01 7.502187499999999343e-01 7.500624999999999654e-01 7.500312499999999272e-01 7.501249999999999307e-01 7.503124999999999378e-01 7.500937500000000036e-01 7.501249999999999307e-01 7.502109460462571544e-01 7.500000000000000000e-01 7.500624999999999654e-01 7.501171862791060629e-01 7.501249999999999307e-01 7.500078137197483397e-01 7.500078234930074306e-01 7.499530932376674563e-01 7.501954285391307931e-01 7.527662629209975753e-01 7.598265269750266171e-01 7.579627541100457666e-01 7.359310466634857439e-01 6.958033676523129873e-01 4.049017272084005081e-01 1.413286177586296488e-01 6.999511757645252019e-02 1.571660371503218537e-02 4.958840590788260276e-03 2.859398077266250664e-03
7.502187499999999343e-01 7.503124999999999378e-01 7.501562500000000799e-01 7.503124999999999378e-01 7.503124999999999378e-01 7.501562499999998579e-01 7.502187499999999343e-01 7.501562499999999689e-01 7.502187499999999343e-01 7.502187499999999343e-01 7.501249999999999307e-01 7.500937500000000036e-01 7.500000000000000000e-01 7.501562500000000799e-01 7.501249999999999307e-01 7.503437499999999760e-01 7.501249999999999307e-01 7.501249999999999307e-01 7.501875000000000071e-01 7.501249999999999307e-01 7.501562500000000799e-01 7.501875000000000071e-01 7.502499999999999725e-01 7.500312499999999272e-01 7.502187499999999343e-01 7.500624999999999654e-01 7.501249999999999307e-01 7.500312499999999272e-01 7.500624999999999654e-01 7.503437500000000870e-01 7.501249999999999307e-01 7.500624999999999654e-01 7.500312499999999272e-01 7.501249999999999307e-01 7.501249999999999307e-01 7.502499999999999725e-01 7.504999999999999449e-01 7.500624999999999654e-01 7.501875000000000071e-01 7.500312499999999272e-01 7.502812499999998996e-01 7.501249999999999307e-01 7.500000000000000000e-01 7.500624999999999654e-01 7.502187499999999343e-01 7.503984509298328165e-01 7.500781225582121570e-01 7.501249975574488804e-01 7.502656591815934917e-01 7.503125512867032665e-01 7.501875928180906650e-01 7.502812181019771209e-01 7.566116080696660973e-01 7.612837469403657131e-01 7.304173135183440468e-01 6.531919168315433177e-01 3.680245561232365903e-01 1.402338165488926369e-01 1.173860319401580712e-02 1.131846430987606435e-02 6.438948088490281836e-03
7.503437499999999760e-01 7.502187499999999343e-01 7.503124999999999378e-01 7.500937499999998925e-01 7.501249999999999307e-01 7.501875000000000071e-01 7.503124999999999378e-01 7.501249999999999307e-01 7.501249999999999307e-01 7.501875000000000071e-01 7.500624999999999654e-01 7.502187499999999343e-01 7.500000000000000000e-01 7.502500000000000835e-01 7.501562500000000799e-01 7.503750000000000142e-01 7.500937499999998925e-01 7.501249999999999307e-01 7.502812499999998996e-01 7.504062499999999414e-01 7.501562499999999689e-01 7.500000000000000000e-01 7.500937500000000036e-01 7.500624999999999654e-01 7.500624999999999654e-01 7.500937500000000036e-01 7.502187499999999343e-01 7.501562499999999689e-01 7.504374999999999796e-01 7.501562499999999689e-01 7.500624999999999654e-01 7.502812499999998996e-01 7.502812499999998996e-01 7.502812499999998996e-01 7.500000000000000000e-01 7.500937500000000036e-01 7.500000000000000000e-01 7.501562499999999689e-01 7.501875000000000071e-01 7.502187499999999343e-01 7.500000000000000000e-01 7.500546862791060976e-01 7.501562499999999689e-01 7.502812499999998996e-01 7.501562499999999689e-01 7.503124999999999378e-01 7.501796862791061393e-01 7.500937524410244972e-01 7.502421960462571926e-01 7.500859558164615359e-01 7.505235803522090077e-01 7.506644765762029436e-01 7.541655307480620296e-01 7.618603690553549246e-01 7.608298314176744626e-01 6.422017332354934549e-01 6.372583122820760781e-01 3.005230746653392293e-01 7.373247844789616867e-02 2.862790600882658774e-03 4.835610665956613374e-03
7.503750000000000142e-01 7.502187499999999343e-01 7.501249999999999307e-01 7.500000000000000000e-01 7.503437499999998650e-01 7.501874999999998961e-01 7.500312499999999272e-01 7.501562499999999689e-01 7.504374999999999796e-01 7.501249999999999307e-01 7.501875000000000071e-01 7.501562499999999689e-01 7.501875000000000071e-01 7.500624999999999654e-01 7.504374999999999796e-01 7.500624999999999654e-01 7.501249999999999307e-01 7.502187499999999343e-01 7.500937499999998925e-01 7.502499999999999725e-01 7.500624999999999654e-01 7.500312499999999272e-01 7.502499999999999725e-01 7.501562499999998579e-01 7.501249999999999307e-01 7.504062499999999414e-01 7.501562499999999689e-01 7.501249999999999307e-01 7.501562499999999689e-01 7.502812499999998996e-01 7.500937499999998925e-01 7.501875000000000071e-01 7.502499999999999725e-01 7.502187499999999343e-01 7.500312499999999272e-01 7.501249999999999307e-01 7.500624999999999654e-01 7.501562499999999689e-01 7.502812499999998996e-01 7.501249999999999307e-01 7.502187499999999343e-01 7.502812500000000107e-01 7.501875000000000071e-01 7.506562499999999138e-01 7.502187499999999343e-01 7.501484460462573001e-01 7.501484362791061011e-01 7.501718872089389034e-01 7.501406225582122334e-01 7.499921716192170518e-01 7.499609289533613055e-01 7.500390319467193923e-01 7.507266125566494086e-01 7.518930812293229682e-01 7.617365536050908492e-01 7.547470132334240800e-01 7.593286603114959288e-01 6.117328957219222429e-01 3.191449351447058769e-01 6.209454047690512318e-02 7.017357006010316485e-03
7.503437500000000870e-01 7.503124999999999378e-01 7.502812499999998996e-01 7.500312499999999272e-01 7.502499999999999725e-01 7.503124999999999378e-01 7.502187499999999343e-01 7.506249999999998757e-01 7.500937499999998925e-01 7.500937499999998925e-01 7.500624999999999654e-01 7.500624999999999654e-01 7.503437499999999760e-01 7.502187499999999343e-01 7.500937500000000036e-01 7.501249999999999307e-01 7.503750000000000142e-01 7.502187499999999343e-01 7.502187499999999343e-01 7.501562500000000799e-01 7.500312499999999272e-01 7.501562499999999689e-01 7.501875000000000071e-01 7.503750000000000142e-01 7.500000000000000000e-01 7.503124999999999378e-01 7.500312499999999272e-01 7.500000000000000000e-01 7.502187499999999343e-01 7.502812499999998996e-01 7.501249999999999307e-01 7.501562500000000799e-01 7.501875000000000071e-01 7.500624999999999654e-01 7.500312499999999272e-01 7.501562499999999689e-01 7.500312499999999272e-01 7.500624999999999654e-01 7.500624999999999654e-01 7.501249999999999307e-01 7.500312499999999272e-01 7.501875000000000071e-01 7.500937499999998925e-01 7.500624999999999654e-01 7.508672790670416486e-01 7.500546911626816415e-01 7.501249999999999307e-01 7.501796862791061393e-01 7.501171862791060629e-01 7.503906689590497114e-01 7.500546862791060976e-01 7.501093725582121952e-01 7.500468994258937538e-01 7.507349027499504723e-01 7.537108775707347386e-01 7.575068942765131874e-01 7.548966371443777135e-01 6.745490735620245371e-01 6.048680191368207559e-01 2.530274448217718630e-01 4.539552178081866785e-02
7.502500000000000835e-01 7.501562500000000799e-01 7.501562499999999689e-01 7.501562499999999689e-01 7.503437499999998650e-01 7.502187499999999343e-01 7.503437499999999760e-01 7.502812500000000107e-01 7.502812499999998996e-01 7.500937499999998925e-01 7.501875000000000071e-01 7.501249999999999307e-01 7.500312499999999272e-01 7.501875000000000071e-01 7.503124999999999378e-01 7.500624999999999654e-01 7.500312499999999272e-01 7.500000000000000000e-01 7.500624999999999654e-01 7.500937499999998925e-01 7.500937499999998925e-01 7.501562500000000799e-01 7.500624999999999654e-01 7.501249999999999307e-01 7.502499999999999725e-01 7.502812499999998996e-01 7.502499999999999725e-01 7.501249999999999307e-01 7.501874999999998961e-01 7.503437499999999760e-01 7.501875000000000071e-01 7.502187499999999343e-01 7.500624999999999654e-01 7.500624999999999654e-01 7.501249999999999307e-01 7.500312499999999272e-01 7.502187499999999343e-01 7.501562499999998579e-01 7.501562499999999689e-01 7.501874999999997851e-01 7.500937500000000036e-01 7.504374999999999796e-01 7.501874999999998961e-01 7.501562499999999689e-01 7.501562499999999689e-01 7.500624999999999654e-01 7.501484362791061011e-01 7.501796960462572272e-01 7.501718774417878155e-01 7.501171862791060629e-01 7.501093725582121952e-01 7.499687353450746885e-01 7.499609094014942912e-01 7.502735657339376640e-01 7.514617308219515568e-01 7.562589475087110324e-01 7.538790222032298871e-01 7.504111620373248304e-01 6.782799086673160227e-01 3.688865830550117630e-01 1.984268542345739017e-01
7.502499999999999725e-01 7.504374999999999796e-01 7.501875000000000071e-01 7.502187499999999343e-01 7.500937499999998925e-01 7.500624999999999654e-01 7.505937499999999485e-01 7.501562499999999689e-01 7.500937499999998925e-01 7.501249999999999307e-01 7.500624999999999654e-01 7.502187499999999343e-01 7.505937499999999485e-01 7.503124999999999378e-01 7.503125000000000488e-01 7.502499999999999725e-01 7.502187499999999343e-01 7.500000000000000000e-01 7.502499999999999725e-01 7.500000000000000000e-01 7.501249999999999307e-01 7.501875000000000071e-01 7.500312499999999272e-01 7.500624999999999654e-01 7.504062499999999414e-01 7.501875000000000071e-01 7.501562499999999689e-01 7.500624999999999654e-01 7.503749999999999032e-01 7.500624999999999654e-01 7.502499999999999725e-01 7.504062499999999414e-01 7.502187499999999343e-01 7.501562499999999689e-01 7.500937500000000036e-01 7.500624999999999654e-01 7.501249999999999307e-01 7.503750000000000142e-01 7.500000000000000000e-01 7.502499999999999725e-01 7.500312499999999272e-01 7.502812500000000107e-01 7.502812499999998996e-01 7.505625000000000213e-01 7.501875000000000071e-01 7.501875000000000071e-01 7.500234362791060594e-01 7.500624999999999654e-01 7.501796862791060283e-01 7.499765588373183967e-01 7.500703063947673499e-01 7.500937524410244972e-01 7.501406567478209331e-01 7.501640783758192210e-01 7.502344409614869480e-01 7.502890783716206213e-01 7.531983832829662884e-01 7.552039210600228758e-01 7.590665953337987215e-01 6.541649689833484160e-01 4.411521701722956879e-01
7.501249999999999307e-01 7.503750000000000142e-01 7.501874999999998961e-01 7.502812499999998996e-01 7.500624999999999654e-01 7.501562500000000799e-01 7.500624999999999654e-01 7.500937499999998925e-01 7.502187499999999343e-01 7.500312499999999272e-01 7.500312499999999272e-01 7.503750000000000142e-01 7.502187499999999343e-01 7.501249999999999307e-01 7.505624999999999103e-01 7.503124999999999378e-01 7.502812499999998996e-01 7.500937499999998925e-01 7.502499999999999725e-01 7.501875000000000071e-01 7.501249999999999307e-01 7.502812499999998996e-01 7.501874999999998961e-01 7.501249999999999307e-01 7.501875000000000071e-01 7.501875000000000071e-01 7.500937500000000036e-01 7.502499999999999725e-01 7.500937499999998925e-01 7.501562499999999689e-01 7.500937499999998925e-01 7.503437500000000870e-01 7.500312499999999272e-01 7.500624999999999654e-01 7.502187499999999343e-01 7.502499999999999725e-01 7.501562499999998579e-01 7.501249999999999307e-01 7.500000000000000000e-01 7.502187499999999343e-01 7.502499999999999725e-01 7.501249999999999307e-01 7.500624999999999654e-01 7.503437500000000870e-01 7.501874999999998961e-01 7.501249999999999307e-01 7.500624999999999654e-01 7.501249999999999307e-01 7.501249999999999307e-01 7.502187499999999343e-01 7.502188183807440014e-01 7.501562500000000799e-01 7.501172180280728519e-01 7.500859387201306294e-01 7.500625122074111584e-01 7.504846339474747774e-01 7.503515926776791467e-01 7.558156795101864667e-01 7.613877834329866312e-01 7.509889085058163438e-01 5.937814757620920592e-01
7.502187499999999343e-01 7.503124999999999378e-01 7.501249999999999307e-01 7.501562499999999689e-01 7.501562500000000799e-01 7.500312499999999272e-01 7.503124999999999378e-01 7.501562499999999689e-01 7.500312499999999272e-01 7.500624999999999654e-01 7.502187499999999343e-01 7.502812500000000107e-01 7.502500000000000835e-01 7.500624999999999654e-01 7.501562499999999689e-01 7.501562500000000799e-01 7.500937499999998925e-01 7.502499999999999725e-01 7.500624999999999654e-01 7.500624999999999654e-01 7.501562499999999689e-01 7.500937499999998925e-01 7.500624999999999654e-01 7.500624999999999654e-01 7.506249999999999867e-01 7.501875000000000071e-01 7.500312499999999272e-01 7.501562500000000799e-01 7.501562499999999689e-01 7.502499999999999725e-01 7.502499999999999725e-01 7.500312499999999272e-01 7.503437499999999760e-01 7.502187499999999343e-01 7.501562499999999689e-01 7.502187499999999343e-01 7.502187499999999343e-01 7.501249999999999307e-01 7.501249999999999307e-01 7.500624999999999654e-01 7.500624999999999654e-01 7.503124999999999378e-01 7.501875000000000071e-01 7.502187499999999343e-01 7.500312499999999272e-01 7.501562499999999689e-01 7.500937499999998925e-01 7.502500000000000835e-01 7.501796960462571162e-01 7.500234362791060594e-01 7.500234411626817144e-01 7.502578063947671350e-01 7.501015661634450327e-01 7.501250073261267470e-01 7.501328527978957661e-01 7.502657153633228715e-01 7.504610242522059549e-01 7.513068162938030259e-01 7.578221364833548357e-01 7.577383504401948855e-01 7.485982159259249036e-01
7.501874999999998961e-01 7.500624999999999654e-01 7.503749999999999032e-01 7.501562499999998579e-01 7.501249999999999307e-01 7.500312499999999272e-01 7.501874999999998961e-01 7.502499999999999725e-01 7.503124999999999378e-01 7.501562500000000799e-01 7.502499999999999725e-01 7.502187499999999343e-01 7.500937500000000036e-01 7.502187499999999343e-01 7.502499999999999725e-01 7.502187499999999343e-01 7.501249999999999307e-01 7.500937500000000036e-01 7.500937499999998925e-01 7.500937500000000036e-01 7.501562499999999689e-01 7.501874999999998961e-01 7.501874999999998961e-01 7.500937500000000036e-01 7.500937499999998925e-01 7.501562499999999689e-01 7.501562499999999689e-01 7.502187499999999343e-01 7.501249999999999307e-01 7.500624999999999654e-01 7.503124999999999378e-01 7.502812500000000107e-01 7.501562499999998579e-01 7.503124999999999378e-01 7.503437500000000870e-01 7.502499999999999725e-01 7.501249999999999307e-01 7.500624999999999654e-01 7.502187499999999343e-01 7.501562499999998579e-01 7.500624999999999654e-01 7.500937499999998925e-01 7.502187499999999343e-01 7.501562499999999689e-01 7.502187499999999343e-01 7.501562499999999689e-01 7.501875000000000071e-01 7.501562499999999689e-01 7.501562500000000799e-01 7.502031591903719487e-01 7.501875000000000071e-01 7.502656225582122751e-01 7.501562499999999689e-01 7.502265954744411491e-01 7.502891809610610085e-01 7.499140197526806828e-01 7.499296642980541883e-01 7.505235657179060160e-01 7.507660085691176821e-01 7.618906054581143783e-01 7.604709149946561331e-01
