# Supplementary material for: Non-reciprocal multifarious self-organization
Source: Nat Nanotechnol. 2022 Dec 12;18(1):79–85. doi: 10.1038/s41565-022-01258-2 (PMC9879770; doi:10.1038/s41565-022-01258-2)
Supplement: Source Data Fig. 3 — Monte Carlo simulation output. [file 41565_2022_1258_MOESM3_ESM.zip › Source_Data_Fig3/lambda_40_4_10/lambda_40_4_10_density.txt]

9.993437499999998641e-01 9.987812500000000648e-01 9.976562500000000222e-01 9.949687499999999574e-01 9.910312500000000302e-01 9.840625000000000622e-01 9.757500000000000062e-01 9.621562499999999352e-01 9.466249999999998277e-01 9.360312499999998703e-01 9.265000000000001013e-01 9.198437500000000711e-01 9.137812499999998783e-01 9.122812500000000435e-01 9.137187499999999130e-01 9.102499999999998925e-01 8.229062499999999503e-01 6.281874999999998987e-01 1.780937499999999951e-01 1.546874999999999986e-02 3.656249999999999778e-03 1.687500000000000198e-03 1.093750000000000104e-03 4.375000000000000633e-04 1.875000000000000039e-04 0.000000000000000000e+00 3.125000000000000065e-05 0.000000000000000000e+00 0.000000000000000000e+00 0.000000000000000000e+00 0.000000000000000000e+00 0.000000000000000000e+00 0.000000000000000000e+00 0.000000000000000000e+00 0.000000000000000000e+00 0.000000000000000000e+00 0.000000000000000000e+00 0.000000000000000000e+00 0.000000000000000000e+00 0.000000000000000000e+00 0.000000000000000000e+00 0.000000000000000000e+00 0.000000000000000000e+00 0.000000000000000000e+00 0.000000000000000000e+00 0.000000000000000000e+00 0.000000000000000000e+00 0.000000000000000000e+00 0.000000000000000000e+00 0.000000000000000000e+00 0.000000000000000000e+00 0.000000000000000000e+00 0.000000000000000000e+00 0.000000000000000000e+00 0.000000000000000000e+00 0.000000000000000000e+00 0.000000000000000000e+00 0.000000000000000000e+00 0.000000000000000000e+00 0.000000000000000000e+00 0.000000000000000000e+00
9.993437500000000862e-01 9.991875000000000062e-01 9.972499999999999698e-01 9.959687499999999583e-01 9.915624999999999023e-01 9.857812500000001643e-01 9.758124999999999716e-01 9.627499999999999947e-01 9.485937500000000133e-01 9.365312500000000373e-01 9.260937500000000488e-01 9.210624999999998952e-01 9.148749999999999938e-01 9.158125000000000293e-01 9.134687499999998295e-01 9.105312500000000142e-01 8.244374999999999343e-01 6.340000000000000080e-01 1.651874999999999871e-01 1.384374999999999842e-02 4.031250000000000111e-03 1.562500000000000087e-03 6.875000000000000685e-04 5.312500000000000382e-04 1.875000000000000039e-04 6.250000000000000130e-05 3.125000000000000065e-05 0.000000000000000000e+00 0.000000000000000000e+00 0.000000000000000000e+00 0.000000000000000000e+00 0.000000000000000000e+00 0.000000000000000000e+00 0.000000000000000000e+00 0.000000000000000000e+00 0.000000000000000000e+00 0.000000000000000000e+00 0.000000000000000000e+00 0.000000000000000000e+00 0.000000000000000000e+00 0.000000000000000000e+00 0.000000000000000000e+00 0.000000000000000000e+00 0.000000000000000000e+00 0.000000000000000000e+00 0.000000000000000000e+00 0.000000000000000000e+00 0.000000000000000000e+00 0.000000000000000000e+00 0.000000000000000000e+00 0.000000000000000000e+00 0.000000000000000000e+00 0.000000000000000000e+00 0.000000000000000000e+00 0.000000000000000000e+00 0.000000000000000000e+00 0.000000000000000000e+00 0.000000000000000000e+00 0.000000000000000000e+00 0.000000000000000000e+00 0.000000000000000000e+00
9.991875000000000062e-01 9.988750000000001794e-01 9.978437500000000293e-01 9.959374999999999201e-01 9.920312499999999201e-01 9.864374999999998561e-01 9.765937499999999272e-01 9.622500000000000497e-01 9.482812499999999645e-01 9.347187500000000426e-01 9.240312499999999707e-01 9.180937499999999307e-01 9.135624999999999440e-01 9.132187500000000790e-01 9.109687499999999938e-01 9.106249999999999067e-01 8.236562500000002007e-01 6.326562500000000311e-01 1.771249999999999769e-01 1.384374999999999842e-02 4.656249999999999799e-03 1.937499999999999986e-03 8.125000000000000711e-04 2.187500000000000317e-04 1.562500000000000033e-04 1.250000000000000026e-04 0.000000000000000000e+00 3.125000000000000065e-05 0.000000000000000000e+00 0.000000000000000000e+00 0.000000000000000000e+00 0.000000000000000000e+00 0.000000000000000000e+00 0.000000000000000000e+00 0.000000000000000000e+00 0.000000000000000000e+00 0.000000000000000000e+00 0.000000000000000000e+00 0.000000000000000000e+00 0.000000000000000000e+00 0.000000000000000000e+00 0.000000000000000000e+00 0.000000000000000000e+00 0.000000000000000000e+00 0.000000000000000000e+00 0.000000000000000000e+00 0.000000000000000000e+00 0.000000000000000000e+00 0.000000000000000000e+00 0.000000000000000000e+00 0.000000000000000000e+00 0.000000000000000000e+00 0.000000000000000000e+00 0.000000000000000000e+00 0.000000000000000000e+00 0.000000000000000000e+00 0.000000000000000000e+00 0.000000000000000000e+00 0.000000000000000000e+00 0.000000000000000000e+00 0.000000000000000000e+00
9.993750000000000133e-01 9.984999999999999432e-01 9.974062500000000497e-01 9.958125000000001004e-01 9.929374999999998064e-01 9.850937500000001013e-01 9.764687500000001075e-01 9.645624999999998783e-01 9.475000000000000089e-01 9.359687500000000160e-01 9.252812500000000551e-01 9.205937500000000995e-01 9.142500000000000071e-01 9.126874999999999849e-01 9.105312500000000142e-01 9.099375000000000657e-01 8.191249999999999920e-01 6.415625000000000355e-01 1.875312499999999827e-01 1.459374999999999908e-02 4.187500000000000250e-03 1.687500000000000198e-03 6.250000000000000130e-04 4.687500000000000911e-04 1.562500000000000033e-04 9.375000000000000195e-05 6.250000000000000130e-05 3.125000000000000065e-05 0.000000000000000000e+00 0.000000000000000000e+00 0.000000000000000000e+00 0.000000000000000000e+00 0.000000000000000000e+00 0.000000000000000000e+00 0.000000000000000000e+00 0.000000000000000000e+00 0.000000000000000000e+00 0.000000000000000000e+00 0.000000000000000000e+00 0.000000000000000000e+00 0.000000000000000000e+00 0.000000000000000000e+00 0.000000000000000000e+00 0.000000000000000000e+00 0.000000000000000000e+00 0.000000000000000000e+00 0.000000000000000000e+00 0.000000000000000000e+00 0.000000000000000000e+00 0.000000000000000000e+00 0.000000000000000000e+00 0.000000000000000000e+00 0.000000000000000000e+00 0.000000000000000000e+00 0.000000000000000000e+00 0.000000000000000000e+00 0.000000000000000000e+00 0.000000000000000000e+00 0.000000000000000000e+00 0.000000000000000000e+00 0.000000000000000000e+00
9.994374999999999787e-01 9.989062500000001066e-01 9.979687500000000711e-01 9.959375000000001421e-01 9.926875000000000560e-01 9.865937500000001581e-01 9.767812499999999343e-01 9.673437500000000577e-01 9.489687500000000275e-01 9.349062499999998277e-01 9.311249999999999805e-01 9.196250000000001368e-01 9.178437500000000693e-01 9.109374999999999556e-01 9.118437500000000639e-01 9.110937500000000355e-01 8.209375000000000977e-01 6.309687499999999671e-01 1.774999999999999911e-01 1.490625000000000110e-02 4.031250000000000111e-03 1.875000000000000364e-03 5.000000000000000104e-04 3.437500000000000343e-04 1.875000000000000039e-04 3.125000000000000065e-05 3.125000000000000065e-05 0.000000000000000000e+00 3.125000000000000065e-05 0.000000000000000000e+00 0.000000000000000000e+00 0.000000000000000000e+00 0.000000000000000000e+00 0.000000000000000000e+00 0.000000000000000000e+00 0.000000000000000000e+00 0.000000000000000000e+00 0.000000000000000000e+00 0.000000000000000000e+00 0.000000000000000000e+00 0.000000000000000000e+00 0.000000000000000000e+00 0.000000000000000000e+00 0.000000000000000000e+00 0.000000000000000000e+00 0.000000000000000000e+00 0.000000000000000000e+00 0.000000000000000000e+00 0.000000000000000000e+00 0.000000000000000000e+00 0.000000000000000000e+00 0.000000000000000000e+00 0.000000000000000000e+00 0.000000000000000000e+00 0.000000000000000000e+00 0.000000000000000000e+00 0.000000000000000000e+00 0.000000000000000000e+00 0.000000000000000000e+00 0.000000000000000000e+00 0.000000000000000000e+00
9.994999999999999440e-01 9.988124999999999920e-01 9.977499999999999147e-01 9.962500000000000799e-01 9.930000000000001048e-01 9.881562499999999583e-01 9.774375000000000702e-01 9.673749999999999849e-01 9.496875000000001288e-01 9.378125000000000488e-01 9.255625000000000657e-01 9.189062499999998135e-01 9.150937499999999281e-01 9.131875000000000409e-01 9.154999999999999805e-01 9.110625000000001084e-01 8.230625000000000302e-01 6.371875000000000178e-01 1.846874999999999767e-01 1.553124999999999992e-02 4.093750000000000167e-03 1.500000000000000031e-03 8.437500000000000989e-04 4.375000000000000633e-04 2.187499999999999774e-04 1.562500000000000033e-04 0.000000000000000000e+00 6.250000000000000130e-05 0.000000000000000000e+00 0.000000000000000000e+00 0.000000000000000000e+00 0.000000000000000000e+00 0.000000000000000000e+00 0.000000000000000000e+00 0.000000000000000000e+00 0.000000000000000000e+00 0.000000000000000000e+00 0.000000000000000000e+00 0.000000000000000000e+00 0.000000000000000000e+00 0.000000000000000000e+00 0.000000000000000000e+00 0.000000000000000000e+00 0.000000000000000000e+00 0.000000000000000000e+00 0.000000000000000000e+00 0.000000000000000000e+00 0.000000000000000000e+00 0.000000000000000000e+00 0.000000000000000000e+00 0.000000000000000000e+00 0.000000000000000000e+00 0.000000000000000000e+00 0.000000000000000000e+00 0.000000000000000000e+00 0.000000000000000000e+00 0.000000000000000000e+00 0.000000000000000000e+00 0.000000000000000000e+00 0.000000000000000000e+00 0.000000000000000000e+00
9.994687499999999059e-01 9.986874999999999503e-01 9.984687500000000160e-01 9.967187499999999867e-01 9.938749999999998419e-01 9.890000000000001013e-01 9.793125000000000302e-01 9.680937499999998641e-01 9.551562499999999289e-01 9.403124999999998845e-01 9.280937500000000506e-01 9.214687500000000586e-01 9.189374999999999627e-01 9.117812499999999876e-01 9.109687499999999938e-01 9.101250000000000728e-01 8.180312499999999876e-01 6.347187499999999982e-01 1.837812500000000071e-01 1.409374999999999864e-02 4.437499999999999604e-03 1.531250000000000059e-03 9.062500000000001544e-04 2.812499999999999245e-04 2.187499999999999774e-04 6.250000000000000130e-05 9.375000000000000195e-05 0.000000000000000000e+00 0.000000000000000000e+00 3.125000000000000065e-05 0.000000000000000000e+00 0.000000000000000000e+00 0.000000000000000000e+00 0.000000000000000000e+00 0.000000000000000000e+00 0.000000000000000000e+00 0.000000000000000000e+00 0.000000000000000000e+00 0.000000000000000000e+00 0.000000000000000000e+00 0.000000000000000000e+00 0.000000000000000000e+00 0.000000000000000000e+00 0.000000000000000000e+00 0.000000000000000000e+00 0.000000000000000000e+00 0.000000000000000000e+00 0.000000000000000000e+00 0.000000000000000000e+00 0.000000000000000000e+00 3.125000000000000065e-05 0.000000000000000000e+00 0.000000000000000000e+00 0.000000000000000000e+00 0.000000000000000000e+00 0.000000000000000000e+00 0.000000000000000000e+00 0.000000000000000000e+00 0.000000000000000000e+00 0.000000000000000000e+00 0.000000000000000000e+00
9.996562499999999130e-01 9.990937499999998916e-01 9.983750000000000124e-01 9.966250000000000941e-01 9.945625000000000160e-01 9.890937499999999938e-01 9.834999999999999298e-01 9.716562499999999991e-01 9.582499999999999352e-01 9.447187500000000515e-01 9.354062500000001057e-01 9.237812499999999982e-01 9.144687499999999414e-01 9.143437499999998996e-01 9.122500000000000053e-01 9.101562500000000000e-01 8.205000000000000071e-01 6.350000000000000089e-01 1.898124999999999951e-01 1.690625000000000114e-02 4.624999999999999771e-03 1.312499999999999865e-03 6.874999999999999601e-04 3.437499999999999801e-04 9.375000000000000195e-05 3.125000000000000065e-05 3.125000000000000065e-05 0.000000000000000000e+00 0.000000000000000000e+00 0.000000000000000000e+00 3.125000000000000065e-05 0.000000000000000000e+00 0.000000000000000000e+00 0.000000000000000000e+00 0.000000000000000000e+00 0.000000000000000000e+00 0.000000000000000000e+00 0.000000000000000000e+00 0.000000000000000000e+00 0.000000000000000000e+00 0.000000000000000000e+00 0.000000000000000000e+00 0.000000000000000000e+00 0.000000000000000000e+00 0.000000000000000000e+00 0.000000000000000000e+00 0.000000000000000000e+00 0.000000000000000000e+00 0.000000000000000000e+00 0.000000000000000000e+00 0.000000000000000000e+00 0.000000000000000000e+00 0.000000000000000000e+00 0.000000000000000000e+00 0.000000000000000000e+00 0.000000000000000000e+00 0.000000000000000000e+00 0.000000000000000000e+00 0.000000000000000000e+00 0.000000000000000000e+00 0.000000000000000000e+00
9.996874999999999512e-01 9.989374999999999227e-01 9.985937500000000577e-01 9.974999999999999423e-01 9.955000000000000515e-01 9.915625000000000133e-01 9.845312500000000799e-01 9.732499999999999485e-01 9.626562499999999911e-01 9.487500000000000933e-01 9.345000000000001084e-01 9.266562499999999591e-01 9.203124999999999778e-01 9.159062499999999218e-01 9.127187500000000231e-01 9.135625000000000551e-01 8.240312499999999929e-01 6.380000000000000115e-01 1.888749999999999873e-01 1.437499999999999889e-02 4.656249999999999799e-03 1.593750000000000114e-03 1.062500000000000076e-03 2.500000000000000052e-04 6.250000000000000130e-05 3.125000000000000065e-05 0.000000000000000000e+00 3.125000000000000065e-05 0.000000000000000000e+00 0.000000000000000000e+00 0.000000000000000000e+00 0.000000000000000000e+00 0.000000000000000000e+00 0.000000000000000000e+00 0.000000000000000000e+00 0.000000000000000000e+00 0.000000000000000000e+00 0.000000000000000000e+00 0.000000000000000000e+00 0.000000000000000000e+00 0.000000000000000000e+00 0.000000000000000000e+00 0.000000000000000000e+00 0.000000000000000000e+00 0.000000000000000000e+00 0.000000000000000000e+00 0.000000000000000000e+00 0.000000000000000000e+00 0.000000000000000000e+00 0.000000000000000000e+00 0.000000000000000000e+00 0.000000000000000000e+00 0.000000000000000000e+00 0.000000000000000000e+00 0.000000000000000000e+00 0.000000000000000000e+00 0.000000000000000000e+00 0.000000000000000000e+00 0.000000000000000000e+00 0.000000000000000000e+00 0.000000000000000000e+00
9.997187499999998783e-01 9.995625000000000204e-01 9.986249999999999849e-01 9.974999999999999423e-01 9.953437499999999716e-01 9.925312500000000870e-01 9.870312500000000266e-01 9.785625000000000018e-01 9.696874999999998135e-01 9.541562499999999281e-01 9.429999999999999494e-01 9.317187500000001510e-01 9.257500000000000728e-01 9.171875000000000444e-01 9.155624999999998348e-01 9.150937500000001501e-01 8.290312500000001084e-01 6.421249999999999458e-01 2.012187500000000018e-01 1.621874999999999706e-02 5.187500000000000271e-03 1.375000000000000137e-03 8.750000000000001266e-04 4.687499999999999827e-04 2.812499999999999787e-04 6.250000000000000130e-05 3.125000000000000065e-05 3.125000000000000065e-05 0.000000000000000000e+00 0.000000000000000000e+00 0.000000000000000000e+00 0.000000000000000000e+00 0.000000000000000000e+00 0.000000000000000000e+00 0.000000000000000000e+00 0.000000000000000000e+00 0.000000000000000000e+00 0.000000000000000000e+00 0.000000000000000000e+00 0.000000000000000000e+00 0.000000000000000000e+00 0.000000000000000000e+00 0.000000000000000000e+00 0.000000000000000000e+00 0.000000000000000000e+00 0.000000000000000000e+00 0.000000000000000000e+00 0.000000000000000000e+00 0.000000000000000000e+00 0.000000000000000000e+00 0.000000000000000000e+00 0.000000000000000000e+00 0.000000000000000000e+00 0.000000000000000000e+00 0.000000000000000000e+00 0.000000000000000000e+00 0.000000000000000000e+00 0.000000000000000000e+00 0.000000000000000000e+00 0.000000000000000000e+00 0.000000000000000000e+00
9.997500000000000275e-01 9.994062499999998295e-01 9.987187500000000995e-01 9.979375000000001439e-01 9.960000000000001075e-01 9.937187499999999840e-01 9.901874999999999982e-01 9.829062499999998703e-01 9.743437500000000639e-01 9.627812500000001439e-01 9.506874999999999076e-01 9.432812500000000711e-01 9.306875000000000009e-01 9.249687500000000062e-01 9.214062499999998712e-01 9.173750000000000515e-01 8.349374999999999991e-01 6.493437499999999973e-01 2.047187499999999771e-01 1.568750000000000006e-02 4.468750000000000500e-03 2.000000000000000042e-03 9.375000000000001821e-04 5.312500000000000382e-04 1.250000000000000026e-04 1.562500000000000033e-04 0.000000000000000000e+00 3.125000000000000065e-05 0.000000000000000000e+00 0.000000000000000000e+00 0.000000000000000000e+00 0.000000000000000000e+00 0.000000000000000000e+00 0.000000000000000000e+00 0.000000000000000000e+00 0.000000000000000000e+00 0.000000000000000000e+00 0.000000000000000000e+00 0.000000000000000000e+00 0.000000000000000000e+00 0.000000000000000000e+00 0.000000000000000000e+00 0.000000000000000000e+00 0.000000000000000000e+00 0.000000000000000000e+00 0.000000000000000000e+00 0.000000000000000000e+00 0.000000000000000000e+00 0.000000000000000000e+00 0.000000000000000000e+00 0.000000000000000000e+00 0.000000000000000000e+00 0.000000000000000000e+00 0.000000000000000000e+00 0.000000000000000000e+00 0.000000000000000000e+00 0.000000000000000000e+00 0.000000000000000000e+00 0.000000000000000000e+00 0.000000000000000000e+00 0.000000000000000000e+00
9.995625000000000204e-01 9.995625000000000204e-01 9.990312500000000373e-01 9.982812500000000089e-01 9.967187499999999867e-01 9.945312499999999778e-01 9.913437499999998570e-01 9.870625000000000648e-01 9.817500000000001226e-01 9.745624999999999982e-01 9.630625000000000435e-01 9.490000000000000657e-01 9.406250000000000444e-01 9.321875000000000577e-01 9.300625000000000142e-01 9.248749999999998916e-01 8.505624999999999991e-01 6.744062499999999849e-01 2.374999999999999889e-01 1.556249999999999821e-02 4.031250000000000111e-03 1.843749999999999903e-03 8.125000000000000711e-04 4.687499999999999827e-04 1.875000000000000039e-04 6.250000000000000130e-05 3.125000000000000065e-05 0.000000000000000000e+00 3.125000000000000065e-05 0.000000000000000000e+00 3.125000000000000065e-05 0.000000000000000000e+00 0.000000000000000000e+00 0.000000000000000000e+00 0.000000000000000000e+00 0.000000000000000000e+00 0.000000000000000000e+00 0.000000000000000000e+00 0.000000000000000000e+00 0.000000000000000000e+00 0.000000000000000000e+00 0.000000000000000000e+00 0.000000000000000000e+00 0.000000000000000000e+00 0.000000000000000000e+00 0.000000000000000000e+00 0.000000000000000000e+00 0.000000000000000000e+00 0.000000000000000000e+00 0.000000000000000000e+00 0.000000000000000000e+00 0.000000000000000000e+00 0.000000000000000000e+00 0.000000000000000000e+00 0.000000000000000000e+00 0.000000000000000000e+00 0.000000000000000000e+00 0.000000000000000000e+00 0.000000000000000000e+00 0.000000000000000000e+00 0.000000000000000000e+00
9.999687500000000728e-01 1.000000000000000000e+00 1.000000000000000000e+00 9.999062500000001075e-01 9.999062500000001075e-01 9.997187499999998783e-01 9.992812500000001208e-01 9.994687499999999059e-01 9.989999999999999991e-01 9.985312499999998703e-01 9.979687500000000711e-01 9.971562500000000773e-01 9.961562499999999654e-01 9.940000000000001057e-01 9.938437499999999147e-01 9.911250000000000338e-01 9.776250000000000773e-01 9.161875000000000435e-01 2.862812500000000426e-01 1.650000000000000078e-02 4.031250000000000111e-03 1.312499999999999865e-03 6.562500000000000408e-04 2.812499999999999787e-04 4.062500000000000356e-04 1.562500000000000033e-04 3.125000000000000065e-05 0.000000000000000000e+00 0.000000000000000000e+00 3.125000000000000065e-05 0.000000000000000000e+00 0.000000000000000000e+00 0.000000000000000000e+00 0.000000000000000000e+00 0.000000000000000000e+00 0.000000000000000000e+00 0.000000000000000000e+00 0.000000000000000000e+00 0.000000000000000000e+00 0.000000000000000000e+00 0.000000000000000000e+00 0.000000000000000000e+00 0.000000000000000000e+00 0.000000000000000000e+00 0.000000000000000000e+00 0.000000000000000000e+00 0.000000000000000000e+00 0.000000000000000000e+00 0.000000000000000000e+00 0.000000000000000000e+00 0.000000000000000000e+00 0.000000000000000000e+00 0.000000000000000000e+00 0.000000000000000000e+00 0.000000000000000000e+00 0.000000000000000000e+00 0.000000000000000000e+00 0.000000000000000000e+00 0.000000000000000000e+00 0.000000000000000000e+00 0.000000000000000000e+00
1.000000000000000000e+00 1.000000000000000000e+00 1.000000000000000000e+00 1.000000000000000000e+00 9.999687500000000728e-01 9.999687500000000728e-01 9.998750000000000693e-01 9.998437499999999201e-01 9.998750000000000693e-01 9.999062499999998854e-01 9.996249999999999858e-01 9.995625000000000204e-01 9.993124999999999369e-01 9.992187500000000444e-01 9.990312500000000373e-01 9.985312499999998703e-01 9.984374999999999778e-01 9.977499999999999147e-01 9.914374999999999716e-01 3.070312499999999778e-01 4.781249999999999910e-03 2.312499999999999886e-03 7.812500000000000434e-04 4.062500000000000356e-04 2.500000000000000052e-04 9.375000000000000195e-05 0.000000000000000000e+00 0.000000000000000000e+00 0.000000000000000000e+00 0.000000000000000000e+00 0.000000000000000000e+00 0.000000000000000000e+00 0.000000000000000000e+00 0.000000000000000000e+00 0.000000000000000000e+00 0.000000000000000000e+00 0.000000000000000000e+00 0.000000000000000000e+00 0.000000000000000000e+00 0.000000000000000000e+00 0.000000000000000000e+00 0.000000000000000000e+00 0.000000000000000000e+00 0.000000000000000000e+00 0.000000000000000000e+00 0.000000000000000000e+00 0.000000000000000000e+00 0.000000000000000000e+00 0.000000000000000000e+00 0.000000000000000000e+00 0.000000000000000000e+00 0.000000000000000000e+00 0.000000000000000000e+00 0.000000000000000000e+00 0.000000000000000000e+00 0.000000000000000000e+00 0.000000000000000000e+00 0.000000000000000000e+00 0.000000000000000000e+00 0.000000000000000000e+00 0.000000000000000000e+00
1.000000000000000000e+00 9.999687500000000728e-01 1.000000000000000000e+00 1.000000000000000000e+00 1.000000000000000000e+00 1.000000000000000000e+00 1.000000000000000000e+00 9.999375000000000346e-01 9.999687500000000728e-01 9.997812500000000657e-01 9.999062500000001075e-01 9.998124999999999929e-01 9.998124999999999929e-01 9.995937500000000586e-01 9.997187499999998783e-01 9.995937500000000586e-01 9.991875000000000062e-01 9.983125000000001581e-01 9.969999999999998863e-01 9.875312499999999716e-01 2.561874999999999569e-01 1.250000000000000026e-03 8.125000000000000711e-04 4.375000000000000633e-04 3.437499999999999801e-04 0.000000000000000000e+00 1.250000000000000026e-04 0.000000000000000000e+00 0.000000000000000000e+00 0.000000000000000000e+00 0.000000000000000000e+00 0.000000000000000000e+00 0.000000000000000000e+00 0.000000000000000000e+00 0.000000000000000000e+00 0.000000000000000000e+00 0.000000000000000000e+00 0.000000000000000000e+00 0.000000000000000000e+00 0.000000000000000000e+00 0.000000000000000000e+00 0.000000000000000000e+00 0.000000000000000000e+00 0.000000000000000000e+00 0.000000000000000000e+00 0.000000000000000000e+00 0.000000000000000000e+00 0.000000000000000000e+00 0.000000000000000000e+00 0.000000000000000000e+00 0.000000000000000000e+00 0.000000000000000000e+00 0.000000000000000000e+00 0.000000000000000000e+00 0.000000000000000000e+00 0.000000000000000000e+00 0.000000000000000000e+00 0.000000000000000000e+00 0.000000000000000000e+00 0.000000000000000000e+00 0.000000000000000000e+00
1.000000000000000000e+00 1.000000000000000000e+00 1.000000000000000000e+00 1.000000000000000000e+00 9.999687500000000728e-01 1.000000000000000000e+00 1.000000000000000000e+00 9.999687500000000728e-01 9.999687500000000728e-01 1.000000000000000000e+00 9.999687500000000728e-01 9.999375000000000346e-01 9.998437499999999201e-01 9.997500000000000275e-01 9.995937500000000586e-01 9.998437500000001421e-01 9.993437499999998641e-01 9.990312500000000373e-01 9.984062500000000506e-01 9.957499999999999130e-01 9.346874999999998934e-01 2.875937499999999813e-01 5.096874999999999323e-02 4.062500000000000356e-04 1.875000000000000039e-04 0.000000000000000000e+00 9.375000000000000195e-05 3.125000000000000065e-05 0.000000000000000000e+00 0.000000000000000000e+00 3.125000000000000065e-05 0.000000000000000000e+00 0.000000000000000000e+00 0.000000000000000000e+00 0.000000000000000000e+00 0.000000000000000000e+00 0.000000000000000000e+00 0.000000000000000000e+00 0.000000000000000000e+00 0.000000000000000000e+00 0.000000000000000000e+00 0.000000000000000000e+00 0.000000000000000000e+00 0.000000000000000000e+00 0.000000000000000000e+00 0.000000000000000000e+00 0.000000000000000000e+00 0.000000000000000000e+00 0.000000000000000000e+00 0.000000000000000000e+00 0.000000000000000000e+00 0.000000000000000000e+00 0.000000000000000000e+00 0.000000000000000000e+00 0.000000000000000000e+00 0.000000000000000000e+00 0.000000000000000000e+00 0.000000000000000000e+00 0.000000000000000000e+00 0.000000000000000000e+00 0.000000000000000000e+00
1.000000000000000000e+00 1.000000000000000000e+00 1.000000000000000000e+00 1.000000000000000000e+00 1.000000000000000000e+00 9.999687500000000728e-01 9.999687500000000728e-01 9.999687500000000728e-01 1.000000000000000000e+00 9.999687500000000728e-01 9.999687500000000728e-01 9.999062500000001075e-01 9.999062500000001075e-01 9.998749999999999583e-01 9.998750000000000693e-01 9.998437499999999201e-01 9.998437499999999201e-01 9.997812500000000657e-01 9.991250000000000409e-01 9.979999999999999982e-01 9.882500000000000728e-01 6.976562499999999778e-01 2.518750000000000155e-01 4.900000000000000189e-02 1.875000000000000039e-04 6.250000000000000130e-05 3.125000000000000065e-05 6.250000000000000130e-05 0.000000000000000000e+00 3.125000000000000065e-05 0.000000000000000000e+00 0.000000000000000000e+00 0.000000000000000000e+00 0.000000000000000000e+00 0.000000000000000000e+00 0.000000000000000000e+00 0.000000000000000000e+00 0.000000000000000000e+00 0.000000000000000000e+00 0.000000000000000000e+00 0.000000000000000000e+00 0.000000000000000000e+00 0.000000000000000000e+00 0.000000000000000000e+00 0.000000000000000000e+00 0.000000000000000000e+00 0.000000000000000000e+00 0.000000000000000000e+00 0.000000000000000000e+00 0.000000000000000000e+00 0.000000000000000000e+00 0.000000000000000000e+00 0.000000000000000000e+00 0.000000000000000000e+00 0.000000000000000000e+00 0.000000000000000000e+00 0.000000000000000000e+00 0.000000000000000000e+00 0.000000000000000000e+00 0.000000000000000000e+00 0.000000000000000000e+00
1.000000000000000000e+00 1.000000000000000000e+00 1.000000000000000000e+00 1.000000000000000000e+00 9.999687500000000728e-01 9.999687500000000728e-01 9.999687500000000728e-01 9.999375000000000346e-01 1.000000000000000000e+00 9.999062500000001075e-01 9.999375000000000346e-01 9.999375000000000346e-01 9.999062500000001075e-01 9.998750000000000693e-01 9.999062500000001075e-01 9.999062500000001075e-01 9.997812500000000657e-01 9.993124999999999369e-01 9.995625000000000204e-01 9.983437500000000853e-01 9.934687499999999005e-01 9.645625000000001004e-01 4.476250000000000506e-01 9.896875000000000810e-02 1.147812500000000291e-01 9.375000000000000195e-05 6.250000000000000130e-05 6.250000000000000130e-05 0.000000000000000000e+00 0.000000000000000000e+00 0.000000000000000000e+00 0.000000000000000000e+00 0.000000000000000000e+00 0.000000000000000000e+00 0.000000000000000000e+00 0.000000000000000000e+00 0.000000000000000000e+00 0.000000000000000000e+00 0.000000000000000000e+00 0.000000000000000000e+00 0.000000000000000000e+00 0.000000000000000000e+00 0.000000000000000000e+00 0.000000000000000000e+00 0.000000000000000000e+00 0.000000000000000000e+00 0.000000000000000000e+00 0.000000000000000000e+00 0.000000000000000000e+00 0.000000000000000000e+00 0.000000000000000000e+00 0.000000000000000000e+00 0.000000000000000000e+00 0.000000000000000000e+00 0.000000000000000000e+00 0.000000000000000000e+00 0.000000000000000000e+00 0.000000000000000000e+00 3.125000000000000065e-05 0.000000000000000000e+00 0.000000000000000000e+00
1.000000000000000000e+00 1.000000000000000000e+00 1.000000000000000000e+00 1.000000000000000000e+00 1.000000000000000000e+00 9.999687500000000728e-01 1.000000000000000000e+00 1.000000000000000000e+00 1.000000000000000000e+00 9.999687500000000728e-01 1.000000000000000000e+00 1.000000000000000000e+00 9.999375000000000346e-01 9.999687500000000728e-01 9.999687500000000728e-01 9.998750000000000693e-01 9.998750000000000693e-01 9.998437499999999201e-01 9.992187500000000444e-01 9.993437500000000862e-01 9.973124999999999352e-01 9.969374999999999210e-01 7.697187500000000071e-01 6.185624999999999041e-01 3.350624999999999853e-01 6.250000000000000130e-05 3.125000000000000065e-05 9.375000000000000195e-05 0.000000000000000000e+00 0.000000000000000000e+00 0.000000000000000000e+00 0.000000000000000000e+00 0.000000000000000000e+00 0.000000000000000000e+00 0.000000000000000000e+00 0.000000000000000000e+00 0.000000000000000000e+00 0.000000000000000000e+00 0.000000000000000000e+00 0.000000000000000000e+00 0.000000000000000000e+00 0.000000000000000000e+00 0.000000000000000000e+00 0.000000000000000000e+00 0.000000000000000000e+00 0.000000000000000000e+00 0.000000000000000000e+00 0.000000000000000000e+00 0.000000000000000000e+00 0.000000000000000000e+00 0.000000000000000000e+00 0.000000000000000000e+00 0.000000000000000000e+00 0.000000000000000000e+00 0.000000000000000000e+00 0.000000000000000000e+00 0.000000000000000000e+00 0.000000000000000000e+00 0.000000000000000000e+00 0.000000000000000000e+00 0.000000000000000000e+00
1.000000000000000000e+00 1.000000000000000000e+00 1.000000000000000000e+00 1.000000000000000000e+00 1.000000000000000000e+00 1.000000000000000000e+00 9.999375000000000346e-01 1.000000000000000000e+00 9.999687500000000728e-01 9.999687500000000728e-01 1.000000000000000000e+00 1.000000000000000000e+00 1.000000000000000000e+00 9.999687500000000728e-01 1.000000000000000000e+00 9.999687500000000728e-01 9.999062500000001075e-01 9.999062500000001075e-01 9.996249999999999858e-01 9.995625000000000204e-01 9.994062500000000515e-01 9.990625000000001865e-01 9.912187500000000373e-01 8.690625000000000711e-01 5.695937500000000098e-01 3.868125000000000036e-01 1.960624999999999729e-01 4.918750000000000205e-02 6.125000000000000236e-03 0.000000000000000000e+00 0.000000000000000000e+00 0.000000000000000000e+00 0.000000000000000000e+00 0.000000000000000000e+00 0.000000000000000000e+00 0.000000000000000000e+00 0.000000000000000000e+00 0.000000000000000000e+00 0.000000000000000000e+00 0.000000000000000000e+00 0.000000000000000000e+00 0.000000000000000000e+00 0.000000000000000000e+00 0.000000000000000000e+00 0.000000000000000000e+00 0.000000000000000000e+00 0.000000000000000000e+00 0.000000000000000000e+00 0.000000000000000000e+00 0.000000000000000000e+00 0.000000000000000000e+00 0.000000000000000000e+00 0.000000000000000000e+00 0.000000000000000000e+00 0.000000000000000000e+00 0.000000000000000000e+00 0.000000000000000000e+00 0.000000000000000000e+00 0.000000000000000000e+00 0.000000000000000000e+00 0.000000000000000000e+00
1.000000000000000000e+00 1.000000000000000000e+00 1.000000000000000000e+00 1.000000000000000000e+00 9.999687500000000728e-01 1.000000000000000000e+00 9.999687500000000728e-01 1.000000000000000000e+00 1.000000000000000000e+00 1.000000000000000000e+00 9.999375000000000346e-01 1.000000000000000000e+00 9.999687500000000728e-01 9.999687500000000728e-01 9.999062499999998854e-01 9.998750000000000693e-01 9.998437499999999201e-01 9.998750000000000693e-01 9.995312500000000933e-01 9.997187500000001004e-01 9.988124999999999920e-01 9.972187500000000426e-01 9.978437500000000293e-01 9.968437500000000284e-01 8.514062499999999201e-01 6.045624999999998916e-01 4.367812500000000098e-01 2.654687500000000311e-01 2.479687499999999878e-01 2.492187499999999889e-01 2.484062499999999951e-01 2.446250000000000091e-01 2.179374999999999785e-01 0.000000000000000000e+00 0.000000000000000000e+00 0.000000000000000000e+00 0.000000000000000000e+00 0.000000000000000000e+00 0.000000000000000000e+00 0.000000000000000000e+00 0.000000000000000000e+00 0.000000000000000000e+00 0.000000000000000000e+00 0.000000000000000000e+00 0.000000000000000000e+00 3.125000000000000065e-05 0.000000000000000000e+00 0.000000000000000000e+00 0.000000000000000000e+00 0.000000000000000000e+00 0.000000000000000000e+00 0.000000000000000000e+00 0.000000000000000000e+00 0.000000000000000000e+00 0.000000000000000000e+00 0.000000000000000000e+00 0.000000000000000000e+00 0.000000000000000000e+00 0.000000000000000000e+00 0.000000000000000000e+00 0.000000000000000000e+00
1.000000000000000000e+00 1.000000000000000000e+00 1.000000000000000000e+00 1.000000000000000000e+00 1.000000000000000000e+00 1.000000000000000000e+00 1.000000000000000000e+00 1.000000000000000000e+00 1.000000000000000000e+00 1.000000000000000000e+00 9.999375000000000346e-01 1.000000000000000000e+00 1.000000000000000000e+00 9.999375000000000346e-01 9.999687500000000728e-01 1.000000000000000000e+00 9.998749999999999583e-01 9.998437499999999201e-01 9.997812500000000657e-01 9.996249999999999858e-01 9.994062500000000515e-01 9.994062500000000515e-01 9.984687500000000160e-01 9.986562500000000231e-01 9.978124999999999911e-01 9.050624999999999920e-01 5.170624999999999805e-01 2.881562500000000027e-01 2.764375000000000027e-01 2.551249999999999907e-01 2.495624999999999927e-01 2.500312499999999827e-01 2.498125000000000484e-01 2.471562500000000218e-01 2.434687499999999838e-01 0.000000000000000000e+00 0.000000000000000000e+00 0.000000000000000000e+00 0.000000000000000000e+00 0.000000000000000000e+00 0.000000000000000000e+00 0.000000000000000000e+00 0.000000000000000000e+00 0.000000000000000000e+00 0.000000000000000000e+00 0.000000000000000000e+00 0.000000000000000000e+00 0.000000000000000000e+00 0.000000000000000000e+00 0.000000000000000000e+00 0.000000000000000000e+00 0.000000000000000000e+00 0.000000000000000000e+00 0.000000000000000000e+00 0.000000000000000000e+00 0.000000000000000000e+00 0.000000000000000000e+00 0.000000000000000000e+00 0.000000000000000000e+00 0.000000000000000000e+00 0.000000000000000000e+00
1.000000000000000000e+00 1.000000000000000000e+00 1.000000000000000000e+00 1.000000000000000000e+00 1.000000000000000000e+00 1.000000000000000000e+00 1.000000000000000000e+00 1.000000000000000000e+00 1.000000000000000000e+00 1.000000000000000000e+00 1.000000000000000000e+00 9.999687500000000728e-01 1.000000000000000000e+00 1.000000000000000000e+00 1.000000000000000000e+00 1.000000000000000000e+00 9.999687500000000728e-01 1.000000000000000000e+00 1.000000000000000000e+00 9.998124999999999929e-01 9.999062500000001075e-01 9.993437499999998641e-01 9.992187500000000444e-01 9.994999999999999440e-01 9.983437500000000853e-01 9.979062499999999947e-01 9.765625000000000000e-01 7.037187499999999485e-01 4.719062499999999716e-01 2.500937500000000591e-01 2.574687500000000240e-01 2.511562499999999698e-01 2.501249999999999862e-01 2.497812500000000102e-01 2.496249999999999858e-01 2.459687499999999860e-01 2.394062499999999871e-01 0.000000000000000000e+00 0.000000000000000000e+00 0.000000000000000000e+00 0.000000000000000000e+00 0.000000000000000000e+00 0.000000000000000000e+00 0.000000000000000000e+00 0.000000000000000000e+00 0.000000000000000000e+00 0.000000000000000000e+00 0.000000000000000000e+00 0.000000000000000000e+00 0.000000000000000000e+00 0.000000000000000000e+00 0.000000000000000000e+00 0.000000000000000000e+00 0.000000000000000000e+00 0.000000000000000000e+00 0.000000000000000000e+00 0.000000000000000000e+00 0.000000000000000000e+00 0.000000000000000000e+00 0.000000000000000000e+00 0.000000000000000000e+00
1.000000000000000000e+00 1.000000000000000000e+00 1.000000000000000000e+00 1.000000000000000000e+00 1.000000000000000000e+00 1.000000000000000000e+00 1.000000000000000000e+00 9.999687500000000728e-01 1.000000000000000000e+00 1.000000000000000000e+00 1.000000000000000000e+00 1.000000000000000000e+00 1.000000000000000000e+00 1.000000000000000000e+00 1.000000000000000000e+00 1.000000000000000000e+00 1.000000000000000000e+00 1.000000000000000000e+00 9.999687500000000728e-01 9.999375000000000346e-01 9.999687500000000728e-01 9.998124999999999929e-01 9.997500000000000275e-01 9.993437500000000862e-01 9.987187500000000995e-01 9.984687500000000160e-01 9.984687500000000160e-01 9.819062499999999805e-01 7.065937499999999094e-01 3.984062500000000173e-01 2.581874999999999587e-01 2.525624999999999676e-01 2.499687500000000173e-01 2.501250000000000417e-01 2.500312500000000382e-01 2.498437500000000033e-01 2.461562499999999931e-01 2.393124999999999836e-01 0.000000000000000000e+00 0.000000000000000000e+00 0.000000000000000000e+00 0.000000000000000000e+00 0.000000000000000000e+00 0.000000000000000000e+00 0.000000000000000000e+00 0.000000000000000000e+00 0.000000000000000000e+00 0.000000000000000000e+00 0.000000000000000000e+00 0.000000000000000000e+00 0.000000000000000000e+00 0.000000000000000000e+00 0.000000000000000000e+00 0.000000000000000000e+00 0.000000000000000000e+00 0.000000000000000000e+00 0.000000000000000000e+00 0.000000000000000000e+00 0.000000000000000000e+00 0.000000000000000000e+00 0.000000000000000000e+00
1.000000000000000000e+00 1.000000000000000000e+00 1.000000000000000000e+00 1.000000000000000000e+00 1.000000000000000000e+00 1.000000000000000000e+00 1.000000000000000000e+00 1.000000000000000000e+00 1.000000000000000000e+00 1.000000000000000000e+00 1.000000000000000000e+00 1.000000000000000000e+00 1.000000000000000000e+00 1.000000000000000000e+00 9.999687500000000728e-01 1.000000000000000000e+00 1.000000000000000000e+00 1.000000000000000000e+00 1.000000000000000000e+00 1.000000000000000000e+00 9.999687500000000728e-01 9.998437499999999201e-01 9.999375000000000346e-01 9.993437500000000862e-01 9.998437500000001421e-01 9.984062500000000506e-01 9.977812500000000639e-01 9.983750000000000124e-01 8.975937500000000790e-01 6.980312499999999920e-01 5.665000000000000036e-01 2.623437499999999867e-01 2.525937500000000058e-01 2.500937500000000591e-01 2.509375000000000355e-01 2.500937500000000036e-01 2.499375000000000069e-01 2.473437500000000289e-01 2.445625000000000160e-01 2.406874999999999987e-01 0.000000000000000000e+00 0.000000000000000000e+00 0.000000000000000000e+00 0.000000000000000000e+00 0.000000000000000000e+00 0.000000000000000000e+00 0.000000000000000000e+00 0.000000000000000000e+00 0.000000000000000000e+00 0.000000000000000000e+00 0.000000000000000000e+00 0.000000000000000000e+00 0.000000000000000000e+00 0.000000000000000000e+00 0.000000000000000000e+00 0.000000000000000000e+00 0.000000000000000000e+00 0.000000000000000000e+00 0.000000000000000000e+00 0.000000000000000000e+00 0.000000000000000000e+00
1.000000000000000000e+00 1.000000000000000000e+00 1.000000000000000000e+00 1.000000000000000000e+00 1.000000000000000000e+00 1.000000000000000000e+00 1.000000000000000000e+00 1.000000000000000000e+00 1.000000000000000000e+00 1.000000000000000000e+00 1.000000000000000000e+00 1.000000000000000000e+00 1.000000000000000000e+00 1.000000000000000000e+00 1.000000000000000000e+00 1.000000000000000000e+00 1.000000000000000000e+00 9.999687500000000728e-01 1.000000000000000000e+00 1.000000000000000000e+00 9.999687500000000728e-01 9.999687500000000728e-01 9.998124999999999929e-01 9.998124999999999929e-01 9.996874999999999512e-01 9.994687500000001279e-01 9.984062500000000506e-01 9.991250000000000409e-01 9.968125000000001013e-01 9.032812500000000355e-01 7.422812499999998925e-01 4.917187500000000933e-01 2.754062500000000191e-01 2.521875000000000089e-01 2.524374999999999813e-01 2.494687499999999891e-01 2.500312500000000382e-01 2.500624999999999654e-01 2.495624999999999927e-01 2.493437500000000306e-01 2.466250000000000109e-01 2.456562499999999927e-01 0.000000000000000000e+00 0.000000000000000000e+00 0.000000000000000000e+00 0.000000000000000000e+00 0.000000000000000000e+00 0.000000000000000000e+00 0.000000000000000000e+00 0.000000000000000000e+00 0.000000000000000000e+00 0.000000000000000000e+00 0.000000000000000000e+00 0.000000000000000000e+00 0.000000000000000000e+00 0.000000000000000000e+00 0.000000000000000000e+00 0.000000000000000000e+00 0.000000000000000000e+00 0.000000000000000000e+00 0.000000000000000000e+00
1.000000000000000000e+00 1.000000000000000000e+00 1.000000000000000000e+00 1.000000000000000000e+00 1.000000000000000000e+00 1.000000000000000000e+00 1.000000000000000000e+00 1.000000000000000000e+00 1.000000000000000000e+00 1.000000000000000000e+00 1.000000000000000000e+00 1.000000000000000000e+00 1.000000000000000000e+00 1.000000000000000000e+00 1.000000000000000000e+00 1.000000000000000000e+00 1.000000000000000000e+00 9.999687500000000728e-01 1.000000000000000000e+00 1.000000000000000000e+00 9.999687500000000728e-01 9.999375000000000346e-01 9.999687500000000728e-01 9.996562500000001350e-01 9.996562499999999130e-01 9.996875000000000622e-01 9.994999999999999440e-01 9.988124999999999920e-01 9.993125000000000480e-01 9.970624999999999627e-01 8.791249999999999343e-01 6.347187499999999982e-01 3.685625000000000151e-01 2.512187499999999352e-01 2.541249999999999898e-01 2.499687500000000173e-01 2.505625000000000213e-01 2.503750000000000142e-01 2.500624999999999654e-01 2.499375000000000069e-01 2.469062500000000215e-01 2.483124999999999916e-01 2.437812499999999771e-01 9.115624999999999423e-02 0.000000000000000000e+00 0.000000000000000000e+00 0.000000000000000000e+00 0.000000000000000000e+00 0.000000000000000000e+00 0.000000000000000000e+00 0.000000000000000000e+00 0.000000000000000000e+00 0.000000000000000000e+00 0.000000000000000000e+00 3.125000000000000065e-05 0.000000000000000000e+00 0.000000000000000000e+00 0.000000000000000000e+00 0.000000000000000000e+00 0.000000000000000000e+00 3.125000000000000065e-05
1.000000000000000000e+00 1.000000000000000000e+00 1.000000000000000000e+00 1.000000000000000000e+00 1.000000000000000000e+00 1.000000000000000000e+00 1.000000000000000000e+00 1.000000000000000000e+00 1.000000000000000000e+00 1.000000000000000000e+00 1.000000000000000000e+00 1.000000000000000000e+00 1.000000000000000000e+00 1.000000000000000000e+00 9.999687500000000728e-01 1.000000000000000000e+00 1.000000000000000000e+00 1.000000000000000000e+00 1.000000000000000000e+00 1.000000000000000000e+00 9.999375000000000346e-01 1.000000000000000000e+00 9.999687500000000728e-01 1.000000000000000000e+00 9.999375000000000346e-01 9.996874999999999512e-01 9.996562499999999130e-01 9.992812499999998987e-01 9.984999999999999432e-01 9.990624999999999645e-01 9.914062500000000444e-01 9.109687499999999938e-01 5.496250000000000302e-01 3.570937500000000431e-01 2.533749999999999614e-01 2.526875000000000093e-01 2.503124999999999933e-01 2.499062499999999964e-01 2.500000000000000000e-01 2.501562500000000244e-01 2.499062499999999964e-01 2.498437500000000033e-01 2.486875000000000335e-01 2.494999999999999996e-01 2.392812500000000286e-01 0.000000000000000000e+00 0.000000000000000000e+00 0.000000000000000000e+00 0.000000000000000000e+00 0.000000000000000000e+00 0.000000000000000000e+00 0.000000000000000000e+00 0.000000000000000000e+00 0.000000000000000000e+00 0.000000000000000000e+00 0.000000000000000000e+00 0.000000000000000000e+00 0.000000000000000000e+00 0.000000000000000000e+00 0.000000000000000000e+00 0.000000000000000000e+00
1.000000000000000000e+00 1.000000000000000000e+00 1.000000000000000000e+00 1.000000000000000000e+00 1.000000000000000000e+00 1.000000000000000000e+00 1.000000000000000000e+00 1.000000000000000000e+00 1.000000000000000000e+00 1.000000000000000000e+00 1.000000000000000000e+00 1.000000000000000000e+00 1.000000000000000000e+00 1.000000000000000000e+00 1.000000000000000000e+00 1.000000000000000000e+00 1.000000000000000000e+00 1.000000000000000000e+00 1.000000000000000000e+00 1.000000000000000000e+00 1.000000000000000000e+00 1.000000000000000000e+00 1.000000000000000000e+00 1.000000000000000000e+00 9.999687500000000728e-01 9.996874999999999512e-01 9.996562499999999130e-01 9.998437500000001421e-01 9.991562500000000790e-01 9.986874999999999503e-01 9.977500000000001368e-01 9.795000000000000373e-01 7.301874999999999893e-01 5.325937499999999769e-01 2.961249999999999716e-01 2.555937500000000084e-01 2.523437499999999778e-01 2.501562499999999689e-01 2.500312500000000382e-01 2.504374999999999796e-01 2.499687500000000173e-01 2.499687500000000173e-01 2.499687500000000173e-01 2.498749999999999860e-01 2.498750000000000138e-01 2.494062499999999960e-01 2.446875000000000300e-01 0.000000000000000000e+00 0.000000000000000000e+00 0.000000000000000000e+00 0.000000000000000000e+00 0.000000000000000000e+00 0.000000000000000000e+00 0.000000000000000000e+00 0.000000000000000000e+00 0.000000000000000000e+00 0.000000000000000000e+00 0.000000000000000000e+00 0.000000000000000000e+00 0.000000000000000000e+00 0.000000000000000000e+00
1.000000000000000000e+00 1.000000000000000000e+00 1.000000000000000000e+00 1.000000000000000000e+00 1.000000000000000000e+00 1.000000000000000000e+00 1.000000000000000000e+00 1.000000000000000000e+00 1.000000000000000000e+00 1.000000000000000000e+00 1.000000000000000000e+00 1.000000000000000000e+00 1.000000000000000000e+00 1.000000000000000000e+00 1.000000000000000000e+00 1.000000000000000000e+00 1.000000000000000000e+00 1.000000000000000000e+00 1.000000000000000000e+00 1.000000000000000000e+00 1.000000000000000000e+00 1.000000000000000000e+00 9.999687500000000728e-01 9.999687500000000728e-01 1.000000000000000000e+00 9.999062500000001075e-01 9.998749999999999583e-01 9.996249999999999858e-01 9.995312499999998712e-01 9.993437499999998641e-01 9.997812500000000657e-01 9.989062499999998845e-01 9.165000000000000924e-01 6.954375000000000417e-01 5.341562499999999991e-01 3.375312500000000049e-01 2.570312499999999889e-01 2.501874999999999516e-01 2.503437499999999760e-01 2.500937500000000036e-01 2.500000000000000000e-01 2.500000000000000000e-01 2.500000000000000000e-01 2.499687500000000173e-01 2.499375000000000069e-01 2.498750000000000138e-01 2.494062499999999960e-01 2.490937500000000304e-01 1.640312500000000173e-01 0.000000000000000000e+00 0.000000000000000000e+00 0.000000000000000000e+00 0.000000000000000000e+00 0.000000000000000000e+00 0.000000000000000000e+00 0.000000000000000000e+00 0.000000000000000000e+00 0.000000000000000000e+00 0.000000000000000000e+00 0.000000000000000000e+00 0.000000000000000000e+00
1.000000000000000000e+00 1.000000000000000000e+00 1.000000000000000000e+00 1.000000000000000000e+00 1.000000000000000000e+00 1.000000000000000000e+00 1.000000000000000000e+00 1.000000000000000000e+00 1.000000000000000000e+00 1.000000000000000000e+00 1.000000000000000000e+00 1.000000000000000000e+00 1.000000000000000000e+00 1.000000000000000000e+00 1.000000000000000000e+00 1.000000000000000000e+00 1.000000000000000000e+00 1.000000000000000000e+00 1.000000000000000000e+00 1.000000000000000000e+00 1.000000000000000000e+00 9.999687500000000728e-01 1.000000000000000000e+00 1.000000000000000000e+00 9.999687500000000728e-01 9.999375000000000346e-01 9.998750000000000693e-01 9.999375000000000346e-01 9.996562499999999130e-01 9.992187500000000444e-01 9.996874999999999512e-01 9.978437500000000293e-01 9.980312500000000364e-01 9.528437500000001004e-01 7.680937500000000195e-01 4.536562499999999831e-01 2.896562500000000040e-01 2.560624999999999707e-01 2.536249999999999893e-01 2.505625000000000213e-01 2.501562499999999689e-01 2.502812500000000107e-01 2.500624999999999654e-01 2.500000000000000000e-01 2.500625000000000209e-01 2.500000000000000000e-01 2.498750000000000138e-01 2.499062499999999964e-01 2.498124999999999929e-01 2.480312500000000087e-01 0.000000000000000000e+00 0.000000000000000000e+00 0.000000000000000000e+00 0.000000000000000000e+00 0.000000000000000000e+00 0.000000000000000000e+00 0.000000000000000000e+00 0.000000000000000000e+00 0.000000000000000000e+00 0.000000000000000000e+00 0.000000000000000000e+00
1.000000000000000000e+00 1.000000000000000000e+00 1.000000000000000000e+00 1.000000000000000000e+00 1.000000000000000000e+00 1.000000000000000000e+00 1.000000000000000000e+00 1.000000000000000000e+00 1.000000000000000000e+00 1.000000000000000000e+00 1.000000000000000000e+00 1.000000000000000000e+00 1.000000000000000000e+00 1.000000000000000000e+00 1.000000000000000000e+00 1.000000000000000000e+00 1.000000000000000000e+00 1.000000000000000000e+00 1.000000000000000000e+00 1.000000000000000000e+00 1.000000000000000000e+00 1.000000000000000000e+00 1.000000000000000000e+00 1.000000000000000000e+00 9.999687500000000728e-01 1.000000000000000000e+00 9.999062500000001075e-01 9.998750000000000693e-01 9.998437500000001421e-01 9.996874999999999512e-01 9.995625000000000204e-01 9.989375000000000338e-01 9.992187500000000444e-01 9.935312499999998659e-01 9.131249999999999645e-01 6.909062500000000551e-01 3.631249999999999756e-01 2.891250000000000209e-01 2.524062500000000542e-01 2.508437500000000320e-01 2.503437499999999760e-01 2.507187499999999902e-01 2.502812500000000107e-01 2.504687500000000178e-01 2.500937500000000036e-01 2.500624999999999654e-01 2.499687500000000173e-01 2.500000000000000000e-01 2.499062499999999964e-01 2.499375000000000069e-01 2.495624999999999927e-01 2.427812500000000040e-01 0.000000000000000000e+00 0.000000000000000000e+00 0.000000000000000000e+00 0.000000000000000000e+00 0.000000000000000000e+00 0.000000000000000000e+00 0.000000000000000000e+00 0.000000000000000000e+00 0.000000000000000000e+00
1.000000000000000000e+00 1.000000000000000000e+00 1.000000000000000000e+00 1.000000000000000000e+00 1.000000000000000000e+00 1.000000000000000000e+00 1.000000000000000000e+00 1.000000000000000000e+00 1.000000000000000000e+00 1.000000000000000000e+00 1.000000000000000000e+00 1.000000000000000000e+00 1.000000000000000000e+00 1.000000000000000000e+00 1.000000000000000000e+00 1.000000000000000000e+00 1.000000000000000000e+00 1.000000000000000000e+00 1.000000000000000000e+00 1.000000000000000000e+00 1.000000000000000000e+00 1.000000000000000000e+00 1.000000000000000000e+00 1.000000000000000000e+00 9.999687500000000728e-01 1.000000000000000000e+00 1.000000000000000000e+00 1.000000000000000000e+00 9.999062499999998854e-01 9.997812499999998437e-01 9.995937500000000586e-01 9.997812500000000657e-01 9.992812499999998987e-01 9.981249999999999289e-01 9.782187499999999147e-01 7.986874999999999947e-01 6.624999999999999778e-01 4.167187499999999711e-01 2.654062500000000102e-01 2.522499999999999742e-01 2.515000000000000013e-01 2.502499999999999725e-01 2.506562499999999694e-01 2.500624999999999654e-01 2.500000000000000000e-01 2.500000000000000000e-01 2.499687500000000173e-01 2.500000000000000000e-01 2.500000000000000000e-01 2.499687500000000173e-01 2.498124999999999929e-01 2.497187499999999893e-01 2.490937500000000304e-01 1.036875000000000019e-01 0.000000000000000000e+00 0.000000000000000000e+00 0.000000000000000000e+00 0.000000000000000000e+00 0.000000000000000000e+00 0.000000000000000000e+00 0.000000000000000000e+00
1.000000000000000000e+00 1.000000000000000000e+00 1.000000000000000000e+00 1.000000000000000000e+00 1.000000000000000000e+00 1.000000000000000000e+00 1.000000000000000000e+00 1.000000000000000000e+00 1.000000000000000000e+00 1.000000000000000000e+00 1.000000000000000000e+00 1.000000000000000000e+00 1.000000000000000000e+00 1.000000000000000000e+00 1.000000000000000000e+00 1.000000000000000000e+00 1.000000000000000000e+00 1.000000000000000000e+00 1.000000000000000000e+00 1.000000000000000000e+00 1.000000000000000000e+00 1.000000000000000000e+00 1.000000000000000000e+00 1.000000000000000000e+00 1.000000000000000000e+00 9.999687500000000728e-01 9.999687500000000728e-01 9.999687500000000728e-01 9.999375000000000346e-01 9.998437499999999201e-01 9.997500000000000275e-01 9.996249999999999858e-01 9.999375000000000346e-01 9.990624999999999645e-01 9.989999999999999991e-01 9.939687499999999565e-01 9.105937499999999796e-01 6.120312500000000266e-01 3.272187500000000027e-01 2.684062499999999574e-01 2.528124999999999956e-01 2.514062499999999423e-01 2.502187499999999898e-01 2.505000000000000004e-01 2.505312499999999831e-01 2.500000000000000000e-01 2.500000000000000000e-01 2.499687500000000173e-01 2.500000000000000000e-01 2.500312500000000382e-01 2.500000000000000000e-01 2.497499999999999998e-01 2.498750000000000138e-01 2.494687500000000446e-01 2.483750000000000124e-01 0.000000000000000000e+00 0.000000000000000000e+00 0.000000000000000000e+00 0.000000000000000000e+00 0.000000000000000000e+00 0.000000000000000000e+00
1.000000000000000000e+00 1.000000000000000000e+00 1.000000000000000000e+00 1.000000000000000000e+00 1.000000000000000000e+00 1.000000000000000000e+00 1.000000000000000000e+00 1.000000000000000000e+00 1.000000000000000000e+00 1.000000000000000000e+00 1.000000000000000000e+00 1.000000000000000000e+00 1.000000000000000000e+00 1.000000000000000000e+00 1.000000000000000000e+00 1.000000000000000000e+00 1.000000000000000000e+00 1.000000000000000000e+00 1.000000000000000000e+00 1.000000000000000000e+00 1.000000000000000000e+00 1.000000000000000000e+00 1.000000000000000000e+00 1.000000000000000000e+00 1.000000000000000000e+00 1.000000000000000000e+00 1.000000000000000000e+00 1.000000000000000000e+00 9.999375000000000346e-01 9.998750000000000693e-01 9.997812500000000657e-01 9.996875000000000622e-01 9.997500000000000275e-01 9.996249999999999858e-01 9.990624999999999645e-01 9.980937500000000018e-01 9.704687499999999911e-01 8.220625000000000293e-01 5.199375000000000524e-01 3.135000000000000009e-01 2.562812499999999605e-01 2.584687500000000249e-01 2.507499999999999729e-01 2.501562499999999689e-01 2.500312500000000382e-01 2.503437500000000315e-01 2.500312500000000382e-01 2.500000000000000000e-01 2.500000000000000000e-01 2.500000000000000000e-01 2.500000000000000000e-01 2.499062499999999964e-01 2.499687500000000173e-01 2.499687500000000173e-01 2.499062499999999964e-01 2.494999999999999996e-01 2.448750000000000093e-01 0.000000000000000000e+00 0.000000000000000000e+00 0.000000000000000000e+00 0.000000000000000000e+00
1.000000000000000000e+00 1.000000000000000000e+00 1.000000000000000000e+00 1.000000000000000000e+00 1.000000000000000000e+00 1.000000000000000000e+00 1.000000000000000000e+00 1.000000000000000000e+00 1.000000000000000000e+00 1.000000000000000000e+00 1.000000000000000000e+00 1.000000000000000000e+00 1.000000000000000000e+00 1.000000000000000000e+00 1.000000000000000000e+00 1.000000000000000000e+00 1.000000000000000000e+00 1.000000000000000000e+00 1.000000000000000000e+00 1.000000000000000000e+00 1.000000000000000000e+00 1.000000000000000000e+00 1.000000000000000000e+00 1.000000000000000000e+00 1.000000000000000000e+00 9.999687500000000728e-01 9.999687500000000728e-01 9.999687500000000728e-01 9.999062499999998854e-01 9.999062500000001075e-01 9.999687500000000728e-01 9.998750000000000693e-01 9.995937500000000586e-01 9.997812500000000657e-01 9.996874999999999512e-01 9.975000000000001643e-01 9.963750000000001217e-01 9.624062499999999076e-01 6.531562499999999938e-01 4.971562500000000218e-01 3.066250000000000364e-01 2.552499999999999769e-01 2.539687499999999654e-01 2.505000000000000004e-01 2.506562499999999694e-01 2.501875000000000071e-01 2.500624999999999654e-01 2.500000000000000000e-01 2.500000000000000000e-01 2.500000000000000000e-01 2.500000000000000000e-01 2.500000000000000000e-01 2.499687499999999896e-01 2.499687500000000173e-01 2.500000000000000000e-01 2.497812499999999825e-01 2.498437500000000033e-01 2.484062499999999951e-01 1.479999999999999927e-01 0.000000000000000000e+00 0.000000000000000000e+00
1.000000000000000000e+00 1.000000000000000000e+00 1.000000000000000000e+00 1.000000000000000000e+00 1.000000000000000000e+00 1.000000000000000000e+00 1.000000000000000000e+00 1.000000000000000000e+00 1.000000000000000000e+00 1.000000000000000000e+00 1.000000000000000000e+00 1.000000000000000000e+00 1.000000000000000000e+00 1.000000000000000000e+00 1.000000000000000000e+00 1.000000000000000000e+00 1.000000000000000000e+00 1.000000000000000000e+00 1.000000000000000000e+00 1.000000000000000000e+00 1.000000000000000000e+00 1.000000000000000000e+00 1.000000000000000000e+00 1.000000000000000000e+00 1.000000000000000000e+00 1.000000000000000000e+00 1.000000000000000000e+00 1.000000000000000000e+00 1.000000000000000000e+00 9.999687500000000728e-01 9.999062500000001075e-01 9.998750000000000693e-01 9.997499999999999165e-01 9.995625000000000204e-01 9.996562499999999130e-01 9.995312500000000933e-01 9.991875000000000062e-01 9.990937500000001137e-01 9.641875000000000862e-01 7.177500000000001101e-01 5.118125000000000036e-01 2.612499999999999822e-01 2.540000000000000036e-01 2.536249999999999893e-01 2.507499999999999729e-01 2.502499999999999725e-01 2.505937500000000040e-01 2.500000000000000000e-01 2.500937500000000036e-01 2.500000000000000000e-01 2.500624999999999654e-01 2.500000000000000000e-01 2.500312500000000382e-01 2.500000000000000000e-01 2.500000000000000000e-01 2.500312499999999827e-01 2.499687499999999896e-01 2.498124999999999929e-01 2.497187500000000449e-01 2.478750000000000120e-01 0.000000000000000000e+00
1.000000000000000000e+00 1.000000000000000000e+00 1.000000000000000000e+00 1.000000000000000000e+00 1.000000000000000000e+00 1.000000000000000000e+00 1.000000000000000000e+00 1.000000000000000000e+00 1.000000000000000000e+00 1.000000000000000000e+00 1.000000000000000000e+00 1.000000000000000000e+00 1.000000000000000000e+00 1.000000000000000000e+00 1.000000000000000000e+00 1.000000000000000000e+00 1.000000000000000000e+00 1.000000000000000000e+00 1.000000000000000000e+00 1.000000000000000000e+00 1.000000000000000000e+00 1.000000000000000000e+00 1.000000000000000000e+00 1.000000000000000000e+00 1.000000000000000000e+00 1.000000000000000000e+00 1.000000000000000000e+00 1.000000000000000000e+00 9.999687500000000728e-01 1.000000000000000000e+00 1.000000000000000000e+00 9.999687500000000728e-01 9.998437499999999201e-01 9.999375000000000346e-01 9.996875000000000622e-01 9.996562499999999130e-01 9.988749999999999574e-01 9.992499999999999716e-01 9.985625000000000195e-01 8.843750000000000222e-01 7.456562499999999094e-01 5.175625000000000364e-01 2.967187499999999756e-01 2.547812500000000147e-01 2.509062499999999973e-01 2.517187499999999356e-01 2.501562499999999689e-01 2.503124999999999933e-01 2.505937500000000040e-01 2.500312500000000382e-01 2.500000000000000000e-01 2.500624999999999654e-01 2.500000000000000000e-01 2.499687500000000173e-01 2.500000000000000000e-01 2.500000000000000000e-01 2.500000000000000000e-01 2.500000000000000000e-01 2.499687500000000173e-01 2.498437500000000033e-01 2.492187499999999889e-01
1.000000000000000000e+00 1.000000000000000000e+00 1.000000000000000000e+00 1.000000000000000000e+00 1.000000000000000000e+00 1.000000000000000000e+00 1.000000000000000000e+00 1.000000000000000000e+00 1.000000000000000000e+00 1.000000000000000000e+00 1.000000000000000000e+00 1.000000000000000000e+00 1.000000000000000000e+00 1.000000000000000000e+00 1.000000000000000000e+00 1.000000000000000000e+00 1.000000000000000000e+00 1.000000000000000000e+00 1.000000000000000000e+00 1.000000000000000000e+00 1.000000000000000000e+00 1.000000000000000000e+00 1.000000000000000000e+00 1.000000000000000000e+00 1.000000000000000000e+00 1.000000000000000000e+00 9.999687500000000728e-01 1.000000000000000000e+00 9.999687500000000728e-01 1.000000000000000000e+00 9.999687500000000728e-01 9.999687500000000728e-01 1.000000000000000000e+00 9.997187499999998783e-01 9.999062500000001075e-01 9.996874999999999512e-01 9.996249999999999858e-01 9.993437500000000862e-01 9.998124999999999929e-01 9.985312500000000924e-01 9.334062499999999929e-01 7.213437500000000613e-01 3.400312500000000071e-01 2.905625000000000013e-01 2.523437499999999778e-01 2.507812500000000111e-01 2.508437499999999765e-01 2.505625000000000213e-01 2.502812500000000107e-01 2.502499999999999725e-01 2.500000000000000000e-01 2.500000000000000000e-01 2.500000000000000000e-01 2.500312500000000382e-01 2.500000000000000000e-01 2.500000000000000000e-01 2.500000000000000000e-01 2.499687500000000173e-01 2.500000000000000000e-01 2.499687500000000173e-01 2.499375000000000069e-01
1.000000000000000000e+00 1.000000000000000000e+00 1.000000000000000000e+00 1.000000000000000000e+00 1.000000000000000000e+00 1.000000000000000000e+00 1.000000000000000000e+00 1.000000000000000000e+00 1.000000000000000000e+00 1.000000000000000000e+00 1.000000000000000000e+00 1.000000000000000000e+00 1.000000000000000000e+00 1.000000000000000000e+00 1.000000000000000000e+00 1.000000000000000000e+00 1.000000000000000000e+00 1.000000000000000000e+00 1.000000000000000000e+00 1.000000000000000000e+00 1.000000000000000000e+00 1.000000000000000000e+00 1.000000000000000000e+00 1.000000000000000000e+00 1.000000000000000000e+00 1.000000000000000000e+00 1.000000000000000000e+00 1.000000000000000000e+00 1.000000000000000000e+00 1.000000000000000000e+00 1.000000000000000000e+00 1.000000000000000000e+00 9.999375000000000346e-01 9.999375000000000346e-01 9.998437499999999201e-01 9.999062499999998854e-01 9.996875000000000622e-01 9.998437500000001421e-01 9.990312500000000373e-01 9.990937500000001137e-01 9.875000000000000444e-01 7.795937499999999742e-01 5.934062499999999130e-01 3.995937500000000253e-01 2.641249999999999987e-01 2.520624999999999671e-01 2.504062499999999969e-01 2.507499999999999729e-01 2.504687499999999623e-01 2.500624999999999654e-01 2.504062499999999969e-01 2.500000000000000000e-01 2.500000000000000000e-01 2.500000000000000000e-01 2.500000000000000000e-01 2.500624999999999654e-01 2.500000000000000000e-01 2.500000000000000000e-01 2.500000000000000000e-01 2.500000000000000000e-01 2.499062499999999964e-01
1.000000000000000000e+00 1.000000000000000000e+00 1.000000000000000000e+00 1.000000000000000000e+00 1.000000000000000000e+00 1.000000000000000000e+00 1.000000000000000000e+00 1.000000000000000000e+00 1.000000000000000000e+00 1.000000000000000000e+00 1.000000000000000000e+00 1.000000000000000000e+00 1.000000000000000000e+00 1.000000000000000000e+00 1.000000000000000000e+00 1.000000000000000000e+00 1.000000000000000000e+00 1.000000000000000000e+00 1.000000000000000000e+00 1.000000000000000000e+00 1.000000000000000000e+00 1.000000000000000000e+00 1.000000000000000000e+00 1.000000000000000000e+00 1.000000000000000000e+00 1.000000000000000000e+00 1.000000000000000000e+00 1.000000000000000000e+00 1.000000000000000000e+00 9.999687500000000728e-01 1.000000000000000000e+00 9.999687500000000728e-01 9.999687500000000728e-01 9.999375000000000346e-01 1.000000000000000000e+00 9.996874999999999512e-01 9.994999999999999440e-01 9.995937500000000586e-01 9.993750000000000133e-01 9.982812500000000089e-01 9.956875000000000586e-01 9.789999999999998703e-01 8.408124999999999627e-01 5.438125000000000320e-01 3.610937499999999911e-01 2.641874999999999640e-01 2.515624999999999667e-01 2.510312499999999836e-01 2.510312499999999836e-01 2.504687499999999623e-01 2.502499999999999725e-01 2.500312500000000382e-01 2.500000000000000000e-01 2.500624999999999654e-01 2.500000000000000000e-01 2.500000000000000000e-01 2.500000000000000000e-01 2.500000000000000000e-01 2.499687500000000173e-01 2.500000000000000000e-01 2.500000000000000000e-01
1.000000000000000000e+00 1.000000000000000000e+00 1.000000000000000000e+00 1.000000000000000000e+00 1.000000000000000000e+00 1.000000000000000000e+00 1.000000000000000000e+00 1.000000000000000000e+00 1.000000000000000000e+00 1.000000000000000000e+00 1.000000000000000000e+00 1.000000000000000000e+00 1.000000000000000000e+00 1.000000000000000000e+00 1.000000000000000000e+00 1.000000000000000000e+00 1.000000000000000000e+00 1.000000000000000000e+00 1.000000000000000000e+00 1.000000000000000000e+00 1.000000000000000000e+00 1.000000000000000000e+00 1.000000000000000000e+00 1.000000000000000000e+00 1.000000000000000000e+00 1.000000000000000000e+00 1.000000000000000000e+00 1.000000000000000000e+00 1.000000000000000000e+00 1.000000000000000000e+00 1.000000000000000000e+00 1.000000000000000000e+00 1.000000000000000000e+00 9.999687500000000728e-01 9.998749999999999583e-01 9.999062500000001075e-01 9.998124999999999929e-01 9.996249999999999858e-01 9.995312500000000933e-01 9.993750000000000133e-01 9.984062500000000506e-01 9.950625000000000719e-01 9.636562499999999920e-01 8.034375000000000266e-01 4.730000000000000315e-01 3.399375000000000036e-01 2.614062499999999512e-01 2.521249999999999880e-01 2.520312500000000400e-01 2.504687499999999623e-01 2.502187500000000453e-01 2.500937500000000036e-01 2.506249999999999867e-01 2.500624999999999654e-01 2.500312500000000382e-01 2.500000000000000000e-01 2.500624999999999654e-01 2.500000000000000000e-01 2.500000000000000000e-01 2.500000000000000000e-01 2.500000000000000000e-01
1.000000000000000000e+00 1.000000000000000000e+00 1.000000000000000000e+00 1.000000000000000000e+00 1.000000000000000000e+00 1.000000000000000000e+00 1.000000000000000000e+00 1.000000000000000000e+00 1.000000000000000000e+00 1.000000000000000000e+00 1.000000000000000000e+00 1.000000000000000000e+00 1.000000000000000000e+00 1.000000000000000000e+00 1.000000000000000000e+00 1.000000000000000000e+00 1.000000000000000000e+00 1.000000000000000000e+00 1.000000000000000000e+00 1.000000000000000000e+00 1.000000000000000000e+00 1.000000000000000000e+00 1.000000000000000000e+00 1.000000000000000000e+00 1.000000000000000000e+00 1.000000000000000000e+00 1.000000000000000000e+00 1.000000000000000000e+00 1.000000000000000000e+00 1.000000000000000000e+00 1.000000000000000000e+00 1.000000000000000000e+00 1.000000000000000000e+00 1.000000000000000000e+00 9.998437499999999201e-01 1.000000000000000000e+00 9.999687500000000728e-01 9.997812500000000657e-01 9.994687499999999059e-01 9.997187499999998783e-01 9.995937500000000586e-01 9.985625000000000195e-01 9.990312500000000373e-01 8.950937500000002434e-01 7.418749999999999512e-01 4.877499999999999614e-01 2.970625000000000071e-01 2.567187499999999956e-01 2.513437499999999769e-01 2.503750000000000142e-01 2.511250000000000426e-01 2.500624999999999654e-01 2.508437499999999765e-01 2.503124999999999933e-01 2.501249999999999862e-01 2.500000000000000000e-01 2.500000000000000000e-01 2.500000000000000000e-01 2.500000000000000000e-01 2.500000000000000000e-01 2.500000000000000000e-01
1.000000000000000000e+00 1.000000000000000000e+00 1.000000000000000000e+00 1.000000000000000000e+00 1.000000000000000000e+00 1.000000000000000000e+00 1.000000000000000000e+00 1.000000000000000000e+00 1.000000000000000000e+00 1.000000000000000000e+00 1.000000000000000000e+00 1.000000000000000000e+00 1.000000000000000000e+00 1.000000000000000000e+00 1.000000000000000000e+00 1.000000000000000000e+00 1.000000000000000000e+00 1.000000000000000000e+00 1.000000000000000000e+00 1.000000000000000000e+00 1.000000000000000000e+00 1.000000000000000000e+00 1.000000000000000000e+00 1.000000000000000000e+00 1.000000000000000000e+00 1.000000000000000000e+00 1.000000000000000000e+00 1.000000000000000000e+00 1.000000000000000000e+00 1.000000000000000000e+00 1.000000000000000000e+00 1.000000000000000000e+00 1.000000000000000000e+00 1.000000000000000000e+00 9.999375000000000346e-01 9.999375000000000346e-01 9.999375000000000346e-01 9.997499999999999165e-01 9.996562499999999130e-01 9.996249999999999858e-01 9.996874999999999512e-01 9.997187499999998783e-01 9.965937499999999449e-01 9.964062500000000488e-01 9.018124999999999059e-01 6.694687500000000568e-01 4.549999999999999600e-01 2.711250000000000049e-01 2.540937500000000071e-01 2.514062499999999978e-01 2.503749999999999587e-01 2.506562500000000249e-01 2.500625000000000209e-01 2.504374999999999796e-01 2.500624999999999654e-01 2.500000000000000000e-01 2.500000000000000000e-01 2.500000000000000000e-01 2.500000000000000000e-01 2.500624999999999654e-01 2.500000000000000000e-01
1.000000000000000000e+00 1.000000000000000000e+00 1.000000000000000000e+00 1.000000000000000000e+00 1.000000000000000000e+00 1.000000000000000000e+00 1.000000000000000000e+00 1.000000000000000000e+00 1.000000000000000000e+00 1.000000000000000000e+00 1.000000000000000000e+00 1.000000000000000000e+00 1.000000000000000000e+00 1.000000000000000000e+00 1.000000000000000000e+00 1.000000000000000000e+00 1.000000000000000000e+00 1.000000000000000000e+00 1.000000000000000000e+00 1.000000000000000000e+00 1.000000000000000000e+00 1.000000000000000000e+00 1.000000000000000000e+00 1.000000000000000000e+00 1.000000000000000000e+00 1.000000000000000000e+00 1.000000000000000000e+00 1.000000000000000000e+00 1.000000000000000000e+00 1.000000000000000000e+00 1.000000000000000000e+00 1.000000000000000000e+00 1.000000000000000000e+00 9.999687500000000728e-01 1.000000000000000000e+00 1.000000000000000000e+00 9.999375000000000346e-01 9.999062500000001075e-01 9.999687500000000728e-01 9.997499999999999165e-01 9.995625000000000204e-01 9.994687499999999059e-01 9.986249999999999849e-01 9.986875000000001723e-01 9.943750000000000089e-01 8.729062499999999947e-01 5.869999999999999662e-01 3.927187500000000053e-01 2.649374999999999925e-01 2.550937500000000080e-01 2.510937500000000044e-01 2.503437499999999760e-01 2.504374999999999796e-01 2.500000000000000000e-01 2.500624999999999654e-01 2.501875000000000071e-01 2.500000000000000000e-01 2.500312500000000382e-01 2.500000000000000000e-01 2.500000000000000000e-01 2.500000000000000000e-01
1.000000000000000000e+00 1.000000000000000000e+00 1.000000000000000000e+00 1.000000000000000000e+00 1.000000000000000000e+00 1.000000000000000000e+00 1.000000000000000000e+00 1.000000000000000000e+00 1.000000000000000000e+00 1.000000000000000000e+00 1.000000000000000000e+00 1.000000000000000000e+00 1.000000000000000000e+00 1.000000000000000000e+00 1.000000000000000000e+00 1.000000000000000000e+00 1.000000000000000000e+00 1.000000000000000000e+00 1.000000000000000000e+00 1.000000000000000000e+00 1.000000000000000000e+00 1.000000000000000000e+00 1.000000000000000000e+00 1.000000000000000000e+00 1.000000000000000000e+00 1.000000000000000000e+00 1.000000000000000000e+00 1.000000000000000000e+00 1.000000000000000000e+00 1.000000000000000000e+00 1.000000000000000000e+00 1.000000000000000000e+00 1.000000000000000000e+00 1.000000000000000000e+00 1.000000000000000000e+00 1.000000000000000000e+00 9.999687500000000728e-01 9.999687500000000728e-01 9.999687500000000728e-01 9.998749999999999583e-01 9.997500000000000275e-01 9.995937500000000586e-01 9.997812500000000657e-01 9.989375000000000338e-01 9.997812500000000657e-01 9.945625000000000160e-01 8.683125000000000426e-01 6.472499999999999920e-01 2.672812500000000258e-01 2.583437499999999831e-01 2.550000000000000044e-01 2.510624999999999662e-01 2.511875000000000080e-01 2.500312500000000382e-01 2.501562499999999689e-01 2.501562499999999689e-01 2.500312500000000382e-01 2.500000000000000000e-01 2.500000000000000000e-01 2.500000000000000000e-01 2.500000000000000000e-01
1.000000000000000000e+00 1.000000000000000000e+00 1.000000000000000000e+00 1.000000000000000000e+00 1.000000000000000000e+00 1.000000000000000000e+00 1.000000000000000000e+00 1.000000000000000000e+00 1.000000000000000000e+00 1.000000000000000000e+00 1.000000000000000000e+00 1.000000000000000000e+00 1.000000000000000000e+00 1.000000000000000000e+00 1.000000000000000000e+00 1.000000000000000000e+00 1.000000000000000000e+00 1.000000000000000000e+00 1.000000000000000000e+00 1.000000000000000000e+00 1.000000000000000000e+00 1.000000000000000000e+00 1.000000000000000000e+00 1.000000000000000000e+00 1.000000000000000000e+00 1.000000000000000000e+00 1.000000000000000000e+00 1.000000000000000000e+00 1.000000000000000000e+00 1.000000000000000000e+00 1.000000000000000000e+00 1.000000000000000000e+00 1.000000000000000000e+00 1.000000000000000000e+00 1.000000000000000000e+00 9.999687500000000728e-01 9.999687500000000728e-01 1.000000000000000000e+00 9.999687500000000728e-01 9.999687500000000728e-01 9.997500000000000275e-01 9.998124999999999929e-01 9.996249999999999858e-01 9.995937500000000586e-01 9.980937500000000018e-01 9.956250000000000933e-01 9.834687499999998916e-01 7.865937499999999805e-01 5.398125000000000284e-01 3.838437499999999281e-01 2.631562499999999805e-01 2.517500000000000293e-01 2.502499999999999725e-01 2.502187499999999898e-01 2.509374999999999800e-01 2.502187499999999898e-01 2.500312500000000382e-01 2.503750000000000142e-01 2.500000000000000000e-01 2.500000000000000000e-01 2.500000000000000000e-01
1.000000000000000000e+00 1.000000000000000000e+00 1.000000000000000000e+00 1.000000000000000000e+00 1.000000000000000000e+00 1.000000000000000000e+00 1.000000000000000000e+00 1.000000000000000000e+00 1.000000000000000000e+00 1.000000000000000000e+00 1.000000000000000000e+00 1.000000000000000000e+00 1.000000000000000000e+00 1.000000000000000000e+00 1.000000000000000000e+00 1.000000000000000000e+00 1.000000000000000000e+00 1.000000000000000000e+00 1.000000000000000000e+00 1.000000000000000000e+00 1.000000000000000000e+00 1.000000000000000000e+00 1.000000000000000000e+00 1.000000000000000000e+00 1.000000000000000000e+00 1.000000000000000000e+00 1.000000000000000000e+00 1.000000000000000000e+00 1.000000000000000000e+00 1.000000000000000000e+00 1.000000000000000000e+00 1.000000000000000000e+00 1.000000000000000000e+00 1.000000000000000000e+00 1.000000000000000000e+00 1.000000000000000000e+00 1.000000000000000000e+00 1.000000000000000000e+00 9.999687500000000728e-01 9.999375000000000346e-01 9.998750000000000693e-01 9.998437499999999201e-01 9.997499999999999165e-01 9.997187500000001004e-01 9.994374999999999787e-01 9.982499999999999707e-01 9.968437500000000284e-01 9.873125000000000373e-01 7.281250000000000222e-01 5.634062499999999973e-01 3.401250000000000107e-01 2.563124999999999987e-01 2.512500000000000289e-01 2.509687500000000182e-01 2.516874999999999529e-01 2.502499999999999725e-01 2.502499999999999725e-01 2.504374999999999796e-01 2.500000000000000000e-01 2.500624999999999654e-01 2.500000000000000000e-01
1.000000000000000000e+00 1.000000000000000000e+00 1.000000000000000000e+00 1.000000000000000000e+00 1.000000000000000000e+00 1.000000000000000000e+00 1.000000000000000000e+00 1.000000000000000000e+00 1.000000000000000000e+00 1.000000000000000000e+00 1.000000000000000000e+00 1.000000000000000000e+00 1.000000000000000000e+00 1.000000000000000000e+00 1.000000000000000000e+00 1.000000000000000000e+00 1.000000000000000000e+00 1.000000000000000000e+00 1.000000000000000000e+00 1.000000000000000000e+00 1.000000000000000000e+00 1.000000000000000000e+00 1.000000000000000000e+00 1.000000000000000000e+00 1.000000000000000000e+00 1.000000000000000000e+00 1.000000000000000000e+00 1.000000000000000000e+00 1.000000000000000000e+00 1.000000000000000000e+00 1.000000000000000000e+00 1.000000000000000000e+00 1.000000000000000000e+00 1.000000000000000000e+00 1.000000000000000000e+00 1.000000000000000000e+00 1.000000000000000000e+00 1.000000000000000000e+00 1.000000000000000000e+00 9.999375000000000346e-01 9.999687500000000728e-01 9.998750000000000693e-01 9.999062500000001075e-01 9.998124999999999929e-01 9.995625000000000204e-01 9.995625000000000204e-01 9.991249999999999298e-01 9.986874999999999503e-01 9.722187500000000204e-01 5.756249999999999423e-01 4.821875000000000466e-01 2.848125000000000240e-01 2.537500000000000311e-01 2.526875000000000648e-01 2.518437500000000329e-01 2.506249999999999867e-01 2.500937500000000036e-01 2.500937500000000036e-01 2.501875000000000071e-01 2.500312500000000382e-01 2.500312500000000382e-01
1.000000000000000000e+00 1.000000000000000000e+00 1.000000000000000000e+00 1.000000000000000000e+00 1.000000000000000000e+00 1.000000000000000000e+00 1.000000000000000000e+00 1.000000000000000000e+00 1.000000000000000000e+00 1.000000000000000000e+00 1.000000000000000000e+00 1.000000000000000000e+00 1.000000000000000000e+00 1.000000000000000000e+00 1.000000000000000000e+00 1.000000000000000000e+00 1.000000000000000000e+00 1.000000000000000000e+00 1.000000000000000000e+00 1.000000000000000000e+00 1.000000000000000000e+00 1.000000000000000000e+00 1.000000000000000000e+00 1.000000000000000000e+00 1.000000000000000000e+00 1.000000000000000000e+00 1.000000000000000000e+00 1.000000000000000000e+00 1.000000000000000000e+00 1.000000000000000000e+00 1.000000000000000000e+00 1.000000000000000000e+00 1.000000000000000000e+00 1.000000000000000000e+00 1.000000000000000000e+00 1.000000000000000000e+00 1.000000000000000000e+00 1.000000000000000000e+00 9.999687500000000728e-01 9.999062500000001075e-01 9.999375000000000346e-01 9.999687500000000728e-01 9.998124999999999929e-01 9.997187500000001004e-01 9.995000000000000551e-01 9.997187500000001004e-01 9.991250000000000409e-01 9.982499999999999707e-01 9.960937500000000000e-01 8.883125000000001714e-01 7.284374999999999600e-01 4.658125000000000182e-01 3.106250000000000400e-01 2.550625000000000253e-01 2.515312500000000395e-01 2.508437499999999765e-01 2.520000000000000018e-01 2.500312500000000382e-01 2.503124999999999933e-01 2.500312500000000382e-01 2.500000000000000000e-01
1.000000000000000000e+00 1.000000000000000000e+00 1.000000000000000000e+00 1.000000000000000000e+00 1.000000000000000000e+00 1.000000000000000000e+00 1.000000000000000000e+00 1.000000000000000000e+00 1.000000000000000000e+00 1.000000000000000000e+00 1.000000000000000000e+00 1.000000000000000000e+00 1.000000000000000000e+00 1.000000000000000000e+00 1.000000000000000000e+00 1.000000000000000000e+00 1.000000000000000000e+00 1.000000000000000000e+00 1.000000000000000000e+00 1.000000000000000000e+00 1.000000000000000000e+00 1.000000000000000000e+00 1.000000000000000000e+00 1.000000000000000000e+00 1.000000000000000000e+00 1.000000000000000000e+00 1.000000000000000000e+00 1.000000000000000000e+00 1.000000000000000000e+00 1.000000000000000000e+00 1.000000000000000000e+00 1.000000000000000000e+00 1.000000000000000000e+00 1.000000000000000000e+00 1.000000000000000000e+00 1.000000000000000000e+00 1.000000000000000000e+00 1.000000000000000000e+00 9.999687500000000728e-01 1.000000000000000000e+00 9.999687500000000728e-01 9.999687500000000728e-01 9.999687500000000728e-01 9.998437499999999201e-01 9.997187499999998783e-01 9.996562499999999130e-01 9.996249999999999858e-01 9.986249999999999849e-01 9.993750000000000133e-01 9.766874999999999307e-01 9.122812500000000435e-01 6.706562499999999538e-01 3.730937500000000573e-01 2.605312499999999920e-01 2.554062499999999458e-01 2.504374999999999796e-01 2.510000000000000009e-01 2.502187500000000453e-01 2.503437499999999760e-01 2.504062500000000524e-01 2.500000000000000000e-01
1.000000000000000000e+00 1.000000000000000000e+00 1.000000000000000000e+00 1.000000000000000000e+00 1.000000000000000000e+00 1.000000000000000000e+00 1.000000000000000000e+00 1.000000000000000000e+00 1.000000000000000000e+00 1.000000000000000000e+00 1.000000000000000000e+00 1.000000000000000000e+00 1.000000000000000000e+00 1.000000000000000000e+00 1.000000000000000000e+00 1.000000000000000000e+00 1.000000000000000000e+00 1.000000000000000000e+00 1.000000000000000000e+00 1.000000000000000000e+00 1.000000000000000000e+00 1.000000000000000000e+00 1.000000000000000000e+00 1.000000000000000000e+00 1.000000000000000000e+00 1.000000000000000000e+00 1.000000000000000000e+00 1.000000000000000000e+00 1.000000000000000000e+00 1.000000000000000000e+00 1.000000000000000000e+00 1.000000000000000000e+00 1.000000000000000000e+00 1.000000000000000000e+00 1.000000000000000000e+00 1.000000000000000000e+00 1.000000000000000000e+00 1.000000000000000000e+00 1.000000000000000000e+00 1.000000000000000000e+00 1.000000000000000000e+00 1.000000000000000000e+00 9.999687500000000728e-01 9.998750000000000693e-01 9.998437499999999201e-01 9.996562499999999130e-01 9.997187499999998783e-01 9.997187500000001004e-01 9.993437499999998641e-01 9.980937500000000018e-01 9.964999999999999414e-01 8.921250000000000568e-01 6.234062499999999396e-01 4.067500000000000004e-01 2.789062500000000222e-01 2.519375000000000364e-01 2.509687500000000182e-01 2.520937500000000053e-01 2.504062499999999969e-01 2.504687499999999623e-01 2.500937500000000036e-01
1.000000000000000000e+00 1.000000000000000000e+00 1.000000000000000000e+00 1.000000000000000000e+00 1.000000000000000000e+00 1.000000000000000000e+00 1.000000000000000000e+00 1.000000000000000000e+00 1.000000000000000000e+00 1.000000000000000000e+00 1.000000000000000000e+00 1.000000000000000000e+00 1.000000000000000000e+00 1.000000000000000000e+00 1.000000000000000000e+00 1.000000000000000000e+00 1.000000000000000000e+00 1.000000000000000000e+00 1.000000000000000000e+00 1.000000000000000000e+00 1.000000000000000000e+00 1.000000000000000000e+00 1.000000000000000000e+00 1.000000000000000000e+00 1.000000000000000000e+00 1.000000000000000000e+00 1.000000000000000000e+00 1.000000000000000000e+00 1.000000000000000000e+00 1.000000000000000000e+00 1.000000000000000000e+00 1.000000000000000000e+00 1.000000000000000000e+00 1.000000000000000000e+00 1.000000000000000000e+00 1.000000000000000000e+00 1.000000000000000000e+00 1.000000000000000000e+00 1.000000000000000000e+00 1.000000000000000000e+00 1.000000000000000000e+00 1.000000000000000000e+00 9.999687500000000728e-01 1.000000000000000000e+00 9.999375000000000346e-01 9.997500000000000275e-01 9.994687499999999059e-01 9.996562500000001350e-01 9.994687499999999059e-01 9.990625000000001865e-01 9.981562499999998561e-01 9.878750000000000586e-01 7.148750000000000382e-01 5.207499999999999352e-01 3.161875000000000102e-01 2.657187500000000036e-01 2.543749999999999623e-01 2.508750000000000147e-01 2.510000000000000009e-01 2.512812500000000115e-01 2.501875000000000071e-01
1.000000000000000000e+00 1.000000000000000000e+00 1.000000000000000000e+00 1.000000000000000000e+00 1.000000000000000000e+00 1.000000000000000000e+00 1.000000000000000000e+00 1.000000000000000000e+00 1.000000000000000000e+00 1.000000000000000000e+00 1.000000000000000000e+00 1.000000000000000000e+00 1.000000000000000000e+00 1.000000000000000000e+00 1.000000000000000000e+00 1.000000000000000000e+00 1.000000000000000000e+00 1.000000000000000000e+00 1.000000000000000000e+00 1.000000000000000000e+00 1.000000000000000000e+00 1.000000000000000000e+00 1.000000000000000000e+00 1.000000000000000000e+00 1.000000000000000000e+00 1.000000000000000000e+00 1.000000000000000000e+00 1.000000000000000000e+00 1.000000000000000000e+00 1.000000000000000000e+00 1.000000000000000000e+00 1.000000000000000000e+00 1.000000000000000000e+00 1.000000000000000000e+00 1.000000000000000000e+00 1.000000000000000000e+00 1.000000000000000000e+00 1.000000000000000000e+00 1.000000000000000000e+00 1.000000000000000000e+00 1.000000000000000000e+00 1.000000000000000000e+00 1.000000000000000000e+00 1.000000000000000000e+00 9.999062500000001075e-01 9.999687500000000728e-01 9.998437499999999201e-01 9.995937500000000586e-01 9.996562499999999130e-01 9.994687499999999059e-01 9.998437499999999201e-01 9.980937500000000018e-01 9.860312500000001368e-01 7.593750000000000222e-01 5.077812500000000728e-01 3.164374999999999827e-01 2.555625000000000258e-01 2.510000000000000009e-01 2.505000000000000004e-01 2.510625000000000218e-01 2.501249999999999862e-01
1.000000000000000000e+00 1.000000000000000000e+00 1.000000000000000000e+00 1.000000000000000000e+00 1.000000000000000000e+00 1.000000000000000000e+00 1.000000000000000000e+00 1.000000000000000000e+00 1.000000000000000000e+00 1.000000000000000000e+00 1.000000000000000000e+00 1.000000000000000000e+00 1.000000000000000000e+00 1.000000000000000000e+00 1.000000000000000000e+00 1.000000000000000000e+00 1.000000000000000000e+00 1.000000000000000000e+00 1.000000000000000000e+00 1.000000000000000000e+00 1.000000000000000000e+00 1.000000000000000000e+00 1.000000000000000000e+00 1.000000000000000000e+00 1.000000000000000000e+00 1.000000000000000000e+00 1.000000000000000000e+00 1.000000000000000000e+00 1.000000000000000000e+00 1.000000000000000000e+00 1.000000000000000000e+00 1.000000000000000000e+00 1.000000000000000000e+00 1.000000000000000000e+00 1.000000000000000000e+00 1.000000000000000000e+00 1.000000000000000000e+00 1.000000000000000000e+00 1.000000000000000000e+00 1.000000000000000000e+00 1.000000000000000000e+00 9.999687500000000728e-01 1.000000000000000000e+00 1.000000000000000000e+00 9.999687500000000728e-01 1.000000000000000000e+00 9.997812500000000657e-01 9.997812500000000657e-01 9.996874999999999512e-01 9.996562500000001350e-01 9.993124999999999369e-01 9.989062499999998845e-01 9.935000000000000497e-01 8.798125000000001084e-01 7.814062500000000799e-01 4.226874999999999938e-01 2.949374999999999636e-01 2.698437499999999933e-01 2.540312499999999862e-01 2.522187500000000471e-01 2.507187499999999902e-01
1.000000000000000000e+00 1.000000000000000000e+00 1.000000000000000000e+00 1.000000000000000000e+00 1.000000000000000000e+00 1.000000000000000000e+00 1.000000000000000000e+00 1.000000000000000000e+00 1.000000000000000000e+00 1.000000000000000000e+00 1.000000000000000000e+00 1.000000000000000000e+00 1.000000000000000000e+00 1.000000000000000000e+00 1.000000000000000000e+00 1.000000000000000000e+00 1.000000000000000000e+00 1.000000000000000000e+00 1.000000000000000000e+00 1.000000000000000000e+00 1.000000000000000000e+00 1.000000000000000000e+00 1.000000000000000000e+00 1.000000000000000000e+00 1.000000000000000000e+00 1.000000000000000000e+00 1.000000000000000000e+00 1.000000000000000000e+00 1.000000000000000000e+00 1.000000000000000000e+00 1.000000000000000000e+00 1.000000000000000000e+00 1.000000000000000000e+00 1.000000000000000000e+00 1.000000000000000000e+00 1.000000000000000000e+00 1.000000000000000000e+00 1.000000000000000000e+00 1.000000000000000000e+00 1.000000000000000000e+00 1.000000000000000000e+00 1.000000000000000000e+00 1.000000000000000000e+00 1.000000000000000000e+00 1.000000000000000000e+00 9.999687500000000728e-01 9.999375000000000346e-01 9.998750000000000693e-01 9.998125000000002149e-01 9.997499999999999165e-01 9.996249999999999858e-01 9.994999999999999440e-01 9.982812500000000089e-01 9.948750000000000648e-01 8.539687499999999432e-01 7.126562499999999911e-01 4.170312499999999645e-01 2.941874999999999907e-01 2.530000000000000027e-01 2.529062499999999991e-01 2.518124999999999947e-01
1.000000000000000000e+00 1.000000000000000000e+00 1.000000000000000000e+00 1.000000000000000000e+00 1.000000000000000000e+00 1.000000000000000000e+00 1.000000000000000000e+00 1.000000000000000000e+00 1.000000000000000000e+00 1.000000000000000000e+00 1.000000000000000000e+00 1.000000000000000000e+00 1.000000000000000000e+00 1.000000000000000000e+00 1.000000000000000000e+00 1.000000000000000000e+00 1.000000000000000000e+00 1.000000000000000000e+00 1.000000000000000000e+00 1.000000000000000000e+00 1.000000000000000000e+00 1.000000000000000000e+00 1.000000000000000000e+00 1.000000000000000000e+00 1.000000000000000000e+00 1.000000000000000000e+00 1.000000000000000000e+00 1.000000000000000000e+00 1.000000000000000000e+00 1.000000000000000000e+00 1.000000000000000000e+00 1.000000000000000000e+00 1.000000000000000000e+00 1.000000000000000000e+00 1.000000000000000000e+00 1.000000000000000000e+00 1.000000000000000000e+00 1.000000000000000000e+00 1.000000000000000000e+00 1.000000000000000000e+00 1.000000000000000000e+00 9.999687500000000728e-01 1.000000000000000000e+00 1.000000000000000000e+00 1.000000000000000000e+00 1.000000000000000000e+00 9.999687500000000728e-01 9.998749999999999583e-01 9.999687500000000728e-01 9.998437499999999201e-01 9.997187500000001004e-01 9.996562500000001350e-01 9.989062499999998845e-01 9.998124999999999929e-01 9.987500000000000266e-01 7.904999999999999805e-01 6.597187500000000204e-01 3.846249999999999947e-01 2.713750000000000329e-01 2.507187499999999902e-01 2.512187499999999907e-01
1.000000000000000000e+00 1.000000000000000000e+00 1.000000000000000000e+00 1.000000000000000000e+00 1.000000000000000000e+00 1.000000000000000000e+00 1.000000000000000000e+00 1.000000000000000000e+00 1.000000000000000000e+00 1.000000000000000000e+00 1.000000000000000000e+00 1.000000000000000000e+00 1.000000000000000000e+00 1.000000000000000000e+00 1.000000000000000000e+00 1.000000000000000000e+00 1.000000000000000000e+00 1.000000000000000000e+00 1.000000000000000000e+00 1.000000000000000000e+00 1.000000000000000000e+00 1.000000000000000000e+00 1.000000000000000000e+00 1.000000000000000000e+00 1.000000000000000000e+00 1.000000000000000000e+00 1.000000000000000000e+00 1.000000000000000000e+00 1.000000000000000000e+00 1.000000000000000000e+00 1.000000000000000000e+00 1.000000000000000000e+00 1.000000000000000000e+00 1.000000000000000000e+00 1.000000000000000000e+00 1.000000000000000000e+00 1.000000000000000000e+00 1.000000000000000000e+00 1.000000000000000000e+00 1.000000000000000000e+00 1.000000000000000000e+00 1.000000000000000000e+00 1.000000000000000000e+00 1.000000000000000000e+00 1.000000000000000000e+00 9.999687500000000728e-01 9.999687500000000728e-01 9.999375000000000346e-01 9.999375000000000346e-01 9.997187499999998783e-01 9.997187499999998783e-01 9.995312500000000933e-01 9.999062500000001075e-01 9.988124999999999920e-01 9.971874999999998934e-01 9.916562499999999059e-01 9.364374999999999227e-01 6.197187499999999849e-01 3.734062500000000506e-01 2.671249999999999458e-01 2.517812499999999565e-01
1.000000000000000000e+00 1.000000000000000000e+00 1.000000000000000000e+00 1.000000000000000000e+00 1.000000000000000000e+00 1.000000000000000000e+00 1.000000000000000000e+00 1.000000000000000000e+00 1.000000000000000000e+00 1.000000000000000000e+00 1.000000000000000000e+00 1.000000000000000000e+00 1.000000000000000000e+00 1.000000000000000000e+00 1.000000000000000000e+00 1.000000000000000000e+00 1.000000000000000000e+00 1.000000000000000000e+00 1.000000000000000000e+00 1.000000000000000000e+00 1.000000000000000000e+00 1.000000000000000000e+00 1.000000000000000000e+00 1.000000000000000000e+00 1.000000000000000000e+00 1.000000000000000000e+00 1.000000000000000000e+00 1.000000000000000000e+00 1.000000000000000000e+00 1.000000000000000000e+00 1.000000000000000000e+00 1.000000000000000000e+00 1.000000000000000000e+00 1.000000000000000000e+00 1.000000000000000000e+00 1.000000000000000000e+00 1.000000000000000000e+00 1.000000000000000000e+00 1.000000000000000000e+00 1.000000000000000000e+00 1.000000000000000000e+00 1.000000000000000000e+00 1.000000000000000000e+00 1.000000000000000000e+00 9.999687500000000728e-01 9.999687500000000728e-01 1.000000000000000000e+00 9.999687500000000728e-01 9.999687500000000728e-01 9.999375000000000346e-01 9.999687500000000728e-01 9.999375000000000346e-01 9.996874999999999512e-01 9.994374999999999787e-01 9.995937500000000586e-01 9.989999999999999991e-01 9.679687500000000444e-01 7.691562499999999858e-01 6.095312499999999689e-01 3.598437500000000178e-01 2.623750000000000249e-01
1.000000000000000000e+00 1.000000000000000000e+00 1.000000000000000000e+00 1.000000000000000000e+00 1.000000000000000000e+00 1.000000000000000000e+00 1.000000000000000000e+00 1.000000000000000000e+00 1.000000000000000000e+00 1.000000000000000000e+00 1.000000000000000000e+00 1.000000000000000000e+00 1.000000000000000000e+00 1.000000000000000000e+00 1.000000000000000000e+00 1.000000000000000000e+00 1.000000000000000000e+00 1.000000000000000000e+00 1.000000000000000000e+00 1.000000000000000000e+00 1.000000000000000000e+00 1.000000000000000000e+00 1.000000000000000000e+00 1.000000000000000000e+00 1.000000000000000000e+00 1.000000000000000000e+00 1.000000000000000000e+00 1.000000000000000000e+00 1.000000000000000000e+00 1.000000000000000000e+00 1.000000000000000000e+00 1.000000000000000000e+00 1.000000000000000000e+00 1.000000000000000000e+00 1.000000000000000000e+00 1.000000000000000000e+00 1.000000000000000000e+00 1.000000000000000000e+00 1.000000000000000000e+00 1.000000000000000000e+00 1.000000000000000000e+00 1.000000000000000000e+00 1.000000000000000000e+00 1.000000000000000000e+00 1.000000000000000000e+00 1.000000000000000000e+00 9.999687500000000728e-01 9.999687500000000728e-01 9.999375000000000346e-01 9.999687500000000728e-01 9.998124999999999929e-01 9.997500000000000275e-01 9.995937500000000586e-01 9.995937500000000586e-01 9.994687499999999059e-01 9.994062500000000515e-01 9.992499999999999716e-01 9.519374999999999920e-01 7.751249999999999529e-01 4.374062499999999964e-01 3.236249999999999960e-01
1.000000000000000000e+00 1.000000000000000000e+00 1.000000000000000000e+00 1.000000000000000000e+00 1.000000000000000000e+00 1.000000000000000000e+00 1.000000000000000000e+00 1.000000000000000000e+00 1.000000000000000000e+00 1.000000000000000000e+00 1.000000000000000000e+00 1.000000000000000000e+00 1.000000000000000000e+00 1.000000000000000000e+00 1.000000000000000000e+00 1.000000000000000000e+00 1.000000000000000000e+00 1.000000000000000000e+00 1.000000000000000000e+00 1.000000000000000000e+00 1.000000000000000000e+00 1.000000000000000000e+00 1.000000000000000000e+00 1.000000000000000000e+00 1.000000000000000000e+00 1.000000000000000000e+00 1.000000000000000000e+00 1.000000000000000000e+00 1.000000000000000000e+00 1.000000000000000000e+00 1.000000000000000000e+00 1.000000000000000000e+00 1.000000000000000000e+00 1.000000000000000000e+00 1.000000000000000000e+00 1.000000000000000000e+00 1.000000000000000000e+00 1.000000000000000000e+00 1.000000000000000000e+00 1.000000000000000000e+00 1.000000000000000000e+00 1.000000000000000000e+00 1.000000000000000000e+00 1.000000000000000000e+00 1.000000000000000000e+00 1.000000000000000000e+00 9.999687500000000728e-01 1.000000000000000000e+00 9.999687500000000728e-01 9.999062500000001075e-01 9.999062500000001075e-01 9.998749999999999583e-01 9.998124999999999929e-01 9.996562499999999130e-01 9.996874999999999512e-01 9.999062500000001075e-01 9.996562499999999130e-01 9.977499999999999147e-01 9.363437500000000302e-01 7.342499999999999583e-01 4.655624999999999902e-01
1.000000000000000000e+00 1.000000000000000000e+00 1.000000000000000000e+00 1.000000000000000000e+00 1.000000000000000000e+00 1.000000000000000000e+00 1.000000000000000000e+00 1.000000000000000000e+00 1.000000000000000000e+00 1.000000000000000000e+00 1.000000000000000000e+00 1.000000000000000000e+00 1.000000000000000000e+00 1.000000000000000000e+00 1.000000000000000000e+00 1.000000000000000000e+00 1.000000000000000000e+00 1.000000000000000000e+00 1.000000000000000000e+00 1.000000000000000000e+00 1.000000000000000000e+00 1.000000000000000000e+00 1.000000000000000000e+00 1.000000000000000000e+00 1.000000000000000000e+00 1.000000000000000000e+00 1.000000000000000000e+00 1.000000000000000000e+00 1.000000000000000000e+00 1.000000000000000000e+00 1.000000000000000000e+00 1.000000000000000000e+00 1.000000000000000000e+00 1.000000000000000000e+00 1.000000000000000000e+00 1.000000000000000000e+00 1.000000000000000000e+00 1.000000000000000000e+00 1.000000000000000000e+00 1.000000000000000000e+00 1.000000000000000000e+00 1.000000000000000000e+00 1.000000000000000000e+00 1.000000000000000000e+00 1.000000000000000000e+00 1.000000000000000000e+00 1.000000000000000000e+00 1.000000000000000000e+00 1.000000000000000000e+00 1.000000000000000000e+00 9.998749999999999583e-01 1.000000000000000000e+00 9.998437500000001421e-01 9.998437499999999201e-01 9.996249999999999858e-01 9.995625000000000204e-01 9.987812500000000648e-01 9.996249999999999858e-01 9.985937499999998357e-01 9.616875000000000284e-01 6.237812499999999538e-01
1.000000000000000000e+00 1.000000000000000000e+00 1.000000000000000000e+00 1.000000000000000000e+00 1.000000000000000000e+00 1.000000000000000000e+00 1.000000000000000000e+00 1.000000000000000000e+00 1.000000000000000000e+00 1.000000000000000000e+00 1.000000000000000000e+00 1.000000000000000000e+00 1.000000000000000000e+00 1.000000000000000000e+00 1.000000000000000000e+00 1.000000000000000000e+00 1.000000000000000000e+00 1.000000000000000000e+00 1.000000000000000000e+00 1.000000000000000000e+00 1.000000000000000000e+00 1.000000000000000000e+00 1.000000000000000000e+00 1.000000000000000000e+00 1.000000000000000000e+00 1.000000000000000000e+00 1.000000000000000000e+00 1.000000000000000000e+00 1.000000000000000000e+00 1.000000000000000000e+00 1.000000000000000000e+00 1.000000000000000000e+00 1.000000000000000000e+00 1.000000000000000000e+00 1.000000000000000000e+00 1.000000000000000000e+00 1.000000000000000000e+00 1.000000000000000000e+00 1.000000000000000000e+00 1.000000000000000000e+00 1.000000000000000000e+00 1.000000000000000000e+00 1.000000000000000000e+00 1.000000000000000000e+00 1.000000000000000000e+00 1.000000000000000000e+00 1.000000000000000000e+00 1.000000000000000000e+00 9.999687500000000728e-01 9.999687500000000728e-01 9.999687500000000728e-01 9.999062499999998854e-01 9.999062500000001075e-01 9.998750000000000693e-01 9.996562499999999130e-01 9.996874999999999512e-01 9.995937500000000586e-01 9.989687499999998499e-01 9.971875000000001155e-01 9.913750000000000062e-01 9.428125000000001643e-01
1.000000000000000000e+00 1.000000000000000000e+00 1.000000000000000000e+00 1.000000000000000000e+00 1.000000000000000000e+00 1.000000000000000000e+00 1.000000000000000000e+00 1.000000000000000000e+00 1.000000000000000000e+00 1.000000000000000000e+00 1.000000000000000000e+00 1.000000000000000000e+00 1.000000000000000000e+00 1.000000000000000000e+00 1.000000000000000000e+00 1.000000000000000000e+00 1.000000000000000000e+00 1.000000000000000000e+00 1.000000000000000000e+00 1.000000000000000000e+00 1.000000000000000000e+00 1.000000000000000000e+00 1.000000000000000000e+00 1.000000000000000000e+00 1.000000000000000000e+00 1.000000000000000000e+00 1.000000000000000000e+00 1.000000000000000000e+00 1.000000000000000000e+00 1.000000000000000000e+00 1.000000000000000000e+00 1.000000000000000000e+00 1.000000000000000000e+00 1.000000000000000000e+00 1.000000000000000000e+00 1.000000000000000000e+00 1.000000000000000000e+00 1.000000000000000000e+00 1.000000000000000000e+00 1.000000000000000000e+00 1.000000000000000000e+00 1.000000000000000000e+00 1.000000000000000000e+00 1.000000000000000000e+00 1.000000000000000000e+00 1.000000000000000000e+00 1.000000000000000000e+00 1.000000000000000000e+00 1.000000000000000000e+00 9.999375000000000346e-01 1.000000000000000000e+00 9.999375000000000346e-01 1.000000000000000000e+00 9.999062500000001075e-01 9.996562499999999130e-01 9.996562499999999130e-01 9.997187500000001004e-01 9.998437500000001421e-01 9.994374999999999787e-01 9.986249999999999849e-01 9.865000000000000435e-01
