# Supplementary material for: Non-reciprocal multifarious self-organization
Source: Nat Nanotechnol. 2022 Dec 12;18(1):79–85. doi: 10.1038/s41565-022-01258-2 (PMC9879770; doi:10.1038/s41565-022-01258-2)
Supplement: Source Data Fig. 3 — Monte Carlo simulation output. [file 41565_2022_1258_MOESM3_ESM.zip › Source_Data_Fig3/lambda_40_4_10/lambda_40_4_10_energy.txt]

2.960000000000000142e+01 3.200000000000000000e+01 3.100000000000000000e+01 3.260000000000000142e+01 3.080000000000000071e+01 2.939999999999999858e+01 2.860000000000000142e+01 2.819999999999999929e+01 2.680000000000000071e+01 2.639999999999999858e+01 2.580000000000000071e+01 2.200000000000000000e+01 2.239999999999999858e+01 2.600000000000000000e+01 2.580000000000000071e+01 2.739999999999999858e+01 1.600000000000000000e+01 1.319999999999999929e+01 1.800000000000000044e+00 2.000000000000000111e-01 0.000000000000000000e+00 0.000000000000000000e+00 0.000000000000000000e+00 0.000000000000000000e+00 0.000000000000000000e+00 0.000000000000000000e+00 0.000000000000000000e+00 0.000000000000000000e+00 0.000000000000000000e+00 0.000000000000000000e+00 0.000000000000000000e+00 0.000000000000000000e+00 0.000000000000000000e+00 0.000000000000000000e+00 0.000000000000000000e+00 0.000000000000000000e+00 0.000000000000000000e+00 0.000000000000000000e+00 0.000000000000000000e+00 0.000000000000000000e+00 0.000000000000000000e+00 0.000000000000000000e+00 0.000000000000000000e+00 0.000000000000000000e+00 0.000000000000000000e+00 0.000000000000000000e+00 0.000000000000000000e+00 0.000000000000000000e+00 0.000000000000000000e+00 0.000000000000000000e+00 0.000000000000000000e+00 0.000000000000000000e+00 0.000000000000000000e+00 0.000000000000000000e+00 0.000000000000000000e+00 0.000000000000000000e+00 0.000000000000000000e+00 0.000000000000000000e+00 0.000000000000000000e+00 0.000000000000000000e+00 0.000000000000000000e+00
6.039999999999999858e+01 5.500000000000000000e+01 5.879999999999999716e+01 5.620000000000000284e+01 5.560000000000000142e+01 5.200000000000000000e+01 5.600000000000000000e+01 5.220000000000000284e+01 4.660000000000000142e+01 4.920000000000000284e+01 4.600000000000000000e+01 5.139999999999999858e+01 4.620000000000000284e+01 4.639999999999999858e+01 4.000000000000000000e+01 4.779999999999999716e+01 3.639999999999999858e+01 2.280000000000000071e+01 4.000000000000000000e+00 0.000000000000000000e+00 0.000000000000000000e+00 0.000000000000000000e+00 0.000000000000000000e+00 0.000000000000000000e+00 0.000000000000000000e+00 0.000000000000000000e+00 0.000000000000000000e+00 0.000000000000000000e+00 0.000000000000000000e+00 0.000000000000000000e+00 0.000000000000000000e+00 0.000000000000000000e+00 0.000000000000000000e+00 0.000000000000000000e+00 0.000000000000000000e+00 0.000000000000000000e+00 0.000000000000000000e+00 0.000000000000000000e+00 0.000000000000000000e+00 0.000000000000000000e+00 0.000000000000000000e+00 0.000000000000000000e+00 0.000000000000000000e+00 0.000000000000000000e+00 0.000000000000000000e+00 0.000000000000000000e+00 0.000000000000000000e+00 0.000000000000000000e+00 0.000000000000000000e+00 0.000000000000000000e+00 0.000000000000000000e+00 0.000000000000000000e+00 0.000000000000000000e+00 0.000000000000000000e+00 0.000000000000000000e+00 0.000000000000000000e+00 0.000000000000000000e+00 0.000000000000000000e+00 0.000000000000000000e+00 0.000000000000000000e+00 0.000000000000000000e+00
9.059999999999999432e+01 9.179999999999999716e+01 9.459999999999999432e+01 8.500000000000000000e+01 9.859999999999999432e+01 8.300000000000000000e+01 8.900000000000000000e+01 8.320000000000000284e+01 7.879999999999999716e+01 7.359999999999999432e+01 6.959999999999999432e+01 8.220000000000000284e+01 7.400000000000000000e+01 8.579999999999999716e+01 7.840000000000000568e+01 7.479999999999999716e+01 6.300000000000000000e+01 3.460000000000000142e+01 5.000000000000000000e+00 2.000000000000000111e-01 0.000000000000000000e+00 0.000000000000000000e+00 0.000000000000000000e+00 0.000000000000000000e+00 0.000000000000000000e+00 0.000000000000000000e+00 0.000000000000000000e+00 0.000000000000000000e+00 0.000000000000000000e+00 0.000000000000000000e+00 0.000000000000000000e+00 0.000000000000000000e+00 0.000000000000000000e+00 0.000000000000000000e+00 0.000000000000000000e+00 0.000000000000000000e+00 0.000000000000000000e+00 0.000000000000000000e+00 0.000000000000000000e+00 0.000000000000000000e+00 0.000000000000000000e+00 0.000000000000000000e+00 0.000000000000000000e+00 0.000000000000000000e+00 0.000000000000000000e+00 0.000000000000000000e+00 0.000000000000000000e+00 0.000000000000000000e+00 0.000000000000000000e+00 0.000000000000000000e+00 0.000000000000000000e+00 0.000000000000000000e+00 0.000000000000000000e+00 0.000000000000000000e+00 0.000000000000000000e+00 0.000000000000000000e+00 0.000000000000000000e+00 0.000000000000000000e+00 0.000000000000000000e+00 0.000000000000000000e+00 0.000000000000000000e+00
1.590000000000000000e+02 1.570000000000000000e+02 1.565999999999999943e+02 1.471999999999999886e+02 1.490000000000000000e+02 1.490000000000000000e+02 1.491999999999999886e+02 1.418000000000000114e+02 1.470000000000000000e+02 1.348000000000000114e+02 1.330000000000000000e+02 1.328000000000000114e+02 1.385999999999999943e+02 1.294000000000000057e+02 1.232000000000000028e+02 1.311999999999999886e+02 1.070000000000000000e+02 6.420000000000000284e+01 1.180000000000000071e+01 5.999999999999999778e-01 2.000000000000000111e-01 0.000000000000000000e+00 0.000000000000000000e+00 0.000000000000000000e+00 0.000000000000000000e+00 0.000000000000000000e+00 0.000000000000000000e+00 0.000000000000000000e+00 0.000000000000000000e+00 0.000000000000000000e+00 0.000000000000000000e+00 0.000000000000000000e+00 0.000000000000000000e+00 0.000000000000000000e+00 0.000000000000000000e+00 0.000000000000000000e+00 0.000000000000000000e+00 0.000000000000000000e+00 0.000000000000000000e+00 0.000000000000000000e+00 0.000000000000000000e+00 0.000000000000000000e+00 0.000000000000000000e+00 0.000000000000000000e+00 0.000000000000000000e+00 0.000000000000000000e+00 0.000000000000000000e+00 0.000000000000000000e+00 0.000000000000000000e+00 0.000000000000000000e+00 0.000000000000000000e+00 0.000000000000000000e+00 0.000000000000000000e+00 0.000000000000000000e+00 0.000000000000000000e+00 0.000000000000000000e+00 0.000000000000000000e+00 0.000000000000000000e+00 0.000000000000000000e+00 0.000000000000000000e+00 0.000000000000000000e+00
2.616000000000000227e+02 2.571999999999999886e+02 2.740000000000000000e+02 2.580000000000000000e+02 2.648000000000000114e+02 2.593999999999999773e+02 2.670000000000000000e+02 2.451999999999999886e+02 2.380000000000000000e+02 2.308000000000000114e+02 2.255999999999999943e+02 2.204000000000000057e+02 2.101999999999999886e+02 2.184000000000000057e+02 2.160000000000000000e+02 2.110000000000000000e+02 1.804000000000000057e+02 1.110000000000000000e+02 2.000000000000000000e+01 4.000000000000000222e-01 0.000000000000000000e+00 0.000000000000000000e+00 0.000000000000000000e+00 0.000000000000000000e+00 0.000000000000000000e+00 0.000000000000000000e+00 0.000000000000000000e+00 0.000000000000000000e+00 0.000000000000000000e+00 0.000000000000000000e+00 0.000000000000000000e+00 0.000000000000000000e+00 0.000000000000000000e+00 0.000000000000000000e+00 0.000000000000000000e+00 0.000000000000000000e+00 0.000000000000000000e+00 0.000000000000000000e+00 0.000000000000000000e+00 0.000000000000000000e+00 0.000000000000000000e+00 0.000000000000000000e+00 0.000000000000000000e+00 0.000000000000000000e+00 0.000000000000000000e+00 0.000000000000000000e+00 0.000000000000000000e+00 0.000000000000000000e+00 0.000000000000000000e+00 0.000000000000000000e+00 0.000000000000000000e+00 0.000000000000000000e+00 0.000000000000000000e+00 0.000000000000000000e+00 0.000000000000000000e+00 0.000000000000000000e+00 0.000000000000000000e+00 0.000000000000000000e+00 0.000000000000000000e+00 0.000000000000000000e+00 0.000000000000000000e+00
4.330000000000000000e+02 4.246000000000000227e+02 4.316000000000000227e+02 4.381999999999999886e+02 4.173999999999999773e+02 4.158000000000000114e+02 4.080000000000000000e+02 4.188000000000000114e+02 3.848000000000000114e+02 3.773999999999999773e+02 3.651999999999999886e+02 3.653999999999999773e+02 3.538000000000000114e+02 3.533999999999999773e+02 3.551999999999999886e+02 3.456000000000000227e+02 3.056000000000000227e+02 2.008000000000000114e+02 3.300000000000000000e+01 1.600000000000000089e+00 0.000000000000000000e+00 0.000000000000000000e+00 0.000000000000000000e+00 0.000000000000000000e+00 0.000000000000000000e+00 0.000000000000000000e+00 0.000000000000000000e+00 0.000000000000000000e+00 0.000000000000000000e+00 0.000000000000000000e+00 0.000000000000000000e+00 0.000000000000000000e+00 0.000000000000000000e+00 0.000000000000000000e+00 0.000000000000000000e+00 0.000000000000000000e+00 0.000000000000000000e+00 0.000000000000000000e+00 0.000000000000000000e+00 0.000000000000000000e+00 0.000000000000000000e+00 0.000000000000000000e+00 0.000000000000000000e+00 0.000000000000000000e+00 0.000000000000000000e+00 0.000000000000000000e+00 0.000000000000000000e+00 0.000000000000000000e+00 0.000000000000000000e+00 0.000000000000000000e+00 0.000000000000000000e+00 0.000000000000000000e+00 0.000000000000000000e+00 0.000000000000000000e+00 0.000000000000000000e+00 0.000000000000000000e+00 0.000000000000000000e+00 0.000000000000000000e+00 0.000000000000000000e+00 0.000000000000000000e+00 0.000000000000000000e+00
6.383999999999999773e+02 6.633999999999999773e+02 6.582000000000000455e+02 6.552000000000000455e+02 6.650000000000000000e+02 6.552000000000000455e+02 6.350000000000000000e+02 6.223999999999999773e+02 6.052000000000000455e+02 6.040000000000000000e+02 5.662000000000000455e+02 5.676000000000000227e+02 5.656000000000000227e+02 5.437999999999999545e+02 5.347999999999999545e+02 5.470000000000000000e+02 4.450000000000000000e+02 2.920000000000000000e+02 5.139999999999999858e+01 3.200000000000000178e+00 2.000000000000000111e-01 0.000000000000000000e+00 0.000000000000000000e+00 0.000000000000000000e+00 0.000000000000000000e+00 0.000000000000000000e+00 0.000000000000000000e+00 0.000000000000000000e+00 0.000000000000000000e+00 0.000000000000000000e+00 0.000000000000000000e+00 0.000000000000000000e+00 0.000000000000000000e+00 0.000000000000000000e+00 0.000000000000000000e+00 0.000000000000000000e+00 0.000000000000000000e+00 0.000000000000000000e+00 0.000000000000000000e+00 0.000000000000000000e+00 0.000000000000000000e+00 0.000000000000000000e+00 0.000000000000000000e+00 0.000000000000000000e+00 0.000000000000000000e+00 0.000000000000000000e+00 0.000000000000000000e+00 0.000000000000000000e+00 0.000000000000000000e+00 0.000000000000000000e+00 0.000000000000000000e+00 0.000000000000000000e+00 0.000000000000000000e+00 0.000000000000000000e+00 0.000000000000000000e+00 0.000000000000000000e+00 0.000000000000000000e+00 0.000000000000000000e+00 0.000000000000000000e+00 0.000000000000000000e+00 0.000000000000000000e+00
9.536000000000000227e+02 9.716000000000000227e+02 9.432000000000000455e+02 9.652000000000000455e+02 9.537999999999999545e+02 9.202000000000000455e+02 9.273999999999999773e+02 8.987999999999999545e+02 8.566000000000000227e+02 8.676000000000000227e+02 8.333999999999999773e+02 8.436000000000000227e+02 7.992000000000000455e+02 8.226000000000000227e+02 7.816000000000000227e+02 7.873999999999999773e+02 6.633999999999999773e+02 4.581999999999999886e+02 8.759999999999999432e+01 3.600000000000000089e+00 8.000000000000000444e-01 0.000000000000000000e+00 0.000000000000000000e+00 0.000000000000000000e+00 0.000000000000000000e+00 0.000000000000000000e+00 0.000000000000000000e+00 0.000000000000000000e+00 0.000000000000000000e+00 0.000000000000000000e+00 0.000000000000000000e+00 0.000000000000000000e+00 0.000000000000000000e+00 0.000000000000000000e+00 0.000000000000000000e+00 0.000000000000000000e+00 0.000000000000000000e+00 0.000000000000000000e+00 0.000000000000000000e+00 0.000000000000000000e+00 0.000000000000000000e+00 0.000000000000000000e+00 0.000000000000000000e+00 0.000000000000000000e+00 0.000000000000000000e+00 0.000000000000000000e+00 0.000000000000000000e+00 0.000000000000000000e+00 0.000000000000000000e+00 0.000000000000000000e+00 0.000000000000000000e+00 0.000000000000000000e+00 0.000000000000000000e+00 0.000000000000000000e+00 0.000000000000000000e+00 0.000000000000000000e+00 0.000000000000000000e+00 0.000000000000000000e+00 0.000000000000000000e+00 0.000000000000000000e+00 0.000000000000000000e+00
1.273000000000000000e+03 1.265200000000000045e+03 1.294799999999999955e+03 1.273599999999999909e+03 1.254400000000000091e+03 1.281200000000000045e+03 1.243799999999999955e+03 1.217000000000000000e+03 1.202200000000000045e+03 1.169599999999999909e+03 1.116200000000000045e+03 1.099200000000000045e+03 1.092200000000000045e+03 1.058599999999999909e+03 1.059200000000000045e+03 1.070000000000000000e+03 8.903999999999999773e+02 6.090000000000000000e+02 1.237999999999999972e+02 3.399999999999999911e+00 0.000000000000000000e+00 2.000000000000000111e-01 4.000000000000000222e-01 0.000000000000000000e+00 0.000000000000000000e+00 0.000000000000000000e+00 0.000000000000000000e+00 0.000000000000000000e+00 0.000000000000000000e+00 0.000000000000000000e+00 0.000000000000000000e+00 0.000000000000000000e+00 0.000000000000000000e+00 0.000000000000000000e+00 0.000000000000000000e+00 0.000000000000000000e+00 0.000000000000000000e+00 0.000000000000000000e+00 0.000000000000000000e+00 0.000000000000000000e+00 0.000000000000000000e+00 0.000000000000000000e+00 0.000000000000000000e+00 0.000000000000000000e+00 0.000000000000000000e+00 0.000000000000000000e+00 0.000000000000000000e+00 0.000000000000000000e+00 0.000000000000000000e+00 0.000000000000000000e+00 0.000000000000000000e+00 0.000000000000000000e+00 0.000000000000000000e+00 0.000000000000000000e+00 0.000000000000000000e+00 0.000000000000000000e+00 0.000000000000000000e+00 0.000000000000000000e+00 0.000000000000000000e+00 0.000000000000000000e+00 0.000000000000000000e+00
1.530200000000000045e+03 1.543400000000000091e+03 1.527400000000000091e+03 1.558000000000000000e+03 1.539599999999999909e+03 1.518799999999999955e+03 1.529599999999999909e+03 1.504200000000000045e+03 1.492000000000000000e+03 1.434000000000000000e+03 1.384599999999999909e+03 1.360799999999999955e+03 1.367799999999999955e+03 1.336000000000000000e+03 1.294000000000000000e+03 1.299000000000000000e+03 1.133000000000000000e+03 7.977999999999999545e+02 1.751999999999999886e+02 8.400000000000000355e+00 1.199999999999999956e+00 2.000000000000000111e-01 0.000000000000000000e+00 0.000000000000000000e+00 0.000000000000000000e+00 0.000000000000000000e+00 0.000000000000000000e+00 0.000000000000000000e+00 0.000000000000000000e+00 0.000000000000000000e+00 0.000000000000000000e+00 0.000000000000000000e+00 0.000000000000000000e+00 0.000000000000000000e+00 0.000000000000000000e+00 0.000000000000000000e+00 0.000000000000000000e+00 0.000000000000000000e+00 0.000000000000000000e+00 0.000000000000000000e+00 0.000000000000000000e+00 0.000000000000000000e+00 0.000000000000000000e+00 0.000000000000000000e+00 0.000000000000000000e+00 0.000000000000000000e+00 0.000000000000000000e+00 0.000000000000000000e+00 0.000000000000000000e+00 0.000000000000000000e+00 0.000000000000000000e+00 0.000000000000000000e+00 0.000000000000000000e+00 0.000000000000000000e+00 0.000000000000000000e+00 0.000000000000000000e+00 0.000000000000000000e+00 0.000000000000000000e+00 0.000000000000000000e+00 0.000000000000000000e+00 0.000000000000000000e+00
2.018200000000000045e+03 2.025799999999999955e+03 2.021599999999999909e+03 2.024400000000000091e+03 2.016200000000000045e+03 2.003400000000000091e+03 2.006200000000000045e+03 2.001400000000000091e+03 1.949799999999999955e+03 1.900799999999999955e+03 1.870000000000000000e+03 1.854799999999999955e+03 1.779599999999999909e+03 1.752799999999999955e+03 1.742000000000000000e+03 1.716799999999999955e+03 1.493599999999999909e+03 1.048200000000000045e+03 2.390000000000000000e+02 1.040000000000000036e+01 1.399999999999999911e+00 0.000000000000000000e+00 2.000000000000000111e-01 0.000000000000000000e+00 0.000000000000000000e+00 0.000000000000000000e+00 0.000000000000000000e+00 0.000000000000000000e+00 0.000000000000000000e+00 0.000000000000000000e+00 0.000000000000000000e+00 0.000000000000000000e+00 0.000000000000000000e+00 0.000000000000000000e+00 0.000000000000000000e+00 0.000000000000000000e+00 0.000000000000000000e+00 0.000000000000000000e+00 0.000000000000000000e+00 0.000000000000000000e+00 0.000000000000000000e+00 0.000000000000000000e+00 0.000000000000000000e+00 0.000000000000000000e+00 0.000000000000000000e+00 0.000000000000000000e+00 0.000000000000000000e+00 0.000000000000000000e+00 0.000000000000000000e+00 0.000000000000000000e+00 0.000000000000000000e+00 0.000000000000000000e+00 0.000000000000000000e+00 0.000000000000000000e+00 0.000000000000000000e+00 0.000000000000000000e+00 0.000000000000000000e+00 0.000000000000000000e+00 0.000000000000000000e+00 0.000000000000000000e+00 0.000000000000000000e+00
2.504800000000000182e+03 2.452599999999999909e+03 2.497400000000000091e+03 2.462199999999999818e+03 2.458800000000000182e+03 2.464000000000000000e+03 2.442599999999999909e+03 2.448599999999999909e+03 2.417599999999999909e+03 2.389199999999999818e+03 2.312000000000000000e+03 2.233800000000000182e+03 2.211000000000000000e+03 2.194800000000000182e+03 2.110400000000000091e+03 2.122199999999999818e+03 1.860200000000000045e+03 1.328599999999999909e+03 3.538000000000000114e+02 1.480000000000000071e+01 2.200000000000000178e+00 5.999999999999999778e-01 0.000000000000000000e+00 0.000000000000000000e+00 0.000000000000000000e+00 0.000000000000000000e+00 0.000000000000000000e+00 0.000000000000000000e+00 0.000000000000000000e+00 0.000000000000000000e+00 0.000000000000000000e+00 0.000000000000000000e+00 0.000000000000000000e+00 0.000000000000000000e+00 0.000000000000000000e+00 0.000000000000000000e+00 0.000000000000000000e+00 0.000000000000000000e+00 0.000000000000000000e+00 0.000000000000000000e+00 0.000000000000000000e+00 0.000000000000000000e+00 0.000000000000000000e+00 0.000000000000000000e+00 0.000000000000000000e+00 0.000000000000000000e+00 0.000000000000000000e+00 0.000000000000000000e+00 0.000000000000000000e+00 0.000000000000000000e+00 0.000000000000000000e+00 0.000000000000000000e+00 0.000000000000000000e+00 0.000000000000000000e+00 0.000000000000000000e+00 0.000000000000000000e+00 0.000000000000000000e+00 0.000000000000000000e+00 0.000000000000000000e+00 0.000000000000000000e+00 0.000000000000000000e+00
1.154220000000000073e+04 1.147479999999999927e+04 1.147620000000000073e+04 1.162679999999999927e+04 1.156439999999999964e+04 1.167279999999999927e+04 1.163260000000000036e+04 1.153920000000000073e+04 1.172120000000000073e+04 1.153979999999999927e+04 1.172660000000000036e+04 1.160939999999999964e+04 1.148939999999999964e+04 1.129979999999999927e+04 1.136520000000000073e+04 1.113920000000000073e+04 1.074460000000000036e+04 9.251600000000000364e+03 5.457999999999999545e+02 1.359999999999999964e+01 1.600000000000000089e+00 0.000000000000000000e+00 2.000000000000000111e-01 0.000000000000000000e+00 2.000000000000000111e-01 0.000000000000000000e+00 0.000000000000000000e+00 0.000000000000000000e+00 0.000000000000000000e+00 0.000000000000000000e+00 0.000000000000000000e+00 0.000000000000000000e+00 0.000000000000000000e+00 0.000000000000000000e+00 0.000000000000000000e+00 0.000000000000000000e+00 0.000000000000000000e+00 0.000000000000000000e+00 0.000000000000000000e+00 0.000000000000000000e+00 0.000000000000000000e+00 0.000000000000000000e+00 0.000000000000000000e+00 0.000000000000000000e+00 0.000000000000000000e+00 0.000000000000000000e+00 0.000000000000000000e+00 0.000000000000000000e+00 0.000000000000000000e+00 0.000000000000000000e+00 0.000000000000000000e+00 0.000000000000000000e+00 0.000000000000000000e+00 0.000000000000000000e+00 0.000000000000000000e+00 0.000000000000000000e+00 0.000000000000000000e+00 0.000000000000000000e+00 0.000000000000000000e+00 0.000000000000000000e+00 0.000000000000000000e+00
1.205400000000000000e+04 1.207400000000000000e+04 1.205220000000000073e+04 1.203679999999999927e+04 1.209860000000000036e+04 1.207500000000000000e+04 1.207639999999999964e+04 1.204820000000000073e+04 1.204779999999999927e+04 1.209539999999999964e+04 1.203200000000000000e+04 1.209060000000000036e+04 1.201760000000000036e+04 1.199460000000000036e+04 1.201639999999999964e+04 1.198960000000000036e+04 1.204939999999999964e+04 1.207160000000000036e+04 1.201120000000000073e+04 3.554400000000000091e+03 3.600000000000000089e+00 8.000000000000000444e-01 2.000000000000000111e-01 4.000000000000000222e-01 2.000000000000000111e-01 0.000000000000000000e+00 0.000000000000000000e+00 0.000000000000000000e+00 0.000000000000000000e+00 0.000000000000000000e+00 0.000000000000000000e+00 0.000000000000000000e+00 0.000000000000000000e+00 0.000000000000000000e+00 0.000000000000000000e+00 0.000000000000000000e+00 0.000000000000000000e+00 0.000000000000000000e+00 0.000000000000000000e+00 0.000000000000000000e+00 0.000000000000000000e+00 0.000000000000000000e+00 0.000000000000000000e+00 0.000000000000000000e+00 0.000000000000000000e+00 0.000000000000000000e+00 0.000000000000000000e+00 0.000000000000000000e+00 0.000000000000000000e+00 0.000000000000000000e+00 0.000000000000000000e+00 0.000000000000000000e+00 0.000000000000000000e+00 0.000000000000000000e+00 0.000000000000000000e+00 0.000000000000000000e+00 0.000000000000000000e+00 0.000000000000000000e+00 0.000000000000000000e+00 0.000000000000000000e+00 0.000000000000000000e+00
1.195339999999999964e+04 1.201600000000000000e+04 1.199739999999999964e+04 1.198100000000000000e+04 1.198560000000000036e+04 1.200800000000000000e+04 1.204820000000000073e+04 1.197300000000000000e+04 1.202420000000000073e+04 1.202420000000000073e+04 1.202400000000000000e+04 1.199020000000000073e+04 1.202139999999999964e+04 1.200079999999999927e+04 1.200860000000000036e+04 1.194439999999999964e+04 1.191920000000000073e+04 1.198739999999999964e+04 1.193179999999999927e+04 1.205920000000000073e+04 3.114000000000000000e+03 2.000000000000000111e-01 0.000000000000000000e+00 0.000000000000000000e+00 0.000000000000000000e+00 0.000000000000000000e+00 0.000000000000000000e+00 0.000000000000000000e+00 0.000000000000000000e+00 0.000000000000000000e+00 0.000000000000000000e+00 0.000000000000000000e+00 0.000000000000000000e+00 0.000000000000000000e+00 0.000000000000000000e+00 0.000000000000000000e+00 0.000000000000000000e+00 0.000000000000000000e+00 0.000000000000000000e+00 0.000000000000000000e+00 0.000000000000000000e+00 0.000000000000000000e+00 0.000000000000000000e+00 0.000000000000000000e+00 0.000000000000000000e+00 0.000000000000000000e+00 0.000000000000000000e+00 0.000000000000000000e+00 0.000000000000000000e+00 0.000000000000000000e+00 0.000000000000000000e+00 0.000000000000000000e+00 0.000000000000000000e+00 0.000000000000000000e+00 0.000000000000000000e+00 0.000000000000000000e+00 0.000000000000000000e+00 0.000000000000000000e+00 0.000000000000000000e+00 0.000000000000000000e+00 0.000000000000000000e+00
1.191860000000000036e+04 1.191300000000000000e+04 1.187260000000000036e+04 1.183220000000000073e+04 1.181200000000000000e+04 1.189400000000000000e+04 1.186760000000000036e+04 1.183660000000000036e+04 1.187720000000000073e+04 1.183300000000000000e+04 1.185120000000000073e+04 1.185760000000000036e+04 1.184379999999999927e+04 1.191160000000000036e+04 1.190739999999999964e+04 1.184820000000000073e+04 1.186160000000000036e+04 1.182579999999999927e+04 1.186200000000000000e+04 1.206239999999999964e+04 1.139760000000000036e+04 3.523599999999999909e+03 6.246000000000000227e+02 0.000000000000000000e+00 0.000000000000000000e+00 0.000000000000000000e+00 0.000000000000000000e+00 0.000000000000000000e+00 0.000000000000000000e+00 0.000000000000000000e+00 0.000000000000000000e+00 0.000000000000000000e+00 0.000000000000000000e+00 0.000000000000000000e+00 0.000000000000000000e+00 0.000000000000000000e+00 0.000000000000000000e+00 0.000000000000000000e+00 0.000000000000000000e+00 0.000000000000000000e+00 0.000000000000000000e+00 0.000000000000000000e+00 0.000000000000000000e+00 0.000000000000000000e+00 0.000000000000000000e+00 0.000000000000000000e+00 0.000000000000000000e+00 0.000000000000000000e+00 0.000000000000000000e+00 0.000000000000000000e+00 0.000000000000000000e+00 0.000000000000000000e+00 0.000000000000000000e+00 0.000000000000000000e+00 0.000000000000000000e+00 0.000000000000000000e+00 0.000000000000000000e+00 0.000000000000000000e+00 0.000000000000000000e+00 0.000000000000000000e+00 0.000000000000000000e+00
1.169239999999999964e+04 1.174720000000000073e+04 1.178320000000000073e+04 1.177939999999999964e+04 1.169000000000000000e+04 1.173339999999999964e+04 1.173939999999999964e+04 1.176100000000000000e+04 1.167060000000000036e+04 1.175839999999999964e+04 1.172160000000000036e+04 1.173679999999999927e+04 1.171379999999999927e+04 1.173460000000000036e+04 1.171379999999999927e+04 1.170820000000000073e+04 1.173920000000000073e+04 1.173579999999999927e+04 1.176020000000000073e+04 1.198020000000000073e+04 1.205500000000000000e+04 8.571399999999999636e+03 3.108400000000000091e+03 6.082000000000000455e+02 0.000000000000000000e+00 0.000000000000000000e+00 0.000000000000000000e+00 0.000000000000000000e+00 0.000000000000000000e+00 0.000000000000000000e+00 0.000000000000000000e+00 0.000000000000000000e+00 0.000000000000000000e+00 0.000000000000000000e+00 0.000000000000000000e+00 0.000000000000000000e+00 0.000000000000000000e+00 0.000000000000000000e+00 0.000000000000000000e+00 0.000000000000000000e+00 0.000000000000000000e+00 0.000000000000000000e+00 0.000000000000000000e+00 0.000000000000000000e+00 0.000000000000000000e+00 0.000000000000000000e+00 0.000000000000000000e+00 0.000000000000000000e+00 0.000000000000000000e+00 0.000000000000000000e+00 0.000000000000000000e+00 0.000000000000000000e+00 0.000000000000000000e+00 0.000000000000000000e+00 0.000000000000000000e+00 0.000000000000000000e+00 0.000000000000000000e+00 0.000000000000000000e+00 0.000000000000000000e+00 0.000000000000000000e+00 0.000000000000000000e+00
1.159979999999999927e+04 1.159420000000000073e+04 1.157860000000000036e+04 1.157579999999999927e+04 1.161820000000000073e+04 1.164460000000000036e+04 1.162479999999999927e+04 1.157060000000000036e+04 1.157779999999999927e+04 1.160739999999999964e+04 1.162779999999999927e+04 1.160220000000000073e+04 1.155060000000000036e+04 1.159320000000000073e+04 1.160939999999999964e+04 1.158200000000000000e+04 1.160439999999999964e+04 1.159600000000000000e+04 1.161820000000000073e+04 1.176679999999999927e+04 1.205979999999999927e+04 1.176620000000000073e+04 5.492000000000000000e+03 1.221200000000000045e+03 1.423400000000000091e+03 0.000000000000000000e+00 0.000000000000000000e+00 0.000000000000000000e+00 0.000000000000000000e+00 0.000000000000000000e+00 0.000000000000000000e+00 0.000000000000000000e+00 0.000000000000000000e+00 0.000000000000000000e+00 0.000000000000000000e+00 0.000000000000000000e+00 0.000000000000000000e+00 0.000000000000000000e+00 0.000000000000000000e+00 0.000000000000000000e+00 0.000000000000000000e+00 0.000000000000000000e+00 0.000000000000000000e+00 0.000000000000000000e+00 0.000000000000000000e+00 0.000000000000000000e+00 0.000000000000000000e+00 0.000000000000000000e+00 0.000000000000000000e+00 0.000000000000000000e+00 0.000000000000000000e+00 0.000000000000000000e+00 0.000000000000000000e+00 0.000000000000000000e+00 0.000000000000000000e+00 0.000000000000000000e+00 0.000000000000000000e+00 0.000000000000000000e+00 0.000000000000000000e+00 0.000000000000000000e+00 0.000000000000000000e+00
1.153460000000000036e+04 1.149560000000000036e+04 1.151460000000000036e+04 1.150239999999999964e+04 1.154739999999999964e+04 1.149720000000000073e+04 1.151279999999999927e+04 1.149639999999999964e+04 1.150479999999999927e+04 1.151260000000000036e+04 1.150979999999999927e+04 1.157720000000000073e+04 1.149739999999999964e+04 1.144560000000000036e+04 1.152779999999999927e+04 1.151139999999999964e+04 1.152539999999999964e+04 1.154760000000000036e+04 1.149100000000000000e+04 1.155539999999999964e+04 1.198560000000000036e+04 1.213460000000000036e+04 9.405600000000000364e+03 7.608600000000000364e+03 4.158800000000000182e+03 0.000000000000000000e+00 0.000000000000000000e+00 0.000000000000000000e+00 0.000000000000000000e+00 0.000000000000000000e+00 0.000000000000000000e+00 0.000000000000000000e+00 0.000000000000000000e+00 0.000000000000000000e+00 0.000000000000000000e+00 0.000000000000000000e+00 0.000000000000000000e+00 0.000000000000000000e+00 0.000000000000000000e+00 0.000000000000000000e+00 0.000000000000000000e+00 0.000000000000000000e+00 0.000000000000000000e+00 0.000000000000000000e+00 0.000000000000000000e+00 0.000000000000000000e+00 0.000000000000000000e+00 0.000000000000000000e+00 0.000000000000000000e+00 0.000000000000000000e+00 0.000000000000000000e+00 0.000000000000000000e+00 0.000000000000000000e+00 0.000000000000000000e+00 0.000000000000000000e+00 0.000000000000000000e+00 0.000000000000000000e+00 0.000000000000000000e+00 0.000000000000000000e+00 0.000000000000000000e+00 0.000000000000000000e+00
1.144839999999999964e+04 1.152439999999999964e+04 1.150900000000000000e+04 1.151439999999999964e+04 1.148060000000000036e+04 1.152620000000000073e+04 1.150960000000000036e+04 1.148739999999999964e+04 1.151920000000000073e+04 1.148500000000000000e+04 1.151679999999999927e+04 1.157320000000000073e+04 1.151720000000000073e+04 1.148800000000000000e+04 1.149800000000000000e+04 1.158020000000000073e+04 1.148779999999999927e+04 1.145920000000000073e+04 1.149200000000000000e+04 1.153260000000000036e+04 1.168360000000000036e+04 1.207200000000000000e+04 1.210079999999999927e+04 1.067879999999999927e+04 7.027399999999999636e+03 4.785600000000000364e+03 2.432599999999999909e+03 6.127999999999999545e+02 7.279999999999999716e+01 0.000000000000000000e+00 0.000000000000000000e+00 0.000000000000000000e+00 0.000000000000000000e+00 0.000000000000000000e+00 0.000000000000000000e+00 0.000000000000000000e+00 0.000000000000000000e+00 0.000000000000000000e+00 0.000000000000000000e+00 0.000000000000000000e+00 0.000000000000000000e+00 0.000000000000000000e+00 0.000000000000000000e+00 0.000000000000000000e+00 0.000000000000000000e+00 0.000000000000000000e+00 0.000000000000000000e+00 0.000000000000000000e+00 0.000000000000000000e+00 0.000000000000000000e+00 0.000000000000000000e+00 0.000000000000000000e+00 0.000000000000000000e+00 0.000000000000000000e+00 0.000000000000000000e+00 0.000000000000000000e+00 0.000000000000000000e+00 0.000000000000000000e+00 0.000000000000000000e+00 0.000000000000000000e+00 0.000000000000000000e+00
1.170200000000000000e+04 1.174920000000000073e+04 1.168139999999999964e+04 1.171060000000000036e+04 1.170739999999999964e+04 1.169679999999999927e+04 1.171960000000000036e+04 1.173960000000000036e+04 1.174679999999999927e+04 1.173000000000000000e+04 1.170579999999999927e+04 1.169860000000000036e+04 1.169320000000000073e+04 1.176479999999999927e+04 1.175479999999999927e+04 1.169260000000000036e+04 1.169520000000000073e+04 1.174460000000000036e+04 1.173439999999999964e+04 1.179060000000000036e+04 1.179200000000000000e+04 1.192379999999999927e+04 1.209039999999999964e+04 1.217579999999999927e+04 1.043939999999999964e+04 7.422600000000000364e+03 5.367000000000000000e+03 3.266000000000000000e+03 3.009199999999999818e+03 3.076000000000000000e+03 3.040599999999999909e+03 2.969000000000000000e+03 2.623800000000000182e+03 0.000000000000000000e+00 0.000000000000000000e+00 0.000000000000000000e+00 0.000000000000000000e+00 0.000000000000000000e+00 0.000000000000000000e+00 0.000000000000000000e+00 0.000000000000000000e+00 0.000000000000000000e+00 0.000000000000000000e+00 0.000000000000000000e+00 0.000000000000000000e+00 0.000000000000000000e+00 0.000000000000000000e+00 0.000000000000000000e+00 0.000000000000000000e+00 0.000000000000000000e+00 0.000000000000000000e+00 0.000000000000000000e+00 0.000000000000000000e+00 0.000000000000000000e+00 0.000000000000000000e+00 0.000000000000000000e+00 0.000000000000000000e+00 0.000000000000000000e+00 0.000000000000000000e+00 0.000000000000000000e+00 0.000000000000000000e+00
1.193479999999999927e+04 1.194860000000000036e+04 1.193920000000000073e+04 1.191739999999999964e+04 1.190139999999999964e+04 1.189079999999999927e+04 1.193839999999999964e+04 1.195079999999999927e+04 1.189639999999999964e+04 1.197020000000000073e+04 1.193200000000000000e+04 1.191560000000000036e+04 1.198920000000000073e+04 1.192400000000000000e+04 1.199500000000000000e+04 1.191700000000000000e+04 1.189539999999999964e+04 1.196360000000000036e+04 1.193939999999999964e+04 1.193520000000000073e+04 1.192700000000000000e+04 1.194320000000000073e+04 1.198379999999999927e+04 1.215400000000000000e+04 1.212879999999999927e+04 1.108539999999999964e+04 6.369600000000000364e+03 3.577199999999999818e+03 3.440800000000000182e+03 3.179599999999999909e+03 3.093000000000000000e+03 3.120000000000000000e+03 3.117599999999999909e+03 3.044199999999999818e+03 3.007400000000000091e+03 0.000000000000000000e+00 0.000000000000000000e+00 0.000000000000000000e+00 0.000000000000000000e+00 0.000000000000000000e+00 0.000000000000000000e+00 0.000000000000000000e+00 0.000000000000000000e+00 0.000000000000000000e+00 0.000000000000000000e+00 0.000000000000000000e+00 0.000000000000000000e+00 0.000000000000000000e+00 0.000000000000000000e+00 0.000000000000000000e+00 0.000000000000000000e+00 0.000000000000000000e+00 0.000000000000000000e+00 0.000000000000000000e+00 0.000000000000000000e+00 0.000000000000000000e+00 0.000000000000000000e+00 0.000000000000000000e+00 0.000000000000000000e+00 0.000000000000000000e+00 0.000000000000000000e+00
1.183739999999999964e+04 1.179639999999999964e+04 1.177639999999999964e+04 1.186320000000000073e+04 1.181320000000000073e+04 1.179739999999999964e+04 1.183400000000000000e+04 1.185900000000000000e+04 1.180520000000000073e+04 1.177260000000000036e+04 1.180839999999999964e+04 1.178060000000000036e+04 1.176020000000000073e+04 1.184720000000000073e+04 1.182820000000000073e+04 1.186079999999999927e+04 1.182900000000000000e+04 1.182779999999999927e+04 1.184120000000000073e+04 1.181160000000000036e+04 1.181779999999999927e+04 1.178839999999999964e+04 1.182360000000000036e+04 1.196460000000000036e+04 1.207539999999999964e+04 1.214479999999999927e+04 1.191900000000000000e+04 8.641600000000000364e+03 5.820399999999999636e+03 3.120400000000000091e+03 3.201599999999999909e+03 3.129400000000000091e+03 3.120400000000000091e+03 3.103000000000000000e+03 3.109400000000000091e+03 3.051400000000000091e+03 2.964400000000000091e+03 0.000000000000000000e+00 0.000000000000000000e+00 0.000000000000000000e+00 0.000000000000000000e+00 0.000000000000000000e+00 0.000000000000000000e+00 0.000000000000000000e+00 0.000000000000000000e+00 0.000000000000000000e+00 0.000000000000000000e+00 0.000000000000000000e+00 0.000000000000000000e+00 0.000000000000000000e+00 0.000000000000000000e+00 0.000000000000000000e+00 0.000000000000000000e+00 0.000000000000000000e+00 0.000000000000000000e+00 0.000000000000000000e+00 0.000000000000000000e+00 0.000000000000000000e+00 0.000000000000000000e+00 0.000000000000000000e+00 0.000000000000000000e+00
1.157439999999999964e+04 1.164160000000000036e+04 1.165720000000000073e+04 1.167520000000000073e+04 1.165320000000000073e+04 1.165560000000000036e+04 1.163620000000000073e+04 1.163720000000000073e+04 1.165900000000000000e+04 1.157760000000000036e+04 1.161620000000000073e+04 1.161960000000000036e+04 1.160020000000000073e+04 1.163900000000000000e+04 1.162200000000000000e+04 1.165079999999999927e+04 1.160920000000000073e+04 1.163820000000000073e+04 1.165420000000000073e+04 1.161120000000000073e+04 1.161860000000000036e+04 1.158600000000000000e+04 1.160579999999999927e+04 1.163760000000000036e+04 1.190000000000000000e+04 1.207979999999999927e+04 1.216339999999999964e+04 1.200939999999999964e+04 8.659799999999999272e+03 4.912800000000000182e+03 3.209400000000000091e+03 3.148599999999999909e+03 3.119000000000000000e+03 3.120400000000000091e+03 3.120000000000000000e+03 3.114199999999999818e+03 3.054400000000000091e+03 2.971800000000000182e+03 0.000000000000000000e+00 0.000000000000000000e+00 0.000000000000000000e+00 0.000000000000000000e+00 0.000000000000000000e+00 0.000000000000000000e+00 0.000000000000000000e+00 0.000000000000000000e+00 0.000000000000000000e+00 0.000000000000000000e+00 0.000000000000000000e+00 0.000000000000000000e+00 0.000000000000000000e+00 0.000000000000000000e+00 0.000000000000000000e+00 0.000000000000000000e+00 0.000000000000000000e+00 0.000000000000000000e+00 0.000000000000000000e+00 0.000000000000000000e+00 0.000000000000000000e+00 0.000000000000000000e+00 0.000000000000000000e+00
1.139860000000000036e+04 1.141439999999999964e+04 1.144939999999999964e+04 1.140339999999999964e+04 1.133739999999999964e+04 1.141800000000000000e+04 1.146439999999999964e+04 1.139060000000000036e+04 1.134639999999999964e+04 1.140020000000000073e+04 1.140720000000000073e+04 1.143320000000000073e+04 1.143020000000000073e+04 1.146739999999999964e+04 1.138179999999999927e+04 1.140060000000000036e+04 1.141679999999999927e+04 1.140339999999999964e+04 1.134539999999999964e+04 1.142160000000000036e+04 1.144639999999999964e+04 1.133239999999999964e+04 1.141100000000000000e+04 1.137279999999999927e+04 1.151700000000000000e+04 1.194879999999999927e+04 1.212400000000000000e+04 1.210120000000000073e+04 1.095379999999999927e+04 8.569000000000000000e+03 6.950000000000000000e+03 3.264800000000000182e+03 3.145599999999999909e+03 3.120000000000000000e+03 3.129599999999999909e+03 3.120800000000000182e+03 3.118199999999999818e+03 3.086400000000000091e+03 3.044800000000000182e+03 2.983599999999999909e+03 0.000000000000000000e+00 0.000000000000000000e+00 0.000000000000000000e+00 0.000000000000000000e+00 0.000000000000000000e+00 0.000000000000000000e+00 0.000000000000000000e+00 0.000000000000000000e+00 0.000000000000000000e+00 0.000000000000000000e+00 0.000000000000000000e+00 0.000000000000000000e+00 0.000000000000000000e+00 0.000000000000000000e+00 0.000000000000000000e+00 0.000000000000000000e+00 0.000000000000000000e+00 0.000000000000000000e+00 0.000000000000000000e+00 0.000000000000000000e+00 0.000000000000000000e+00
1.122039999999999964e+04 1.118400000000000000e+04 1.116600000000000000e+04 1.122260000000000036e+04 1.117439999999999964e+04 1.116739999999999964e+04 1.124400000000000000e+04 1.120400000000000000e+04 1.117820000000000073e+04 1.122379999999999927e+04 1.117200000000000000e+04 1.119179999999999927e+04 1.121939999999999964e+04 1.116560000000000036e+04 1.123939999999999964e+04 1.126300000000000000e+04 1.113460000000000036e+04 1.122900000000000000e+04 1.119179999999999927e+04 1.121979999999999927e+04 1.127739999999999964e+04 1.123000000000000000e+04 1.122479999999999927e+04 1.111779999999999927e+04 1.117679999999999927e+04 1.146700000000000000e+04 1.193460000000000036e+04 1.211360000000000036e+04 1.214060000000000036e+04 1.098379999999999927e+04 9.066200000000000728e+03 6.070399999999999636e+03 3.417000000000000000e+03 3.141199999999999818e+03 3.142599999999999909e+03 3.094599999999999909e+03 3.120000000000000000e+03 3.120000000000000000e+03 3.103199999999999818e+03 3.090599999999999909e+03 3.066599999999999909e+03 3.057199999999999818e+03 0.000000000000000000e+00 0.000000000000000000e+00 0.000000000000000000e+00 0.000000000000000000e+00 0.000000000000000000e+00 0.000000000000000000e+00 0.000000000000000000e+00 0.000000000000000000e+00 0.000000000000000000e+00 0.000000000000000000e+00 0.000000000000000000e+00 0.000000000000000000e+00 0.000000000000000000e+00 0.000000000000000000e+00 0.000000000000000000e+00 0.000000000000000000e+00 0.000000000000000000e+00 0.000000000000000000e+00 0.000000000000000000e+00
1.107839999999999964e+04 1.101860000000000036e+04 1.092939999999999964e+04 1.093239999999999964e+04 1.101400000000000000e+04 1.098139999999999964e+04 1.101100000000000000e+04 1.097979999999999927e+04 1.100860000000000036e+04 1.097320000000000073e+04 1.096779999999999927e+04 1.100779999999999927e+04 1.104460000000000036e+04 1.097300000000000000e+04 1.102260000000000036e+04 1.102379999999999927e+04 1.100679999999999927e+04 1.097800000000000000e+04 1.093800000000000000e+04 1.095479999999999927e+04 1.097960000000000036e+04 1.100479999999999927e+04 1.105079999999999927e+04 1.096679999999999927e+04 1.100620000000000073e+04 1.101860000000000036e+04 1.157939999999999964e+04 1.191620000000000073e+04 1.209120000000000073e+04 1.215160000000000036e+04 1.073539999999999964e+04 7.786000000000000000e+03 4.543199999999999818e+03 3.121800000000000182e+03 3.145199999999999818e+03 3.118199999999999818e+03 3.119800000000000182e+03 3.117199999999999818e+03 3.120199999999999818e+03 3.117800000000000182e+03 3.077400000000000091e+03 3.096400000000000091e+03 3.038800000000000182e+03 1.119599999999999909e+03 0.000000000000000000e+00 0.000000000000000000e+00 0.000000000000000000e+00 0.000000000000000000e+00 0.000000000000000000e+00 0.000000000000000000e+00 0.000000000000000000e+00 0.000000000000000000e+00 0.000000000000000000e+00 0.000000000000000000e+00 0.000000000000000000e+00 0.000000000000000000e+00 0.000000000000000000e+00 0.000000000000000000e+00 0.000000000000000000e+00 0.000000000000000000e+00 0.000000000000000000e+00
1.083900000000000000e+04 1.079720000000000073e+04 1.080800000000000000e+04 1.084400000000000000e+04 1.084520000000000073e+04 1.084139999999999964e+04 1.081479999999999927e+04 1.082639999999999964e+04 1.078039999999999964e+04 1.080560000000000036e+04 1.089920000000000073e+04 1.078120000000000073e+04 1.075020000000000073e+04 1.072879999999999927e+04 1.078679999999999927e+04 1.081179999999999927e+04 1.083739999999999964e+04 1.085320000000000073e+04 1.080660000000000036e+04 1.081239999999999964e+04 1.081679999999999927e+04 1.082700000000000000e+04 1.073420000000000073e+04 1.078939999999999964e+04 1.081220000000000073e+04 1.073739999999999964e+04 1.099039999999999964e+04 1.152860000000000036e+04 1.195260000000000036e+04 1.209879999999999927e+04 1.207279999999999927e+04 1.115420000000000073e+04 6.757199999999999818e+03 4.403199999999999818e+03 3.137199999999999818e+03 3.145199999999999818e+03 3.120800000000000182e+03 3.103599999999999909e+03 3.119199999999999818e+03 3.119199999999999818e+03 3.118800000000000182e+03 3.116400000000000091e+03 3.103199999999999818e+03 3.112800000000000182e+03 2.979800000000000182e+03 0.000000000000000000e+00 0.000000000000000000e+00 0.000000000000000000e+00 0.000000000000000000e+00 0.000000000000000000e+00 0.000000000000000000e+00 0.000000000000000000e+00 0.000000000000000000e+00 0.000000000000000000e+00 0.000000000000000000e+00 0.000000000000000000e+00 0.000000000000000000e+00 0.000000000000000000e+00 0.000000000000000000e+00 0.000000000000000000e+00 0.000000000000000000e+00
1.072520000000000073e+04 1.071479999999999927e+04 1.073420000000000073e+04 1.079879999999999927e+04 1.068160000000000036e+04 1.071260000000000036e+04 1.066820000000000073e+04 1.063860000000000036e+04 1.073000000000000000e+04 1.070579999999999927e+04 1.067979999999999927e+04 1.070879999999999927e+04 1.074500000000000000e+04 1.062739999999999964e+04 1.070000000000000000e+04 1.067860000000000036e+04 1.068879999999999927e+04 1.069179999999999927e+04 1.067839999999999964e+04 1.074639999999999964e+04 1.072139999999999964e+04 1.072060000000000036e+04 1.077420000000000073e+04 1.075179999999999927e+04 1.066339999999999964e+04 1.067720000000000073e+04 1.072300000000000000e+04 1.101839999999999964e+04 1.167639999999999964e+04 1.207179999999999927e+04 1.215260000000000036e+04 1.193879999999999927e+04 8.939600000000000364e+03 6.574199999999999818e+03 3.664800000000000182e+03 3.181400000000000091e+03 3.145199999999999818e+03 3.121400000000000091e+03 3.119199999999999818e+03 3.122599999999999909e+03 3.118599999999999909e+03 3.119599999999999909e+03 3.117800000000000182e+03 3.118400000000000091e+03 3.117599999999999909e+03 3.111800000000000182e+03 3.051199999999999818e+03 0.000000000000000000e+00 0.000000000000000000e+00 0.000000000000000000e+00 0.000000000000000000e+00 0.000000000000000000e+00 0.000000000000000000e+00 0.000000000000000000e+00 0.000000000000000000e+00 0.000000000000000000e+00 0.000000000000000000e+00 0.000000000000000000e+00 0.000000000000000000e+00 0.000000000000000000e+00 0.000000000000000000e+00
1.061900000000000000e+04 1.063060000000000036e+04 1.060160000000000036e+04 1.060800000000000000e+04 1.065720000000000073e+04 1.066220000000000073e+04 1.058060000000000036e+04 1.058220000000000073e+04 1.066620000000000073e+04 1.059700000000000000e+04 1.065120000000000073e+04 1.065600000000000000e+04 1.063120000000000073e+04 1.064460000000000036e+04 1.062139999999999964e+04 1.058939999999999964e+04 1.063760000000000036e+04 1.065239999999999964e+04 1.057560000000000036e+04 1.061800000000000000e+04 1.061779999999999927e+04 1.058660000000000036e+04 1.058839999999999964e+04 1.061900000000000000e+04 1.055000000000000000e+04 1.062960000000000036e+04 1.064700000000000000e+04 1.073939999999999964e+04 1.102239999999999964e+04 1.170000000000000000e+04 1.204400000000000000e+04 1.213460000000000036e+04 1.120439999999999964e+04 8.540000000000000000e+03 6.573600000000000364e+03 4.173800000000000182e+03 3.198599999999999909e+03 3.121199999999999818e+03 3.122800000000000182e+03 3.120400000000000091e+03 3.120000000000000000e+03 3.120000000000000000e+03 3.120000000000000000e+03 3.119199999999999818e+03 3.119199999999999818e+03 3.117800000000000182e+03 3.112000000000000000e+03 3.108199999999999818e+03 2.032599999999999909e+03 0.000000000000000000e+00 0.000000000000000000e+00 0.000000000000000000e+00 0.000000000000000000e+00 0.000000000000000000e+00 0.000000000000000000e+00 0.000000000000000000e+00 0.000000000000000000e+00 0.000000000000000000e+00 0.000000000000000000e+00 0.000000000000000000e+00 0.000000000000000000e+00
1.052400000000000000e+04 1.056600000000000000e+04 1.055960000000000036e+04 1.053720000000000073e+04 1.055600000000000000e+04 1.057560000000000036e+04 1.052920000000000073e+04 1.053800000000000000e+04 1.059160000000000036e+04 1.055260000000000036e+04 1.054400000000000000e+04 1.052620000000000073e+04 1.056679999999999927e+04 1.054120000000000073e+04 1.055600000000000000e+04 1.054520000000000073e+04 1.056760000000000036e+04 1.056420000000000073e+04 1.052960000000000036e+04 1.055500000000000000e+04 1.055220000000000073e+04 1.054439999999999964e+04 1.056339999999999964e+04 1.058239999999999964e+04 1.051879999999999927e+04 1.056500000000000000e+04 1.057500000000000000e+04 1.055960000000000036e+04 1.070160000000000036e+04 1.112100000000000000e+04 1.185439999999999964e+04 1.203800000000000000e+04 1.213020000000000073e+04 1.164400000000000000e+04 9.431000000000000000e+03 5.603199999999999818e+03 3.570199999999999818e+03 3.182800000000000182e+03 3.155800000000000182e+03 3.125000000000000000e+03 3.121199999999999818e+03 3.122400000000000091e+03 3.120599999999999909e+03 3.120000000000000000e+03 3.120199999999999818e+03 3.120000000000000000e+03 3.118400000000000091e+03 3.118800000000000182e+03 3.117599999999999909e+03 3.094800000000000182e+03 0.000000000000000000e+00 0.000000000000000000e+00 0.000000000000000000e+00 0.000000000000000000e+00 0.000000000000000000e+00 0.000000000000000000e+00 0.000000000000000000e+00 0.000000000000000000e+00 0.000000000000000000e+00 0.000000000000000000e+00 0.000000000000000000e+00
1.051039999999999964e+04 1.052679999999999927e+04 1.048420000000000073e+04 1.047539999999999964e+04 1.048360000000000036e+04 1.046679999999999927e+04 1.049839999999999964e+04 1.047460000000000036e+04 1.049520000000000073e+04 1.047200000000000000e+04 1.046900000000000000e+04 1.048400000000000000e+04 1.042200000000000000e+04 1.054400000000000000e+04 1.050460000000000036e+04 1.048039999999999964e+04 1.052720000000000073e+04 1.053379999999999927e+04 1.048760000000000036e+04 1.053220000000000073e+04 1.050539999999999964e+04 1.055820000000000073e+04 1.049379999999999927e+04 1.046620000000000073e+04 1.047660000000000036e+04 1.048320000000000073e+04 1.048820000000000073e+04 1.049439999999999964e+04 1.046639999999999964e+04 1.063239999999999964e+04 1.110039999999999964e+04 1.195679999999999927e+04 1.213739999999999964e+04 1.206839999999999964e+04 1.113820000000000073e+04 8.499200000000000728e+03 4.483000000000000000e+03 3.569400000000000091e+03 3.143400000000000091e+03 3.128199999999999818e+03 3.123000000000000000e+03 3.126599999999999909e+03 3.122400000000000091e+03 3.124000000000000000e+03 3.120800000000000182e+03 3.120599999999999909e+03 3.119599999999999909e+03 3.120000000000000000e+03 3.118800000000000182e+03 3.119199999999999818e+03 3.114400000000000091e+03 3.027400000000000091e+03 0.000000000000000000e+00 0.000000000000000000e+00 0.000000000000000000e+00 0.000000000000000000e+00 0.000000000000000000e+00 0.000000000000000000e+00 0.000000000000000000e+00 0.000000000000000000e+00 0.000000000000000000e+00
1.038760000000000036e+04 1.039739999999999964e+04 1.042779999999999927e+04 1.043900000000000000e+04 1.046460000000000036e+04 1.042060000000000036e+04 1.042600000000000000e+04 1.042179999999999927e+04 1.038860000000000036e+04 1.041100000000000000e+04 1.040600000000000000e+04 1.041760000000000036e+04 1.044039999999999964e+04 1.045700000000000000e+04 1.043260000000000036e+04 1.043220000000000073e+04 1.041920000000000073e+04 1.045079999999999927e+04 1.045739999999999964e+04 1.041200000000000000e+04 1.046379999999999927e+04 1.044039999999999964e+04 1.039900000000000000e+04 1.040739999999999964e+04 1.043039999999999964e+04 1.040879999999999927e+04 1.040560000000000036e+04 1.040339999999999964e+04 1.042039999999999964e+04 1.045339999999999964e+04 1.068660000000000036e+04 1.131460000000000036e+04 1.193279999999999927e+04 1.207339999999999964e+04 1.188820000000000073e+04 9.786200000000000728e+03 8.124600000000000364e+03 5.134000000000000000e+03 3.289599999999999909e+03 3.143599999999999909e+03 3.134599999999999909e+03 3.122199999999999818e+03 3.125599999999999909e+03 3.120599999999999909e+03 3.120000000000000000e+03 3.119800000000000182e+03 3.118599999999999909e+03 3.120000000000000000e+03 3.120000000000000000e+03 3.119599999999999909e+03 3.117599999999999909e+03 3.116400000000000091e+03 3.108400000000000091e+03 1.274599999999999909e+03 0.000000000000000000e+00 0.000000000000000000e+00 0.000000000000000000e+00 0.000000000000000000e+00 0.000000000000000000e+00 0.000000000000000000e+00 0.000000000000000000e+00
1.034620000000000073e+04 1.032400000000000000e+04 1.044160000000000036e+04 1.036839999999999964e+04 1.034179999999999927e+04 1.038620000000000073e+04 1.041160000000000036e+04 1.038160000000000036e+04 1.037100000000000000e+04 1.034860000000000036e+04 1.037239999999999964e+04 1.037760000000000036e+04 1.039500000000000000e+04 1.044139999999999964e+04 1.036260000000000036e+04 1.041339999999999964e+04 1.040760000000000036e+04 1.034700000000000000e+04 1.036400000000000000e+04 1.040620000000000073e+04 1.039379999999999927e+04 1.035739999999999964e+04 1.037160000000000036e+04 1.039300000000000000e+04 1.037300000000000000e+04 1.033100000000000000e+04 1.033760000000000036e+04 1.037800000000000000e+04 1.040239999999999964e+04 1.040620000000000073e+04 1.047400000000000000e+04 1.071239999999999964e+04 1.154139999999999964e+04 1.197739999999999964e+04 1.210579999999999927e+04 1.210639999999999964e+04 1.116400000000000000e+04 7.532399999999999636e+03 4.050000000000000000e+03 3.330199999999999818e+03 3.147199999999999818e+03 3.132800000000000182e+03 3.122000000000000000e+03 3.124599999999999909e+03 3.124599999999999909e+03 3.120000000000000000e+03 3.120000000000000000e+03 3.119599999999999909e+03 3.120000000000000000e+03 3.120199999999999818e+03 3.119599999999999909e+03 3.116400000000000091e+03 3.118400000000000091e+03 3.113199999999999818e+03 3.099199999999999818e+03 0.000000000000000000e+00 0.000000000000000000e+00 0.000000000000000000e+00 0.000000000000000000e+00 0.000000000000000000e+00 0.000000000000000000e+00
1.031639999999999964e+04 1.028820000000000073e+04 1.032979999999999927e+04 1.034639999999999964e+04 1.031579999999999927e+04 1.032860000000000036e+04 1.037160000000000036e+04 1.036479999999999927e+04 1.029739999999999964e+04 1.036679999999999927e+04 1.033860000000000036e+04 1.042079999999999927e+04 1.036460000000000036e+04 1.032379999999999927e+04 1.032460000000000036e+04 1.029979999999999927e+04 1.042939999999999964e+04 1.032539999999999964e+04 1.032120000000000073e+04 1.031139999999999964e+04 1.042360000000000036e+04 1.034100000000000000e+04 1.030160000000000036e+04 1.028420000000000073e+04 1.030820000000000073e+04 1.033339999999999964e+04 1.030400000000000000e+04 1.036860000000000036e+04 1.031500000000000000e+04 1.034400000000000000e+04 1.038800000000000000e+04 1.047839999999999964e+04 1.081239999999999964e+04 1.159500000000000000e+04 1.203179999999999927e+04 1.213320000000000073e+04 1.182600000000000000e+04 1.010560000000000036e+04 6.397800000000000182e+03 3.863199999999999818e+03 3.187400000000000091e+03 3.212800000000000182e+03 3.127000000000000000e+03 3.121400000000000091e+03 3.120199999999999818e+03 3.122800000000000182e+03 3.120199999999999818e+03 3.120000000000000000e+03 3.120000000000000000e+03 3.120000000000000000e+03 3.120000000000000000e+03 3.118000000000000000e+03 3.119599999999999909e+03 3.119599999999999909e+03 3.118800000000000182e+03 3.113599999999999909e+03 3.054400000000000091e+03 0.000000000000000000e+00 0.000000000000000000e+00 0.000000000000000000e+00 0.000000000000000000e+00
1.033660000000000036e+04 1.032139999999999964e+04 1.031400000000000000e+04 1.032660000000000036e+04 1.025820000000000073e+04 1.028600000000000000e+04 1.039020000000000073e+04 1.037260000000000036e+04 1.035779999999999927e+04 1.032420000000000073e+04 1.030760000000000036e+04 1.033439999999999964e+04 1.030360000000000036e+04 1.029420000000000073e+04 1.032220000000000073e+04 1.033279999999999927e+04 1.036220000000000073e+04 1.031779999999999927e+04 1.032039999999999964e+04 1.030139999999999964e+04 1.029820000000000073e+04 1.031420000000000073e+04 1.026479999999999927e+04 1.031239999999999964e+04 1.034260000000000036e+04 1.030979999999999927e+04 1.032700000000000000e+04 1.037479999999999927e+04 1.033660000000000036e+04 1.029179999999999927e+04 1.035900000000000000e+04 1.038860000000000036e+04 1.046239999999999964e+04 1.087660000000000036e+04 1.170400000000000000e+04 1.201339999999999964e+04 1.211900000000000000e+04 1.176520000000000073e+04 8.014399999999999636e+03 6.125399999999999636e+03 3.789199999999999818e+03 3.174000000000000000e+03 3.160000000000000000e+03 3.124599999999999909e+03 3.126000000000000000e+03 3.121599999999999909e+03 3.120599999999999909e+03 3.120000000000000000e+03 3.120000000000000000e+03 3.120000000000000000e+03 3.119599999999999909e+03 3.120000000000000000e+03 3.119599999999999909e+03 3.119599999999999909e+03 3.119800000000000182e+03 3.116800000000000182e+03 3.118000000000000000e+03 3.099599999999999909e+03 1.830000000000000000e+03 0.000000000000000000e+00 0.000000000000000000e+00
1.028479999999999927e+04 1.032560000000000036e+04 1.029479999999999927e+04 1.030720000000000073e+04 1.027760000000000036e+04 1.032520000000000073e+04 1.030520000000000073e+04 1.035200000000000000e+04 1.024400000000000000e+04 1.024460000000000036e+04 1.028820000000000073e+04 1.031339999999999964e+04 1.031579999999999927e+04 1.033900000000000000e+04 1.030220000000000073e+04 1.030360000000000036e+04 1.027620000000000073e+04 1.028639999999999964e+04 1.034520000000000073e+04 1.032279999999999927e+04 1.031779999999999927e+04 1.030620000000000073e+04 1.026120000000000073e+04 1.025060000000000036e+04 1.030160000000000036e+04 1.026339999999999964e+04 1.029320000000000073e+04 1.030539999999999964e+04 1.026539999999999964e+04 1.030800000000000000e+04 1.030160000000000036e+04 1.027220000000000073e+04 1.036839999999999964e+04 1.050439999999999964e+04 1.098100000000000000e+04 1.186539999999999964e+04 1.208260000000000036e+04 1.216420000000000073e+04 1.178360000000000036e+04 8.796200000000000728e+03 6.294800000000000182e+03 3.244599999999999909e+03 3.160599999999999909e+03 3.158199999999999818e+03 3.126800000000000182e+03 3.121800000000000182e+03 3.125199999999999818e+03 3.120000000000000000e+03 3.120800000000000182e+03 3.120000000000000000e+03 3.120400000000000091e+03 3.120000000000000000e+03 3.120000000000000000e+03 3.120000000000000000e+03 3.120000000000000000e+03 3.120199999999999818e+03 3.119599999999999909e+03 3.117599999999999909e+03 3.116400000000000091e+03 3.092800000000000182e+03 0.000000000000000000e+00
1.029620000000000073e+04 1.027020000000000073e+04 1.032800000000000000e+04 1.029339999999999964e+04 1.027339999999999964e+04 1.026039999999999964e+04 1.030939999999999964e+04 1.028579999999999927e+04 1.028579999999999927e+04 1.029239999999999964e+04 1.031060000000000036e+04 1.032739999999999964e+04 1.030479999999999927e+04 1.038400000000000000e+04 1.031879999999999927e+04 1.029660000000000036e+04 1.028460000000000036e+04 1.028560000000000036e+04 1.027260000000000036e+04 1.022660000000000036e+04 1.025539999999999964e+04 1.031360000000000036e+04 1.034379999999999927e+04 1.033979999999999927e+04 1.025479999999999927e+04 1.029700000000000000e+04 1.028360000000000036e+04 1.028860000000000036e+04 1.027079999999999927e+04 1.030560000000000036e+04 1.031579999999999927e+04 1.030860000000000036e+04 1.031739999999999964e+04 1.034900000000000000e+04 1.057460000000000036e+04 1.122500000000000000e+04 1.192400000000000000e+04 1.213600000000000000e+04 1.211400000000000000e+04 1.078339999999999964e+04 9.143799999999999272e+03 6.380600000000000364e+03 3.677000000000000000e+03 3.167599999999999909e+03 3.128599999999999909e+03 3.136199999999999818e+03 3.121400000000000091e+03 3.122599999999999909e+03 3.125000000000000000e+03 3.120199999999999818e+03 3.119800000000000182e+03 3.120599999999999909e+03 3.120000000000000000e+03 3.119599999999999909e+03 3.120000000000000000e+03 3.120000000000000000e+03 3.120000000000000000e+03 3.120000000000000000e+03 3.119599999999999909e+03 3.118000000000000000e+03 3.110000000000000000e+03
1.031239999999999964e+04 1.026900000000000000e+04 1.027539999999999964e+04 1.033960000000000036e+04 1.028320000000000073e+04 1.028179999999999927e+04 1.028079999999999927e+04 1.025020000000000073e+04 1.030660000000000036e+04 1.024920000000000073e+04 1.026879999999999927e+04 1.030420000000000073e+04 1.027300000000000000e+04 1.029500000000000000e+04 1.024300000000000000e+04 1.030300000000000000e+04 1.030300000000000000e+04 1.029379999999999927e+04 1.031300000000000000e+04 1.027900000000000000e+04 1.025960000000000036e+04 1.024979999999999927e+04 1.029320000000000073e+04 1.023120000000000073e+04 1.034720000000000073e+04 1.026200000000000000e+04 1.028320000000000073e+04 1.029920000000000073e+04 1.027860000000000036e+04 1.028000000000000000e+04 1.029560000000000036e+04 1.028139999999999964e+04 1.031279999999999927e+04 1.031100000000000000e+04 1.038720000000000073e+04 1.065200000000000000e+04 1.131039999999999964e+04 1.193739999999999964e+04 1.214560000000000036e+04 1.214720000000000073e+04 1.141360000000000036e+04 8.866799999999999272e+03 4.181000000000000000e+03 3.601400000000000091e+03 3.143599999999999909e+03 3.127199999999999818e+03 3.127599999999999909e+03 3.125000000000000000e+03 3.122400000000000091e+03 3.122400000000000091e+03 3.120000000000000000e+03 3.120000000000000000e+03 3.120000000000000000e+03 3.120199999999999818e+03 3.120000000000000000e+03 3.120000000000000000e+03 3.120000000000000000e+03 3.119599999999999909e+03 3.120000000000000000e+03 3.119599999999999909e+03 3.118800000000000182e+03
1.031479999999999927e+04 1.026120000000000073e+04 1.028439999999999964e+04 1.030879999999999927e+04 1.028879999999999927e+04 1.033600000000000000e+04 1.025920000000000073e+04 1.026400000000000000e+04 1.022979999999999927e+04 1.029220000000000073e+04 1.026360000000000036e+04 1.033200000000000000e+04 1.032139999999999964e+04 1.026900000000000000e+04 1.026660000000000036e+04 1.027320000000000073e+04 1.023579999999999927e+04 1.026379999999999927e+04 1.027000000000000000e+04 1.024760000000000036e+04 1.031239999999999964e+04 1.030220000000000073e+04 1.030920000000000073e+04 1.030900000000000000e+04 1.026579999999999927e+04 1.025460000000000036e+04 1.030200000000000000e+04 1.024960000000000036e+04 1.025000000000000000e+04 1.026800000000000000e+04 1.025860000000000036e+04 1.025379999999999927e+04 1.033060000000000036e+04 1.033420000000000073e+04 1.032979999999999927e+04 1.036979999999999927e+04 1.071020000000000073e+04 1.149000000000000000e+04 1.200939999999999964e+04 1.208400000000000000e+04 1.201179999999999927e+04 9.546600000000000364e+03 7.287199999999999818e+03 4.926600000000000364e+03 3.274199999999999818e+03 3.140199999999999818e+03 3.123800000000000182e+03 3.126800000000000182e+03 3.124199999999999818e+03 3.120599999999999909e+03 3.123800000000000182e+03 3.120000000000000000e+03 3.120000000000000000e+03 3.120000000000000000e+03 3.120000000000000000e+03 3.120599999999999909e+03 3.120000000000000000e+03 3.120000000000000000e+03 3.120000000000000000e+03 3.120000000000000000e+03 3.118800000000000182e+03
1.033039999999999964e+04 1.027679999999999927e+04 1.036479999999999927e+04 1.029100000000000000e+04 1.032379999999999927e+04 1.029639999999999964e+04 1.029320000000000073e+04 1.022260000000000036e+04 1.032200000000000000e+04 1.027020000000000073e+04 1.022000000000000000e+04 1.026600000000000000e+04 1.028420000000000073e+04 1.030179999999999927e+04 1.022479999999999927e+04 1.024939999999999964e+04 1.025379999999999927e+04 1.028000000000000000e+04 1.031179999999999927e+04 1.032079999999999927e+04 1.028620000000000073e+04 1.029679999999999927e+04 1.024939999999999964e+04 1.025079999999999927e+04 1.028679999999999927e+04 1.026139999999999964e+04 1.029500000000000000e+04 1.027860000000000036e+04 1.026500000000000000e+04 1.026479999999999927e+04 1.033200000000000000e+04 1.027739999999999964e+04 1.028020000000000073e+04 1.029520000000000073e+04 1.032860000000000036e+04 1.026300000000000000e+04 1.037579999999999927e+04 1.078279999999999927e+04 1.166179999999999927e+04 1.203239999999999964e+04 1.211879999999999927e+04 1.191779999999999927e+04 1.030779999999999927e+04 6.688600000000000364e+03 4.436800000000000182e+03 3.277400000000000091e+03 3.134800000000000182e+03 3.129599999999999909e+03 3.129000000000000000e+03 3.124199999999999818e+03 3.122199999999999818e+03 3.120199999999999818e+03 3.120000000000000000e+03 3.120599999999999909e+03 3.120000000000000000e+03 3.120000000000000000e+03 3.120000000000000000e+03 3.120000000000000000e+03 3.119599999999999909e+03 3.120000000000000000e+03 3.120000000000000000e+03
1.027539999999999964e+04 1.025760000000000036e+04 1.024360000000000036e+04 1.026700000000000000e+04 1.027820000000000073e+04 1.023200000000000000e+04 1.028079999999999927e+04 1.026100000000000000e+04 1.032739999999999964e+04 1.028320000000000073e+04 1.028939999999999964e+04 1.029139999999999964e+04 1.026679999999999927e+04 1.025720000000000073e+04 1.027700000000000000e+04 1.029979999999999927e+04 1.027620000000000073e+04 1.030100000000000000e+04 1.028779999999999927e+04 1.026500000000000000e+04 1.025360000000000036e+04 1.023360000000000036e+04 1.028979999999999927e+04 1.026739999999999964e+04 1.024839999999999964e+04 1.021139999999999964e+04 1.026660000000000036e+04 1.028520000000000073e+04 1.025039999999999964e+04 1.030800000000000000e+04 1.030739999999999964e+04 1.024539999999999964e+04 1.028300000000000000e+04 1.025839999999999964e+04 1.027220000000000073e+04 1.027860000000000036e+04 1.036520000000000073e+04 1.042700000000000000e+04 1.091460000000000036e+04 1.175439999999999964e+04 1.203279999999999927e+04 1.212620000000000073e+04 1.176200000000000000e+04 9.829600000000000364e+03 5.817399999999999636e+03 4.204399999999999636e+03 3.246400000000000091e+03 3.140800000000000182e+03 3.139400000000000091e+03 3.123800000000000182e+03 3.121800000000000182e+03 3.120800000000000182e+03 3.125400000000000091e+03 3.120599999999999909e+03 3.120199999999999818e+03 3.120000000000000000e+03 3.120599999999999909e+03 3.120000000000000000e+03 3.120000000000000000e+03 3.120000000000000000e+03 3.120000000000000000e+03
1.029579999999999927e+04 1.024000000000000000e+04 1.027100000000000000e+04 1.028760000000000036e+04 1.026020000000000073e+04 1.031860000000000036e+04 1.031660000000000036e+04 1.026179999999999927e+04 1.026139999999999964e+04 1.030179999999999927e+04 1.027879999999999927e+04 1.031700000000000000e+04 1.028320000000000073e+04 1.031120000000000073e+04 1.028239999999999964e+04 1.023800000000000000e+04 1.030579999999999927e+04 1.026939999999999964e+04 1.027179999999999927e+04 1.027000000000000000e+04 1.033960000000000036e+04 1.028839999999999964e+04 1.028279999999999927e+04 1.027200000000000000e+04 1.028639999999999964e+04 1.024500000000000000e+04 1.029900000000000000e+04 1.028039999999999964e+04 1.027660000000000036e+04 1.028360000000000036e+04 1.026779999999999927e+04 1.023000000000000000e+04 1.031739999999999964e+04 1.025820000000000073e+04 1.021360000000000036e+04 1.028800000000000000e+04 1.028200000000000000e+04 1.029300000000000000e+04 1.051279999999999927e+04 1.095420000000000073e+04 1.179820000000000073e+04 1.207500000000000000e+04 1.215520000000000073e+04 1.092879999999999927e+04 9.119200000000000728e+03 6.002399999999999636e+03 3.682000000000000000e+03 3.189400000000000091e+03 3.132000000000000000e+03 3.123599999999999909e+03 3.130599999999999909e+03 3.120599999999999909e+03 3.127400000000000091e+03 3.122800000000000182e+03 3.121199999999999818e+03 3.120000000000000000e+03 3.120000000000000000e+03 3.120000000000000000e+03 3.120000000000000000e+03 3.120000000000000000e+03 3.120000000000000000e+03
1.023239999999999964e+04 1.020120000000000073e+04 1.024000000000000000e+04 1.020600000000000000e+04 1.022160000000000036e+04 1.023339999999999964e+04 1.025679999999999927e+04 1.026779999999999927e+04 1.028639999999999964e+04 1.028360000000000036e+04 1.028260000000000036e+04 1.027100000000000000e+04 1.030620000000000073e+04 1.026179999999999927e+04 1.025020000000000073e+04 1.028600000000000000e+04 1.030300000000000000e+04 1.032820000000000073e+04 1.022300000000000000e+04 1.027500000000000000e+04 1.023479999999999927e+04 1.024939999999999964e+04 1.029979999999999927e+04 1.026920000000000073e+04 1.022939999999999964e+04 1.028679999999999927e+04 1.023360000000000036e+04 1.023000000000000000e+04 1.028460000000000036e+04 1.028000000000000000e+04 1.023800000000000000e+04 1.027620000000000073e+04 1.025360000000000036e+04 1.022779999999999927e+04 1.028960000000000036e+04 1.022900000000000000e+04 1.028739999999999964e+04 1.026039999999999964e+04 1.038339999999999964e+04 1.044939999999999964e+04 1.115139999999999964e+04 1.192620000000000073e+04 1.206179999999999927e+04 1.215020000000000073e+04 1.103060000000000036e+04 8.225200000000000728e+03 5.590600000000000364e+03 3.356400000000000091e+03 3.159199999999999818e+03 3.133800000000000182e+03 3.123599999999999909e+03 3.125800000000000182e+03 3.120400000000000091e+03 3.123800000000000182e+03 3.120599999999999909e+03 3.120000000000000000e+03 3.120000000000000000e+03 3.120000000000000000e+03 3.120000000000000000e+03 3.120599999999999909e+03 3.120000000000000000e+03
1.022800000000000000e+04 1.024139999999999964e+04 1.028620000000000073e+04 1.030200000000000000e+04 1.023060000000000036e+04 1.024639999999999964e+04 1.023779999999999927e+04 1.028279999999999927e+04 1.028900000000000000e+04 1.023500000000000000e+04 1.026339999999999964e+04 1.032579999999999927e+04 1.026179999999999927e+04 1.027160000000000036e+04 1.024800000000000000e+04 1.022200000000000000e+04 1.024339999999999964e+04 1.025260000000000036e+04 1.025560000000000036e+04 1.023379999999999927e+04 1.026400000000000000e+04 1.028579999999999927e+04 1.023579999999999927e+04 1.022360000000000036e+04 1.024939999999999964e+04 1.024860000000000036e+04 1.026039999999999964e+04 1.019979999999999927e+04 1.024160000000000036e+04 1.022879999999999927e+04 1.030720000000000073e+04 1.029760000000000036e+04 1.020779999999999927e+04 1.026060000000000036e+04 1.023279999999999927e+04 1.028479999999999927e+04 1.025239999999999964e+04 1.025939999999999964e+04 1.033700000000000000e+04 1.032520000000000073e+04 1.062060000000000036e+04 1.138639999999999964e+04 1.196120000000000073e+04 1.206960000000000036e+04 1.206400000000000000e+04 1.063420000000000073e+04 7.215800000000000182e+03 4.846000000000000000e+03 3.288000000000000000e+03 3.173000000000000000e+03 3.130400000000000091e+03 3.123000000000000000e+03 3.123800000000000182e+03 3.120000000000000000e+03 3.120599999999999909e+03 3.121599999999999909e+03 3.120000000000000000e+03 3.120199999999999818e+03 3.120000000000000000e+03 3.120000000000000000e+03 3.120000000000000000e+03
1.024279999999999927e+04 1.025839999999999964e+04 1.023620000000000073e+04 1.032320000000000073e+04 1.024439999999999964e+04 1.029020000000000073e+04 1.026020000000000073e+04 1.026639999999999964e+04 1.029379999999999927e+04 1.024179999999999927e+04 1.022439999999999964e+04 1.028579999999999927e+04 1.028760000000000036e+04 1.021720000000000073e+04 1.026479999999999927e+04 1.031060000000000036e+04 1.026139999999999964e+04 1.021020000000000073e+04 1.030100000000000000e+04 1.026220000000000073e+04 1.029820000000000073e+04 1.027439999999999964e+04 1.026279999999999927e+04 1.028379999999999927e+04 1.034720000000000073e+04 1.026379999999999927e+04 1.024339999999999964e+04 1.027779999999999927e+04 1.024839999999999964e+04 1.022400000000000000e+04 1.024360000000000036e+04 1.029860000000000036e+04 1.025839999999999964e+04 1.023060000000000036e+04 1.023260000000000036e+04 1.030260000000000036e+04 1.026239999999999964e+04 1.024800000000000000e+04 1.028779999999999927e+04 1.030960000000000036e+04 1.037139999999999964e+04 1.068579999999999927e+04 1.141339999999999964e+04 1.199400000000000000e+04 1.215420000000000073e+04 1.210320000000000073e+04 1.066320000000000073e+04 7.936600000000000364e+03 3.317599999999999909e+03 3.209599999999999909e+03 3.172400000000000091e+03 3.130599999999999909e+03 3.130599999999999909e+03 3.120199999999999818e+03 3.121400000000000091e+03 3.121199999999999818e+03 3.120199999999999818e+03 3.120000000000000000e+03 3.120000000000000000e+03 3.120000000000000000e+03 3.120000000000000000e+03
1.028160000000000036e+04 1.028639999999999964e+04 1.025739999999999964e+04 1.019420000000000073e+04 1.019639999999999964e+04 1.025720000000000073e+04 1.029820000000000073e+04 1.027279999999999927e+04 1.029320000000000073e+04 1.032560000000000036e+04 1.025660000000000036e+04 1.027639999999999964e+04 1.025500000000000000e+04 1.023479999999999927e+04 1.023060000000000036e+04 1.026160000000000036e+04 1.030079999999999927e+04 1.026739999999999964e+04 1.027720000000000073e+04 1.024120000000000073e+04 1.024820000000000073e+04 1.024139999999999964e+04 1.031660000000000036e+04 1.023420000000000073e+04 1.026200000000000000e+04 1.023700000000000000e+04 1.029620000000000073e+04 1.027060000000000036e+04 1.024260000000000036e+04 1.029720000000000073e+04 1.029160000000000036e+04 1.027160000000000036e+04 1.025660000000000036e+04 1.028720000000000073e+04 1.027820000000000073e+04 1.029679999999999927e+04 1.031660000000000036e+04 1.026639999999999964e+04 1.037779999999999927e+04 1.026039999999999964e+04 1.031860000000000036e+04 1.041439999999999964e+04 1.074139999999999964e+04 1.153460000000000036e+04 1.198139999999999964e+04 1.214060000000000036e+04 1.202379999999999927e+04 9.642799999999999272e+03 6.651000000000000000e+03 4.736000000000000000e+03 3.265400000000000091e+03 3.136800000000000182e+03 3.122199999999999818e+03 3.121800000000000182e+03 3.128800000000000182e+03 3.122000000000000000e+03 3.120199999999999818e+03 3.123199999999999818e+03 3.120000000000000000e+03 3.120000000000000000e+03 3.120000000000000000e+03
1.026979999999999927e+04 1.026479999999999927e+04 1.024960000000000036e+04 1.022539999999999964e+04 1.024060000000000036e+04 1.021879999999999927e+04 1.020020000000000073e+04 1.024020000000000073e+04 1.027179999999999927e+04 1.028339999999999964e+04 1.027479999999999927e+04 1.027800000000000000e+04 1.026600000000000000e+04 1.030720000000000073e+04 1.029079999999999927e+04 1.026739999999999964e+04 1.026400000000000000e+04 1.026620000000000073e+04 1.027160000000000036e+04 1.027800000000000000e+04 1.021839999999999964e+04 1.022520000000000073e+04 1.024739999999999964e+04 1.030420000000000073e+04 1.028760000000000036e+04 1.026860000000000036e+04 1.028260000000000036e+04 1.021100000000000000e+04 1.026900000000000000e+04 1.020300000000000000e+04 1.024260000000000036e+04 1.024760000000000036e+04 1.033020000000000073e+04 1.021600000000000000e+04 1.030320000000000073e+04 1.025720000000000073e+04 1.032120000000000073e+04 1.027539999999999964e+04 1.024079999999999927e+04 1.030679999999999927e+04 1.026120000000000073e+04 1.026579999999999927e+04 1.042539999999999964e+04 1.089320000000000073e+04 1.172979999999999927e+04 1.201500000000000000e+04 1.213139999999999964e+04 1.200300000000000000e+04 8.953000000000000000e+03 6.932800000000000182e+03 4.197199999999999818e+03 3.187199999999999818e+03 3.131599999999999909e+03 3.129000000000000000e+03 3.135000000000000000e+03 3.122000000000000000e+03 3.122199999999999818e+03 3.123800000000000182e+03 3.120000000000000000e+03 3.120599999999999909e+03 3.120000000000000000e+03
1.018639999999999964e+04 1.028179999999999927e+04 1.029520000000000073e+04 1.026460000000000036e+04 1.027339999999999964e+04 1.026800000000000000e+04 1.025000000000000000e+04 1.025539999999999964e+04 1.021320000000000073e+04 1.024879999999999927e+04 1.026639999999999964e+04 1.027760000000000036e+04 1.026660000000000036e+04 1.025879999999999927e+04 1.014520000000000073e+04 1.023200000000000000e+04 1.026779999999999927e+04 1.028960000000000036e+04 1.027139999999999964e+04 1.034720000000000073e+04 1.025920000000000073e+04 1.023279999999999927e+04 1.019720000000000073e+04 1.026179999999999927e+04 1.024279999999999927e+04 1.026500000000000000e+04 1.025179999999999927e+04 1.027239999999999964e+04 1.026779999999999927e+04 1.024239999999999964e+04 1.018600000000000000e+04 1.025279999999999927e+04 1.025660000000000036e+04 1.025220000000000073e+04 1.029300000000000000e+04 1.029239999999999964e+04 1.021520000000000073e+04 1.024160000000000036e+04 1.026360000000000036e+04 1.028939999999999964e+04 1.028100000000000000e+04 1.029400000000000000e+04 1.036720000000000073e+04 1.054079999999999927e+04 1.105960000000000036e+04 1.173660000000000036e+04 1.204839999999999964e+04 1.209760000000000036e+04 1.184539999999999964e+04 7.081000000000000000e+03 5.913800000000000182e+03 3.530599999999999909e+03 3.156599999999999909e+03 3.146800000000000182e+03 3.138000000000000000e+03 3.125199999999999818e+03 3.120800000000000182e+03 3.120800000000000182e+03 3.121599999999999909e+03 3.120199999999999818e+03 3.120199999999999818e+03
1.024039999999999964e+04 1.021820000000000073e+04 1.026239999999999964e+04 1.022160000000000036e+04 1.031560000000000036e+04 1.022320000000000073e+04 1.023700000000000000e+04 1.025000000000000000e+04 1.027539999999999964e+04 1.023139999999999964e+04 1.023660000000000036e+04 1.024839999999999964e+04 1.029239999999999964e+04 1.024220000000000073e+04 1.025039999999999964e+04 1.024739999999999964e+04 1.025020000000000073e+04 1.030320000000000073e+04 1.026360000000000036e+04 1.029839999999999964e+04 1.024979999999999927e+04 1.023560000000000036e+04 1.022879999999999927e+04 1.028739999999999964e+04 1.024879999999999927e+04 1.026060000000000036e+04 1.022520000000000073e+04 1.031760000000000036e+04 1.021020000000000073e+04 1.024720000000000073e+04 1.024700000000000000e+04 1.021979999999999927e+04 1.021339999999999964e+04 1.021920000000000073e+04 1.021879999999999927e+04 1.027760000000000036e+04 1.029179999999999927e+04 1.025739999999999964e+04 1.028600000000000000e+04 1.025239999999999964e+04 1.027460000000000036e+04 1.030139999999999964e+04 1.029579999999999927e+04 1.037039999999999964e+04 1.052039999999999964e+04 1.113279999999999927e+04 1.187320000000000073e+04 1.206079999999999927e+04 1.214920000000000073e+04 1.083760000000000036e+04 8.935600000000000364e+03 5.731000000000000000e+03 3.833400000000000091e+03 3.171800000000000182e+03 3.134400000000000091e+03 3.128000000000000000e+03 3.139800000000000182e+03 3.120199999999999818e+03 3.122599999999999909e+03 3.120199999999999818e+03 3.120000000000000000e+03
1.026500000000000000e+04 1.028039999999999964e+04 1.027900000000000000e+04 1.025960000000000036e+04 1.021600000000000000e+04 1.023979999999999927e+04 1.023679999999999927e+04 1.022360000000000036e+04 1.026120000000000073e+04 1.029000000000000000e+04 1.019660000000000036e+04 1.026920000000000073e+04 1.026660000000000036e+04 1.020720000000000073e+04 1.025600000000000000e+04 1.027320000000000073e+04 1.025100000000000000e+04 1.021260000000000036e+04 1.025639999999999964e+04 1.028639999999999964e+04 1.025120000000000073e+04 1.022039999999999964e+04 1.024400000000000000e+04 1.022500000000000000e+04 1.023939999999999964e+04 1.022820000000000073e+04 1.024320000000000073e+04 1.026100000000000000e+04 1.025520000000000073e+04 1.026179999999999927e+04 1.024579999999999927e+04 1.023400000000000000e+04 1.022939999999999964e+04 1.028060000000000036e+04 1.022479999999999927e+04 1.027439999999999964e+04 1.025300000000000000e+04 1.023260000000000036e+04 1.027520000000000073e+04 1.020939999999999964e+04 1.028900000000000000e+04 1.029479999999999927e+04 1.026879999999999927e+04 1.028960000000000036e+04 1.032839999999999964e+04 1.059179999999999927e+04 1.123839999999999964e+04 1.195239999999999964e+04 1.211620000000000073e+04 1.189700000000000000e+04 1.116239999999999964e+04 8.230600000000000364e+03 4.598000000000000000e+03 3.234400000000000091e+03 3.174400000000000091e+03 3.124000000000000000e+03 3.129199999999999818e+03 3.121800000000000182e+03 3.123000000000000000e+03 3.123400000000000091e+03 3.120000000000000000e+03
1.022060000000000036e+04 1.026039999999999964e+04 1.022960000000000036e+04 1.028979999999999927e+04 1.023820000000000073e+04 1.026000000000000000e+04 1.023539999999999964e+04 1.023779999999999927e+04 1.024160000000000036e+04 1.024020000000000073e+04 1.026060000000000036e+04 1.022879999999999927e+04 1.023720000000000073e+04 1.024520000000000073e+04 1.022700000000000000e+04 1.031400000000000000e+04 1.021000000000000000e+04 1.026720000000000073e+04 1.027179999999999927e+04 1.027279999999999927e+04 1.027060000000000036e+04 1.018600000000000000e+04 1.020860000000000036e+04 1.029679999999999927e+04 1.022000000000000000e+04 1.023339999999999964e+04 1.027860000000000036e+04 1.024360000000000036e+04 1.020560000000000036e+04 1.024660000000000036e+04 1.025779999999999927e+04 1.023220000000000073e+04 1.025300000000000000e+04 1.027660000000000036e+04 1.028039999999999964e+04 1.024539999999999964e+04 1.023279999999999927e+04 1.024300000000000000e+04 1.027360000000000036e+04 1.029060000000000036e+04 1.024079999999999927e+04 1.022739999999999964e+04 1.023020000000000073e+04 1.019300000000000000e+04 1.028160000000000036e+04 1.039520000000000073e+04 1.063039999999999964e+04 1.147679999999999927e+04 1.202800000000000000e+04 1.211579999999999927e+04 1.217200000000000000e+04 1.086100000000000000e+04 7.676000000000000000e+03 5.020600000000000364e+03 3.442800000000000182e+03 3.139599999999999909e+03 3.129000000000000000e+03 3.139800000000000182e+03 3.123599999999999909e+03 3.124199999999999818e+03 3.120800000000000182e+03
1.025000000000000000e+04 1.025939999999999964e+04 1.024920000000000073e+04 1.022060000000000036e+04 1.022079999999999927e+04 1.024700000000000000e+04 1.025500000000000000e+04 1.030539999999999964e+04 1.017760000000000036e+04 1.025239999999999964e+04 1.027160000000000036e+04 1.023639999999999964e+04 1.024460000000000036e+04 1.029639999999999964e+04 1.021100000000000000e+04 1.022700000000000000e+04 1.021120000000000073e+04 1.026700000000000000e+04 1.030820000000000073e+04 1.025139999999999964e+04 1.026639999999999964e+04 1.026820000000000073e+04 1.027820000000000073e+04 1.020720000000000073e+04 1.026760000000000036e+04 1.022220000000000073e+04 1.026460000000000036e+04 1.028200000000000000e+04 1.024560000000000036e+04 1.026439999999999964e+04 1.021879999999999927e+04 1.025100000000000000e+04 1.023260000000000036e+04 1.029879999999999927e+04 1.024760000000000036e+04 1.026679999999999927e+04 1.026200000000000000e+04 1.024620000000000073e+04 1.029120000000000073e+04 1.028100000000000000e+04 1.026860000000000036e+04 1.027039999999999964e+04 1.023139999999999964e+04 1.023379999999999927e+04 1.024720000000000073e+04 1.027979999999999927e+04 1.039260000000000036e+04 1.073939999999999964e+04 1.155179999999999927e+04 1.199179999999999927e+04 1.209939999999999964e+04 1.203900000000000000e+04 8.741600000000000364e+03 6.409199999999999818e+03 3.903000000000000000e+03 3.297000000000000000e+03 3.166599999999999909e+03 3.128000000000000000e+03 3.129199999999999818e+03 3.132400000000000091e+03 3.121599999999999909e+03
1.021679999999999927e+04 1.026100000000000000e+04 1.025020000000000073e+04 1.024060000000000036e+04 1.025839999999999964e+04 1.024600000000000000e+04 1.023860000000000036e+04 1.025920000000000073e+04 1.027279999999999927e+04 1.023460000000000036e+04 1.020779999999999927e+04 1.024179999999999927e+04 1.024939999999999964e+04 1.025139999999999964e+04 1.025879999999999927e+04 1.027260000000000036e+04 1.024320000000000073e+04 1.024400000000000000e+04 1.025039999999999964e+04 1.026800000000000000e+04 1.022079999999999927e+04 1.023220000000000073e+04 1.023579999999999927e+04 1.022339999999999964e+04 1.022379999999999927e+04 1.023260000000000036e+04 1.023460000000000036e+04 1.021900000000000000e+04 1.024179999999999927e+04 1.028160000000000036e+04 1.021200000000000000e+04 1.026920000000000073e+04 1.027479999999999927e+04 1.025979999999999927e+04 1.023920000000000073e+04 1.024439999999999964e+04 1.023439999999999964e+04 1.026200000000000000e+04 1.023039999999999964e+04 1.022539999999999964e+04 1.023500000000000000e+04 1.024800000000000000e+04 1.024839999999999964e+04 1.024439999999999964e+04 1.025200000000000000e+04 1.029760000000000036e+04 1.030239999999999964e+04 1.047079999999999927e+04 1.090160000000000036e+04 1.164339999999999964e+04 1.199300000000000000e+04 1.217020000000000073e+04 1.200400000000000000e+04 9.293000000000000000e+03 6.237399999999999636e+03 3.909000000000000000e+03 3.176800000000000182e+03 3.129000000000000000e+03 3.124800000000000182e+03 3.130000000000000000e+03 3.121000000000000000e+03
1.025139999999999964e+04 1.022700000000000000e+04 1.020279999999999927e+04 1.027739999999999964e+04 1.020300000000000000e+04 1.026639999999999964e+04 1.026560000000000036e+04 1.024079999999999927e+04 1.020500000000000000e+04 1.027379999999999927e+04 1.027479999999999927e+04 1.024039999999999964e+04 1.023279999999999927e+04 1.023979999999999927e+04 1.025900000000000000e+04 1.023820000000000073e+04 1.026260000000000036e+04 1.024820000000000073e+04 1.025720000000000073e+04 1.023720000000000073e+04 1.025660000000000036e+04 1.023739999999999964e+04 1.025120000000000073e+04 1.019900000000000000e+04 1.027239999999999964e+04 1.021900000000000000e+04 1.026600000000000000e+04 1.020520000000000073e+04 1.022639999999999964e+04 1.027439999999999964e+04 1.027600000000000000e+04 1.020200000000000000e+04 1.023200000000000000e+04 1.021620000000000073e+04 1.026420000000000073e+04 1.026700000000000000e+04 1.023520000000000073e+04 1.024800000000000000e+04 1.023779999999999927e+04 1.021560000000000036e+04 1.027520000000000073e+04 1.026320000000000073e+04 1.023560000000000036e+04 1.026639999999999964e+04 1.027720000000000073e+04 1.023400000000000000e+04 1.027220000000000073e+04 1.031200000000000000e+04 1.043920000000000073e+04 1.100860000000000036e+04 1.177700000000000000e+04 1.204139999999999964e+04 1.209320000000000073e+04 1.074860000000000036e+04 9.569399999999999636e+03 5.206800000000000182e+03 3.657400000000000091e+03 3.341800000000000182e+03 3.158599999999999909e+03 3.141400000000000091e+03 3.126800000000000182e+03
1.027020000000000073e+04 1.021160000000000036e+04 1.019939999999999964e+04 1.023900000000000000e+04 1.021439999999999964e+04 1.020620000000000073e+04 1.020339999999999964e+04 1.025460000000000036e+04 1.021920000000000073e+04 1.017039999999999964e+04 1.022420000000000073e+04 1.023160000000000036e+04 1.022620000000000073e+04 1.023660000000000036e+04 1.027700000000000000e+04 1.023620000000000073e+04 1.022400000000000000e+04 1.028379999999999927e+04 1.019320000000000073e+04 1.027739999999999964e+04 1.022460000000000036e+04 1.025239999999999964e+04 1.026700000000000000e+04 1.028020000000000073e+04 1.024039999999999964e+04 1.024579999999999927e+04 1.024620000000000073e+04 1.023279999999999927e+04 1.023939999999999964e+04 1.023060000000000036e+04 1.025160000000000036e+04 1.025220000000000073e+04 1.021800000000000000e+04 1.023920000000000073e+04 1.029579999999999927e+04 1.024660000000000036e+04 1.025579999999999927e+04 1.022360000000000036e+04 1.023860000000000036e+04 1.022400000000000000e+04 1.027379999999999927e+04 1.029379999999999927e+04 1.024339999999999964e+04 1.025960000000000036e+04 1.025220000000000073e+04 1.025239999999999964e+04 1.025279999999999927e+04 1.028379999999999927e+04 1.033720000000000073e+04 1.053539999999999964e+04 1.109460000000000036e+04 1.181339999999999964e+04 1.211139999999999964e+04 1.212220000000000073e+04 1.044879999999999927e+04 8.735000000000000000e+03 5.140800000000000182e+03 3.634199999999999818e+03 3.149400000000000091e+03 3.149400000000000091e+03 3.136800000000000182e+03
1.024239999999999964e+04 1.025960000000000036e+04 1.022779999999999927e+04 1.023779999999999927e+04 1.019760000000000036e+04 1.021679999999999927e+04 1.020760000000000036e+04 1.024060000000000036e+04 1.023900000000000000e+04 1.020700000000000000e+04 1.025379999999999927e+04 1.021960000000000036e+04 1.022600000000000000e+04 1.024479999999999927e+04 1.022639999999999964e+04 1.025439999999999964e+04 1.022179999999999927e+04 1.024339999999999964e+04 1.024800000000000000e+04 1.021179999999999927e+04 1.024100000000000000e+04 1.024079999999999927e+04 1.025339999999999964e+04 1.017979999999999927e+04 1.028220000000000073e+04 1.023679999999999927e+04 1.021520000000000073e+04 1.027620000000000073e+04 1.027700000000000000e+04 1.022139999999999964e+04 1.023260000000000036e+04 1.023860000000000036e+04 1.023739999999999964e+04 1.027320000000000073e+04 1.022500000000000000e+04 1.024800000000000000e+04 1.027920000000000073e+04 1.022800000000000000e+04 1.026220000000000073e+04 1.026379999999999927e+04 1.023800000000000000e+04 1.024500000000000000e+04 1.021939999999999964e+04 1.024400000000000000e+04 1.026639999999999964e+04 1.023139999999999964e+04 1.025520000000000073e+04 1.022439999999999964e+04 1.024100000000000000e+04 1.033060000000000036e+04 1.060260000000000036e+04 1.130639999999999964e+04 1.190539999999999964e+04 1.212400000000000000e+04 1.215239999999999964e+04 9.669200000000000728e+03 8.112399999999999636e+03 4.734399999999999636e+03 3.366599999999999909e+03 3.126800000000000182e+03 3.131599999999999909e+03
1.022379999999999927e+04 1.021200000000000000e+04 1.025339999999999964e+04 1.030400000000000000e+04 1.023879999999999927e+04 1.019560000000000036e+04 1.026320000000000073e+04 1.024279999999999927e+04 1.025879999999999927e+04 1.025239999999999964e+04 1.024639999999999964e+04 1.028060000000000036e+04 1.023220000000000073e+04 1.025660000000000036e+04 1.023900000000000000e+04 1.021660000000000036e+04 1.023879999999999927e+04 1.026679999999999927e+04 1.019779999999999927e+04 1.024060000000000036e+04 1.025600000000000000e+04 1.023739999999999964e+04 1.021420000000000073e+04 1.027820000000000073e+04 1.024700000000000000e+04 1.024360000000000036e+04 1.023239999999999964e+04 1.022779999999999927e+04 1.022400000000000000e+04 1.026479999999999927e+04 1.027420000000000073e+04 1.019660000000000036e+04 1.026220000000000073e+04 1.023439999999999964e+04 1.026020000000000073e+04 1.019839999999999964e+04 1.024139999999999964e+04 1.030839999999999964e+04 1.028579999999999927e+04 1.026400000000000000e+04 1.030400000000000000e+04 1.022920000000000073e+04 1.020879999999999927e+04 1.023339999999999964e+04 1.024100000000000000e+04 1.021360000000000036e+04 1.025260000000000036e+04 1.024539999999999964e+04 1.022020000000000073e+04 1.028379999999999927e+04 1.035620000000000073e+04 1.067920000000000073e+04 1.146620000000000073e+04 1.193060000000000036e+04 1.209439999999999964e+04 1.205320000000000073e+04 1.144479999999999927e+04 7.629000000000000000e+03 4.589000000000000000e+03 3.317800000000000182e+03 3.137800000000000182e+03
1.024120000000000073e+04 1.022439999999999964e+04 1.023739999999999964e+04 1.022239999999999964e+04 1.023639999999999964e+04 1.024360000000000036e+04 1.023979999999999927e+04 1.025179999999999927e+04 1.020520000000000073e+04 1.025779999999999927e+04 1.024720000000000073e+04 1.024420000000000073e+04 1.027979999999999927e+04 1.024739999999999964e+04 1.023979999999999927e+04 1.026460000000000036e+04 1.024979999999999927e+04 1.021200000000000000e+04 1.027900000000000000e+04 1.021179999999999927e+04 1.023820000000000073e+04 1.025360000000000036e+04 1.024139999999999964e+04 1.024320000000000073e+04 1.025360000000000036e+04 1.027100000000000000e+04 1.025700000000000000e+04 1.022260000000000036e+04 1.026579999999999927e+04 1.020220000000000073e+04 1.019739999999999964e+04 1.026979999999999927e+04 1.019200000000000000e+04 1.025579999999999927e+04 1.027239999999999964e+04 1.022960000000000036e+04 1.021560000000000036e+04 1.027539999999999964e+04 1.024139999999999964e+04 1.024979999999999927e+04 1.025020000000000073e+04 1.017679999999999927e+04 1.020939999999999964e+04 1.020539999999999964e+04 1.028879999999999927e+04 1.023039999999999964e+04 1.019920000000000073e+04 1.027679999999999927e+04 1.023479999999999927e+04 1.020660000000000036e+04 1.029760000000000036e+04 1.041000000000000000e+04 1.077720000000000073e+04 1.154379999999999927e+04 1.204920000000000073e+04 1.208260000000000036e+04 1.181420000000000073e+04 9.430000000000000000e+03 7.503399999999999636e+03 4.440199999999999818e+03 3.254800000000000182e+03
1.026800000000000000e+04 1.025039999999999964e+04 1.023260000000000036e+04 1.019779999999999927e+04 1.021400000000000000e+04 1.024439999999999964e+04 1.022060000000000036e+04 1.024520000000000073e+04 1.022500000000000000e+04 1.025079999999999927e+04 1.024520000000000073e+04 1.025339999999999964e+04 1.025360000000000036e+04 1.023039999999999964e+04 1.025839999999999964e+04 1.028960000000000036e+04 1.025039999999999964e+04 1.027300000000000000e+04 1.025579999999999927e+04 1.024000000000000000e+04 1.027200000000000000e+04 1.026260000000000036e+04 1.023820000000000073e+04 1.024000000000000000e+04 1.025439999999999964e+04 1.023160000000000036e+04 1.024439999999999964e+04 1.025539999999999964e+04 1.024039999999999964e+04 1.029039999999999964e+04 1.025800000000000000e+04 1.020779999999999927e+04 1.019960000000000036e+04 1.025339999999999964e+04 1.022379999999999927e+04 1.022539999999999964e+04 1.022679999999999927e+04 1.020860000000000036e+04 1.025460000000000036e+04 1.024900000000000000e+04 1.025639999999999964e+04 1.023439999999999964e+04 1.027060000000000036e+04 1.028520000000000073e+04 1.025300000000000000e+04 1.020300000000000000e+04 1.022139999999999964e+04 1.025579999999999927e+04 1.025100000000000000e+04 1.022779999999999927e+04 1.024020000000000073e+04 1.027739999999999964e+04 1.046360000000000036e+04 1.088600000000000000e+04 1.175939999999999964e+04 1.209379999999999927e+04 1.215320000000000073e+04 1.160200000000000000e+04 9.507600000000000364e+03 5.383199999999999818e+03 4.015599999999999909e+03
1.019720000000000073e+04 1.024060000000000036e+04 1.025979999999999927e+04 1.023039999999999964e+04 1.025620000000000073e+04 1.029379999999999927e+04 1.026639999999999964e+04 1.026279999999999927e+04 1.020660000000000036e+04 1.021860000000000036e+04 1.021300000000000000e+04 1.022720000000000073e+04 1.026300000000000000e+04 1.025000000000000000e+04 1.027120000000000073e+04 1.020039999999999964e+04 1.025600000000000000e+04 1.027400000000000000e+04 1.024279999999999927e+04 1.021700000000000000e+04 1.024960000000000036e+04 1.021620000000000073e+04 1.025779999999999927e+04 1.026439999999999964e+04 1.018439999999999964e+04 1.031060000000000036e+04 1.019820000000000073e+04 1.025920000000000073e+04 1.023320000000000073e+04 1.024960000000000036e+04 1.028320000000000073e+04 1.025700000000000000e+04 1.031220000000000073e+04 1.024820000000000073e+04 1.020920000000000073e+04 1.021920000000000073e+04 1.021679999999999927e+04 1.027079999999999927e+04 1.026039999999999964e+04 1.031639999999999964e+04 1.020439999999999964e+04 1.023579999999999927e+04 1.025379999999999927e+04 1.025560000000000036e+04 1.022739999999999964e+04 1.021420000000000073e+04 1.025439999999999964e+04 1.020600000000000000e+04 1.022300000000000000e+04 1.024560000000000036e+04 1.023639999999999964e+04 1.024660000000000036e+04 1.028939999999999964e+04 1.045239999999999964e+04 1.103639999999999964e+04 1.181020000000000073e+04 1.213939999999999964e+04 1.211820000000000073e+04 1.142600000000000000e+04 9.018799999999999272e+03 5.736399999999999636e+03
1.023779999999999927e+04 1.018860000000000036e+04 1.020120000000000073e+04 1.020439999999999964e+04 1.021860000000000036e+04 1.027139999999999964e+04 1.029300000000000000e+04 1.018760000000000036e+04 1.025079999999999927e+04 1.030379999999999927e+04 1.026100000000000000e+04 1.021820000000000073e+04 1.024979999999999927e+04 1.031060000000000036e+04 1.027620000000000073e+04 1.021060000000000036e+04 1.024220000000000073e+04 1.022939999999999964e+04 1.019460000000000036e+04 1.025800000000000000e+04 1.024620000000000073e+04 1.019220000000000073e+04 1.020560000000000036e+04 1.023620000000000073e+04 1.025600000000000000e+04 1.025500000000000000e+04 1.025160000000000036e+04 1.025820000000000073e+04 1.026300000000000000e+04 1.019979999999999927e+04 1.026239999999999964e+04 1.020100000000000000e+04 1.025260000000000036e+04 1.021539999999999964e+04 1.020379999999999927e+04 1.022339999999999964e+04 1.023979999999999927e+04 1.020120000000000073e+04 1.020360000000000036e+04 1.022839999999999964e+04 1.027060000000000036e+04 1.024320000000000073e+04 1.030460000000000036e+04 1.026320000000000073e+04 1.025660000000000036e+04 1.022539999999999964e+04 1.025539999999999964e+04 1.024500000000000000e+04 1.022820000000000073e+04 1.027839999999999964e+04 1.022160000000000036e+04 1.020679999999999927e+04 1.026520000000000073e+04 1.035720000000000073e+04 1.048760000000000036e+04 1.116239999999999964e+04 1.189100000000000000e+04 1.212079999999999927e+04 1.213260000000000036e+04 1.175239999999999964e+04 7.670800000000000182e+03
1.025139999999999964e+04 1.023620000000000073e+04 1.024039999999999964e+04 1.022939999999999964e+04 1.024860000000000036e+04 1.019560000000000036e+04 1.024100000000000000e+04 1.024879999999999927e+04 1.029060000000000036e+04 1.027360000000000036e+04 1.023779999999999927e+04 1.021460000000000036e+04 1.022400000000000000e+04 1.024420000000000073e+04 1.029560000000000036e+04 1.024000000000000000e+04 1.023120000000000073e+04 1.023660000000000036e+04 1.023760000000000036e+04 1.024439999999999964e+04 1.024300000000000000e+04 1.024120000000000073e+04 1.028079999999999927e+04 1.026460000000000036e+04 1.024179999999999927e+04 1.024279999999999927e+04 1.021679999999999927e+04 1.019979999999999927e+04 1.027960000000000036e+04 1.021660000000000036e+04 1.017260000000000036e+04 1.026760000000000036e+04 1.022700000000000000e+04 1.023439999999999964e+04 1.024060000000000036e+04 1.018339999999999964e+04 1.021239999999999964e+04 1.023800000000000000e+04 1.024020000000000073e+04 1.019960000000000036e+04 1.021400000000000000e+04 1.023039999999999964e+04 1.027579999999999927e+04 1.029060000000000036e+04 1.026579999999999927e+04 1.022739999999999964e+04 1.019379999999999927e+04 1.026300000000000000e+04 1.024860000000000036e+04 1.024720000000000073e+04 1.028239999999999964e+04 1.026420000000000073e+04 1.030560000000000036e+04 1.024820000000000073e+04 1.030620000000000073e+04 1.057200000000000000e+04 1.133700000000000000e+04 1.196320000000000073e+04 1.209539999999999964e+04 1.204400000000000000e+04 1.150900000000000000e+04
1.022220000000000073e+04 1.023360000000000036e+04 1.027179999999999927e+04 1.022479999999999927e+04 1.024379999999999927e+04 1.022039999999999964e+04 1.020800000000000000e+04 1.030339999999999964e+04 1.026079999999999927e+04 1.029879999999999927e+04 1.020400000000000000e+04 1.027460000000000036e+04 1.023400000000000000e+04 1.022779999999999927e+04 1.028700000000000000e+04 1.020500000000000000e+04 1.024400000000000000e+04 1.017179999999999927e+04 1.023779999999999927e+04 1.021000000000000000e+04 1.022320000000000073e+04 1.023139999999999964e+04 1.022400000000000000e+04 1.023279999999999927e+04 1.023220000000000073e+04 1.017679999999999927e+04 1.022200000000000000e+04 1.025239999999999964e+04 1.019779999999999927e+04 1.024539999999999964e+04 1.026960000000000036e+04 1.020339999999999964e+04 1.022060000000000036e+04 1.024739999999999964e+04 1.025839999999999964e+04 1.027220000000000073e+04 1.023500000000000000e+04 1.024420000000000073e+04 1.025420000000000073e+04 1.022839999999999964e+04 1.019200000000000000e+04 1.021979999999999927e+04 1.021600000000000000e+04 1.020460000000000036e+04 1.019360000000000036e+04 1.020720000000000073e+04 1.027960000000000036e+04 1.027960000000000036e+04 1.030000000000000000e+04 1.020960000000000036e+04 1.025779999999999927e+04 1.024460000000000036e+04 1.024660000000000036e+04 1.026220000000000073e+04 1.027520000000000073e+04 1.035939999999999964e+04 1.065579999999999927e+04 1.147960000000000036e+04 1.198039999999999964e+04 1.212939999999999964e+04 1.198960000000000036e+04
