# Supplementary material for: Non-reciprocal multifarious self-organization
Source: Nat Nanotechnol. 2022 Dec 12;18(1):79–85. doi: 10.1038/s41565-022-01258-2 (PMC9879770; doi:10.1038/s41565-022-01258-2)
Supplement: Source Data Fig. 3 — Monte Carlo simulation output. [file 41565_2022_1258_MOESM3_ESM.zip › Source_Data_Fig3/lambda_40_4_15/lambda_40_4_15_error.txt]

9.996560789862757312e-01 9.997184469326108047e-01 9.996869472462510675e-01 9.997178875505943196e-01 9.996541817946111852e-01 9.996523833746560062e-01 9.995864981967590435e-01 9.997745514667419897e-01 9.997720542214583173e-01 9.996054758514409944e-01 9.997354231507976641e-01 9.994682431692766267e-01 9.996993457058369614e-01 9.996992765935791558e-01 9.996320877888800194e-01 9.996646297642112211e-01 9.995305543796144665e-01 9.997654091991925451e-01 9.997318985612093645e-01 9.996643479934024246e-01 9.996985116962722184e-01 9.995632709389703496e-01 9.996651125669421267e-01 9.996881391689163010e-01 9.998049792699506000e-01 9.994188714556198061e-01 1.000000000000000000e+00 1.000000000000000000e+00 1.000000000000000000e+00 1.000000000000000000e+00 1.000000000000000000e+00 1.000000000000000000e+00 1.000000000000000000e+00 1.000000000000000000e+00 1.000000000000000000e+00 1.000000000000000000e+00 1.000000000000000000e+00 1.000000000000000000e+00 1.000000000000000000e+00 1.000000000000000000e+00 1.000000000000000000e+00 1.000000000000000000e+00 1.000000000000000000e+00 1.000000000000000000e+00 1.000000000000000000e+00 1.000000000000000000e+00 1.000000000000000000e+00 1.000000000000000000e+00 1.000000000000000000e+00 1.000000000000000000e+00 1.000000000000000000e+00 1.000000000000000000e+00 1.000000000000000000e+00 1.000000000000000000e+00 1.000000000000000000e+00 1.000000000000000000e+00 1.000000000000000000e+00 1.000000000000000000e+00 1.000000000000000000e+00 1.000000000000000000e+00 1.000000000000000000e+00
9.996873680991779088e-01 9.996872018574667340e-01 9.996557460556019237e-01 9.996236419096066195e-01 9.998112910352834337e-01 9.995579558633620465e-01 9.997136992889974483e-01 9.997746638945121944e-01 9.996424226780717959e-01 9.997048352879576161e-01 9.996687971635351833e-01 9.997999596924447285e-01 9.998000634380955765e-01 9.996651298918403095e-01 9.997661759196574405e-01 9.996309871672220959e-01 9.996655107108868288e-01 9.995644758891668591e-01 9.996643157813871472e-01 9.995973260917498937e-01 9.996983786457084298e-01 9.997317901442184240e-01 9.996976746178110051e-01 9.997239985890485903e-01 9.996886541235052714e-01 9.995472406627001760e-01 1.000000000000000000e+00 1.000000000000000000e+00 1.000000000000000000e+00 1.000000000000000000e+00 1.000000000000000000e+00 1.000000000000000000e+00 1.000000000000000000e+00 1.000000000000000000e+00 1.000000000000000000e+00 1.000000000000000000e+00 1.000000000000000000e+00 1.000000000000000000e+00 1.000000000000000000e+00 1.000000000000000000e+00 1.000000000000000000e+00 1.000000000000000000e+00 1.000000000000000000e+00 1.000000000000000000e+00 1.000000000000000000e+00 1.000000000000000000e+00 1.000000000000000000e+00 1.000000000000000000e+00 1.000000000000000000e+00 1.000000000000000000e+00 1.000000000000000000e+00 1.000000000000000000e+00 1.000000000000000000e+00 1.000000000000000000e+00 1.000000000000000000e+00 1.000000000000000000e+00 1.000000000000000000e+00 1.000000000000000000e+00 1.000000000000000000e+00 1.000000000000000000e+00 1.000000000000000000e+00
9.996561327712862877e-01 9.995620209328677230e-01 9.996870843932740280e-01 9.995607497164445965e-01 9.996541815972997957e-01 9.995574621354992306e-01 9.996817965852716759e-01 9.996471170385653471e-01 9.996425188047393107e-01 9.998028135153699258e-01 9.996362173148594099e-01 9.996672170255989087e-01 9.996661639177741865e-01 9.997323515976122010e-01 9.995985908021169930e-01 9.995644240138762404e-01 9.995641841862573651e-01 9.997656881018496255e-01 9.995977475915818200e-01 9.996985644565554718e-01 9.996651073847147018e-01 9.996973696216064909e-01 9.997647315951592173e-01 9.997245037904637366e-01 9.996875964175208074e-01 9.995492910758544403e-01 1.000000000000000000e+00 1.000000000000000000e+00 1.000000000000000000e+00 1.000000000000000000e+00 1.000000000000000000e+00 1.000000000000000000e+00 1.000000000000000000e+00 1.000000000000000000e+00 1.000000000000000000e+00 1.000000000000000000e+00 1.000000000000000000e+00 1.000000000000000000e+00 1.000000000000000000e+00 1.000000000000000000e+00 1.000000000000000000e+00 1.000000000000000000e+00 1.000000000000000000e+00 1.000000000000000000e+00 1.000000000000000000e+00 1.000000000000000000e+00 1.000000000000000000e+00 1.000000000000000000e+00 1.000000000000000000e+00 1.000000000000000000e+00 1.000000000000000000e+00 1.000000000000000000e+00 1.000000000000000000e+00 1.000000000000000000e+00 1.000000000000000000e+00 1.000000000000000000e+00 1.000000000000000000e+00 1.000000000000000000e+00 1.000000000000000000e+00 1.000000000000000000e+00 1.000000000000000000e+00
9.997185887671768967e-01 9.996559909581261838e-01 9.997495499664686980e-01 9.997178780992637126e-01 9.997172476265330232e-01 9.995894468183287307e-01 9.998092358838193139e-01 9.996786476035761648e-01 9.997730480219436666e-01 9.996069554478987929e-01 9.996025003733152170e-01 9.997673735026756381e-01 9.997994306442175017e-01 9.996995924093546870e-01 9.997658161720555103e-01 9.996318725815745987e-01 9.996978339135905722e-01 9.995654802515169246e-01 9.997316469745458622e-01 9.996649218949753557e-01 9.997315355871313480e-01 9.996977005289287010e-01 9.997984534963253456e-01 9.996544476278224067e-01 9.996474630038669762e-01 9.993105100514476646e-01 1.000000000000000000e+00 1.000000000000000000e+00 1.000000000000000000e+00 1.000000000000000000e+00 1.000000000000000000e+00 1.000000000000000000e+00 1.000000000000000000e+00 1.000000000000000000e+00 1.000000000000000000e+00 1.000000000000000000e+00 1.000000000000000000e+00 1.000000000000000000e+00 1.000000000000000000e+00 1.000000000000000000e+00 1.000000000000000000e+00 1.000000000000000000e+00 1.000000000000000000e+00 1.000000000000000000e+00 1.000000000000000000e+00 1.000000000000000000e+00 1.000000000000000000e+00 1.000000000000000000e+00 1.000000000000000000e+00 1.000000000000000000e+00 1.000000000000000000e+00 1.000000000000000000e+00 1.000000000000000000e+00 1.000000000000000000e+00 1.000000000000000000e+00 1.000000000000000000e+00 1.000000000000000000e+00 1.000000000000000000e+00 1.000000000000000000e+00 1.000000000000000000e+00 1.000000000000000000e+00
9.997498973945070366e-01 9.996247067976007372e-01 9.996871724902722800e-01 9.996552999748228308e-01 9.997170895957472325e-01 9.997474739742766570e-01 9.996187234920886899e-01 9.996784451630865709e-01 9.996764656679826277e-01 9.997379304033262581e-01 9.997686158999095074e-01 9.997005733476840295e-01 9.997327812512419865e-01 9.995664247837805494e-01 9.996991010261542243e-01 9.994964159850148189e-01 9.996654615027479318e-01 9.995983733963351714e-01 9.997651735367274473e-01 9.996987654025348835e-01 9.997650090904647291e-01 9.996641540590255337e-01 9.995985585334963286e-01 9.996901275310982049e-01 9.997256650577190928e-01 9.990955108111252425e-01 1.000000000000000000e+00 1.000000000000000000e+00 1.000000000000000000e+00 1.000000000000000000e+00 1.000000000000000000e+00 1.000000000000000000e+00 1.000000000000000000e+00 1.000000000000000000e+00 1.000000000000000000e+00 1.000000000000000000e+00 1.000000000000000000e+00 1.000000000000000000e+00 1.000000000000000000e+00 1.000000000000000000e+00 1.000000000000000000e+00 1.000000000000000000e+00 1.000000000000000000e+00 1.000000000000000000e+00 1.000000000000000000e+00 1.000000000000000000e+00 1.000000000000000000e+00 1.000000000000000000e+00 1.000000000000000000e+00 1.000000000000000000e+00 1.000000000000000000e+00 1.000000000000000000e+00 1.000000000000000000e+00 1.000000000000000000e+00 1.000000000000000000e+00 1.000000000000000000e+00 1.000000000000000000e+00 1.000000000000000000e+00 1.000000000000000000e+00 1.000000000000000000e+00 1.000000000000000000e+00
9.995936181037542445e-01 9.995622459227222478e-01 9.997809174521810061e-01 9.996551378970452983e-01 9.995913230124913174e-01 9.997159935773118900e-01 9.997460717033017641e-01 9.998079329685148897e-01 9.998057459279469095e-01 9.996398057102997559e-01 9.997684565340078100e-01 9.997340895187891707e-01 9.997001251263885058e-01 9.998661695875000754e-01 9.996320683472298407e-01 9.996979964149288467e-01 9.997992465228744408e-01 9.996981266621970397e-01 9.996983740664177054e-01 9.995306788826555655e-01 9.995319886329557812e-01 9.997323506196890142e-01 9.996637735070658115e-01 9.997229299046699325e-01 9.996089719172658317e-01 9.992002348072610562e-01 1.000000000000000000e+00 1.000000000000000000e+00 1.000000000000000000e+00 1.000000000000000000e+00 1.000000000000000000e+00 1.000000000000000000e+00 1.000000000000000000e+00 1.000000000000000000e+00 1.000000000000000000e+00 1.000000000000000000e+00 1.000000000000000000e+00 1.000000000000000000e+00 1.000000000000000000e+00 1.000000000000000000e+00 1.000000000000000000e+00 1.000000000000000000e+00 1.000000000000000000e+00 1.000000000000000000e+00 1.000000000000000000e+00 1.000000000000000000e+00 1.000000000000000000e+00 1.000000000000000000e+00 1.000000000000000000e+00 1.000000000000000000e+00 1.000000000000000000e+00 1.000000000000000000e+00 1.000000000000000000e+00 1.000000000000000000e+00 1.000000000000000000e+00 1.000000000000000000e+00 1.000000000000000000e+00 1.000000000000000000e+00 1.000000000000000000e+00 1.000000000000000000e+00 1.000000000000000000e+00
9.998124316085640340e-01 9.996559518237855269e-01 9.996245159314597339e-01 9.996241139717616520e-01 9.997802836976245056e-01 9.996842582242470021e-01 9.996508036601243763e-01 9.997115965089159451e-01 9.996442418176400002e-01 9.996733782583409056e-01 9.997357494778678078e-01 9.996347378588904542e-01 9.995675412722672126e-01 9.997662644196940729e-01 9.995991596333609897e-01 9.996983143614862621e-01 9.997986381045663729e-01 9.995982316870073436e-01 9.995632402558675134e-01 9.997317849107604237e-01 9.996980263815113954e-01 9.997315975321197090e-01 9.996324911967324756e-01 9.997934177956373514e-01 9.996864545816931402e-01 9.993181839708640268e-01 1.000000000000000000e+00 1.000000000000000000e+00 1.000000000000000000e+00 1.000000000000000000e+00 1.000000000000000000e+00 1.000000000000000000e+00 1.000000000000000000e+00 1.000000000000000000e+00 1.000000000000000000e+00 1.000000000000000000e+00 1.000000000000000000e+00 1.000000000000000000e+00 1.000000000000000000e+00 1.000000000000000000e+00 1.000000000000000000e+00 1.000000000000000000e+00 1.000000000000000000e+00 1.000000000000000000e+00 1.000000000000000000e+00 1.000000000000000000e+00 1.000000000000000000e+00 1.000000000000000000e+00 1.000000000000000000e+00 1.000000000000000000e+00 1.000000000000000000e+00 1.000000000000000000e+00 1.000000000000000000e+00 1.000000000000000000e+00 1.000000000000000000e+00 1.000000000000000000e+00 1.000000000000000000e+00 1.000000000000000000e+00 1.000000000000000000e+00 1.000000000000000000e+00 1.000000000000000000e+00
9.997498289511159708e-01 9.998749218108539116e-01 9.997495793198345471e-01 9.996867068082300190e-01 9.995920582088302364e-01 9.998111771070121723e-01 9.996198868400757442e-01 9.996492232450737703e-01 9.995478116675465818e-01 9.996735171388788643e-01 9.997371487107994392e-01 9.996679489578161881e-01 9.997010459050927889e-01 9.996993907038589366e-01 9.998319260133069486e-01 9.995979196812649903e-01 9.996314596796995744e-01 9.997315347850689315e-01 9.996639435701520915e-01 9.997660860507455727e-01 9.996989906411484217e-01 9.997986683398311092e-01 9.997650269649194232e-01 9.997228950926132507e-01 9.997267754583937238e-01 9.993113160989626209e-01 1.000000000000000000e+00 1.000000000000000000e+00 1.000000000000000000e+00 1.000000000000000000e+00 1.000000000000000000e+00 1.000000000000000000e+00 1.000000000000000000e+00 1.000000000000000000e+00 1.000000000000000000e+00 1.000000000000000000e+00 1.000000000000000000e+00 1.000000000000000000e+00 1.000000000000000000e+00 1.000000000000000000e+00 1.000000000000000000e+00 1.000000000000000000e+00 1.000000000000000000e+00 1.000000000000000000e+00 1.000000000000000000e+00 1.000000000000000000e+00 1.000000000000000000e+00 1.000000000000000000e+00 1.000000000000000000e+00 1.000000000000000000e+00 1.000000000000000000e+00 1.000000000000000000e+00 1.000000000000000000e+00 1.000000000000000000e+00 1.000000000000000000e+00 1.000000000000000000e+00 1.000000000000000000e+00 1.000000000000000000e+00 1.000000000000000000e+00 1.000000000000000000e+00 1.000000000000000000e+00
9.996561474265925895e-01 9.998436180380482208e-01 9.996872018176770069e-01 9.997807998224116366e-01 9.995295542238826769e-01 9.996538950660058820e-01 9.996838843448070389e-01 9.997454000743063451e-01 9.996139112447289810e-01 9.997400483256682069e-01 9.997368391086837169e-01 9.995358058575458671e-01 9.996670750723153365e-01 9.996989066940435986e-01 9.997326361148062279e-01 9.995980252511719177e-01 9.995973980766844624e-01 9.996991678323693398e-01 9.996984548450065233e-01 9.996982156417033583e-01 9.995653907871565602e-01 9.996313868246982093e-01 9.996306686989274715e-01 9.998269444801956007e-01 9.997244673617020627e-01 9.993686460709956254e-01 1.000000000000000000e+00 1.000000000000000000e+00 1.000000000000000000e+00 1.000000000000000000e+00 1.000000000000000000e+00 1.000000000000000000e+00 1.000000000000000000e+00 1.000000000000000000e+00 1.000000000000000000e+00 1.000000000000000000e+00 1.000000000000000000e+00 1.000000000000000000e+00 1.000000000000000000e+00 1.000000000000000000e+00 1.000000000000000000e+00 1.000000000000000000e+00 1.000000000000000000e+00 1.000000000000000000e+00 1.000000000000000000e+00 1.000000000000000000e+00 1.000000000000000000e+00 1.000000000000000000e+00 1.000000000000000000e+00 1.000000000000000000e+00 1.000000000000000000e+00 1.000000000000000000e+00 1.000000000000000000e+00 1.000000000000000000e+00 1.000000000000000000e+00 1.000000000000000000e+00 1.000000000000000000e+00 1.000000000000000000e+00 1.000000000000000000e+00 1.000000000000000000e+00 1.000000000000000000e+00
9.996561083320282259e-01 9.997499267204001949e-01 9.996872165127603793e-01 9.995928838450544029e-01 9.996237997999768421e-01 9.996856924026070734e-01 9.996844623120566542e-01 9.995876538671872868e-01 9.997437484014508602e-01 9.996442358005870332e-01 9.996726490539143972e-01 9.995393630966276088e-01 9.996027277124355237e-01 9.997010907412635650e-01 9.996663227145242692e-01 9.997659748748422004e-01 9.995320336439996733e-01 9.996990412575147422e-01 9.997321709850222060e-01 9.997327819602797039e-01 9.997325202726916604e-01 9.997315414371221731e-01 9.995976424863345366e-01 9.997922892681204710e-01 9.996502673606988409e-01 9.995567207896287609e-01 1.000000000000000000e+00 1.000000000000000000e+00 1.000000000000000000e+00 1.000000000000000000e+00 1.000000000000000000e+00 1.000000000000000000e+00 1.000000000000000000e+00 1.000000000000000000e+00 1.000000000000000000e+00 1.000000000000000000e+00 1.000000000000000000e+00 1.000000000000000000e+00 1.000000000000000000e+00 1.000000000000000000e+00 1.000000000000000000e+00 1.000000000000000000e+00 1.000000000000000000e+00 1.000000000000000000e+00 1.000000000000000000e+00 1.000000000000000000e+00 1.000000000000000000e+00 1.000000000000000000e+00 1.000000000000000000e+00 1.000000000000000000e+00 1.000000000000000000e+00 1.000000000000000000e+00 1.000000000000000000e+00 1.000000000000000000e+00 1.000000000000000000e+00 1.000000000000000000e+00 1.000000000000000000e+00 1.000000000000000000e+00 1.000000000000000000e+00 1.000000000000000000e+00 1.000000000000000000e+00
9.998124560417135376e-01 9.996873534377593851e-01 9.995621139057645488e-01 9.995618055203182584e-01 9.994981719603981407e-01 9.996546602325855346e-01 9.996534189493214706e-01 9.995568264844495454e-01 9.996818526552644357e-01 9.997425003188024073e-01 9.997076338246765337e-01 9.996718245018290094e-01 9.997023123629071861e-01 9.996685213029730122e-01 9.997338483997170178e-01 9.997000068568734354e-01 9.996650549046099954e-01 9.996647366261235401e-01 9.997322001278385883e-01 9.996989337414324828e-01 9.995641328760193067e-01 9.996986095756795754e-01 9.996641337902492097e-01 9.996531191424893326e-01 9.996888798705704238e-01 9.993205844380679270e-01 1.000000000000000000e+00 1.000000000000000000e+00 1.000000000000000000e+00 1.000000000000000000e+00 1.000000000000000000e+00 1.000000000000000000e+00 1.000000000000000000e+00 1.000000000000000000e+00 1.000000000000000000e+00 1.000000000000000000e+00 1.000000000000000000e+00 1.000000000000000000e+00 1.000000000000000000e+00 1.000000000000000000e+00 1.000000000000000000e+00 1.000000000000000000e+00 1.000000000000000000e+00 1.000000000000000000e+00 1.000000000000000000e+00 1.000000000000000000e+00 1.000000000000000000e+00 1.000000000000000000e+00 1.000000000000000000e+00 1.000000000000000000e+00 1.000000000000000000e+00 1.000000000000000000e+00 1.000000000000000000e+00 1.000000000000000000e+00 1.000000000000000000e+00 1.000000000000000000e+00 1.000000000000000000e+00 1.000000000000000000e+00 1.000000000000000000e+00 1.000000000000000000e+00 1.000000000000000000e+00
9.996874364829715365e-01 9.994997557219598150e-01 9.997498485190391415e-01 9.997496037789354029e-01 9.997492261047884465e-01 9.997802295916432547e-01 9.995594166942692871e-01 9.995887615813046079e-01 9.996194549167096710e-01 9.995841629335787681e-01 9.997420284764613196e-01 9.995759308534560850e-01 9.996696888352506472e-01 9.996012737400151726e-01 9.996683837312394516e-01 9.996333658901775943e-01 9.996999588660491209e-01 9.996663866706884116e-01 9.996996102347048829e-01 9.996650387270200611e-01 9.996642292552483378e-01 9.996663405789018020e-01 9.996968736840724512e-01 9.995519990355641315e-01 9.997654292602679016e-01 9.994246684260067459e-01 1.000000000000000000e+00 1.000000000000000000e+00 1.000000000000000000e+00 1.000000000000000000e+00 1.000000000000000000e+00 1.000000000000000000e+00 1.000000000000000000e+00 1.000000000000000000e+00 1.000000000000000000e+00 1.000000000000000000e+00 1.000000000000000000e+00 1.000000000000000000e+00 1.000000000000000000e+00 1.000000000000000000e+00 1.000000000000000000e+00 1.000000000000000000e+00 1.000000000000000000e+00 1.000000000000000000e+00 1.000000000000000000e+00 1.000000000000000000e+00 1.000000000000000000e+00 1.000000000000000000e+00 1.000000000000000000e+00 1.000000000000000000e+00 1.000000000000000000e+00 1.000000000000000000e+00 1.000000000000000000e+00 1.000000000000000000e+00 1.000000000000000000e+00 1.000000000000000000e+00 1.000000000000000000e+00 1.000000000000000000e+00 1.000000000000000000e+00 1.000000000000000000e+00 1.000000000000000000e+00
9.996249755805954873e-01 9.997498778617435189e-01 9.995621872510664918e-01 9.995931336985360849e-01 9.997805936979773378e-01 9.996233814563009190e-01 9.996854898820183299e-01 9.994633978659624995e-01 9.995889017099892637e-01 9.997456472646375492e-01 9.996483043720191253e-01 9.996762802541985238e-01 9.997382776775338709e-01 9.997700536561249240e-01 9.997013263586176368e-01 9.997345697318630320e-01 9.994346550129717954e-01 9.996001473769073886e-01 9.996324205727418200e-01 9.996325969921089349e-01 9.997318910024637351e-01 9.995643960239014580e-01 9.995984965566732106e-01 9.995862886369245581e-01 9.996495593742749097e-01 9.993504497752561111e-01 1.000000000000000000e+00 1.000000000000000000e+00 1.000000000000000000e+00 1.000000000000000000e+00 1.000000000000000000e+00 1.000000000000000000e+00 1.000000000000000000e+00 1.000000000000000000e+00 1.000000000000000000e+00 1.000000000000000000e+00 1.000000000000000000e+00 1.000000000000000000e+00 1.000000000000000000e+00 1.000000000000000000e+00 1.000000000000000000e+00 1.000000000000000000e+00 1.000000000000000000e+00 1.000000000000000000e+00 1.000000000000000000e+00 1.000000000000000000e+00 1.000000000000000000e+00 1.000000000000000000e+00 1.000000000000000000e+00 1.000000000000000000e+00 1.000000000000000000e+00 1.000000000000000000e+00 1.000000000000000000e+00 1.000000000000000000e+00 1.000000000000000000e+00 1.000000000000000000e+00 1.000000000000000000e+00 1.000000000000000000e+00 1.000000000000000000e+00 1.000000000000000000e+00 1.000000000000000000e+00
9.995936425399625236e-01 9.997185691962027221e-01 9.997811034102583871e-01 9.994678744394434045e-01 9.997492801091485415e-01 9.998430583907476077e-01 9.995911104208790032e-01 9.996529165800687178e-01 9.995884217151724815e-01 9.996506912440183967e-01 9.996174938823884082e-01 9.996146785239629073e-01 9.995466598909061862e-01 9.997384468430106086e-01 9.996707841630371183e-01 9.996353614568510570e-01 9.996682629774966689e-01 9.996996759052395598e-01 9.995662862896710354e-01 9.995002324347475042e-01 9.994666261852914735e-01 9.995650910620492713e-01 9.995974948511314739e-01 9.996530461388859479e-01 9.996902235458687835e-01 9.992324666102611053e-01 1.000000000000000000e+00 1.000000000000000000e+00 1.000000000000000000e+00 1.000000000000000000e+00 1.000000000000000000e+00 1.000000000000000000e+00 1.000000000000000000e+00 1.000000000000000000e+00 1.000000000000000000e+00 1.000000000000000000e+00 1.000000000000000000e+00 1.000000000000000000e+00 1.000000000000000000e+00 1.000000000000000000e+00 1.000000000000000000e+00 1.000000000000000000e+00 1.000000000000000000e+00 1.000000000000000000e+00 1.000000000000000000e+00 1.000000000000000000e+00 1.000000000000000000e+00 1.000000000000000000e+00 1.000000000000000000e+00 1.000000000000000000e+00 1.000000000000000000e+00 1.000000000000000000e+00 1.000000000000000000e+00 1.000000000000000000e+00 1.000000000000000000e+00 1.000000000000000000e+00 1.000000000000000000e+00 1.000000000000000000e+00 1.000000000000000000e+00 1.000000000000000000e+00 1.000000000000000000e+00
9.996874365074113200e-01 9.994997850157550934e-01 9.996559567547865788e-01 9.996871186271831800e-01 9.996867167566252377e-01 9.995294903848197521e-01 9.995601529336477498e-01 9.996532398817109533e-01 9.996523831062807952e-01 9.997152996365950006e-01 9.996826303247348111e-01 9.996490561560358312e-01 9.996787806794193987e-01 9.996428608696448226e-01 9.996066741343337947e-01 9.997029816344843445e-01 9.997346814261316439e-01 9.996687144292124572e-01 9.996354140573606717e-01 9.996683890421987906e-01 9.996009985896081584e-01 9.996007579253930464e-01 9.998001567843095572e-01 9.996561639538491528e-01 9.995364221201746835e-01 9.993438086460676439e-01 1.000000000000000000e+00 1.000000000000000000e+00 1.000000000000000000e+00 1.000000000000000000e+00 1.000000000000000000e+00 1.000000000000000000e+00 1.000000000000000000e+00 1.000000000000000000e+00 1.000000000000000000e+00 1.000000000000000000e+00 1.000000000000000000e+00 1.000000000000000000e+00 1.000000000000000000e+00 1.000000000000000000e+00 1.000000000000000000e+00 1.000000000000000000e+00 1.000000000000000000e+00 1.000000000000000000e+00 1.000000000000000000e+00 1.000000000000000000e+00 1.000000000000000000e+00 1.000000000000000000e+00 1.000000000000000000e+00 1.000000000000000000e+00 1.000000000000000000e+00 1.000000000000000000e+00 1.000000000000000000e+00 1.000000000000000000e+00 1.000000000000000000e+00 1.000000000000000000e+00 1.000000000000000000e+00 1.000000000000000000e+00 1.000000000000000000e+00 1.000000000000000000e+00 1.000000000000000000e+00
9.995624658119179884e-01 9.995311816146689177e-01 9.995622801337189500e-01 9.996558686409325878e-01 9.996242806610530218e-01 9.995921863574166455e-01 9.996855987016974865e-01 9.997167881508971510e-01 9.997162920805597874e-01 9.996843232958756431e-01 9.996522380625207926e-01 9.995879293026146417e-01 9.995855037606279359e-01 9.996470134909098970e-01 9.997408867570880542e-01 9.997057099624816479e-01 9.997042264165791892e-01 9.995705667502559066e-01 9.996031027927220203e-01 9.995699515618319264e-01 9.997352085068168526e-01 9.996358965942839792e-01 9.995366569814716495e-01 9.996928956754047579e-01 9.996560087146864060e-01 9.987580227653649612e-01 1.000000000000000000e+00 1.000000000000000000e+00 1.000000000000000000e+00 1.000000000000000000e+00 1.000000000000000000e+00 1.000000000000000000e+00 1.000000000000000000e+00 1.000000000000000000e+00 1.000000000000000000e+00 1.000000000000000000e+00 1.000000000000000000e+00 1.000000000000000000e+00 1.000000000000000000e+00 1.000000000000000000e+00 1.000000000000000000e+00 1.000000000000000000e+00 1.000000000000000000e+00 1.000000000000000000e+00 1.000000000000000000e+00 1.000000000000000000e+00 1.000000000000000000e+00 1.000000000000000000e+00 1.000000000000000000e+00 1.000000000000000000e+00 1.000000000000000000e+00 1.000000000000000000e+00 1.000000000000000000e+00 1.000000000000000000e+00 1.000000000000000000e+00 1.000000000000000000e+00 1.000000000000000000e+00 1.000000000000000000e+00 1.000000000000000000e+00 1.000000000000000000e+00 1.000000000000000000e+00
9.996249853492733539e-01 9.996248485602950984e-01 9.995934665937831198e-01 9.998123338239904845e-01 9.997496086409963789e-01 9.997805445354638332e-01 9.996233567335301995e-01 9.995918266120037421e-01 9.994648092679089268e-01 9.995271859007835991e-01 9.996845873136031013e-01 9.998735726153649139e-01 9.996834685378221952e-01 9.996818398447848697e-01 9.994538712515531609e-01 9.994827792656419962e-01 9.994823550852475202e-01 9.996727698855117916e-01 9.998031195304474261e-01 9.997699424688070158e-01 9.996065922893278000e-01 9.997699162625088842e-01 9.997348126341767394e-01 9.997291502949234854e-01 9.996287980556273212e-01 9.986553807805753635e-01 1.000000000000000000e+00 1.000000000000000000e+00 1.000000000000000000e+00 1.000000000000000000e+00 1.000000000000000000e+00 1.000000000000000000e+00 1.000000000000000000e+00 1.000000000000000000e+00 1.000000000000000000e+00 1.000000000000000000e+00 1.000000000000000000e+00 1.000000000000000000e+00 1.000000000000000000e+00 1.000000000000000000e+00 1.000000000000000000e+00 1.000000000000000000e+00 1.000000000000000000e+00 1.000000000000000000e+00 1.000000000000000000e+00 1.000000000000000000e+00 1.000000000000000000e+00 1.000000000000000000e+00 1.000000000000000000e+00 1.000000000000000000e+00 1.000000000000000000e+00 1.000000000000000000e+00 1.000000000000000000e+00 1.000000000000000000e+00 1.000000000000000000e+00 1.000000000000000000e+00 1.000000000000000000e+00 1.000000000000000000e+00 1.000000000000000000e+00 1.000000000000000000e+00 1.000000000000000000e+00
9.997812500000000657e-01 9.996249755821221550e-01 9.997187451164244454e-01 9.997499804656978517e-01 9.996874902328489743e-01 9.995312499999998712e-01 9.996249609268158531e-01 9.996249511596644322e-01 9.996874267280453363e-01 9.998437060340770177e-01 9.997499462745625953e-01 9.998124560356043133e-01 9.997499267173527437e-01 9.995622654356077774e-01 9.997498827422610645e-01 9.998123436140741171e-01 9.996560398489000576e-01 9.997184908156885319e-01 9.996870842492511233e-01 9.996242411568477815e-01 9.996558050183489419e-01 9.996871087512217979e-01 9.997183342171120923e-01 9.997181478339829397e-01 9.996859626877160343e-01 9.997464473327148937e-01 1.000000000000000000e+00 1.000000000000000000e+00 1.000000000000000000e+00 1.000000000000000000e+00 1.000000000000000000e+00 1.000000000000000000e+00 1.000000000000000000e+00 1.000000000000000000e+00 1.000000000000000000e+00 1.000000000000000000e+00 1.000000000000000000e+00 1.000000000000000000e+00 1.000000000000000000e+00 1.000000000000000000e+00 1.000000000000000000e+00 1.000000000000000000e+00 1.000000000000000000e+00 1.000000000000000000e+00 1.000000000000000000e+00 1.000000000000000000e+00 1.000000000000000000e+00 1.000000000000000000e+00 1.000000000000000000e+00 1.000000000000000000e+00 1.000000000000000000e+00 1.000000000000000000e+00 1.000000000000000000e+00 1.000000000000000000e+00 1.000000000000000000e+00 1.000000000000000000e+00 1.000000000000000000e+00 1.000000000000000000e+00 1.000000000000000000e+00 1.000000000000000000e+00 1.000000000000000000e+00
9.944687500000000124e-01 9.997499999999999165e-01 9.995937500000000586e-01 9.997187499999998783e-01 9.995937402328488597e-01 9.997499951164243726e-01 9.996562304656977371e-01 9.996249706985466110e-01 9.997187158134444029e-01 9.996249560447667548e-01 9.996561865028301685e-01 9.996562353446927229e-01 9.997499462760892630e-01 9.997186864951927987e-01 9.997186669547865057e-01 9.994686034469246749e-01 9.996560936706118117e-01 9.996874169593675807e-01 9.997498729644215265e-01 9.998749071524949406e-01 9.996872898718269784e-01 9.996873192068967962e-01 9.996559420244330862e-01 9.998123875738613719e-01 9.996869423182296321e-01 9.997805686801447544e-01 9.997777800691881600e-01 1.000000000000000000e+00 1.000000000000000000e+00 1.000000000000000000e+00 1.000000000000000000e+00 1.000000000000000000e+00 1.000000000000000000e+00 1.000000000000000000e+00 1.000000000000000000e+00 1.000000000000000000e+00 1.000000000000000000e+00 1.000000000000000000e+00 1.000000000000000000e+00 1.000000000000000000e+00 1.000000000000000000e+00 1.000000000000000000e+00 1.000000000000000000e+00 1.000000000000000000e+00 1.000000000000000000e+00 1.000000000000000000e+00 1.000000000000000000e+00 1.000000000000000000e+00 1.000000000000000000e+00 1.000000000000000000e+00 1.000000000000000000e+00 1.000000000000000000e+00 1.000000000000000000e+00 1.000000000000000000e+00 1.000000000000000000e+00 1.000000000000000000e+00 1.000000000000000000e+00 1.000000000000000000e+00 1.000000000000000000e+00 1.000000000000000000e+00 1.000000000000000000e+00
9.997187499999998783e-01 9.996562499999999130e-01 9.997187451164244454e-01 9.996874902328489743e-01 9.997499902328488286e-01 9.996874902328489743e-01 9.995937500000000586e-01 9.996874804626445510e-01 9.995937353492733157e-01 9.996874902328489743e-01 9.997187255805954909e-01 9.996249560478199792e-01 9.998437499999999201e-01 9.997812255805955672e-01 9.996874511611911762e-01 9.997187206939661674e-01 9.997499511581381393e-01 9.997498436385253706e-01 9.996874462699812947e-01 9.996249071754146343e-01 9.996873827605951002e-01 9.996874120498133731e-01 9.997499316177279605e-01 9.998124413680772316e-01 9.996247507466711202e-01 9.996241088594255420e-01 9.997167216022166958e-01 9.996208347336967837e-01 9.999222395023327215e-01 1.000000000000000000e+00 1.000000000000000000e+00 1.000000000000000000e+00 1.000000000000000000e+00 1.000000000000000000e+00 1.000000000000000000e+00 1.000000000000000000e+00 1.000000000000000000e+00 1.000000000000000000e+00 1.000000000000000000e+00 1.000000000000000000e+00 1.000000000000000000e+00 1.000000000000000000e+00 1.000000000000000000e+00 1.000000000000000000e+00 1.000000000000000000e+00 1.000000000000000000e+00 1.000000000000000000e+00 1.000000000000000000e+00 1.000000000000000000e+00 1.000000000000000000e+00 1.000000000000000000e+00 1.000000000000000000e+00 1.000000000000000000e+00 1.000000000000000000e+00 1.000000000000000000e+00 1.000000000000000000e+00 1.000000000000000000e+00 1.000000000000000000e+00 1.000000000000000000e+00 1.000000000000000000e+00 1.000000000000000000e+00
9.996249999999999858e-01 9.997500000000000275e-01 9.997499951164243726e-01 9.997500000000000275e-01 9.997812500000000657e-01 9.996562499999999130e-01 9.995937255821221168e-01 9.997499951164243726e-01 9.996874951164244072e-01 9.996874951164244072e-01 9.996562402328489361e-01 9.997812451164245218e-01 9.945312255821221470e-01 9.996562304656976261e-01 9.996249609313954121e-01 9.995936767280447777e-01 9.997499804656977407e-01 9.997499853446928375e-01 9.997500000000000275e-01 9.995936718536313492e-01 9.996562060340783429e-01 9.997186717986238369e-01 9.997499413909869403e-01 9.998437109207080065e-01 9.997811718353037946e-01 9.996558147655782989e-01 9.995924252612710115e-01 9.997797413911311271e-01 9.993268353211641752e-01 9.998391852050388939e-01 9.999057936881771136e-01 1.000000000000000000e+00 1.000000000000000000e+00 1.000000000000000000e+00 1.000000000000000000e+00 1.000000000000000000e+00 1.000000000000000000e+00 1.000000000000000000e+00 1.000000000000000000e+00 1.000000000000000000e+00 1.000000000000000000e+00 1.000000000000000000e+00 1.000000000000000000e+00 1.000000000000000000e+00 1.000000000000000000e+00 1.000000000000000000e+00 1.000000000000000000e+00 1.000000000000000000e+00 1.000000000000000000e+00 1.000000000000000000e+00 1.000000000000000000e+00 1.000000000000000000e+00 1.000000000000000000e+00 1.000000000000000000e+00 1.000000000000000000e+00 1.000000000000000000e+00 1.000000000000000000e+00 1.000000000000000000e+00 1.000000000000000000e+00 1.000000000000000000e+00 1.000000000000000000e+00
9.995937500000000586e-01 9.996874999999999512e-01 9.995937500000000586e-01 9.997187500000001004e-01 9.997499999999999165e-01 9.994374999999999787e-01 9.995312402328488943e-01 9.996874804656977753e-01 9.996874951164244072e-01 9.995625000000000204e-01 9.997500000000000275e-01 9.996562451164244800e-01 9.996874999999999512e-01 9.996874902328489743e-01 9.996249853492733539e-01 9.996874902328489743e-01 9.997187158149710706e-01 9.997499560386590156e-01 9.996562011489713573e-01 9.995937109283422606e-01 9.996562304626446238e-01 9.995936865043567598e-01 9.996249658119179538e-01 9.996561425353828190e-01 9.996561327560117283e-01 9.996873240858867860e-01 9.996864280601853725e-01 9.997177056696665565e-01 9.995832748782884636e-01 9.998265359726337120e-01 9.999194847020934640e-01 1.000000000000000000e+00 1.000000000000000000e+00 1.000000000000000000e+00 1.000000000000000000e+00 1.000000000000000000e+00 1.000000000000000000e+00 1.000000000000000000e+00 1.000000000000000000e+00 1.000000000000000000e+00 1.000000000000000000e+00 1.000000000000000000e+00 1.000000000000000000e+00 1.000000000000000000e+00 1.000000000000000000e+00 1.000000000000000000e+00 1.000000000000000000e+00 1.000000000000000000e+00 1.000000000000000000e+00 1.000000000000000000e+00 1.000000000000000000e+00 1.000000000000000000e+00 1.000000000000000000e+00 1.000000000000000000e+00 1.000000000000000000e+00 1.000000000000000000e+00 1.000000000000000000e+00 1.000000000000000000e+00 1.000000000000000000e+00 1.000000000000000000e+00 1.000000000000000000e+00
9.995625000000000204e-01 9.997187499999998783e-01 9.996874999999999512e-01 9.997187402328489014e-01 9.996249853492733539e-01 9.996874999999999512e-01 9.994999853492732012e-01 9.967499902328487149e-01 9.995937500000000586e-01 9.985312499999998703e-01 9.995312304656976954e-01 9.996562304656977371e-01 9.997187499999998783e-01 9.996874902328489743e-01 9.995624706985466457e-01 9.996562402328489361e-01 9.996249999999999858e-01 9.995937402328488597e-01 9.996874658149710324e-01 9.997499609252893382e-01 9.996249511611912109e-01 9.983749853492733806e-01 9.996249120803725186e-01 9.996874804656978863e-01 9.996560643309692074e-01 9.997499462608152587e-01 9.996242268179050816e-01 9.997185054497117473e-01 9.995962569947079990e-01 9.995669173663314089e-01 9.994673886284631825e-01 9.997703733922816971e-01 9.999064983637213633e-01 1.000000000000000000e+00 1.000000000000000000e+00 1.000000000000000000e+00 1.000000000000000000e+00 1.000000000000000000e+00 1.000000000000000000e+00 1.000000000000000000e+00 1.000000000000000000e+00 1.000000000000000000e+00 1.000000000000000000e+00 1.000000000000000000e+00 1.000000000000000000e+00 1.000000000000000000e+00 1.000000000000000000e+00 1.000000000000000000e+00 1.000000000000000000e+00 1.000000000000000000e+00 1.000000000000000000e+00 1.000000000000000000e+00 1.000000000000000000e+00 1.000000000000000000e+00 1.000000000000000000e+00 1.000000000000000000e+00 1.000000000000000000e+00 1.000000000000000000e+00 1.000000000000000000e+00 1.000000000000000000e+00 1.000000000000000000e+00
9.997187500000001004e-01 9.997500000000000275e-01 9.997812500000000657e-01 9.997187500000001004e-01 9.996249999999999858e-01 9.998124999999999929e-01 9.996562499999999130e-01 9.996874951164244072e-01 9.995312499999998712e-01 9.997812500000000657e-01 9.998124902328487940e-01 9.996874804656977753e-01 9.997499853492733957e-01 9.997812500000000657e-01 9.996562451164244800e-01 9.995312500000000933e-01 9.982187500000000435e-01 9.994999658149710253e-01 9.997500000000000275e-01 9.997187158088639558e-01 9.996249853492733539e-01 9.996562451164244800e-01 9.995624804626445092e-01 9.997499462745624843e-01 9.995936082892441510e-01 9.995935692221777913e-01 9.996247603193928466e-01 9.996555691900113061e-01 9.994393893519118999e-01 9.995082575872711317e-01 9.999045820942734641e-01 9.995838181902942932e-01 9.997187162513085923e-01 1.000000000000000000e+00 1.000000000000000000e+00 1.000000000000000000e+00 1.000000000000000000e+00 1.000000000000000000e+00 1.000000000000000000e+00 1.000000000000000000e+00 1.000000000000000000e+00 1.000000000000000000e+00 1.000000000000000000e+00 1.000000000000000000e+00 1.000000000000000000e+00 1.000000000000000000e+00 1.000000000000000000e+00 1.000000000000000000e+00 1.000000000000000000e+00 1.000000000000000000e+00 1.000000000000000000e+00 1.000000000000000000e+00 1.000000000000000000e+00 1.000000000000000000e+00 1.000000000000000000e+00 1.000000000000000000e+00 1.000000000000000000e+00 1.000000000000000000e+00 1.000000000000000000e+00 1.000000000000000000e+00 1.000000000000000000e+00
9.996562499999999130e-01 9.995625000000000204e-01 9.996562499999999130e-01 9.995624658149712127e-01 9.996562499999999130e-01 9.996249902328487869e-01 9.997812500000000657e-01 9.995312500000000933e-01 9.996562304656976261e-01 9.995625000000000204e-01 9.997187353492732464e-01 9.998124999999999929e-01 9.995937402328488597e-01 9.997812500000000657e-01 9.996249755821221550e-01 9.998124902328487940e-01 9.995625000000000204e-01 9.997187451164244454e-01 9.997187451164244454e-01 9.996562353492732811e-01 9.991249902328489529e-01 9.994999120880070365e-01 9.995936913757151876e-01 9.995936278571516675e-01 9.996874511596646196e-01 9.995623192344076369e-01 9.996555784350433793e-01 9.995620105036226999e-01 9.997088807609373351e-01 9.995850956479090943e-01 9.994161145018635173e-01 9.995441010712283747e-01 9.995219815360382176e-01 9.995817634411882091e-01 9.998750000000000693e-01 1.000000000000000000e+00 1.000000000000000000e+00 1.000000000000000000e+00 1.000000000000000000e+00 1.000000000000000000e+00 1.000000000000000000e+00 1.000000000000000000e+00 1.000000000000000000e+00 1.000000000000000000e+00 1.000000000000000000e+00 1.000000000000000000e+00 1.000000000000000000e+00 1.000000000000000000e+00 1.000000000000000000e+00 1.000000000000000000e+00 1.000000000000000000e+00 1.000000000000000000e+00 1.000000000000000000e+00 1.000000000000000000e+00 1.000000000000000000e+00 1.000000000000000000e+00 1.000000000000000000e+00 1.000000000000000000e+00 1.000000000000000000e+00 1.000000000000000000e+00 1.000000000000000000e+00
9.996562499999999130e-01 9.997500000000000275e-01 9.996875000000000622e-01 9.995312500000000933e-01 9.996249999999999858e-01 9.997187402328489014e-01 9.998124999999999929e-01 9.996249706939668300e-01 9.998437451164244871e-01 9.995937500000000586e-01 9.996874902313221956e-01 9.996562353492732811e-01 9.997187500000001004e-01 9.996874902328489743e-01 9.996249951164244418e-01 9.996249609252890744e-01 9.997187451164244454e-01 9.997187109252891890e-01 9.997187451164244454e-01 9.996562304656977371e-01 9.995937304626446585e-01 9.995937206985466839e-01 9.995311767417869309e-01 9.996249804656975879e-01 9.996561474128498048e-01 9.970280971114288127e-01 9.995310839034592387e-01 9.996552377045316851e-01 9.997142065310399284e-01 9.996181355366822174e-01 9.996922617934327349e-01 9.994288155681146923e-01 9.994103966009978413e-01 9.990407275155774869e-01 9.995156707674283103e-01 9.997500000000000275e-01 1.000000000000000000e+00 1.000000000000000000e+00 1.000000000000000000e+00 1.000000000000000000e+00 1.000000000000000000e+00 1.000000000000000000e+00 1.000000000000000000e+00 1.000000000000000000e+00 1.000000000000000000e+00 1.000000000000000000e+00 1.000000000000000000e+00 1.000000000000000000e+00 1.000000000000000000e+00 1.000000000000000000e+00 1.000000000000000000e+00 1.000000000000000000e+00 1.000000000000000000e+00 1.000000000000000000e+00 1.000000000000000000e+00 1.000000000000000000e+00 1.000000000000000000e+00 1.000000000000000000e+00 1.000000000000000000e+00 1.000000000000000000e+00 1.000000000000000000e+00
9.998437499999999201e-01 9.997812500000000657e-01 9.996562499999999130e-01 9.995625000000000204e-01 9.996249999999999858e-01 9.995937500000000586e-01 9.996562499999999130e-01 9.996562402313223794e-01 9.996562499999999130e-01 9.995312500000000933e-01 9.995937500000000586e-01 9.995624804656977336e-01 9.996249999999999858e-01 9.992812499999998987e-01 9.996562353492732811e-01 9.997812500000000657e-01 9.996562499999999130e-01 9.957187451164244418e-01 9.996562499999999130e-01 9.996562451164244800e-01 9.996562402328488250e-01 9.995937500000000586e-01 9.995624609313955578e-01 9.995624706985466457e-01 9.996874706985465764e-01 9.983433934180222513e-01 9.995934371271966157e-01 9.994675201231139061e-01 9.996208863780200460e-01 9.996893730360980612e-01 9.993272294549153667e-01 9.994602729147900044e-01 9.995050308933594030e-01 9.994624384679845486e-01 9.992101283997654182e-01 9.997500000000000275e-01 1.000000000000000000e+00 1.000000000000000000e+00 1.000000000000000000e+00 1.000000000000000000e+00 1.000000000000000000e+00 1.000000000000000000e+00 1.000000000000000000e+00 1.000000000000000000e+00 1.000000000000000000e+00 1.000000000000000000e+00 1.000000000000000000e+00 1.000000000000000000e+00 1.000000000000000000e+00 1.000000000000000000e+00 1.000000000000000000e+00 1.000000000000000000e+00 1.000000000000000000e+00 1.000000000000000000e+00 1.000000000000000000e+00 1.000000000000000000e+00 1.000000000000000000e+00 1.000000000000000000e+00 1.000000000000000000e+00 1.000000000000000000e+00 1.000000000000000000e+00
9.996249999999999858e-01 9.996249999999999858e-01 9.996249999999999858e-01 9.996249999999999858e-01 9.996875000000000622e-01 9.996562499999999130e-01 9.997187499999998783e-01 9.997500000000000275e-01 9.997812500000000657e-01 9.995625000000000204e-01 9.997500000000000275e-01 9.996562451164244800e-01 9.995937402328488597e-01 9.996874999999999512e-01 9.996249902328487869e-01 9.996562499999999130e-01 9.996249853492733539e-01 9.997187500000001004e-01 9.997187304656977025e-01 9.996249755821221550e-01 9.997499902328488286e-01 9.994999706985467913e-01 9.996874902328489743e-01 9.997187304656977025e-01 9.995311962745624390e-01 9.994685397999027998e-01 9.996246185092582115e-01 9.996244273006290593e-01 9.995611463348541559e-01 9.995841967123928473e-01 9.994120658290220893e-01 9.995698689589117558e-01 9.995544315956935710e-01 9.992583798049773369e-01 9.995020197873778489e-01 9.996249999999999858e-01 9.998777506112469515e-01 9.997500000000000275e-01 9.998750000000000693e-01 1.000000000000000000e+00 1.000000000000000000e+00 1.000000000000000000e+00 1.000000000000000000e+00 1.000000000000000000e+00 1.000000000000000000e+00 1.000000000000000000e+00 1.000000000000000000e+00 1.000000000000000000e+00 1.000000000000000000e+00 1.000000000000000000e+00 1.000000000000000000e+00 1.000000000000000000e+00 1.000000000000000000e+00 1.000000000000000000e+00 1.000000000000000000e+00 1.000000000000000000e+00 1.000000000000000000e+00 1.000000000000000000e+00 1.000000000000000000e+00 1.000000000000000000e+00 1.000000000000000000e+00
9.996562499999999130e-01 9.995625000000000204e-01 9.997187499999998783e-01 9.995000000000000551e-01 9.996562499999999130e-01 9.996562499999999130e-01 9.994374999999999787e-01 9.997500000000000275e-01 9.995312500000000933e-01 9.995937500000000586e-01 9.996249804656975879e-01 9.996249999999999858e-01 9.995625000000000204e-01 9.994374853492733468e-01 9.995312500000000933e-01 9.997500000000000275e-01 9.995625000000000204e-01 9.996874999999999512e-01 9.995000000000000551e-01 9.993749804656978375e-01 9.996874804656977753e-01 9.996562206939669792e-01 9.994062500000000515e-01 9.996874951164244072e-01 9.996874609268150413e-01 9.995624902328488215e-01 9.994061230087135650e-01 9.995624413925134899e-01 9.992801880292020433e-01 9.996230512679084024e-01 9.993957779026096944e-01 9.992453486843985155e-01 9.993819723655347209e-01 9.991571752551846597e-01 9.989895752349097213e-01 9.986829230271311308e-01 9.992680492995184016e-01 9.997500000000000275e-01 9.996249999999999858e-01 9.996249999999999858e-01 9.998750000000000693e-01 1.000000000000000000e+00 9.998750000000000693e-01 1.000000000000000000e+00 1.000000000000000000e+00 1.000000000000000000e+00 1.000000000000000000e+00 1.000000000000000000e+00 1.000000000000000000e+00 1.000000000000000000e+00 1.000000000000000000e+00 1.000000000000000000e+00 1.000000000000000000e+00 1.000000000000000000e+00 1.000000000000000000e+00 1.000000000000000000e+00 1.000000000000000000e+00 1.000000000000000000e+00 1.000000000000000000e+00 1.000000000000000000e+00 1.000000000000000000e+00
8.655625000000000124e-01 9.114999999999999769e-01 9.222187500000000870e-01 9.199374999999999636e-01 8.821875000000000133e-01 8.957187500000000080e-01 9.257187500000000346e-01 8.905937500000000728e-01 9.041562499999999947e-01 9.334687499999999583e-01 9.260312500000000835e-01 8.845625000000000293e-01 9.236250000000000293e-01 8.713749999999998996e-01 9.147499999999999520e-01 9.281875000000001652e-01 8.772812500000000124e-01 8.881875000000001297e-01 8.938437499999999369e-01 9.125277484763245628e-01 8.697500000000000231e-01 8.957500000000001572e-01 9.176562499999999512e-01 9.107431814629572964e-01 8.952154047507423495e-01 8.609878093802363352e-01 8.883883483563934647e-01 8.956895316961045461e-01 9.177856720511462507e-01 9.567451789217844560e-01 9.077734254900139410e-01 9.524472123350585795e-01 7.054184535603273964e-01 6.802658452377492448e-01 4.086441152804061727e-01 3.082764662629544627e-02 2.158779219443016789e-02 1.085846392091283086e-02 2.147455312926906806e-02 1.386620042389885565e-02 4.499687890137327173e-03 1.199999999999999678e-01 1.012179887570268180e-02 4.474414428482198502e-02 2.109722679672296902e-02 2.224032876012269760e-02 3.162047158026233540e-02 1.503567301686445923e-01 1.000000000000000000e+00 1.000000000000000000e+00 1.000000000000000000e+00 1.000000000000000000e+00 1.000000000000000000e+00 1.000000000000000000e+00 1.000000000000000000e+00 1.000000000000000000e+00 1.000000000000000000e+00 1.000000000000000000e+00 1.000000000000000000e+00 1.000000000000000000e+00 1.000000000000000000e+00
7.747187499999999005e-01 7.958749999999999991e-01 7.820312499999999556e-01 7.630937500000000151e-01 7.683125000000000648e-01 7.763437499999999991e-01 7.601562500000000888e-01 7.846562500000000551e-01 7.838437499999999503e-01 7.999374999999998570e-01 8.017499999999999627e-01 7.851562500000000000e-01 7.973125000000000906e-01 7.689922448820126766e-01 7.754375000000000018e-01 7.798688222769182277e-01 7.709297399984372801e-01 7.819999999999998064e-01 7.644302234724176248e-01 7.712431239256133386e-01 7.659921862791061464e-01 7.816874999999999796e-01 7.824611316221284918e-01 7.974624208860759955e-01 7.795554188154399933e-01 7.720832292445428680e-01 7.832932469941600306e-01 7.676452551935006863e-01 7.675141005427214003e-01 7.729209956202890419e-01 7.839858173643713402e-01 8.109738502005214844e-01 8.215365695013625569e-01 6.740291997269497459e-01 3.860149870890863255e-01 1.882010472364931686e-01 1.279120446741648445e-02 5.921291939388020203e-02 2.851411390176483880e-03 3.215135252552725302e-03 2.859398077266250664e-03 2.114355956114333159e-03 3.742981908920750556e-04 1.124220114689711281e-03 1.449984384759526145e-02 3.622974883299190461e-03 7.125000000000003726e-03 3.496103195213407042e-03 3.922973581962696521e-02 4.436867582760774947e-02 1.000000000000000000e+00 1.000000000000000000e+00 1.000000000000000000e+00 1.000000000000000000e+00 1.000000000000000000e+00 1.000000000000000000e+00 1.000000000000000000e+00 1.000000000000000000e+00 1.000000000000000000e+00 1.000000000000000000e+00 1.000000000000000000e+00
7.621562499999999796e-01 7.543749999999999067e-01 7.548437500000000355e-01 7.621249999999999414e-01 7.651250000000000551e-01 7.536562499999999165e-01 7.596249999999999947e-01 7.579925623144241342e-01 7.627121571729957861e-01 7.607187499999998881e-01 7.563437500000000924e-01 7.580625000000000835e-01 7.575000000000000622e-01 7.704375000000001084e-01 7.545937499999999520e-01 7.565625000000000266e-01 7.587345679012346134e-01 7.563985144163150043e-01 7.556489295202375445e-01 7.630000000000000115e-01 7.626249999999998863e-01 7.573988562666041924e-01 7.609687499999999716e-01 7.569687499999999680e-01 7.617187500000000000e-01 7.575238709173308660e-01 7.577500000000000346e-01 7.644558187426613305e-01 7.584315178604168484e-01 7.583388017544377968e-01 7.589126193570050471e-01 7.772622374430527836e-01 7.965584083749721600e-01 8.054848528047144907e-01 7.798221675552918786e-01 6.621906316801829950e-01 1.488551520604980138e-01 1.324221361541128572e-01 1.089668520070639045e-02 7.582917997127580807e-03 1.370873048476584175e-03 3.591235801948022659e-03 5.499531737732587904e-03 8.721980074719804183e-04 4.688843491763639189e-03 4.998438475952493359e-04 0.000000000000000000e+00 1.245486740985413078e-03 8.749999999999813699e-04 1.815069285400328081e-02 3.262500000000001510e-02 4.637500000000001343e-02 1.000000000000000000e+00 1.000000000000000000e+00 1.000000000000000000e+00 1.000000000000000000e+00 1.000000000000000000e+00 1.000000000000000000e+00 1.000000000000000000e+00 1.000000000000000000e+00 1.000000000000000000e+00
7.530624999999999680e-01 7.557500000000001439e-01 7.560000000000000053e-01 7.536249999999998783e-01 7.517187499999999911e-01 7.521562499999999707e-01 7.554062500000000568e-01 7.587500000000000355e-01 7.536249999999998783e-01 7.558437500000000364e-01 7.547734899984371859e-01 7.590237781293952546e-01 7.546250000000001013e-01 7.516249999999999876e-01 7.534687499999999094e-01 7.569687499999999680e-01 7.550312499999998206e-01 7.588125000000000009e-01 7.550937500000000080e-01 7.524687500000000195e-01 7.535937500000000622e-01 7.550937500000001190e-01 7.567187499999998845e-01 7.526875000000000648e-01 7.579297204641350927e-01 7.552274453444389746e-01 7.560234753477106384e-01 7.517423279089037180e-01 7.581599213641312396e-01 7.577990559611406107e-01 7.547996874300719750e-01 7.569015512715614458e-01 7.641060063831510707e-01 7.917158021042920435e-01 8.143357484268850532e-01 7.779326235155068492e-01 5.538641689776284682e-01 4.403032786144890909e-01 6.378809777679157744e-02 7.153103488516499020e-03 8.537145438742666653e-03 6.130421951769429029e-02 8.721980074719804183e-04 9.970418550672376611e-04 7.489860810294013838e-04 2.474812945246673748e-03 1.990827202866874042e-03 6.245317377325809716e-04 1.245798364028294272e-03 2.499219237976246680e-04 3.748438475952520438e-04 2.737500000000001737e-02 9.450000000000000067e-02 8.109999999999999432e-01 1.000000000000000000e+00 1.000000000000000000e+00 1.000000000000000000e+00 1.000000000000000000e+00 1.000000000000000000e+00 1.000000000000000000e+00 1.000000000000000000e+00
7.553124999999999423e-01 7.519687499999999636e-01 7.571562499999999751e-01 7.520312500000000400e-01 7.568437500000000373e-01 7.522499999999998632e-01 7.530624999999999680e-01 7.630624999999999769e-01 7.506562499999999138e-01 7.524687500000000195e-01 7.538750000000000728e-01 7.694375000000001075e-01 7.532499999999999751e-01 7.518437499999999218e-01 7.539999999999998925e-01 7.544062499999999449e-01 7.517500000000000293e-01 7.560000000000000053e-01 7.549062500000001119e-01 7.550312499999999316e-01 7.508749999999999591e-01 7.519375000000000364e-01 7.527812500000000684e-01 7.510312500000000391e-01 7.527187499999999920e-01 7.509062500000001084e-01 7.531954895296140151e-01 7.528911745430975078e-01 7.515783179012344162e-01 7.566968205260732327e-01 7.568922197194623003e-01 7.520080530435835353e-01 7.566501927091603408e-01 7.827257771366390449e-01 7.962029048970188372e-01 7.829752218700705146e-01 7.370975022452236347e-01 6.481682097940403287e-01 2.217492458500081587e-01 3.444825183428019966e-02 5.989075476817928845e-03 3.960627903622238218e-03 6.862858356461077128e-03 5.093192590791351462e-03 2.984929360218946566e-03 1.743932880448917453e-03 1.249219237976273488e-04 2.086973667986991021e-02 2.498438475952546975e-04 5.014657531162747088e-03 1.742382312601864535e-03 9.982842719214791473e-04 1.012500000000000552e-02 3.924968769519050771e-02 1.350000000000000158e-02 1.000000000000000000e+00 1.000000000000000000e+00 1.000000000000000000e+00 1.000000000000000000e+00 1.000000000000000000e+00 1.000000000000000000e+00
7.529999999999998916e-01 7.538124999999998854e-01 7.557187499999999947e-01 7.527187499999999920e-01 7.527812499999999574e-01 7.520000000000000018e-01 7.526875000000000648e-01 7.546484460462572486e-01 7.534062499999999440e-01 7.544374999999999831e-01 7.519375000000000364e-01 7.561874999999999014e-01 7.547187500000001048e-01 7.526875000000000648e-01 7.552812500000000151e-01 7.527500000000000302e-01 7.539062500000000000e-01 7.559062500000000018e-01 7.541562499999999725e-01 7.525625000000000231e-01 7.548124999999999973e-01 7.520000000000000018e-01 7.522812500000000124e-01 7.533437499999999787e-01 7.546798620878263364e-01 7.516874999999999529e-01 7.519062499999999982e-01 7.521249999999999325e-01 7.552970361831822244e-01 7.539922937177683249e-01 7.508829626859776507e-01 7.514534815617074370e-01 7.532739442243949757e-01 7.582491156993372838e-01 7.766800665548767579e-01 7.895982276864639271e-01 7.688360968586243072e-01 7.313810488123622111e-01 5.578217221307629758e-01 3.868213858337629096e-01 3.131007613273924239e-02 9.963874570007403425e-03 3.835705979824610787e-03 5.940287402759180865e-03 4.086544092206411891e-03 1.246573787746640873e-03 2.114817745488229046e-03 1.368551119192518237e-03 1.121807821406939267e-03 7.471980074719830178e-04 2.115749126664501038e-03 2.237880082094245715e-03 6.242201146896997777e-04 5.624843847595250960e-03 2.712499999999999981e-02 6.812500000000001887e-02 5.862500000000001737e-02 1.000000000000000000e+00 1.000000000000000000e+00 1.000000000000000000e+00 1.000000000000000000e+00
7.530625000000000790e-01 7.521875000000000089e-01 7.518124999999999947e-01 7.550937500000000080e-01 7.525937500000001723e-01 7.506874999999999520e-01 7.510624999999999662e-01 7.544687500000000213e-01 7.531562499999998606e-01 7.529375000000000373e-01 7.514687500000000187e-01 7.530235144163150984e-01 7.508124999999999938e-01 7.520312500000000400e-01 7.529375000000000373e-01 7.533125000000000515e-01 7.517187499999999911e-01 7.542187499999999378e-01 7.529375000000000373e-01 7.534687500000000204e-01 7.515624999999999112e-01 7.535625000000000240e-01 7.527500000000000302e-01 7.513437499999999769e-01 7.524999999999999467e-01 7.523750000000000160e-01 7.526874999999999538e-01 7.521562499999999707e-01 7.512422839506172068e-01 7.553749999999999076e-01 7.525705237146429472e-01 7.533285670093859965e-01 7.515782104625722271e-01 7.526023136303979788e-01 7.568861563549837967e-01 7.775546529778001315e-01 7.886713141815455685e-01 7.818446070429380113e-01 7.312806667462442567e-01 6.254411320807686803e-01 2.710027207518844183e-01 7.394024800410632647e-02 2.365719098274667725e-02 1.476620384901579028e-02 2.116370045033777285e-03 7.509697927821612148e-03 7.248574497530535683e-03 1.491923914982051748e-03 3.963490734687003143e-03 2.499219237976246680e-04 2.498438475952546975e-04 1.249999999999973463e-04 1.245951124678956745e-03 3.746098139349563036e-04 1.049968789013733250e-02 5.749999999999988627e-03 6.499843847595232656e-03 3.737375078076201479e-02 9.212500000000000133e-01 1.000000000000000000e+00 1.000000000000000000e+00
7.566562500000000302e-01 7.529062499999999991e-01 7.538124999999998854e-01 7.544687500000000213e-01 7.514999999999999458e-01 7.507187499999999902e-01 7.523750000000000160e-01 7.539687500000000764e-01 7.511250000000000426e-01 7.521249999999999325e-01 7.512499999999999734e-01 7.539374999999999272e-01 7.553437499999999805e-01 7.633750000000000258e-01 7.515312499999999840e-01 7.554374999999999840e-01 7.524687500000000195e-01 7.521875000000000089e-01 7.506874999999999520e-01 7.520312500000000400e-01 7.522499999999999742e-01 7.525312499999999849e-01 7.517500000000000293e-01 7.520000000000000018e-01 7.528749999999999609e-01 7.515312499999999840e-01 7.536562500000000275e-01 7.522499999999998632e-01 7.516484362791061580e-01 7.534687500000000204e-01 7.542267688310673179e-01 7.509922497655884266e-01 7.513438745552244447e-01 7.515003198967136200e-01 7.568416640647349647e-01 7.618157657485697953e-01 7.749372758758292790e-01 8.148029086781918284e-01 7.622776663584562851e-01 7.341971631178141333e-01 3.656836329144718123e-01 1.746832306325589446e-01 4.699862647373489327e-02 9.895631701065074615e-02 8.983083555078508545e-03 2.616754718299851672e-03 2.484091775899788333e-03 3.601333310447429881e-03 5.195776360856263314e-03 6.241420384873296989e-04 9.961104738909654522e-04 4.995317377325836795e-04 1.988443560833208328e-03 2.366827564909623587e-03 5.623052959501562316e-03 1.249999999999973463e-04 3.624999999999998362e-02 1.000000000000000888e-02 6.987499999999999267e-02 2.600000000000000228e-02 1.000000000000000000e+00
7.522812499999999014e-01 7.527812499999999574e-01 7.533437499999999787e-01 7.523124999999999396e-01 7.535624999999999130e-01 7.524374999999998703e-01 7.527500000000000302e-01 7.514062499999999423e-01 7.508437499999998099e-01 7.540312499999999307e-01 7.537500000000000311e-01 7.538749999999999618e-01 7.706562499999999316e-01 7.523437499999999778e-01 7.529687500000000755e-01 7.528124999999999956e-01 7.548124999999998863e-01 7.514687500000001297e-01 7.536875000000000657e-01 7.524375000000000924e-01 7.526562500000000266e-01 7.696249999999998925e-01 7.508749999999999591e-01 7.594999999999998419e-01 7.528124999999998845e-01 7.533125000000000515e-01 7.556562500000000293e-01 7.526249999999999885e-01 7.522187499999999361e-01 7.518671960462570691e-01 7.535236218549773435e-01 7.574299109235818062e-01 7.529456067354274307e-01 7.511016760431317163e-01 7.508284328107376338e-01 7.551186402267796582e-01 7.743160966678862556e-01 7.944734734189975445e-01 7.978597988532171170e-01 8.100353386782972454e-01 7.168521454077703137e-01 5.698244479400168538e-01 9.886277803563503497e-02 2.462900048616851675e-02 2.425116713341941496e-02 2.743245432242042911e-02 3.486884373230703278e-03 4.954106421139248262e-03 2.739262997795988315e-03 2.117449943722915333e-03 4.343192590791367276e-03 4.594125362228429661e-03 2.239349784494137907e-03 1.368551119192518237e-03 2.241594022415949270e-03 7.495315427857640383e-04 0.000000000000000000e+00 5.125000000000001950e-03 1.025000000000000390e-02 3.025000000000001993e-02 5.862499999999999656e-02
7.527187499999999920e-01 7.537500000000000311e-01 7.521249999999999325e-01 7.517812499999999565e-01 7.607187499999999991e-01 7.560937500000000089e-01 7.523437500000000888e-01 7.507499999999999174e-01 7.514999999999999458e-01 7.575937500000000657e-01 7.640624999999999778e-01 7.514687499999999076e-01 7.536249999999999893e-01 7.522187500000001581e-01 7.520312499999999289e-01 7.513125000000000497e-01 7.586874999999999591e-01 7.556562500000000293e-01 7.527500000000000302e-01 7.529062499999999991e-01 7.516874999999999529e-01 7.617187500000001110e-01 7.514375000000000915e-01 7.524062499999998321e-01 7.614062499999999512e-01 7.520937500000000053e-01 7.509687499999999627e-01 7.537187500000001039e-01 7.525937499999999503e-01 7.516562500000000258e-01 7.545937499999999520e-01 7.655937500000000728e-01 7.527736316221285140e-01 7.653247779596670242e-01 7.510392029249329804e-01 7.522110998811772919e-01 7.539233649406038573e-01 7.691739078358459381e-01 7.763890198615385208e-01 7.714141455665284308e-01 7.685627664604719467e-01 6.866966962774864180e-01 3.651561413598025108e-01 3.111859230270028892e-02 1.691456050430246646e-02 2.887979967456586611e-02 2.722876682857466694e-03 5.211097061081715678e-03 9.560172350003914854e-02 5.203868642890819088e-03 7.499649619836405712e-02 3.606369239698614584e-03 1.298215701114575557e-02 5.681242956870313429e-03 2.237197067204599321e-03 6.242201146896997777e-04 3.749219237976220143e-04 3.748438475952520438e-04 1.249219237976273488e-04 8.746878901373156051e-04 1.374999999999992981e-03
7.516874999999998419e-01 7.514687500000001297e-01 7.505937499999999485e-01 7.539687499999999654e-01 7.513750000000000151e-01 7.509062499999999973e-01 7.519687499999999636e-01 7.510937500000000044e-01 7.510937500000001155e-01 7.528124999999999956e-01 7.720937500000000231e-01 7.505625000000000213e-01 7.522500000000000853e-01 7.526562500000000266e-01 7.658749999999999725e-01 7.612812500000000204e-01 7.618125000000000036e-01 7.515000000000000568e-01 7.529375000000000373e-01 7.515625000000000222e-01 7.516250000000000986e-01 7.567500000000000338e-01 7.516249999999999876e-01 7.504999999999999449e-01 7.520937500000000053e-01 7.515937499999999494e-01 7.516562499999999147e-01 7.673124999999999529e-01 7.526875000000000648e-01 7.519687499999999636e-01 7.515312499999999840e-01 7.506797253477105469e-01 7.511172399984372694e-01 7.719453503484737800e-01 7.504062499999999414e-01 7.505391711690976297e-01 7.516019862532478113e-01 7.663060091046425271e-01 7.612073441966018539e-01 7.789586734290973036e-01 7.895998636685737093e-01 7.635752210587634092e-01 6.081980080521045551e-01 1.819555790689327546e-01 5.905054866822086190e-02 1.215334821408875499e-02 9.591764186757556487e-03 2.860875601965484540e-03 7.050814744248223680e-03 6.894565399433053021e-02 1.296611584471065760e-02 3.219247787971268697e-03 1.121496198364058073e-03 8.721199312696104478e-04 8.717310087173135930e-04 1.249999999999973463e-04 1.122198007471975111e-03 1.249219237976273488e-04 5.937492192379763278e-02 4.999999999999893852e-04 3.749999999999919847e-04
7.521562499999998597e-01 7.505625000000000213e-01 7.510000000000000009e-01 7.517499999999999183e-01 7.516562500000000258e-01 7.557499999999999218e-01 7.515624999999999112e-01 7.522187500000000471e-01 7.503750000000000142e-01 7.508437499999999210e-01 7.519375000000000364e-01 7.500624999999999654e-01 7.507812499999999556e-01 7.649999999999999023e-01 7.528124999999998845e-01 7.503750000000000142e-01 7.506562499999999138e-01 7.506249999999999867e-01 7.519374999999999254e-01 7.508124999999998828e-01 7.511562499999999698e-01 7.507499999999999174e-01 7.514374999999999805e-01 7.518750000000000711e-01 7.506250000000000977e-01 7.504374999999999796e-01 7.511875000000001190e-01 7.638749999999998597e-01 7.508124999999999938e-01 7.505312499999999831e-01 7.506796862791060843e-01 7.511875000000000080e-01 7.515937499999999494e-01 7.539609460462572965e-01 7.721518108298170979e-01 7.501718774417878155e-01 7.509923523466272011e-01 7.523598390121912782e-01 7.520632033814507178e-01 7.588911255573322912e-01 7.613370508270481674e-01 7.898817318700663836e-01 6.775513081151727235e-01 6.815092888188918341e-01 2.567034989208147877e-01 2.995265057838285630e-02 5.450241465536231726e-03 9.723979034268470656e-03 4.345149115864854576e-03 1.991069441264148310e-03 1.249999999999973463e-04 3.870486254165617177e-03 1.054997657713928894e-01 7.496878901373183130e-04 1.992222883093863750e-03 2.238346498735688164e-03 2.247198007471973291e-03 1.982585139318882202e-03 1.249219237976273488e-04 2.499999999999946926e-04 3.746878901373262741e-04
7.503124999999999378e-01 7.505937499999999485e-01 7.507812499999999556e-01 7.712812500000000293e-01 7.503437499999998650e-01 7.510937500000000044e-01 7.507812499999999556e-01 7.500624999999999654e-01 7.504687499999999067e-01 7.503749999999999032e-01 7.506562500000000249e-01 7.504687499999999067e-01 7.506562499999999138e-01 7.505625000000000213e-01 7.506250000000000977e-01 7.510624999999999662e-01 7.505312499999999831e-01 7.504062499999999414e-01 7.504999999999999449e-01 7.501562499999998579e-01 7.502812499999998996e-01 7.695624999999999272e-01 7.503437500000000870e-01 7.509062499999998863e-01 7.505312499999999831e-01 7.510624999999999662e-01 7.506562499999999138e-01 7.506172204641350376e-01 7.504062499999999414e-01 7.510859655805594004e-01 7.506797302312862019e-01 7.504374999999999796e-01 7.505860046491639181e-01 7.508359655805595390e-01 7.506484362791061571e-01 7.503828576730737776e-01 7.504844848911362831e-01 7.502344995861514043e-01 7.525317457478195582e-01 7.508598171109126529e-01 7.540170999513930994e-01 7.622663260528602658e-01 7.867495737268833667e-01 6.315065712771636974e-01 4.922845658743327801e-01 1.340178398539300653e-01 2.631563301512855960e-02 5.833613919070201534e-03 3.217732184253296705e-03 3.098643068818152015e-03 1.249219432923087767e-03 1.368395161734592413e-03 2.117762337839979112e-03 1.249999999999973463e-04 4.940202299820639978e-03 3.965092202435393891e-03 8.721199312696104478e-04 3.748438475952520438e-04 1.119946799419513361e-03 0.000000000000000000e+00 1.490611421477350176e-03
7.502499999999999725e-01 7.505312499999999831e-01 7.504687499999999067e-01 7.507187500000001013e-01 7.501875000000000071e-01 7.502187499999999343e-01 7.506249999999999867e-01 7.504999999999999449e-01 7.504062499999999414e-01 7.500937499999998925e-01 7.504999999999999449e-01 7.502499999999999725e-01 7.501249999999999307e-01 7.504999999999999449e-01 7.504062499999999414e-01 7.502812499999998996e-01 7.505625000000000213e-01 7.501249999999999307e-01 7.504374999999999796e-01 7.505937499999999485e-01 7.502499999999999725e-01 7.504062499999999414e-01 7.506249999999999867e-01 7.503125000000000488e-01 7.501875000000000071e-01 7.503437500000000870e-01 7.502499999999998614e-01 7.504374999999999796e-01 7.503124999999999378e-01 7.505312499999999831e-01 7.501249999999999307e-01 7.500000000000000000e-01 7.507187499999999902e-01 7.501796862791060283e-01 7.505234558134084022e-01 7.505547058134083294e-01 7.505469262775432693e-01 7.502265808141717063e-01 7.502813403877623966e-01 7.503204650852345337e-01 7.522511901644752808e-01 7.551525080084011687e-01 7.726021497166630780e-01 7.618912958250076972e-01 6.455454405216374258e-01 4.319686700610841368e-01 8.999537482739128347e-02 1.574527531481844170e-02 1.706462682069196518e-02 3.603905967616039072e-03 4.218095437112223851e-03 3.471854995260725742e-03 2.361721895368318336e-03 8.721199312696104478e-04 2.499999999999946926e-04 1.122198007471975111e-03 8.721199312696104478e-04 3.235770227701428685e-03 7.471980074719830178e-04 1.861894628512272831e-03 0.000000000000000000e+00
7.501562499999999689e-01 7.504687499999999067e-01 7.501562500000000799e-01 7.504999999999999449e-01 7.503750000000000142e-01 7.502500000000000835e-01 7.504687499999999067e-01 7.504687500000000178e-01 7.501875000000000071e-01 7.501562499999999689e-01 7.503124999999999378e-01 7.503437499999999760e-01 7.500624999999999654e-01 7.501249999999999307e-01 7.511562499999999698e-01 7.504062499999999414e-01 7.504687499999999067e-01 7.501562499999998579e-01 7.504374999999999796e-01 7.502499999999999725e-01 7.502812499999998996e-01 7.503750000000000142e-01 7.501249999999999307e-01 7.501249999999999307e-01 7.504687500000000178e-01 7.500624999999999654e-01 7.506562500000000249e-01 7.500937499999998925e-01 7.505624999999999103e-01 7.501562500000000799e-01 7.501249999999999307e-01 7.504062499999999414e-01 7.503750000000000142e-01 7.501562499999999689e-01 7.501249999999999307e-01 7.500859460462572237e-01 7.500390612783427446e-01 7.500624902313222098e-01 7.499608849649026521e-01 7.502734875593212172e-01 7.503440481647057902e-01 7.512354001189895936e-01 7.578063491546265240e-01 7.643066954020484305e-01 7.638871918631069402e-01 6.337217297865151977e-01 5.228502124574009313e-01 1.356089959819307689e-01 1.774502418821979205e-02 4.460123971973972527e-03 3.840943623876080879e-03 1.121807821406939267e-03 2.981394109927548892e-03 9.967310087173109935e-04 8.721199312696104478e-04 9.961104738909654522e-04 8.721980074719804183e-04 3.747657713928820192e-04 0.000000000000000000e+00 1.249219237976273488e-04 1.243629195394890807e-03
7.502812499999998996e-01 7.500937500000000036e-01 7.503750000000000142e-01 7.502499999999999725e-01 7.507187500000001013e-01 7.509062500000001084e-01 7.504687499999999067e-01 7.501249999999999307e-01 7.507187500000001013e-01 7.502812500000000107e-01 7.504062499999999414e-01 7.502499999999999725e-01 7.501249999999999307e-01 7.501562500000000799e-01 7.502499999999999725e-01 7.504374999999999796e-01 7.503437500000000870e-01 7.505624999999999103e-01 7.503749999999999032e-01 7.502500000000000835e-01 7.505937500000000595e-01 7.500624999999999654e-01 7.502187499999999343e-01 7.502187499999999343e-01 7.500937499999998925e-01 7.501875000000000071e-01 7.501249999999999307e-01 7.503750000000000142e-01 7.502187499999999343e-01 7.504062499999999414e-01 7.501562499999999689e-01 7.501874999999998961e-01 7.501874999999998961e-01 7.502499999999999725e-01 7.502812499999998996e-01 7.502499999999999725e-01 7.500312499999999272e-01 7.501406323253634323e-01 7.503828430223473678e-01 7.500391003702359116e-01 7.501172082597762358e-01 7.503985583883380217e-01 7.504046560337434002e-01 7.628031995708610680e-01 7.542285774314005931e-01 7.181140045635183711e-01 5.877969622421141960e-01 2.402213965808958629e-01 3.634858663677633522e-02 6.913205269474742391e-03 1.994392132023259292e-03 1.494400655896544004e-03 9.968858976093120539e-04 7.489080048270313050e-04 2.116832697028825198e-03 2.117222883093861259e-03 1.119946799419513361e-03 3.107144735401345774e-03 1.618386557565321040e-03 2.499219237976246680e-04 0.000000000000000000e+00
7.502812499999998996e-01 7.500937499999998925e-01 7.504687499999999067e-01 7.501562500000000799e-01 7.502812499999998996e-01 7.506874999999999520e-01 7.504374999999999796e-01 7.502812499999998996e-01 7.500937499999998925e-01 7.500312499999999272e-01 7.503437499999999760e-01 7.501562499999999689e-01 7.501562499999999689e-01 7.500937499999998925e-01 7.501562500000000799e-01 7.505624999999999103e-01 7.500937499999998925e-01 7.508124999999999938e-01 7.502812499999998996e-01 7.500937500000000036e-01 7.500312499999999272e-01 7.500624999999999654e-01 7.500937499999998925e-01 7.503749999999999032e-01 7.501562500000000799e-01 7.501249999999999307e-01 7.501874999999998961e-01 7.501875000000000071e-01 7.501562500000000799e-01 7.500624999999999654e-01 7.501874999999997851e-01 7.500937500000000036e-01 7.504062499999999414e-01 7.501874999999998961e-01 7.505312500000000941e-01 7.501249999999999307e-01 7.501406420925145202e-01 7.501640734880450356e-01 7.501796862791060283e-01 7.501015930318900571e-01 7.500703283765843832e-01 7.501093872089389381e-01 7.503205191311341782e-01 7.512425598695273710e-01 7.529356048498346832e-01 7.751736549380006114e-01 7.464304530788099523e-01 6.570428305546303083e-01 3.380013195165632034e-01 4.675239051690083247e-02 5.961359615111150659e-03 1.000292809849965235e-02 6.989334320155827021e-03 3.361392783526073822e-03 4.987531172069737274e-04 1.245486740985413078e-03 2.984458907938592094e-03 1.249219237976273488e-04 7.471980074719830178e-04 8.711885500933380221e-04 1.865905279069246612e-03
7.501874999999998961e-01 7.501249999999999307e-01 7.500312499999999272e-01 7.502499999999999725e-01 7.503124999999999378e-01 7.503124999999999378e-01 7.501875000000000071e-01 7.500312499999999272e-01 7.501562499999998579e-01 7.501875000000000071e-01 7.503124999999999378e-01 7.502812500000000107e-01 7.503437499999999760e-01 7.504062499999999414e-01 7.503124999999999378e-01 7.504374999999998685e-01 7.501562499999999689e-01 7.503750000000000142e-01 7.502499999999999725e-01 7.500312499999999272e-01 7.504062499999999414e-01 7.500624999999999654e-01 7.504687499999999067e-01 7.501249999999999307e-01 7.500937500000000036e-01 7.503750000000000142e-01 7.500937500000000036e-01 7.501562499999998579e-01 7.501875000000000071e-01 7.500312499999999272e-01 7.502812499999998996e-01 7.501875000000000071e-01 7.500624999999999654e-01 7.501562500000000799e-01 7.501562500000000799e-01 7.501249999999999307e-01 7.500312499999999272e-01 7.500937499999998925e-01 7.502812499999998996e-01 7.501796862775795827e-01 7.500234265104284148e-01 7.501172131429707512e-01 7.503594849128953914e-01 7.517667370329834675e-01 7.515017924689338935e-01 7.558888364216057587e-01 7.648433874516304964e-01 6.507065543256471685e-01 5.401682982107592901e-01 1.749014857960723979e-01 6.333545146359362277e-02 2.981394109927548892e-03 2.978326917283613540e-03 4.995317377325836795e-04 1.866213425715224170e-03 8.721199312696104478e-04 4.992201146897023772e-04 4.995317377325836795e-04 1.365611421477352884e-03 8.721199312696104478e-04 3.746098139349563036e-04
7.500312499999999272e-01 7.505312499999999831e-01 7.500937500000000036e-01 7.505312499999998721e-01 7.502499999999999725e-01 7.504062499999999414e-01 7.501562499999999689e-01 7.503750000000000142e-01 7.503437500000000870e-01 7.502499999999999725e-01 7.500000000000000000e-01 7.504062499999999414e-01 7.500312499999999272e-01 7.501249999999999307e-01 7.503437499999999760e-01 7.501249999999999307e-01 7.500624999999999654e-01 7.502499999999999725e-01 7.501562499999999689e-01 7.502499999999999725e-01 7.502187499999999343e-01 7.503124999999999378e-01 7.503749999999999032e-01 7.501875000000000071e-01 7.500312499999999272e-01 7.504062499999999414e-01 7.501562499999999689e-01 7.502499999999999725e-01 7.500624999999999654e-01 7.501562499999999689e-01 7.502500000000000835e-01 7.505937499999999485e-01 7.501249999999999307e-01 7.500624999999999654e-01 7.500000000000000000e-01 7.503437499999999760e-01 7.505937499999999485e-01 7.501093920925144820e-01 7.502422204641350234e-01 7.503749999999999032e-01 7.501953332551961617e-01 7.502344140812008400e-01 7.503749877876255692e-01 7.501172082586335943e-01 7.509065064529873990e-01 7.535053455224904884e-01 7.638704042559445462e-01 7.723048635322301569e-01 5.988354391256327514e-01 6.212722477441565694e-01 2.043283395280818537e-01 3.293901093943381320e-02 4.218528435760870998e-03 1.991144029671754016e-03 2.496878901373289278e-04 1.746414820805619605e-03 1.249219237976273488e-04 0.000000000000000000e+00 1.249219237976273488e-04 1.121496198364058073e-03 7.471980074719830178e-04
7.501874999999998961e-01 7.501249999999999307e-01 7.503437499999999760e-01 7.501562500000000799e-01 7.501562500000000799e-01 7.504062499999999414e-01 7.505625000000000213e-01 7.501249999999999307e-01 7.500624999999999654e-01 7.507812499999999556e-01 7.502812499999998996e-01 7.503437499999999760e-01 7.503124999999999378e-01 7.503750000000000142e-01 7.501874999999998961e-01 7.503124999999999378e-01 7.501562499999999689e-01 7.502499999999999725e-01 7.505312499999999831e-01 7.501875000000000071e-01 7.501874999999998961e-01 7.501562499999998579e-01 7.503750000000000142e-01 7.502812499999998996e-01 7.502499999999999725e-01 7.501875000000000071e-01 7.500624999999999654e-01 7.501874999999998961e-01 7.500624999999999654e-01 7.502812500000000107e-01 7.502187499999999343e-01 7.501562499999999689e-01 7.502812499999998996e-01 7.501562499999999689e-01 7.500624999999999654e-01 7.500000000000000000e-01 7.501249999999999307e-01 7.503749999999997922e-01 7.505547253477103942e-01 7.500546911626816415e-01 7.501484607000370453e-01 7.503828479059228007e-01 7.501719165287170643e-01 7.503047375574127820e-01 7.501875561687515459e-01 7.518362392211762613e-01 7.529302378186679690e-01 7.670081131119783624e-01 7.469851859222520485e-01 6.398988115722552550e-01 4.990121725963855281e-01 1.832253855501077278e-01 5.837986501716763491e-03 9.150240999732739758e-03 1.868387806763815908e-03 1.370564330367995878e-03 3.974557963562008918e-03 4.954855446976713651e-03 3.746098139349563036e-04 2.490506488834931705e-03 8.721199312696104478e-04
7.502499999999999725e-01 7.503437499999999760e-01 7.501249999999999307e-01 7.500624999999999654e-01 7.504687500000000178e-01 7.500624999999999654e-01 7.501875000000000071e-01 7.502812499999998996e-01 7.501874999999998961e-01 7.502812499999998996e-01 7.501562500000000799e-01 7.502499999999999725e-01 7.500937499999998925e-01 7.502187499999999343e-01 7.500624999999999654e-01 7.502187499999999343e-01 7.501562499999999689e-01 7.501562499999999689e-01 7.504999999999999449e-01 7.502499999999999725e-01 7.501875000000000071e-01 7.500624999999999654e-01 7.502499999999999725e-01 7.503124999999999378e-01 7.500624999999999654e-01 7.505937499999999485e-01 7.501874999999998961e-01 7.501562500000000799e-01 7.500312499999999272e-01 7.501875000000000071e-01 7.501874999999998961e-01 7.501875000000000071e-01 7.501249999999999307e-01 7.501249999999999307e-01 7.502812499999998996e-01 7.500937499999998925e-01 7.500624999999999654e-01 7.501875000000000071e-01 7.502187499999999343e-01 7.501562499999999689e-01 7.501406274417877773e-01 7.503125415157352318e-01 7.500312377876257042e-01 7.499999828994682316e-01 7.500312573261267435e-01 7.502890979005786276e-01 7.509933940123088014e-01 7.525647629442298037e-01 7.545348687668314014e-01 7.324627489151296356e-01 6.555180062293081145e-01 1.834301061829867463e-01 1.040767305574209212e-01 2.980499152516173991e-02 9.562577289899376262e-03 6.195821174202564494e-03 3.329963215522613231e-03 4.350394044390926314e-03 1.245720385299331576e-03 1.249219237976273488e-04 7.471980074719830178e-04
7.501562499999999689e-01 7.501562500000000799e-01 7.503750000000000142e-01 7.503125000000000488e-01 7.502187499999999343e-01 7.506874999999999520e-01 7.503750000000000142e-01 7.508124999999999938e-01 7.503750000000000142e-01 7.501249999999999307e-01 7.506249999999999867e-01 7.501249999999999307e-01 7.501562499999999689e-01 7.501875000000000071e-01 7.500624999999999654e-01 7.502187499999999343e-01 7.501875000000000071e-01 7.502187499999999343e-01 7.501875000000000071e-01 7.500624999999999654e-01 7.501562500000000799e-01 7.506562499999999138e-01 7.502812500000000107e-01 7.501875000000000071e-01 7.501562500000000799e-01 7.501875000000000071e-01 7.501875000000000071e-01 7.502187499999999343e-01 7.503437500000000870e-01 7.500937499999998925e-01 7.504687500000000178e-01 7.502187499999999343e-01 7.500312499999999272e-01 7.502499999999999725e-01 7.503750000000000142e-01 7.500937499999998925e-01 7.502187499999999343e-01 7.500624999999999654e-01 7.500312499999999272e-01 7.500624999999999654e-01 7.502343823253633248e-01 7.505234753477105780e-01 7.502343872089388688e-01 7.501250122112288476e-01 7.502109411626817215e-01 7.504144914283055190e-01 7.506251685123659367e-01 7.519004600335811306e-01 7.517357231834840281e-01 7.560627377020491258e-01 6.858523111081155088e-01 5.253688348328026114e-01 2.617203732289213325e-01 1.213013794074780938e-01 8.700170064803568887e-03 2.114976874483609406e-03 5.212937033698983660e-03 1.493777992828859659e-03 1.246729745204566697e-03 9.961104738909654522e-04 1.868462017434624478e-03
7.502187499999999343e-01 7.501562499999998579e-01 7.503437499999999760e-01 7.502812499999998996e-01 7.500624999999999654e-01 7.502187499999999343e-01 7.504062499999999414e-01 7.502499999999999725e-01 7.502187499999999343e-01 7.501562500000000799e-01 7.501875000000000071e-01 7.503437500000000870e-01 7.505312499999999831e-01 7.502499999999999725e-01 7.502499999999999725e-01 7.502812499999998996e-01 7.501874999999998961e-01 7.501562499999999689e-01 7.506875000000000631e-01 7.500312499999999272e-01 7.501875000000000071e-01 7.501249999999999307e-01 7.502187499999999343e-01 7.501249999999999307e-01 7.503437499999999760e-01 7.502499999999999725e-01 7.504062499999999414e-01 7.500937499999998925e-01 7.500312499999999272e-01 7.500312499999999272e-01 7.500312499999999272e-01 7.504687500000000178e-01 7.504062499999999414e-01 7.504687499999999067e-01 7.500312499999999272e-01 7.502812500000000107e-01 7.501562499999999689e-01 7.500312499999999272e-01 7.504374999999999796e-01 7.502499999999999725e-01 7.505312499999998721e-01 7.503437499999999760e-01 7.501328332551961964e-01 7.504609411626816939e-01 7.501718823253632484e-01 7.502891540956698746e-01 7.499296642980540772e-01 7.512426723273258888e-01 7.535875072651260220e-01 7.547409121200197024e-01 7.629929034005750177e-01 7.062770333554704294e-01 6.019833680962692890e-01 2.209867861378355391e-01 1.488495441769435712e-01 3.846859942715023795e-02 5.208366158038768567e-03 2.367447323043015035e-03 1.244712765759214967e-03 1.249219237976273488e-04 0.000000000000000000e+00
7.502812499999998996e-01 7.502812500000000107e-01 7.502187499999999343e-01 7.505625000000000213e-01 7.505312499999999831e-01 7.504687499999999067e-01 7.503750000000000142e-01 7.502812499999998996e-01 7.500937499999998925e-01 7.500312499999999272e-01 7.502187499999999343e-01 7.502187499999999343e-01 7.501249999999999307e-01 7.501562500000000799e-01 7.503124999999999378e-01 7.504374999999999796e-01 7.504062499999999414e-01 7.502187499999999343e-01 7.502187499999999343e-01 7.500312499999999272e-01 7.501562500000000799e-01 7.500937499999998925e-01 7.502812499999998996e-01 7.501874999999998961e-01 7.502187499999999343e-01 7.500937499999998925e-01 7.500937500000000036e-01 7.504062499999999414e-01 7.501562500000000799e-01 7.501249999999999307e-01 7.502499999999998614e-01 7.501249999999999307e-01 7.500937499999998925e-01 7.500000000000000000e-01 7.501562500000000799e-01 7.504687499999999067e-01 7.500937499999998925e-01 7.500624999999999654e-01 7.501562499999999689e-01 7.506562499999999138e-01 7.503124999999999378e-01 7.505000000000000560e-01 7.501249999999999307e-01 7.501562499999999689e-01 7.500703161634449945e-01 7.500234387201306641e-01 7.501641418867341926e-01 7.501250415302440633e-01 7.503907446865417663e-01 7.504379963012618449e-01 7.594421810930663819e-01 7.621258245795534680e-01 6.911630978352187871e-01 5.261910329393864050e-01 1.546700856159269333e-01 1.312093930409243860e-02 7.062681015913096702e-03 6.895113220123816333e-03 4.098240359537386364e-03 7.471980074719830178e-04 2.613881902720005708e-03
7.501562499999998579e-01 7.502812499999998996e-01 7.501875000000000071e-01 7.500312499999999272e-01 7.500937500000000036e-01 7.500000000000000000e-01 7.502812499999998996e-01 7.503437500000000870e-01 7.505312499999999831e-01 7.506249999999999867e-01 7.500937499999998925e-01 7.502812499999998996e-01 7.501562499999999689e-01 7.501562499999999689e-01 7.502499999999998614e-01 7.500937499999998925e-01 7.501562500000000799e-01 7.504999999999999449e-01 7.500312499999999272e-01 7.501562499999999689e-01 7.501875000000000071e-01 7.503437500000000870e-01 7.501874999999998961e-01 7.502812499999998996e-01 7.502499999999999725e-01 7.501875000000000071e-01 7.500937500000000036e-01 7.502812499999998996e-01 7.503437499999999760e-01 7.501562500000000799e-01 7.503124999999999378e-01 7.500312499999999272e-01 7.502187499999999343e-01 7.502500000000000835e-01 7.500624999999999654e-01 7.500312499999999272e-01 7.503749999999999032e-01 7.500624999999999654e-01 7.500937499999998925e-01 7.500000000000000000e-01 7.500000000000000000e-01 7.500859411626816797e-01 7.503671862791060354e-01 7.503046862791060700e-01 7.500781298843388623e-01 7.501953308156982247e-01 7.502656225582122751e-01 7.503281787277273907e-01 7.504455237829700254e-01 7.503674036411285275e-01 7.515481197387985368e-01 7.538659057619461201e-01 7.682919566148959101e-01 6.945953155526833900e-01 5.457145729175307824e-01 8.843338212767055950e-02 3.637224686894992981e-02 1.425455281798859719e-02 3.730285381776221598e-03 3.921568627450989011e-03 1.119946799419513361e-03
7.500937499999998925e-01 7.501249999999999307e-01 7.500312499999999272e-01 7.501249999999999307e-01 7.501249999999999307e-01 7.500937499999998925e-01 7.502500000000000835e-01 7.501875000000000071e-01 7.503124999999999378e-01 7.501562500000000799e-01 7.503124999999999378e-01 7.501875000000000071e-01 7.500937499999998925e-01 7.503437500000000870e-01 7.503124999999999378e-01 7.501562499999999689e-01 7.503437500000000870e-01 7.502812499999998996e-01 7.501875000000000071e-01 7.502812499999998996e-01 7.501249999999999307e-01 7.504374999999999796e-01 7.500937499999998925e-01 7.503437500000000870e-01 7.501874999999998961e-01 7.502187499999999343e-01 7.501249999999999307e-01 7.501562500000000799e-01 7.500624999999999654e-01 7.502187499999999343e-01 7.500937499999998925e-01 7.503749999999999032e-01 7.502812500000000107e-01 7.504999999999999449e-01 7.500937499999998925e-01 7.501874999999998961e-01 7.500937499999998925e-01 7.501874999999998961e-01 7.501249999999999307e-01 7.500937499999998925e-01 7.502499999999999725e-01 7.504374999999999796e-01 7.502499999999999725e-01 7.502421862791061047e-01 7.502343920925145238e-01 7.502968896530164411e-01 7.505939038547657649e-01 7.503359826723106085e-01 7.499296496324346917e-01 7.501718774391157307e-01 7.512581901145419794e-01 7.564782286208169282e-01 7.532116388578774524e-01 7.412439450270316144e-01 6.297374258831681670e-01 4.557853785148003878e-01 1.694738267457314707e-01 1.480267006552071773e-02 2.983694473349274116e-03 7.247583653899524955e-03 4.987531172069737274e-04
7.500312499999999272e-01 7.500937499999998925e-01 7.501562499999999689e-01 7.502812500000000107e-01 7.501562500000000799e-01 7.507187499999999902e-01 7.501249999999999307e-01 7.505625000000000213e-01 7.502187499999999343e-01 7.503124999999999378e-01 7.503749999999999032e-01 7.501249999999999307e-01 7.501562499999999689e-01 7.502499999999999725e-01 7.501874999999998961e-01 7.502499999999999725e-01 7.501562499999999689e-01 7.508437499999999210e-01 7.503437499999999760e-01 7.503124999999999378e-01 7.501249999999999307e-01 7.501562499999999689e-01 7.505624999999999103e-01 7.501249999999999307e-01 7.502812500000000107e-01 7.502187499999999343e-01 7.501874999999998961e-01 7.501562499999999689e-01 7.502500000000000835e-01 7.501875000000000071e-01 7.503437499999998650e-01 7.501249999999999307e-01 7.500312499999999272e-01 7.501562499999999689e-01 7.501562500000000799e-01 7.500937499999998925e-01 7.506562500000000249e-01 7.505312500000000941e-01 7.502499999999999725e-01 7.500624999999999654e-01 7.503749999999999032e-01 7.500937499999998925e-01 7.501562499999998579e-01 7.501562499999999689e-01 7.500468701156610685e-01 7.500546862791060976e-01 7.502421862791061047e-01 7.499531030147476018e-01 7.505079822783133903e-01 7.502656836269578911e-01 7.500546838281518802e-01 7.514616620177596573e-01 7.515395199794353553e-01 7.691577170536616492e-01 7.527366303549120063e-01 6.475760930039952123e-01 2.448813999313197987e-01 1.269749652951896943e-02 1.585146675183168874e-02 7.147422258005175881e-03 3.725972946082700601e-03
7.502812500000000107e-01 7.504062499999999414e-01 7.501875000000000071e-01 7.502812499999998996e-01 7.501562499999998579e-01 7.500937499999998925e-01 7.509062499999999973e-01 7.501875000000000071e-01 7.502187499999999343e-01 7.504374999999999796e-01 7.502499999999999725e-01 7.502812499999998996e-01 7.502187499999999343e-01 7.500000000000000000e-01 7.505625000000000213e-01 7.501562500000000799e-01 7.500624999999999654e-01 7.511250000000000426e-01 7.502499999999999725e-01 7.503437499999998650e-01 7.504062499999999414e-01 7.503749999999997922e-01 7.500937500000000036e-01 7.502187499999999343e-01 7.503437499999999760e-01 7.501249999999999307e-01 7.502812499999998996e-01 7.504999999999999449e-01 7.502812500000000107e-01 7.501562499999999689e-01 7.501249999999999307e-01 7.503437500000000870e-01 7.502499999999999725e-01 7.501875000000000071e-01 7.500312499999999272e-01 7.500000000000000000e-01 7.501249999999999307e-01 7.504374999999999796e-01 7.500937499999998925e-01 7.502499999999999725e-01 7.501875000000000071e-01 7.500937499999998925e-01 7.503359704641349159e-01 7.502499999999999725e-01 7.500937499999998925e-01 7.500312499999999272e-01 7.504687500000000178e-01 7.504297009298326326e-01 7.502187963993108832e-01 7.499843774467516155e-01 7.500234094026441145e-01 7.503282300832234686e-01 7.557016053698724090e-01 7.561829125961926357e-01 7.592615838511503901e-01 7.270776791015952645e-01 6.205599385530052858e-01 5.108680243205496740e-01 1.107919491987379573e-01 2.857854410481808216e-03 5.940828046415847288e-03
7.501249999999999307e-01 7.502499999999999725e-01 7.502187499999999343e-01 7.502187499999999343e-01 7.500624999999999654e-01 7.502187499999999343e-01 7.501249999999999307e-01 7.501249999999999307e-01 7.500937499999998925e-01 7.503124999999999378e-01 7.502187499999999343e-01 7.500937499999998925e-01 7.503749999999997922e-01 7.500937499999998925e-01 7.501874999999998961e-01 7.503124999999999378e-01 7.500000000000000000e-01 7.502499999999999725e-01 7.503750000000000142e-01 7.500624999999999654e-01 7.502499999999999725e-01 7.501874999999998961e-01 7.502187499999999343e-01 7.500937499999998925e-01 7.501249999999999307e-01 7.502187499999999343e-01 7.501562500000000799e-01 7.501562500000000799e-01 7.500624999999999654e-01 7.500937499999998925e-01 7.501874999999998961e-01 7.501249999999999307e-01 7.500937499999998925e-01 7.502499999999999725e-01 7.500937499999998925e-01 7.503750000000000142e-01 7.510000000000000009e-01 7.501874999999998961e-01 7.504374999999999796e-01 7.504999999999999449e-01 7.502187499999998233e-01 7.500624999999999654e-01 7.500937499999998925e-01 7.502187499999999343e-01 7.504296960462573107e-01 7.500000000000000000e-01 7.500937500000000036e-01 7.503124999999999378e-01 7.500937622081755851e-01 7.501171887174585828e-01 7.502187915126821149e-01 7.500312377650886209e-01 7.505627418217317715e-01 7.542840112440017952e-01 7.567644164328917178e-01 7.703064726269319706e-01 7.416913437838382750e-01 5.480227430852231407e-01 2.005122615990350410e-01 8.375286189752910448e-02 5.927294108801573272e-03
7.501874999999998961e-01 7.501562499999998579e-01 7.502499999999999725e-01 7.500937499999998925e-01 7.502187499999999343e-01 7.501249999999999307e-01 7.502187499999999343e-01 7.502187499999999343e-01 7.504062499999999414e-01 7.500312499999999272e-01 7.502499999999999725e-01 7.501562499999998579e-01 7.502812500000000107e-01 7.501562500000000799e-01 7.500624999999999654e-01 7.501875000000000071e-01 7.503749999999997922e-01 7.501562500000000799e-01 7.501249999999999307e-01 7.501562499999999689e-01 7.502812499999998996e-01 7.500937500000000036e-01 7.504687500000000178e-01 7.502499999999999725e-01 7.504999999999999449e-01 7.501249999999999307e-01 7.500937499999998925e-01 7.500312499999999272e-01 7.502499999999999725e-01 7.505625000000000213e-01 7.500312499999999272e-01 7.501874999999998961e-01 7.500937499999998925e-01 7.501875000000000071e-01 7.500312499999999272e-01 7.500937499999998925e-01 7.500937500000000036e-01 7.503124999999999378e-01 7.500312499999999272e-01 7.500312499999999272e-01 7.500312499999999272e-01 7.502187499999999343e-01 7.500937499999998925e-01 7.502499999999999725e-01 7.500312499999999272e-01 7.501249999999999307e-01 7.501874999999998961e-01 7.503281713939677910e-01 7.502421862791061047e-01 7.500703063947672389e-01 7.500156274417878466e-01 7.499765563943855406e-01 7.502735975103990151e-01 7.504454651541048182e-01 7.508827427370914354e-01 7.579182868100909909e-01 7.571183134751350297e-01 6.547460859436602387e-01 5.091968756508465921e-01 2.254441157582264543e-01 7.251485935210086331e-02
7.502500000000000835e-01 7.502187499999999343e-01 7.501249999999999307e-01 7.505312499999998721e-01 7.502499999999999725e-01 7.502499999999999725e-01 7.502187499999999343e-01 7.500624999999999654e-01 7.502187499999999343e-01 7.500937499999998925e-01 7.500937500000000036e-01 7.502187499999999343e-01 7.503125000000000488e-01 7.503437499999998650e-01 7.502812499999998996e-01 7.502812499999998996e-01 7.502187499999999343e-01 7.504062499999999414e-01 7.501874999999998961e-01 7.501249999999999307e-01 7.501875000000000071e-01 7.500937499999998925e-01 7.500937499999998925e-01 7.503124999999999378e-01 7.502812500000000107e-01 7.500624999999999654e-01 7.504062499999999414e-01 7.500937500000000036e-01 7.500000000000000000e-01 7.501249999999999307e-01 7.502499999999999725e-01 7.501562499999999689e-01 7.501249999999999307e-01 7.500312499999999272e-01 7.500000000000000000e-01 7.505937499999999485e-01 7.500937499999998925e-01 7.500624999999999654e-01 7.500624999999999654e-01 7.501562499999999689e-01 7.500312499999999272e-01 7.500312499999999272e-01 7.501562499999999689e-01 7.502187499999999343e-01 7.500312499999999272e-01 7.500937500000000036e-01 7.501874999999998961e-01 7.502812500000000107e-01 7.502109509298328094e-01 7.501484411626816451e-01 7.501640515035558066e-01 7.500546936037062462e-01 7.500625097686777210e-01 7.501250659695077871e-01 7.515003883496058634e-01 7.517063823155343272e-01 7.810913432822897962e-01 7.548649362093166060e-01 6.807854990685300312e-01 4.873570752527315864e-01 2.733125534567866777e-01
7.501562500000000799e-01 7.501249999999999307e-01 7.501875000000000071e-01 7.503437499999999760e-01 7.502499999999999725e-01 7.500624999999999654e-01 7.503437499999999760e-01 7.502812499999998996e-01 7.500000000000000000e-01 7.502187499999999343e-01 7.502499999999999725e-01 7.500937500000000036e-01 7.506562499999999138e-01 7.501562499999998579e-01 7.500624999999999654e-01 7.501249999999999307e-01 7.502812499999998996e-01 7.501875000000000071e-01 7.500937499999998925e-01 7.501249999999999307e-01 7.501249999999999307e-01 7.502187499999999343e-01 7.503437500000000870e-01 7.500312499999999272e-01 7.502812499999998996e-01 7.501875000000000071e-01 7.501562499999998579e-01 7.507500000000000284e-01 7.500000000000000000e-01 7.500000000000000000e-01 7.501562499999998579e-01 7.500624999999999654e-01 7.501562500000000799e-01 7.503124999999999378e-01 7.500937499999998925e-01 7.500937500000000036e-01 7.501875000000000071e-01 7.500000000000000000e-01 7.503437499999999760e-01 7.501249999999999307e-01 7.500312499999999272e-01 7.501249999999999307e-01 7.501874999999998961e-01 7.500624999999999654e-01 7.501562499999998579e-01 7.503750000000000142e-01 7.501249999999999307e-01 7.504062499999999414e-01 7.501718872089389034e-01 7.504921911626816211e-01 7.500781274417878119e-01 7.502969287250568220e-01 7.499609094068427906e-01 7.499531030170392132e-01 7.502344482815065385e-01 7.516024725344360169e-01 7.542733578587145216e-01 7.571489652900689205e-01 7.259146389120980647e-01 7.117068901568599504e-01 5.553310592807854107e-01
7.501874999999998961e-01 7.500937500000000036e-01 7.501562499999999689e-01 7.500624999999999654e-01 7.502499999999999725e-01 7.502812500000000107e-01 7.503437499999999760e-01 7.501562499999998579e-01 7.501249999999999307e-01 7.503437499999999760e-01 7.501875000000000071e-01 7.501249999999999307e-01 7.502499999999999725e-01 7.501562499999998579e-01 7.500937499999998925e-01 7.500937500000000036e-01 7.501249999999999307e-01 7.500937500000000036e-01 7.501249999999999307e-01 7.500937500000000036e-01 7.500312499999999272e-01 7.501874999999998961e-01 7.500312499999999272e-01 7.501249999999999307e-01 7.500624999999999654e-01 7.503437499999998650e-01 7.500312499999999272e-01 7.500312499999999272e-01 7.500937500000000036e-01 7.500937499999998925e-01 7.500937500000000036e-01 7.501875000000000071e-01 7.501249999999999307e-01 7.501249999999999307e-01 7.500624999999999654e-01 7.501249999999999307e-01 7.502187499999999343e-01 7.505937499999999485e-01 7.500312499999999272e-01 7.501562500000000799e-01 7.503750000000000142e-01 7.503124999999999378e-01 7.501249999999999307e-01 7.502187499999999343e-01 7.500937500000000036e-01 7.500312499999999272e-01 7.508124999999999938e-01 7.502499999999999725e-01 7.501249999999999307e-01 7.502421960462571926e-01 7.501093701156611449e-01 7.500468823253634287e-01 7.502031762901394396e-01 7.501641125726826731e-01 7.501250464199323842e-01 7.506485901415134165e-01 7.503360462616142090e-01 7.621795502543988743e-01 7.603130112343861047e-01 7.131249397333425666e-01 7.005518583882125450e-01
7.504687500000000178e-01 7.500937499999998925e-01 7.503437500000000870e-01 7.500312499999999272e-01 7.500937499999998925e-01 7.501562499999999689e-01 7.502499999999999725e-01 7.501562499999999689e-01 7.501249999999999307e-01 7.502812500000000107e-01 7.501562500000000799e-01 7.500624999999999654e-01 7.500312499999999272e-01 7.500624999999999654e-01 7.502812500000000107e-01 7.501562499999999689e-01 7.501249999999999307e-01 7.500624999999999654e-01 7.502812499999998996e-01 7.501249999999999307e-01 7.502187499999999343e-01 7.500937499999998925e-01 7.501249999999999307e-01 7.503437499999999760e-01 7.500624999999999654e-01 7.501875000000000071e-01 7.502500000000000835e-01 7.500000000000000000e-01 7.501249999999999307e-01 7.503437499999999760e-01 7.500937499999998925e-01 7.503437499999999760e-01 7.501874999999998961e-01 7.502187499999999343e-01 7.500937499999998925e-01 7.506562500000000249e-01 7.502499999999999725e-01 7.502499999999999725e-01 7.500624999999999654e-01 7.500937500000000036e-01 7.501875000000000071e-01 7.501562499999999689e-01 7.502812499999998996e-01 7.500000000000000000e-01 7.501562499999999689e-01 7.501562500000000799e-01 7.501875000000000071e-01 7.500937499999998925e-01 7.503750000000000142e-01 7.501874999999998961e-01 7.501796862791060283e-01 7.501562499999998579e-01 7.503359460462571962e-01 7.502265661638267691e-01 7.502969165138265728e-01 7.500234533781099389e-01 7.509064160675210653e-01 7.510389044293865890e-01 7.535538138497571703e-01 7.771936638755588822e-01 7.533806369409031811e-01
7.501562499999999689e-01 7.503124999999999378e-01 7.501562499999998579e-01 7.500312499999999272e-01 7.500000000000000000e-01 7.500624999999999654e-01 7.500937499999998925e-01 7.502500000000000835e-01 7.503124999999999378e-01 7.502187499999999343e-01 7.515937499999999494e-01 7.500312499999999272e-01 7.504062499999999414e-01 7.501875000000000071e-01 7.501249999999999307e-01 7.504374999999999796e-01 7.500312499999999272e-01 7.502812500000000107e-01 7.501562499999999689e-01 7.505937499999999485e-01 7.501249999999999307e-01 7.504374999999999796e-01 7.507500000000000284e-01 7.500937500000000036e-01 7.503750000000000142e-01 7.501562500000000799e-01 7.500000000000000000e-01 7.501562500000000799e-01 7.502187499999999343e-01 7.502499999999999725e-01 7.500937500000000036e-01 7.501874999999998961e-01 7.500312499999999272e-01 7.500312499999999272e-01 7.501875000000000071e-01 7.501249999999999307e-01 7.502187499999999343e-01 7.500937499999998925e-01 7.501249999999999307e-01 7.503124999999999378e-01 7.501875000000000071e-01 7.501249999999999307e-01 7.500937499999998925e-01 7.501484558134083880e-01 7.500624999999999654e-01 7.501562499999999689e-01 7.500312499999999272e-01 7.502812500000000107e-01 7.503437499999999760e-01 7.500312499999999272e-01 7.501875000000000071e-01 7.500312499999999272e-01 7.502656616268167378e-01 7.500312426738733329e-01 7.503124926738734546e-01 7.501250244197861239e-01 7.505704040678049527e-01 7.505322827034056621e-01 7.516751614483182520e-01 7.567562988534730639e-01 7.598736677464796863e-01
