# Supplementary material for: Non-reciprocal multifarious self-organization
Source: Nat Nanotechnol. 2022 Dec 12;18(1):79–85. doi: 10.1038/s41565-022-01258-2 (PMC9879770; doi:10.1038/s41565-022-01258-2)
Supplement: Source Data Fig. 3 — Monte Carlo simulation output. [file 41565_2022_1258_MOESM3_ESM.zip › Source_Data_Fig3/lambda_40_4_15/lambda_40_4_15_density.txt]

9.993437500000000862e-01 9.985624999999999085e-01 9.978437500000000293e-01 9.958437500000000275e-01 9.918749999999999512e-01 9.852187499999999210e-01 9.766249999999999654e-01 9.616562500000001013e-01 9.486250000000000515e-01 9.346250000000001501e-01 9.241875000000000506e-01 9.219374999999999654e-01 9.134375000000000133e-01 9.135312499999999059e-01 9.115937499999999805e-01 9.107187500000000213e-01 9.117812499999999876e-01 9.118749999999999911e-01 9.113750000000001572e-01 9.087500000000000577e-01 9.116249999999999076e-01 9.088437499999999503e-01 9.118437499999998419e-01 8.719687499999999591e-01 7.450625000000000719e-01 4.312187500000000395e-01 3.437499999999999801e-04 0.000000000000000000e+00 0.000000000000000000e+00 0.000000000000000000e+00 0.000000000000000000e+00 0.000000000000000000e+00 0.000000000000000000e+00 0.000000000000000000e+00 0.000000000000000000e+00 0.000000000000000000e+00 0.000000000000000000e+00 0.000000000000000000e+00 0.000000000000000000e+00 0.000000000000000000e+00 0.000000000000000000e+00 0.000000000000000000e+00 0.000000000000000000e+00 0.000000000000000000e+00 0.000000000000000000e+00 0.000000000000000000e+00 0.000000000000000000e+00 0.000000000000000000e+00 0.000000000000000000e+00 0.000000000000000000e+00 0.000000000000000000e+00 0.000000000000000000e+00 0.000000000000000000e+00 0.000000000000000000e+00 0.000000000000000000e+00 0.000000000000000000e+00 0.000000000000000000e+00 0.000000000000000000e+00 0.000000000000000000e+00 0.000000000000000000e+00 0.000000000000000000e+00
9.994687500000001279e-01 9.988749999999999574e-01 9.978749999999999565e-01 9.947187499999999849e-01 9.917187500000000933e-01 9.866875000000000506e-01 9.765312500000000728e-01 9.616250000000000631e-01 9.501874999999999627e-01 9.386562499999999698e-01 9.261874999999999414e-01 9.173750000000000515e-01 9.183437500000000142e-01 9.099375000000000657e-01 9.153437500000001226e-01 9.095312500000000133e-01 9.118437499999998419e-01 9.105312500000000142e-01 9.104375000000001217e-01 9.095312500000000133e-01 9.102187499999999654e-01 9.104374999999998996e-01 9.085625000000000506e-01 8.729999999999999982e-01 7.455625000000001279e-01 4.301250000000000351e-01 4.062500000000000356e-04 6.250000000000000130e-05 3.125000000000000065e-05 0.000000000000000000e+00 0.000000000000000000e+00 0.000000000000000000e+00 0.000000000000000000e+00 0.000000000000000000e+00 0.000000000000000000e+00 0.000000000000000000e+00 0.000000000000000000e+00 0.000000000000000000e+00 0.000000000000000000e+00 0.000000000000000000e+00 0.000000000000000000e+00 0.000000000000000000e+00 0.000000000000000000e+00 0.000000000000000000e+00 0.000000000000000000e+00 0.000000000000000000e+00 0.000000000000000000e+00 0.000000000000000000e+00 0.000000000000000000e+00 0.000000000000000000e+00 0.000000000000000000e+00 0.000000000000000000e+00 0.000000000000000000e+00 0.000000000000000000e+00 0.000000000000000000e+00 0.000000000000000000e+00 3.125000000000000065e-05 0.000000000000000000e+00 0.000000000000000000e+00 0.000000000000000000e+00 0.000000000000000000e+00
9.996249999999999858e-01 9.986249999999999849e-01 9.981249999999999289e-01 9.953125000000000444e-01 9.915937500000000515e-01 9.847187500000000870e-01 9.762499999999999512e-01 9.664062500000000222e-01 9.484062500000000062e-01 9.328749999999998987e-01 9.245625000000000648e-01 9.184062499999999796e-01 9.138437500000000657e-01 9.126874999999999849e-01 9.134062499999998641e-01 9.098124999999999130e-01 9.109687499999999938e-01 9.117499999999999494e-01 9.098749999999998783e-01 9.106562499999999449e-01 9.091562499999999991e-01 9.080000000000000293e-01 9.080312499999999565e-01 8.765625000000000222e-01 7.446562500000000195e-01 4.350312499999999249e-01 6.874999999999999601e-04 0.000000000000000000e+00 0.000000000000000000e+00 0.000000000000000000e+00 0.000000000000000000e+00 0.000000000000000000e+00 0.000000000000000000e+00 0.000000000000000000e+00 0.000000000000000000e+00 0.000000000000000000e+00 0.000000000000000000e+00 0.000000000000000000e+00 0.000000000000000000e+00 0.000000000000000000e+00 0.000000000000000000e+00 0.000000000000000000e+00 0.000000000000000000e+00 0.000000000000000000e+00 0.000000000000000000e+00 0.000000000000000000e+00 0.000000000000000000e+00 0.000000000000000000e+00 0.000000000000000000e+00 0.000000000000000000e+00 0.000000000000000000e+00 0.000000000000000000e+00 0.000000000000000000e+00 0.000000000000000000e+00 0.000000000000000000e+00 0.000000000000000000e+00 0.000000000000000000e+00 0.000000000000000000e+00 0.000000000000000000e+00 0.000000000000000000e+00 0.000000000000000000e+00
9.992812499999998987e-01 9.991562500000000790e-01 9.976874999999999494e-01 9.957499999999999130e-01 9.919062499999998783e-01 9.858124999999999805e-01 9.768749999999999378e-01 9.632500000000000506e-01 9.509062500000000639e-01 9.377500000000000835e-01 9.248125000000000373e-01 9.210312500000000790e-01 9.154062499999999769e-01 9.130624999999999991e-01 9.100312499999999583e-01 9.090000000000000302e-01 9.111874999999999281e-01 9.132812500000000444e-01 9.112187500000000773e-01 9.100625000000001075e-01 9.093750000000000444e-01 9.085937499999999778e-01 9.093125000000000790e-01 8.735937500000000577e-01 7.416875000000000551e-01 4.378124999999999933e-01 3.125000000000000065e-05 3.125000000000000065e-05 3.125000000000000065e-05 0.000000000000000000e+00 0.000000000000000000e+00 0.000000000000000000e+00 0.000000000000000000e+00 0.000000000000000000e+00 0.000000000000000000e+00 0.000000000000000000e+00 0.000000000000000000e+00 0.000000000000000000e+00 0.000000000000000000e+00 0.000000000000000000e+00 0.000000000000000000e+00 0.000000000000000000e+00 0.000000000000000000e+00 0.000000000000000000e+00 0.000000000000000000e+00 0.000000000000000000e+00 0.000000000000000000e+00 0.000000000000000000e+00 0.000000000000000000e+00 0.000000000000000000e+00 0.000000000000000000e+00 0.000000000000000000e+00 0.000000000000000000e+00 0.000000000000000000e+00 0.000000000000000000e+00 0.000000000000000000e+00 0.000000000000000000e+00 0.000000000000000000e+00 0.000000000000000000e+00 0.000000000000000000e+00 0.000000000000000000e+00
9.995312500000000933e-01 9.988750000000001794e-01 9.985937500000000577e-01 9.964062499999999378e-01 9.925312500000000870e-01 9.860937499999999911e-01 9.774374999999999591e-01 9.635000000000000231e-01 9.529687499999999201e-01 9.372187499999998783e-01 9.284999999999999920e-01 9.191562500000000080e-01 9.152500000000000080e-01 9.161249999999998561e-01 9.125624999999999432e-01 9.093750000000000444e-01 9.117812500000000986e-01 9.131249999999999645e-01 9.094375000000001208e-01 9.124374999999999014e-01 9.084999999999998632e-01 9.099375000000000657e-01 9.128125000000000266e-01 8.760937500000001155e-01 7.411250000000000338e-01 4.365937500000000027e-01 1.250000000000000026e-04 6.250000000000000130e-05 6.250000000000000130e-05 0.000000000000000000e+00 0.000000000000000000e+00 0.000000000000000000e+00 0.000000000000000000e+00 0.000000000000000000e+00 0.000000000000000000e+00 0.000000000000000000e+00 0.000000000000000000e+00 0.000000000000000000e+00 0.000000000000000000e+00 0.000000000000000000e+00 0.000000000000000000e+00 0.000000000000000000e+00 0.000000000000000000e+00 0.000000000000000000e+00 0.000000000000000000e+00 0.000000000000000000e+00 0.000000000000000000e+00 0.000000000000000000e+00 0.000000000000000000e+00 0.000000000000000000e+00 0.000000000000000000e+00 0.000000000000000000e+00 0.000000000000000000e+00 0.000000000000000000e+00 0.000000000000000000e+00 0.000000000000000000e+00 0.000000000000000000e+00 0.000000000000000000e+00 0.000000000000000000e+00 0.000000000000000000e+00 0.000000000000000000e+00
9.994062500000000515e-01 9.988749999999999574e-01 9.979999999999998872e-01 9.959687499999999583e-01 9.921875000000000000e-01 9.869062500000002069e-01 9.791562499999999503e-01 9.666562500000001057e-01 9.536562500000000941e-01 9.406874999999998987e-01 9.267499999999999627e-01 9.194999999999999840e-01 9.158749999999999947e-01 9.135624999999999440e-01 9.124062500000000853e-01 9.110937500000000355e-01 9.110312499999999591e-01 9.091875000000000373e-01 9.112499999999998934e-01 9.110312499999999591e-01 9.116250000000001297e-01 9.109999999999999210e-01 9.095625000000000515e-01 8.727187499999999876e-01 7.420625000000000693e-01 4.396562499999999707e-01 1.250000000000000026e-04 3.125000000000000065e-05 0.000000000000000000e+00 0.000000000000000000e+00 0.000000000000000000e+00 3.125000000000000065e-05 0.000000000000000000e+00 0.000000000000000000e+00 0.000000000000000000e+00 0.000000000000000000e+00 0.000000000000000000e+00 0.000000000000000000e+00 0.000000000000000000e+00 0.000000000000000000e+00 0.000000000000000000e+00 0.000000000000000000e+00 0.000000000000000000e+00 0.000000000000000000e+00 0.000000000000000000e+00 0.000000000000000000e+00 0.000000000000000000e+00 0.000000000000000000e+00 0.000000000000000000e+00 0.000000000000000000e+00 0.000000000000000000e+00 0.000000000000000000e+00 0.000000000000000000e+00 0.000000000000000000e+00 0.000000000000000000e+00 0.000000000000000000e+00 0.000000000000000000e+00 0.000000000000000000e+00 0.000000000000000000e+00 0.000000000000000000e+00 0.000000000000000000e+00
9.996249999999999858e-01 9.989374999999999227e-01 9.982499999999999707e-01 9.969062499999999938e-01 9.939375000000000293e-01 9.868437499999999085e-01 9.792500000000000648e-01 9.678437499999998916e-01 9.542187500000001155e-01 9.409687500000000204e-01 9.294062500000001004e-01 9.222812499999999414e-01 9.172187499999999716e-01 9.133124999999999716e-01 9.160937499999999289e-01 9.133750000000000480e-01 9.099687499999999929e-01 9.120937500000000364e-01 9.103437500000000071e-01 9.084375000000001199e-01 9.097812499999999858e-01 9.095000000000000862e-01 9.131249999999999645e-01 8.751875000000002292e-01 7.423750000000000071e-01 4.434687499999999671e-01 3.437499999999999801e-04 0.000000000000000000e+00 0.000000000000000000e+00 0.000000000000000000e+00 0.000000000000000000e+00 0.000000000000000000e+00 0.000000000000000000e+00 0.000000000000000000e+00 0.000000000000000000e+00 0.000000000000000000e+00 0.000000000000000000e+00 0.000000000000000000e+00 0.000000000000000000e+00 0.000000000000000000e+00 0.000000000000000000e+00 0.000000000000000000e+00 0.000000000000000000e+00 0.000000000000000000e+00 0.000000000000000000e+00 0.000000000000000000e+00 0.000000000000000000e+00 0.000000000000000000e+00 0.000000000000000000e+00 0.000000000000000000e+00 0.000000000000000000e+00 0.000000000000000000e+00 0.000000000000000000e+00 0.000000000000000000e+00 0.000000000000000000e+00 0.000000000000000000e+00 0.000000000000000000e+00 0.000000000000000000e+00 0.000000000000000000e+00 0.000000000000000000e+00 0.000000000000000000e+00
9.993750000000000133e-01 9.990937500000001137e-01 9.978124999999999911e-01 9.964375000000000870e-01 9.944062500000001581e-01 9.898437500000000222e-01 9.830937499999998774e-01 9.723437500000000622e-01 9.580000000000001847e-01 9.434374999999999289e-01 9.331875000000000586e-01 9.223750000000000560e-01 9.204062499999998703e-01 9.143437499999998996e-01 9.096250000000001279e-01 9.105625000000001634e-01 9.123437500000000089e-01 9.102500000000001146e-01 9.092499999999998916e-01 9.126249999999999085e-01 9.106874999999998721e-01 9.101250000000000728e-01 9.073750000000000426e-01 8.702187500000000409e-01 7.450937499999999991e-01 4.476562499999999778e-01 3.750000000000000078e-04 6.250000000000000130e-05 3.125000000000000065e-05 0.000000000000000000e+00 0.000000000000000000e+00 0.000000000000000000e+00 0.000000000000000000e+00 0.000000000000000000e+00 0.000000000000000000e+00 0.000000000000000000e+00 0.000000000000000000e+00 0.000000000000000000e+00 0.000000000000000000e+00 0.000000000000000000e+00 0.000000000000000000e+00 0.000000000000000000e+00 0.000000000000000000e+00 0.000000000000000000e+00 0.000000000000000000e+00 0.000000000000000000e+00 0.000000000000000000e+00 0.000000000000000000e+00 0.000000000000000000e+00 0.000000000000000000e+00 0.000000000000000000e+00 0.000000000000000000e+00 0.000000000000000000e+00 0.000000000000000000e+00 0.000000000000000000e+00 0.000000000000000000e+00 0.000000000000000000e+00 0.000000000000000000e+00 0.000000000000000000e+00 0.000000000000000000e+00 0.000000000000000000e+00
9.996562499999999130e-01 9.989999999999999991e-01 9.985937499999998357e-01 9.974374999999999769e-01 9.951562499999999645e-01 9.911250000000000338e-01 9.851250000000000284e-01 9.759062500000000862e-01 9.628749999999998144e-01 9.490000000000000657e-01 9.348124999999999352e-01 9.238125000000000364e-01 9.194062499999999805e-01 9.133124999999999716e-01 9.127812500000000995e-01 9.112500000000001155e-01 9.085312500000000124e-01 9.119687499999999947e-01 9.099062499999999165e-01 9.089374999999998428e-01 9.120624999999999982e-01 9.104062499999999725e-01 9.095312500000000133e-01 8.705624999999999059e-01 7.387187500000000906e-01 4.472812499999999636e-01 3.125000000000000065e-05 3.125000000000000065e-05 0.000000000000000000e+00 0.000000000000000000e+00 0.000000000000000000e+00 0.000000000000000000e+00 0.000000000000000000e+00 0.000000000000000000e+00 0.000000000000000000e+00 0.000000000000000000e+00 0.000000000000000000e+00 0.000000000000000000e+00 3.125000000000000065e-05 0.000000000000000000e+00 0.000000000000000000e+00 0.000000000000000000e+00 0.000000000000000000e+00 0.000000000000000000e+00 0.000000000000000000e+00 0.000000000000000000e+00 0.000000000000000000e+00 0.000000000000000000e+00 0.000000000000000000e+00 0.000000000000000000e+00 0.000000000000000000e+00 0.000000000000000000e+00 0.000000000000000000e+00 0.000000000000000000e+00 0.000000000000000000e+00 0.000000000000000000e+00 0.000000000000000000e+00 0.000000000000000000e+00 0.000000000000000000e+00 0.000000000000000000e+00 0.000000000000000000e+00
9.994374999999999787e-01 9.994687500000001279e-01 9.987812500000000648e-01 9.972187500000000426e-01 9.953437499999999716e-01 9.921249999999999236e-01 9.872187500000000338e-01 9.806874999999999343e-01 9.685937500000001421e-01 9.551562499999999289e-01 9.425312500000000426e-01 9.329687500000000133e-01 9.248125000000000373e-01 9.208125000000000338e-01 9.155312500000001297e-01 9.128437500000000648e-01 9.118749999999999911e-01 9.118749999999999911e-01 9.102500000000001146e-01 9.130312500000000719e-01 9.124062500000000853e-01 9.101874999999999272e-01 9.097812499999999858e-01 8.707499999999999130e-01 7.462187500000000417e-01 4.458750000000000213e-01 1.875000000000000039e-04 1.250000000000000026e-04 3.125000000000000065e-05 0.000000000000000000e+00 0.000000000000000000e+00 0.000000000000000000e+00 0.000000000000000000e+00 0.000000000000000000e+00 0.000000000000000000e+00 0.000000000000000000e+00 0.000000000000000000e+00 0.000000000000000000e+00 0.000000000000000000e+00 0.000000000000000000e+00 0.000000000000000000e+00 0.000000000000000000e+00 0.000000000000000000e+00 0.000000000000000000e+00 0.000000000000000000e+00 0.000000000000000000e+00 0.000000000000000000e+00 0.000000000000000000e+00 0.000000000000000000e+00 0.000000000000000000e+00 0.000000000000000000e+00 0.000000000000000000e+00 0.000000000000000000e+00 0.000000000000000000e+00 0.000000000000000000e+00 0.000000000000000000e+00 0.000000000000000000e+00 0.000000000000000000e+00 0.000000000000000000e+00 0.000000000000000000e+00 0.000000000000000000e+00
9.997187500000001004e-01 9.993437500000000862e-01 9.984687500000000160e-01 9.978437500000000293e-01 9.950937499999999991e-01 9.934375000000000844e-01 9.888437500000000213e-01 9.832812499999998845e-01 9.761562500000000586e-01 9.614374999999999449e-01 9.489374999999998783e-01 9.372500000000000275e-01 9.292187500000000933e-01 9.259687500000000071e-01 9.188124999999999210e-01 9.173124999999998641e-01 9.124062500000000853e-01 9.103125000000000799e-01 9.119062500000000293e-01 9.115937500000000915e-01 9.091875000000000373e-01 9.122500000000000053e-01 9.089375000000000648e-01 8.692187499999999289e-01 7.455937500000000551e-01 4.408124999999999960e-01 4.375000000000000633e-04 1.250000000000000026e-04 0.000000000000000000e+00 0.000000000000000000e+00 0.000000000000000000e+00 0.000000000000000000e+00 0.000000000000000000e+00 0.000000000000000000e+00 0.000000000000000000e+00 0.000000000000000000e+00 0.000000000000000000e+00 0.000000000000000000e+00 0.000000000000000000e+00 0.000000000000000000e+00 0.000000000000000000e+00 0.000000000000000000e+00 0.000000000000000000e+00 0.000000000000000000e+00 0.000000000000000000e+00 0.000000000000000000e+00 0.000000000000000000e+00 0.000000000000000000e+00 0.000000000000000000e+00 0.000000000000000000e+00 0.000000000000000000e+00 0.000000000000000000e+00 0.000000000000000000e+00 0.000000000000000000e+00 0.000000000000000000e+00 0.000000000000000000e+00 0.000000000000000000e+00 0.000000000000000000e+00 0.000000000000000000e+00 0.000000000000000000e+00 0.000000000000000000e+00
9.997500000000000275e-01 9.994062500000000515e-01 9.990624999999999645e-01 9.980624999999999636e-01 9.960312500000000346e-01 9.937500000000000222e-01 9.905625000000000124e-01 9.848437499999999067e-01 9.806562500000000071e-01 9.687500000000000000e-01 9.593749999999999778e-01 9.441249999999999920e-01 9.324687500000001794e-01 9.238125000000000364e-01 9.223437499999999067e-01 9.193749999999999423e-01 9.161249999999998561e-01 9.175312500000000204e-01 9.154375000000000151e-01 9.100937500000000346e-01 9.079062500000001368e-01 9.139687500000001075e-01 9.084062499999998597e-01 8.736562500000000231e-01 7.443437499999999707e-01 4.386249999999999316e-01 5.000000000000000104e-04 1.875000000000000039e-04 0.000000000000000000e+00 0.000000000000000000e+00 0.000000000000000000e+00 0.000000000000000000e+00 0.000000000000000000e+00 0.000000000000000000e+00 0.000000000000000000e+00 0.000000000000000000e+00 0.000000000000000000e+00 0.000000000000000000e+00 0.000000000000000000e+00 0.000000000000000000e+00 0.000000000000000000e+00 0.000000000000000000e+00 0.000000000000000000e+00 0.000000000000000000e+00 0.000000000000000000e+00 0.000000000000000000e+00 0.000000000000000000e+00 0.000000000000000000e+00 0.000000000000000000e+00 0.000000000000000000e+00 0.000000000000000000e+00 0.000000000000000000e+00 0.000000000000000000e+00 0.000000000000000000e+00 0.000000000000000000e+00 0.000000000000000000e+00 3.125000000000000065e-05 0.000000000000000000e+00 0.000000000000000000e+00 0.000000000000000000e+00 0.000000000000000000e+00
9.998437500000001421e-01 9.993124999999999369e-01 9.990312500000000373e-01 9.978437500000000293e-01 9.962500000000000799e-01 9.939687499999999565e-01 9.913125000000000409e-01 9.876562500000000133e-01 9.825312500000000782e-01 9.774062499999999210e-01 9.694062499999999138e-01 9.536875000000000213e-01 9.417187499999999378e-01 9.330937499999999440e-01 9.228750000000000009e-01 9.230937499999999352e-01 9.203749999999999432e-01 9.187187500000000284e-01 9.176249999999999130e-01 9.141562499999998925e-01 9.107499999999999485e-01 9.122500000000000053e-01 9.130312499999998499e-01 8.756874999999999520e-01 7.469687499999999591e-01 4.496562499999999796e-01 1.562500000000000033e-04 0.000000000000000000e+00 0.000000000000000000e+00 0.000000000000000000e+00 0.000000000000000000e+00 0.000000000000000000e+00 0.000000000000000000e+00 0.000000000000000000e+00 0.000000000000000000e+00 0.000000000000000000e+00 0.000000000000000000e+00 0.000000000000000000e+00 0.000000000000000000e+00 0.000000000000000000e+00 0.000000000000000000e+00 0.000000000000000000e+00 0.000000000000000000e+00 0.000000000000000000e+00 0.000000000000000000e+00 0.000000000000000000e+00 0.000000000000000000e+00 0.000000000000000000e+00 0.000000000000000000e+00 0.000000000000000000e+00 0.000000000000000000e+00 0.000000000000000000e+00 0.000000000000000000e+00 0.000000000000000000e+00 0.000000000000000000e+00 0.000000000000000000e+00 0.000000000000000000e+00 0.000000000000000000e+00 0.000000000000000000e+00 0.000000000000000000e+00 0.000000000000000000e+00
9.997187499999998783e-01 9.992812499999998987e-01 9.991250000000000409e-01 9.979375000000001439e-01 9.960312499999999236e-01 9.940937499999999982e-01 9.919062499999998783e-01 9.874687499999998952e-01 9.835000000000000409e-01 9.790625000000000577e-01 9.747187499999998561e-01 9.642187499999999023e-01 9.538750000000000284e-01 9.402187499999999920e-01 9.338750000000001217e-01 9.249687500000000062e-01 9.228750000000000009e-01 9.200312500000000782e-01 9.174687500000000551e-01 9.185624999999999485e-01 9.178437499999999583e-01 9.133437499999998987e-01 9.096562499999999440e-01 8.708750000000000657e-01 7.537187499999999929e-01 4.440625000000000822e-01 5.625000000000000659e-04 0.000000000000000000e+00 0.000000000000000000e+00 0.000000000000000000e+00 0.000000000000000000e+00 0.000000000000000000e+00 0.000000000000000000e+00 0.000000000000000000e+00 0.000000000000000000e+00 0.000000000000000000e+00 0.000000000000000000e+00 0.000000000000000000e+00 0.000000000000000000e+00 0.000000000000000000e+00 0.000000000000000000e+00 0.000000000000000000e+00 0.000000000000000000e+00 0.000000000000000000e+00 0.000000000000000000e+00 0.000000000000000000e+00 0.000000000000000000e+00 0.000000000000000000e+00 0.000000000000000000e+00 0.000000000000000000e+00 0.000000000000000000e+00 0.000000000000000000e+00 0.000000000000000000e+00 0.000000000000000000e+00 0.000000000000000000e+00 0.000000000000000000e+00 0.000000000000000000e+00 0.000000000000000000e+00 0.000000000000000000e+00 0.000000000000000000e+00 0.000000000000000000e+00
9.998124999999999929e-01 9.994999999999999440e-01 9.988124999999999920e-01 9.981875000000000053e-01 9.965625000000001288e-01 9.948437500000000266e-01 9.925625000000000142e-01 9.881875000000001075e-01 9.853125000000000355e-01 9.841874999999999929e-01 9.794062500000000338e-01 9.740312500000000151e-01 9.654374999999999485e-01 9.495624999999998650e-01 9.397187499999999361e-01 9.306562499999999627e-01 9.254374999999999130e-01 9.240625000000000089e-01 9.217499999999999583e-01 9.229687500000001155e-01 9.219062499999999272e-01 9.194062499999999805e-01 9.182499999999998996e-01 8.801249999999999352e-01 7.524374999999999813e-01 4.485937499999999578e-01 1.875000000000000039e-04 1.250000000000000026e-04 0.000000000000000000e+00 0.000000000000000000e+00 0.000000000000000000e+00 0.000000000000000000e+00 0.000000000000000000e+00 0.000000000000000000e+00 0.000000000000000000e+00 0.000000000000000000e+00 0.000000000000000000e+00 0.000000000000000000e+00 0.000000000000000000e+00 0.000000000000000000e+00 0.000000000000000000e+00 0.000000000000000000e+00 0.000000000000000000e+00 0.000000000000000000e+00 0.000000000000000000e+00 0.000000000000000000e+00 0.000000000000000000e+00 0.000000000000000000e+00 0.000000000000000000e+00 0.000000000000000000e+00 0.000000000000000000e+00 0.000000000000000000e+00 0.000000000000000000e+00 0.000000000000000000e+00 0.000000000000000000e+00 3.125000000000000065e-05 0.000000000000000000e+00 0.000000000000000000e+00 0.000000000000000000e+00 0.000000000000000000e+00 0.000000000000000000e+00
9.998437499999999201e-01 9.997187500000001004e-01 9.991562500000000790e-01 9.983125000000001581e-01 9.973437499999999734e-01 9.947187499999999849e-01 9.922812499999998925e-01 9.909999999999999920e-01 9.888437500000000213e-01 9.870625000000000648e-01 9.840312499999999130e-01 9.810000000000000941e-01 9.739999999999999769e-01 9.650624999999999343e-01 9.515624999999999778e-01 9.422812499999999591e-01 9.346562499999999662e-01 9.292812500000000586e-01 9.277499999999999636e-01 9.278125000000001510e-01 9.263125000000000941e-01 9.263437500000000213e-01 9.253750000000000586e-01 8.884062499999998419e-01 7.676874999999999671e-01 4.598749999999999782e-01 2.812499999999999787e-04 9.375000000000000195e-05 1.562500000000000033e-04 0.000000000000000000e+00 0.000000000000000000e+00 0.000000000000000000e+00 0.000000000000000000e+00 0.000000000000000000e+00 3.125000000000000065e-05 0.000000000000000000e+00 0.000000000000000000e+00 0.000000000000000000e+00 0.000000000000000000e+00 0.000000000000000000e+00 0.000000000000000000e+00 0.000000000000000000e+00 0.000000000000000000e+00 0.000000000000000000e+00 0.000000000000000000e+00 0.000000000000000000e+00 0.000000000000000000e+00 0.000000000000000000e+00 0.000000000000000000e+00 0.000000000000000000e+00 0.000000000000000000e+00 0.000000000000000000e+00 0.000000000000000000e+00 3.125000000000000065e-05 0.000000000000000000e+00 0.000000000000000000e+00 0.000000000000000000e+00 0.000000000000000000e+00 0.000000000000000000e+00 0.000000000000000000e+00 0.000000000000000000e+00
9.998437500000001421e-01 9.994687499999999059e-01 9.989687499999998499e-01 9.985937499999998357e-01 9.977499999999999147e-01 9.957187499999999858e-01 9.946249999999998703e-01 9.938749999999998419e-01 9.897812500000000568e-01 9.885312499999999725e-01 9.885312499999999725e-01 9.852500000000000702e-01 9.827500000000000124e-01 9.782499999999998419e-01 9.639687500000000409e-01 9.556875000000000231e-01 9.541250000000000009e-01 9.427812500000000151e-01 9.415312500000000417e-01 9.327187500000000409e-01 9.369999999999999440e-01 9.344374999999999210e-01 9.237187499999999218e-01 8.995625000000000426e-01 7.923750000000000515e-01 5.005312499999999831e-01 6.250000000000000130e-05 3.437499999999999801e-04 3.125000000000000065e-05 0.000000000000000000e+00 3.125000000000000065e-05 0.000000000000000000e+00 0.000000000000000000e+00 0.000000000000000000e+00 0.000000000000000000e+00 0.000000000000000000e+00 0.000000000000000000e+00 0.000000000000000000e+00 0.000000000000000000e+00 0.000000000000000000e+00 0.000000000000000000e+00 0.000000000000000000e+00 0.000000000000000000e+00 0.000000000000000000e+00 0.000000000000000000e+00 0.000000000000000000e+00 0.000000000000000000e+00 0.000000000000000000e+00 0.000000000000000000e+00 0.000000000000000000e+00 0.000000000000000000e+00 0.000000000000000000e+00 0.000000000000000000e+00 0.000000000000000000e+00 0.000000000000000000e+00 0.000000000000000000e+00 0.000000000000000000e+00 0.000000000000000000e+00 0.000000000000000000e+00 0.000000000000000000e+00 0.000000000000000000e+00
1.000000000000000000e+00 9.999687500000000728e-01 9.999375000000000346e-01 9.999375000000000346e-01 9.999687500000000728e-01 9.998749999999999583e-01 9.998437499999999201e-01 9.998437499999999201e-01 9.995937500000000586e-01 9.997187500000001004e-01 9.998124999999999929e-01 9.997187499999998783e-01 9.995937500000000586e-01 9.992812499999998987e-01 9.994374999999999787e-01 9.989374999999999227e-01 9.990937500000001137e-01 9.984374999999999778e-01 9.983437500000000853e-01 9.978437500000000293e-01 9.982499999999999707e-01 9.985312499999998703e-01 9.980312500000000364e-01 9.976249999999999840e-01 9.941250000000000364e-01 9.828749999999999432e-01 5.937499999999999853e-04 3.125000000000000065e-05 3.125000000000000065e-05 0.000000000000000000e+00 0.000000000000000000e+00 0.000000000000000000e+00 0.000000000000000000e+00 0.000000000000000000e+00 0.000000000000000000e+00 0.000000000000000000e+00 0.000000000000000000e+00 0.000000000000000000e+00 0.000000000000000000e+00 0.000000000000000000e+00 0.000000000000000000e+00 0.000000000000000000e+00 0.000000000000000000e+00 0.000000000000000000e+00 0.000000000000000000e+00 0.000000000000000000e+00 0.000000000000000000e+00 0.000000000000000000e+00 0.000000000000000000e+00 0.000000000000000000e+00 0.000000000000000000e+00 0.000000000000000000e+00 0.000000000000000000e+00 0.000000000000000000e+00 0.000000000000000000e+00 0.000000000000000000e+00 0.000000000000000000e+00 0.000000000000000000e+00 0.000000000000000000e+00 0.000000000000000000e+00 0.000000000000000000e+00
1.000000000000000000e+00 1.000000000000000000e+00 1.000000000000000000e+00 1.000000000000000000e+00 9.999687500000000728e-01 9.999375000000000346e-01 9.998750000000000693e-01 9.999062500000001075e-01 9.998437499999999201e-01 9.998437500000001421e-01 9.996874999999999512e-01 9.998437499999999201e-01 9.997500000000000275e-01 9.997500000000000275e-01 9.996874999999999512e-01 9.996249999999999858e-01 9.994687499999999059e-01 9.994687499999999059e-01 9.994687499999999059e-01 9.989687500000000719e-01 9.991562500000000790e-01 9.992499999999999716e-01 9.987500000000000266e-01 9.990937499999998916e-01 9.977812499999998419e-01 9.966562500000000213e-01 7.859062500000000284e-01 1.250000000000000026e-04 3.125000000000000065e-05 0.000000000000000000e+00 6.250000000000000130e-05 0.000000000000000000e+00 0.000000000000000000e+00 0.000000000000000000e+00 0.000000000000000000e+00 0.000000000000000000e+00 0.000000000000000000e+00 0.000000000000000000e+00 0.000000000000000000e+00 0.000000000000000000e+00 0.000000000000000000e+00 0.000000000000000000e+00 0.000000000000000000e+00 0.000000000000000000e+00 0.000000000000000000e+00 0.000000000000000000e+00 0.000000000000000000e+00 0.000000000000000000e+00 0.000000000000000000e+00 0.000000000000000000e+00 0.000000000000000000e+00 0.000000000000000000e+00 0.000000000000000000e+00 0.000000000000000000e+00 0.000000000000000000e+00 0.000000000000000000e+00 0.000000000000000000e+00 0.000000000000000000e+00 0.000000000000000000e+00 0.000000000000000000e+00 0.000000000000000000e+00
1.000000000000000000e+00 1.000000000000000000e+00 9.999687500000000728e-01 9.999687500000000728e-01 9.999687500000000728e-01 9.999687500000000728e-01 1.000000000000000000e+00 9.999375000000000346e-01 9.999687500000000728e-01 9.999687500000000728e-01 9.998749999999999583e-01 9.998750000000000693e-01 1.000000000000000000e+00 9.998750000000000693e-01 9.997812499999998437e-01 9.998437500000001421e-01 9.997500000000000275e-01 9.994062500000000515e-01 9.997500000000000275e-01 9.996874999999999512e-01 9.995312500000000933e-01 9.996875000000000622e-01 9.994999999999999440e-01 9.994999999999999440e-01 9.991562500000000790e-01 9.972187500000000426e-01 9.930624999999999591e-01 8.098749999999999005e-01 1.516875000000000306e-01 0.000000000000000000e+00 0.000000000000000000e+00 0.000000000000000000e+00 0.000000000000000000e+00 0.000000000000000000e+00 0.000000000000000000e+00 0.000000000000000000e+00 0.000000000000000000e+00 0.000000000000000000e+00 0.000000000000000000e+00 0.000000000000000000e+00 0.000000000000000000e+00 0.000000000000000000e+00 0.000000000000000000e+00 0.000000000000000000e+00 0.000000000000000000e+00 0.000000000000000000e+00 0.000000000000000000e+00 0.000000000000000000e+00 0.000000000000000000e+00 0.000000000000000000e+00 0.000000000000000000e+00 0.000000000000000000e+00 0.000000000000000000e+00 0.000000000000000000e+00 0.000000000000000000e+00 0.000000000000000000e+00 0.000000000000000000e+00 0.000000000000000000e+00 0.000000000000000000e+00 0.000000000000000000e+00 3.125000000000000065e-05
1.000000000000000000e+00 1.000000000000000000e+00 9.999687500000000728e-01 1.000000000000000000e+00 1.000000000000000000e+00 1.000000000000000000e+00 9.999375000000000346e-01 9.999687500000000728e-01 9.999687500000000728e-01 9.999687500000000728e-01 9.999375000000000346e-01 9.999375000000000346e-01 9.999375000000000346e-01 9.999687500000000728e-01 9.999062500000001075e-01 9.998437500000001421e-01 9.999375000000000346e-01 9.998124999999999929e-01 9.999687500000000728e-01 9.997812500000000657e-01 9.998437500000001421e-01 9.995937500000000586e-01 9.996874999999999512e-01 9.997499999999999165e-01 9.994999999999999440e-01 9.985312499999998703e-01 9.960937500000000000e-01 9.920312499999999201e-01 5.671562500000000284e-01 1.210625000000000034e-01 5.015624999999999944e-02 0.000000000000000000e+00 0.000000000000000000e+00 0.000000000000000000e+00 0.000000000000000000e+00 0.000000000000000000e+00 0.000000000000000000e+00 0.000000000000000000e+00 0.000000000000000000e+00 0.000000000000000000e+00 0.000000000000000000e+00 0.000000000000000000e+00 0.000000000000000000e+00 0.000000000000000000e+00 0.000000000000000000e+00 0.000000000000000000e+00 0.000000000000000000e+00 0.000000000000000000e+00 0.000000000000000000e+00 0.000000000000000000e+00 0.000000000000000000e+00 0.000000000000000000e+00 0.000000000000000000e+00 0.000000000000000000e+00 0.000000000000000000e+00 0.000000000000000000e+00 0.000000000000000000e+00 0.000000000000000000e+00 0.000000000000000000e+00 0.000000000000000000e+00 0.000000000000000000e+00
1.000000000000000000e+00 1.000000000000000000e+00 1.000000000000000000e+00 1.000000000000000000e+00 9.999687500000000728e-01 1.000000000000000000e+00 9.999687500000000728e-01 9.999687500000000728e-01 9.999687500000000728e-01 1.000000000000000000e+00 9.999687500000000728e-01 9.999687500000000728e-01 1.000000000000000000e+00 9.999062500000001075e-01 9.999687500000000728e-01 9.999375000000000346e-01 9.998750000000000693e-01 9.998437500000001421e-01 9.997812500000000657e-01 9.998437499999999201e-01 9.999375000000000346e-01 9.997812500000000657e-01 9.998750000000000693e-01 9.997187499999998783e-01 9.995625000000000204e-01 9.991562500000000790e-01 9.965937500000000560e-01 9.954375000000000862e-01 8.098750000000001226e-01 1.073749999999999982e-01 1.339374999999999871e-01 3.878125000000000322e-02 0.000000000000000000e+00 0.000000000000000000e+00 0.000000000000000000e+00 0.000000000000000000e+00 0.000000000000000000e+00 0.000000000000000000e+00 0.000000000000000000e+00 0.000000000000000000e+00 0.000000000000000000e+00 0.000000000000000000e+00 0.000000000000000000e+00 0.000000000000000000e+00 0.000000000000000000e+00 0.000000000000000000e+00 0.000000000000000000e+00 0.000000000000000000e+00 0.000000000000000000e+00 0.000000000000000000e+00 0.000000000000000000e+00 0.000000000000000000e+00 0.000000000000000000e+00 0.000000000000000000e+00 0.000000000000000000e+00 0.000000000000000000e+00 0.000000000000000000e+00 0.000000000000000000e+00 0.000000000000000000e+00 0.000000000000000000e+00 0.000000000000000000e+00
1.000000000000000000e+00 1.000000000000000000e+00 1.000000000000000000e+00 9.999687500000000728e-01 9.999687500000000728e-01 1.000000000000000000e+00 9.999687500000000728e-01 9.999375000000000346e-01 1.000000000000000000e+00 9.999687500000000728e-01 9.999687500000000728e-01 9.999375000000000346e-01 1.000000000000000000e+00 9.999687500000000728e-01 9.999375000000000346e-01 9.999687500000000728e-01 1.000000000000000000e+00 9.999687500000000728e-01 9.998750000000000693e-01 9.998749999999999583e-01 9.998437500000001421e-01 9.998749999999999583e-01 9.997187499999998783e-01 9.999062500000001075e-01 9.995312500000000933e-01 9.995625000000000204e-01 9.975937500000000568e-01 9.989687500000000719e-01 8.494062500000000293e-01 5.158125000000000071e-01 4.781250000000000222e-01 1.375000000000000111e-01 2.781250000000000042e-02 0.000000000000000000e+00 0.000000000000000000e+00 0.000000000000000000e+00 0.000000000000000000e+00 0.000000000000000000e+00 0.000000000000000000e+00 0.000000000000000000e+00 0.000000000000000000e+00 0.000000000000000000e+00 0.000000000000000000e+00 0.000000000000000000e+00 0.000000000000000000e+00 0.000000000000000000e+00 0.000000000000000000e+00 0.000000000000000000e+00 0.000000000000000000e+00 0.000000000000000000e+00 0.000000000000000000e+00 0.000000000000000000e+00 0.000000000000000000e+00 0.000000000000000000e+00 0.000000000000000000e+00 0.000000000000000000e+00 0.000000000000000000e+00 3.125000000000000065e-05 0.000000000000000000e+00 0.000000000000000000e+00 0.000000000000000000e+00
1.000000000000000000e+00 1.000000000000000000e+00 1.000000000000000000e+00 1.000000000000000000e+00 1.000000000000000000e+00 1.000000000000000000e+00 1.000000000000000000e+00 9.999687500000000728e-01 1.000000000000000000e+00 9.999687500000000728e-01 9.999062500000001075e-01 9.999687500000000728e-01 9.999375000000000346e-01 1.000000000000000000e+00 9.999687500000000728e-01 9.999687500000000728e-01 1.000000000000000000e+00 9.999375000000000346e-01 1.000000000000000000e+00 9.998124999999999929e-01 9.999687500000000728e-01 9.998750000000000693e-01 9.998749999999999583e-01 9.997499999999999165e-01 9.995937500000000586e-01 9.994687500000001279e-01 9.990937499999998916e-01 9.980312500000000364e-01 9.493124999999998925e-01 7.221249999999999059e-01 5.510312499999999725e-01 2.639062500000000089e-01 1.350625000000000020e-01 0.000000000000000000e+00 0.000000000000000000e+00 0.000000000000000000e+00 0.000000000000000000e+00 0.000000000000000000e+00 0.000000000000000000e+00 0.000000000000000000e+00 0.000000000000000000e+00 0.000000000000000000e+00 0.000000000000000000e+00 0.000000000000000000e+00 0.000000000000000000e+00 0.000000000000000000e+00 0.000000000000000000e+00 0.000000000000000000e+00 3.125000000000000065e-05 0.000000000000000000e+00 0.000000000000000000e+00 0.000000000000000000e+00 0.000000000000000000e+00 0.000000000000000000e+00 0.000000000000000000e+00 0.000000000000000000e+00 0.000000000000000000e+00 0.000000000000000000e+00 0.000000000000000000e+00 0.000000000000000000e+00 0.000000000000000000e+00
1.000000000000000000e+00 1.000000000000000000e+00 9.999687500000000728e-01 9.999687500000000728e-01 9.999687500000000728e-01 9.999687500000000728e-01 1.000000000000000000e+00 1.000000000000000000e+00 9.999375000000000346e-01 1.000000000000000000e+00 9.999375000000000346e-01 1.000000000000000000e+00 9.999687500000000728e-01 1.000000000000000000e+00 9.999062500000001075e-01 9.999375000000000346e-01 1.000000000000000000e+00 9.999687500000000728e-01 9.999687500000000728e-01 9.999375000000000346e-01 9.999375000000000346e-01 9.998124999999999929e-01 9.997812500000000657e-01 9.996562499999999130e-01 9.998437499999999201e-01 9.996874999999999512e-01 9.980937500000000018e-01 9.986249999999999849e-01 9.609062500000000728e-01 7.681562499999999849e-01 6.903124999999999956e-01 4.835937499999999889e-01 3.861249999999999960e-01 1.712499999999999856e-01 1.056249999999999897e-02 0.000000000000000000e+00 0.000000000000000000e+00 0.000000000000000000e+00 0.000000000000000000e+00 0.000000000000000000e+00 0.000000000000000000e+00 0.000000000000000000e+00 0.000000000000000000e+00 0.000000000000000000e+00 0.000000000000000000e+00 0.000000000000000000e+00 0.000000000000000000e+00 0.000000000000000000e+00 0.000000000000000000e+00 0.000000000000000000e+00 0.000000000000000000e+00 0.000000000000000000e+00 0.000000000000000000e+00 0.000000000000000000e+00 0.000000000000000000e+00 0.000000000000000000e+00 0.000000000000000000e+00 0.000000000000000000e+00 0.000000000000000000e+00 0.000000000000000000e+00 0.000000000000000000e+00
1.000000000000000000e+00 1.000000000000000000e+00 1.000000000000000000e+00 1.000000000000000000e+00 1.000000000000000000e+00 9.999687500000000728e-01 1.000000000000000000e+00 9.999375000000000346e-01 9.999687500000000728e-01 1.000000000000000000e+00 9.999375000000000346e-01 9.999062500000001075e-01 1.000000000000000000e+00 9.999687500000000728e-01 9.999687500000000728e-01 9.998749999999999583e-01 9.999687500000000728e-01 9.999062500000001075e-01 9.999687500000000728e-01 9.999375000000000346e-01 9.999062500000001075e-01 9.999375000000000346e-01 9.998437499999999201e-01 9.999687500000000728e-01 9.997812500000000657e-01 9.989062500000001066e-01 9.994687499999999059e-01 9.971562500000000773e-01 9.852812499999998863e-01 8.083437500000000275e-01 6.763749999999999485e-01 5.670624999999999138e-01 5.354375000000000107e-01 2.380312499999999998e-01 3.353124999999999856e-02 7.000000000000001013e-03 0.000000000000000000e+00 0.000000000000000000e+00 0.000000000000000000e+00 0.000000000000000000e+00 0.000000000000000000e+00 0.000000000000000000e+00 0.000000000000000000e+00 0.000000000000000000e+00 0.000000000000000000e+00 0.000000000000000000e+00 0.000000000000000000e+00 0.000000000000000000e+00 0.000000000000000000e+00 0.000000000000000000e+00 0.000000000000000000e+00 0.000000000000000000e+00 0.000000000000000000e+00 0.000000000000000000e+00 0.000000000000000000e+00 0.000000000000000000e+00 0.000000000000000000e+00 0.000000000000000000e+00 0.000000000000000000e+00 0.000000000000000000e+00 0.000000000000000000e+00
1.000000000000000000e+00 1.000000000000000000e+00 1.000000000000000000e+00 1.000000000000000000e+00 1.000000000000000000e+00 1.000000000000000000e+00 1.000000000000000000e+00 9.999375000000000346e-01 1.000000000000000000e+00 9.999687500000000728e-01 1.000000000000000000e+00 9.999687500000000728e-01 1.000000000000000000e+00 1.000000000000000000e+00 9.999375000000000346e-01 9.999687500000000728e-01 1.000000000000000000e+00 9.999687500000000728e-01 1.000000000000000000e+00 9.999687500000000728e-01 9.999687500000000728e-01 1.000000000000000000e+00 9.998749999999999583e-01 9.998749999999999583e-01 9.998124999999999929e-01 9.994999999999999440e-01 9.992187500000000444e-01 9.975937500000000568e-01 9.901874999999999982e-01 8.950625000000000941e-01 7.424999999999999378e-01 6.609374999999999556e-01 6.136562500000000142e-01 3.587812499999999960e-01 1.087187500000000029e-01 2.062499999999999663e-03 2.687499999999999785e-03 0.000000000000000000e+00 0.000000000000000000e+00 0.000000000000000000e+00 0.000000000000000000e+00 0.000000000000000000e+00 0.000000000000000000e+00 0.000000000000000000e+00 0.000000000000000000e+00 0.000000000000000000e+00 0.000000000000000000e+00 0.000000000000000000e+00 0.000000000000000000e+00 0.000000000000000000e+00 0.000000000000000000e+00 0.000000000000000000e+00 0.000000000000000000e+00 0.000000000000000000e+00 0.000000000000000000e+00 0.000000000000000000e+00 0.000000000000000000e+00 0.000000000000000000e+00 0.000000000000000000e+00 0.000000000000000000e+00 0.000000000000000000e+00
1.000000000000000000e+00 1.000000000000000000e+00 1.000000000000000000e+00 1.000000000000000000e+00 1.000000000000000000e+00 1.000000000000000000e+00 1.000000000000000000e+00 1.000000000000000000e+00 1.000000000000000000e+00 9.999687500000000728e-01 1.000000000000000000e+00 9.999687500000000728e-01 9.999687500000000728e-01 9.999687500000000728e-01 9.999687500000000728e-01 1.000000000000000000e+00 9.999062500000001075e-01 1.000000000000000000e+00 9.999375000000000346e-01 9.999375000000000346e-01 9.999687500000000728e-01 9.999062499999998854e-01 9.999687500000000728e-01 9.999375000000000346e-01 9.998749999999999583e-01 9.995937500000000586e-01 9.990937499999998916e-01 9.985312499999998703e-01 9.964062499999999378e-01 9.754062500000000302e-01 8.425624999999999920e-01 6.940937499999999538e-01 6.099375000000000213e-01 5.190000000000000169e-01 3.113750000000000129e-01 2.990625000000000228e-02 7.875000000000000056e-03 3.062500000000000118e-03 3.750000000000000078e-04 0.000000000000000000e+00 0.000000000000000000e+00 0.000000000000000000e+00 0.000000000000000000e+00 0.000000000000000000e+00 0.000000000000000000e+00 0.000000000000000000e+00 0.000000000000000000e+00 0.000000000000000000e+00 0.000000000000000000e+00 0.000000000000000000e+00 0.000000000000000000e+00 0.000000000000000000e+00 0.000000000000000000e+00 0.000000000000000000e+00 0.000000000000000000e+00 0.000000000000000000e+00 0.000000000000000000e+00 0.000000000000000000e+00 0.000000000000000000e+00 0.000000000000000000e+00 0.000000000000000000e+00
1.000000000000000000e+00 1.000000000000000000e+00 1.000000000000000000e+00 1.000000000000000000e+00 1.000000000000000000e+00 1.000000000000000000e+00 1.000000000000000000e+00 1.000000000000000000e+00 1.000000000000000000e+00 1.000000000000000000e+00 9.999687500000000728e-01 1.000000000000000000e+00 1.000000000000000000e+00 9.999687500000000728e-01 1.000000000000000000e+00 1.000000000000000000e+00 1.000000000000000000e+00 1.000000000000000000e+00 1.000000000000000000e+00 9.999687500000000728e-01 9.999375000000000346e-01 9.999375000000000346e-01 1.000000000000000000e+00 9.999687500000000728e-01 9.998124999999999929e-01 9.999062500000001075e-01 9.997812500000000657e-01 9.998750000000000693e-01 9.979374999999999218e-01 9.963124999999999343e-01 9.849999999999999867e-01 8.000937499999999369e-01 7.422187499999999272e-01 6.038124999999999742e-01 4.538437499999999902e-01 1.730937499999999907e-01 5.437499999999999278e-02 4.749999999999999882e-03 2.937500000000000007e-03 2.906249999999999979e-03 7.812500000000000434e-04 2.812499999999999787e-04 7.500000000000000156e-04 0.000000000000000000e+00 0.000000000000000000e+00 0.000000000000000000e+00 0.000000000000000000e+00 0.000000000000000000e+00 0.000000000000000000e+00 0.000000000000000000e+00 0.000000000000000000e+00 0.000000000000000000e+00 0.000000000000000000e+00 0.000000000000000000e+00 0.000000000000000000e+00 0.000000000000000000e+00 0.000000000000000000e+00 0.000000000000000000e+00 0.000000000000000000e+00 0.000000000000000000e+00 0.000000000000000000e+00
1.000000000000000000e+00 1.000000000000000000e+00 1.000000000000000000e+00 1.000000000000000000e+00 9.999687500000000728e-01 1.000000000000000000e+00 1.000000000000000000e+00 1.000000000000000000e+00 1.000000000000000000e+00 1.000000000000000000e+00 9.999687500000000728e-01 1.000000000000000000e+00 1.000000000000000000e+00 1.000000000000000000e+00 1.000000000000000000e+00 1.000000000000000000e+00 9.999375000000000346e-01 9.999687500000000728e-01 9.999687500000000728e-01 9.999062500000001075e-01 9.999687500000000728e-01 9.999375000000000346e-01 9.999062500000001075e-01 9.998437499999999201e-01 9.998437499999999201e-01 9.995312500000000933e-01 9.994687499999999059e-01 9.992187500000000444e-01 9.986562500000000231e-01 9.970937500000000009e-01 9.952187499999999298e-01 9.284999999999999920e-01 6.724062500000000941e-01 5.599687500000000151e-01 3.845312499999999911e-01 2.566249999999999920e-01 2.556874999999999565e-01 2.493750000000000411e-01 2.492187499999999889e-01 2.493749999999999856e-01 2.497187499999999893e-01 2.469062499999999660e-01 2.482812500000000089e-01 2.464999999999999969e-01 2.475937500000000013e-01 2.484062500000000229e-01 2.461250000000000104e-01 2.160624999999999907e-01 0.000000000000000000e+00 0.000000000000000000e+00 0.000000000000000000e+00 0.000000000000000000e+00 0.000000000000000000e+00 0.000000000000000000e+00 0.000000000000000000e+00 0.000000000000000000e+00 0.000000000000000000e+00 0.000000000000000000e+00 0.000000000000000000e+00 0.000000000000000000e+00 0.000000000000000000e+00
1.000000000000000000e+00 1.000000000000000000e+00 1.000000000000000000e+00 1.000000000000000000e+00 1.000000000000000000e+00 1.000000000000000000e+00 1.000000000000000000e+00 1.000000000000000000e+00 1.000000000000000000e+00 9.999687500000000728e-01 1.000000000000000000e+00 1.000000000000000000e+00 1.000000000000000000e+00 9.999687500000000728e-01 1.000000000000000000e+00 9.999687500000000728e-01 9.999687500000000728e-01 1.000000000000000000e+00 9.999687500000000728e-01 9.999687500000000728e-01 9.999687500000000728e-01 1.000000000000000000e+00 9.999375000000000346e-01 9.999687500000000728e-01 9.999687500000000728e-01 9.997812500000000657e-01 9.999062500000001075e-01 9.990624999999999645e-01 9.996562499999999130e-01 9.981562499999998561e-01 9.975312499999999805e-01 9.991874999999998952e-01 9.860625000000000639e-01 6.837812500000000071e-01 3.823437500000000377e-01 3.153124999999999956e-01 2.533437499999999787e-01 2.535937500000000067e-01 2.506875000000000075e-01 2.508124999999999938e-01 2.507187499999999902e-01 2.505312500000000386e-01 2.500937500000000036e-01 2.500937500000000036e-01 2.493750000000000411e-01 2.499062499999999964e-01 2.485625000000000195e-01 2.499375000000000069e-01 2.414374999999999716e-01 2.405937500000000229e-01 0.000000000000000000e+00 0.000000000000000000e+00 0.000000000000000000e+00 0.000000000000000000e+00 0.000000000000000000e+00 0.000000000000000000e+00 0.000000000000000000e+00 0.000000000000000000e+00 0.000000000000000000e+00 0.000000000000000000e+00 0.000000000000000000e+00
1.000000000000000000e+00 1.000000000000000000e+00 1.000000000000000000e+00 1.000000000000000000e+00 1.000000000000000000e+00 1.000000000000000000e+00 1.000000000000000000e+00 9.999687500000000728e-01 9.999687500000000728e-01 1.000000000000000000e+00 1.000000000000000000e+00 1.000000000000000000e+00 1.000000000000000000e+00 1.000000000000000000e+00 1.000000000000000000e+00 1.000000000000000000e+00 9.999375000000000346e-01 9.999687500000000728e-01 9.999687500000000728e-01 1.000000000000000000e+00 1.000000000000000000e+00 9.999687500000000728e-01 1.000000000000000000e+00 1.000000000000000000e+00 1.000000000000000000e+00 9.999375000000000346e-01 1.000000000000000000e+00 9.998124999999999929e-01 9.995625000000000204e-01 9.992187500000000444e-01 9.992499999999999716e-01 9.991875000000000062e-01 9.991250000000000409e-01 9.958125000000001004e-01 8.904687499999999201e-01 6.349687499999999707e-01 3.032812500000000577e-01 2.921874999999999889e-01 2.527812500000000684e-01 2.519062499999999982e-01 2.503437499999999760e-01 2.508437500000000320e-01 2.488437499999999747e-01 2.501875000000000071e-01 2.510937500000000044e-01 2.500000000000000000e-01 2.500000000000000000e-01 2.503124999999999933e-01 2.498750000000000138e-01 2.468750000000000111e-01 2.424062499999999898e-01 2.395624999999999838e-01 0.000000000000000000e+00 0.000000000000000000e+00 0.000000000000000000e+00 0.000000000000000000e+00 0.000000000000000000e+00 0.000000000000000000e+00 0.000000000000000000e+00 0.000000000000000000e+00 0.000000000000000000e+00
1.000000000000000000e+00 1.000000000000000000e+00 1.000000000000000000e+00 1.000000000000000000e+00 1.000000000000000000e+00 1.000000000000000000e+00 1.000000000000000000e+00 1.000000000000000000e+00 1.000000000000000000e+00 1.000000000000000000e+00 9.999687500000000728e-01 9.999687500000000728e-01 1.000000000000000000e+00 1.000000000000000000e+00 1.000000000000000000e+00 1.000000000000000000e+00 1.000000000000000000e+00 1.000000000000000000e+00 1.000000000000000000e+00 1.000000000000000000e+00 1.000000000000000000e+00 1.000000000000000000e+00 1.000000000000000000e+00 1.000000000000000000e+00 9.999687500000000728e-01 9.999062500000001075e-01 9.999687500000000728e-01 9.998437499999999201e-01 9.997500000000000275e-01 9.997812500000000657e-01 9.996562499999999130e-01 9.993437500000000862e-01 9.990937499999998916e-01 9.988124999999999920e-01 9.952812500000000062e-01 8.838749999999999662e-01 6.241875000000000062e-01 5.051250000000000462e-01 2.685000000000000164e-01 2.517812499999999565e-01 2.522187499999999916e-01 2.502187499999999898e-01 2.501562499999999689e-01 2.502500000000000280e-01 2.501562499999999689e-01 2.506249999999999867e-01 2.505000000000000560e-01 2.500312500000000382e-01 2.503124999999999933e-01 2.500000000000000000e-01 2.500312500000000382e-01 2.431562500000000182e-01 2.269062500000000038e-01 4.743750000000000050e-02 0.000000000000000000e+00 0.000000000000000000e+00 0.000000000000000000e+00 0.000000000000000000e+00 0.000000000000000000e+00 0.000000000000000000e+00 0.000000000000000000e+00
1.000000000000000000e+00 1.000000000000000000e+00 1.000000000000000000e+00 1.000000000000000000e+00 1.000000000000000000e+00 1.000000000000000000e+00 1.000000000000000000e+00 1.000000000000000000e+00 1.000000000000000000e+00 1.000000000000000000e+00 1.000000000000000000e+00 1.000000000000000000e+00 1.000000000000000000e+00 1.000000000000000000e+00 1.000000000000000000e+00 1.000000000000000000e+00 1.000000000000000000e+00 1.000000000000000000e+00 1.000000000000000000e+00 1.000000000000000000e+00 1.000000000000000000e+00 1.000000000000000000e+00 1.000000000000000000e+00 1.000000000000000000e+00 1.000000000000000000e+00 1.000000000000000000e+00 9.999062500000001075e-01 9.998124999999999929e-01 9.999375000000000346e-01 9.997812500000000657e-01 9.998124999999999929e-01 9.997812500000000657e-01 9.993437500000000862e-01 9.990312500000001483e-01 9.971875000000001155e-01 9.905625000000000124e-01 8.145312499999999289e-01 6.364374999999999893e-01 3.374687499999999840e-01 2.591249999999999942e-01 2.524062499999999987e-01 2.510000000000000009e-01 2.517500000000000293e-01 2.506562500000000249e-01 2.507500000000000284e-01 2.504374999999999796e-01 2.500312500000000382e-01 2.506249999999999867e-01 2.500625000000000209e-01 2.511562500000000253e-01 2.504374999999999796e-01 2.500624999999999654e-01 2.474687499999999873e-01 2.405937500000000229e-01 2.471249999999999836e-01 0.000000000000000000e+00 0.000000000000000000e+00 0.000000000000000000e+00 0.000000000000000000e+00 0.000000000000000000e+00 0.000000000000000000e+00
1.000000000000000000e+00 1.000000000000000000e+00 1.000000000000000000e+00 1.000000000000000000e+00 1.000000000000000000e+00 1.000000000000000000e+00 1.000000000000000000e+00 9.999687500000000728e-01 1.000000000000000000e+00 1.000000000000000000e+00 1.000000000000000000e+00 1.000000000000000000e+00 1.000000000000000000e+00 1.000000000000000000e+00 1.000000000000000000e+00 1.000000000000000000e+00 1.000000000000000000e+00 1.000000000000000000e+00 1.000000000000000000e+00 1.000000000000000000e+00 1.000000000000000000e+00 1.000000000000000000e+00 1.000000000000000000e+00 1.000000000000000000e+00 9.999687500000000728e-01 1.000000000000000000e+00 1.000000000000000000e+00 1.000000000000000000e+00 9.999375000000000346e-01 9.999687500000000728e-01 9.999062500000001075e-01 9.998124999999999929e-01 9.998437499999999201e-01 9.992187500000000444e-01 9.994374999999999787e-01 9.958437499999999165e-01 9.846875000000000488e-01 8.575624999999998943e-01 5.780624999999999236e-01 3.958749999999999769e-01 2.577812499999999618e-01 2.525312499999999849e-01 2.509687500000000182e-01 2.514999999999999458e-01 2.509687500000000182e-01 2.503124999999999933e-01 2.505312500000000386e-01 2.503437500000000315e-01 2.502812500000000107e-01 2.501875000000000071e-01 2.505312500000000386e-01 2.505312499999999831e-01 2.500937500000000036e-01 2.486562499999999676e-01 2.434687499999999838e-01 2.331562500000000093e-01 2.365625000000000089e-01 0.000000000000000000e+00 0.000000000000000000e+00 0.000000000000000000e+00 0.000000000000000000e+00
1.000000000000000000e+00 1.000000000000000000e+00 1.000000000000000000e+00 1.000000000000000000e+00 1.000000000000000000e+00 1.000000000000000000e+00 1.000000000000000000e+00 1.000000000000000000e+00 1.000000000000000000e+00 1.000000000000000000e+00 1.000000000000000000e+00 9.999687500000000728e-01 1.000000000000000000e+00 1.000000000000000000e+00 1.000000000000000000e+00 1.000000000000000000e+00 1.000000000000000000e+00 1.000000000000000000e+00 1.000000000000000000e+00 1.000000000000000000e+00 1.000000000000000000e+00 1.000000000000000000e+00 1.000000000000000000e+00 1.000000000000000000e+00 1.000000000000000000e+00 1.000000000000000000e+00 1.000000000000000000e+00 1.000000000000000000e+00 9.999687500000000728e-01 1.000000000000000000e+00 9.999062500000001075e-01 9.998124999999999929e-01 9.999375000000000346e-01 9.995312500000000933e-01 9.991249999999999298e-01 9.995625000000000204e-01 9.969062499999999938e-01 9.680312499999998987e-01 8.534374999999998490e-01 6.350000000000000089e-01 3.535625000000000018e-01 2.702187500000000075e-01 2.563437499999999813e-01 2.514999999999999458e-01 2.505312499999999831e-01 2.519062499999999982e-01 2.518437500000000329e-01 2.506562500000000249e-01 2.510000000000000009e-01 2.500312500000000382e-01 2.500625000000000209e-01 2.499687500000000173e-01 2.503124999999999933e-01 2.500937500000000036e-01 2.475312500000000360e-01 2.485625000000000195e-01 2.485937500000000022e-01 2.411875000000000269e-01 1.975000000000000019e-02 0.000000000000000000e+00 0.000000000000000000e+00
1.000000000000000000e+00 1.000000000000000000e+00 1.000000000000000000e+00 1.000000000000000000e+00 1.000000000000000000e+00 1.000000000000000000e+00 1.000000000000000000e+00 1.000000000000000000e+00 1.000000000000000000e+00 1.000000000000000000e+00 1.000000000000000000e+00 1.000000000000000000e+00 1.000000000000000000e+00 1.000000000000000000e+00 1.000000000000000000e+00 1.000000000000000000e+00 1.000000000000000000e+00 1.000000000000000000e+00 1.000000000000000000e+00 1.000000000000000000e+00 1.000000000000000000e+00 1.000000000000000000e+00 1.000000000000000000e+00 1.000000000000000000e+00 1.000000000000000000e+00 1.000000000000000000e+00 1.000000000000000000e+00 1.000000000000000000e+00 9.999687500000000728e-01 1.000000000000000000e+00 9.999062500000001075e-01 9.999687500000000728e-01 9.998749999999999583e-01 9.996249999999999858e-01 9.990624999999999645e-01 9.989687500000000719e-01 9.975625000000001297e-01 9.976562500000000222e-01 9.437499999999999778e-01 8.453437499999999494e-01 4.416875000000000107e-01 3.101875000000000049e-01 2.620624999999999760e-01 2.505625000000000213e-01 2.522812500000000124e-01 2.505000000000000004e-01 2.505937500000000040e-01 2.506562500000000249e-01 2.513124999999999942e-01 2.501562500000000244e-01 2.502499999999999725e-01 2.501250000000000417e-01 2.504687500000000178e-01 2.505937500000000040e-01 2.489062500000000233e-01 2.499687500000000173e-01 2.495312499999999822e-01 2.474999999999999978e-01 2.330625000000000058e-01 2.448437499999999711e-01 0.000000000000000000e+00
1.000000000000000000e+00 1.000000000000000000e+00 1.000000000000000000e+00 1.000000000000000000e+00 1.000000000000000000e+00 1.000000000000000000e+00 1.000000000000000000e+00 1.000000000000000000e+00 1.000000000000000000e+00 1.000000000000000000e+00 1.000000000000000000e+00 1.000000000000000000e+00 1.000000000000000000e+00 1.000000000000000000e+00 1.000000000000000000e+00 1.000000000000000000e+00 1.000000000000000000e+00 1.000000000000000000e+00 1.000000000000000000e+00 1.000000000000000000e+00 1.000000000000000000e+00 1.000000000000000000e+00 1.000000000000000000e+00 1.000000000000000000e+00 1.000000000000000000e+00 1.000000000000000000e+00 1.000000000000000000e+00 1.000000000000000000e+00 1.000000000000000000e+00 9.999687500000000728e-01 9.999687500000000728e-01 9.999687500000000728e-01 9.998750000000000693e-01 9.999062500000001075e-01 9.996875000000000622e-01 9.994687500000001279e-01 9.992187500000000444e-01 9.992187500000000444e-01 9.948750000000000648e-01 9.666874999999999218e-01 7.956250000000000266e-01 5.669999999999999485e-01 2.791249999999999565e-01 2.561874999999999569e-01 2.557187499999999947e-01 2.531562500000000826e-01 2.505937500000000040e-01 2.510625000000000218e-01 2.506875000000000075e-01 2.504062500000000524e-01 2.508437500000000320e-01 2.510000000000000009e-01 2.502812500000000107e-01 2.502812500000000107e-01 2.505625000000000213e-01 2.500000000000000555e-01 2.500000000000000000e-01 2.487187500000000162e-01 2.474375000000000324e-01 2.424375000000000002e-01 2.356250000000000289e-01
1.000000000000000000e+00 1.000000000000000000e+00 1.000000000000000000e+00 1.000000000000000000e+00 1.000000000000000000e+00 1.000000000000000000e+00 1.000000000000000000e+00 1.000000000000000000e+00 1.000000000000000000e+00 1.000000000000000000e+00 1.000000000000000000e+00 1.000000000000000000e+00 1.000000000000000000e+00 1.000000000000000000e+00 1.000000000000000000e+00 1.000000000000000000e+00 1.000000000000000000e+00 1.000000000000000000e+00 1.000000000000000000e+00 1.000000000000000000e+00 1.000000000000000000e+00 1.000000000000000000e+00 1.000000000000000000e+00 1.000000000000000000e+00 1.000000000000000000e+00 1.000000000000000000e+00 1.000000000000000000e+00 1.000000000000000000e+00 1.000000000000000000e+00 1.000000000000000000e+00 1.000000000000000000e+00 1.000000000000000000e+00 9.999687500000000728e-01 9.997812500000000657e-01 9.998750000000000693e-01 9.998437499999999201e-01 9.995625000000000204e-01 9.992499999999999716e-01 9.973750000000001226e-01 9.965624999999999067e-01 8.889687499999998632e-01 7.064375000000000515e-01 4.296562500000000173e-01 2.586875000000000147e-01 2.541562499999999725e-01 2.540937500000000071e-01 2.506562500000000249e-01 2.511249999999999871e-01 2.503125000000000488e-01 2.518437500000000329e-01 2.500937500000000036e-01 2.507500000000000284e-01 2.505312499999999831e-01 2.514375000000000360e-01 2.505312499999999831e-01 2.501250000000000417e-01 2.499687500000000173e-01 2.500000000000000000e-01 2.500312500000000382e-01 2.500000000000000000e-01 2.496875000000000067e-01
1.000000000000000000e+00 1.000000000000000000e+00 1.000000000000000000e+00 1.000000000000000000e+00 1.000000000000000000e+00 1.000000000000000000e+00 1.000000000000000000e+00 1.000000000000000000e+00 1.000000000000000000e+00 1.000000000000000000e+00 1.000000000000000000e+00 1.000000000000000000e+00 1.000000000000000000e+00 1.000000000000000000e+00 9.999687500000000728e-01 1.000000000000000000e+00 1.000000000000000000e+00 1.000000000000000000e+00 1.000000000000000000e+00 1.000000000000000000e+00 1.000000000000000000e+00 1.000000000000000000e+00 1.000000000000000000e+00 1.000000000000000000e+00 1.000000000000000000e+00 1.000000000000000000e+00 1.000000000000000000e+00 1.000000000000000000e+00 1.000000000000000000e+00 1.000000000000000000e+00 1.000000000000000000e+00 9.999687500000000728e-01 9.999687500000000728e-01 9.998437499999999201e-01 1.000000000000000000e+00 9.997812500000000657e-01 9.997812500000000657e-01 9.991562500000000790e-01 9.996874999999999512e-01 9.976249999999999840e-01 9.858750000000000568e-01 9.210625000000000062e-01 6.197812499999999503e-01 3.129062499999999969e-01 2.660624999999999796e-01 2.530625000000000235e-01 2.522812500000000124e-01 2.505937500000000040e-01 2.518124999999999947e-01 2.508124999999999938e-01 2.507499999999999729e-01 2.508124999999999938e-01 2.502812500000000107e-01 2.502187500000000453e-01 2.501562499999999689e-01 2.500000000000000000e-01 2.501250000000000417e-01 2.500312500000000382e-01 2.495937500000000031e-01 2.499062499999999964e-01 2.499687500000000173e-01
1.000000000000000000e+00 1.000000000000000000e+00 1.000000000000000000e+00 1.000000000000000000e+00 1.000000000000000000e+00 1.000000000000000000e+00 1.000000000000000000e+00 1.000000000000000000e+00 1.000000000000000000e+00 1.000000000000000000e+00 1.000000000000000000e+00 1.000000000000000000e+00 1.000000000000000000e+00 1.000000000000000000e+00 1.000000000000000000e+00 1.000000000000000000e+00 1.000000000000000000e+00 1.000000000000000000e+00 1.000000000000000000e+00 1.000000000000000000e+00 1.000000000000000000e+00 1.000000000000000000e+00 1.000000000000000000e+00 1.000000000000000000e+00 1.000000000000000000e+00 1.000000000000000000e+00 1.000000000000000000e+00 1.000000000000000000e+00 1.000000000000000000e+00 1.000000000000000000e+00 9.999687500000000728e-01 1.000000000000000000e+00 1.000000000000000000e+00 9.999687500000000728e-01 9.999062500000001075e-01 9.999375000000000346e-01 9.998437499999999201e-01 9.997812500000000657e-01 9.996249999999999858e-01 9.997812500000000657e-01 9.988124999999999920e-01 9.907499999999999085e-01 7.617500000000000382e-01 6.849999999999999423e-01 3.615312499999999707e-01 2.576874999999999583e-01 2.510000000000000009e-01 2.522500000000000298e-01 2.509687500000000182e-01 2.504062500000000524e-01 2.499687499999999896e-01 2.501562499999999689e-01 2.492812499999999820e-01 2.500000000000000000e-01 2.504062499999999969e-01 2.505625000000000213e-01 2.500625000000000209e-01 2.504687500000000178e-01 2.500312500000000382e-01 2.499687500000000173e-01 2.500624999999999654e-01
1.000000000000000000e+00 1.000000000000000000e+00 1.000000000000000000e+00 1.000000000000000000e+00 1.000000000000000000e+00 1.000000000000000000e+00 1.000000000000000000e+00 1.000000000000000000e+00 1.000000000000000000e+00 1.000000000000000000e+00 1.000000000000000000e+00 1.000000000000000000e+00 1.000000000000000000e+00 1.000000000000000000e+00 1.000000000000000000e+00 1.000000000000000000e+00 1.000000000000000000e+00 1.000000000000000000e+00 1.000000000000000000e+00 1.000000000000000000e+00 1.000000000000000000e+00 1.000000000000000000e+00 1.000000000000000000e+00 1.000000000000000000e+00 1.000000000000000000e+00 1.000000000000000000e+00 1.000000000000000000e+00 9.999687500000000728e-01 1.000000000000000000e+00 9.999687500000000728e-01 9.999687500000000728e-01 1.000000000000000000e+00 9.999687500000000728e-01 9.999687500000000728e-01 9.999687500000000728e-01 9.999062500000001075e-01 9.997812500000000657e-01 9.998124999999999929e-01 9.997187500000001004e-01 9.993124999999999369e-01 9.979375000000001439e-01 9.975312500000000915e-01 9.609999999999999654e-01 6.744062499999999849e-01 5.050937500000000080e-01 2.893749999999999933e-01 2.569374999999999298e-01 2.514374999999999805e-01 2.506875000000000075e-01 2.507812499999999556e-01 2.500937500000000036e-01 2.503437499999999760e-01 2.505312499999999831e-01 2.499687499999999896e-01 2.509375000000000355e-01 2.509687500000000182e-01 2.502187500000000453e-01 2.500312500000000382e-01 2.502812500000000107e-01 2.500000000000000000e-01 2.503437499999999760e-01
1.000000000000000000e+00 1.000000000000000000e+00 1.000000000000000000e+00 1.000000000000000000e+00 1.000000000000000000e+00 1.000000000000000000e+00 1.000000000000000000e+00 1.000000000000000000e+00 1.000000000000000000e+00 1.000000000000000000e+00 1.000000000000000000e+00 1.000000000000000000e+00 1.000000000000000000e+00 1.000000000000000000e+00 1.000000000000000000e+00 1.000000000000000000e+00 1.000000000000000000e+00 1.000000000000000000e+00 1.000000000000000000e+00 1.000000000000000000e+00 1.000000000000000000e+00 1.000000000000000000e+00 1.000000000000000000e+00 1.000000000000000000e+00 1.000000000000000000e+00 1.000000000000000000e+00 1.000000000000000000e+00 1.000000000000000000e+00 1.000000000000000000e+00 1.000000000000000000e+00 1.000000000000000000e+00 1.000000000000000000e+00 1.000000000000000000e+00 9.999687500000000728e-01 9.999687500000000728e-01 9.999687500000000728e-01 9.999375000000000346e-01 9.998750000000000693e-01 9.996249999999999858e-01 9.992812499999998987e-01 9.994374999999999787e-01 9.984687500000000160e-01 9.974062499999998277e-01 9.590312500000000018e-01 6.947500000000000897e-01 4.464062500000000044e-01 2.773125000000000173e-01 2.541562499999999725e-01 2.541249999999999898e-01 2.508124999999999938e-01 2.510624999999999662e-01 2.507812500000000111e-01 2.505937500000000040e-01 2.502187500000000453e-01 2.500000000000000000e-01 2.501562499999999689e-01 2.502187500000000453e-01 2.507187499999999902e-01 2.501875000000000071e-01 2.503437499999999760e-01 2.500000000000000000e-01
1.000000000000000000e+00 1.000000000000000000e+00 1.000000000000000000e+00 1.000000000000000000e+00 1.000000000000000000e+00 1.000000000000000000e+00 1.000000000000000000e+00 1.000000000000000000e+00 1.000000000000000000e+00 1.000000000000000000e+00 1.000000000000000000e+00 1.000000000000000000e+00 1.000000000000000000e+00 1.000000000000000000e+00 1.000000000000000000e+00 1.000000000000000000e+00 1.000000000000000000e+00 1.000000000000000000e+00 1.000000000000000000e+00 1.000000000000000000e+00 1.000000000000000000e+00 1.000000000000000000e+00 1.000000000000000000e+00 1.000000000000000000e+00 1.000000000000000000e+00 1.000000000000000000e+00 1.000000000000000000e+00 1.000000000000000000e+00 1.000000000000000000e+00 1.000000000000000000e+00 1.000000000000000000e+00 1.000000000000000000e+00 1.000000000000000000e+00 1.000000000000000000e+00 1.000000000000000000e+00 9.999687500000000728e-01 9.999062500000001075e-01 9.998749999999999583e-01 9.995937500000000586e-01 9.997187499999998783e-01 9.995000000000000551e-01 9.988124999999999920e-01 9.979999999999999982e-01 9.969062499999999938e-01 9.731562500000000560e-01 7.266250000000000764e-01 5.143437499999999885e-01 3.009687500000000071e-01 2.546249999999999902e-01 2.510625000000000218e-01 2.508750000000000147e-01 2.502812500000000107e-01 2.507499999999999729e-01 2.501875000000000071e-01 2.502187500000000453e-01 2.502499999999999725e-01 2.501562499999999689e-01 2.500625000000000209e-01 2.500000000000000000e-01 2.500312500000000382e-01 2.503125000000000488e-01
1.000000000000000000e+00 1.000000000000000000e+00 1.000000000000000000e+00 1.000000000000000000e+00 1.000000000000000000e+00 1.000000000000000000e+00 1.000000000000000000e+00 1.000000000000000000e+00 1.000000000000000000e+00 1.000000000000000000e+00 1.000000000000000000e+00 1.000000000000000000e+00 1.000000000000000000e+00 1.000000000000000000e+00 1.000000000000000000e+00 1.000000000000000000e+00 1.000000000000000000e+00 1.000000000000000000e+00 1.000000000000000000e+00 1.000000000000000000e+00 1.000000000000000000e+00 1.000000000000000000e+00 1.000000000000000000e+00 1.000000000000000000e+00 1.000000000000000000e+00 1.000000000000000000e+00 1.000000000000000000e+00 1.000000000000000000e+00 1.000000000000000000e+00 1.000000000000000000e+00 1.000000000000000000e+00 1.000000000000000000e+00 1.000000000000000000e+00 1.000000000000000000e+00 1.000000000000000000e+00 1.000000000000000000e+00 1.000000000000000000e+00 9.999375000000000346e-01 9.999062500000001075e-01 9.996562499999999130e-01 9.997187499999998783e-01 9.995937500000000586e-01 9.981250000000001510e-01 9.985312499999998703e-01 9.860937499999999911e-01 8.552500000000000657e-01 5.973749999999998783e-01 3.393749999999999822e-01 2.600312499999999916e-01 2.517500000000000293e-01 2.505000000000000004e-01 2.503749999999999587e-01 2.502499999999999725e-01 2.501875000000000071e-01 2.505312499999999831e-01 2.504062499999999969e-01 2.502812500000000107e-01 2.507499999999999729e-01 2.504062499999999969e-01 2.500312500000000382e-01 2.500000000000000000e-01
1.000000000000000000e+00 1.000000000000000000e+00 1.000000000000000000e+00 1.000000000000000000e+00 1.000000000000000000e+00 1.000000000000000000e+00 1.000000000000000000e+00 1.000000000000000000e+00 1.000000000000000000e+00 1.000000000000000000e+00 1.000000000000000000e+00 1.000000000000000000e+00 1.000000000000000000e+00 1.000000000000000000e+00 1.000000000000000000e+00 1.000000000000000000e+00 1.000000000000000000e+00 1.000000000000000000e+00 1.000000000000000000e+00 1.000000000000000000e+00 1.000000000000000000e+00 1.000000000000000000e+00 1.000000000000000000e+00 1.000000000000000000e+00 1.000000000000000000e+00 1.000000000000000000e+00 1.000000000000000000e+00 1.000000000000000000e+00 1.000000000000000000e+00 1.000000000000000000e+00 1.000000000000000000e+00 1.000000000000000000e+00 1.000000000000000000e+00 1.000000000000000000e+00 1.000000000000000000e+00 1.000000000000000000e+00 9.999375000000000346e-01 9.999062500000001075e-01 9.999687500000000728e-01 9.997812500000000657e-01 9.996562499999999130e-01 9.998124999999999929e-01 9.994062500000000515e-01 9.984687500000000160e-01 9.968437500000000284e-01 9.953749999999998987e-01 8.711562499999999654e-01 7.158437500000000009e-01 3.827812500000000173e-01 2.631249999999999423e-01 2.514999999999999458e-01 2.525312499999999849e-01 2.517812499999999565e-01 2.508124999999999938e-01 2.501249999999999862e-01 2.503124999999999933e-01 2.507500000000000284e-01 2.500312500000000382e-01 2.501875000000000071e-01 2.502187499999999898e-01 2.504687500000000178e-01
1.000000000000000000e+00 1.000000000000000000e+00 1.000000000000000000e+00 1.000000000000000000e+00 1.000000000000000000e+00 1.000000000000000000e+00 1.000000000000000000e+00 1.000000000000000000e+00 1.000000000000000000e+00 1.000000000000000000e+00 1.000000000000000000e+00 1.000000000000000000e+00 1.000000000000000000e+00 1.000000000000000000e+00 1.000000000000000000e+00 1.000000000000000000e+00 1.000000000000000000e+00 1.000000000000000000e+00 1.000000000000000000e+00 1.000000000000000000e+00 1.000000000000000000e+00 1.000000000000000000e+00 1.000000000000000000e+00 1.000000000000000000e+00 1.000000000000000000e+00 1.000000000000000000e+00 1.000000000000000000e+00 1.000000000000000000e+00 1.000000000000000000e+00 1.000000000000000000e+00 1.000000000000000000e+00 1.000000000000000000e+00 1.000000000000000000e+00 1.000000000000000000e+00 1.000000000000000000e+00 1.000000000000000000e+00 1.000000000000000000e+00 1.000000000000000000e+00 1.000000000000000000e+00 9.998437499999999201e-01 9.998437499999999201e-01 9.997187500000001004e-01 9.998124999999999929e-01 9.995625000000000204e-01 9.988749999999999574e-01 9.982499999999999707e-01 9.880937499999999929e-01 7.071250000000000036e-01 5.413750000000000506e-01 3.074374999999999747e-01 2.678124999999999534e-01 2.507499999999999729e-01 2.507499999999999729e-01 2.504062499999999969e-01 2.504687500000000178e-01 2.502187500000000453e-01 2.501250000000000417e-01 2.501250000000000417e-01 2.503437499999999760e-01 2.502187500000000453e-01 2.500937500000000036e-01
1.000000000000000000e+00 1.000000000000000000e+00 1.000000000000000000e+00 1.000000000000000000e+00 1.000000000000000000e+00 1.000000000000000000e+00 1.000000000000000000e+00 1.000000000000000000e+00 1.000000000000000000e+00 1.000000000000000000e+00 1.000000000000000000e+00 1.000000000000000000e+00 1.000000000000000000e+00 1.000000000000000000e+00 1.000000000000000000e+00 1.000000000000000000e+00 1.000000000000000000e+00 1.000000000000000000e+00 1.000000000000000000e+00 1.000000000000000000e+00 1.000000000000000000e+00 1.000000000000000000e+00 1.000000000000000000e+00 1.000000000000000000e+00 1.000000000000000000e+00 1.000000000000000000e+00 1.000000000000000000e+00 1.000000000000000000e+00 1.000000000000000000e+00 1.000000000000000000e+00 1.000000000000000000e+00 1.000000000000000000e+00 1.000000000000000000e+00 1.000000000000000000e+00 1.000000000000000000e+00 1.000000000000000000e+00 1.000000000000000000e+00 9.999375000000000346e-01 9.999687500000000728e-01 1.000000000000000000e+00 9.999062500000001075e-01 9.996874999999999512e-01 9.998750000000000693e-01 9.994687500000001279e-01 9.997500000000000275e-01 9.981249999999999289e-01 9.982499999999999707e-01 9.838124999999999787e-01 6.750312499999999716e-01 6.485625000000000417e-01 3.248125000000000595e-01 2.586249999999999938e-01 2.510625000000000218e-01 2.505000000000000004e-01 2.500624999999999654e-01 2.504374999999999796e-01 2.500312500000000382e-01 2.500000000000000000e-01 2.500312500000000382e-01 2.502812500000000107e-01 2.501875000000000071e-01
1.000000000000000000e+00 1.000000000000000000e+00 1.000000000000000000e+00 1.000000000000000000e+00 1.000000000000000000e+00 1.000000000000000000e+00 1.000000000000000000e+00 1.000000000000000000e+00 1.000000000000000000e+00 1.000000000000000000e+00 1.000000000000000000e+00 1.000000000000000000e+00 1.000000000000000000e+00 1.000000000000000000e+00 1.000000000000000000e+00 1.000000000000000000e+00 1.000000000000000000e+00 1.000000000000000000e+00 1.000000000000000000e+00 1.000000000000000000e+00 1.000000000000000000e+00 1.000000000000000000e+00 1.000000000000000000e+00 1.000000000000000000e+00 1.000000000000000000e+00 1.000000000000000000e+00 1.000000000000000000e+00 1.000000000000000000e+00 1.000000000000000000e+00 1.000000000000000000e+00 1.000000000000000000e+00 1.000000000000000000e+00 1.000000000000000000e+00 1.000000000000000000e+00 1.000000000000000000e+00 1.000000000000000000e+00 1.000000000000000000e+00 1.000000000000000000e+00 9.999687500000000728e-01 9.999687500000000728e-01 9.998437499999999201e-01 9.999062500000001075e-01 9.998124999999999929e-01 9.998437499999999201e-01 9.996249999999999858e-01 9.997187499999998783e-01 9.984374999999999778e-01 9.979999999999999982e-01 9.480000000000000648e-01 6.820625000000000160e-01 5.127499999999999281e-01 3.128750000000000142e-01 2.514687500000000187e-01 2.523437499999999778e-01 2.504687499999999623e-01 2.503437499999999760e-01 2.510000000000000009e-01 2.512500000000000289e-01 2.500937500000000036e-01 2.509062499999999973e-01 2.502187500000000453e-01
1.000000000000000000e+00 1.000000000000000000e+00 1.000000000000000000e+00 1.000000000000000000e+00 1.000000000000000000e+00 1.000000000000000000e+00 1.000000000000000000e+00 1.000000000000000000e+00 1.000000000000000000e+00 1.000000000000000000e+00 1.000000000000000000e+00 1.000000000000000000e+00 1.000000000000000000e+00 1.000000000000000000e+00 1.000000000000000000e+00 1.000000000000000000e+00 1.000000000000000000e+00 1.000000000000000000e+00 1.000000000000000000e+00 1.000000000000000000e+00 1.000000000000000000e+00 1.000000000000000000e+00 1.000000000000000000e+00 1.000000000000000000e+00 1.000000000000000000e+00 1.000000000000000000e+00 1.000000000000000000e+00 1.000000000000000000e+00 1.000000000000000000e+00 1.000000000000000000e+00 1.000000000000000000e+00 1.000000000000000000e+00 1.000000000000000000e+00 1.000000000000000000e+00 1.000000000000000000e+00 1.000000000000000000e+00 1.000000000000000000e+00 1.000000000000000000e+00 1.000000000000000000e+00 1.000000000000000000e+00 9.999375000000000346e-01 9.998750000000000693e-01 9.998750000000000693e-01 9.997500000000000275e-01 9.997500000000000275e-01 9.996562499999999130e-01 9.994687499999999059e-01 9.982499999999999707e-01 9.989999999999999991e-01 8.939375000000000515e-01 7.313437500000000702e-01 3.201875000000000138e-01 2.831250000000000155e-01 2.577812499999999618e-01 2.524374999999999813e-01 2.515625000000000222e-01 2.508437499999999765e-01 2.510937500000000044e-01 2.502812500000000107e-01 2.500312500000000382e-01 2.501875000000000071e-01
1.000000000000000000e+00 1.000000000000000000e+00 1.000000000000000000e+00 1.000000000000000000e+00 1.000000000000000000e+00 1.000000000000000000e+00 1.000000000000000000e+00 1.000000000000000000e+00 1.000000000000000000e+00 1.000000000000000000e+00 1.000000000000000000e+00 1.000000000000000000e+00 1.000000000000000000e+00 1.000000000000000000e+00 1.000000000000000000e+00 1.000000000000000000e+00 1.000000000000000000e+00 1.000000000000000000e+00 1.000000000000000000e+00 1.000000000000000000e+00 1.000000000000000000e+00 1.000000000000000000e+00 1.000000000000000000e+00 1.000000000000000000e+00 1.000000000000000000e+00 1.000000000000000000e+00 1.000000000000000000e+00 1.000000000000000000e+00 1.000000000000000000e+00 1.000000000000000000e+00 1.000000000000000000e+00 1.000000000000000000e+00 1.000000000000000000e+00 1.000000000000000000e+00 1.000000000000000000e+00 1.000000000000000000e+00 1.000000000000000000e+00 1.000000000000000000e+00 1.000000000000000000e+00 1.000000000000000000e+00 9.999375000000000346e-01 9.999687500000000728e-01 9.999375000000000346e-01 9.998750000000000693e-01 9.999687500000000728e-01 9.996562499999999130e-01 9.996249999999999858e-01 9.992187500000000444e-01 9.985625000000000195e-01 9.934687500000001226e-01 8.236562500000002007e-01 5.513437500000000213e-01 3.715312499999999796e-01 2.892500000000000071e-01 2.522187499999999916e-01 2.505312499999999831e-01 2.513124999999999387e-01 2.503750000000000142e-01 2.503125000000000488e-01 2.502499999999999725e-01 2.501875000000000071e-01
1.000000000000000000e+00 1.000000000000000000e+00 1.000000000000000000e+00 1.000000000000000000e+00 1.000000000000000000e+00 1.000000000000000000e+00 1.000000000000000000e+00 1.000000000000000000e+00 1.000000000000000000e+00 1.000000000000000000e+00 1.000000000000000000e+00 1.000000000000000000e+00 1.000000000000000000e+00 1.000000000000000000e+00 1.000000000000000000e+00 1.000000000000000000e+00 1.000000000000000000e+00 1.000000000000000000e+00 1.000000000000000000e+00 1.000000000000000000e+00 1.000000000000000000e+00 1.000000000000000000e+00 1.000000000000000000e+00 1.000000000000000000e+00 1.000000000000000000e+00 1.000000000000000000e+00 1.000000000000000000e+00 1.000000000000000000e+00 1.000000000000000000e+00 1.000000000000000000e+00 1.000000000000000000e+00 1.000000000000000000e+00 1.000000000000000000e+00 1.000000000000000000e+00 1.000000000000000000e+00 1.000000000000000000e+00 1.000000000000000000e+00 1.000000000000000000e+00 1.000000000000000000e+00 1.000000000000000000e+00 1.000000000000000000e+00 1.000000000000000000e+00 9.999062500000001075e-01 9.999687500000000728e-01 9.999375000000000346e-01 9.997812500000000657e-01 9.997187500000001004e-01 9.997187500000001004e-01 9.995937500000000586e-01 9.951562499999999645e-01 9.943125000000000435e-01 7.984062499999999840e-01 6.401875000000000204e-01 3.344375000000000542e-01 2.983437500000000187e-01 2.608125000000000027e-01 2.513124999999999942e-01 2.505937500000000040e-01 2.503124999999999933e-01 2.500625000000000209e-01 2.500000000000000000e-01
1.000000000000000000e+00 1.000000000000000000e+00 1.000000000000000000e+00 1.000000000000000000e+00 1.000000000000000000e+00 1.000000000000000000e+00 1.000000000000000000e+00 1.000000000000000000e+00 1.000000000000000000e+00 1.000000000000000000e+00 1.000000000000000000e+00 1.000000000000000000e+00 1.000000000000000000e+00 1.000000000000000000e+00 1.000000000000000000e+00 1.000000000000000000e+00 1.000000000000000000e+00 1.000000000000000000e+00 1.000000000000000000e+00 1.000000000000000000e+00 1.000000000000000000e+00 1.000000000000000000e+00 1.000000000000000000e+00 1.000000000000000000e+00 1.000000000000000000e+00 1.000000000000000000e+00 1.000000000000000000e+00 1.000000000000000000e+00 1.000000000000000000e+00 1.000000000000000000e+00 1.000000000000000000e+00 1.000000000000000000e+00 1.000000000000000000e+00 1.000000000000000000e+00 1.000000000000000000e+00 1.000000000000000000e+00 1.000000000000000000e+00 1.000000000000000000e+00 1.000000000000000000e+00 1.000000000000000000e+00 1.000000000000000000e+00 1.000000000000000000e+00 1.000000000000000000e+00 1.000000000000000000e+00 9.999062500000001075e-01 9.998437500000001421e-01 9.996562500000001350e-01 9.996249999999999858e-01 9.995625000000000204e-01 9.991250000000000409e-01 9.973749999999999005e-01 9.902187500000000364e-01 7.573124999999999440e-01 5.266250000000000098e-01 3.107187500000000435e-01 2.533124999999999960e-01 2.517812499999999565e-01 2.517500000000000293e-01 2.510312499999999836e-01 2.501875000000000071e-01 2.506562500000000249e-01
1.000000000000000000e+00 1.000000000000000000e+00 1.000000000000000000e+00 1.000000000000000000e+00 1.000000000000000000e+00 1.000000000000000000e+00 1.000000000000000000e+00 1.000000000000000000e+00 1.000000000000000000e+00 1.000000000000000000e+00 1.000000000000000000e+00 1.000000000000000000e+00 1.000000000000000000e+00 1.000000000000000000e+00 1.000000000000000000e+00 1.000000000000000000e+00 1.000000000000000000e+00 1.000000000000000000e+00 1.000000000000000000e+00 1.000000000000000000e+00 1.000000000000000000e+00 1.000000000000000000e+00 1.000000000000000000e+00 1.000000000000000000e+00 1.000000000000000000e+00 1.000000000000000000e+00 1.000000000000000000e+00 1.000000000000000000e+00 1.000000000000000000e+00 1.000000000000000000e+00 1.000000000000000000e+00 1.000000000000000000e+00 1.000000000000000000e+00 1.000000000000000000e+00 1.000000000000000000e+00 1.000000000000000000e+00 1.000000000000000000e+00 1.000000000000000000e+00 1.000000000000000000e+00 1.000000000000000000e+00 1.000000000000000000e+00 9.999687500000000728e-01 9.999687500000000728e-01 9.999687500000000728e-01 9.999375000000000346e-01 9.999062500000001075e-01 9.999375000000000346e-01 9.998124999999997708e-01 9.995312499999998712e-01 9.990937500000001137e-01 9.988124999999999920e-01 9.980624999999999636e-01 9.735937500000000355e-01 7.761562499999999920e-01 5.668124999999999414e-01 2.746875000000000289e-01 2.595312499999999911e-01 2.536562500000000275e-01 2.509374999999999800e-01 2.510000000000000009e-01 2.502812500000000107e-01
1.000000000000000000e+00 1.000000000000000000e+00 1.000000000000000000e+00 1.000000000000000000e+00 1.000000000000000000e+00 1.000000000000000000e+00 1.000000000000000000e+00 1.000000000000000000e+00 1.000000000000000000e+00 1.000000000000000000e+00 1.000000000000000000e+00 1.000000000000000000e+00 1.000000000000000000e+00 1.000000000000000000e+00 1.000000000000000000e+00 1.000000000000000000e+00 1.000000000000000000e+00 1.000000000000000000e+00 1.000000000000000000e+00 1.000000000000000000e+00 1.000000000000000000e+00 1.000000000000000000e+00 1.000000000000000000e+00 1.000000000000000000e+00 1.000000000000000000e+00 1.000000000000000000e+00 1.000000000000000000e+00 1.000000000000000000e+00 1.000000000000000000e+00 1.000000000000000000e+00 1.000000000000000000e+00 1.000000000000000000e+00 1.000000000000000000e+00 1.000000000000000000e+00 1.000000000000000000e+00 1.000000000000000000e+00 1.000000000000000000e+00 1.000000000000000000e+00 1.000000000000000000e+00 1.000000000000000000e+00 1.000000000000000000e+00 1.000000000000000000e+00 1.000000000000000000e+00 9.999687500000000728e-01 9.999375000000000346e-01 9.999375000000000346e-01 9.998750000000000693e-01 9.998437499999999201e-01 9.997187499999998783e-01 9.998124999999999929e-01 9.992812499999998987e-01 9.990312500000000373e-01 9.964375000000000870e-01 9.197499999999999565e-01 6.852812499999999529e-01 5.114374999999999893e-01 3.086250000000000382e-01 2.537812500000000138e-01 2.507499999999999729e-01 2.518124999999999392e-01 2.501249999999999862e-01
1.000000000000000000e+00 1.000000000000000000e+00 1.000000000000000000e+00 1.000000000000000000e+00 1.000000000000000000e+00 1.000000000000000000e+00 1.000000000000000000e+00 1.000000000000000000e+00 1.000000000000000000e+00 1.000000000000000000e+00 1.000000000000000000e+00 1.000000000000000000e+00 1.000000000000000000e+00 1.000000000000000000e+00 1.000000000000000000e+00 1.000000000000000000e+00 1.000000000000000000e+00 1.000000000000000000e+00 1.000000000000000000e+00 1.000000000000000000e+00 1.000000000000000000e+00 1.000000000000000000e+00 1.000000000000000000e+00 1.000000000000000000e+00 1.000000000000000000e+00 1.000000000000000000e+00 1.000000000000000000e+00 1.000000000000000000e+00 1.000000000000000000e+00 1.000000000000000000e+00 1.000000000000000000e+00 1.000000000000000000e+00 1.000000000000000000e+00 1.000000000000000000e+00 1.000000000000000000e+00 1.000000000000000000e+00 1.000000000000000000e+00 1.000000000000000000e+00 1.000000000000000000e+00 1.000000000000000000e+00 1.000000000000000000e+00 1.000000000000000000e+00 1.000000000000000000e+00 1.000000000000000000e+00 9.999375000000000346e-01 9.999687500000000728e-01 9.999687500000000728e-01 9.998125000000002149e-01 9.996562500000001350e-01 9.995625000000000204e-01 9.995937500000000586e-01 9.993437500000000862e-01 9.989062499999998845e-01 9.978749999999999565e-01 9.387187499999999352e-01 6.684374999999999067e-01 3.534062499999999774e-01 2.532500000000000306e-01 2.540937500000000071e-01 2.518124999999999947e-01 2.509374999999999800e-01
1.000000000000000000e+00 1.000000000000000000e+00 1.000000000000000000e+00 1.000000000000000000e+00 1.000000000000000000e+00 1.000000000000000000e+00 1.000000000000000000e+00 1.000000000000000000e+00 1.000000000000000000e+00 1.000000000000000000e+00 1.000000000000000000e+00 1.000000000000000000e+00 1.000000000000000000e+00 1.000000000000000000e+00 1.000000000000000000e+00 1.000000000000000000e+00 1.000000000000000000e+00 1.000000000000000000e+00 1.000000000000000000e+00 1.000000000000000000e+00 1.000000000000000000e+00 1.000000000000000000e+00 1.000000000000000000e+00 1.000000000000000000e+00 1.000000000000000000e+00 1.000000000000000000e+00 1.000000000000000000e+00 1.000000000000000000e+00 1.000000000000000000e+00 1.000000000000000000e+00 1.000000000000000000e+00 1.000000000000000000e+00 1.000000000000000000e+00 1.000000000000000000e+00 1.000000000000000000e+00 1.000000000000000000e+00 1.000000000000000000e+00 1.000000000000000000e+00 1.000000000000000000e+00 1.000000000000000000e+00 1.000000000000000000e+00 1.000000000000000000e+00 9.999687500000000728e-01 1.000000000000000000e+00 1.000000000000000000e+00 1.000000000000000000e+00 1.000000000000000000e+00 9.999687500000000728e-01 9.998750000000000693e-01 9.995625000000000204e-01 9.995937500000000586e-01 9.994374999999999787e-01 9.989999999999999991e-01 9.988124999999999920e-01 9.896249999999998659e-01 8.800000000000001155e-01 6.362187499999999440e-01 5.453749999999999432e-01 2.811562499999999964e-01 2.507187499999999902e-01 2.514687499999999631e-01
1.000000000000000000e+00 1.000000000000000000e+00 1.000000000000000000e+00 1.000000000000000000e+00 1.000000000000000000e+00 1.000000000000000000e+00 1.000000000000000000e+00 1.000000000000000000e+00 1.000000000000000000e+00 1.000000000000000000e+00 1.000000000000000000e+00 1.000000000000000000e+00 1.000000000000000000e+00 1.000000000000000000e+00 1.000000000000000000e+00 1.000000000000000000e+00 1.000000000000000000e+00 1.000000000000000000e+00 1.000000000000000000e+00 1.000000000000000000e+00 1.000000000000000000e+00 1.000000000000000000e+00 1.000000000000000000e+00 1.000000000000000000e+00 1.000000000000000000e+00 1.000000000000000000e+00 1.000000000000000000e+00 1.000000000000000000e+00 1.000000000000000000e+00 1.000000000000000000e+00 1.000000000000000000e+00 1.000000000000000000e+00 1.000000000000000000e+00 1.000000000000000000e+00 1.000000000000000000e+00 1.000000000000000000e+00 1.000000000000000000e+00 1.000000000000000000e+00 1.000000000000000000e+00 1.000000000000000000e+00 1.000000000000000000e+00 1.000000000000000000e+00 1.000000000000000000e+00 1.000000000000000000e+00 9.999687500000000728e-01 1.000000000000000000e+00 1.000000000000000000e+00 1.000000000000000000e+00 9.998750000000000693e-01 9.998437499999999201e-01 9.997500000000000275e-01 9.994999999999999440e-01 9.995000000000000551e-01 9.982187500000000435e-01 9.994062500000000515e-01 9.886562500000000142e-01 9.021250000000000657e-01 5.856875000000000275e-01 3.295937499999999631e-01 2.739999999999999658e-01 2.515000000000000013e-01
1.000000000000000000e+00 1.000000000000000000e+00 1.000000000000000000e+00 1.000000000000000000e+00 1.000000000000000000e+00 1.000000000000000000e+00 1.000000000000000000e+00 1.000000000000000000e+00 1.000000000000000000e+00 1.000000000000000000e+00 1.000000000000000000e+00 1.000000000000000000e+00 1.000000000000000000e+00 1.000000000000000000e+00 1.000000000000000000e+00 1.000000000000000000e+00 1.000000000000000000e+00 1.000000000000000000e+00 1.000000000000000000e+00 1.000000000000000000e+00 1.000000000000000000e+00 1.000000000000000000e+00 1.000000000000000000e+00 1.000000000000000000e+00 1.000000000000000000e+00 1.000000000000000000e+00 1.000000000000000000e+00 1.000000000000000000e+00 1.000000000000000000e+00 1.000000000000000000e+00 1.000000000000000000e+00 1.000000000000000000e+00 1.000000000000000000e+00 1.000000000000000000e+00 1.000000000000000000e+00 1.000000000000000000e+00 1.000000000000000000e+00 1.000000000000000000e+00 1.000000000000000000e+00 1.000000000000000000e+00 1.000000000000000000e+00 1.000000000000000000e+00 1.000000000000000000e+00 1.000000000000000000e+00 1.000000000000000000e+00 1.000000000000000000e+00 1.000000000000000000e+00 9.999375000000000346e-01 9.999687500000000728e-01 9.999062500000001075e-01 9.998124999999999929e-01 9.996562499999999130e-01 9.995937500000000586e-01 9.996562499999999130e-01 9.996562499999999130e-01 9.980312500000000364e-01 9.853437499999999627e-01 7.405625000000000124e-01 5.622187500000001004e-01 3.354687499999999822e-01 2.711562499999999321e-01
1.000000000000000000e+00 1.000000000000000000e+00 1.000000000000000000e+00 1.000000000000000000e+00 1.000000000000000000e+00 1.000000000000000000e+00 1.000000000000000000e+00 1.000000000000000000e+00 1.000000000000000000e+00 1.000000000000000000e+00 1.000000000000000000e+00 1.000000000000000000e+00 1.000000000000000000e+00 1.000000000000000000e+00 1.000000000000000000e+00 1.000000000000000000e+00 1.000000000000000000e+00 1.000000000000000000e+00 1.000000000000000000e+00 1.000000000000000000e+00 1.000000000000000000e+00 1.000000000000000000e+00 1.000000000000000000e+00 1.000000000000000000e+00 1.000000000000000000e+00 1.000000000000000000e+00 1.000000000000000000e+00 1.000000000000000000e+00 1.000000000000000000e+00 1.000000000000000000e+00 1.000000000000000000e+00 1.000000000000000000e+00 1.000000000000000000e+00 1.000000000000000000e+00 1.000000000000000000e+00 1.000000000000000000e+00 1.000000000000000000e+00 1.000000000000000000e+00 1.000000000000000000e+00 1.000000000000000000e+00 1.000000000000000000e+00 1.000000000000000000e+00 1.000000000000000000e+00 1.000000000000000000e+00 1.000000000000000000e+00 1.000000000000000000e+00 1.000000000000000000e+00 1.000000000000000000e+00 9.999687500000000728e-01 9.999687500000000728e-01 9.997812500000000657e-01 9.998437499999999201e-01 9.997499999999999165e-01 9.996249999999999858e-01 9.997499999999999165e-01 9.983125000000001581e-01 9.978124999999999911e-01 9.649062499999999654e-01 7.496562499999999130e-01 5.136875000000000746e-01 3.729062499999999947e-01
1.000000000000000000e+00 1.000000000000000000e+00 1.000000000000000000e+00 1.000000000000000000e+00 1.000000000000000000e+00 1.000000000000000000e+00 1.000000000000000000e+00 1.000000000000000000e+00 1.000000000000000000e+00 1.000000000000000000e+00 1.000000000000000000e+00 1.000000000000000000e+00 1.000000000000000000e+00 1.000000000000000000e+00 1.000000000000000000e+00 1.000000000000000000e+00 1.000000000000000000e+00 1.000000000000000000e+00 1.000000000000000000e+00 1.000000000000000000e+00 1.000000000000000000e+00 1.000000000000000000e+00 1.000000000000000000e+00 1.000000000000000000e+00 1.000000000000000000e+00 1.000000000000000000e+00 1.000000000000000000e+00 1.000000000000000000e+00 1.000000000000000000e+00 1.000000000000000000e+00 1.000000000000000000e+00 1.000000000000000000e+00 1.000000000000000000e+00 1.000000000000000000e+00 1.000000000000000000e+00 1.000000000000000000e+00 1.000000000000000000e+00 1.000000000000000000e+00 1.000000000000000000e+00 1.000000000000000000e+00 1.000000000000000000e+00 1.000000000000000000e+00 1.000000000000000000e+00 1.000000000000000000e+00 1.000000000000000000e+00 1.000000000000000000e+00 1.000000000000000000e+00 1.000000000000000000e+00 9.999375000000000346e-01 9.999687500000000728e-01 9.999375000000000346e-01 9.998124999999999929e-01 9.997187500000001004e-01 9.996874999999999512e-01 9.996874999999999512e-01 9.996562499999999130e-01 9.990937500000001137e-01 9.964999999999999414e-01 9.027187500000000142e-01 7.589375000000000426e-01 5.601562500000000222e-01
1.000000000000000000e+00 1.000000000000000000e+00 1.000000000000000000e+00 1.000000000000000000e+00 1.000000000000000000e+00 1.000000000000000000e+00 1.000000000000000000e+00 1.000000000000000000e+00 1.000000000000000000e+00 1.000000000000000000e+00 1.000000000000000000e+00 1.000000000000000000e+00 1.000000000000000000e+00 1.000000000000000000e+00 1.000000000000000000e+00 1.000000000000000000e+00 1.000000000000000000e+00 1.000000000000000000e+00 1.000000000000000000e+00 1.000000000000000000e+00 1.000000000000000000e+00 1.000000000000000000e+00 1.000000000000000000e+00 1.000000000000000000e+00 1.000000000000000000e+00 1.000000000000000000e+00 1.000000000000000000e+00 1.000000000000000000e+00 1.000000000000000000e+00 1.000000000000000000e+00 1.000000000000000000e+00 1.000000000000000000e+00 1.000000000000000000e+00 1.000000000000000000e+00 1.000000000000000000e+00 1.000000000000000000e+00 1.000000000000000000e+00 1.000000000000000000e+00 1.000000000000000000e+00 1.000000000000000000e+00 1.000000000000000000e+00 1.000000000000000000e+00 1.000000000000000000e+00 1.000000000000000000e+00 1.000000000000000000e+00 1.000000000000000000e+00 1.000000000000000000e+00 1.000000000000000000e+00 1.000000000000000000e+00 9.999687500000000728e-01 9.999375000000000346e-01 9.999375000000000346e-01 9.998124999999999929e-01 9.996562499999999130e-01 9.996249999999999858e-01 9.997187499999998783e-01 9.994687500000001279e-01 9.988124999999999920e-01 9.962812500000002292e-01 8.247187499999999449e-01 8.114062499999998845e-01
1.000000000000000000e+00 1.000000000000000000e+00 1.000000000000000000e+00 1.000000000000000000e+00 1.000000000000000000e+00 1.000000000000000000e+00 1.000000000000000000e+00 1.000000000000000000e+00 1.000000000000000000e+00 1.000000000000000000e+00 1.000000000000000000e+00 1.000000000000000000e+00 1.000000000000000000e+00 1.000000000000000000e+00 1.000000000000000000e+00 1.000000000000000000e+00 1.000000000000000000e+00 1.000000000000000000e+00 1.000000000000000000e+00 1.000000000000000000e+00 1.000000000000000000e+00 1.000000000000000000e+00 1.000000000000000000e+00 1.000000000000000000e+00 1.000000000000000000e+00 1.000000000000000000e+00 1.000000000000000000e+00 1.000000000000000000e+00 1.000000000000000000e+00 1.000000000000000000e+00 1.000000000000000000e+00 1.000000000000000000e+00 1.000000000000000000e+00 1.000000000000000000e+00 1.000000000000000000e+00 1.000000000000000000e+00 1.000000000000000000e+00 1.000000000000000000e+00 1.000000000000000000e+00 1.000000000000000000e+00 1.000000000000000000e+00 1.000000000000000000e+00 1.000000000000000000e+00 1.000000000000000000e+00 1.000000000000000000e+00 1.000000000000000000e+00 1.000000000000000000e+00 1.000000000000000000e+00 1.000000000000000000e+00 1.000000000000000000e+00 9.999687500000000728e-01 1.000000000000000000e+00 9.999687500000000728e-01 9.997812500000000657e-01 9.996874999999999512e-01 9.995937500000000586e-01 9.998749999999999583e-01 9.991562500000000790e-01 9.978124999999999911e-01 9.824687500000000018e-01 9.064062500000000799e-01
1.000000000000000000e+00 1.000000000000000000e+00 1.000000000000000000e+00 1.000000000000000000e+00 1.000000000000000000e+00 1.000000000000000000e+00 1.000000000000000000e+00 1.000000000000000000e+00 1.000000000000000000e+00 1.000000000000000000e+00 1.000000000000000000e+00 1.000000000000000000e+00 1.000000000000000000e+00 1.000000000000000000e+00 1.000000000000000000e+00 1.000000000000000000e+00 1.000000000000000000e+00 1.000000000000000000e+00 1.000000000000000000e+00 1.000000000000000000e+00 1.000000000000000000e+00 1.000000000000000000e+00 1.000000000000000000e+00 1.000000000000000000e+00 1.000000000000000000e+00 1.000000000000000000e+00 1.000000000000000000e+00 1.000000000000000000e+00 1.000000000000000000e+00 1.000000000000000000e+00 1.000000000000000000e+00 1.000000000000000000e+00 1.000000000000000000e+00 1.000000000000000000e+00 1.000000000000000000e+00 1.000000000000000000e+00 1.000000000000000000e+00 1.000000000000000000e+00 1.000000000000000000e+00 1.000000000000000000e+00 1.000000000000000000e+00 1.000000000000000000e+00 1.000000000000000000e+00 9.999687500000000728e-01 1.000000000000000000e+00 1.000000000000000000e+00 1.000000000000000000e+00 1.000000000000000000e+00 1.000000000000000000e+00 1.000000000000000000e+00 1.000000000000000000e+00 1.000000000000000000e+00 9.999375000000000346e-01 9.998750000000000693e-01 9.998749999999999583e-01 9.997500000000000275e-01 9.997812500000000657e-01 9.992499999999999716e-01 9.980624999999999636e-01 9.972499999999999698e-01 9.926249999999999796e-01
