# Supplementary material for: Non-reciprocal multifarious self-organization
Source: Nat Nanotechnol. 2022 Dec 12;18(1):79–85. doi: 10.1038/s41565-022-01258-2 (PMC9879770; doi:10.1038/s41565-022-01258-2)
Supplement: Source Data Fig. 3 — Monte Carlo simulation output. [file 41565_2022_1258_MOESM3_ESM.zip › Source_Data_Fig3/lambda_40_4_15/lambda_40_4_15_energy.txt]

3.039999999999999858e+01 2.719999999999999929e+01 3.220000000000000284e+01 2.860000000000000142e+01 3.420000000000000284e+01 3.260000000000000142e+01 3.200000000000000000e+01 2.860000000000000142e+01 2.519999999999999929e+01 2.860000000000000142e+01 2.480000000000000071e+01 2.800000000000000000e+01 2.300000000000000000e+01 2.300000000000000000e+01 2.600000000000000000e+01 2.739999999999999858e+01 2.339999999999999858e+01 2.200000000000000000e+01 2.300000000000000000e+01 2.819999999999999929e+01 2.460000000000000142e+01 2.680000000000000071e+01 2.560000000000000142e+01 2.619999999999999929e+01 1.780000000000000071e+01 8.000000000000000000e+00 0.000000000000000000e+00 0.000000000000000000e+00 0.000000000000000000e+00 0.000000000000000000e+00 0.000000000000000000e+00 0.000000000000000000e+00 0.000000000000000000e+00 0.000000000000000000e+00 0.000000000000000000e+00 0.000000000000000000e+00 0.000000000000000000e+00 0.000000000000000000e+00 0.000000000000000000e+00 0.000000000000000000e+00 0.000000000000000000e+00 0.000000000000000000e+00 0.000000000000000000e+00 0.000000000000000000e+00 0.000000000000000000e+00 0.000000000000000000e+00 0.000000000000000000e+00 0.000000000000000000e+00 0.000000000000000000e+00 0.000000000000000000e+00 0.000000000000000000e+00 0.000000000000000000e+00 0.000000000000000000e+00 0.000000000000000000e+00 0.000000000000000000e+00 0.000000000000000000e+00 0.000000000000000000e+00 0.000000000000000000e+00 0.000000000000000000e+00 0.000000000000000000e+00 0.000000000000000000e+00
5.020000000000000284e+01 5.039999999999999858e+01 5.100000000000000000e+01 5.539999999999999858e+01 4.679999999999999716e+01 5.100000000000000000e+01 4.860000000000000142e+01 4.979999999999999716e+01 5.179999999999999716e+01 4.620000000000000284e+01 4.339999999999999858e+01 4.420000000000000284e+01 4.560000000000000142e+01 4.260000000000000142e+01 4.800000000000000000e+01 4.820000000000000284e+01 4.800000000000000000e+01 4.279999999999999716e+01 4.720000000000000284e+01 4.760000000000000142e+01 4.020000000000000284e+01 4.079999999999999716e+01 4.860000000000000142e+01 4.079999999999999716e+01 2.960000000000000142e+01 1.400000000000000000e+01 0.000000000000000000e+00 0.000000000000000000e+00 0.000000000000000000e+00 0.000000000000000000e+00 0.000000000000000000e+00 0.000000000000000000e+00 0.000000000000000000e+00 0.000000000000000000e+00 0.000000000000000000e+00 0.000000000000000000e+00 0.000000000000000000e+00 0.000000000000000000e+00 0.000000000000000000e+00 0.000000000000000000e+00 0.000000000000000000e+00 0.000000000000000000e+00 0.000000000000000000e+00 0.000000000000000000e+00 0.000000000000000000e+00 0.000000000000000000e+00 0.000000000000000000e+00 0.000000000000000000e+00 0.000000000000000000e+00 0.000000000000000000e+00 0.000000000000000000e+00 0.000000000000000000e+00 0.000000000000000000e+00 0.000000000000000000e+00 0.000000000000000000e+00 0.000000000000000000e+00 0.000000000000000000e+00 0.000000000000000000e+00 0.000000000000000000e+00 0.000000000000000000e+00 0.000000000000000000e+00
9.240000000000000568e+01 9.859999999999999432e+01 8.640000000000000568e+01 9.100000000000000000e+01 8.920000000000000284e+01 9.240000000000000568e+01 8.700000000000000000e+01 8.079999999999999716e+01 8.459999999999999432e+01 8.479999999999999716e+01 7.640000000000000568e+01 8.000000000000000000e+01 6.979999999999999716e+01 7.600000000000000000e+01 7.159999999999999432e+01 7.259999999999999432e+01 7.740000000000000568e+01 7.279999999999999716e+01 7.779999999999999716e+01 7.000000000000000000e+01 7.620000000000000284e+01 7.420000000000000284e+01 7.620000000000000284e+01 6.959999999999999432e+01 4.920000000000000284e+01 2.480000000000000071e+01 0.000000000000000000e+00 0.000000000000000000e+00 0.000000000000000000e+00 0.000000000000000000e+00 0.000000000000000000e+00 0.000000000000000000e+00 0.000000000000000000e+00 0.000000000000000000e+00 0.000000000000000000e+00 0.000000000000000000e+00 0.000000000000000000e+00 0.000000000000000000e+00 0.000000000000000000e+00 0.000000000000000000e+00 0.000000000000000000e+00 0.000000000000000000e+00 0.000000000000000000e+00 0.000000000000000000e+00 0.000000000000000000e+00 0.000000000000000000e+00 0.000000000000000000e+00 0.000000000000000000e+00 0.000000000000000000e+00 0.000000000000000000e+00 0.000000000000000000e+00 0.000000000000000000e+00 0.000000000000000000e+00 0.000000000000000000e+00 0.000000000000000000e+00 0.000000000000000000e+00 0.000000000000000000e+00 0.000000000000000000e+00 0.000000000000000000e+00 0.000000000000000000e+00 0.000000000000000000e+00
1.581999999999999886e+02 1.538000000000000114e+02 1.568000000000000114e+02 1.518000000000000114e+02 1.461999999999999886e+02 1.571999999999999886e+02 1.491999999999999886e+02 1.470000000000000000e+02 1.421999999999999886e+02 1.431999999999999886e+02 1.250000000000000000e+02 1.267999999999999972e+02 1.275999999999999943e+02 1.318000000000000114e+02 1.217999999999999972e+02 1.380000000000000000e+02 1.370000000000000000e+02 1.298000000000000114e+02 1.230000000000000000e+02 1.270000000000000000e+02 1.305999999999999943e+02 1.234000000000000057e+02 1.311999999999999886e+02 1.134000000000000057e+02 8.740000000000000568e+01 3.979999999999999716e+01 0.000000000000000000e+00 0.000000000000000000e+00 0.000000000000000000e+00 0.000000000000000000e+00 0.000000000000000000e+00 0.000000000000000000e+00 0.000000000000000000e+00 0.000000000000000000e+00 0.000000000000000000e+00 0.000000000000000000e+00 0.000000000000000000e+00 0.000000000000000000e+00 0.000000000000000000e+00 0.000000000000000000e+00 0.000000000000000000e+00 0.000000000000000000e+00 0.000000000000000000e+00 0.000000000000000000e+00 0.000000000000000000e+00 0.000000000000000000e+00 0.000000000000000000e+00 0.000000000000000000e+00 0.000000000000000000e+00 0.000000000000000000e+00 0.000000000000000000e+00 0.000000000000000000e+00 0.000000000000000000e+00 0.000000000000000000e+00 0.000000000000000000e+00 0.000000000000000000e+00 0.000000000000000000e+00 0.000000000000000000e+00 0.000000000000000000e+00 0.000000000000000000e+00 0.000000000000000000e+00
2.554000000000000057e+02 2.693999999999999773e+02 2.658000000000000114e+02 2.474000000000000057e+02 2.611999999999999886e+02 2.568000000000000114e+02 2.636000000000000227e+02 2.410000000000000000e+02 2.311999999999999886e+02 2.221999999999999886e+02 2.248000000000000114e+02 2.280000000000000000e+02 2.170000000000000000e+02 2.148000000000000114e+02 2.175999999999999943e+02 2.148000000000000114e+02 2.204000000000000057e+02 2.215999999999999943e+02 2.194000000000000057e+02 2.150000000000000000e+02 2.254000000000000057e+02 2.250000000000000000e+02 2.251999999999999886e+02 2.080000000000000000e+02 1.441999999999999886e+02 7.000000000000000000e+01 0.000000000000000000e+00 0.000000000000000000e+00 0.000000000000000000e+00 0.000000000000000000e+00 0.000000000000000000e+00 0.000000000000000000e+00 0.000000000000000000e+00 0.000000000000000000e+00 0.000000000000000000e+00 0.000000000000000000e+00 0.000000000000000000e+00 0.000000000000000000e+00 0.000000000000000000e+00 0.000000000000000000e+00 0.000000000000000000e+00 0.000000000000000000e+00 0.000000000000000000e+00 0.000000000000000000e+00 0.000000000000000000e+00 0.000000000000000000e+00 0.000000000000000000e+00 0.000000000000000000e+00 0.000000000000000000e+00 0.000000000000000000e+00 0.000000000000000000e+00 0.000000000000000000e+00 0.000000000000000000e+00 0.000000000000000000e+00 0.000000000000000000e+00 0.000000000000000000e+00 0.000000000000000000e+00 0.000000000000000000e+00 0.000000000000000000e+00 0.000000000000000000e+00 0.000000000000000000e+00
4.250000000000000000e+02 4.356000000000000227e+02 4.190000000000000000e+02 4.376000000000000227e+02 4.073999999999999773e+02 4.220000000000000000e+02 4.331999999999999886e+02 3.940000000000000000e+02 3.821999999999999886e+02 3.748000000000000114e+02 3.746000000000000227e+02 3.493999999999999773e+02 3.630000000000000000e+02 3.716000000000000227e+02 3.538000000000000114e+02 3.706000000000000227e+02 3.716000000000000227e+02 3.556000000000000227e+02 3.610000000000000000e+02 3.438000000000000114e+02 3.490000000000000000e+02 3.546000000000000227e+02 3.733999999999999773e+02 3.263999999999999773e+02 2.478000000000000114e+02 9.820000000000000284e+01 0.000000000000000000e+00 0.000000000000000000e+00 0.000000000000000000e+00 0.000000000000000000e+00 0.000000000000000000e+00 0.000000000000000000e+00 0.000000000000000000e+00 0.000000000000000000e+00 0.000000000000000000e+00 0.000000000000000000e+00 0.000000000000000000e+00 0.000000000000000000e+00 0.000000000000000000e+00 0.000000000000000000e+00 0.000000000000000000e+00 0.000000000000000000e+00 0.000000000000000000e+00 0.000000000000000000e+00 0.000000000000000000e+00 0.000000000000000000e+00 0.000000000000000000e+00 0.000000000000000000e+00 0.000000000000000000e+00 0.000000000000000000e+00 0.000000000000000000e+00 0.000000000000000000e+00 0.000000000000000000e+00 0.000000000000000000e+00 0.000000000000000000e+00 0.000000000000000000e+00 0.000000000000000000e+00 0.000000000000000000e+00 0.000000000000000000e+00 0.000000000000000000e+00 0.000000000000000000e+00
6.606000000000000227e+02 6.677999999999999545e+02 6.490000000000000000e+02 6.693999999999999773e+02 6.597999999999999545e+02 6.547999999999999545e+02 6.472000000000000455e+02 6.197999999999999545e+02 6.010000000000000000e+02 5.900000000000000000e+02 5.972000000000000455e+02 5.427999999999999545e+02 5.470000000000000000e+02 5.592000000000000455e+02 5.607999999999999545e+02 5.660000000000000000e+02 5.482000000000000455e+02 5.472000000000000455e+02 5.487999999999999545e+02 5.512000000000000455e+02 5.422000000000000455e+02 5.417999999999999545e+02 5.527999999999999545e+02 5.106000000000000227e+02 3.833999999999999773e+02 1.840000000000000000e+02 2.000000000000000111e-01 0.000000000000000000e+00 0.000000000000000000e+00 0.000000000000000000e+00 0.000000000000000000e+00 0.000000000000000000e+00 0.000000000000000000e+00 0.000000000000000000e+00 0.000000000000000000e+00 0.000000000000000000e+00 0.000000000000000000e+00 0.000000000000000000e+00 0.000000000000000000e+00 0.000000000000000000e+00 0.000000000000000000e+00 0.000000000000000000e+00 0.000000000000000000e+00 0.000000000000000000e+00 0.000000000000000000e+00 0.000000000000000000e+00 0.000000000000000000e+00 0.000000000000000000e+00 0.000000000000000000e+00 0.000000000000000000e+00 0.000000000000000000e+00 0.000000000000000000e+00 0.000000000000000000e+00 0.000000000000000000e+00 0.000000000000000000e+00 0.000000000000000000e+00 0.000000000000000000e+00 0.000000000000000000e+00 0.000000000000000000e+00 0.000000000000000000e+00 0.000000000000000000e+00
9.697999999999999545e+02 9.430000000000000000e+02 9.657999999999999545e+02 9.337999999999999545e+02 9.556000000000000227e+02 9.633999999999999773e+02 9.223999999999999773e+02 9.140000000000000000e+02 8.760000000000000000e+02 8.353999999999999773e+02 8.352000000000000455e+02 8.257999999999999545e+02 8.163999999999999773e+02 8.222000000000000455e+02 8.040000000000000000e+02 7.913999999999999773e+02 8.020000000000000000e+02 7.897999999999999545e+02 7.836000000000000227e+02 7.816000000000000227e+02 7.982000000000000455e+02 7.783999999999999773e+02 8.066000000000000227e+02 7.367999999999999545e+02 5.622000000000000455e+02 2.688000000000000114e+02 0.000000000000000000e+00 0.000000000000000000e+00 0.000000000000000000e+00 0.000000000000000000e+00 0.000000000000000000e+00 0.000000000000000000e+00 0.000000000000000000e+00 0.000000000000000000e+00 0.000000000000000000e+00 0.000000000000000000e+00 0.000000000000000000e+00 0.000000000000000000e+00 0.000000000000000000e+00 0.000000000000000000e+00 0.000000000000000000e+00 0.000000000000000000e+00 0.000000000000000000e+00 0.000000000000000000e+00 0.000000000000000000e+00 0.000000000000000000e+00 0.000000000000000000e+00 0.000000000000000000e+00 0.000000000000000000e+00 0.000000000000000000e+00 0.000000000000000000e+00 0.000000000000000000e+00 0.000000000000000000e+00 0.000000000000000000e+00 0.000000000000000000e+00 0.000000000000000000e+00 0.000000000000000000e+00 0.000000000000000000e+00 0.000000000000000000e+00 0.000000000000000000e+00 0.000000000000000000e+00
1.253400000000000091e+03 1.253799999999999955e+03 1.258000000000000000e+03 1.262599999999999909e+03 1.242799999999999955e+03 1.250400000000000091e+03 1.252200000000000045e+03 1.221400000000000091e+03 1.182799999999999955e+03 1.147200000000000045e+03 1.098400000000000091e+03 1.073799999999999955e+03 1.055000000000000000e+03 1.069400000000000091e+03 1.055000000000000000e+03 1.050000000000000000e+03 1.044799999999999955e+03 1.043799999999999955e+03 1.046799999999999955e+03 1.066400000000000091e+03 1.064000000000000000e+03 1.053400000000000091e+03 1.042000000000000000e+03 9.887999999999999545e+02 7.513999999999999773e+02 3.743999999999999773e+02 0.000000000000000000e+00 0.000000000000000000e+00 0.000000000000000000e+00 0.000000000000000000e+00 0.000000000000000000e+00 0.000000000000000000e+00 0.000000000000000000e+00 0.000000000000000000e+00 0.000000000000000000e+00 0.000000000000000000e+00 0.000000000000000000e+00 0.000000000000000000e+00 0.000000000000000000e+00 0.000000000000000000e+00 0.000000000000000000e+00 0.000000000000000000e+00 0.000000000000000000e+00 0.000000000000000000e+00 0.000000000000000000e+00 0.000000000000000000e+00 0.000000000000000000e+00 0.000000000000000000e+00 0.000000000000000000e+00 0.000000000000000000e+00 0.000000000000000000e+00 0.000000000000000000e+00 0.000000000000000000e+00 0.000000000000000000e+00 0.000000000000000000e+00 0.000000000000000000e+00 0.000000000000000000e+00 0.000000000000000000e+00 0.000000000000000000e+00 0.000000000000000000e+00 0.000000000000000000e+00
1.506599999999999909e+03 1.508400000000000091e+03 1.511599999999999909e+03 1.532400000000000091e+03 1.533200000000000045e+03 1.491799999999999955e+03 1.505599999999999909e+03 1.464799999999999955e+03 1.453000000000000000e+03 1.439400000000000091e+03 1.382200000000000045e+03 1.339200000000000045e+03 1.329400000000000091e+03 1.315599999999999909e+03 1.307799999999999955e+03 1.264799999999999955e+03 1.278599999999999909e+03 1.278599999999999909e+03 1.284799999999999955e+03 1.315599999999999909e+03 1.308400000000000091e+03 1.285799999999999955e+03 1.274000000000000000e+03 1.178000000000000000e+03 9.493999999999999773e+02 4.673999999999999773e+02 2.000000000000000111e-01 0.000000000000000000e+00 0.000000000000000000e+00 0.000000000000000000e+00 0.000000000000000000e+00 0.000000000000000000e+00 0.000000000000000000e+00 0.000000000000000000e+00 0.000000000000000000e+00 0.000000000000000000e+00 0.000000000000000000e+00 0.000000000000000000e+00 0.000000000000000000e+00 0.000000000000000000e+00 0.000000000000000000e+00 0.000000000000000000e+00 0.000000000000000000e+00 0.000000000000000000e+00 0.000000000000000000e+00 0.000000000000000000e+00 0.000000000000000000e+00 0.000000000000000000e+00 0.000000000000000000e+00 0.000000000000000000e+00 0.000000000000000000e+00 0.000000000000000000e+00 0.000000000000000000e+00 0.000000000000000000e+00 0.000000000000000000e+00 0.000000000000000000e+00 0.000000000000000000e+00 0.000000000000000000e+00 0.000000000000000000e+00 0.000000000000000000e+00 0.000000000000000000e+00
1.749799999999999955e+03 1.744599999999999909e+03 1.719000000000000000e+03 1.747400000000000091e+03 1.771200000000000045e+03 1.715400000000000091e+03 1.760000000000000000e+03 1.727400000000000091e+03 1.710400000000000091e+03 1.672000000000000000e+03 1.615000000000000000e+03 1.570000000000000000e+03 1.556799999999999955e+03 1.541400000000000091e+03 1.506000000000000000e+03 1.508799999999999955e+03 1.510200000000000045e+03 1.487200000000000045e+03 1.476799999999999955e+03 1.460200000000000045e+03 1.465599999999999909e+03 1.474400000000000091e+03 1.445200000000000045e+03 1.375400000000000091e+03 1.117599999999999909e+03 5.682000000000000455e+02 4.000000000000000222e-01 0.000000000000000000e+00 0.000000000000000000e+00 0.000000000000000000e+00 0.000000000000000000e+00 0.000000000000000000e+00 0.000000000000000000e+00 0.000000000000000000e+00 0.000000000000000000e+00 0.000000000000000000e+00 0.000000000000000000e+00 0.000000000000000000e+00 0.000000000000000000e+00 0.000000000000000000e+00 0.000000000000000000e+00 0.000000000000000000e+00 0.000000000000000000e+00 0.000000000000000000e+00 0.000000000000000000e+00 0.000000000000000000e+00 0.000000000000000000e+00 0.000000000000000000e+00 0.000000000000000000e+00 0.000000000000000000e+00 0.000000000000000000e+00 0.000000000000000000e+00 0.000000000000000000e+00 0.000000000000000000e+00 0.000000000000000000e+00 0.000000000000000000e+00 0.000000000000000000e+00 0.000000000000000000e+00 0.000000000000000000e+00 0.000000000000000000e+00 0.000000000000000000e+00
1.911000000000000000e+03 1.919400000000000091e+03 1.910599999999999909e+03 1.891200000000000045e+03 1.894400000000000091e+03 1.912599999999999909e+03 1.882799999999999955e+03 1.889799999999999955e+03 1.888400000000000091e+03 1.824599999999999909e+03 1.798000000000000000e+03 1.752000000000000000e+03 1.701400000000000091e+03 1.666799999999999955e+03 1.675599999999999909e+03 1.635000000000000000e+03 1.639000000000000000e+03 1.635799999999999955e+03 1.620200000000000045e+03 1.623400000000000091e+03 1.608799999999999955e+03 1.624200000000000045e+03 1.606599999999999909e+03 1.528400000000000091e+03 1.213200000000000045e+03 6.303999999999999773e+02 8.000000000000000444e-01 4.000000000000000222e-01 0.000000000000000000e+00 0.000000000000000000e+00 0.000000000000000000e+00 0.000000000000000000e+00 0.000000000000000000e+00 0.000000000000000000e+00 0.000000000000000000e+00 0.000000000000000000e+00 0.000000000000000000e+00 0.000000000000000000e+00 0.000000000000000000e+00 0.000000000000000000e+00 0.000000000000000000e+00 0.000000000000000000e+00 0.000000000000000000e+00 0.000000000000000000e+00 0.000000000000000000e+00 0.000000000000000000e+00 0.000000000000000000e+00 0.000000000000000000e+00 0.000000000000000000e+00 0.000000000000000000e+00 0.000000000000000000e+00 0.000000000000000000e+00 0.000000000000000000e+00 0.000000000000000000e+00 0.000000000000000000e+00 0.000000000000000000e+00 0.000000000000000000e+00 0.000000000000000000e+00 0.000000000000000000e+00 0.000000000000000000e+00 0.000000000000000000e+00
1.977200000000000045e+03 1.997400000000000091e+03 1.970200000000000045e+03 1.990000000000000000e+03 1.994799999999999955e+03 1.967599999999999909e+03 1.995400000000000091e+03 1.997599999999999909e+03 1.992799999999999955e+03 1.947599999999999909e+03 1.957400000000000091e+03 1.890200000000000045e+03 1.823799999999999955e+03 1.770200000000000045e+03 1.775400000000000091e+03 1.732599999999999909e+03 1.774599999999999909e+03 1.736799999999999955e+03 1.715599999999999909e+03 1.722599999999999909e+03 1.692000000000000000e+03 1.685400000000000091e+03 1.695400000000000091e+03 1.619000000000000000e+03 1.303599999999999909e+03 6.910000000000000000e+02 2.000000000000000111e-01 0.000000000000000000e+00 0.000000000000000000e+00 0.000000000000000000e+00 0.000000000000000000e+00 0.000000000000000000e+00 0.000000000000000000e+00 0.000000000000000000e+00 0.000000000000000000e+00 0.000000000000000000e+00 0.000000000000000000e+00 0.000000000000000000e+00 0.000000000000000000e+00 0.000000000000000000e+00 0.000000000000000000e+00 0.000000000000000000e+00 0.000000000000000000e+00 0.000000000000000000e+00 0.000000000000000000e+00 0.000000000000000000e+00 0.000000000000000000e+00 0.000000000000000000e+00 0.000000000000000000e+00 0.000000000000000000e+00 0.000000000000000000e+00 0.000000000000000000e+00 0.000000000000000000e+00 0.000000000000000000e+00 0.000000000000000000e+00 0.000000000000000000e+00 0.000000000000000000e+00 0.000000000000000000e+00 0.000000000000000000e+00 0.000000000000000000e+00 0.000000000000000000e+00
2.057599999999999909e+03 2.060199999999999818e+03 2.046000000000000000e+03 2.062199999999999818e+03 2.013000000000000000e+03 2.020200000000000045e+03 2.050000000000000000e+03 2.031400000000000091e+03 2.032200000000000045e+03 2.032200000000000045e+03 1.978799999999999955e+03 1.956200000000000045e+03 1.956599999999999909e+03 1.865000000000000000e+03 1.858599999999999909e+03 1.813400000000000091e+03 1.799400000000000091e+03 1.779000000000000000e+03 1.785000000000000000e+03 1.781200000000000045e+03 1.764400000000000091e+03 1.751599999999999909e+03 1.725599999999999909e+03 1.630200000000000045e+03 1.347400000000000091e+03 7.197999999999999545e+02 5.999999999999999778e-01 0.000000000000000000e+00 0.000000000000000000e+00 0.000000000000000000e+00 0.000000000000000000e+00 0.000000000000000000e+00 0.000000000000000000e+00 0.000000000000000000e+00 0.000000000000000000e+00 0.000000000000000000e+00 0.000000000000000000e+00 0.000000000000000000e+00 0.000000000000000000e+00 0.000000000000000000e+00 0.000000000000000000e+00 0.000000000000000000e+00 0.000000000000000000e+00 0.000000000000000000e+00 0.000000000000000000e+00 0.000000000000000000e+00 0.000000000000000000e+00 0.000000000000000000e+00 0.000000000000000000e+00 0.000000000000000000e+00 0.000000000000000000e+00 0.000000000000000000e+00 0.000000000000000000e+00 0.000000000000000000e+00 0.000000000000000000e+00 0.000000000000000000e+00 0.000000000000000000e+00 0.000000000000000000e+00 0.000000000000000000e+00 0.000000000000000000e+00 0.000000000000000000e+00
2.288000000000000000e+03 2.286000000000000000e+03 2.293599999999999909e+03 2.251000000000000000e+03 2.272400000000000091e+03 2.296800000000000182e+03 2.268800000000000182e+03 2.298000000000000000e+03 2.281199999999999818e+03 2.277400000000000091e+03 2.266000000000000000e+03 2.249000000000000000e+03 2.158599999999999909e+03 2.122199999999999818e+03 2.111000000000000000e+03 2.050800000000000182e+03 2.010599999999999909e+03 1.987599999999999909e+03 1.963599999999999909e+03 1.993799999999999955e+03 2.008799999999999955e+03 1.979599999999999909e+03 1.958200000000000045e+03 1.861400000000000091e+03 1.529400000000000091e+03 7.916000000000000227e+02 2.000000000000000111e-01 2.000000000000000111e-01 0.000000000000000000e+00 0.000000000000000000e+00 0.000000000000000000e+00 0.000000000000000000e+00 0.000000000000000000e+00 0.000000000000000000e+00 0.000000000000000000e+00 0.000000000000000000e+00 0.000000000000000000e+00 0.000000000000000000e+00 0.000000000000000000e+00 0.000000000000000000e+00 0.000000000000000000e+00 0.000000000000000000e+00 0.000000000000000000e+00 0.000000000000000000e+00 0.000000000000000000e+00 0.000000000000000000e+00 0.000000000000000000e+00 0.000000000000000000e+00 0.000000000000000000e+00 0.000000000000000000e+00 0.000000000000000000e+00 0.000000000000000000e+00 0.000000000000000000e+00 0.000000000000000000e+00 0.000000000000000000e+00 0.000000000000000000e+00 0.000000000000000000e+00 0.000000000000000000e+00 0.000000000000000000e+00 0.000000000000000000e+00 0.000000000000000000e+00
2.695800000000000182e+03 2.673199999999999818e+03 2.657400000000000091e+03 2.681400000000000091e+03 2.693800000000000182e+03 2.670400000000000091e+03 2.696199999999999818e+03 2.698000000000000000e+03 2.664000000000000000e+03 2.670800000000000182e+03 2.699000000000000000e+03 2.693000000000000000e+03 2.640599999999999909e+03 2.579599999999999909e+03 2.481199999999999818e+03 2.412599999999999909e+03 2.396400000000000091e+03 2.374400000000000091e+03 2.351199999999999818e+03 2.342800000000000182e+03 2.347400000000000091e+03 2.342800000000000182e+03 2.318599999999999909e+03 2.200599999999999909e+03 1.802799999999999955e+03 9.417999999999999545e+02 2.000000000000000111e-01 2.000000000000000111e-01 0.000000000000000000e+00 0.000000000000000000e+00 0.000000000000000000e+00 0.000000000000000000e+00 0.000000000000000000e+00 0.000000000000000000e+00 0.000000000000000000e+00 0.000000000000000000e+00 0.000000000000000000e+00 0.000000000000000000e+00 0.000000000000000000e+00 0.000000000000000000e+00 0.000000000000000000e+00 0.000000000000000000e+00 0.000000000000000000e+00 0.000000000000000000e+00 0.000000000000000000e+00 0.000000000000000000e+00 0.000000000000000000e+00 0.000000000000000000e+00 0.000000000000000000e+00 0.000000000000000000e+00 0.000000000000000000e+00 0.000000000000000000e+00 0.000000000000000000e+00 0.000000000000000000e+00 0.000000000000000000e+00 0.000000000000000000e+00 0.000000000000000000e+00 0.000000000000000000e+00 0.000000000000000000e+00 0.000000000000000000e+00 0.000000000000000000e+00
3.274400000000000091e+03 3.491199999999999818e+03 3.354800000000000182e+03 3.703599999999999909e+03 3.737400000000000091e+03 3.039800000000000182e+03 4.258000000000000000e+03 4.740399999999999636e+03 4.311800000000000182e+03 3.076000000000000000e+03 4.141800000000000182e+03 4.017199999999999818e+03 3.712400000000000091e+03 4.792600000000000364e+03 3.335199999999999818e+03 3.149800000000000182e+03 4.625000000000000000e+03 3.789599999999999909e+03 3.814599999999999909e+03 3.084599999999999909e+03 3.660400000000000091e+03 3.577599999999999909e+03 2.565400000000000091e+03 2.488400000000000091e+03 2.122800000000000182e+03 1.178200000000000045e+03 0.000000000000000000e+00 1.000000000000000000e+00 0.000000000000000000e+00 0.000000000000000000e+00 0.000000000000000000e+00 0.000000000000000000e+00 0.000000000000000000e+00 0.000000000000000000e+00 0.000000000000000000e+00 0.000000000000000000e+00 0.000000000000000000e+00 0.000000000000000000e+00 0.000000000000000000e+00 0.000000000000000000e+00 0.000000000000000000e+00 0.000000000000000000e+00 0.000000000000000000e+00 0.000000000000000000e+00 0.000000000000000000e+00 0.000000000000000000e+00 0.000000000000000000e+00 0.000000000000000000e+00 0.000000000000000000e+00 0.000000000000000000e+00 0.000000000000000000e+00 0.000000000000000000e+00 0.000000000000000000e+00 0.000000000000000000e+00 0.000000000000000000e+00 0.000000000000000000e+00 0.000000000000000000e+00 0.000000000000000000e+00 0.000000000000000000e+00 0.000000000000000000e+00 0.000000000000000000e+00
1.199779999999999927e+04 1.202760000000000036e+04 1.195320000000000073e+04 1.202400000000000000e+04 1.201860000000000036e+04 1.200620000000000073e+04 1.199560000000000036e+04 1.205579999999999927e+04 1.196720000000000073e+04 1.194779999999999927e+04 1.196079999999999927e+04 1.203939999999999964e+04 1.202300000000000000e+04 1.201560000000000036e+04 1.201820000000000073e+04 1.196579999999999927e+04 1.200200000000000000e+04 1.199400000000000000e+04 1.192960000000000036e+04 1.191420000000000073e+04 1.191579999999999927e+04 1.199420000000000073e+04 1.199000000000000000e+04 1.201579999999999927e+04 1.188960000000000036e+04 1.178660000000000036e+04 1.199999999999999956e+00 0.000000000000000000e+00 0.000000000000000000e+00 0.000000000000000000e+00 0.000000000000000000e+00 0.000000000000000000e+00 0.000000000000000000e+00 0.000000000000000000e+00 0.000000000000000000e+00 0.000000000000000000e+00 0.000000000000000000e+00 0.000000000000000000e+00 0.000000000000000000e+00 0.000000000000000000e+00 0.000000000000000000e+00 0.000000000000000000e+00 0.000000000000000000e+00 0.000000000000000000e+00 0.000000000000000000e+00 0.000000000000000000e+00 0.000000000000000000e+00 0.000000000000000000e+00 0.000000000000000000e+00 0.000000000000000000e+00 0.000000000000000000e+00 0.000000000000000000e+00 0.000000000000000000e+00 0.000000000000000000e+00 0.000000000000000000e+00 0.000000000000000000e+00 0.000000000000000000e+00 0.000000000000000000e+00 0.000000000000000000e+00 0.000000000000000000e+00 0.000000000000000000e+00
1.197660000000000036e+04 1.200939999999999964e+04 1.205360000000000036e+04 1.198820000000000073e+04 1.201700000000000000e+04 1.198200000000000000e+04 1.200020000000000073e+04 1.200200000000000000e+04 1.200000000000000000e+04 1.207700000000000000e+04 1.195439999999999964e+04 1.202579999999999927e+04 1.197539999999999964e+04 1.199760000000000036e+04 1.199879999999999927e+04 1.200820000000000073e+04 1.200120000000000073e+04 1.200100000000000000e+04 1.199100000000000000e+04 1.195779999999999927e+04 1.200420000000000073e+04 1.197320000000000073e+04 1.195639999999999964e+04 1.200520000000000073e+04 1.193979999999999927e+04 1.199039999999999964e+04 9.538600000000000364e+03 2.000000000000000111e-01 0.000000000000000000e+00 0.000000000000000000e+00 0.000000000000000000e+00 0.000000000000000000e+00 0.000000000000000000e+00 0.000000000000000000e+00 0.000000000000000000e+00 0.000000000000000000e+00 0.000000000000000000e+00 0.000000000000000000e+00 0.000000000000000000e+00 0.000000000000000000e+00 0.000000000000000000e+00 0.000000000000000000e+00 0.000000000000000000e+00 0.000000000000000000e+00 0.000000000000000000e+00 0.000000000000000000e+00 0.000000000000000000e+00 0.000000000000000000e+00 0.000000000000000000e+00 0.000000000000000000e+00 0.000000000000000000e+00 0.000000000000000000e+00 0.000000000000000000e+00 0.000000000000000000e+00 0.000000000000000000e+00 0.000000000000000000e+00 0.000000000000000000e+00 0.000000000000000000e+00 0.000000000000000000e+00 0.000000000000000000e+00 0.000000000000000000e+00
1.191839999999999964e+04 1.196079999999999927e+04 1.189300000000000000e+04 1.188460000000000036e+04 1.191039999999999964e+04 1.195139999999999964e+04 1.200760000000000036e+04 1.192039999999999964e+04 1.192920000000000073e+04 1.195979999999999927e+04 1.191179999999999927e+04 1.192200000000000000e+04 1.195500000000000000e+04 1.195860000000000036e+04 1.195579999999999927e+04 1.191320000000000073e+04 1.193200000000000000e+04 1.187479999999999927e+04 1.193979999999999927e+04 1.190900000000000000e+04 1.199520000000000073e+04 1.190520000000000073e+04 1.186979999999999927e+04 1.191279999999999927e+04 1.192120000000000073e+04 1.192400000000000000e+04 1.203339999999999964e+04 9.879799999999999272e+03 1.874799999999999955e+03 0.000000000000000000e+00 0.000000000000000000e+00 0.000000000000000000e+00 0.000000000000000000e+00 0.000000000000000000e+00 0.000000000000000000e+00 0.000000000000000000e+00 0.000000000000000000e+00 0.000000000000000000e+00 0.000000000000000000e+00 0.000000000000000000e+00 0.000000000000000000e+00 0.000000000000000000e+00 0.000000000000000000e+00 0.000000000000000000e+00 0.000000000000000000e+00 0.000000000000000000e+00 0.000000000000000000e+00 0.000000000000000000e+00 0.000000000000000000e+00 0.000000000000000000e+00 0.000000000000000000e+00 0.000000000000000000e+00 0.000000000000000000e+00 0.000000000000000000e+00 0.000000000000000000e+00 0.000000000000000000e+00 0.000000000000000000e+00 0.000000000000000000e+00 0.000000000000000000e+00 0.000000000000000000e+00 0.000000000000000000e+00
1.178079999999999927e+04 1.178200000000000000e+04 1.184120000000000073e+04 1.182139999999999964e+04 1.182979999999999927e+04 1.180860000000000036e+04 1.176700000000000000e+04 1.176400000000000000e+04 1.180320000000000073e+04 1.183800000000000000e+04 1.182679999999999927e+04 1.182939999999999964e+04 1.179760000000000036e+04 1.180120000000000073e+04 1.181139999999999964e+04 1.181339999999999964e+04 1.176379999999999927e+04 1.181339999999999964e+04 1.174939999999999964e+04 1.178679999999999927e+04 1.179500000000000000e+04 1.175639999999999964e+04 1.181200000000000000e+04 1.187039999999999964e+04 1.178539999999999964e+04 1.180479999999999927e+04 1.206100000000000000e+04 1.209420000000000073e+04 6.945000000000000000e+03 1.501400000000000091e+03 6.240000000000000000e+02 0.000000000000000000e+00 0.000000000000000000e+00 0.000000000000000000e+00 0.000000000000000000e+00 0.000000000000000000e+00 0.000000000000000000e+00 0.000000000000000000e+00 0.000000000000000000e+00 0.000000000000000000e+00 0.000000000000000000e+00 0.000000000000000000e+00 0.000000000000000000e+00 0.000000000000000000e+00 0.000000000000000000e+00 0.000000000000000000e+00 0.000000000000000000e+00 0.000000000000000000e+00 0.000000000000000000e+00 0.000000000000000000e+00 0.000000000000000000e+00 0.000000000000000000e+00 0.000000000000000000e+00 0.000000000000000000e+00 0.000000000000000000e+00 0.000000000000000000e+00 0.000000000000000000e+00 0.000000000000000000e+00 0.000000000000000000e+00 0.000000000000000000e+00 0.000000000000000000e+00
1.170500000000000000e+04 1.160520000000000073e+04 1.167520000000000073e+04 1.166420000000000073e+04 1.163720000000000073e+04 1.161420000000000073e+04 1.164739999999999964e+04 1.159639999999999964e+04 1.168020000000000073e+04 1.163860000000000036e+04 1.163279999999999927e+04 1.163800000000000000e+04 1.162660000000000036e+04 1.172260000000000036e+04 1.166500000000000000e+04 1.167039999999999964e+04 1.169439999999999964e+04 1.163620000000000073e+04 1.168079999999999927e+04 1.163420000000000073e+04 1.163920000000000073e+04 1.163279999999999927e+04 1.166500000000000000e+04 1.160639999999999964e+04 1.165460000000000036e+04 1.167000000000000000e+04 1.209139999999999964e+04 1.213200000000000000e+04 9.913399999999999636e+03 1.326000000000000000e+03 1.667200000000000045e+03 4.820000000000000000e+02 0.000000000000000000e+00 0.000000000000000000e+00 0.000000000000000000e+00 0.000000000000000000e+00 0.000000000000000000e+00 0.000000000000000000e+00 0.000000000000000000e+00 0.000000000000000000e+00 0.000000000000000000e+00 0.000000000000000000e+00 0.000000000000000000e+00 0.000000000000000000e+00 0.000000000000000000e+00 0.000000000000000000e+00 0.000000000000000000e+00 0.000000000000000000e+00 0.000000000000000000e+00 0.000000000000000000e+00 0.000000000000000000e+00 0.000000000000000000e+00 0.000000000000000000e+00 0.000000000000000000e+00 0.000000000000000000e+00 0.000000000000000000e+00 0.000000000000000000e+00 0.000000000000000000e+00 0.000000000000000000e+00 0.000000000000000000e+00 0.000000000000000000e+00
1.161979999999999927e+04 1.151479999999999927e+04 1.156179999999999927e+04 1.155039999999999964e+04 1.156400000000000000e+04 1.154820000000000073e+04 1.150279999999999927e+04 1.154160000000000036e+04 1.152000000000000000e+04 1.153520000000000073e+04 1.150379999999999927e+04 1.152760000000000036e+04 1.147379999999999927e+04 1.152360000000000036e+04 1.154979999999999927e+04 1.153379999999999927e+04 1.147220000000000073e+04 1.152479999999999927e+04 1.156279999999999927e+04 1.152979999999999927e+04 1.151039999999999964e+04 1.151139999999999964e+04 1.150660000000000036e+04 1.153820000000000073e+04 1.152639999999999964e+04 1.158220000000000073e+04 1.205520000000000073e+04 1.218000000000000000e+04 1.039260000000000036e+04 6.327199999999999818e+03 5.924399999999999636e+03 1.710200000000000045e+03 3.436000000000000227e+02 0.000000000000000000e+00 0.000000000000000000e+00 0.000000000000000000e+00 0.000000000000000000e+00 0.000000000000000000e+00 0.000000000000000000e+00 0.000000000000000000e+00 0.000000000000000000e+00 0.000000000000000000e+00 0.000000000000000000e+00 0.000000000000000000e+00 0.000000000000000000e+00 0.000000000000000000e+00 0.000000000000000000e+00 0.000000000000000000e+00 0.000000000000000000e+00 0.000000000000000000e+00 0.000000000000000000e+00 0.000000000000000000e+00 0.000000000000000000e+00 0.000000000000000000e+00 0.000000000000000000e+00 0.000000000000000000e+00 0.000000000000000000e+00 0.000000000000000000e+00 0.000000000000000000e+00 0.000000000000000000e+00 0.000000000000000000e+00
1.145779999999999927e+04 1.142000000000000000e+04 1.141400000000000000e+04 1.143220000000000073e+04 1.145400000000000000e+04 1.148539999999999964e+04 1.140920000000000073e+04 1.143300000000000000e+04 1.147839999999999964e+04 1.145920000000000073e+04 1.148520000000000073e+04 1.148660000000000036e+04 1.140260000000000036e+04 1.143639999999999964e+04 1.143660000000000036e+04 1.135060000000000036e+04 1.143239999999999964e+04 1.141020000000000073e+04 1.135579999999999927e+04 1.141839999999999964e+04 1.142860000000000036e+04 1.148479999999999927e+04 1.139479999999999927e+04 1.145920000000000073e+04 1.147200000000000000e+04 1.148220000000000073e+04 1.204300000000000000e+04 1.213660000000000036e+04 1.157560000000000036e+04 8.824600000000000364e+03 6.809600000000000364e+03 3.273599999999999909e+03 1.682799999999999955e+03 0.000000000000000000e+00 0.000000000000000000e+00 0.000000000000000000e+00 0.000000000000000000e+00 0.000000000000000000e+00 0.000000000000000000e+00 0.000000000000000000e+00 0.000000000000000000e+00 0.000000000000000000e+00 0.000000000000000000e+00 0.000000000000000000e+00 0.000000000000000000e+00 0.000000000000000000e+00 0.000000000000000000e+00 0.000000000000000000e+00 0.000000000000000000e+00 0.000000000000000000e+00 0.000000000000000000e+00 0.000000000000000000e+00 0.000000000000000000e+00 0.000000000000000000e+00 0.000000000000000000e+00 0.000000000000000000e+00 0.000000000000000000e+00 0.000000000000000000e+00 0.000000000000000000e+00 0.000000000000000000e+00 0.000000000000000000e+00
1.140400000000000000e+04 1.142620000000000073e+04 1.138520000000000073e+04 1.142900000000000000e+04 1.136920000000000073e+04 1.139579999999999927e+04 1.144479999999999927e+04 1.140639999999999964e+04 1.140839999999999964e+04 1.140860000000000036e+04 1.138960000000000036e+04 1.137820000000000073e+04 1.137360000000000036e+04 1.137920000000000073e+04 1.139539999999999964e+04 1.138000000000000000e+04 1.140100000000000000e+04 1.133079999999999927e+04 1.133600000000000000e+04 1.140060000000000036e+04 1.140200000000000000e+04 1.137120000000000073e+04 1.138660000000000036e+04 1.145200000000000000e+04 1.141239999999999964e+04 1.141039999999999964e+04 1.189100000000000000e+04 1.210900000000000000e+04 1.166639999999999964e+04 9.429799999999999272e+03 8.489799999999999272e+03 5.987600000000000364e+03 4.784600000000000364e+03 2.120400000000000091e+03 1.230000000000000000e+02 0.000000000000000000e+00 0.000000000000000000e+00 0.000000000000000000e+00 0.000000000000000000e+00 0.000000000000000000e+00 0.000000000000000000e+00 0.000000000000000000e+00 0.000000000000000000e+00 0.000000000000000000e+00 0.000000000000000000e+00 0.000000000000000000e+00 0.000000000000000000e+00 0.000000000000000000e+00 0.000000000000000000e+00 0.000000000000000000e+00 0.000000000000000000e+00 0.000000000000000000e+00 0.000000000000000000e+00 0.000000000000000000e+00 0.000000000000000000e+00 0.000000000000000000e+00 0.000000000000000000e+00 0.000000000000000000e+00 0.000000000000000000e+00 0.000000000000000000e+00 0.000000000000000000e+00
1.139860000000000036e+04 1.139220000000000073e+04 1.139000000000000000e+04 1.135239999999999964e+04 1.132560000000000036e+04 1.132439999999999964e+04 1.141220000000000073e+04 1.133939999999999964e+04 1.131020000000000073e+04 1.141079999999999927e+04 1.144679999999999927e+04 1.135160000000000036e+04 1.134420000000000073e+04 1.135060000000000036e+04 1.138539999999999964e+04 1.142600000000000000e+04 1.135520000000000073e+04 1.134220000000000073e+04 1.132279999999999927e+04 1.135139999999999964e+04 1.135739999999999964e+04 1.140800000000000000e+04 1.136720000000000073e+04 1.146900000000000000e+04 1.144439999999999964e+04 1.135320000000000073e+04 1.172400000000000000e+04 1.208700000000000000e+04 1.198160000000000036e+04 9.886399999999999636e+03 8.300399999999999636e+03 7.016800000000000182e+03 6.620199999999999818e+03 2.933000000000000000e+03 3.988000000000000114e+02 7.940000000000000568e+01 0.000000000000000000e+00 0.000000000000000000e+00 0.000000000000000000e+00 0.000000000000000000e+00 0.000000000000000000e+00 0.000000000000000000e+00 0.000000000000000000e+00 0.000000000000000000e+00 0.000000000000000000e+00 0.000000000000000000e+00 0.000000000000000000e+00 0.000000000000000000e+00 0.000000000000000000e+00 0.000000000000000000e+00 0.000000000000000000e+00 0.000000000000000000e+00 0.000000000000000000e+00 0.000000000000000000e+00 0.000000000000000000e+00 0.000000000000000000e+00 0.000000000000000000e+00 0.000000000000000000e+00 0.000000000000000000e+00 0.000000000000000000e+00 0.000000000000000000e+00
1.138079999999999927e+04 1.140539999999999964e+04 1.143560000000000036e+04 1.137900000000000000e+04 1.133279999999999927e+04 1.136060000000000036e+04 1.136179999999999927e+04 1.134720000000000073e+04 1.139420000000000073e+04 1.134920000000000073e+04 1.135400000000000000e+04 1.135700000000000000e+04 1.136700000000000000e+04 1.136039999999999964e+04 1.138760000000000036e+04 1.136320000000000073e+04 1.139520000000000073e+04 1.131479999999999927e+04 1.140260000000000036e+04 1.133920000000000073e+04 1.132860000000000036e+04 1.138520000000000073e+04 1.133639999999999964e+04 1.133900000000000000e+04 1.134860000000000036e+04 1.133860000000000036e+04 1.158339999999999964e+04 1.208579999999999927e+04 1.208139999999999964e+04 1.094500000000000000e+04 9.163799999999999272e+03 8.110000000000000000e+03 7.573399999999999636e+03 4.429800000000000182e+03 1.303599999999999909e+03 2.180000000000000071e+01 2.719999999999999929e+01 0.000000000000000000e+00 0.000000000000000000e+00 0.000000000000000000e+00 0.000000000000000000e+00 0.000000000000000000e+00 0.000000000000000000e+00 0.000000000000000000e+00 0.000000000000000000e+00 0.000000000000000000e+00 0.000000000000000000e+00 0.000000000000000000e+00 0.000000000000000000e+00 0.000000000000000000e+00 0.000000000000000000e+00 0.000000000000000000e+00 0.000000000000000000e+00 0.000000000000000000e+00 0.000000000000000000e+00 0.000000000000000000e+00 0.000000000000000000e+00 0.000000000000000000e+00 0.000000000000000000e+00 0.000000000000000000e+00 0.000000000000000000e+00
1.139820000000000073e+04 1.136960000000000036e+04 1.137479999999999927e+04 1.135660000000000036e+04 1.142800000000000000e+04 1.140020000000000073e+04 1.136479999999999927e+04 1.137300000000000000e+04 1.132960000000000036e+04 1.137839999999999964e+04 1.134260000000000036e+04 1.135979999999999927e+04 1.130220000000000073e+04 1.131779999999999927e+04 1.135820000000000073e+04 1.137079999999999927e+04 1.135239999999999964e+04 1.138279999999999927e+04 1.136060000000000036e+04 1.137400000000000000e+04 1.135339999999999964e+04 1.137600000000000000e+04 1.138560000000000036e+04 1.138439999999999964e+04 1.136639999999999964e+04 1.134000000000000000e+04 1.136000000000000000e+04 1.186560000000000036e+04 1.210579999999999927e+04 1.187320000000000073e+04 1.033839999999999964e+04 8.542600000000000364e+03 7.524600000000000364e+03 6.420600000000000364e+03 3.800000000000000000e+03 3.500000000000000000e+02 8.440000000000000568e+01 3.119999999999999929e+01 3.399999999999999911e+00 0.000000000000000000e+00 0.000000000000000000e+00 0.000000000000000000e+00 0.000000000000000000e+00 0.000000000000000000e+00 0.000000000000000000e+00 0.000000000000000000e+00 0.000000000000000000e+00 0.000000000000000000e+00 0.000000000000000000e+00 0.000000000000000000e+00 0.000000000000000000e+00 0.000000000000000000e+00 0.000000000000000000e+00 0.000000000000000000e+00 0.000000000000000000e+00 0.000000000000000000e+00 0.000000000000000000e+00 0.000000000000000000e+00 0.000000000000000000e+00 0.000000000000000000e+00 0.000000000000000000e+00
1.137139999999999964e+04 1.138560000000000036e+04 1.145239999999999964e+04 1.136839999999999964e+04 1.140200000000000000e+04 1.140920000000000073e+04 1.142439999999999964e+04 1.136339999999999964e+04 1.140539999999999964e+04 1.137500000000000000e+04 1.136639999999999964e+04 1.134160000000000036e+04 1.139039999999999964e+04 1.128120000000000073e+04 1.141160000000000036e+04 1.133960000000000036e+04 1.141160000000000036e+04 1.139760000000000036e+04 1.138379999999999927e+04 1.137239999999999964e+04 1.141839999999999964e+04 1.137720000000000073e+04 1.133479999999999927e+04 1.143000000000000000e+04 1.136100000000000000e+04 1.132500000000000000e+04 1.136560000000000036e+04 1.144279999999999927e+04 1.206500000000000000e+04 1.213520000000000073e+04 1.202400000000000000e+04 9.806399999999999636e+03 9.132600000000000364e+03 7.440199999999999818e+03 5.617399999999999636e+03 2.106800000000000182e+03 6.466000000000000227e+02 5.020000000000000284e+01 2.900000000000000000e+01 2.700000000000000000e+01 8.000000000000000000e+00 2.399999999999999911e+00 7.599999999999999645e+00 0.000000000000000000e+00 0.000000000000000000e+00 0.000000000000000000e+00 0.000000000000000000e+00 0.000000000000000000e+00 0.000000000000000000e+00 0.000000000000000000e+00 0.000000000000000000e+00 0.000000000000000000e+00 0.000000000000000000e+00 0.000000000000000000e+00 0.000000000000000000e+00 0.000000000000000000e+00 0.000000000000000000e+00 0.000000000000000000e+00 0.000000000000000000e+00 0.000000000000000000e+00 0.000000000000000000e+00
1.165520000000000073e+04 1.168300000000000000e+04 1.164139999999999964e+04 1.170800000000000000e+04 1.173379999999999927e+04 1.168479999999999927e+04 1.171379999999999927e+04 1.162579999999999927e+04 1.168579999999999927e+04 1.164820000000000073e+04 1.166779999999999927e+04 1.168379999999999927e+04 1.165239999999999964e+04 1.172860000000000036e+04 1.172820000000000073e+04 1.167120000000000073e+04 1.166760000000000036e+04 1.165400000000000000e+04 1.164660000000000036e+04 1.167360000000000036e+04 1.164400000000000000e+04 1.164960000000000036e+04 1.164360000000000036e+04 1.168000000000000000e+04 1.166320000000000073e+04 1.164679999999999927e+04 1.169260000000000036e+04 1.168100000000000000e+04 1.184760000000000036e+04 1.206260000000000036e+04 1.209060000000000036e+04 1.133920000000000073e+04 8.237200000000000728e+03 6.866399999999999636e+03 4.680199999999999818e+03 3.172400000000000091e+03 3.182400000000000091e+03 3.078400000000000091e+03 3.073800000000000182e+03 3.067199999999999818e+03 3.099599999999999909e+03 2.995000000000000000e+03 3.079599999999999909e+03 2.985400000000000091e+03 3.034199999999999818e+03 3.045000000000000000e+03 2.987800000000000182e+03 2.607800000000000182e+03 0.000000000000000000e+00 0.000000000000000000e+00 0.000000000000000000e+00 0.000000000000000000e+00 0.000000000000000000e+00 0.000000000000000000e+00 0.000000000000000000e+00 0.000000000000000000e+00 0.000000000000000000e+00 0.000000000000000000e+00 0.000000000000000000e+00 0.000000000000000000e+00 0.000000000000000000e+00
1.195820000000000073e+04 1.186600000000000000e+04 1.191739999999999964e+04 1.192420000000000073e+04 1.190679999999999927e+04 1.197639999999999964e+04 1.189000000000000000e+04 1.188220000000000073e+04 1.189960000000000036e+04 1.190660000000000036e+04 1.189100000000000000e+04 1.193020000000000073e+04 1.189160000000000036e+04 1.193120000000000073e+04 1.196900000000000000e+04 1.193979999999999927e+04 1.190000000000000000e+04 1.191000000000000000e+04 1.186939999999999964e+04 1.191839999999999964e+04 1.192000000000000000e+04 1.193339999999999964e+04 1.191339999999999964e+04 1.190460000000000036e+04 1.192479999999999927e+04 1.189500000000000000e+04 1.192300000000000000e+04 1.195479999999999927e+04 1.193579999999999927e+04 1.192160000000000036e+04 1.202360000000000036e+04 1.214639999999999964e+04 1.198220000000000073e+04 8.399399999999999636e+03 4.718199999999999818e+03 3.913199999999999818e+03 3.156199999999999818e+03 3.141000000000000000e+03 3.126000000000000000e+03 3.126599999999999909e+03 3.126400000000000091e+03 3.124400000000000091e+03 3.120599999999999909e+03 3.117800000000000182e+03 3.102400000000000091e+03 3.106800000000000182e+03 3.094800000000000182e+03 3.113199999999999818e+03 2.994800000000000182e+03 2.963000000000000000e+03 0.000000000000000000e+00 0.000000000000000000e+00 0.000000000000000000e+00 0.000000000000000000e+00 0.000000000000000000e+00 0.000000000000000000e+00 0.000000000000000000e+00 0.000000000000000000e+00 0.000000000000000000e+00 0.000000000000000000e+00 0.000000000000000000e+00
1.184760000000000036e+04 1.181939999999999964e+04 1.178179999999999927e+04 1.181579999999999927e+04 1.183779999999999927e+04 1.177139999999999964e+04 1.178020000000000073e+04 1.178560000000000036e+04 1.172479999999999927e+04 1.187579999999999927e+04 1.180300000000000000e+04 1.184900000000000000e+04 1.180079999999999927e+04 1.179820000000000073e+04 1.183160000000000036e+04 1.184579999999999927e+04 1.174960000000000036e+04 1.178000000000000000e+04 1.178679999999999927e+04 1.179060000000000036e+04 1.177139999999999964e+04 1.181260000000000036e+04 1.181620000000000073e+04 1.179800000000000000e+04 1.187839999999999964e+04 1.181700000000000000e+04 1.185339999999999964e+04 1.175179999999999927e+04 1.182879999999999927e+04 1.181700000000000000e+04 1.188160000000000036e+04 1.208000000000000000e+04 1.219500000000000000e+04 1.215539999999999964e+04 1.089400000000000000e+04 7.816199999999999818e+03 3.757000000000000000e+03 3.613000000000000000e+03 3.149000000000000000e+03 3.139000000000000000e+03 3.122800000000000182e+03 3.126599999999999909e+03 3.104800000000000182e+03 3.121199999999999818e+03 3.130199999999999818e+03 3.119400000000000091e+03 3.120000000000000000e+03 3.121800000000000182e+03 3.116199999999999818e+03 3.078199999999999818e+03 3.010800000000000182e+03 2.965599999999999909e+03 0.000000000000000000e+00 0.000000000000000000e+00 0.000000000000000000e+00 0.000000000000000000e+00 0.000000000000000000e+00 0.000000000000000000e+00 0.000000000000000000e+00 0.000000000000000000e+00 0.000000000000000000e+00
1.159120000000000073e+04 1.158079999999999927e+04 1.156160000000000036e+04 1.159060000000000036e+04 1.158539999999999964e+04 1.157800000000000000e+04 1.158039999999999964e+04 1.162920000000000073e+04 1.163460000000000036e+04 1.159839999999999964e+04 1.159120000000000073e+04 1.161679999999999927e+04 1.164460000000000036e+04 1.156960000000000036e+04 1.160779999999999927e+04 1.156420000000000073e+04 1.161020000000000073e+04 1.163439999999999964e+04 1.161039999999999964e+04 1.157939999999999964e+04 1.157600000000000000e+04 1.163439999999999964e+04 1.159720000000000073e+04 1.161860000000000036e+04 1.164439999999999964e+04 1.161539999999999964e+04 1.162200000000000000e+04 1.161139999999999964e+04 1.162539999999999964e+04 1.164960000000000036e+04 1.164400000000000000e+04 1.183739999999999964e+04 1.207360000000000036e+04 1.217060000000000036e+04 1.211620000000000073e+04 1.083220000000000073e+04 7.664399999999999636e+03 6.235600000000000364e+03 3.336400000000000091e+03 3.136800000000000182e+03 3.143800000000000182e+03 3.098599999999999909e+03 3.120800000000000182e+03 3.121599999999999909e+03 3.121199999999999818e+03 3.125400000000000091e+03 3.124199999999999818e+03 3.120000000000000000e+03 3.122199999999999818e+03 3.119800000000000182e+03 3.120000000000000000e+03 3.032599999999999909e+03 2.815000000000000000e+03 5.810000000000000000e+02 0.000000000000000000e+00 0.000000000000000000e+00 0.000000000000000000e+00 0.000000000000000000e+00 0.000000000000000000e+00 0.000000000000000000e+00 0.000000000000000000e+00
1.141320000000000073e+04 1.139779999999999927e+04 1.139679999999999927e+04 1.141920000000000073e+04 1.140400000000000000e+04 1.138539999999999964e+04 1.138739999999999964e+04 1.132079999999999927e+04 1.143660000000000036e+04 1.137820000000000073e+04 1.142339999999999964e+04 1.145020000000000073e+04 1.134800000000000000e+04 1.142060000000000036e+04 1.142760000000000036e+04 1.134979999999999927e+04 1.140839999999999964e+04 1.147079999999999927e+04 1.139779999999999927e+04 1.136839999999999964e+04 1.140660000000000036e+04 1.143479999999999927e+04 1.140679999999999927e+04 1.142360000000000036e+04 1.142679999999999927e+04 1.136379999999999927e+04 1.142020000000000073e+04 1.137760000000000036e+04 1.140020000000000073e+04 1.142920000000000073e+04 1.140320000000000073e+04 1.139939999999999964e+04 1.175860000000000036e+04 1.203700000000000000e+04 1.209560000000000036e+04 1.203839999999999964e+04 9.959600000000000364e+03 7.835600000000000364e+03 4.164600000000000364e+03 3.216599999999999909e+03 3.145000000000000000e+03 3.129000000000000000e+03 3.137800000000000182e+03 3.124199999999999818e+03 3.125599999999999909e+03 3.123000000000000000e+03 3.120199999999999818e+03 3.117599999999999909e+03 3.120400000000000091e+03 3.129599999999999909e+03 3.123199999999999818e+03 3.119800000000000182e+03 3.088000000000000000e+03 2.992800000000000182e+03 3.070199999999999818e+03 0.000000000000000000e+00 0.000000000000000000e+00 0.000000000000000000e+00 0.000000000000000000e+00 0.000000000000000000e+00 0.000000000000000000e+00
1.118720000000000073e+04 1.121939999999999964e+04 1.119320000000000073e+04 1.117279999999999927e+04 1.117660000000000036e+04 1.117060000000000036e+04 1.119839999999999964e+04 1.114339999999999964e+04 1.123579999999999927e+04 1.113339999999999964e+04 1.112820000000000073e+04 1.122260000000000036e+04 1.121479999999999927e+04 1.118739999999999964e+04 1.119900000000000000e+04 1.117500000000000000e+04 1.110179999999999927e+04 1.129800000000000000e+04 1.121060000000000036e+04 1.117560000000000036e+04 1.122760000000000036e+04 1.116220000000000073e+04 1.120339999999999964e+04 1.115539999999999964e+04 1.122979999999999927e+04 1.120220000000000073e+04 1.119179999999999927e+04 1.121379999999999927e+04 1.119379999999999927e+04 1.118960000000000036e+04 1.117560000000000036e+04 1.119600000000000000e+04 1.129800000000000000e+04 1.169120000000000073e+04 1.201100000000000000e+04 1.211700000000000000e+04 1.202620000000000073e+04 1.048379999999999927e+04 7.103199999999999818e+03 4.874399999999999636e+03 3.204400000000000091e+03 3.143800000000000182e+03 3.128800000000000182e+03 3.133199999999999818e+03 3.127800000000000182e+03 3.122599999999999909e+03 3.124000000000000000e+03 3.122599999999999909e+03 3.122199999999999818e+03 3.121400000000000091e+03 3.124400000000000091e+03 3.124599999999999909e+03 3.120400000000000091e+03 3.102400000000000091e+03 3.033000000000000000e+03 2.902400000000000091e+03 2.929000000000000000e+03 0.000000000000000000e+00 0.000000000000000000e+00 0.000000000000000000e+00 0.000000000000000000e+00
1.099939999999999964e+04 1.100820000000000073e+04 1.102539999999999964e+04 1.095320000000000073e+04 1.098720000000000073e+04 1.106139999999999964e+04 1.094800000000000000e+04 1.103200000000000000e+04 1.095160000000000036e+04 1.106439999999999964e+04 1.098179999999999927e+04 1.100939999999999964e+04 1.093439999999999964e+04 1.097039999999999964e+04 1.099339999999999964e+04 1.104139999999999964e+04 1.091760000000000036e+04 1.091420000000000073e+04 1.104660000000000036e+04 1.101060000000000036e+04 1.097179999999999927e+04 1.107439999999999964e+04 1.097539999999999964e+04 1.103460000000000036e+04 1.106100000000000000e+04 1.096120000000000073e+04 1.100679999999999927e+04 1.093479999999999927e+04 1.092839999999999964e+04 1.100879999999999927e+04 1.099160000000000036e+04 1.095360000000000036e+04 1.106120000000000073e+04 1.120460000000000036e+04 1.177000000000000000e+04 1.202320000000000073e+04 1.212460000000000036e+04 1.178200000000000000e+04 1.038460000000000036e+04 7.761800000000000182e+03 4.334199999999999818e+03 3.344199999999999818e+03 3.183000000000000000e+03 3.129400000000000091e+03 3.124599999999999909e+03 3.136800000000000182e+03 3.135800000000000182e+03 3.125400000000000091e+03 3.128199999999999818e+03 3.120199999999999818e+03 3.120400000000000091e+03 3.119599999999999909e+03 3.122599999999999909e+03 3.120800000000000182e+03 3.087800000000000182e+03 3.101800000000000182e+03 3.099800000000000182e+03 2.996800000000000182e+03 2.370000000000000000e+02 0.000000000000000000e+00 0.000000000000000000e+00
1.078400000000000000e+04 1.081579999999999927e+04 1.086379999999999927e+04 1.084160000000000036e+04 1.092200000000000000e+04 1.087300000000000000e+04 1.078900000000000000e+04 1.087960000000000036e+04 1.080560000000000036e+04 1.081979999999999927e+04 1.079379999999999927e+04 1.086620000000000073e+04 1.079839999999999964e+04 1.079279999999999927e+04 1.079300000000000000e+04 1.084260000000000036e+04 1.085560000000000036e+04 1.079000000000000000e+04 1.090739999999999964e+04 1.082039999999999964e+04 1.088320000000000073e+04 1.077679999999999927e+04 1.080260000000000036e+04 1.090639999999999964e+04 1.086239999999999964e+04 1.084320000000000073e+04 1.079979999999999927e+04 1.084139999999999964e+04 1.086860000000000036e+04 1.084200000000000000e+04 1.083600000000000000e+04 1.079960000000000036e+04 1.083700000000000000e+04 1.083739999999999964e+04 1.113060000000000036e+04 1.181120000000000073e+04 1.201639999999999964e+04 1.211160000000000036e+04 1.151760000000000036e+04 1.035679999999999927e+04 5.442600000000000364e+03 3.839000000000000000e+03 3.251199999999999818e+03 3.098599999999999909e+03 3.140599999999999909e+03 3.123400000000000091e+03 3.124599999999999909e+03 3.124400000000000091e+03 3.131000000000000000e+03 3.121199999999999818e+03 3.121800000000000182e+03 3.121000000000000000e+03 3.124199999999999818e+03 3.125000000000000000e+03 3.105400000000000091e+03 3.119599999999999909e+03 3.101199999999999818e+03 3.088400000000000091e+03 2.895800000000000182e+03 3.035800000000000182e+03 0.000000000000000000e+00
1.078020000000000073e+04 1.074379999999999927e+04 1.071600000000000000e+04 1.075739999999999964e+04 1.077179999999999927e+04 1.077979999999999927e+04 1.066700000000000000e+04 1.070739999999999964e+04 1.071200000000000000e+04 1.084460000000000036e+04 1.074100000000000000e+04 1.073739999999999964e+04 1.076379999999999927e+04 1.072720000000000073e+04 1.068579999999999927e+04 1.075439999999999964e+04 1.072900000000000000e+04 1.074460000000000036e+04 1.072579999999999927e+04 1.068900000000000000e+04 1.077120000000000073e+04 1.075260000000000036e+04 1.075779999999999927e+04 1.070520000000000073e+04 1.076179999999999927e+04 1.074000000000000000e+04 1.074500000000000000e+04 1.074479999999999927e+04 1.070760000000000036e+04 1.062639999999999964e+04 1.073620000000000073e+04 1.073220000000000073e+04 1.077539999999999964e+04 1.077979999999999927e+04 1.086939999999999964e+04 1.133739999999999964e+04 1.194379999999999927e+04 1.210920000000000073e+04 1.212860000000000036e+04 1.178879999999999927e+04 9.769799999999999272e+03 6.966800000000000182e+03 3.452599999999999909e+03 3.179400000000000091e+03 3.173400000000000091e+03 3.144400000000000091e+03 3.123800000000000182e+03 3.126800000000000182e+03 3.125199999999999818e+03 3.122400000000000091e+03 3.125599999999999909e+03 3.128000000000000000e+03 3.121400000000000091e+03 3.122199999999999818e+03 3.125000000000000000e+03 3.118599999999999909e+03 3.120000000000000000e+03 3.103800000000000182e+03 3.087599999999999909e+03 3.024400000000000091e+03 2.932400000000000091e+03
1.060260000000000036e+04 1.063760000000000036e+04 1.068939999999999964e+04 1.062600000000000000e+04 1.059700000000000000e+04 1.065200000000000000e+04 1.060939999999999964e+04 1.064920000000000073e+04 1.060360000000000036e+04 1.066279999999999927e+04 1.066439999999999964e+04 1.062220000000000073e+04 1.068739999999999964e+04 1.072939999999999964e+04 1.061779999999999927e+04 1.069600000000000000e+04 1.062400000000000000e+04 1.066160000000000036e+04 1.064679999999999927e+04 1.068979999999999927e+04 1.065100000000000000e+04 1.060520000000000073e+04 1.060020000000000073e+04 1.064539999999999964e+04 1.057239999999999964e+04 1.053379999999999927e+04 1.067460000000000036e+04 1.066460000000000036e+04 1.064279999999999927e+04 1.073439999999999964e+04 1.070820000000000073e+04 1.059739999999999964e+04 1.065679999999999927e+04 1.060920000000000073e+04 1.064160000000000036e+04 1.075920000000000073e+04 1.139479999999999927e+04 1.194120000000000073e+04 1.208300000000000000e+04 1.208339999999999964e+04 1.086300000000000000e+04 8.650799999999999272e+03 5.298399999999999636e+03 3.205599999999999909e+03 3.161000000000000000e+03 3.150199999999999818e+03 3.125599999999999909e+03 3.127000000000000000e+03 3.100400000000000091e+03 3.134599999999999909e+03 3.103599999999999909e+03 3.125000000000000000e+03 3.118800000000000182e+03 3.132000000000000000e+03 3.123800000000000182e+03 3.120599999999999909e+03 3.118599999999999909e+03 3.119400000000000091e+03 3.120199999999999818e+03 3.117599999999999909e+03 3.114800000000000182e+03
1.055339999999999964e+04 1.053720000000000073e+04 1.055639999999999964e+04 1.059220000000000073e+04 1.054860000000000036e+04 1.050839999999999964e+04 1.060260000000000036e+04 1.051560000000000036e+04 1.055139999999999964e+04 1.056920000000000073e+04 1.051560000000000036e+04 1.056679999999999927e+04 1.060839999999999964e+04 1.061360000000000036e+04 1.057339999999999964e+04 1.057900000000000000e+04 1.050479999999999927e+04 1.056539999999999964e+04 1.060560000000000036e+04 1.061760000000000036e+04 1.053779999999999927e+04 1.051560000000000036e+04 1.056620000000000073e+04 1.061939999999999964e+04 1.061620000000000073e+04 1.055260000000000036e+04 1.056960000000000036e+04 1.053160000000000036e+04 1.056739999999999964e+04 1.062039999999999964e+04 1.061260000000000036e+04 1.055300000000000000e+04 1.056860000000000036e+04 1.050639999999999964e+04 1.057800000000000000e+04 1.058900000000000000e+04 1.080220000000000073e+04 1.140260000000000036e+04 1.202179999999999927e+04 1.213300000000000000e+04 1.202720000000000073e+04 1.123300000000000000e+04 7.592199999999999818e+03 3.859000000000000000e+03 3.299599999999999909e+03 3.147400000000000091e+03 3.138800000000000182e+03 3.123400000000000091e+03 3.137000000000000000e+03 3.101599999999999909e+03 3.113599999999999909e+03 3.127000000000000000e+03 3.122400000000000091e+03 3.121800000000000182e+03 3.121000000000000000e+03 3.119400000000000091e+03 3.119599999999999909e+03 3.120199999999999818e+03 3.099199999999999818e+03 3.118400000000000091e+03 3.118199999999999818e+03
1.044320000000000073e+04 1.052520000000000073e+04 1.052820000000000073e+04 1.053479999999999927e+04 1.049700000000000000e+04 1.058620000000000073e+04 1.058579999999999927e+04 1.051979999999999927e+04 1.055420000000000073e+04 1.049160000000000036e+04 1.048620000000000073e+04 1.050000000000000000e+04 1.049239999999999964e+04 1.050560000000000036e+04 1.046760000000000036e+04 1.049120000000000073e+04 1.049660000000000036e+04 1.048979999999999927e+04 1.054360000000000036e+04 1.048300000000000000e+04 1.053020000000000073e+04 1.050039999999999964e+04 1.048900000000000000e+04 1.052079999999999927e+04 1.042400000000000000e+04 1.056360000000000036e+04 1.045300000000000000e+04 1.040300000000000000e+04 1.054539999999999964e+04 1.055039999999999964e+04 1.042300000000000000e+04 1.050879999999999927e+04 1.048460000000000036e+04 1.051300000000000000e+04 1.052239999999999964e+04 1.048979999999999927e+04 1.059400000000000000e+04 1.089100000000000000e+04 1.158420000000000073e+04 1.200060000000000036e+04 1.211339999999999964e+04 1.203760000000000036e+04 9.333000000000000000e+03 8.412399999999999636e+03 4.461600000000000364e+03 3.198000000000000000e+03 3.128400000000000091e+03 3.142400000000000091e+03 3.127800000000000182e+03 3.122199999999999818e+03 3.119199999999999818e+03 3.118000000000000000e+03 3.075000000000000000e+03 3.118599999999999909e+03 3.123199999999999818e+03 3.124599999999999909e+03 3.118000000000000000e+03 3.123199999999999818e+03 3.120199999999999818e+03 3.119599999999999909e+03 3.120400000000000091e+03
1.044420000000000073e+04 1.046300000000000000e+04 1.044220000000000073e+04 1.045360000000000036e+04 1.042600000000000000e+04 1.043620000000000073e+04 1.042179999999999927e+04 1.044260000000000036e+04 1.044520000000000073e+04 1.049139999999999964e+04 1.044700000000000000e+04 1.040939999999999964e+04 1.050200000000000000e+04 1.042960000000000036e+04 1.044639999999999964e+04 1.049200000000000000e+04 1.048400000000000000e+04 1.045460000000000036e+04 1.044620000000000073e+04 1.048760000000000036e+04 1.044100000000000000e+04 1.046979999999999927e+04 1.041620000000000073e+04 1.046000000000000000e+04 1.038539999999999964e+04 1.055960000000000036e+04 1.041720000000000073e+04 1.046720000000000073e+04 1.048060000000000036e+04 1.044460000000000036e+04 1.039679999999999927e+04 1.044279999999999927e+04 1.041939999999999964e+04 1.045039999999999964e+04 1.041539999999999964e+04 1.042839999999999964e+04 1.050660000000000036e+04 1.057420000000000073e+04 1.099320000000000073e+04 1.170520000000000073e+04 1.198460000000000036e+04 1.213179999999999927e+04 1.173220000000000073e+04 8.301200000000000728e+03 6.204600000000000364e+03 3.575000000000000000e+03 3.192199999999999818e+03 3.133199999999999818e+03 3.125599999999999909e+03 3.126599999999999909e+03 3.119400000000000091e+03 3.123199999999999818e+03 3.124599999999999909e+03 3.119400000000000091e+03 3.126000000000000000e+03 3.127800000000000182e+03 3.121800000000000182e+03 3.119800000000000182e+03 3.122599999999999909e+03 3.120000000000000000e+03 3.122599999999999909e+03
1.041039999999999964e+04 1.042379999999999927e+04 1.040879999999999927e+04 1.040460000000000036e+04 1.038400000000000000e+04 1.044600000000000000e+04 1.042200000000000000e+04 1.041700000000000000e+04 1.042960000000000036e+04 1.039839999999999964e+04 1.042379999999999927e+04 1.037239999999999964e+04 1.038700000000000000e+04 1.038920000000000073e+04 1.039460000000000036e+04 1.034720000000000073e+04 1.039760000000000036e+04 1.036579999999999927e+04 1.039020000000000073e+04 1.041500000000000000e+04 1.039320000000000073e+04 1.038179999999999927e+04 1.043320000000000073e+04 1.040039999999999964e+04 1.043239999999999964e+04 1.035120000000000073e+04 1.039520000000000073e+04 1.043279999999999927e+04 1.040860000000000036e+04 1.035279999999999927e+04 1.036539999999999964e+04 1.039939999999999964e+04 1.047960000000000036e+04 1.035000000000000000e+04 1.034479999999999927e+04 1.040139999999999964e+04 1.045020000000000073e+04 1.048239999999999964e+04 1.057420000000000073e+04 1.102639999999999964e+04 1.177920000000000073e+04 1.206000000000000000e+04 1.212879999999999927e+04 1.171939999999999964e+04 8.529399999999999636e+03 5.517000000000000000e+03 3.431800000000000182e+03 3.165000000000000000e+03 3.159599999999999909e+03 3.126199999999999818e+03 3.130199999999999818e+03 3.126000000000000000e+03 3.125000000000000000e+03 3.121800000000000182e+03 3.119400000000000091e+03 3.120199999999999818e+03 3.121800000000000182e+03 3.125400000000000091e+03 3.121599999999999909e+03 3.122599999999999909e+03 3.120000000000000000e+03
1.036779999999999927e+04 1.035179999999999927e+04 1.038120000000000073e+04 1.033660000000000036e+04 1.037560000000000036e+04 1.037339999999999964e+04 1.036400000000000000e+04 1.030300000000000000e+04 1.032660000000000036e+04 1.031679999999999927e+04 1.036839999999999964e+04 1.039900000000000000e+04 1.037620000000000073e+04 1.032500000000000000e+04 1.036139999999999964e+04 1.034779999999999927e+04 1.031920000000000073e+04 1.045300000000000000e+04 1.035939999999999964e+04 1.032879999999999927e+04 1.035200000000000000e+04 1.033539999999999964e+04 1.030560000000000036e+04 1.039360000000000036e+04 1.043579999999999927e+04 1.041860000000000036e+04 1.033039999999999964e+04 1.041760000000000036e+04 1.036920000000000073e+04 1.037360000000000036e+04 1.038720000000000073e+04 1.038360000000000036e+04 1.036960000000000036e+04 1.033900000000000000e+04 1.037600000000000000e+04 1.045239999999999964e+04 1.034100000000000000e+04 1.037000000000000000e+04 1.043660000000000036e+04 1.057879999999999927e+04 1.114379999999999927e+04 1.186560000000000036e+04 1.204239999999999964e+04 1.214139999999999964e+04 1.189279999999999927e+04 8.928600000000000364e+03 6.321199999999999818e+03 3.726800000000000182e+03 3.170800000000000182e+03 3.130199999999999818e+03 3.127400000000000091e+03 3.122400000000000091e+03 3.126800000000000182e+03 3.121599999999999909e+03 3.121800000000000182e+03 3.122000000000000000e+03 3.121000000000000000e+03 3.120000000000000000e+03 3.120000000000000000e+03 3.120199999999999818e+03 3.122599999999999909e+03
1.032100000000000000e+04 1.031900000000000000e+04 1.030000000000000000e+04 1.037339999999999964e+04 1.039239999999999964e+04 1.038100000000000000e+04 1.039560000000000036e+04 1.036800000000000000e+04 1.032839999999999964e+04 1.032160000000000036e+04 1.039500000000000000e+04 1.031779999999999927e+04 1.034679999999999927e+04 1.037260000000000036e+04 1.031900000000000000e+04 1.027520000000000073e+04 1.035220000000000073e+04 1.033739999999999964e+04 1.031960000000000036e+04 1.035479999999999927e+04 1.031639999999999964e+04 1.036760000000000036e+04 1.032139999999999964e+04 1.035500000000000000e+04 1.030539999999999964e+04 1.032379999999999927e+04 1.033079999999999927e+04 1.035500000000000000e+04 1.032260000000000036e+04 1.033179999999999927e+04 1.029079999999999927e+04 1.036779999999999927e+04 1.037360000000000036e+04 1.034900000000000000e+04 1.032379999999999927e+04 1.034639999999999964e+04 1.031400000000000000e+04 1.037520000000000073e+04 1.040900000000000000e+04 1.041539999999999964e+04 1.068400000000000000e+04 1.123579999999999927e+04 1.190900000000000000e+04 1.210779999999999927e+04 1.199039999999999964e+04 1.048760000000000036e+04 7.359800000000000182e+03 4.203000000000000000e+03 3.234199999999999818e+03 3.136400000000000091e+03 3.124599999999999909e+03 3.123400000000000091e+03 3.122400000000000091e+03 3.121400000000000091e+03 3.124599999999999909e+03 3.123000000000000000e+03 3.122400000000000091e+03 3.125599999999999909e+03 3.123400000000000091e+03 3.119800000000000182e+03 3.120000000000000000e+03
1.033639999999999964e+04 1.038479999999999927e+04 1.031920000000000073e+04 1.030960000000000036e+04 1.030020000000000073e+04 1.032079999999999927e+04 1.033279999999999927e+04 1.032200000000000000e+04 1.028720000000000073e+04 1.034600000000000000e+04 1.038500000000000000e+04 1.034920000000000073e+04 1.034079999999999927e+04 1.033220000000000073e+04 1.033239999999999964e+04 1.037579999999999927e+04 1.029979999999999927e+04 1.031120000000000073e+04 1.034739999999999964e+04 1.034260000000000036e+04 1.033100000000000000e+04 1.031179999999999927e+04 1.034020000000000073e+04 1.038060000000000036e+04 1.030279999999999927e+04 1.035760000000000036e+04 1.035139999999999964e+04 1.035420000000000073e+04 1.025920000000000073e+04 1.036600000000000000e+04 1.033520000000000073e+04 1.030560000000000036e+04 1.036060000000000036e+04 1.033739999999999964e+04 1.035539999999999964e+04 1.030239999999999964e+04 1.033920000000000073e+04 1.030639999999999964e+04 1.036520000000000073e+04 1.034720000000000073e+04 1.039879999999999927e+04 1.069620000000000073e+04 1.144360000000000036e+04 1.198579999999999927e+04 1.213200000000000000e+04 1.213020000000000073e+04 1.067060000000000036e+04 8.796200000000000728e+03 4.722199999999999818e+03 3.261000000000000000e+03 3.134199999999999818e+03 3.144599999999999909e+03 3.136400000000000091e+03 3.126800000000000182e+03 3.121199999999999818e+03 3.122599999999999909e+03 3.126199999999999818e+03 3.120199999999999818e+03 3.121599999999999909e+03 3.121800000000000182e+03 3.124000000000000000e+03
1.030679999999999927e+04 1.035479999999999927e+04 1.032279999999999927e+04 1.032720000000000073e+04 1.036360000000000036e+04 1.026520000000000073e+04 1.031679999999999927e+04 1.028620000000000073e+04 1.036420000000000073e+04 1.036539999999999964e+04 1.031000000000000000e+04 1.029239999999999964e+04 1.025120000000000073e+04 1.028339999999999964e+04 1.032600000000000000e+04 1.032779999999999927e+04 1.031900000000000000e+04 1.033079999999999927e+04 1.026300000000000000e+04 1.027339999999999964e+04 1.038060000000000036e+04 1.033639999999999964e+04 1.033420000000000073e+04 1.034239999999999964e+04 1.031800000000000000e+04 1.030379999999999927e+04 1.030639999999999964e+04 1.037160000000000036e+04 1.032379999999999927e+04 1.029060000000000036e+04 1.028300000000000000e+04 1.033660000000000036e+04 1.030160000000000036e+04 1.032460000000000036e+04 1.036100000000000000e+04 1.028200000000000000e+04 1.034320000000000073e+04 1.030879999999999927e+04 1.034920000000000073e+04 1.027560000000000036e+04 1.028120000000000073e+04 1.042960000000000036e+04 1.082460000000000036e+04 1.158439999999999964e+04 1.201779999999999927e+04 1.210139999999999964e+04 1.204479999999999927e+04 8.666600000000000364e+03 6.662000000000000000e+03 3.790000000000000000e+03 3.324000000000000000e+03 3.127199999999999818e+03 3.127000000000000000e+03 3.123400000000000091e+03 3.124000000000000000e+03 3.121800000000000182e+03 3.121000000000000000e+03 3.120800000000000182e+03 3.122800000000000182e+03 3.121800000000000182e+03 3.120800000000000182e+03
1.029260000000000036e+04 1.032939999999999964e+04 1.031360000000000036e+04 1.035120000000000073e+04 1.030200000000000000e+04 1.027700000000000000e+04 1.028560000000000036e+04 1.028320000000000073e+04 1.032339999999999964e+04 1.029060000000000036e+04 1.029979999999999927e+04 1.029500000000000000e+04 1.031820000000000073e+04 1.030920000000000073e+04 1.034220000000000073e+04 1.032179999999999927e+04 1.030700000000000000e+04 1.032039999999999964e+04 1.034139999999999964e+04 1.028520000000000073e+04 1.026879999999999927e+04 1.027360000000000036e+04 1.032239999999999964e+04 1.030120000000000073e+04 1.030860000000000036e+04 1.032539999999999964e+04 1.035879999999999927e+04 1.033179999999999927e+04 1.028139999999999964e+04 1.028700000000000000e+04 1.030879999999999927e+04 1.029679999999999927e+04 1.034179999999999927e+04 1.029139999999999964e+04 1.026739999999999964e+04 1.029739999999999964e+04 1.025360000000000036e+04 1.024860000000000036e+04 1.033720000000000073e+04 1.032679999999999927e+04 1.033220000000000073e+04 1.035600000000000000e+04 1.047560000000000036e+04 1.092439999999999964e+04 1.163520000000000073e+04 1.202539999999999964e+04 1.208339999999999964e+04 1.195900000000000000e+04 8.282799999999999272e+03 7.968399999999999636e+03 4.017199999999999818e+03 3.210800000000000182e+03 3.129599999999999909e+03 3.124599999999999909e+03 3.120599999999999909e+03 3.124000000000000000e+03 3.120199999999999818e+03 3.120000000000000000e+03 3.120199999999999818e+03 3.122400000000000091e+03 3.121599999999999909e+03
1.026000000000000000e+04 1.027739999999999964e+04 1.029720000000000073e+04 1.030079999999999927e+04 1.024679999999999927e+04 1.028539999999999964e+04 1.032139999999999964e+04 1.029160000000000036e+04 1.031160000000000036e+04 1.028920000000000073e+04 1.025660000000000036e+04 1.026460000000000036e+04 1.029439999999999964e+04 1.028720000000000073e+04 1.029839999999999964e+04 1.033760000000000036e+04 1.021479999999999927e+04 1.031260000000000036e+04 1.028179999999999927e+04 1.027439999999999964e+04 1.028060000000000036e+04 1.027360000000000036e+04 1.028300000000000000e+04 1.028160000000000036e+04 1.025439999999999964e+04 1.024139999999999964e+04 1.034500000000000000e+04 1.029479999999999927e+04 1.030539999999999964e+04 1.031300000000000000e+04 1.029039999999999964e+04 1.027960000000000036e+04 1.031820000000000073e+04 1.028960000000000036e+04 1.024320000000000073e+04 1.025560000000000036e+04 1.026060000000000036e+04 1.028500000000000000e+04 1.034279999999999927e+04 1.031820000000000073e+04 1.029500000000000000e+04 1.033420000000000073e+04 1.036900000000000000e+04 1.047739999999999964e+04 1.088960000000000036e+04 1.178100000000000000e+04 1.204920000000000073e+04 1.215000000000000000e+04 1.159660000000000036e+04 8.397600000000000364e+03 6.308199999999999818e+03 3.872599999999999909e+03 3.133800000000000182e+03 3.142400000000000091e+03 3.124199999999999818e+03 3.123000000000000000e+03 3.128599999999999909e+03 3.132199999999999818e+03 3.120599999999999909e+03 3.127599999999999909e+03 3.121800000000000182e+03
1.032739999999999964e+04 1.022920000000000073e+04 1.033900000000000000e+04 1.026439999999999964e+04 1.025360000000000036e+04 1.028200000000000000e+04 1.029760000000000036e+04 1.029679999999999927e+04 1.030820000000000073e+04 1.031039999999999964e+04 1.025300000000000000e+04 1.034939999999999964e+04 1.032400000000000000e+04 1.028260000000000036e+04 1.023360000000000036e+04 1.023420000000000073e+04 1.032220000000000073e+04 1.032339999999999964e+04 1.028020000000000073e+04 1.030400000000000000e+04 1.027020000000000073e+04 1.028120000000000073e+04 1.023360000000000036e+04 1.031479999999999927e+04 1.022639999999999964e+04 1.027739999999999964e+04 1.026820000000000073e+04 1.024079999999999927e+04 1.027179999999999927e+04 1.033320000000000073e+04 1.029460000000000036e+04 1.029279999999999927e+04 1.025600000000000000e+04 1.029539999999999964e+04 1.035739999999999964e+04 1.027879999999999927e+04 1.032379999999999927e+04 1.030879999999999927e+04 1.020520000000000073e+04 1.033500000000000000e+04 1.028239999999999964e+04 1.027720000000000073e+04 1.033279999999999927e+04 1.040220000000000073e+04 1.056100000000000000e+04 1.107139999999999964e+04 1.188720000000000073e+04 1.206700000000000000e+04 1.216379999999999927e+04 1.090079999999999927e+04 8.998399999999999636e+03 3.962000000000000000e+03 3.503199999999999818e+03 3.200199999999999818e+03 3.143199999999999818e+03 3.135000000000000000e+03 3.128400000000000091e+03 3.130000000000000000e+03 3.122400000000000091e+03 3.120199999999999818e+03 3.121599999999999909e+03
1.029839999999999964e+04 1.027160000000000036e+04 1.027139999999999964e+04 1.026900000000000000e+04 1.026320000000000073e+04 1.029979999999999927e+04 1.029279999999999927e+04 1.028979999999999927e+04 1.033760000000000036e+04 1.029220000000000073e+04 1.033760000000000036e+04 1.026479999999999927e+04 1.030600000000000000e+04 1.027020000000000073e+04 1.022360000000000036e+04 1.029760000000000036e+04 1.033579999999999927e+04 1.030179999999999927e+04 1.029360000000000036e+04 1.023179999999999927e+04 1.026939999999999964e+04 1.027720000000000073e+04 1.027460000000000036e+04 1.025279999999999927e+04 1.027039999999999964e+04 1.022520000000000073e+04 1.026820000000000073e+04 1.029000000000000000e+04 1.029479999999999927e+04 1.027100000000000000e+04 1.028579999999999927e+04 1.027360000000000036e+04 1.028900000000000000e+04 1.029500000000000000e+04 1.028300000000000000e+04 1.027700000000000000e+04 1.026939999999999964e+04 1.030860000000000036e+04 1.024920000000000073e+04 1.032479999999999927e+04 1.026460000000000036e+04 1.025000000000000000e+04 1.032200000000000000e+04 1.028139999999999964e+04 1.036439999999999964e+04 1.062739999999999964e+04 1.128839999999999964e+04 1.198079999999999927e+04 1.210620000000000073e+04 1.210260000000000036e+04 1.005020000000000073e+04 6.782399999999999636e+03 4.580199999999999818e+03 3.585800000000000182e+03 3.142800000000000182e+03 3.125000000000000000e+03 3.132199999999999818e+03 3.123199999999999818e+03 3.122599999999999909e+03 3.122000000000000000e+03 3.120199999999999818e+03
1.027379999999999927e+04 1.026500000000000000e+04 1.029400000000000000e+04 1.025900000000000000e+04 1.028620000000000073e+04 1.024020000000000073e+04 1.031720000000000073e+04 1.027420000000000073e+04 1.023679999999999927e+04 1.029460000000000036e+04 1.030039999999999964e+04 1.032520000000000073e+04 1.029700000000000000e+04 1.025000000000000000e+04 1.032060000000000036e+04 1.027220000000000073e+04 1.031639999999999964e+04 1.032539999999999964e+04 1.029900000000000000e+04 1.028360000000000036e+04 1.033500000000000000e+04 1.032239999999999964e+04 1.028139999999999964e+04 1.031720000000000073e+04 1.025679999999999927e+04 1.026520000000000073e+04 1.030460000000000036e+04 1.026600000000000000e+04 1.025839999999999964e+04 1.029179999999999927e+04 1.030900000000000000e+04 1.031239999999999964e+04 1.029179999999999927e+04 1.027379999999999927e+04 1.026620000000000073e+04 1.027939999999999964e+04 1.029860000000000036e+04 1.026779999999999927e+04 1.029600000000000000e+04 1.028839999999999964e+04 1.025839999999999964e+04 1.029500000000000000e+04 1.030700000000000000e+04 1.032320000000000073e+04 1.027760000000000036e+04 1.041420000000000073e+04 1.068879999999999927e+04 1.147620000000000073e+04 1.196179999999999927e+04 1.209360000000000036e+04 1.206660000000000036e+04 9.775799999999999272e+03 7.858800000000000182e+03 4.127399999999999636e+03 3.694199999999999818e+03 3.244599999999999909e+03 3.131800000000000182e+03 3.125199999999999818e+03 3.122800000000000182e+03 3.120199999999999818e+03 3.120000000000000000e+03
1.030879999999999927e+04 1.026020000000000073e+04 1.027079999999999927e+04 1.030879999999999927e+04 1.029020000000000073e+04 1.029760000000000036e+04 1.027220000000000073e+04 1.025600000000000000e+04 1.031560000000000036e+04 1.026579999999999927e+04 1.026779999999999927e+04 1.025600000000000000e+04 1.029720000000000073e+04 1.028300000000000000e+04 1.034360000000000036e+04 1.026839999999999964e+04 1.026239999999999964e+04 1.025179999999999927e+04 1.025779999999999927e+04 1.028360000000000036e+04 1.029100000000000000e+04 1.024639999999999964e+04 1.030039999999999964e+04 1.028100000000000000e+04 1.030439999999999964e+04 1.028700000000000000e+04 1.026300000000000000e+04 1.026800000000000000e+04 1.029839999999999964e+04 1.023400000000000000e+04 1.032800000000000000e+04 1.027300000000000000e+04 1.029339999999999964e+04 1.024739999999999964e+04 1.028760000000000036e+04 1.029720000000000073e+04 1.028300000000000000e+04 1.033479999999999927e+04 1.031560000000000036e+04 1.029020000000000073e+04 1.033600000000000000e+04 1.033920000000000073e+04 1.020439999999999964e+04 1.028539999999999964e+04 1.025839999999999964e+04 1.030439999999999964e+04 1.041920000000000073e+04 1.076620000000000073e+04 1.157339999999999964e+04 1.200720000000000073e+04 1.210300000000000000e+04 1.210720000000000073e+04 9.254600000000000364e+03 6.474800000000000182e+03 3.842199999999999818e+03 3.152800000000000182e+03 3.136400000000000091e+03 3.136000000000000000e+03 3.129400000000000091e+03 3.121599999999999909e+03 3.125599999999999909e+03
1.030900000000000000e+04 1.028920000000000073e+04 1.027220000000000073e+04 1.023679999999999927e+04 1.031600000000000000e+04 1.030400000000000000e+04 1.029900000000000000e+04 1.026600000000000000e+04 1.031320000000000073e+04 1.030039999999999964e+04 1.024760000000000036e+04 1.026400000000000000e+04 1.031239999999999964e+04 1.029479999999999927e+04 1.031479999999999927e+04 1.030479999999999927e+04 1.027879999999999927e+04 1.027560000000000036e+04 1.031779999999999927e+04 1.028479999999999927e+04 1.030379999999999927e+04 1.031979999999999927e+04 1.026160000000000036e+04 1.026900000000000000e+04 1.033039999999999964e+04 1.025000000000000000e+04 1.028820000000000073e+04 1.031939999999999964e+04 1.027879999999999927e+04 1.027379999999999927e+04 1.026260000000000036e+04 1.029120000000000073e+04 1.030379999999999927e+04 1.021479999999999927e+04 1.028620000000000073e+04 1.027020000000000073e+04 1.032339999999999964e+04 1.025500000000000000e+04 1.034839999999999964e+04 1.024179999999999927e+04 1.030779999999999927e+04 1.025120000000000073e+04 1.023839999999999964e+04 1.032179999999999927e+04 1.029760000000000036e+04 1.027560000000000036e+04 1.031700000000000000e+04 1.050039999999999964e+04 1.088220000000000073e+04 1.168939999999999964e+04 1.199620000000000073e+04 1.214739999999999964e+04 1.190839999999999964e+04 9.526799999999999272e+03 6.966199999999999818e+03 3.403000000000000000e+03 3.223199999999999818e+03 3.155800000000000182e+03 3.128800000000000182e+03 3.129400000000000091e+03 3.122400000000000091e+03
1.026120000000000073e+04 1.028160000000000036e+04 1.029960000000000036e+04 1.026060000000000036e+04 1.023179999999999927e+04 1.024539999999999964e+04 1.031020000000000073e+04 1.027939999999999964e+04 1.027620000000000073e+04 1.028979999999999927e+04 1.032320000000000073e+04 1.033039999999999964e+04 1.027779999999999927e+04 1.027400000000000000e+04 1.025300000000000000e+04 1.027860000000000036e+04 1.029720000000000073e+04 1.030360000000000036e+04 1.023139999999999964e+04 1.029620000000000073e+04 1.029420000000000073e+04 1.032400000000000000e+04 1.030879999999999927e+04 1.027500000000000000e+04 1.026660000000000036e+04 1.029100000000000000e+04 1.030160000000000036e+04 1.026220000000000073e+04 1.023860000000000036e+04 1.028960000000000036e+04 1.027960000000000036e+04 1.026979999999999927e+04 1.027479999999999927e+04 1.025920000000000073e+04 1.027760000000000036e+04 1.025039999999999964e+04 1.030060000000000036e+04 1.026739999999999964e+04 1.029939999999999964e+04 1.028139999999999964e+04 1.030000000000000000e+04 1.026260000000000036e+04 1.029120000000000073e+04 1.030039999999999964e+04 1.027439999999999964e+04 1.033660000000000036e+04 1.029500000000000000e+04 1.031039999999999964e+04 1.048620000000000073e+04 1.102120000000000073e+04 1.183439999999999964e+04 1.200200000000000000e+04 1.215039999999999964e+04 1.119520000000000073e+04 8.431000000000000000e+03 6.300800000000000182e+03 3.800599999999999909e+03 3.159000000000000000e+03 3.127000000000000000e+03 3.138000000000000000e+03 3.121199999999999818e+03
1.024920000000000073e+04 1.023400000000000000e+04 1.026239999999999964e+04 1.028900000000000000e+04 1.025779999999999927e+04 1.026920000000000073e+04 1.027300000000000000e+04 1.027439999999999964e+04 1.026539999999999964e+04 1.029220000000000073e+04 1.027000000000000000e+04 1.028520000000000073e+04 1.034479999999999927e+04 1.027260000000000036e+04 1.027220000000000073e+04 1.025200000000000000e+04 1.025360000000000036e+04 1.031360000000000036e+04 1.033079999999999927e+04 1.029739999999999964e+04 1.022339999999999964e+04 1.029079999999999927e+04 1.029139999999999964e+04 1.024560000000000036e+04 1.029779999999999927e+04 1.028179999999999927e+04 1.025300000000000000e+04 1.030500000000000000e+04 1.019979999999999927e+04 1.028039999999999964e+04 1.026539999999999964e+04 1.027860000000000036e+04 1.024560000000000036e+04 1.032120000000000073e+04 1.026620000000000073e+04 1.029939999999999964e+04 1.023900000000000000e+04 1.033639999999999964e+04 1.029200000000000000e+04 1.030260000000000036e+04 1.026960000000000036e+04 1.027220000000000073e+04 1.023560000000000036e+04 1.030579999999999927e+04 1.024020000000000073e+04 1.032600000000000000e+04 1.027979999999999927e+04 1.033239999999999964e+04 1.034900000000000000e+04 1.053920000000000073e+04 1.124020000000000073e+04 1.193100000000000000e+04 1.210379999999999927e+04 1.217239999999999964e+04 1.144939999999999964e+04 8.197600000000000364e+03 4.368199999999999818e+03 3.152400000000000091e+03 3.162800000000000182e+03 3.137199999999999818e+03 3.128400000000000091e+03
1.024800000000000000e+04 1.023800000000000000e+04 1.029760000000000036e+04 1.024679999999999927e+04 1.023839999999999964e+04 1.030260000000000036e+04 1.029000000000000000e+04 1.026760000000000036e+04 1.026800000000000000e+04 1.027160000000000036e+04 1.033060000000000036e+04 1.026100000000000000e+04 1.027220000000000073e+04 1.024960000000000036e+04 1.028520000000000073e+04 1.031879999999999927e+04 1.028060000000000036e+04 1.028339999999999964e+04 1.027060000000000036e+04 1.026139999999999964e+04 1.030579999999999927e+04 1.024520000000000073e+04 1.034260000000000036e+04 1.028220000000000073e+04 1.031360000000000036e+04 1.032160000000000036e+04 1.032600000000000000e+04 1.024760000000000036e+04 1.031320000000000073e+04 1.032200000000000000e+04 1.029800000000000000e+04 1.033139999999999964e+04 1.029820000000000073e+04 1.023920000000000073e+04 1.026439999999999964e+04 1.027220000000000073e+04 1.028500000000000000e+04 1.025679999999999927e+04 1.029220000000000073e+04 1.027160000000000036e+04 1.025620000000000073e+04 1.025160000000000036e+04 1.028120000000000073e+04 1.027879999999999927e+04 1.026260000000000036e+04 1.029579999999999927e+04 1.031679999999999927e+04 1.027900000000000000e+04 1.030539999999999964e+04 1.030420000000000073e+04 1.059400000000000000e+04 1.135460000000000036e+04 1.197700000000000000e+04 1.212079999999999927e+04 1.206620000000000073e+04 1.075260000000000036e+04 7.847399999999999636e+03 6.694600000000000364e+03 3.469800000000000182e+03 3.126800000000000182e+03 3.133599999999999909e+03
1.026579999999999927e+04 1.029720000000000073e+04 1.029379999999999927e+04 1.025739999999999964e+04 1.027500000000000000e+04 1.026079999999999927e+04 1.027160000000000036e+04 1.027360000000000036e+04 1.027739999999999964e+04 1.029300000000000000e+04 1.021460000000000036e+04 1.026200000000000000e+04 1.029520000000000073e+04 1.027579999999999927e+04 1.027000000000000000e+04 1.027620000000000073e+04 1.025000000000000000e+04 1.022339999999999964e+04 1.025239999999999964e+04 1.028360000000000036e+04 1.026979999999999927e+04 1.028860000000000036e+04 1.028979999999999927e+04 1.023300000000000000e+04 1.031139999999999964e+04 1.030760000000000036e+04 1.028660000000000036e+04 1.026760000000000036e+04 1.028320000000000073e+04 1.027700000000000000e+04 1.030220000000000073e+04 1.027100000000000000e+04 1.026520000000000073e+04 1.027120000000000073e+04 1.025760000000000036e+04 1.026879999999999927e+04 1.025760000000000036e+04 1.029600000000000000e+04 1.031060000000000036e+04 1.025539999999999964e+04 1.021979999999999927e+04 1.026220000000000073e+04 1.026060000000000036e+04 1.027060000000000036e+04 1.024360000000000036e+04 1.026379999999999927e+04 1.028720000000000073e+04 1.026479999999999927e+04 1.023820000000000073e+04 1.033079999999999927e+04 1.038979999999999927e+04 1.068960000000000036e+04 1.140579999999999927e+04 1.200060000000000036e+04 1.211439999999999964e+04 1.205500000000000000e+04 1.099960000000000036e+04 7.202399999999999636e+03 4.073199999999999818e+03 3.394800000000000182e+03 3.134400000000000091e+03
1.026120000000000073e+04 1.030100000000000000e+04 1.027520000000000073e+04 1.027020000000000073e+04 1.029500000000000000e+04 1.023660000000000036e+04 1.025160000000000036e+04 1.025600000000000000e+04 1.020700000000000000e+04 1.027539999999999964e+04 1.024560000000000036e+04 1.026120000000000073e+04 1.027200000000000000e+04 1.026579999999999927e+04 1.021060000000000036e+04 1.027360000000000036e+04 1.028179999999999927e+04 1.024860000000000036e+04 1.025900000000000000e+04 1.030500000000000000e+04 1.029339999999999964e+04 1.021479999999999927e+04 1.029720000000000073e+04 1.026620000000000073e+04 1.030600000000000000e+04 1.026039999999999964e+04 1.033179999999999927e+04 1.028200000000000000e+04 1.025860000000000036e+04 1.024820000000000073e+04 1.025620000000000073e+04 1.028220000000000073e+04 1.022700000000000000e+04 1.025760000000000036e+04 1.023539999999999964e+04 1.029179999999999927e+04 1.028960000000000036e+04 1.026620000000000073e+04 1.026100000000000000e+04 1.029620000000000073e+04 1.032479999999999927e+04 1.025039999999999964e+04 1.024400000000000000e+04 1.028400000000000000e+04 1.025720000000000073e+04 1.030860000000000036e+04 1.025160000000000036e+04 1.027760000000000036e+04 1.030560000000000036e+04 1.028960000000000036e+04 1.037379999999999927e+04 1.043279999999999927e+04 1.082300000000000000e+04 1.168900000000000000e+04 1.205100000000000000e+04 1.209560000000000036e+04 1.201839999999999964e+04 9.075200000000000728e+03 6.935199999999999818e+03 4.143000000000000000e+03 3.362199999999999818e+03
1.022220000000000073e+04 1.026760000000000036e+04 1.021700000000000000e+04 1.029539999999999964e+04 1.026100000000000000e+04 1.028760000000000036e+04 1.025339999999999964e+04 1.020960000000000036e+04 1.027820000000000073e+04 1.024679999999999927e+04 1.030539999999999964e+04 1.023760000000000036e+04 1.025439999999999964e+04 1.026020000000000073e+04 1.022220000000000073e+04 1.027039999999999964e+04 1.027420000000000073e+04 1.027539999999999964e+04 1.027239999999999964e+04 1.026879999999999927e+04 1.026539999999999964e+04 1.024760000000000036e+04 1.027600000000000000e+04 1.023079999999999927e+04 1.025800000000000000e+04 1.028900000000000000e+04 1.025600000000000000e+04 1.027420000000000073e+04 1.025179999999999927e+04 1.027979999999999927e+04 1.022279999999999927e+04 1.028920000000000073e+04 1.030860000000000036e+04 1.037420000000000073e+04 1.029139999999999964e+04 1.027800000000000000e+04 1.028579999999999927e+04 1.025600000000000000e+04 1.030320000000000073e+04 1.026979999999999927e+04 1.025079999999999927e+04 1.029300000000000000e+04 1.028360000000000036e+04 1.025839999999999964e+04 1.025020000000000073e+04 1.024820000000000073e+04 1.021879999999999927e+04 1.027039999999999964e+04 1.025200000000000000e+04 1.024400000000000000e+04 1.030120000000000073e+04 1.034400000000000000e+04 1.045239999999999964e+04 1.092420000000000073e+04 1.170500000000000000e+04 1.201200000000000000e+04 1.208139999999999964e+04 1.178260000000000036e+04 9.186000000000000000e+03 6.319800000000000182e+03 4.612399999999999636e+03
1.027500000000000000e+04 1.028600000000000000e+04 1.028579999999999927e+04 1.028600000000000000e+04 1.032039999999999964e+04 1.027639999999999964e+04 1.026839999999999964e+04 1.033379999999999927e+04 1.020439999999999964e+04 1.028800000000000000e+04 1.024339999999999964e+04 1.028239999999999964e+04 1.026879999999999927e+04 1.024479999999999927e+04 1.026139999999999964e+04 1.027920000000000073e+04 1.028239999999999964e+04 1.030100000000000000e+04 1.021920000000000073e+04 1.027660000000000036e+04 1.034120000000000073e+04 1.028879999999999927e+04 1.026339999999999964e+04 1.030139999999999964e+04 1.028700000000000000e+04 1.027020000000000073e+04 1.027279999999999927e+04 1.028500000000000000e+04 1.026339999999999964e+04 1.023100000000000000e+04 1.024739999999999964e+04 1.023279999999999927e+04 1.030760000000000036e+04 1.028460000000000036e+04 1.022739999999999964e+04 1.029039999999999964e+04 1.027320000000000073e+04 1.028360000000000036e+04 1.029560000000000036e+04 1.024979999999999927e+04 1.028579999999999927e+04 1.028360000000000036e+04 1.026079999999999927e+04 1.027720000000000073e+04 1.023579999999999927e+04 1.030539999999999964e+04 1.029920000000000073e+04 1.029760000000000036e+04 1.030700000000000000e+04 1.025500000000000000e+04 1.030439999999999964e+04 1.025179999999999927e+04 1.032000000000000000e+04 1.050000000000000000e+04 1.107839999999999964e+04 1.180120000000000073e+04 1.213960000000000036e+04 1.209179999999999927e+04 1.099400000000000000e+04 9.311799999999999272e+03 6.893000000000000000e+03
1.023020000000000073e+04 1.028020000000000073e+04 1.030520000000000073e+04 1.025720000000000073e+04 1.027820000000000073e+04 1.027520000000000073e+04 1.025060000000000036e+04 1.026139999999999964e+04 1.027939999999999964e+04 1.030839999999999964e+04 1.028839999999999964e+04 1.032079999999999927e+04 1.022560000000000036e+04 1.026420000000000073e+04 1.024039999999999964e+04 1.027339999999999964e+04 1.022420000000000073e+04 1.027439999999999964e+04 1.027160000000000036e+04 1.027260000000000036e+04 1.031760000000000036e+04 1.027960000000000036e+04 1.026279999999999927e+04 1.028460000000000036e+04 1.027360000000000036e+04 1.026300000000000000e+04 1.029139999999999964e+04 1.030020000000000073e+04 1.027779999999999927e+04 1.030339999999999964e+04 1.024160000000000036e+04 1.023479999999999927e+04 1.023800000000000000e+04 1.022120000000000073e+04 1.023779999999999927e+04 1.027679999999999927e+04 1.022639999999999964e+04 1.024779999999999927e+04 1.026079999999999927e+04 1.027060000000000036e+04 1.026520000000000073e+04 1.026979999999999927e+04 1.027039999999999964e+04 1.026820000000000073e+04 1.025360000000000036e+04 1.027000000000000000e+04 1.029800000000000000e+04 1.030900000000000000e+04 1.028600000000000000e+04 1.026179999999999927e+04 1.025020000000000073e+04 1.027839999999999964e+04 1.032279999999999927e+04 1.039039999999999964e+04 1.055520000000000073e+04 1.113339999999999964e+04 1.193939999999999964e+04 1.209900000000000000e+04 1.216260000000000036e+04 1.007839999999999964e+04 9.959799999999999272e+03
1.022420000000000073e+04 1.030179999999999927e+04 1.027260000000000036e+04 1.027600000000000000e+04 1.027260000000000036e+04 1.025900000000000000e+04 1.029539999999999964e+04 1.025220000000000073e+04 1.027760000000000036e+04 1.027220000000000073e+04 1.026679999999999927e+04 1.029139999999999964e+04 1.028160000000000036e+04 1.026900000000000000e+04 1.022639999999999964e+04 1.031960000000000036e+04 1.028760000000000036e+04 1.029920000000000073e+04 1.024500000000000000e+04 1.026100000000000000e+04 1.028820000000000073e+04 1.027760000000000036e+04 1.028520000000000073e+04 1.025700000000000000e+04 1.024979999999999927e+04 1.028000000000000000e+04 1.027400000000000000e+04 1.026760000000000036e+04 1.032320000000000073e+04 1.027720000000000073e+04 1.029120000000000073e+04 1.026379999999999927e+04 1.030160000000000036e+04 1.024379999999999927e+04 1.025760000000000036e+04 1.032479999999999927e+04 1.030320000000000073e+04 1.029839999999999964e+04 1.027579999999999927e+04 1.026160000000000036e+04 1.032279999999999927e+04 1.021379999999999927e+04 1.029720000000000073e+04 1.026139999999999964e+04 1.025400000000000000e+04 1.028260000000000036e+04 1.027120000000000073e+04 1.026860000000000036e+04 1.028920000000000073e+04 1.026400000000000000e+04 1.029100000000000000e+04 1.032300000000000000e+04 1.029239999999999964e+04 1.023779999999999927e+04 1.034660000000000036e+04 1.063639999999999964e+04 1.133820000000000073e+04 1.193760000000000036e+04 1.207839999999999964e+04 1.197920000000000073e+04 1.108279999999999927e+04
1.021639999999999964e+04 1.027679999999999927e+04 1.026400000000000000e+04 1.029139999999999964e+04 1.027520000000000073e+04 1.022939999999999964e+04 1.029979999999999927e+04 1.022960000000000036e+04 1.028579999999999927e+04 1.024579999999999927e+04 1.027600000000000000e+04 1.033000000000000000e+04 1.022579999999999927e+04 1.028620000000000073e+04 1.021820000000000073e+04 1.027479999999999927e+04 1.029000000000000000e+04 1.023920000000000073e+04 1.027860000000000036e+04 1.028300000000000000e+04 1.030379999999999927e+04 1.028379999999999927e+04 1.026379999999999927e+04 1.024979999999999927e+04 1.029300000000000000e+04 1.031100000000000000e+04 1.028700000000000000e+04 1.026620000000000073e+04 1.029739999999999964e+04 1.028720000000000073e+04 1.028860000000000036e+04 1.026939999999999964e+04 1.027520000000000073e+04 1.028139999999999964e+04 1.029939999999999964e+04 1.024979999999999927e+04 1.027239999999999964e+04 1.028939999999999964e+04 1.024179999999999927e+04 1.028820000000000073e+04 1.022339999999999964e+04 1.030820000000000073e+04 1.029560000000000036e+04 1.029779999999999927e+04 1.023039999999999964e+04 1.031260000000000036e+04 1.026579999999999927e+04 1.026520000000000073e+04 1.028539999999999964e+04 1.030179999999999927e+04 1.026720000000000073e+04 1.028179999999999927e+04 1.035200000000000000e+04 1.033300000000000000e+04 1.033679999999999927e+04 1.038179999999999927e+04 1.072060000000000036e+04 1.147320000000000073e+04 1.195660000000000036e+04 1.209879999999999927e+04 1.206800000000000000e+04
