# Supplementary material for: Non-reciprocal multifarious self-organization
Source: Nat Nanotechnol. 2022 Dec 12;18(1):79–85. doi: 10.1038/s41565-022-01258-2 (PMC9879770; doi:10.1038/s41565-022-01258-2)
Supplement: Source Data Fig. 3 — Monte Carlo simulation output. [file 41565_2022_1258_MOESM3_ESM.zip › Source_Data_Fig3/lambda_40_4_20/lambda_40_4_20_error.txt]

9.997498631926842183e-01 9.996245501899109209e-01 9.996556385025415770e-01 9.996865252303285265e-01 9.997485411391370258e-01 9.996839242554281801e-01 9.996501873868137711e-01 9.995496564692830654e-01 9.996426807525784497e-01 9.996704058834170459e-01 9.997015402121487426e-01 9.998668376895876175e-01 9.996325785482100823e-01 9.995982729188239713e-01 9.995304483567079012e-01 9.997319114066638424e-01 9.995641997084157016e-01 9.995634914941499138e-01 9.996988891437501579e-01 9.996642025586360836e-01 9.998323246622854432e-01 9.997313785208618020e-01 9.996638167746745296e-01 9.997985996827782884e-01 9.996652666767232853e-01 9.995981970164047326e-01 9.996656849362016706e-01 9.996980117596236948e-01 9.997987123491217654e-01 9.996649277395517341e-01 9.995967155650727909e-01 9.996383308488498987e-01 9.997209268625109058e-01 1.000000000000000000e+00 1.000000000000000000e+00 1.000000000000000000e+00 1.000000000000000000e+00 1.000000000000000000e+00 1.000000000000000000e+00 1.000000000000000000e+00 1.000000000000000000e+00 1.000000000000000000e+00 1.000000000000000000e+00 1.000000000000000000e+00 1.000000000000000000e+00 1.000000000000000000e+00 1.000000000000000000e+00 1.000000000000000000e+00 1.000000000000000000e+00 1.000000000000000000e+00 1.000000000000000000e+00 1.000000000000000000e+00 1.000000000000000000e+00 1.000000000000000000e+00 1.000000000000000000e+00 1.000000000000000000e+00 1.000000000000000000e+00 1.000000000000000000e+00 1.000000000000000000e+00 1.000000000000000000e+00 1.000000000000000000e+00
9.995310106024792862e-01 9.996560154356242123e-01 9.996555748233104666e-01 9.996864318117978376e-01 9.996543202712541154e-01 9.997155897543790193e-01 9.997134461277445983e-01 9.996780731477590276e-01 9.996428667103145482e-01 9.997050352697790521e-01 9.996686363314642998e-01 9.995673254562037480e-01 9.996993535793622376e-01 9.995645050703156897e-01 9.997658303747524178e-01 9.996980025014130522e-01 9.996644680928318261e-01 9.996654320880062894e-01 9.997656670739571982e-01 9.997653624829151431e-01 9.997651883474916179e-01 9.996319131955822002e-01 9.996306143461476390e-01 9.997656952964417698e-01 9.996312867020960002e-01 9.996638580177258371e-01 9.997319740957143486e-01 9.995974379883098004e-01 9.996644452250947888e-01 9.996638926041125917e-01 9.997986403050832527e-01 9.998186946627825034e-01 9.995906445957727371e-01 1.000000000000000000e+00 1.000000000000000000e+00 1.000000000000000000e+00 1.000000000000000000e+00 1.000000000000000000e+00 1.000000000000000000e+00 1.000000000000000000e+00 1.000000000000000000e+00 1.000000000000000000e+00 1.000000000000000000e+00 1.000000000000000000e+00 1.000000000000000000e+00 1.000000000000000000e+00 1.000000000000000000e+00 1.000000000000000000e+00 1.000000000000000000e+00 1.000000000000000000e+00 1.000000000000000000e+00 1.000000000000000000e+00 1.000000000000000000e+00 1.000000000000000000e+00 1.000000000000000000e+00 1.000000000000000000e+00 1.000000000000000000e+00 1.000000000000000000e+00 1.000000000000000000e+00 1.000000000000000000e+00 1.000000000000000000e+00
9.996247752425075905e-01 9.995933932240108621e-01 9.996557414172609901e-01 9.997178092273861783e-01 9.995287561156838141e-01 9.996207075211014370e-01 9.995540786485601625e-01 9.997108477430287632e-01 9.997079641682905526e-01 9.997044296753413439e-01 9.996030040968196806e-01 9.997004693055956404e-01 9.997667414201423242e-01 9.996323350528244500e-01 9.996648269612325999e-01 9.997987352809303285e-01 9.995289638272435440e-01 9.997313712860350643e-01 9.995640274876084197e-01 9.996313350995598146e-01 9.996981470371775202e-01 9.996643133082694366e-01 9.996975105809889905e-01 9.997306796463572010e-01 9.997328036200607837e-01 9.995978203272477547e-01 9.996653869977386586e-01 9.996976253568998771e-01 9.995305387599021651e-01 9.996979813047136565e-01 9.997649494681331017e-01 9.996014839965609022e-01 9.995396402474512332e-01 1.000000000000000000e+00 1.000000000000000000e+00 1.000000000000000000e+00 1.000000000000000000e+00 1.000000000000000000e+00 1.000000000000000000e+00 1.000000000000000000e+00 1.000000000000000000e+00 1.000000000000000000e+00 1.000000000000000000e+00 1.000000000000000000e+00 1.000000000000000000e+00 1.000000000000000000e+00 1.000000000000000000e+00 1.000000000000000000e+00 1.000000000000000000e+00 1.000000000000000000e+00 1.000000000000000000e+00 1.000000000000000000e+00 1.000000000000000000e+00 1.000000000000000000e+00 1.000000000000000000e+00 1.000000000000000000e+00 1.000000000000000000e+00 1.000000000000000000e+00 1.000000000000000000e+00 1.000000000000000000e+00 1.000000000000000000e+00
9.996560741210350765e-01 9.996560007405589365e-01 9.997496185369175725e-01 9.997806330088501170e-01 9.996228388858510172e-01 9.997154844984414979e-01 9.997771103431860595e-01 9.996143483852486522e-01 9.997399314022803463e-01 9.996069491614301139e-01 9.996355720515337495e-01 9.997006392853510226e-01 9.997325060550460440e-01 9.997654264490675180e-01 9.996984335866152538e-01 9.996310474943296276e-01 9.997323190061869758e-01 9.997312327232474871e-01 9.998326452969219513e-01 9.995972446604968198e-01 9.997315316740653657e-01 9.997311880991619493e-01 9.996299912060063741e-01 9.997988651562854656e-01 9.996977697073926583e-01 9.996989404098034493e-01 9.995635231007742316e-01 9.996303416225738037e-01 9.997994140647540329e-01 9.996978055168123101e-01 9.996642967956492765e-01 9.995656579774067074e-01 9.997769464510319892e-01 1.000000000000000000e+00 1.000000000000000000e+00 1.000000000000000000e+00 1.000000000000000000e+00 1.000000000000000000e+00 1.000000000000000000e+00 1.000000000000000000e+00 1.000000000000000000e+00 1.000000000000000000e+00 1.000000000000000000e+00 1.000000000000000000e+00 1.000000000000000000e+00 1.000000000000000000e+00 1.000000000000000000e+00 1.000000000000000000e+00 1.000000000000000000e+00 1.000000000000000000e+00 1.000000000000000000e+00 1.000000000000000000e+00 1.000000000000000000e+00 1.000000000000000000e+00 1.000000000000000000e+00 1.000000000000000000e+00 1.000000000000000000e+00 1.000000000000000000e+00 1.000000000000000000e+00 1.000000000000000000e+00 1.000000000000000000e+00
9.997186669578402851e-01 9.997497849561642891e-01 9.996870549494513147e-01 9.995294116211550506e-01 9.996856332528321065e-01 9.996530811847588183e-01 9.997774798037785127e-01 9.997751974645920914e-01 9.996765469272173021e-01 9.993764775989610882e-01 9.997028162187179268e-01 9.997670100427752393e-01 9.996332774239278240e-01 9.995977629910963724e-01 9.995652290005168084e-01 9.996980508115544950e-01 9.995977483276101694e-01 9.997320034576373526e-01 9.996308571617614769e-01 9.996309460834948979e-01 9.995984347324959884e-01 9.996978278066557255e-01 9.997315113960467681e-01 9.996983340423872821e-01 9.995633649439727986e-01 9.996307335466921851e-01 9.996987252074939212e-01 9.996645321312069843e-01 9.996981847606457583e-01 9.996984245088385013e-01 9.996976917941239327e-01 9.996743962785072934e-01 9.996215018642233829e-01 1.000000000000000000e+00 1.000000000000000000e+00 1.000000000000000000e+00 1.000000000000000000e+00 1.000000000000000000e+00 1.000000000000000000e+00 1.000000000000000000e+00 1.000000000000000000e+00 1.000000000000000000e+00 1.000000000000000000e+00 1.000000000000000000e+00 1.000000000000000000e+00 1.000000000000000000e+00 1.000000000000000000e+00 1.000000000000000000e+00 1.000000000000000000e+00 1.000000000000000000e+00 1.000000000000000000e+00 1.000000000000000000e+00 1.000000000000000000e+00 1.000000000000000000e+00 1.000000000000000000e+00 1.000000000000000000e+00 1.000000000000000000e+00 1.000000000000000000e+00 1.000000000000000000e+00 1.000000000000000000e+00 1.000000000000000000e+00
9.996874120803725949e-01 9.996872653897396210e-01 9.995618935145493822e-01 9.996237357037742743e-01 9.996543152390797715e-01 9.997161621428519718e-01 9.997140586708992416e-01 9.996472488130386802e-01 9.997082179389991108e-01 9.997046425632030164e-01 9.997353990062463058e-01 9.995347714284121832e-01 9.996319284293715413e-01 9.997661981538662479e-01 9.995980157700170565e-01 9.996980351049604696e-01 9.995966345132843989e-01 9.996969963689551486e-01 9.996982439223082162e-01 9.996313658472697483e-01 9.995306609204435144e-01 9.996645016589024157e-01 9.997318433011148642e-01 9.996646886191864478e-01 9.995972615475789969e-01 9.997983227271216577e-01 9.997995703954682956e-01 9.996652475822583872e-01 9.996987152220901951e-01 9.995971890925133829e-01 9.997658187774101091e-01 9.995656766803554527e-01 9.996673796648808397e-01 1.000000000000000000e+00 1.000000000000000000e+00 1.000000000000000000e+00 1.000000000000000000e+00 1.000000000000000000e+00 1.000000000000000000e+00 1.000000000000000000e+00 1.000000000000000000e+00 1.000000000000000000e+00 1.000000000000000000e+00 1.000000000000000000e+00 1.000000000000000000e+00 1.000000000000000000e+00 1.000000000000000000e+00 1.000000000000000000e+00 1.000000000000000000e+00 1.000000000000000000e+00 1.000000000000000000e+00 1.000000000000000000e+00 1.000000000000000000e+00 1.000000000000000000e+00 1.000000000000000000e+00 1.000000000000000000e+00 1.000000000000000000e+00 1.000000000000000000e+00 1.000000000000000000e+00 1.000000000000000000e+00 1.000000000000000000e+00
9.996560056638890135e-01 9.996559714422053045e-01 9.996243739484160784e-01 9.996867950633495647e-01 9.997488273778512013e-01 9.996526928130047285e-01 9.996508136293649205e-01 9.996799537325777862e-01 9.996764005769268602e-01 9.997383134216262235e-01 9.997362778520395565e-01 9.996676334596272806e-01 9.997009761529908056e-01 9.995313004599225559e-01 9.996652601926250270e-01 9.997316197152843475e-01 9.997321764781597064e-01 9.996977106365025900e-01 9.996645856752200965e-01 9.996986541589792941e-01 9.995305569797414691e-01 9.997315983470695944e-01 9.996650973484486613e-01 9.996977898441354871e-01 9.997312157574146374e-01 9.997981335328329777e-01 9.996650899340370211e-01 9.995318768708256751e-01 9.996974263446795073e-01 9.995990066095661319e-01 9.997318271688040436e-01 9.997105697341313046e-01 9.996322998985984754e-01 1.000000000000000000e+00 1.000000000000000000e+00 1.000000000000000000e+00 1.000000000000000000e+00 1.000000000000000000e+00 1.000000000000000000e+00 1.000000000000000000e+00 1.000000000000000000e+00 1.000000000000000000e+00 1.000000000000000000e+00 1.000000000000000000e+00 1.000000000000000000e+00 1.000000000000000000e+00 1.000000000000000000e+00 1.000000000000000000e+00 1.000000000000000000e+00 1.000000000000000000e+00 1.000000000000000000e+00 1.000000000000000000e+00 1.000000000000000000e+00 1.000000000000000000e+00 1.000000000000000000e+00 1.000000000000000000e+00 1.000000000000000000e+00 1.000000000000000000e+00 1.000000000000000000e+00 1.000000000000000000e+00 1.000000000000000000e+00
9.997186425338554505e-01 9.998124022857284299e-01 9.997496038065627477e-01 9.997180156519560601e-01 9.996861906448794022e-01 9.998109987587104897e-01 9.996516728805598939e-01 9.995845152687458102e-01 9.997094790200359293e-01 9.997719220001618501e-01 9.997042146420047626e-01 9.995696118186631063e-01 9.997335102194867540e-01 9.996316787039928320e-01 9.996659020352101077e-01 9.996313921332138364e-01 9.997650657841651300e-01 9.997328370380245133e-01 9.996316575419037509e-01 9.997316276673918756e-01 9.997323058627776149e-01 9.996980451812019774e-01 9.996989490178920246e-01 9.997658287934960697e-01 9.996300278592323840e-01 9.995648060241999477e-01 9.996640532567561133e-01 9.996643949901150572e-01 9.996648112204811198e-01 9.996645474020974254e-01 9.995966510493368151e-01 9.997831532505218055e-01 9.997666156995095310e-01 1.000000000000000000e+00 1.000000000000000000e+00 1.000000000000000000e+00 1.000000000000000000e+00 1.000000000000000000e+00 1.000000000000000000e+00 1.000000000000000000e+00 1.000000000000000000e+00 1.000000000000000000e+00 1.000000000000000000e+00 1.000000000000000000e+00 1.000000000000000000e+00 1.000000000000000000e+00 1.000000000000000000e+00 1.000000000000000000e+00 1.000000000000000000e+00 1.000000000000000000e+00 1.000000000000000000e+00 1.000000000000000000e+00 1.000000000000000000e+00 1.000000000000000000e+00 1.000000000000000000e+00 1.000000000000000000e+00 1.000000000000000000e+00 1.000000000000000000e+00 1.000000000000000000e+00 1.000000000000000000e+00 1.000000000000000000e+00
9.996874169593625847e-01 9.997498436354671503e-01 9.997184860255969863e-01 9.995615162994917480e-01 9.996235441544785161e-01 9.996537514121375256e-01 9.996839831947564869e-01 9.997773682961076380e-01 9.996786316628405444e-01 9.998050516815423228e-01 9.996713824509756430e-01 9.995374710942834806e-01 9.994672320835175094e-01 9.996663252218900286e-01 9.996647623070431532e-01 9.997312828746698354e-01 9.996992614558971590e-01 9.997320259140727305e-01 9.996989947517477271e-01 9.996304989393042240e-01 9.996313273787043041e-01 9.994979412532620788e-01 9.996634953947378666e-01 9.995975500217912924e-01 9.997659143106778501e-01 9.997983608960169244e-01 9.996652023207301951e-01 9.996313569830810319e-01 9.996640769018000361e-01 9.996979698999430841e-01 9.995648387358594400e-01 9.996744161393360528e-01 9.997259280542447613e-01 1.000000000000000000e+00 1.000000000000000000e+00 1.000000000000000000e+00 1.000000000000000000e+00 1.000000000000000000e+00 1.000000000000000000e+00 1.000000000000000000e+00 1.000000000000000000e+00 1.000000000000000000e+00 1.000000000000000000e+00 1.000000000000000000e+00 1.000000000000000000e+00 1.000000000000000000e+00 1.000000000000000000e+00 1.000000000000000000e+00 1.000000000000000000e+00 1.000000000000000000e+00 1.000000000000000000e+00 1.000000000000000000e+00 1.000000000000000000e+00 1.000000000000000000e+00 1.000000000000000000e+00 1.000000000000000000e+00 1.000000000000000000e+00 1.000000000000000000e+00 1.000000000000000000e+00 1.000000000000000000e+00 1.000000000000000000e+00
9.997811865028308764e-01 9.996873143126199235e-01 9.995933051224256127e-01 9.996556336496954520e-01 9.995294903647685691e-01 9.997482887492974424e-01 9.996841187396672268e-01 9.997145471257393723e-01 9.996160504976641104e-01 9.996763943871871394e-01 9.997389604890924986e-01 9.997367156247307651e-01 9.997351593000537440e-01 9.996682435454475879e-01 9.996999990348112153e-01 9.996656393061826851e-01 9.996983727445080126e-01 9.995295533250170283e-01 9.996987949616127356e-01 9.997656001120317493e-01 9.995308876382834606e-01 9.995636378645726960e-01 9.996652254523045178e-01 9.997651780590999238e-01 9.995634916922568891e-01 9.997651997091242526e-01 9.996981607761299404e-01 9.996647419974931115e-01 9.996316514539905773e-01 9.997307227447050915e-01 9.995988215640838614e-01 9.997114855783511000e-01 9.996375178249303772e-01 1.000000000000000000e+00 1.000000000000000000e+00 1.000000000000000000e+00 1.000000000000000000e+00 1.000000000000000000e+00 1.000000000000000000e+00 1.000000000000000000e+00 1.000000000000000000e+00 1.000000000000000000e+00 1.000000000000000000e+00 1.000000000000000000e+00 1.000000000000000000e+00 1.000000000000000000e+00 1.000000000000000000e+00 1.000000000000000000e+00 1.000000000000000000e+00 1.000000000000000000e+00 1.000000000000000000e+00 1.000000000000000000e+00 1.000000000000000000e+00 1.000000000000000000e+00 1.000000000000000000e+00 1.000000000000000000e+00 1.000000000000000000e+00 1.000000000000000000e+00 1.000000000000000000e+00 1.000000000000000000e+00 1.000000000000000000e+00
9.998124804641712604e-01 9.995935448134781742e-01 9.997185349836815726e-01 9.998434270462148721e-01 9.995612070991169995e-01 9.996230413272580995e-01 9.997160774912512426e-01 9.996515976838568074e-01 9.996816678785203081e-01 9.995824724076973755e-01 9.997404175263145953e-01 9.996382522481617183e-01 9.997359291353644650e-01 9.996681795502737611e-01 9.997666206270459099e-01 9.997334652732169369e-01 9.996981909231772434e-01 9.994982572858208680e-01 9.996310377550111648e-01 9.996985014583437135e-01 9.997314592750734530e-01 9.997655320090685915e-01 9.996653555695613758e-01 9.995292866577667468e-01 9.996991223678645122e-01 9.997653143952140997e-01 9.994965922123405511e-01 9.995975481464605128e-01 9.996983173984371751e-01 9.995308127377106056e-01 9.996311843640215411e-01 9.996385666129020686e-01 9.995828107508877292e-01 1.000000000000000000e+00 1.000000000000000000e+00 1.000000000000000000e+00 1.000000000000000000e+00 1.000000000000000000e+00 1.000000000000000000e+00 1.000000000000000000e+00 1.000000000000000000e+00 1.000000000000000000e+00 1.000000000000000000e+00 1.000000000000000000e+00 1.000000000000000000e+00 1.000000000000000000e+00 1.000000000000000000e+00 1.000000000000000000e+00 1.000000000000000000e+00 1.000000000000000000e+00 1.000000000000000000e+00 1.000000000000000000e+00 1.000000000000000000e+00 1.000000000000000000e+00 1.000000000000000000e+00 1.000000000000000000e+00 1.000000000000000000e+00 1.000000000000000000e+00 1.000000000000000000e+00 1.000000000000000000e+00 1.000000000000000000e+00
9.997811474067376247e-01 9.997811229659487875e-01 9.996559372036870617e-01 9.997495744669755435e-01 9.996865251656492646e-01 9.996860724900807904e-01 9.995904020181513028e-01 9.996843283020047100e-01 9.997456175783963062e-01 9.997441529243991098e-01 9.996772514896961059e-01 9.996091393078753162e-01 9.997367436084829695e-01 9.996365263023052616e-01 9.996016297059477917e-01 9.996670451700302440e-01 9.997340616505689948e-01 9.996991326933362121e-01 9.995644469649789254e-01 9.996650125389126007e-01 9.996317189618476595e-01 9.996653593937654403e-01 9.996981317468088823e-01 9.997319639741336639e-01 9.995964840021109854e-01 9.997317219268021526e-01 9.996644068764600766e-01 9.996976462966481458e-01 9.995978648755825535e-01 9.996642659871630698e-01 9.996302660634441839e-01 9.996726444902502839e-01 9.997239548857388414e-01 1.000000000000000000e+00 1.000000000000000000e+00 1.000000000000000000e+00 1.000000000000000000e+00 1.000000000000000000e+00 1.000000000000000000e+00 1.000000000000000000e+00 1.000000000000000000e+00 1.000000000000000000e+00 1.000000000000000000e+00 1.000000000000000000e+00 1.000000000000000000e+00 1.000000000000000000e+00 1.000000000000000000e+00 1.000000000000000000e+00 1.000000000000000000e+00 1.000000000000000000e+00 1.000000000000000000e+00 1.000000000000000000e+00 1.000000000000000000e+00 1.000000000000000000e+00 1.000000000000000000e+00 1.000000000000000000e+00 1.000000000000000000e+00 1.000000000000000000e+00 1.000000000000000000e+00 1.000000000000000000e+00 1.000000000000000000e+00
9.995311474174310984e-01 9.996561376502791640e-01 9.996558832946134121e-01 9.997183049158298029e-01 9.997807213129579207e-01 9.997801260805478929e-01 9.997169066818021310e-01 9.996523336459374187e-01 9.996195852900653378e-01 9.996819640166993981e-01 9.996793017415572802e-01 9.997087365384318414e-01 9.995423956489044581e-01 9.997368201300611545e-01 9.998014273411570674e-01 9.997345704960161061e-01 9.997001383672280417e-01 9.995995542424340741e-01 9.996993409204547598e-01 9.997664032863916583e-01 9.996981678574320407e-01 9.997656610569969349e-01 9.996658021111075598e-01 9.995317805128041133e-01 9.997650548473957510e-01 9.997321988088589961e-01 9.995986114932963185e-01 9.995648628429927296e-01 9.996982785541643768e-01 9.995644692928559172e-01 9.996644876773863597e-01 9.996382159520299515e-01 9.996744820296352696e-01 1.000000000000000000e+00 1.000000000000000000e+00 1.000000000000000000e+00 1.000000000000000000e+00 1.000000000000000000e+00 1.000000000000000000e+00 1.000000000000000000e+00 1.000000000000000000e+00 1.000000000000000000e+00 1.000000000000000000e+00 1.000000000000000000e+00 1.000000000000000000e+00 1.000000000000000000e+00 1.000000000000000000e+00 1.000000000000000000e+00 1.000000000000000000e+00 1.000000000000000000e+00 1.000000000000000000e+00 1.000000000000000000e+00 1.000000000000000000e+00 1.000000000000000000e+00 1.000000000000000000e+00 1.000000000000000000e+00 1.000000000000000000e+00 1.000000000000000000e+00 1.000000000000000000e+00 1.000000000000000000e+00 1.000000000000000000e+00
9.997186425094113371e-01 9.996873290030846571e-01 9.995933442613624820e-01 9.996557903722939065e-01 9.996554815942155781e-01 9.997489161262382851e-01 9.996539887228067522e-01 9.995583889289305635e-01 9.996208420040856302e-01 9.997143304736709757e-01 9.997129995718104789e-01 9.996461148741445646e-01 9.997732756706347867e-01 9.996726485805789153e-01 9.996714603264846843e-01 9.997024622447531206e-01 9.997012856878437770e-01 9.998337525557804417e-01 9.997008913584461975e-01 9.995666103454523554e-01 9.996992295372159054e-01 9.997323458980635902e-01 9.996648773858097803e-01 9.997653743958790917e-01 9.996651209362322765e-01 9.997988591398335734e-01 9.997315816403828936e-01 9.996641632382440301e-01 9.994961918042241100e-01 9.997310981484280878e-01 9.997995691847926247e-01 9.997111368110719321e-01 9.996359434649427778e-01 1.000000000000000000e+00 1.000000000000000000e+00 1.000000000000000000e+00 1.000000000000000000e+00 1.000000000000000000e+00 1.000000000000000000e+00 1.000000000000000000e+00 1.000000000000000000e+00 1.000000000000000000e+00 1.000000000000000000e+00 1.000000000000000000e+00 1.000000000000000000e+00 1.000000000000000000e+00 1.000000000000000000e+00 1.000000000000000000e+00 1.000000000000000000e+00 1.000000000000000000e+00 1.000000000000000000e+00 1.000000000000000000e+00 1.000000000000000000e+00 1.000000000000000000e+00 1.000000000000000000e+00 1.000000000000000000e+00 1.000000000000000000e+00 1.000000000000000000e+00 1.000000000000000000e+00 1.000000000000000000e+00 1.000000000000000000e+00
9.997187158119178463e-01 9.996559910009494843e-01 9.996559469585892810e-01 9.996871479760139900e-01 9.997179174209523955e-01 9.994981273200955751e-01 9.997170303946342207e-01 9.996534933756079377e-01 9.995891018037930120e-01 9.996519286159359918e-01 9.996821001968063669e-01 9.997126685837711690e-01 9.996785284585817388e-01 9.997399369400585822e-01 9.997377241835895267e-01 9.997025493492153192e-01 9.995029368595351738e-01 9.998008678996145315e-01 9.996001272292724948e-01 9.995677912438434287e-01 9.996009025230078171e-01 9.996002347418523337e-01 9.996999769444657735e-01 9.995322605225407386e-01 9.995317701972888935e-01 9.996977632669968861e-01 9.996990509600489627e-01 9.997325692532406105e-01 9.996644790728608232e-01 9.996978951041022299e-01 9.995980329949889498e-01 9.997831572751000317e-01 9.996211982569324084e-01 1.000000000000000000e+00 1.000000000000000000e+00 1.000000000000000000e+00 1.000000000000000000e+00 1.000000000000000000e+00 1.000000000000000000e+00 1.000000000000000000e+00 1.000000000000000000e+00 1.000000000000000000e+00 1.000000000000000000e+00 1.000000000000000000e+00 1.000000000000000000e+00 1.000000000000000000e+00 1.000000000000000000e+00 1.000000000000000000e+00 1.000000000000000000e+00 1.000000000000000000e+00 1.000000000000000000e+00 1.000000000000000000e+00 1.000000000000000000e+00 1.000000000000000000e+00 1.000000000000000000e+00 1.000000000000000000e+00 1.000000000000000000e+00 1.000000000000000000e+00 1.000000000000000000e+00 1.000000000000000000e+00 1.000000000000000000e+00
9.996874120742648140e-01 9.996248192160621659e-01 9.995934323460943238e-01 9.997183391619841597e-01 9.997179714314274879e-01 9.995607645147339682e-01 9.996538801478342950e-01 9.997478575708734772e-01 9.996840884854547582e-01 9.996839086999251833e-01 9.996196862422876972e-01 9.995558420621015738e-01 9.996802809761089481e-01 9.996131671799360907e-01 9.997392109560804263e-01 9.996059682710555228e-01 9.996372690700081609e-01 9.996356350501731658e-01 9.996349231461388873e-01 9.996007079337111412e-01 9.996338012661716288e-01 9.997664271808075487e-01 9.997334203931245167e-01 9.995644265508044635e-01 9.996986490403539927e-01 9.995983630196489944e-01 9.995653321507251832e-01 9.995982801807494766e-01 9.995301261612958843e-01 9.996645104817337701e-01 9.997645805588941670e-01 9.996023399335751680e-01 9.995894555131572545e-01 1.000000000000000000e+00 1.000000000000000000e+00 1.000000000000000000e+00 1.000000000000000000e+00 1.000000000000000000e+00 1.000000000000000000e+00 1.000000000000000000e+00 1.000000000000000000e+00 1.000000000000000000e+00 1.000000000000000000e+00 1.000000000000000000e+00 1.000000000000000000e+00 1.000000000000000000e+00 1.000000000000000000e+00 1.000000000000000000e+00 1.000000000000000000e+00 1.000000000000000000e+00 1.000000000000000000e+00 1.000000000000000000e+00 1.000000000000000000e+00 1.000000000000000000e+00 1.000000000000000000e+00 1.000000000000000000e+00 1.000000000000000000e+00 1.000000000000000000e+00 1.000000000000000000e+00 1.000000000000000000e+00 1.000000000000000000e+00
9.996561669563129859e-01 9.996561278785476290e-01 9.995933442261109025e-01 9.996557316041686514e-01 9.997179958381865461e-01 9.996862643847486130e-01 9.995912641252253650e-01 9.997477581375175948e-01 9.996839740650329542e-01 9.995253512599411305e-01 9.997464038968223443e-01 9.997777119157712500e-01 9.996816543523433518e-01 9.997118659652196593e-01 9.996129788917365033e-01 9.996094413661957834e-01 9.995724701232413523e-01 9.996690118682834969e-01 9.997348355398332220e-01 9.996674968395579119e-01 9.998006475301975948e-01 9.997346032176066544e-01 9.997004213470100931e-01 9.997001041291821988e-01 9.997342675425995306e-01 9.996657767214658374e-01 9.996660621325255125e-01 9.996633712713849373e-01 9.997311296704308736e-01 9.995980390991269227e-01 9.995974763904982296e-01 9.996749575966065171e-01 9.997284557816957795e-01 1.000000000000000000e+00 1.000000000000000000e+00 1.000000000000000000e+00 1.000000000000000000e+00 1.000000000000000000e+00 1.000000000000000000e+00 1.000000000000000000e+00 1.000000000000000000e+00 1.000000000000000000e+00 1.000000000000000000e+00 1.000000000000000000e+00 1.000000000000000000e+00 1.000000000000000000e+00 1.000000000000000000e+00 1.000000000000000000e+00 1.000000000000000000e+00 1.000000000000000000e+00 1.000000000000000000e+00 1.000000000000000000e+00 1.000000000000000000e+00 1.000000000000000000e+00 1.000000000000000000e+00 1.000000000000000000e+00 1.000000000000000000e+00 1.000000000000000000e+00 1.000000000000000000e+00 1.000000000000000000e+00 1.000000000000000000e+00
9.996873631987976960e-01 9.997499169563095478e-01 9.996872801016291055e-01 9.994991878319217093e-01 9.997178829519531851e-01 9.996547245617914967e-01 9.997485757308315346e-01 9.996850887438210043e-01 9.996843028263302511e-01 9.997787009645051626e-01 9.996518885262618559e-01 9.996195352538727041e-01 9.996190492497281088e-01 9.997132691222361256e-01 9.995508704087414653e-01 9.996118566888967383e-01 9.996734941634178861e-01 9.997037993518647081e-01 9.997355144915527347e-01 9.994355103195367018e-01 9.996683740390119866e-01 9.997677540842456745e-01 9.996004803738047784e-01 9.995669207096711251e-01 9.995664194173652373e-01 9.998003478909692765e-01 9.997669210276057816e-01 9.996324995550726067e-01 9.997997810299761312e-01 9.996319933925377210e-01 9.996988170138818575e-01 9.996757402407576709e-01 9.997220822126173800e-01 1.000000000000000000e+00 1.000000000000000000e+00 1.000000000000000000e+00 1.000000000000000000e+00 1.000000000000000000e+00 1.000000000000000000e+00 1.000000000000000000e+00 1.000000000000000000e+00 1.000000000000000000e+00 1.000000000000000000e+00 1.000000000000000000e+00 1.000000000000000000e+00 1.000000000000000000e+00 1.000000000000000000e+00 1.000000000000000000e+00 1.000000000000000000e+00 1.000000000000000000e+00 1.000000000000000000e+00 1.000000000000000000e+00 1.000000000000000000e+00 1.000000000000000000e+00 1.000000000000000000e+00 1.000000000000000000e+00 1.000000000000000000e+00 1.000000000000000000e+00 1.000000000000000000e+00 1.000000000000000000e+00 1.000000000000000000e+00
9.996874511550833953e-01 9.996873827498982124e-01 9.997811229277244749e-01 9.997497458065449649e-01 9.997493488931477046e-01 9.996549263560284837e-01 9.995598521510211665e-01 9.996218630217740264e-01 9.995899843468147861e-01 9.996839338976174494e-01 9.997151395538205199e-01 9.995879248109715842e-01 9.996511305123816360e-01 9.995869721562560262e-01 9.996497061708323750e-01 9.995830581910742918e-01 9.995470498443804752e-01 9.996724407562735948e-01 9.995723291771693164e-01 9.996030800390183213e-01 9.997017551762107379e-01 9.996337427726122993e-01 9.995339808784148294e-01 9.998334431858436622e-01 9.996339936726708064e-01 9.997334254588986502e-01 9.996672645470845442e-01 9.996001934254217236e-01 9.996331316623852103e-01 9.997001596161153580e-01 9.996660737940411545e-01 9.996754461363913657e-01 9.996340276900630428e-01 1.000000000000000000e+00 1.000000000000000000e+00 1.000000000000000000e+00 1.000000000000000000e+00 1.000000000000000000e+00 1.000000000000000000e+00 1.000000000000000000e+00 1.000000000000000000e+00 1.000000000000000000e+00 1.000000000000000000e+00 1.000000000000000000e+00 1.000000000000000000e+00 1.000000000000000000e+00 1.000000000000000000e+00 1.000000000000000000e+00 1.000000000000000000e+00 1.000000000000000000e+00 1.000000000000000000e+00 1.000000000000000000e+00 1.000000000000000000e+00 1.000000000000000000e+00 1.000000000000000000e+00 1.000000000000000000e+00 1.000000000000000000e+00 1.000000000000000000e+00 1.000000000000000000e+00 1.000000000000000000e+00 1.000000000000000000e+00
9.996874658088639176e-01 9.994685790244683954e-01 9.996873387641145303e-01 9.997809712907670399e-01 9.996242218929378698e-01 9.995606513374690749e-01 9.996231151672072546e-01 9.998109689986577342e-01 9.997476884197050717e-01 9.998106309192943408e-01 9.997153946785090062e-01 9.996208626678708686e-01 9.996204474881567048e-01 9.996837636755996348e-01 9.997461120193985584e-01 9.996177630323559438e-01 9.996143000000454748e-01 9.997081060780044215e-01 9.997383683099254625e-01 9.996379292830509522e-01 9.996693015876765287e-01 9.996691997506796934e-01 9.996355365427479489e-01 9.997347748248855970e-01 9.997015939906500614e-01 9.997352891236870320e-01 9.997344158709312589e-01 9.997341686468750321e-01 9.998007448483334780e-01 9.996690080040899762e-01 9.996012996076402146e-01 9.994970745600616491e-01 9.997788577034691926e-01 1.000000000000000000e+00 1.000000000000000000e+00 1.000000000000000000e+00 1.000000000000000000e+00 1.000000000000000000e+00 1.000000000000000000e+00 1.000000000000000000e+00 1.000000000000000000e+00 1.000000000000000000e+00 1.000000000000000000e+00 1.000000000000000000e+00 1.000000000000000000e+00 1.000000000000000000e+00 1.000000000000000000e+00 1.000000000000000000e+00 1.000000000000000000e+00 1.000000000000000000e+00 1.000000000000000000e+00 1.000000000000000000e+00 1.000000000000000000e+00 1.000000000000000000e+00 1.000000000000000000e+00 1.000000000000000000e+00 1.000000000000000000e+00 1.000000000000000000e+00 1.000000000000000000e+00 1.000000000000000000e+00 1.000000000000000000e+00
9.996248876518072368e-01 9.996249071922129747e-01 9.996559860822035182e-01 9.997809615221268098e-01 9.995614427196988228e-01 9.997179076063051895e-01 9.996860674146861303e-01 9.996536669900970562e-01 9.997165502732734410e-01 9.995588762527463089e-01 9.996849002849266252e-01 9.995579609940621335e-01 9.997472251547593336e-01 9.995894465808208285e-01 9.994930279731379930e-01 9.998098204680718748e-01 9.996498026970195294e-01 9.996141720557542021e-01 9.996115433098908820e-01 9.994129456349897245e-01 9.996067455386766776e-01 9.996038061928818053e-01 9.996711626529932726e-01 9.996697641983178784e-01 9.995712987196180288e-01 9.997681601814288888e-01 9.996035336022922602e-01 9.996367392987446365e-01 9.997024486250127850e-01 9.995700892364002277e-01 9.995368837888423119e-01 9.996824878962021765e-01 9.996597518213750089e-01 9.998763906056860051e-01 1.000000000000000000e+00 1.000000000000000000e+00 1.000000000000000000e+00 1.000000000000000000e+00 1.000000000000000000e+00 1.000000000000000000e+00 1.000000000000000000e+00 1.000000000000000000e+00 1.000000000000000000e+00 1.000000000000000000e+00 1.000000000000000000e+00 1.000000000000000000e+00 1.000000000000000000e+00 1.000000000000000000e+00 1.000000000000000000e+00 1.000000000000000000e+00 1.000000000000000000e+00 1.000000000000000000e+00 1.000000000000000000e+00 1.000000000000000000e+00 1.000000000000000000e+00 1.000000000000000000e+00 1.000000000000000000e+00 1.000000000000000000e+00 1.000000000000000000e+00 1.000000000000000000e+00 1.000000000000000000e+00
9.997187499999998783e-01 9.997812500000000657e-01 9.998124999999999929e-01 9.996874951164244072e-01 9.995936767387336719e-01 9.997186913909870132e-01 9.995937011611910616e-01 9.996561620834263362e-01 9.996872898351319980e-01 9.997186180976520564e-01 9.998124169547863982e-01 9.995935496480967686e-01 9.996560056654176796e-01 9.996872995640442294e-01 9.997498729521778760e-01 9.997185887320029218e-01 9.997185104541351786e-01 9.997184028106411713e-01 9.997495841864990629e-01 9.997182608198004194e-01 9.996239125057895247e-01 9.997806768786933196e-01 9.997178975284395364e-01 9.996550985983795323e-01 9.996867211768212247e-01 9.997808046276134286e-01 9.997180499962732281e-01 9.997806819575124626e-01 9.997181186218557780e-01 9.997489555296608099e-01 9.995603397781011035e-01 9.940296030026484209e-01 9.637647997884645212e-01 9.997156301390223154e-01 1.000000000000000000e+00 1.000000000000000000e+00 1.000000000000000000e+00 1.000000000000000000e+00 1.000000000000000000e+00 1.000000000000000000e+00 1.000000000000000000e+00 1.000000000000000000e+00 1.000000000000000000e+00 1.000000000000000000e+00 1.000000000000000000e+00 1.000000000000000000e+00 1.000000000000000000e+00 1.000000000000000000e+00 1.000000000000000000e+00 1.000000000000000000e+00 1.000000000000000000e+00 1.000000000000000000e+00 1.000000000000000000e+00 1.000000000000000000e+00 1.000000000000000000e+00 1.000000000000000000e+00 1.000000000000000000e+00 1.000000000000000000e+00 1.000000000000000000e+00 1.000000000000000000e+00 1.000000000000000000e+00
9.997499999999999165e-01 9.997500000000000275e-01 9.997187499999998783e-01 9.997500000000000275e-01 9.998437500000001421e-01 9.996562353492735031e-01 9.997499804656977407e-01 9.997187206985465036e-01 9.997187158103905125e-01 9.997499853492733957e-01 9.997812011596647341e-01 9.997499804656977407e-01 9.998749853492732154e-01 9.995936718322446790e-01 9.996562060417135687e-01 9.995937011611910616e-01 9.997499609268156728e-01 9.997186474159015512e-01 9.997498974113195880e-01 9.996560936660277008e-01 9.997498240675447567e-01 9.996872066568867066e-01 9.996247459105053190e-01 9.998122750206466236e-01 9.999061913512669042e-01 9.996872262875479143e-01 9.996245306082025550e-01 9.997185740124668873e-01 9.997810349317006740e-01 9.996872898397188845e-01 9.996557361178943779e-01 9.996558490699390953e-01 9.997177351617512198e-01 9.998098878074166418e-01 9.999143835616438603e-01 1.000000000000000000e+00 1.000000000000000000e+00 1.000000000000000000e+00 1.000000000000000000e+00 1.000000000000000000e+00 1.000000000000000000e+00 1.000000000000000000e+00 1.000000000000000000e+00 1.000000000000000000e+00 1.000000000000000000e+00 1.000000000000000000e+00 1.000000000000000000e+00 1.000000000000000000e+00 1.000000000000000000e+00 1.000000000000000000e+00 1.000000000000000000e+00 1.000000000000000000e+00 1.000000000000000000e+00 1.000000000000000000e+00 1.000000000000000000e+00 1.000000000000000000e+00 1.000000000000000000e+00 1.000000000000000000e+00 1.000000000000000000e+00 1.000000000000000000e+00 1.000000000000000000e+00
9.997500000000000275e-01 9.997187499999998783e-01 9.996562206985466492e-01 9.998437499999999201e-01 9.995625000000000204e-01 9.996874999999999512e-01 9.996562499999999130e-01 9.997499853492731736e-01 9.996874706970200197e-01 9.997499658149709978e-01 9.995937158119179156e-01 9.998437206924395415e-01 9.997186962776156705e-01 9.996562451164244800e-01 9.997187011596639916e-01 9.996561913940400501e-01 9.996874560462932768e-01 9.997186913757152293e-01 9.996249462760889992e-01 9.997812158149710360e-01 9.995936474265920690e-01 9.997498827483743966e-01 9.996560789862483087e-01 9.998749218246125725e-01 9.996874071861036049e-01 9.997186082234701399e-01 9.997185643156860646e-01 9.995622312597735037e-01 9.995935202747781023e-01 9.998749120039253091e-01 9.997811327392071012e-01 9.996557803215188054e-01 9.997493385376969854e-01 9.995926510308026369e-01 9.996545134230869767e-01 1.000000000000000000e+00 1.000000000000000000e+00 1.000000000000000000e+00 1.000000000000000000e+00 1.000000000000000000e+00 1.000000000000000000e+00 1.000000000000000000e+00 1.000000000000000000e+00 1.000000000000000000e+00 1.000000000000000000e+00 1.000000000000000000e+00 1.000000000000000000e+00 1.000000000000000000e+00 1.000000000000000000e+00 1.000000000000000000e+00 1.000000000000000000e+00 1.000000000000000000e+00 1.000000000000000000e+00 1.000000000000000000e+00 1.000000000000000000e+00 1.000000000000000000e+00 1.000000000000000000e+00 1.000000000000000000e+00 1.000000000000000000e+00 1.000000000000000000e+00 1.000000000000000000e+00
9.996874999999999512e-01 9.995937500000000586e-01 9.996874999999999512e-01 9.997187451164244454e-01 9.997499951164243726e-01 9.997812402328488668e-01 9.995624560432402328e-01 9.996249755821221550e-01 9.997499755821221967e-01 9.997499951164243726e-01 9.997187206954933902e-01 9.997499853492733957e-01 9.996874902328487522e-01 9.996874853492732083e-01 9.997811864921397618e-01 9.997187304656977025e-01 9.996561962760889264e-01 9.997812109252892654e-01 9.997499902328488286e-01 9.996874218505782395e-01 9.996873974067369550e-01 9.997186962654007747e-01 9.997811864997763198e-01 9.997498240874227449e-01 9.998749658073373681e-01 9.996873827453141015e-01 9.996873925201089639e-01 9.996873631559999307e-01 9.996561229766427470e-01 9.997186474052067728e-01 9.996873974174288469e-01 9.905892800395939002e-01 9.996559518421355151e-01 9.997181624339589456e-01 9.995553159132783971e-01 9.997462420213624190e-01 9.995410666073709649e-01 9.998428290766208093e-01 1.000000000000000000e+00 1.000000000000000000e+00 1.000000000000000000e+00 1.000000000000000000e+00 1.000000000000000000e+00 1.000000000000000000e+00 1.000000000000000000e+00 1.000000000000000000e+00 1.000000000000000000e+00 1.000000000000000000e+00 1.000000000000000000e+00 1.000000000000000000e+00 1.000000000000000000e+00 1.000000000000000000e+00 1.000000000000000000e+00 1.000000000000000000e+00 1.000000000000000000e+00 1.000000000000000000e+00 1.000000000000000000e+00 1.000000000000000000e+00 1.000000000000000000e+00 1.000000000000000000e+00 1.000000000000000000e+00
9.995937500000000586e-01 9.995625000000000204e-01 9.996562499999999130e-01 9.996874999999999512e-01 9.997499999999999165e-01 9.997812402328489778e-01 9.996562499999999130e-01 9.995937500000000586e-01 9.997812500000000657e-01 9.996874853492732083e-01 9.996874902328489743e-01 9.997499853492733957e-01 9.998124902328487940e-01 9.995624853492733886e-01 9.997499902328488286e-01 9.996874706954933520e-01 9.994999853492732012e-01 9.996874902313223066e-01 9.997187255821222696e-01 9.994686913894603730e-01 9.997499853492731736e-01 9.995624706893856404e-01 9.996248974250654395e-01 9.995936718582113523e-01 9.996249120788451847e-01 9.995937304656976607e-01 9.998437353477468426e-01 9.997499169364507665e-01 9.997499413909867183e-01 9.997186913894603455e-01 9.997186864906136838e-01 9.995623925292707046e-01 9.994369574051331639e-01 9.997493724908611545e-01 9.996548691922129137e-01 9.997292294444608540e-01 9.995728663425001992e-01 1.000000000000000000e+00 9.998995983935742293e-01 1.000000000000000000e+00 1.000000000000000000e+00 1.000000000000000000e+00 1.000000000000000000e+00 1.000000000000000000e+00 1.000000000000000000e+00 1.000000000000000000e+00 1.000000000000000000e+00 1.000000000000000000e+00 1.000000000000000000e+00 1.000000000000000000e+00 1.000000000000000000e+00 1.000000000000000000e+00 1.000000000000000000e+00 1.000000000000000000e+00 1.000000000000000000e+00 1.000000000000000000e+00 1.000000000000000000e+00 1.000000000000000000e+00 1.000000000000000000e+00 1.000000000000000000e+00 1.000000000000000000e+00
9.996562499999999130e-01 9.995625000000000204e-01 9.997187500000001004e-01 9.996249999999999858e-01 9.996562499999999130e-01 9.996562499999999130e-01 9.997812500000000657e-01 9.997187499999998783e-01 9.996874853492732083e-01 9.996562353492732811e-01 9.997499951164243726e-01 9.995624706985466457e-01 9.997499951164243726e-01 9.967499902328489370e-01 9.997187158119178463e-01 9.959687402328489814e-01 9.996874999999999512e-01 9.997187353492732464e-01 9.996249853492733539e-01 9.982499902328487718e-01 9.996874999999999512e-01 9.997812353492733228e-01 9.996874609283423752e-01 9.996249413940401229e-01 9.995624413925134899e-01 9.996874804626445510e-01 9.997499853492733957e-01 9.930874354925046665e-01 9.997812109283422677e-01 9.994999023040603836e-01 9.997499364860304993e-01 9.996561669517280979e-01 9.994998827514305351e-01 9.996244711317894271e-01 9.996244714352482408e-01 9.997141839691561227e-01 9.994236331317505329e-01 9.993536660551345374e-01 9.998887652947718863e-01 9.998080614203456173e-01 9.998824911868389176e-01 1.000000000000000000e+00 1.000000000000000000e+00 1.000000000000000000e+00 1.000000000000000000e+00 1.000000000000000000e+00 1.000000000000000000e+00 1.000000000000000000e+00 1.000000000000000000e+00 1.000000000000000000e+00 1.000000000000000000e+00 1.000000000000000000e+00 1.000000000000000000e+00 1.000000000000000000e+00 1.000000000000000000e+00 1.000000000000000000e+00 1.000000000000000000e+00 1.000000000000000000e+00 1.000000000000000000e+00 1.000000000000000000e+00 1.000000000000000000e+00
9.996249999999999858e-01 9.995937500000000586e-01 9.995625000000000204e-01 9.996874999999999512e-01 9.995937402328489707e-01 9.995937500000000586e-01 9.995937158149710289e-01 9.996874902328487522e-01 9.997187500000001004e-01 9.997812304656978899e-01 9.995937500000000586e-01 9.997812353492733228e-01 9.997187451164244454e-01 9.996249902328487869e-01 9.997187353492733575e-01 9.996562109252892236e-01 9.995312353492732393e-01 9.996562451164244800e-01 9.996874999999999512e-01 9.994687304656977300e-01 9.996874804656977753e-01 9.996249853492731319e-01 9.995937500000000586e-01 9.994999316253622146e-01 9.995936669700544730e-01 9.997187402328489014e-01 9.998437451164244871e-01 9.997187353492733575e-01 9.998124804626445927e-01 9.996562109222345560e-01 9.996249120864802995e-01 9.996874120635729222e-01 9.997498338178554267e-01 9.995935152167293447e-01 9.997492895151085524e-01 9.996027340268091033e-01 9.996447210541543615e-01 9.996691739216181372e-01 9.995675462215034557e-01 9.997390432859427634e-01 9.996677390865936763e-01 9.997500000000000275e-01 1.000000000000000000e+00 1.000000000000000000e+00 1.000000000000000000e+00 1.000000000000000000e+00 1.000000000000000000e+00 1.000000000000000000e+00 1.000000000000000000e+00 1.000000000000000000e+00 1.000000000000000000e+00 1.000000000000000000e+00 1.000000000000000000e+00 1.000000000000000000e+00 1.000000000000000000e+00 1.000000000000000000e+00 1.000000000000000000e+00 1.000000000000000000e+00 1.000000000000000000e+00 1.000000000000000000e+00 1.000000000000000000e+00
9.996249999999999858e-01 9.997187499999998783e-01 9.996249999999999858e-01 9.996562499999999130e-01 9.997187500000001004e-01 9.997187500000001004e-01 9.996875000000000622e-01 9.861562499999999565e-01 9.994999609313955924e-01 9.997499902328488286e-01 9.996874999999999512e-01 9.996249999999999858e-01 9.996249853492733539e-01 9.994687499999999059e-01 9.996249999999999858e-01 9.996874999999999512e-01 9.996875000000000622e-01 9.967182860603219785e-01 9.997500000000000275e-01 9.996562402328489361e-01 9.996874999999999512e-01 9.995937402328488597e-01 9.996875000000000622e-01 9.997187304626444782e-01 9.998124853492733610e-01 9.997187499999998783e-01 9.996874609268150413e-01 9.997812304626446656e-01 9.995937109313954849e-01 9.996874755668491153e-01 9.997812353477467662e-01 9.996561865089379495e-01 9.996248729873326022e-01 9.997498142759064788e-01 9.965605844569385141e-01 9.995256969959006588e-01 9.997361190745411852e-01 9.994943862114388233e-01 9.991535899836023749e-01 9.998284348064168103e-01 9.997788012801416269e-01 9.997500000000000275e-01 1.000000000000000000e+00 1.000000000000000000e+00 1.000000000000000000e+00 1.000000000000000000e+00 1.000000000000000000e+00 1.000000000000000000e+00 1.000000000000000000e+00 1.000000000000000000e+00 1.000000000000000000e+00 1.000000000000000000e+00 1.000000000000000000e+00 1.000000000000000000e+00 1.000000000000000000e+00 1.000000000000000000e+00 1.000000000000000000e+00 1.000000000000000000e+00 1.000000000000000000e+00 1.000000000000000000e+00 1.000000000000000000e+00
9.997812500000000657e-01 9.996874999999999512e-01 9.997187500000001004e-01 9.994687499999999059e-01 9.996249999999999858e-01 9.996875000000000622e-01 9.996874999999999512e-01 9.996562402328488250e-01 9.995312500000000933e-01 9.995937255821221168e-01 9.995937500000000586e-01 9.995937500000000586e-01 9.954687500000000133e-01 9.994999999999999440e-01 9.995937402328488597e-01 9.996249999999999858e-01 9.997187499999998783e-01 9.981249999999999289e-01 9.995936962760889610e-01 9.995624658149712127e-01 9.997499902313222719e-01 9.996874902313223066e-01 9.996562206954934249e-01 9.997187499999998783e-01 9.995312206985467185e-01 9.995937353446928686e-01 9.995937402328489707e-01 9.995936962715079588e-01 9.995311767417867088e-01 9.997812158119179227e-01 9.997499560432402399e-01 9.995936083396648186e-01 9.996872947064323611e-01 9.995309951348095856e-01 9.997179949295931234e-01 9.997140547280232159e-01 9.994362204007520845e-01 9.994275835057575552e-01 9.994436802890238614e-01 9.995496819364688701e-01 9.997090604115218548e-01 9.996339233894369070e-01 1.000000000000000000e+00 1.000000000000000000e+00 1.000000000000000000e+00 1.000000000000000000e+00 1.000000000000000000e+00 1.000000000000000000e+00 1.000000000000000000e+00 1.000000000000000000e+00 1.000000000000000000e+00 1.000000000000000000e+00 1.000000000000000000e+00 1.000000000000000000e+00 1.000000000000000000e+00 1.000000000000000000e+00 1.000000000000000000e+00 1.000000000000000000e+00 1.000000000000000000e+00 1.000000000000000000e+00 1.000000000000000000e+00
9.995625000000000204e-01 9.995312499999998712e-01 9.995625000000000204e-01 9.995937500000000586e-01 9.996249999999999858e-01 9.994999999999999440e-01 9.995624902328488215e-01 9.995312500000000933e-01 9.996249999999999858e-01 9.996874999999999512e-01 9.996249999999999858e-01 9.995937500000000586e-01 9.995625000000000204e-01 9.996249902328487869e-01 9.996874706954933520e-01 9.979062353492732518e-01 9.995312158149710635e-01 9.996562451164244800e-01 9.996562499999999130e-01 9.996562499999999130e-01 9.987499999999999156e-01 9.994374999999999787e-01 9.997187304626444782e-01 9.997187402313223448e-01 9.995312500000000933e-01 9.971874999999998934e-01 9.997499755790689724e-01 9.995937255821221168e-01 9.997187402328489014e-01 9.994686181083431986e-01 9.995623925475983773e-01 9.996561962577554805e-01 9.996249364906123480e-01 9.996870546138939551e-01 9.997490216761280024e-01 9.997440114837733427e-01 9.994587709418520927e-01 9.991134592811373727e-01 9.993350387926847045e-01 9.993390490790756697e-01 9.997130342635873745e-01 9.993228200031781805e-01 9.996249999999999858e-01 9.997500000000000275e-01 1.000000000000000000e+00 1.000000000000000000e+00 1.000000000000000000e+00 1.000000000000000000e+00 1.000000000000000000e+00 1.000000000000000000e+00 1.000000000000000000e+00 1.000000000000000000e+00 1.000000000000000000e+00 1.000000000000000000e+00 1.000000000000000000e+00 1.000000000000000000e+00 1.000000000000000000e+00 1.000000000000000000e+00 1.000000000000000000e+00 1.000000000000000000e+00 1.000000000000000000e+00
9.997500000000000275e-01 9.992812499999998987e-01 9.996249999999999858e-01 9.996874999999999512e-01 9.996562499999999130e-01 9.995000000000000551e-01 9.996874999999999512e-01 9.996562499999999130e-01 9.995937500000000586e-01 9.995937353492733157e-01 9.997187255821220475e-01 9.996874999999999512e-01 9.995625000000000204e-01 9.995624902328488215e-01 9.996874951164244072e-01 9.996249999999999858e-01 9.994687402328488179e-01 9.996562499999999130e-01 9.966249853492733513e-01 9.997187255821222696e-01 9.995625000000000204e-01 9.996562499999999130e-01 9.996874902328489743e-01 9.995624902328488215e-01 9.995937158149711399e-01 9.996249999999999858e-01 9.998124804641712604e-01 9.996562304656977371e-01 9.995936718536315713e-01 9.997812451164242997e-01 9.995624511642443588e-01 9.998124511566107708e-01 9.995937353492733157e-01 9.995937255821221168e-01 9.993744714172290156e-01 9.995874242415544453e-01 9.995117816559672130e-01 9.990884976074456691e-01 9.992771569779825835e-01 9.993619597996679094e-01 9.994415237998323098e-01 9.995000000000000551e-01 9.998750000000000693e-01 9.998750000000000693e-01 9.996249999999999858e-01 1.000000000000000000e+00 1.000000000000000000e+00 1.000000000000000000e+00 1.000000000000000000e+00 1.000000000000000000e+00 1.000000000000000000e+00 1.000000000000000000e+00 1.000000000000000000e+00 1.000000000000000000e+00 1.000000000000000000e+00 1.000000000000000000e+00 1.000000000000000000e+00 1.000000000000000000e+00 1.000000000000000000e+00 1.000000000000000000e+00 1.000000000000000000e+00
9.998124999999999929e-01 9.996562499999999130e-01 9.998125000000002149e-01 9.996874999999999512e-01 9.996562499999999130e-01 9.996562499999999130e-01 9.997187499999998783e-01 9.996562499999999130e-01 9.996562499999999130e-01 9.996249999999999858e-01 9.996562255821220822e-01 9.996874902313223066e-01 9.996249999999999858e-01 9.996249902328487869e-01 9.995937304626444364e-01 9.996874804626445510e-01 9.968124804626444790e-01 9.996562402328489361e-01 9.996874999999999512e-01 9.998124902328487940e-01 9.994999755821222243e-01 9.997812500000000657e-01 9.996874999999999512e-01 9.996562499999999130e-01 9.997499902313222719e-01 9.995937402328488597e-01 9.996874755821222314e-01 9.995312353492732393e-01 9.996874902328489743e-01 9.996562109222345560e-01 9.996561620696819972e-01 9.995624511596645778e-01 9.995310055384580838e-01 9.995935252119428904e-01 9.996244265416953656e-01 9.996457481444795956e-01 9.994966139016383533e-01 9.996587964327208198e-01 9.991328813324459324e-01 9.995506796618623957e-01 9.991836434509812070e-01 9.989769365730942763e-01 9.996249999999999858e-01 9.997500000000000275e-01 1.000000000000000000e+00 1.000000000000000000e+00 9.997500000000000275e-01 1.000000000000000000e+00 1.000000000000000000e+00 1.000000000000000000e+00 1.000000000000000000e+00 1.000000000000000000e+00 1.000000000000000000e+00 1.000000000000000000e+00 1.000000000000000000e+00 1.000000000000000000e+00 1.000000000000000000e+00 1.000000000000000000e+00 1.000000000000000000e+00 1.000000000000000000e+00 1.000000000000000000e+00
9.995312500000000933e-01 9.996249999999999858e-01 9.996874999999999512e-01 9.996249999999999858e-01 9.997499999999999165e-01 9.996249853492733539e-01 9.997187402328489014e-01 9.996562499999999130e-01 9.995312402328488943e-01 9.997500000000000275e-01 9.996874999999999512e-01 9.995937500000000586e-01 9.996249853492733539e-01 9.996874804656977753e-01 9.995625000000000204e-01 9.985937500000000577e-01 9.995312500000000933e-01 9.880312255821221967e-01 9.994687304656977300e-01 9.996562109268148921e-01 9.995937500000000586e-01 9.996249853492733539e-01 9.995312255821222625e-01 9.995937500000000586e-01 9.997187304656977025e-01 9.995624658149712127e-01 9.996874755821221203e-01 9.995624462730358095e-01 9.981874658103911946e-01 9.995312500000000933e-01 9.995936718261413390e-01 9.996249364997762399e-01 9.996249853492733539e-01 9.997497354966462524e-01 9.997495888769440953e-01 9.996223385562237329e-01 9.995660985380743213e-01 9.995024089240033272e-01 9.995087861374856164e-01 9.992252812558201081e-01 9.997131409558408510e-01 9.991311699318746742e-01 9.990045387738384353e-01 9.992512437810944226e-01 9.998750000000000693e-01 1.000000000000000000e+00 1.000000000000000000e+00 9.998750000000000693e-01 1.000000000000000000e+00 1.000000000000000000e+00 1.000000000000000000e+00 1.000000000000000000e+00 1.000000000000000000e+00 1.000000000000000000e+00 1.000000000000000000e+00 1.000000000000000000e+00 1.000000000000000000e+00 1.000000000000000000e+00 1.000000000000000000e+00 1.000000000000000000e+00 1.000000000000000000e+00
9.997812500000000657e-01 9.976874999999999494e-01 9.996562500000001350e-01 9.989375000000000338e-01 9.996562499999999130e-01 9.996562499999999130e-01 9.997187499999998783e-01 9.997187353492732464e-01 9.996562499999999130e-01 9.995624853492733886e-01 9.995937500000000586e-01 9.955937499999999440e-01 9.994999902328489672e-01 9.996249804656978100e-01 9.996562499999999130e-01 9.995625000000000204e-01 9.995625000000000204e-01 9.996874951164244072e-01 9.995937500000000586e-01 9.996874999999999512e-01 9.996249853492733539e-01 9.996874609283423752e-01 9.996874804656977753e-01 9.997187499999998783e-01 9.994999804656977682e-01 9.995312500000000933e-01 9.995937500000000586e-01 9.996562402328489361e-01 9.996562255821220822e-01 9.977187353492732447e-01 9.995937255821221168e-01 9.996561816207826245e-01 9.997186620452336303e-01 9.996874120467602598e-01 9.995623534438656810e-01 9.995297669439178190e-01 9.996158277561496552e-01 9.994831287227169403e-01 9.994574876332720237e-01 9.996727093577384426e-01 9.995718025920681260e-01 9.984812399210525324e-01 9.986569004950883732e-01 9.988765527950311807e-01 9.993750000000000133e-01 9.998749999999999583e-01 1.000000000000000000e+00 9.998749999999999583e-01 1.000000000000000000e+00 1.000000000000000000e+00 1.000000000000000000e+00 1.000000000000000000e+00 1.000000000000000000e+00 1.000000000000000000e+00 1.000000000000000000e+00 1.000000000000000000e+00 1.000000000000000000e+00 1.000000000000000000e+00 1.000000000000000000e+00 1.000000000000000000e+00 1.000000000000000000e+00
9.994374999999999787e-01 9.997187499999998783e-01 9.996249999999999858e-01 9.997187499999998783e-01 9.996562499999999130e-01 9.996562353492732811e-01 9.998124999999999929e-01 9.996249999999999858e-01 9.997499902328488286e-01 9.996874951164244072e-01 9.997187500000001004e-01 9.997187451164244454e-01 9.994687206985466421e-01 9.995312402328488943e-01 9.996875000000000622e-01 9.995624853492733886e-01 9.996249658149711781e-01 9.995312060478198646e-01 9.995624999999999094e-01 9.995624902328488215e-01 9.996562499999999130e-01 9.995312500000000933e-01 9.996874999999999512e-01 9.996249853492733539e-01 9.996249999999999858e-01 9.996874999999999512e-01 9.996874999999999512e-01 9.997187499999998783e-01 9.996249755821221550e-01 9.995937206985466839e-01 9.995937500000000586e-01 9.995623876640229444e-01 9.995311327544836866e-01 9.995624071906892283e-01 9.996559614577564812e-01 9.996235667253594581e-01 9.995850594076494122e-01 9.995091507917877038e-01 9.995012891454233550e-01 9.993400381232540042e-01 9.993529057856731512e-01 9.990600045821487196e-01 9.982861823917945632e-01 9.987517139782940978e-01 9.987500000000000266e-01 9.986253117206983498e-01 9.997500000000000275e-01 9.998750000000000693e-01 9.997500000000000275e-01 1.000000000000000000e+00 9.998750000000000693e-01 1.000000000000000000e+00 1.000000000000000000e+00 1.000000000000000000e+00 1.000000000000000000e+00 1.000000000000000000e+00 1.000000000000000000e+00 1.000000000000000000e+00 1.000000000000000000e+00 1.000000000000000000e+00 1.000000000000000000e+00
9.995625000000000204e-01 9.996249999999999858e-01 9.996562499999999130e-01 9.997187499999998783e-01 9.997187499999998783e-01 9.995625000000000204e-01 9.997187402328489014e-01 9.994999999999999440e-01 9.996249999999999858e-01 9.996562451164244800e-01 9.996250000000002078e-01 9.994999902328489672e-01 9.996249999999999858e-01 9.996249999999999858e-01 9.995937353492733157e-01 9.996562402328488250e-01 9.996562158149711053e-01 9.997187499999998783e-01 9.997187255821222696e-01 9.994999902328489672e-01 9.994999413970934166e-01 9.995312500000000933e-01 9.995937255775416697e-01 9.996562255821220822e-01 9.995625000000000204e-01 9.995624804656977336e-01 9.996874951164244072e-01 9.996249951164244418e-01 9.995937500000000586e-01 9.997187206985465036e-01 9.997187500000001004e-01 9.996874902328489743e-01 9.996561620650995517e-01 9.992495797589123763e-01 9.994374609252891783e-01 9.996863010573017183e-01 9.995910554295672767e-01 9.996025449084827708e-01 9.994896446000565149e-01 9.995258447634529642e-01 9.994845854728116041e-01 9.992003310565003016e-01 9.985926341939306283e-01 9.977608334257856981e-01 9.989999999999999991e-01 9.987538819875776408e-01 9.990003894080997648e-01 9.997500000000000275e-01 9.996249999999999858e-01 9.998750000000000693e-01 9.998750000000000693e-01 9.998749999999999583e-01 1.000000000000000000e+00 1.000000000000000000e+00 1.000000000000000000e+00 1.000000000000000000e+00 1.000000000000000000e+00 1.000000000000000000e+00 1.000000000000000000e+00 1.000000000000000000e+00 1.000000000000000000e+00
9.995937500000000586e-01 9.996875000000000622e-01 9.996249999999999858e-01 9.994687499999999059e-01 9.995937500000000586e-01 9.996249999999999858e-01 9.994999706985465693e-01 9.996874951164244072e-01 9.997812500000000657e-01 9.996562499999999130e-01 9.996249853492733539e-01 9.995937500000000586e-01 9.994687499999999059e-01 9.993750000000000133e-01 9.996562304656976261e-01 9.995937500000000586e-01 9.997187500000001004e-01 9.989062402328489076e-01 9.997187402328489014e-01 9.996562499999999130e-01 9.994687304656977300e-01 9.995937304656976607e-01 9.995625000000000204e-01 9.996249999999999858e-01 9.994687499999999059e-01 9.994374999999999787e-01 9.996562499999999130e-01 9.995312500000000933e-01 9.994374999999999787e-01 9.996562402328488250e-01 9.995937500000000586e-01 9.996249951164243308e-01 9.995311913894603384e-01 9.994686474265911391e-01 9.996249560478199792e-01 9.994060545561472830e-01 9.994057504700523120e-01 9.995882030181661992e-01 9.992994070942990970e-01 9.992828155442780025e-01 9.993894347559806324e-01 9.994040656288472046e-01 9.991428755661116989e-01 9.985508224603915073e-01 9.969087726934328098e-01 9.971437835850313069e-01 9.981290800902155036e-01 9.984999999999999432e-01 9.992499999999999716e-01 9.991253117206981837e-01 9.998750000000000693e-01 9.996249999999999858e-01 9.997500000000000275e-01 9.998750000000000693e-01 9.993750000000000133e-01 1.000000000000000000e+00 1.000000000000000000e+00 1.000000000000000000e+00 1.000000000000000000e+00 1.000000000000000000e+00 1.000000000000000000e+00
8.743124999999999369e-01 9.086250000000000160e-01 9.117812499999999876e-01 8.884999999999999565e-01 8.779062499999999991e-01 9.156874999999999876e-01 9.047187500000000160e-01 9.354999999999998872e-01 9.507187500000000568e-01 9.242812499999999432e-01 8.765937499999999494e-01 8.820624999999999716e-01 8.994375000000000009e-01 8.986179871854977907e-01 9.050624999999999920e-01 9.070000000000000284e-01 8.828749999999999654e-01 9.351562500000000222e-01 8.882499999999999840e-01 9.348750000000001226e-01 9.064062500000000799e-01 9.047187500000000160e-01 9.118437500000000639e-01 9.127499999999999503e-01 8.726562500000000222e-01 8.540625000000000577e-01 9.265304442100328330e-01 8.998437500000001643e-01 9.108437500000000631e-01 9.144653309628008042e-01 8.872500000000000941e-01 9.254970112517580949e-01 8.608600548421108112e-01 9.515312500000000506e-01 9.050214926160338180e-01 9.227668660105876608e-01 8.990090858217426595e-01 8.911677362054059026e-01 9.546462281886487489e-01 8.120230376316017740e-01 8.278001712171600968e-01 4.593019516689172965e-01 2.684785399171578102e-01 6.179236906472209551e-02 1.020428983534977727e-02 1.496726930668290569e-03 8.994629557437638229e-03 3.034884779560973606e-02 8.623664012706330761e-02 1.122883552857605396e-02 1.869161786336848109e-03 5.496110473890957956e-03 6.118551119192528094e-03 7.624999999999992895e-03 8.493918806972278537e-03 7.124921923797611530e-03 3.125000000000000173e-03 1.036470679975047895e-02 1.074883002609805516e-02 1.024293000335014733e-02 2.261914789133823156e-02
7.599062500000000053e-01 7.709062500000001261e-01 7.925624999999999476e-01 7.658125000000000071e-01 7.743125000000000702e-01 7.769300037115175472e-01 7.786874999999999769e-01 7.808437500000000586e-01 7.640624999999999778e-01 7.744687499999999281e-01 7.686491736990154200e-01 7.783368104391310549e-01 7.821808192686358074e-01 7.743125000000000702e-01 7.682428260275042664e-01 7.647812499999998570e-01 7.602812500000000195e-01 7.700312499999999449e-01 7.775000000000000799e-01 7.743124999999999591e-01 7.662187499999999485e-01 7.878367860212532880e-01 7.792812500000000364e-01 8.074687499999999574e-01 7.766500087904359972e-01 7.686802820753243504e-01 7.877499999999999503e-01 7.662895985372978336e-01 7.790877236677605788e-01 7.811249999999999583e-01 7.605862097593374394e-01 7.768918922878574884e-01 7.903305643459914709e-01 7.634555110102388964e-01 7.756115303409446549e-01 7.802327081579683021e-01 7.758826502038240758e-01 7.955888171829116340e-01 7.974984832034168747e-01 8.058354332068822234e-01 8.710191855825714091e-01 6.812370170531527602e-01 3.334990066368344053e-01 2.030343144437291580e-01 1.355101295361558177e-02 1.989909125549638169e-03 6.236750410046010490e-04 2.242371867520542763e-03 1.617927386286965863e-03 5.202896499868247746e-03 8.711885500933380221e-04 5.124921923797631437e-03 3.749219237976220143e-04 1.495639014816285781e-03 6.230529595015576582e-04 1.244868723217140791e-03 2.374609813934958243e-03 3.747657713928820192e-04 1.998052959501550423e-03 5.596486590387874521e-02 5.498753117206977951e-03
7.608750000000000790e-01 7.537499999999999201e-01 7.602187499999999432e-01 7.584687500000000249e-01 7.624687500000000284e-01 7.608672351148616508e-01 7.621562499999999796e-01 7.777812499999999796e-01 7.609062500000000062e-01 7.549062500000001119e-01 7.551249999999999352e-01 7.577187499999999964e-01 7.611250000000000515e-01 7.588437499999998170e-01 7.576249999999999929e-01 7.619687499999999725e-01 7.576875000000000693e-01 7.598437500000001510e-01 7.658437499999999343e-01 7.540000000000000036e-01 7.554687500000000222e-01 7.572499999999999787e-01 7.532187500000000480e-01 7.566802967260509716e-01 7.566874999999999574e-01 7.564062500000000577e-01 7.553124999999999423e-01 7.566562500000000302e-01 7.775624999999999343e-01 7.566249999999998810e-01 7.561562499999999742e-01 7.590937500000001226e-01 7.543673865057041183e-01 7.594773450929832581e-01 7.597665064853883488e-01 7.581410718471636168e-01 7.548066402945273756e-01 7.575230901487532975e-01 7.612485965459205861e-01 7.704342015220658757e-01 8.068799941755866456e-01 7.951540897490401161e-01 5.416408619477225406e-01 3.819772887751249901e-01 1.562962162211084249e-01 1.997053675620819035e-02 4.829932680512216345e-03 1.089699048047022972e-01 1.006250000000000061e-01 2.355041867397233892e-03 7.485969648022283707e-04 3.092810843473747968e-03 4.209379771630716860e-03 2.239121922454034765e-03 1.493777992828859659e-03 4.087764997864029928e-03 2.118693719016251538e-03 1.742222883093869166e-03 2.483563447700198792e-03 1.743078026079225486e-03 1.619317938741593466e-03
7.522187499999999361e-01 7.580624999999999725e-01 7.564687500000000231e-01 7.531250000000000444e-01 7.567499999999999227e-01 7.566562500000000302e-01 7.525312499999999849e-01 7.519375000000000364e-01 7.548749999999999627e-01 7.551562499999999734e-01 7.547500000000000320e-01 7.560624999999999707e-01 7.508437499999999210e-01 7.537812499999999583e-01 7.550937500000000080e-01 7.566874999999999574e-01 7.595937499999999565e-01 7.562499999999999778e-01 7.535937500000000622e-01 7.547736023206750300e-01 7.597187499999999982e-01 7.541249999999999343e-01 7.547499999999999210e-01 7.538984362791061322e-01 7.548749999999999627e-01 7.537499999999999201e-01 7.567187499999998845e-01 7.538672839506173062e-01 7.554062500000000568e-01 7.540312499999999307e-01 7.527187499999999920e-01 7.516172058134082956e-01 7.575625000000000275e-01 7.538049841772151982e-01 7.754999999999999671e-01 7.551954870946959719e-01 7.541798328325596268e-01 7.541647132352977678e-01 7.553462330413798220e-01 7.616834264314988889e-01 7.874100465506458368e-01 8.179331765497286355e-01 8.084904649893420725e-01 5.752914398246751215e-01 3.085431469336291088e-01 1.634679051994688825e-01 5.633252604544469744e-02 3.473341959216491408e-03 3.746098139349563036e-04 2.118382095973370127e-03 3.818212124523756405e-03 2.241594022415949270e-03 2.728172903101166828e-03 3.484599983280545210e-03 2.854139310647574399e-03 4.075363889320548876e-03 2.607847446322075595e-03 0.000000000000000000e+00 1.369941667300311749e-03 2.363268422533315594e-03 1.244868723217140791e-03
7.513437499999999769e-01 7.539687500000000764e-01 7.534062499999999440e-01 7.539062499999997780e-01 7.533437499999999787e-01 7.514062499999999423e-01 7.538750000000000728e-01 7.522499999999999742e-01 7.510624999999999662e-01 7.561562500000000853e-01 7.551249999999999352e-01 7.533749999999999059e-01 7.571249999999999369e-01 7.527812499999999574e-01 7.515000000000000568e-01 7.556249999999999911e-01 7.536874999999999547e-01 7.515937499999999494e-01 7.510624999999999662e-01 7.521250000000000435e-01 7.534687500000000204e-01 7.534375000000000933e-01 7.534687499999999094e-01 7.523437499999999778e-01 7.514374999999999805e-01 7.537187499999997708e-01 7.550625000000000808e-01 7.548749999999999627e-01 7.532500000000000862e-01 7.532187500000000480e-01 7.540000000000000036e-01 7.551173132520707654e-01 7.519062499999999982e-01 7.552499999999999769e-01 7.566486413892795637e-01 7.527734362791060896e-01 7.543440308353630552e-01 7.793286255664947371e-01 7.510552016940745812e-01 7.634146856966206318e-01 7.641386730284029927e-01 7.940818047117096379e-01 7.777846034647087903e-01 7.950423474763326226e-01 7.003424347941080708e-01 4.693613783461199063e-01 1.344281223117977098e-01 3.353431377605468888e-02 1.041215239716737281e-02 9.205060659601338111e-03 1.991910773231198202e-03 4.834641486344515640e-03 3.095776499437374873e-03 8.733629311419299768e-04 4.594057538579244052e-03 2.986319929926018000e-03 3.837661201976638563e-03 2.858156813412215773e-03 1.492079872439977571e-03 4.838380530838626292e-03 8.711885500933380221e-04
7.521562499999999707e-01 7.504999999999999449e-01 7.517812499999999565e-01 7.515937499999999494e-01 7.531874999999998987e-01 7.526874999999999538e-01 7.542812499999999032e-01 7.531562499999999716e-01 7.540625000000000799e-01 7.531250000000000444e-01 7.527812500000000684e-01 7.519062499999999982e-01 7.541249999999999343e-01 7.529375000000000373e-01 7.513750000000000151e-01 7.529375000000000373e-01 7.529374999999999263e-01 7.523437499999999778e-01 7.528124999999999956e-01 7.523125000000000506e-01 7.535312499999999858e-01 7.554999999999999494e-01 7.519687499999998526e-01 7.564062500000000577e-01 7.528437500000000338e-01 7.537187499999999929e-01 7.533125000000000515e-01 7.522187500000000471e-01 7.537812500000000693e-01 7.516875000000000639e-01 7.540625000000000799e-01 7.526797790670418653e-01 7.518437500000000329e-01 7.543362195264885495e-01 7.549609753477105611e-01 7.505546862791061535e-01 7.549847120193811101e-01 7.529922448820127734e-01 7.558211585794655241e-01 7.542201593390599479e-01 7.550716155869843238e-01 7.598225924275092691e-01 7.979184233893624745e-01 7.894984103409916631e-01 7.641193664738256119e-01 7.197581444269385287e-01 5.553290674420976458e-01 2.189493267817438082e-01 2.038986526822041817e-02 1.315570369917948811e-02 4.964272663593160932e-03 8.674383698655984548e-03 5.315869391772487691e-03 1.372198007471992030e-03 6.322727379910087105e-03 6.471505325125237289e-03 3.855801100759848228e-03 0.000000000000000000e+00 3.805903518889652837e-03 5.468050084023135145e-03 1.494396014943966036e-03
7.538124999999999964e-01 7.563125000000000542e-01 7.515625000000001332e-01 7.544999999999999485e-01 7.552499999999999769e-01 7.531874999999998987e-01 7.520312499999999289e-01 7.526874999999998428e-01 7.535312499999999858e-01 7.519375000000000364e-01 7.527812499999999574e-01 7.532187499999999369e-01 7.537812500000000693e-01 7.524687500000000195e-01 7.537812500000000693e-01 7.545937499999999520e-01 7.554062499999999458e-01 7.559062500000000018e-01 7.548749999999999627e-01 7.544687500000000213e-01 7.521875000000000089e-01 7.547812500000000702e-01 7.514374999999999805e-01 7.518124999999999947e-01 7.536562500000000275e-01 7.508124999999999938e-01 7.533749999999999059e-01 7.551875000000000115e-01 7.549612341772151680e-01 7.527500000000000302e-01 7.529374999999999263e-01 7.513125000000000497e-01 7.539374999999999272e-01 7.534687499999999094e-01 7.527734655805594643e-01 7.577974439365525727e-01 7.530312500000000409e-01 7.524768616190029569e-01 7.547894520254512241e-01 7.525007351792785126e-01 7.520086002334701591e-01 7.524237419565521501e-01 7.639050613108508969e-01 7.877085222159443401e-01 7.717932542848509048e-01 7.695902283901162599e-01 6.658504942897125467e-01 3.013742503065889866e-01 2.221849318057966816e-02 2.568139766500565635e-02 2.114709659344828768e-02 1.156727156571621916e-02 9.836107113944225766e-03 3.606119197728618712e-03 3.477498127877165328e-03 1.620249315571031801e-03 5.945995189928554581e-03 9.950248756218859313e-04 1.744083905081295072e-03 3.459898377385672939e-03 4.591018727036266789e-03
7.533750000000000169e-01 7.514374999999999805e-01 7.519062499999999982e-01 7.526562500000000266e-01 7.516562499999999147e-01 7.517500000000001403e-01 7.513124999999999387e-01 7.525312499999999849e-01 7.521875000000000089e-01 7.556874999999999565e-01 7.545624999999999138e-01 7.515312499999999840e-01 7.519687499999999636e-01 7.547187499999999938e-01 7.529062499999999991e-01 7.532500000000000862e-01 7.533125000000000515e-01 7.546562499999999174e-01 7.552812500000000151e-01 7.513437499999999769e-01 7.526249999999998774e-01 7.515312499999999840e-01 7.538749999999999618e-01 7.524062500000001652e-01 7.547812499999999591e-01 7.518437499999999218e-01 7.529375000000000373e-01 7.536562500000000275e-01 7.514062499999999423e-01 7.527500000000000302e-01 7.520000000000000018e-01 7.518124999999999947e-01 7.533437500000002007e-01 7.522812500000000124e-01 7.526485388341928040e-01 7.519921862791061340e-01 7.550000000000001155e-01 7.517109509298327552e-01 7.512033545639261733e-01 7.536568434177841613e-01 7.528609291285650595e-01 7.524065455433712746e-01 7.630227235637999650e-01 7.676821558693481817e-01 7.945680709336170322e-01 7.964354051253796918e-01 7.604211394461868334e-01 6.908008053898597733e-01 4.566677396723589633e-01 4.723266185630663194e-02 1.500550006092842351e-02 6.562799684627851175e-03 8.390521816682294451e-03 2.237731352746963331e-03 5.216044966171539884e-03 5.100235809138764509e-03 3.710940013484909181e-03 1.301771685737767095e-02 2.738646128708133089e-03 4.719125608091445483e-03 1.874453466583392248e-03
7.513437499999999769e-01 7.530000000000000027e-01 7.543749999999999067e-01 7.511249999999998206e-01 7.512499999999999734e-01 7.614062500000000622e-01 7.517187499999999911e-01 7.529687499999999645e-01 7.529687499999999645e-01 7.538750000000000728e-01 7.520937500000000053e-01 7.539062500000000000e-01 7.523750000000000160e-01 7.517187499999999911e-01 7.515312499999999840e-01 7.511875000000000080e-01 7.521562499999998597e-01 7.569999999999998952e-01 7.522187499999999361e-01 7.528124999999998845e-01 7.549374999999999281e-01 7.518437500000000329e-01 7.511562499999999698e-01 7.515625000000000222e-01 7.516875000000000639e-01 7.525312499999999849e-01 7.522187499999999361e-01 7.524062499999999432e-01 7.532812499999999023e-01 7.536249999999999893e-01 7.537499999999999201e-01 7.529375000000000373e-01 7.544999999999999485e-01 7.521562499999999707e-01 7.535624999999999130e-01 7.515781274417877578e-01 7.518124999999999947e-01 7.520312500000000400e-01 7.546097192920768748e-01 7.532736120878261721e-01 7.516955383653696199e-01 7.534616298384311239e-01 7.556890019983468765e-01 7.553083144602916743e-01 7.709305785113926834e-01 7.897309863277912623e-01 7.944588651708049953e-01 7.326156146065383457e-01 5.646831613431267938e-01 2.570117815342499723e-01 5.613962415893818114e-02 1.363339644168335384e-02 9.348309465701287388e-03 2.599578911586375354e-03 3.974553391405821409e-03 2.860930154691132543e-03 2.613411433187206971e-03 3.952396033347849169e-03 5.790892787181212316e-03 5.459811179979845441e-03 6.789133280731873658e-03
7.518750000000000711e-01 7.517812499999999565e-01 7.540937500000000071e-01 7.534062500000000551e-01 7.518124999999999947e-01 7.518124999999999947e-01 7.515312499999999840e-01 7.514374999999999805e-01 7.521562499999999707e-01 7.507499999999998064e-01 7.520547155805594741e-01 7.511249999999999316e-01 7.530624999999999680e-01 7.519375000000000364e-01 7.537812499999999583e-01 7.520000000000000018e-01 7.527812500000000684e-01 7.505312500000000941e-01 7.515000000000000568e-01 7.513437499999999769e-01 7.517187499999999911e-01 7.524374999999999813e-01 7.535624999999999130e-01 7.515625000000000222e-01 7.522499999999998632e-01 7.519687499999999636e-01 7.514999999999999458e-01 7.668749999999999734e-01 7.541562500000000835e-01 7.520937500000000053e-01 7.536875000000000657e-01 7.546249999999999902e-01 7.523750000000000160e-01 7.514374999999999805e-01 7.532499999999999751e-01 7.519374999999999254e-01 7.548749999999999627e-01 7.563986218549774154e-01 7.513124999999999387e-01 7.537187499999999929e-01 7.535707532426941802e-01 7.519142566828199703e-01 7.521251294185687941e-01 7.521646990336698924e-01 7.618327475638091428e-01 7.845841408618878798e-01 8.061827549464126719e-01 8.051937882364887944e-01 7.314503404060787028e-01 5.538432739382213033e-01 2.980837890030337833e-01 2.144120611222000150e-02 1.101853130731227440e-02 9.033057060978877048e-03 8.872527596856638610e-03 5.070977608391258329e-03 5.702053454448696886e-03 6.054399544478950013e-03 7.928678352079577066e-03 1.374921923797622902e-03 2.105119943599609387e-03
7.552499999999999769e-01 7.529062499999999991e-01 7.515624999999999112e-01 7.550000000000001155e-01 7.508749999999999591e-01 7.539062500000000000e-01 7.524374999999999813e-01 7.532500000000000862e-01 7.529687499999999645e-01 7.529922253477105976e-01 7.518124999999999947e-01 7.515312499999999840e-01 7.532187500000000480e-01 7.511249999999999316e-01 7.520937499999998943e-01 7.506874999999999520e-01 7.523750000000000160e-01 7.517812499999999565e-01 7.520000000000000018e-01 7.518124999999999947e-01 7.524374999999998703e-01 7.547812499999999591e-01 7.528437500000000338e-01 7.516562499999999147e-01 7.511875000000000080e-01 7.508750000000000702e-01 7.563437500000000924e-01 7.530624999999999680e-01 7.514687500000000187e-01 7.516874999999999529e-01 7.549062500000000009e-01 7.526875000000000648e-01 7.524999999999999467e-01 7.535000000000000586e-01 7.513125000000000497e-01 7.514687500000000187e-01 7.520312499999999289e-01 7.527422888341928076e-01 7.560000000000000053e-01 7.520315454906697505e-01 7.535937500000000622e-01 7.542972778949834645e-01 7.513594848804500126e-01 7.530714861122576043e-01 7.542366260426147662e-01 7.586661469178270778e-01 7.709722097370892424e-01 7.826201944531054888e-01 7.706382676540401988e-01 7.340551573817947206e-01 5.724782272193633670e-01 2.915698663097932020e-01 1.805521133697789507e-02 1.078549441960658870e-02 1.117664738420121040e-02 2.861246981496012951e-03 9.137423022212144003e-03 7.324183548929252482e-03 5.089350739795528086e-03 1.000000000000000888e-03 2.851386569895320196e-03
7.525937499999999503e-01 7.525312499999999849e-01 7.546249999999999902e-01 7.529999999999998916e-01 7.551874999999999005e-01 7.527187499999999920e-01 7.524374999999999813e-01 7.524999999999999467e-01 7.514374999999999805e-01 7.527500000000000302e-01 7.520937500000000053e-01 7.513125000000000497e-01 7.525312499999999849e-01 7.527187499999998810e-01 7.634999999999999565e-01 7.529999999999998916e-01 7.509375000000000355e-01 7.536562500000000275e-01 7.656875000000000764e-01 7.534375000000000933e-01 7.538750000000000728e-01 7.534687500000000204e-01 7.519062499999999982e-01 7.532812500000000133e-01 7.539062500000000000e-01 7.753437499999999982e-01 7.581875000000000142e-01 7.819999999999998064e-01 7.525937499999999503e-01 7.506874999999999520e-01 7.520624999999999671e-01 7.719999999999999085e-01 7.535625000000000240e-01 7.524062499999999432e-01 7.530937499999998952e-01 7.525625000000000231e-01 7.525625000000000231e-01 7.560937500000000089e-01 7.530547155805594750e-01 7.516249999999999876e-01 7.525312499999998739e-01 7.515625000000000222e-01 7.517191529938422878e-01 7.512579504610095160e-01 7.538835366248159975e-01 7.657267707387684919e-01 7.731243601895979589e-01 7.816762619925821109e-01 8.346462133261717264e-01 7.842407981457355515e-01 7.279350932896353488e-01 5.274527651492341151e-01 1.860750371347537346e-01 6.421233957899344369e-02 8.619596036045850534e-03 8.284908649526334309e-03 4.341760575631426269e-03 5.193056855941691370e-03 4.718656635848206445e-03 6.673635251279397274e-03 6.091218283506250400e-03
7.515312499999999840e-01 7.539374999999999272e-01 7.529687500000000755e-01 7.508749999999999591e-01 7.525312499999999849e-01 7.513124999999999387e-01 7.516562500000000258e-01 7.766249999999998987e-01 7.528437500000000338e-01 7.556562499999999183e-01 7.531874999999998987e-01 7.529062499999998881e-01 7.510624999999999662e-01 7.525937499999999503e-01 7.512187499999999352e-01 7.536875000000000657e-01 7.526874999999999538e-01 7.514062499999999423e-01 7.546562500000000284e-01 7.831249999999999600e-01 7.510624999999999662e-01 7.510000000000000009e-01 7.743124999999999591e-01 7.512499999999999734e-01 7.775312500000000071e-01 7.531562499999999716e-01 7.524374999999998703e-01 7.534062500000000551e-01 7.523124999999999396e-01 7.507812499999999556e-01 7.581875000000000142e-01 7.566874999999999574e-01 7.630000000000000115e-01 7.531562499999998606e-01 7.525312499999999849e-01 7.604374999999999885e-01 7.526562500000000266e-01 7.510624999999999662e-01 7.548749999999999627e-01 7.542425867323018229e-01 7.523124999999999396e-01 7.535473364978902966e-01 7.534145130098452992e-01 7.522579944131895235e-01 7.533364319677510190e-01 7.504063452446079197e-01 7.587539358566942616e-01 7.766809873154774113e-01 7.849020381631287568e-01 8.084925156657150058e-01 7.741772619825172397e-01 6.248818016114758844e-01 3.231723684000395447e-01 4.300995418449526930e-02 1.822966366966254428e-02 5.190327589854581633e-03 3.532710976950452497e-02 3.108151685639848252e-03 2.735511726213037814e-02 4.720476725190736814e-03 6.462622293711306476e-03
7.522499999999998632e-01 7.511875000000000080e-01 7.513437499999999769e-01 7.501875000000000071e-01 7.540625000000000799e-01 7.510624999999999662e-01 7.601250000000000506e-01 7.520624999999998561e-01 7.510624999999999662e-01 7.529687500000001865e-01 7.516562500000000258e-01 7.511249999999999316e-01 7.501562500000000799e-01 7.577187499999999964e-01 7.507499999999998064e-01 7.501562499999999689e-01 7.506874999999999520e-01 7.518124999999999947e-01 7.691562499999999858e-01 7.508749999999999591e-01 7.529687499999999645e-01 7.533437500000000897e-01 7.501562499999998579e-01 7.525000000000000577e-01 7.591875000000000151e-01 7.511875000000000080e-01 7.570625000000000826e-01 7.505937499999999485e-01 7.507499999999999174e-01 7.504999999999999449e-01 7.568124999999998881e-01 7.506250000000000977e-01 7.516249999999999876e-01 7.504374999999999796e-01 7.536874999999999547e-01 7.511250000000000426e-01 7.533437499999999787e-01 7.518124999999999947e-01 7.665624999999999245e-01 7.531874999999998987e-01 7.515625000000000222e-01 7.507499999999999174e-01 7.513437499999998659e-01 7.603059267072979077e-01 7.503906787277273560e-01 7.500937084670808996e-01 7.506485291101817614e-01 7.543061399692865265e-01 7.644948363299690630e-01 7.831400407951623066e-01 7.747514452597064061e-01 7.800046022338399387e-01 6.655235437095192719e-01 4.675206950198425027e-01 2.168530152844660996e-02 3.219868706340544944e-03 4.347012770138691459e-03 2.613109073321307103e-03 1.995092870021375649e-03 4.987531172069737274e-04 7.996983782086855563e-02
7.607500000000000373e-01 7.522499999999998632e-01 7.514999999999999458e-01 7.512812500000000115e-01 7.504999999999999449e-01 7.510312499999999281e-01 7.504687500000000178e-01 7.503124999999999378e-01 7.510624999999999662e-01 7.529999999999998916e-01 7.509687499999999627e-01 7.506249999999999867e-01 7.504999999999999449e-01 7.509374999999999245e-01 7.507500000000000284e-01 7.507499999999999174e-01 7.509687499999999627e-01 7.509687499999999627e-01 7.514062499999999423e-01 7.709687499999999805e-01 7.630937500000000151e-01 7.511562499999999698e-01 7.509687499999999627e-01 7.506249999999999867e-01 7.514687500000000187e-01 7.513437499999998659e-01 7.508437500000000320e-01 7.507500000000000284e-01 7.525000000000000577e-01 7.509687499999999627e-01 7.508437499999999210e-01 7.539999999999998925e-01 7.515625000000000222e-01 7.519375000000000364e-01 7.502812500000000107e-01 7.505937499999999485e-01 7.619062500000000071e-01 7.514999999999999458e-01 7.507500000000000284e-01 7.519687499999999636e-01 7.585624999999999174e-01 7.514687500000000187e-01 7.519687499999999636e-01 7.506250610500375675e-01 7.509454162759805484e-01 7.514297009298328556e-01 7.506094580337604460e-01 7.509848855940430834e-01 7.525246356500711054e-01 7.541322475892883181e-01 7.781773468700176055e-01 7.622424426193317171e-01 7.341099815152893893e-01 5.433253188121514032e-01 2.807267934122500419e-01 2.522165517972401252e-02 3.065446637922313380e-02 5.498397566573458295e-02 3.731656915410574895e-03 2.613030338111221873e-03 9.676857054878329825e-03
7.509375000000000355e-01 7.502812500000000107e-01 7.511250000000000426e-01 7.507187500000001013e-01 7.504687499999999067e-01 7.506249999999999867e-01 7.520312500000000400e-01 7.504062499999999414e-01 7.504687500000000178e-01 7.692812499999999165e-01 7.639999999999999014e-01 7.508749999999999591e-01 7.502812499999998996e-01 7.501562499999999689e-01 7.511562499999999698e-01 7.511250000000000426e-01 7.503437499999998650e-01 7.505312499999999831e-01 7.512187499999999352e-01 7.502499999999999725e-01 7.504999999999999449e-01 7.507499999999999174e-01 7.508124999999999938e-01 7.508437500000000320e-01 7.513124999999999387e-01 7.513750000000000151e-01 7.513750000000000151e-01 7.527187499999998810e-01 7.623437499999999867e-01 7.507500000000000284e-01 7.527187499999998810e-01 7.527500000000000302e-01 7.508437499999999210e-01 7.505937499999999485e-01 7.504999999999999449e-01 7.508437499999999210e-01 7.508124999999999938e-01 7.510624999999999662e-01 7.508437499999999210e-01 7.505625000000000213e-01 7.514374999999999805e-01 7.502499999999999725e-01 7.506874999999999520e-01 7.747187499999999005e-01 7.503749999999997922e-01 7.500781274417878119e-01 7.505000390869293048e-01 7.506563745491151574e-01 7.512268079164644563e-01 7.557090359071281238e-01 7.560392537719072825e-01 7.749691358727603951e-01 8.087548052638376950e-01 7.064738980717935046e-01 5.632479225230015984e-01 1.774163837454490189e-01 5.693385114661080049e-02 5.453341391242649827e-03 1.492695969689838888e-03 1.740143256683346438e-03 1.369941667300311749e-03
7.504062499999999414e-01 7.504999999999999449e-01 7.505000000000000560e-01 7.507499999999999174e-01 7.520937500000000053e-01 7.510000000000000009e-01 7.517812499999999565e-01 7.510625000000000773e-01 7.511250000000000426e-01 7.501249999999999307e-01 7.501875000000000071e-01 7.504062499999999414e-01 7.526562500000000266e-01 7.502499999999999725e-01 7.509375000000000355e-01 7.503750000000000142e-01 7.565625000000000266e-01 7.564687500000000231e-01 7.528437499999999227e-01 7.509687499999999627e-01 7.503750000000000142e-01 7.517812499999999565e-01 7.505625000000000213e-01 7.504062499999999414e-01 7.505312499999999831e-01 7.503749999999999032e-01 7.509375000000000355e-01 7.501874999999998961e-01 7.505937499999998375e-01 7.508437500000000320e-01 7.505624999999999103e-01 7.510624999999999662e-01 7.512812500000000115e-01 7.503124999999999378e-01 7.528124999999998845e-01 7.500937499999998925e-01 7.510937500000000044e-01 7.505625000000000213e-01 7.500624999999999654e-01 7.512499999999999734e-01 7.511875000000000080e-01 7.506562499999999138e-01 7.655312499999999964e-01 7.516172546491638462e-01 7.518671911626816362e-01 7.503281420925145273e-01 7.504062377876257184e-01 7.502500219753267530e-01 7.516799841833187168e-01 7.504453918630652476e-01 7.560816312330661537e-01 7.595235205026747982e-01 7.826654587782365669e-01 7.578660618238031166e-01 6.810716262389646669e-01 4.480114204191377736e-01 1.882990234657073436e-01 3.874053091592120218e-02 1.244542853790706581e-02 9.981288974816315829e-04 5.496565905048345080e-02
7.501562499999999689e-01 7.501875000000000071e-01 7.505625000000000213e-01 7.503749999999999032e-01 7.502499999999999725e-01 7.503749999999997922e-01 7.508749999999999591e-01 7.504062499999999414e-01 7.511249999999999316e-01 7.509374999999999245e-01 7.509062499999998863e-01 7.505937499999999485e-01 7.501562500000000799e-01 7.502812499999998996e-01 7.504374999999999796e-01 7.510624999999999662e-01 7.500937499999998925e-01 7.511562499999999698e-01 7.502187499999999343e-01 7.502187499999999343e-01 7.503124999999999378e-01 7.501562499999998579e-01 7.508437500000000320e-01 7.503437499999998650e-01 7.502499999999999725e-01 7.505625000000000213e-01 7.505624999999999103e-01 7.507187499999999902e-01 7.506562499999999138e-01 7.505312499999999831e-01 7.504374999999999796e-01 7.504374999999999796e-01 7.501875000000000071e-01 7.501875000000000071e-01 7.513125000000000497e-01 7.502499999999999725e-01 7.503124999999999378e-01 7.501875000000000071e-01 7.504999999999999449e-01 7.507500000000000284e-01 7.503749999999997922e-01 7.502499999999999725e-01 7.503437499999999760e-01 7.500234362791060594e-01 7.503359362791061082e-01 7.504297106969838316e-01 7.505859606969839115e-01 7.501406201156610720e-01 7.503125732650846036e-01 7.501797009237235470e-01 7.501875904034309706e-01 7.518206716519951760e-01 7.554435058264363789e-01 7.662416371755951250e-01 7.276704710431738388e-01 6.293791709618125063e-01 3.107800155896476846e-01 1.211637429156009749e-01 2.029937218056521164e-02 1.033793969822638381e-02 5.555874213932021979e-03
7.503124999999999378e-01 7.500312499999999272e-01 7.501874999999998961e-01 7.501249999999999307e-01 7.505625000000000213e-01 7.511562499999999698e-01 7.508124999999999938e-01 7.501249999999999307e-01 7.500937499999998925e-01 7.503750000000000142e-01 7.506249999999999867e-01 7.501562499999998579e-01 7.503437499999998650e-01 7.503437499999999760e-01 7.512187499999999352e-01 7.502812499999998996e-01 7.505312499999999831e-01 7.500624999999999654e-01 7.500937500000000036e-01 7.500624999999999654e-01 7.501875000000000071e-01 7.505937499999999485e-01 7.502812499999998996e-01 7.503437500000000870e-01 7.510937499999998934e-01 7.504374999999999796e-01 7.502812499999998996e-01 7.504062499999999414e-01 7.501249999999999307e-01 7.503750000000000142e-01 7.502499999999999725e-01 7.503437499999998650e-01 7.507812499999999556e-01 7.504687500000000178e-01 7.501249999999999307e-01 7.511250000000000426e-01 7.505624999999999103e-01 7.502187499999999343e-01 7.506874999999999520e-01 7.503437499999998650e-01 7.505312499999999831e-01 7.502499999999999725e-01 7.502499999999999725e-01 7.506797155805593480e-01 7.501796911626816833e-01 7.501874999999998961e-01 7.502578308141716334e-01 7.500390563947672007e-01 7.499843725582122644e-01 7.505392884474453297e-01 7.509297693185922329e-01 7.503517861088281338e-01 7.501950248481069616e-01 7.589691529216989752e-01 7.684917527034588192e-01 7.500871025836198802e-01 6.313884410403428626e-01 2.912543358010618588e-01 9.163678413575679360e-02 6.675868692600550429e-03 5.585578538310609527e-03
7.504687499999999067e-01 7.505625000000000213e-01 7.505624999999999103e-01 7.502499999999999725e-01 7.504999999999999449e-01 7.502499999999999725e-01 7.504374999999999796e-01 7.500937499999998925e-01 7.501875000000000071e-01 7.502187499999999343e-01 7.501875000000000071e-01 7.500312499999999272e-01 7.506562499999999138e-01 7.503437499999999760e-01 7.500937499999998925e-01 7.503750000000000142e-01 7.501562499999999689e-01 7.503749999999999032e-01 7.502187499999999343e-01 7.502812499999998996e-01 7.502812499999998996e-01 7.503124999999999378e-01 7.500312499999999272e-01 7.500000000000000000e-01 7.502812500000000107e-01 7.503437500000000870e-01 7.503437499999998650e-01 7.501875000000000071e-01 7.501249999999999307e-01 7.501249999999999307e-01 7.502187499999999343e-01 7.502187499999999343e-01 7.504374999999999796e-01 7.503749999999999032e-01 7.502812499999998996e-01 7.501562500000000799e-01 7.501249999999999307e-01 7.504062499999999414e-01 7.503437499999999760e-01 7.501874999999998961e-01 7.501875000000000071e-01 7.503124999999999378e-01 7.502187499999999343e-01 7.503437499999999760e-01 7.501562500000000799e-01 7.500624999999999654e-01 7.501249999999999307e-01 7.503437499999999760e-01 7.501484411626815341e-01 7.500546862791060976e-01 7.502344262867058911e-01 7.500234289506891860e-01 7.503048182353189155e-01 7.536094702297233550e-01 7.597267625777608391e-01 7.609876671817388250e-01 7.519903751361738387e-01 5.680907926437235300e-01 9.700746083034997302e-02 2.871983131764876962e-02 7.597290021657964951e-03
7.502187499999999343e-01 7.503124999999999378e-01 7.502812499999998996e-01 7.502187499999999343e-01 7.505000000000000560e-01 7.501562499999999689e-01 7.500937499999998925e-01 7.500937500000000036e-01 7.501249999999999307e-01 7.501249999999999307e-01 7.502812499999998996e-01 7.504374999999999796e-01 7.501249999999999307e-01 7.501562500000000799e-01 7.501562499999999689e-01 7.500624999999999654e-01 7.502812499999998996e-01 7.500312499999999272e-01 7.500937500000000036e-01 7.505312499999999831e-01 7.504687499999999067e-01 7.503124999999999378e-01 7.502500000000000835e-01 7.501875000000000071e-01 7.501875000000000071e-01 7.503124999999999378e-01 7.504374999999999796e-01 7.503437500000000870e-01 7.502187499999999343e-01 7.502499999999999725e-01 7.505625000000000213e-01 7.501249999999999307e-01 7.502187499999999343e-01 7.500937499999998925e-01 7.504062499999999414e-01 7.503437500000000870e-01 7.500937500000000036e-01 7.500937500000000036e-01 7.501562499999999689e-01 7.503124999999999378e-01 7.500624999999999654e-01 7.503124999999999378e-01 7.504687500000000178e-01 7.500937500000000036e-01 7.505937499999999485e-01 7.503124999999999378e-01 7.504374999999999796e-01 7.501249999999999307e-01 7.502422009298328476e-01 7.501719116313965152e-01 7.501641125642825036e-01 7.501641638807683421e-01 7.499296545255587088e-01 7.508524485625818201e-01 7.547871804023219555e-01 7.570703698403185022e-01 7.673277509352757209e-01 7.110033514938619570e-01 5.905929391150619434e-01 2.699944150843113233e-01 4.773975870461777404e-02
7.502812499999998996e-01 7.500312499999999272e-01 7.500937500000000036e-01 7.502187499999999343e-01 7.501874999999998961e-01 7.502812499999998996e-01 7.503124999999999378e-01 7.502499999999999725e-01 7.502187499999999343e-01 7.501562500000000799e-01 7.501249999999999307e-01 7.502499999999999725e-01 7.502499999999999725e-01 7.500624999999999654e-01 7.505312500000000941e-01 7.502499999999999725e-01 7.502499999999999725e-01 7.501249999999999307e-01 7.505624999999999103e-01 7.510000000000000009e-01 7.503437500000000870e-01 7.507500000000000284e-01 7.501874999999998961e-01 7.502499999999999725e-01 7.504999999999999449e-01 7.503125000000000488e-01 7.502812500000000107e-01 7.502812499999998996e-01 7.501875000000000071e-01 7.500937499999998925e-01 7.500624999999999654e-01 7.500312499999999272e-01 7.501249999999999307e-01 7.501562499999999689e-01 7.502187499999999343e-01 7.500000000000000000e-01 7.505312500000000941e-01 7.504062499999999414e-01 7.506249999999999867e-01 7.503124999999999378e-01 7.503437499999999760e-01 7.500000000000000000e-01 7.503437499999999760e-01 7.501875000000000071e-01 7.503124999999999378e-01 7.501562499999999689e-01 7.503437499999999760e-01 7.501562499999999689e-01 7.499921862791061322e-01 7.501796960462572272e-01 7.499687402313222062e-01 7.500546862791060976e-01 7.500312475574488769e-01 7.502266369947591107e-01 7.509927555386772813e-01 7.529170032956152836e-01 7.575108914409816041e-01 7.561393212843650069e-01 7.141057019774713632e-01 4.857847616196308560e-01 1.199128568734309230e-01
7.502499999999999725e-01 7.503749999999997922e-01 7.503437500000000870e-01 7.502812499999998996e-01 7.503437499999998650e-01 7.502499999999999725e-01 7.502187499999999343e-01 7.501562500000000799e-01 7.502812499999998996e-01 7.501249999999999307e-01 7.500937499999998925e-01 7.501874999999998961e-01 7.504687500000000178e-01 7.500312499999999272e-01 7.500624999999999654e-01 7.500937499999998925e-01 7.500937499999998925e-01 7.502499999999999725e-01 7.503750000000000142e-01 7.502812499999998996e-01 7.501562500000000799e-01 7.501249999999999307e-01 7.501249999999999307e-01 7.500624999999999654e-01 7.500312499999999272e-01 7.501562500000000799e-01 7.500624999999999654e-01 7.502187499999999343e-01 7.500624999999999654e-01 7.502812500000000107e-01 7.500000000000000000e-01 7.500312499999999272e-01 7.502187499999999343e-01 7.502812499999998996e-01 7.503124999999999378e-01 7.500624999999999654e-01 7.500312499999999272e-01 7.504374999999999796e-01 7.504062499999999414e-01 7.500546911626816415e-01 7.501562499999999689e-01 7.500624999999999654e-01 7.500000000000000000e-01 7.502812499999998996e-01 7.502812499999998996e-01 7.503750000000000142e-01 7.500312499999999272e-01 7.501093774417877391e-01 7.503671960462572343e-01 7.504999999999999449e-01 7.499921862791061322e-01 7.500156225582121916e-01 7.501562964042739479e-01 7.502110168806238599e-01 7.500781494216942624e-01 7.499606720078278999e-01 7.564395702801721688e-01 7.691807612821385254e-01 7.512539561098069418e-01 6.771280959210244088e-01 3.108327707367135040e-01
7.501874999999998961e-01 7.500312499999999272e-01 7.501875000000000071e-01 7.504374999999999796e-01 7.501875000000000071e-01 7.501875000000000071e-01 7.504999999999999449e-01 7.502499999999999725e-01 7.502499999999999725e-01 7.502812500000000107e-01 7.502499999999999725e-01 7.502187499999999343e-01 7.501875000000000071e-01 7.504687500000000178e-01 7.501562499999999689e-01 7.502187499999999343e-01 7.505625000000000213e-01 7.501875000000000071e-01 7.505312499999999831e-01 7.501562499999999689e-01 7.501249999999999307e-01 7.503124999999999378e-01 7.508437499999999210e-01 7.500312499999999272e-01 7.502812499999998996e-01 7.502187499999999343e-01 7.502812500000000107e-01 7.501171862791060629e-01 7.500312499999999272e-01 7.505625000000000213e-01 7.501875000000000071e-01 7.501562500000000799e-01 7.500000000000000000e-01 7.502499999999999725e-01 7.500312499999999272e-01 7.501249999999999307e-01 7.501249999999999307e-01 7.500624999999999654e-01 7.501874999999998961e-01 7.501562499999999689e-01 7.500937499999998925e-01 7.500624999999999654e-01 7.506562499999999138e-01 7.500624999999999654e-01 7.502812499999998996e-01 7.502187499999999343e-01 7.501562499999999689e-01 7.501562499999999689e-01 7.502499999999999725e-01 7.500546862791060976e-01 7.501093725582121952e-01 7.500546862791060976e-01 7.502578527894984139e-01 7.502500122055035803e-01 7.501718847705864945e-01 7.502187499809086502e-01 7.520558552031364474e-01 7.546532226404517596e-01 7.637926433695154671e-01 7.048609404692848246e-01 6.982461120476022298e-01
7.502812499999998996e-01 7.503124999999999378e-01 7.500624999999999654e-01 7.503437500000000870e-01 7.504687500000000178e-01 7.500624999999999654e-01 7.502187499999999343e-01 7.501562500000000799e-01 7.502499999999999725e-01 7.505624999999999103e-01 7.500624999999999654e-01 7.503437499999998650e-01 7.501875000000000071e-01 7.502812500000000107e-01 7.501562500000000799e-01 7.502187499999999343e-01 7.500937500000000036e-01 7.501249999999999307e-01 7.500937499999998925e-01 7.501249999999999307e-01 7.502499999999999725e-01 7.500624999999999654e-01 7.500624999999999654e-01 7.506874999999999520e-01 7.501874999999998961e-01 7.504687499999999067e-01 7.502187499999999343e-01 7.502187499999999343e-01 7.502187499999999343e-01 7.503750000000000142e-01 7.502499999999999725e-01 7.501562499999999689e-01 7.501562499999999689e-01 7.505625000000000213e-01 7.501562499999999689e-01 7.502499999999999725e-01 7.502499999999999725e-01 7.500937500000000036e-01 7.503437499999999760e-01 7.500937500000000036e-01 7.502499999999999725e-01 7.504687499999999067e-01 7.503437500000000870e-01 7.501562499999999689e-01 7.500937500000000036e-01 7.503124999999999378e-01 7.501562500000000799e-01 7.500937499999998925e-01 7.501875000000000071e-01 7.501484362791059901e-01 7.501875000000000071e-01 7.501796911626816833e-01 7.501171911626816069e-01 7.501093872089389381e-01 7.500078015085195338e-01 7.501796813928583996e-01 7.502890832509938601e-01 7.507032744357730047e-01 7.549062969602524653e-01 7.734327750561826864e-01 7.439929564498670711e-01
7.504374999999999796e-01 7.502812499999998996e-01 7.500624999999999654e-01 7.503124999999999378e-01 7.500312499999999272e-01 7.500937499999998925e-01 7.503437499999999760e-01 7.500937500000000036e-01 7.500312499999999272e-01 7.503437500000000870e-01 7.501562499999999689e-01 7.500937500000000036e-01 7.502499999999999725e-01 7.502499999999999725e-01 7.500624999999999654e-01 7.501562500000000799e-01 7.504374999999999796e-01 7.504374999999999796e-01 7.501562499999999689e-01 7.501562499999999689e-01 7.503437500000000870e-01 7.505624999999999103e-01 7.500624999999999654e-01 7.502812499999998996e-01 7.500937499999998925e-01 7.500937499999998925e-01 7.502187499999999343e-01 7.501249999999999307e-01 7.500312499999999272e-01 7.501249999999999307e-01 7.504374999999999796e-01 7.503437499999998650e-01 7.500937500000000036e-01 7.504687499999999067e-01 7.501562500000000799e-01 7.501562499999999689e-01 7.501874999999998961e-01 7.502812499999998996e-01 7.501874999999998961e-01 7.500624999999999654e-01 7.500937499999998925e-01 7.500624999999999654e-01 7.502812499999998996e-01 7.500312499999999272e-01 7.504375000000000906e-01 7.502499999999999725e-01 7.500937500000000036e-01 7.501562499999998579e-01 7.500234362791060594e-01 7.500312499999999272e-01 7.502187499999999343e-01 7.501249999999999307e-01 7.501484362791061011e-01 7.499687426738733675e-01 7.501406323253634323e-01 7.502423010809222692e-01 7.500547009290676748e-01 7.502266515212321352e-01 7.528910310423987395e-01 7.527482625565125041e-01 7.569169131666133588e-01
