# Supplementary material for: Non-reciprocal multifarious self-organization
Source: Nat Nanotechnol. 2022 Dec 12;18(1):79–85. doi: 10.1038/s41565-022-01258-2 (PMC9879770; doi:10.1038/s41565-022-01258-2)
Supplement: Source Data Fig. 3 — Monte Carlo simulation output. [file 41565_2022_1258_MOESM3_ESM.zip › Source_Data_Fig3/lambda_40_4_20/lambda_40_4_20_density.txt]

9.993437499999998641e-01 9.986562500000000231e-01 9.976562500000000222e-01 9.956562500000000204e-01 9.922812499999998925e-01 9.852187500000001430e-01 9.764374999999999583e-01 9.624062499999999076e-01 9.501562500000000355e-01 9.326874999999998916e-01 9.243125000000000924e-01 9.188124999999999210e-01 9.154374999999997931e-01 9.126874999999999849e-01 9.117187500000000222e-01 9.130937500000000373e-01 9.102187499999999654e-01 9.098750000000001004e-01 9.120937500000000364e-01 9.099375000000000657e-01 9.093750000000000444e-01 9.094062499999999716e-01 9.084999999999998632e-01 9.091250000000000719e-01 9.115937500000000915e-01 9.109999999999999210e-01 9.108124999999999138e-01 9.095312500000000133e-01 9.089375000000000648e-01 9.100625000000001075e-01 9.076875000000000915e-01 8.213125000000000009e-01 6.227499999999999147e-01 0.000000000000000000e+00 0.000000000000000000e+00 0.000000000000000000e+00 0.000000000000000000e+00 0.000000000000000000e+00 0.000000000000000000e+00 0.000000000000000000e+00 0.000000000000000000e+00 0.000000000000000000e+00 0.000000000000000000e+00 0.000000000000000000e+00 0.000000000000000000e+00 0.000000000000000000e+00 0.000000000000000000e+00 0.000000000000000000e+00 0.000000000000000000e+00 0.000000000000000000e+00 0.000000000000000000e+00 0.000000000000000000e+00 0.000000000000000000e+00 0.000000000000000000e+00 0.000000000000000000e+00 0.000000000000000000e+00 0.000000000000000000e+00 0.000000000000000000e+00 0.000000000000000000e+00 0.000000000000000000e+00 0.000000000000000000e+00
9.993124999999999369e-01 9.989375000000000338e-01 9.973124999999999352e-01 9.954374999999998641e-01 9.925312500000000870e-01 9.855312499999999698e-01 9.759374999999999023e-01 9.609375000000000000e-01 9.495625000000000870e-01 9.359999999999999432e-01 9.265000000000001013e-01 9.195937499999999876e-01 9.145624999999999449e-01 9.108750000000001013e-01 9.099687499999999929e-01 9.100312499999999583e-01 9.079375000000000639e-01 9.117187500000000222e-01 9.109374999999999556e-01 9.099999999999999201e-01 9.103437500000000071e-01 9.094062499999999716e-01 9.086874999999998703e-01 9.122500000000000053e-01 9.083750000000000435e-01 9.080624999999999947e-01 9.094062499999999716e-01 9.098750000000001004e-01 9.111249999999999627e-01 9.064062500000000799e-01 9.085937499999999778e-01 8.189687500000000231e-01 6.281874999999998987e-01 0.000000000000000000e+00 0.000000000000000000e+00 0.000000000000000000e+00 0.000000000000000000e+00 0.000000000000000000e+00 0.000000000000000000e+00 0.000000000000000000e+00 0.000000000000000000e+00 0.000000000000000000e+00 0.000000000000000000e+00 0.000000000000000000e+00 0.000000000000000000e+00 0.000000000000000000e+00 0.000000000000000000e+00 0.000000000000000000e+00 0.000000000000000000e+00 0.000000000000000000e+00 0.000000000000000000e+00 0.000000000000000000e+00 0.000000000000000000e+00 0.000000000000000000e+00 0.000000000000000000e+00 0.000000000000000000e+00 0.000000000000000000e+00 0.000000000000000000e+00 0.000000000000000000e+00 0.000000000000000000e+00 0.000000000000000000e+00
9.992812499999998987e-01 9.987187499999998774e-01 9.983750000000000124e-01 9.956562500000000204e-01 9.928124999999999867e-01 9.854687499999998934e-01 9.759999999999999787e-01 9.623750000000000915e-01 9.516562499999998703e-01 9.370625000000000204e-01 9.269687500000000080e-01 9.182499999999998996e-01 9.169375000000000719e-01 9.134375000000000133e-01 9.109062500000000284e-01 9.090312499999999574e-01 9.056250000000000133e-01 9.081875000000000364e-01 9.097500000000000586e-01 9.132812500000000444e-01 9.094375000000001208e-01 9.085312500000000124e-01 9.083437499999998943e-01 9.088437500000001723e-01 9.140312500000000728e-01 9.117187500000000222e-01 9.105937499999999796e-01 9.080000000000000293e-01 9.086875000000000924e-01 9.076874999999999805e-01 9.097187500000000204e-01 8.240625000000001421e-01 6.317500000000000338e-01 0.000000000000000000e+00 0.000000000000000000e+00 0.000000000000000000e+00 0.000000000000000000e+00 3.125000000000000065e-05 0.000000000000000000e+00 0.000000000000000000e+00 0.000000000000000000e+00 0.000000000000000000e+00 0.000000000000000000e+00 0.000000000000000000e+00 0.000000000000000000e+00 0.000000000000000000e+00 0.000000000000000000e+00 0.000000000000000000e+00 0.000000000000000000e+00 0.000000000000000000e+00 0.000000000000000000e+00 0.000000000000000000e+00 0.000000000000000000e+00 0.000000000000000000e+00 0.000000000000000000e+00 0.000000000000000000e+00 0.000000000000000000e+00 0.000000000000000000e+00 0.000000000000000000e+00 0.000000000000000000e+00 0.000000000000000000e+00
9.991562499999998570e-01 9.987187500000000995e-01 9.977187499999999876e-01 9.961562499999999654e-01 9.920625000000000693e-01 9.855312499999999698e-01 9.756875000000000409e-01 9.633125000000000160e-01 9.488125000000000586e-01 9.370312499999998712e-01 9.244062499999999849e-01 9.199062500000000364e-01 9.156874999999999876e-01 9.107812499999999867e-01 9.109374999999999556e-01 9.099062500000000275e-01 9.104375000000001217e-01 9.087500000000000577e-01 9.110625000000001084e-01 9.095312500000000133e-01 9.094062499999999716e-01 9.075937499999999769e-01 9.090624999999998845e-01 9.121562500000000018e-01 9.080312499999999565e-01 9.119687499999999947e-01 9.072187499999999627e-01 9.090000000000000302e-01 9.140312500000000728e-01 9.089687499999999920e-01 9.091250000000000719e-01 8.231874999999998499e-01 6.383437499999999876e-01 0.000000000000000000e+00 0.000000000000000000e+00 0.000000000000000000e+00 0.000000000000000000e+00 0.000000000000000000e+00 0.000000000000000000e+00 0.000000000000000000e+00 0.000000000000000000e+00 0.000000000000000000e+00 0.000000000000000000e+00 0.000000000000000000e+00 0.000000000000000000e+00 0.000000000000000000e+00 0.000000000000000000e+00 0.000000000000000000e+00 0.000000000000000000e+00 0.000000000000000000e+00 0.000000000000000000e+00 0.000000000000000000e+00 0.000000000000000000e+00 0.000000000000000000e+00 0.000000000000000000e+00 0.000000000000000000e+00 0.000000000000000000e+00 0.000000000000000000e+00 0.000000000000000000e+00 0.000000000000000000e+00 0.000000000000000000e+00
9.995937500000000586e-01 9.989999999999999991e-01 9.979999999999999982e-01 9.952187499999999298e-01 9.918124999999999858e-01 9.881875000000001075e-01 9.777812499999999352e-01 9.642499999999998295e-01 9.533124999999997851e-01 9.368125000000000480e-01 9.262812500000000560e-01 9.182812499999999378e-01 9.183124999999998650e-01 9.101874999999999272e-01 9.136250000000000204e-01 9.081250000000000711e-01 9.102187499999999654e-01 9.110625000000001084e-01 9.069374999999999520e-01 9.081562499999999982e-01 9.125625000000001652e-01 9.102187499999999654e-01 9.075625000000000497e-01 9.099999999999999201e-01 9.085312499999999014e-01 9.103749999999999343e-01 9.107187500000000213e-01 9.085312500000000124e-01 9.087812499999999849e-01 9.097500000000000586e-01 9.102187499999999654e-01 8.214062499999998934e-01 6.264687499999999076e-01 0.000000000000000000e+00 0.000000000000000000e+00 0.000000000000000000e+00 0.000000000000000000e+00 0.000000000000000000e+00 0.000000000000000000e+00 0.000000000000000000e+00 0.000000000000000000e+00 0.000000000000000000e+00 0.000000000000000000e+00 0.000000000000000000e+00 0.000000000000000000e+00 0.000000000000000000e+00 0.000000000000000000e+00 0.000000000000000000e+00 0.000000000000000000e+00 0.000000000000000000e+00 0.000000000000000000e+00 0.000000000000000000e+00 0.000000000000000000e+00 0.000000000000000000e+00 0.000000000000000000e+00 0.000000000000000000e+00 0.000000000000000000e+00 0.000000000000000000e+00 0.000000000000000000e+00 0.000000000000000000e+00 0.000000000000000000e+00
9.995625000000000204e-01 9.988749999999999574e-01 9.982187500000000435e-01 9.951875000000001137e-01 9.926249999999999796e-01 9.872500000000000719e-01 9.779062499999999769e-01 9.668437500000000018e-01 9.512500000000001510e-01 9.368437499999998641e-01 9.276874999999999982e-01 9.194375000000001297e-01 9.138437500000000657e-01 9.136874999999999858e-01 9.129687500000001066e-01 9.088125000000000231e-01 9.085625000000000506e-01 9.059999999999999165e-01 9.109374999999999556e-01 9.107499999999999485e-01 9.105312500000000142e-01 9.081875000000000364e-01 9.095312500000000133e-01 9.100312499999999583e-01 9.108125000000001359e-01 9.084375000000000089e-01 9.132500000000000062e-01 9.122500000000000053e-01 9.116562499999998348e-01 9.093125000000000790e-01 9.112812500000000426e-01 8.186875000000000124e-01 6.351562499999999778e-01 0.000000000000000000e+00 0.000000000000000000e+00 0.000000000000000000e+00 0.000000000000000000e+00 0.000000000000000000e+00 0.000000000000000000e+00 0.000000000000000000e+00 0.000000000000000000e+00 0.000000000000000000e+00 0.000000000000000000e+00 0.000000000000000000e+00 0.000000000000000000e+00 0.000000000000000000e+00 0.000000000000000000e+00 0.000000000000000000e+00 0.000000000000000000e+00 0.000000000000000000e+00 0.000000000000000000e+00 0.000000000000000000e+00 0.000000000000000000e+00 0.000000000000000000e+00 0.000000000000000000e+00 0.000000000000000000e+00 0.000000000000000000e+00 0.000000000000000000e+00 0.000000000000000000e+00 0.000000000000000000e+00 0.000000000000000000e+00
9.991562500000000790e-01 9.991875000000000062e-01 9.979062500000001057e-01 9.970000000000001084e-01 9.937187499999999840e-01 9.864999999999998215e-01 9.798125000000000862e-01 9.690937499999998650e-01 9.547499999999999876e-01 9.415625000000000799e-01 9.300312500000000870e-01 9.204999999999998739e-01 9.203437500000000160e-01 9.113749999999999352e-01 9.105937500000000906e-01 9.090624999999998845e-01 9.114687499999998277e-01 9.100937499999999236e-01 9.100312500000000693e-01 9.109374999999999556e-01 9.099062499999999165e-01 9.085625000000000506e-01 9.108750000000001013e-01 9.100625000000001075e-01 9.071562500000001084e-01 9.090624999999998845e-01 9.114062499999999734e-01 9.124062499999998632e-01 9.082187499999999636e-01 9.113124999999999698e-01 9.103749999999999343e-01 8.209374999999999867e-01 6.313750000000000195e-01 0.000000000000000000e+00 0.000000000000000000e+00 0.000000000000000000e+00 0.000000000000000000e+00 0.000000000000000000e+00 0.000000000000000000e+00 0.000000000000000000e+00 0.000000000000000000e+00 3.125000000000000065e-05 0.000000000000000000e+00 0.000000000000000000e+00 0.000000000000000000e+00 0.000000000000000000e+00 0.000000000000000000e+00 0.000000000000000000e+00 0.000000000000000000e+00 0.000000000000000000e+00 0.000000000000000000e+00 0.000000000000000000e+00 0.000000000000000000e+00 0.000000000000000000e+00 0.000000000000000000e+00 0.000000000000000000e+00 0.000000000000000000e+00 0.000000000000000000e+00 0.000000000000000000e+00 0.000000000000000000e+00 0.000000000000000000e+00
9.994062500000000515e-01 9.991562500000000790e-01 9.981562499999998561e-01 9.966249999999998721e-01 9.941875000000000018e-01 9.898437499999998002e-01 9.827812500000000506e-01 9.710312500000000124e-01 9.587812500000000293e-01 9.460312500000001013e-01 9.352812500000000639e-01 9.249687500000000062e-01 9.173750000000000515e-01 9.141875000000000417e-01 9.131562500000001137e-01 9.107187500000000213e-01 9.083750000000000435e-01 9.135625000000000551e-01 9.096249999999999059e-01 9.104062499999999725e-01 9.107499999999999485e-01 9.094687499999999369e-01 9.117499999999999494e-01 9.117812499999999876e-01 9.074999999999999734e-01 9.108750000000001013e-01 9.080000000000000293e-01 9.086875000000000924e-01 9.103125000000000799e-01 9.109062500000000284e-01 9.048125000000000195e-01 8.217499999999999805e-01 6.343749999999999112e-01 0.000000000000000000e+00 0.000000000000000000e+00 0.000000000000000000e+00 0.000000000000000000e+00 0.000000000000000000e+00 0.000000000000000000e+00 0.000000000000000000e+00 0.000000000000000000e+00 0.000000000000000000e+00 0.000000000000000000e+00 0.000000000000000000e+00 0.000000000000000000e+00 0.000000000000000000e+00 0.000000000000000000e+00 0.000000000000000000e+00 0.000000000000000000e+00 0.000000000000000000e+00 0.000000000000000000e+00 0.000000000000000000e+00 0.000000000000000000e+00 0.000000000000000000e+00 0.000000000000000000e+00 0.000000000000000000e+00 0.000000000000000000e+00 0.000000000000000000e+00 0.000000000000000000e+00 0.000000000000000000e+00 0.000000000000000000e+00
9.994999999999999440e-01 9.991875000000000062e-01 9.985312499999998703e-01 9.969687500000000702e-01 9.952500000000000790e-01 9.901874999999999982e-01 9.847812499999999414e-01 9.763749999999999929e-01 9.621562499999999352e-01 9.488125000000000586e-01 9.356249999999999289e-01 9.293750000000000622e-01 9.196874999999999911e-01 9.153750000000000497e-01 9.091249999999998499e-01 9.104374999999998996e-01 9.107187500000000213e-01 9.120624999999999982e-01 9.125624999999999432e-01 9.077812499999999840e-01 9.105000000000000870e-01 9.123124999999999707e-01 9.077500000000000568e-01 9.099375000000000657e-01 9.097812499999999858e-01 9.084687499999999361e-01 9.122812500000000435e-01 9.077187499999999076e-01 9.086250000000001270e-01 9.100624999999998854e-01 9.103750000000001563e-01 8.212500000000000355e-01 6.221875000000000044e-01 0.000000000000000000e+00 0.000000000000000000e+00 0.000000000000000000e+00 0.000000000000000000e+00 0.000000000000000000e+00 0.000000000000000000e+00 0.000000000000000000e+00 0.000000000000000000e+00 0.000000000000000000e+00 0.000000000000000000e+00 0.000000000000000000e+00 0.000000000000000000e+00 0.000000000000000000e+00 0.000000000000000000e+00 0.000000000000000000e+00 0.000000000000000000e+00 0.000000000000000000e+00 0.000000000000000000e+00 0.000000000000000000e+00 0.000000000000000000e+00 0.000000000000000000e+00 0.000000000000000000e+00 0.000000000000000000e+00 0.000000000000000000e+00 0.000000000000000000e+00 0.000000000000000000e+00 0.000000000000000000e+00 0.000000000000000000e+00
9.996874999999999512e-01 9.990937499999998916e-01 9.985937500000000577e-01 9.976249999999999840e-01 9.949687499999999574e-01 9.912812499999998916e-01 9.865937499999999361e-01 9.805624999999998925e-01 9.679999999999999716e-01 9.551250000000000018e-01 9.427499999999999769e-01 9.338124999999999343e-01 9.267187500000000355e-01 9.207812499999998845e-01 9.167187500000000266e-01 9.133749999999999369e-01 9.114687500000000497e-01 9.071562500000001084e-01 9.123437500000000089e-01 9.111874999999999281e-01 9.100312499999999583e-01 9.098124999999999130e-01 9.094062499999999716e-01 9.109374999999999556e-01 9.095000000000000862e-01 9.077500000000000568e-01 9.084999999999998632e-01 9.095937500000002007e-01 9.104687500000000488e-01 9.052812500000000373e-01 9.131562499999998916e-01 8.226562499999999778e-01 6.329062500000000036e-01 0.000000000000000000e+00 0.000000000000000000e+00 0.000000000000000000e+00 0.000000000000000000e+00 0.000000000000000000e+00 0.000000000000000000e+00 0.000000000000000000e+00 0.000000000000000000e+00 0.000000000000000000e+00 0.000000000000000000e+00 0.000000000000000000e+00 0.000000000000000000e+00 0.000000000000000000e+00 0.000000000000000000e+00 0.000000000000000000e+00 0.000000000000000000e+00 0.000000000000000000e+00 0.000000000000000000e+00 0.000000000000000000e+00 0.000000000000000000e+00 0.000000000000000000e+00 0.000000000000000000e+00 0.000000000000000000e+00 0.000000000000000000e+00 0.000000000000000000e+00 0.000000000000000000e+00 0.000000000000000000e+00 0.000000000000000000e+00
9.998749999999999583e-01 9.993750000000000133e-01 9.988437500000000302e-01 9.971249999999999281e-01 9.959062499999999929e-01 9.931250000000000355e-01 9.878125000000000933e-01 9.824374999999999636e-01 9.754687499999998845e-01 9.633749999999998703e-01 9.490624999999999201e-01 9.377499999999999725e-01 9.309062499999999352e-01 9.230000000000000426e-01 9.191562500000000080e-01 9.174687500000000551e-01 9.102812500000000417e-01 9.112187499999999662e-01 9.108750000000001013e-01 9.116874999999999840e-01 9.110312499999999591e-01 9.100937500000000346e-01 9.109687499999999938e-01 9.072812499999999281e-01 9.110312500000000702e-01 9.097812499999999858e-01 9.088437500000001723e-01 9.116562500000000568e-01 9.098437499999999512e-01 9.082187499999999636e-01 9.097500000000000586e-01 8.201562499999999201e-01 6.309062500000000018e-01 0.000000000000000000e+00 0.000000000000000000e+00 0.000000000000000000e+00 0.000000000000000000e+00 0.000000000000000000e+00 0.000000000000000000e+00 0.000000000000000000e+00 0.000000000000000000e+00 0.000000000000000000e+00 0.000000000000000000e+00 0.000000000000000000e+00 0.000000000000000000e+00 0.000000000000000000e+00 0.000000000000000000e+00 0.000000000000000000e+00 0.000000000000000000e+00 0.000000000000000000e+00 0.000000000000000000e+00 0.000000000000000000e+00 0.000000000000000000e+00 0.000000000000000000e+00 0.000000000000000000e+00 0.000000000000000000e+00 0.000000000000000000e+00 0.000000000000000000e+00 0.000000000000000000e+00 0.000000000000000000e+00 0.000000000000000000e+00
9.994999999999999440e-01 9.992499999999999716e-01 9.988124999999999920e-01 9.977187499999999876e-01 9.958124999999998783e-01 9.940624999999998490e-01 9.895625000000001226e-01 9.867187499999999778e-01 9.780312500000001297e-01 9.710312500000000124e-01 9.587499999999999911e-01 9.472187499999999982e-01 9.337500000000000799e-01 9.288437500000000790e-01 9.233124999999999805e-01 9.171875000000000444e-01 9.188437499999999591e-01 9.140000000000000346e-01 9.119687499999999947e-01 9.119062500000000293e-01 9.119374999999999565e-01 9.124375000000000124e-01 9.096249999999999059e-01 9.095937499999999787e-01 9.068125000000000213e-01 9.100625000000001075e-01 9.089687499999999920e-01 9.088125000000000231e-01 9.100937500000000346e-01 9.067187499999999067e-01 9.088749999999998774e-01 8.189687500000000231e-01 6.274062499999999432e-01 0.000000000000000000e+00 0.000000000000000000e+00 0.000000000000000000e+00 0.000000000000000000e+00 0.000000000000000000e+00 0.000000000000000000e+00 0.000000000000000000e+00 0.000000000000000000e+00 0.000000000000000000e+00 0.000000000000000000e+00 0.000000000000000000e+00 0.000000000000000000e+00 0.000000000000000000e+00 0.000000000000000000e+00 0.000000000000000000e+00 0.000000000000000000e+00 0.000000000000000000e+00 0.000000000000000000e+00 0.000000000000000000e+00 0.000000000000000000e+00 0.000000000000000000e+00 0.000000000000000000e+00 0.000000000000000000e+00 0.000000000000000000e+00 0.000000000000000000e+00 0.000000000000000000e+00 0.000000000000000000e+00 0.000000000000000000e+00
9.997187499999998783e-01 9.994687499999999059e-01 9.986874999999999503e-01 9.979687500000000711e-01 9.968437500000000284e-01 9.934062499999999352e-01 9.906874999999999432e-01 9.862500000000000711e-01 9.818749999999999423e-01 9.765312500000000728e-01 9.674062500000000231e-01 9.544375000000000497e-01 9.408749999999999059e-01 9.338750000000001217e-01 9.259687500000000071e-01 9.221249999999999725e-01 9.187812499999999938e-01 9.177187499999999165e-01 9.150625000000000009e-01 9.137812500000001004e-01 9.112500000000001155e-01 9.119374999999999565e-01 9.116562500000000568e-01 9.119062500000000293e-01 9.088750000000000995e-01 9.117499999999999494e-01 9.119687499999999947e-01 9.129062500000000302e-01 9.084999999999998632e-01 9.098437499999999512e-01 9.085000000000000853e-01 8.216249999999998277e-01 6.319687499999999680e-01 0.000000000000000000e+00 0.000000000000000000e+00 0.000000000000000000e+00 0.000000000000000000e+00 0.000000000000000000e+00 0.000000000000000000e+00 0.000000000000000000e+00 0.000000000000000000e+00 0.000000000000000000e+00 0.000000000000000000e+00 0.000000000000000000e+00 0.000000000000000000e+00 0.000000000000000000e+00 0.000000000000000000e+00 0.000000000000000000e+00 0.000000000000000000e+00 0.000000000000000000e+00 0.000000000000000000e+00 0.000000000000000000e+00 0.000000000000000000e+00 0.000000000000000000e+00 0.000000000000000000e+00 0.000000000000000000e+00 0.000000000000000000e+00 0.000000000000000000e+00 0.000000000000000000e+00 0.000000000000000000e+00 0.000000000000000000e+00
9.995937500000000586e-01 9.993437499999998641e-01 9.988749999999999574e-01 9.982812500000000089e-01 9.968125000000001013e-01 9.944687500000000124e-01 9.916875000000000551e-01 9.875000000000000444e-01 9.854062499999999281e-01 9.801249999999999130e-01 9.743124999999999147e-01 9.632187500000000124e-01 9.531874999999999654e-01 9.389374999999999805e-01 9.336249999999999272e-01 9.276874999999998872e-01 9.235625000000000639e-01 9.186875000000001013e-01 9.196874999999999911e-01 9.176562500000000622e-01 9.147812499999998792e-01 9.109374999999999556e-01 9.124999999999999778e-01 9.101562500000000000e-01 9.114374999999999005e-01 9.115624999999999423e-01 9.092812500000000409e-01 9.086562500000001652e-01 9.089687499999999920e-01 9.084062499999999707e-01 9.122500000000000053e-01 8.200312499999998783e-01 6.352187500000000542e-01 0.000000000000000000e+00 0.000000000000000000e+00 0.000000000000000000e+00 0.000000000000000000e+00 0.000000000000000000e+00 0.000000000000000000e+00 0.000000000000000000e+00 0.000000000000000000e+00 0.000000000000000000e+00 0.000000000000000000e+00 0.000000000000000000e+00 0.000000000000000000e+00 0.000000000000000000e+00 0.000000000000000000e+00 0.000000000000000000e+00 0.000000000000000000e+00 0.000000000000000000e+00 0.000000000000000000e+00 0.000000000000000000e+00 0.000000000000000000e+00 0.000000000000000000e+00 3.125000000000000065e-05 0.000000000000000000e+00 0.000000000000000000e+00 0.000000000000000000e+00 0.000000000000000000e+00 0.000000000000000000e+00 0.000000000000000000e+00
9.998124999999999929e-01 9.992812499999998987e-01 9.989375000000000338e-01 9.984374999999999778e-01 9.960000000000001075e-01 9.950625000000000719e-01 9.915625000000000133e-01 9.890624999999999556e-01 9.846249999999999725e-01 9.832499999999999574e-01 9.778437499999999005e-01 9.719374999999998987e-01 9.616875000000000284e-01 9.477499999999998703e-01 9.365312500000000373e-01 9.303437499999999138e-01 9.259687500000000071e-01 9.225312499999999138e-01 9.196562500000000639e-01 9.196250000000001368e-01 9.200624999999998943e-01 9.165937499999999849e-01 9.174687499999999440e-01 9.145937499999998721e-01 9.124687500000000506e-01 9.080312499999999565e-01 9.120937500000000364e-01 9.126250000000000195e-01 9.107187500000000213e-01 9.098124999999999130e-01 9.119062500000000293e-01 8.221250000000001057e-01 6.273124999999999396e-01 0.000000000000000000e+00 0.000000000000000000e+00 0.000000000000000000e+00 0.000000000000000000e+00 0.000000000000000000e+00 0.000000000000000000e+00 0.000000000000000000e+00 0.000000000000000000e+00 0.000000000000000000e+00 0.000000000000000000e+00 0.000000000000000000e+00 0.000000000000000000e+00 0.000000000000000000e+00 0.000000000000000000e+00 0.000000000000000000e+00 0.000000000000000000e+00 0.000000000000000000e+00 0.000000000000000000e+00 0.000000000000000000e+00 0.000000000000000000e+00 0.000000000000000000e+00 0.000000000000000000e+00 0.000000000000000000e+00 0.000000000000000000e+00 0.000000000000000000e+00 0.000000000000000000e+00 0.000000000000000000e+00 0.000000000000000000e+00
9.997499999999999165e-01 9.994062500000000515e-01 9.989062499999998845e-01 9.980937500000000018e-01 9.962500000000000799e-01 9.946562500000000195e-01 9.909062499999998774e-01 9.884999999999999343e-01 9.856874999999998277e-01 9.840312499999999130e-01 9.820312500000000222e-01 9.795624999999998916e-01 9.707812500000001510e-01 9.601250000000000062e-01 9.449062500000000586e-01 9.349687500000000151e-01 9.310312499999999769e-01 9.254687499999999512e-01 9.222500000000000142e-01 9.217187499999999201e-01 9.180312499999999654e-01 9.154999999999999805e-01 9.194687500000000568e-01 9.143125000000000835e-01 9.129999999999999227e-01 9.117499999999999494e-01 9.124375000000000124e-01 9.118749999999999911e-01 9.086562499999999432e-01 9.084375000000000089e-01 9.096562499999999440e-01 8.219062499999999494e-01 6.270624999999999671e-01 0.000000000000000000e+00 0.000000000000000000e+00 0.000000000000000000e+00 0.000000000000000000e+00 0.000000000000000000e+00 0.000000000000000000e+00 0.000000000000000000e+00 0.000000000000000000e+00 0.000000000000000000e+00 0.000000000000000000e+00 0.000000000000000000e+00 0.000000000000000000e+00 0.000000000000000000e+00 0.000000000000000000e+00 0.000000000000000000e+00 0.000000000000000000e+00 0.000000000000000000e+00 0.000000000000000000e+00 0.000000000000000000e+00 0.000000000000000000e+00 0.000000000000000000e+00 0.000000000000000000e+00 0.000000000000000000e+00 0.000000000000000000e+00 0.000000000000000000e+00 0.000000000000000000e+00 0.000000000000000000e+00 0.000000000000000000e+00
9.997812500000000657e-01 9.994687499999999059e-01 9.988437500000000302e-01 9.977812500000000639e-01 9.964999999999999414e-01 9.945000000000000506e-01 9.919375000000000275e-01 9.888749999999999485e-01 9.853750000000000009e-01 9.829062499999998703e-01 9.815624999999998934e-01 9.790312499999999085e-01 9.756249999999999645e-01 9.685937499999999201e-01 9.571875000000000799e-01 9.465624999999999734e-01 9.351249999999999840e-01 9.270624999999999005e-01 9.242187499999999778e-01 9.205312500000000231e-01 9.209374999999999645e-01 9.227500000000000702e-01 9.197187500000000293e-01 9.179062500000000346e-01 9.204062499999998703e-01 9.157812499999999911e-01 9.143125000000000835e-01 9.089374999999998428e-01 9.066562499999999414e-01 9.105937499999999796e-01 9.112500000000001155e-01 8.225312500000001581e-01 6.346249999999999947e-01 0.000000000000000000e+00 0.000000000000000000e+00 0.000000000000000000e+00 0.000000000000000000e+00 0.000000000000000000e+00 0.000000000000000000e+00 0.000000000000000000e+00 0.000000000000000000e+00 0.000000000000000000e+00 0.000000000000000000e+00 0.000000000000000000e+00 0.000000000000000000e+00 0.000000000000000000e+00 0.000000000000000000e+00 0.000000000000000000e+00 0.000000000000000000e+00 0.000000000000000000e+00 0.000000000000000000e+00 0.000000000000000000e+00 0.000000000000000000e+00 0.000000000000000000e+00 0.000000000000000000e+00 0.000000000000000000e+00 0.000000000000000000e+00 0.000000000000000000e+00 0.000000000000000000e+00 0.000000000000000000e+00 0.000000000000000000e+00
9.994687500000001279e-01 9.994999999999999440e-01 9.990312500000000373e-01 9.977812499999998419e-01 9.961874999999998925e-01 9.942812500000000053e-01 9.926875000000000560e-01 9.897499999999999076e-01 9.865625000000000089e-01 9.848124999999999796e-01 9.826562500000000089e-01 9.817187500000000844e-01 9.797499999999998987e-01 9.755624999999999991e-01 9.648749999999999272e-01 9.549375000000001057e-01 9.435624999999999707e-01 9.335937500000002220e-01 9.269062500000000426e-01 9.225312500000001359e-01 9.221562499999998996e-01 9.224062499999998721e-01 9.191562500000000080e-01 9.171562500000000062e-01 9.184062499999999796e-01 9.202812500000000506e-01 9.181562500000000071e-01 9.163437500000000124e-01 9.144687499999999414e-01 9.120312500000000711e-01 9.140312500000000728e-01 8.227812499999999085e-01 6.320937499999998987e-01 0.000000000000000000e+00 0.000000000000000000e+00 0.000000000000000000e+00 0.000000000000000000e+00 0.000000000000000000e+00 0.000000000000000000e+00 0.000000000000000000e+00 0.000000000000000000e+00 0.000000000000000000e+00 0.000000000000000000e+00 0.000000000000000000e+00 0.000000000000000000e+00 0.000000000000000000e+00 0.000000000000000000e+00 0.000000000000000000e+00 0.000000000000000000e+00 0.000000000000000000e+00 0.000000000000000000e+00 0.000000000000000000e+00 0.000000000000000000e+00 0.000000000000000000e+00 0.000000000000000000e+00 0.000000000000000000e+00 0.000000000000000000e+00 0.000000000000000000e+00 0.000000000000000000e+00 0.000000000000000000e+00 0.000000000000000000e+00
9.997187499999998783e-01 9.994687499999999059e-01 9.992187500000000444e-01 9.983437499999998632e-01 9.965624999999999067e-01 9.949687499999999574e-01 9.923437499999998579e-01 9.890624999999999556e-01 9.872812499999999991e-01 9.858437499999999076e-01 9.829374999999999085e-01 9.814687500000000009e-01 9.806562500000000071e-01 9.780312500000001297e-01 9.749687500000000506e-01 9.660312500000000080e-01 9.531562499999999272e-01 9.388750000000000151e-01 9.331250000000000933e-01 9.259062500000000417e-01 9.251250000000000862e-01 9.202812500000000506e-01 9.189999999999999281e-01 9.198125000000001439e-01 9.188124999999999210e-01 9.184062499999999796e-01 9.202187500000000853e-01 9.190937499999998206e-01 9.163750000000000506e-01 9.177812499999999929e-01 9.134062499999998641e-01 8.266874999999999085e-01 6.386874999999999636e-01 2.031250000000000069e-03 0.000000000000000000e+00 0.000000000000000000e+00 0.000000000000000000e+00 0.000000000000000000e+00 0.000000000000000000e+00 0.000000000000000000e+00 0.000000000000000000e+00 0.000000000000000000e+00 0.000000000000000000e+00 0.000000000000000000e+00 0.000000000000000000e+00 0.000000000000000000e+00 0.000000000000000000e+00 0.000000000000000000e+00 0.000000000000000000e+00 0.000000000000000000e+00 0.000000000000000000e+00 0.000000000000000000e+00 0.000000000000000000e+00 0.000000000000000000e+00 0.000000000000000000e+00 0.000000000000000000e+00 0.000000000000000000e+00 0.000000000000000000e+00 0.000000000000000000e+00 0.000000000000000000e+00 0.000000000000000000e+00
9.995937500000000586e-01 9.994999999999999440e-01 9.991562500000000790e-01 9.984062500000000506e-01 9.974062499999998277e-01 9.944062499999999361e-01 9.931875000000000009e-01 9.900625000000001785e-01 9.883749999999998925e-01 9.869687499999999503e-01 9.855312499999999698e-01 9.850937500000001013e-01 9.843750000000000000e-01 9.833749999999999991e-01 9.800937499999999858e-01 9.743437499999998419e-01 9.650624999999999343e-01 9.516875000000000195e-01 9.418749999999999067e-01 9.342812499999999520e-01 9.290312500000000862e-01 9.260624999999998996e-01 9.244375000000000231e-01 9.243750000000000577e-01 9.236562499999999565e-01 9.239375000000000782e-01 9.214999999999999858e-01 9.225312500000001359e-01 9.228750000000000009e-01 9.242187499999999778e-01 9.211249999999999716e-01 8.306562499999999849e-01 6.391249999999999432e-01 0.000000000000000000e+00 0.000000000000000000e+00 0.000000000000000000e+00 0.000000000000000000e+00 0.000000000000000000e+00 0.000000000000000000e+00 0.000000000000000000e+00 0.000000000000000000e+00 0.000000000000000000e+00 0.000000000000000000e+00 0.000000000000000000e+00 0.000000000000000000e+00 0.000000000000000000e+00 0.000000000000000000e+00 0.000000000000000000e+00 0.000000000000000000e+00 0.000000000000000000e+00 0.000000000000000000e+00 0.000000000000000000e+00 0.000000000000000000e+00 0.000000000000000000e+00 0.000000000000000000e+00 0.000000000000000000e+00 0.000000000000000000e+00 0.000000000000000000e+00 0.000000000000000000e+00 0.000000000000000000e+00 0.000000000000000000e+00
9.997499999999999165e-01 9.995625000000000204e-01 9.989687500000000719e-01 9.981875000000000053e-01 9.970312500000000355e-01 9.960312500000000346e-01 9.933750000000000080e-01 9.905312499999998632e-01 9.899375000000001368e-01 9.890624999999999556e-01 9.880937499999999929e-01 9.861874999999999947e-01 9.859062499999999840e-01 9.851874999999999938e-01 9.828749999999999432e-01 9.814062500000000355e-01 9.755312499999998499e-01 9.649062499999999654e-01 9.543125000000000080e-01 9.445312500000000444e-01 9.371562500000001350e-01 9.304999999999999938e-01 9.345937500000000009e-01 9.281874999999999432e-01 9.294375000000000275e-01 9.263749999999999485e-01 9.282187499999998703e-01 9.296562500000000728e-01 9.275937499999999947e-01 9.261874999999999414e-01 9.259999999999999343e-01 8.470312500000000133e-01 6.768124999999999281e-01 2.465624999999999761e-02 0.000000000000000000e+00 0.000000000000000000e+00 0.000000000000000000e+00 0.000000000000000000e+00 0.000000000000000000e+00 0.000000000000000000e+00 0.000000000000000000e+00 0.000000000000000000e+00 0.000000000000000000e+00 0.000000000000000000e+00 0.000000000000000000e+00 0.000000000000000000e+00 0.000000000000000000e+00 0.000000000000000000e+00 0.000000000000000000e+00 0.000000000000000000e+00 0.000000000000000000e+00 0.000000000000000000e+00 0.000000000000000000e+00 0.000000000000000000e+00 0.000000000000000000e+00 0.000000000000000000e+00 0.000000000000000000e+00 0.000000000000000000e+00 0.000000000000000000e+00 0.000000000000000000e+00 0.000000000000000000e+00
1.000000000000000000e+00 9.999687500000000728e-01 9.999687500000000728e-01 9.999687500000000728e-01 9.997812500000000657e-01 9.997812500000000657e-01 9.998124999999999929e-01 9.995937500000000586e-01 9.992812499999998987e-01 9.994374999999999787e-01 9.992499999999999716e-01 9.992187500000000444e-01 9.991875000000000062e-01 9.991875000000000062e-01 9.992499999999999716e-01 9.990937499999998916e-01 9.985937499999998357e-01 9.984062500000000506e-01 9.981875000000000053e-01 9.979687500000000711e-01 9.965937499999999449e-01 9.964375000000000870e-01 9.964375000000000870e-01 9.959062499999999929e-01 9.962499999999998579e-01 9.969374999999999210e-01 9.965625000000001288e-01 9.965937500000000560e-01 9.970624999999999627e-01 9.948437500000000266e-01 9.949062499999999920e-01 9.919999999999999929e-01 9.800312500000000204e-01 2.450312499999999782e-01 0.000000000000000000e+00 0.000000000000000000e+00 0.000000000000000000e+00 0.000000000000000000e+00 0.000000000000000000e+00 0.000000000000000000e+00 0.000000000000000000e+00 0.000000000000000000e+00 0.000000000000000000e+00 0.000000000000000000e+00 0.000000000000000000e+00 0.000000000000000000e+00 0.000000000000000000e+00 0.000000000000000000e+00 0.000000000000000000e+00 0.000000000000000000e+00 0.000000000000000000e+00 0.000000000000000000e+00 0.000000000000000000e+00 0.000000000000000000e+00 0.000000000000000000e+00 0.000000000000000000e+00 0.000000000000000000e+00 3.125000000000000065e-05 0.000000000000000000e+00 0.000000000000000000e+00 0.000000000000000000e+00
1.000000000000000000e+00 1.000000000000000000e+00 1.000000000000000000e+00 1.000000000000000000e+00 9.999062500000001075e-01 9.999375000000000346e-01 9.999375000000000346e-01 9.998750000000000693e-01 9.997500000000000275e-01 9.998124999999999929e-01 9.998124999999999929e-01 9.999062500000001075e-01 9.997500000000000275e-01 9.996249999999999858e-01 9.998124999999999929e-01 9.998750000000000693e-01 9.998437499999999201e-01 9.995000000000000551e-01 9.994999999999999440e-01 9.994374999999999787e-01 9.993437500000000862e-01 9.989687499999998499e-01 9.991875000000000062e-01 9.987812500000000648e-01 9.990624999999999645e-01 9.990937500000001137e-01 9.987500000000000266e-01 9.990624999999999645e-01 9.988437500000000302e-01 9.991562500000000790e-01 9.985312500000000924e-01 9.983125000000001581e-01 9.951875000000001137e-01 9.873437499999999645e-01 5.212499999999999772e-02 0.000000000000000000e+00 0.000000000000000000e+00 0.000000000000000000e+00 0.000000000000000000e+00 0.000000000000000000e+00 0.000000000000000000e+00 0.000000000000000000e+00 3.125000000000000065e-05 0.000000000000000000e+00 0.000000000000000000e+00 0.000000000000000000e+00 0.000000000000000000e+00 0.000000000000000000e+00 0.000000000000000000e+00 0.000000000000000000e+00 0.000000000000000000e+00 0.000000000000000000e+00 0.000000000000000000e+00 0.000000000000000000e+00 0.000000000000000000e+00 0.000000000000000000e+00 0.000000000000000000e+00 0.000000000000000000e+00 0.000000000000000000e+00 0.000000000000000000e+00 0.000000000000000000e+00
1.000000000000000000e+00 1.000000000000000000e+00 9.999375000000000346e-01 1.000000000000000000e+00 1.000000000000000000e+00 9.999687500000000728e-01 9.999687500000000728e-01 9.999375000000000346e-01 9.998437499999999201e-01 9.998437499999999201e-01 9.999062500000001075e-01 9.998124999999999929e-01 9.998124999999999929e-01 9.999687500000000728e-01 9.997812500000000657e-01 9.998124999999999929e-01 9.998437499999999201e-01 9.997500000000000275e-01 9.998750000000000693e-01 9.998124999999999929e-01 9.997187500000001004e-01 9.994374999999999787e-01 9.993749999999999023e-01 9.991875000000000062e-01 9.995312500000000933e-01 9.992187500000000444e-01 9.991250000000000409e-01 9.989687500000000719e-01 9.992499999999999716e-01 9.990624999999999645e-01 9.994687499999999059e-01 9.985312499999998703e-01 9.972499999999999698e-01 9.959687500000000693e-01 7.081562500000000426e-01 0.000000000000000000e+00 0.000000000000000000e+00 0.000000000000000000e+00 0.000000000000000000e+00 0.000000000000000000e+00 0.000000000000000000e+00 0.000000000000000000e+00 0.000000000000000000e+00 0.000000000000000000e+00 0.000000000000000000e+00 0.000000000000000000e+00 0.000000000000000000e+00 0.000000000000000000e+00 0.000000000000000000e+00 0.000000000000000000e+00 0.000000000000000000e+00 0.000000000000000000e+00 0.000000000000000000e+00 0.000000000000000000e+00 0.000000000000000000e+00 0.000000000000000000e+00 0.000000000000000000e+00 0.000000000000000000e+00 0.000000000000000000e+00 0.000000000000000000e+00 0.000000000000000000e+00
1.000000000000000000e+00 1.000000000000000000e+00 1.000000000000000000e+00 9.999687500000000728e-01 9.999062500000001075e-01 9.999687500000000728e-01 9.998750000000000693e-01 9.999687500000000728e-01 9.998749999999999583e-01 9.999687500000000728e-01 9.998750000000000693e-01 9.998750000000000693e-01 9.999062500000001075e-01 9.999062500000001075e-01 9.997499999999999165e-01 9.999062500000001075e-01 9.998749999999999583e-01 9.998749999999999583e-01 9.999062500000001075e-01 9.996562499999999130e-01 9.996562499999999130e-01 9.997500000000000275e-01 9.996249999999999858e-01 9.993124999999999369e-01 9.996249999999999858e-01 9.994999999999999440e-01 9.995625000000000204e-01 9.994062500000000515e-01 9.994374999999999787e-01 9.995312499999998712e-01 9.995312499999998712e-01 9.990937499999998916e-01 9.986874999999999503e-01 9.976874999999999494e-01 9.831249999999999156e-01 3.479062500000000280e-01 1.419374999999999942e-01 4.756250000000000061e-02 0.000000000000000000e+00 0.000000000000000000e+00 0.000000000000000000e+00 0.000000000000000000e+00 0.000000000000000000e+00 0.000000000000000000e+00 0.000000000000000000e+00 0.000000000000000000e+00 0.000000000000000000e+00 0.000000000000000000e+00 0.000000000000000000e+00 0.000000000000000000e+00 0.000000000000000000e+00 0.000000000000000000e+00 0.000000000000000000e+00 0.000000000000000000e+00 0.000000000000000000e+00 0.000000000000000000e+00 0.000000000000000000e+00 0.000000000000000000e+00 0.000000000000000000e+00 0.000000000000000000e+00 0.000000000000000000e+00
1.000000000000000000e+00 1.000000000000000000e+00 1.000000000000000000e+00 1.000000000000000000e+00 1.000000000000000000e+00 9.999687500000000728e-01 1.000000000000000000e+00 9.999687500000000728e-01 1.000000000000000000e+00 9.999687500000000728e-01 9.999375000000000346e-01 9.998750000000000693e-01 9.999375000000000346e-01 9.999687500000000728e-01 9.999687500000000728e-01 9.998749999999999583e-01 9.999375000000000346e-01 9.999375000000000346e-01 9.999062500000001075e-01 9.999062500000001075e-01 9.999062500000001075e-01 9.998750000000000693e-01 9.997499999999999165e-01 9.997812500000000657e-01 9.997500000000000275e-01 9.999375000000000346e-01 9.999062500000001075e-01 9.995625000000000204e-01 9.997187499999998783e-01 9.997812500000000657e-01 9.997500000000000275e-01 9.996562500000001350e-01 9.988749999999999574e-01 9.966874999999999485e-01 9.954999999999998295e-01 9.078125000000000222e-01 5.231250000000000622e-01 5.015624999999999944e-02 5.009375000000000633e-02 0.000000000000000000e+00 0.000000000000000000e+00 0.000000000000000000e+00 0.000000000000000000e+00 0.000000000000000000e+00 0.000000000000000000e+00 0.000000000000000000e+00 0.000000000000000000e+00 0.000000000000000000e+00 0.000000000000000000e+00 0.000000000000000000e+00 0.000000000000000000e+00 0.000000000000000000e+00 0.000000000000000000e+00 0.000000000000000000e+00 0.000000000000000000e+00 0.000000000000000000e+00 0.000000000000000000e+00 0.000000000000000000e+00 0.000000000000000000e+00 0.000000000000000000e+00 0.000000000000000000e+00
1.000000000000000000e+00 1.000000000000000000e+00 9.999687500000000728e-01 1.000000000000000000e+00 1.000000000000000000e+00 1.000000000000000000e+00 9.999687500000000728e-01 1.000000000000000000e+00 9.999687500000000728e-01 9.999687500000000728e-01 9.999687500000000728e-01 9.999062500000001075e-01 9.999687500000000728e-01 9.999687500000000728e-01 9.999062500000001075e-01 9.999687500000000728e-01 1.000000000000000000e+00 9.999062500000001075e-01 9.999687500000000728e-01 9.999687500000000728e-01 1.000000000000000000e+00 9.999062500000001075e-01 9.998749999999999583e-01 9.998437499999999201e-01 9.998750000000000693e-01 9.999375000000000346e-01 9.999062500000001075e-01 9.996874999999999512e-01 9.998124999999999929e-01 9.997812500000000657e-01 9.998437500000001421e-01 9.996562499999999130e-01 9.994374999999999787e-01 9.984374999999999778e-01 9.981875000000000053e-01 9.839687500000000586e-01 6.523750000000000382e-01 3.923437500000000466e-01 5.006249999999999589e-02 4.996874999999999928e-02 6.718749999999999896e-03 0.000000000000000000e+00 0.000000000000000000e+00 0.000000000000000000e+00 0.000000000000000000e+00 0.000000000000000000e+00 0.000000000000000000e+00 0.000000000000000000e+00 0.000000000000000000e+00 0.000000000000000000e+00 0.000000000000000000e+00 0.000000000000000000e+00 0.000000000000000000e+00 0.000000000000000000e+00 0.000000000000000000e+00 0.000000000000000000e+00 0.000000000000000000e+00 0.000000000000000000e+00 0.000000000000000000e+00 0.000000000000000000e+00 0.000000000000000000e+00
1.000000000000000000e+00 1.000000000000000000e+00 1.000000000000000000e+00 1.000000000000000000e+00 9.999687500000000728e-01 1.000000000000000000e+00 9.999375000000000346e-01 9.999687500000000728e-01 1.000000000000000000e+00 9.999375000000000346e-01 1.000000000000000000e+00 9.999062500000001075e-01 9.999687500000000728e-01 9.999687500000000728e-01 9.999687500000000728e-01 9.999062500000001075e-01 9.999687500000000728e-01 9.999687500000000728e-01 1.000000000000000000e+00 9.999375000000000346e-01 9.999375000000000346e-01 9.999687500000000728e-01 9.999687500000000728e-01 9.998437499999999201e-01 9.997812500000000657e-01 9.999375000000000346e-01 9.998750000000000693e-01 9.999375000000000346e-01 9.998437499999999201e-01 9.998437499999999201e-01 9.997187500000001004e-01 9.997187500000001004e-01 9.992812499999998987e-01 9.992187500000000444e-01 9.973124999999999352e-01 9.453437499999999272e-01 7.706250000000000044e-01 4.499375000000000457e-01 3.231249999999999956e-01 2.254687500000000233e-01 1.013437499999999963e-01 2.249999999999999830e-03 0.000000000000000000e+00 0.000000000000000000e+00 0.000000000000000000e+00 0.000000000000000000e+00 0.000000000000000000e+00 0.000000000000000000e+00 0.000000000000000000e+00 0.000000000000000000e+00 3.125000000000000065e-05 0.000000000000000000e+00 0.000000000000000000e+00 0.000000000000000000e+00 0.000000000000000000e+00 0.000000000000000000e+00 0.000000000000000000e+00 0.000000000000000000e+00 0.000000000000000000e+00 0.000000000000000000e+00 0.000000000000000000e+00
1.000000000000000000e+00 1.000000000000000000e+00 1.000000000000000000e+00 1.000000000000000000e+00 1.000000000000000000e+00 9.999687500000000728e-01 1.000000000000000000e+00 1.000000000000000000e+00 9.999375000000000346e-01 9.999687500000000728e-01 1.000000000000000000e+00 1.000000000000000000e+00 9.999375000000000346e-01 1.000000000000000000e+00 1.000000000000000000e+00 1.000000000000000000e+00 9.999687500000000728e-01 9.999687500000000728e-01 1.000000000000000000e+00 9.999687500000000728e-01 1.000000000000000000e+00 9.999687500000000728e-01 1.000000000000000000e+00 9.999375000000000346e-01 9.999062500000001075e-01 9.999062500000001075e-01 9.998437499999999201e-01 9.999062500000001075e-01 9.998750000000000693e-01 9.998124999999999929e-01 9.998750000000000693e-01 9.997499999999999165e-01 9.995625000000000204e-01 9.989999999999999991e-01 9.982499999999999707e-01 9.873437499999999645e-01 8.102187499999999876e-01 6.092499999999999583e-01 4.921250000000000346e-01 1.237812499999999954e-01 7.771875000000000311e-02 3.437500000000000451e-03 0.000000000000000000e+00 0.000000000000000000e+00 0.000000000000000000e+00 0.000000000000000000e+00 0.000000000000000000e+00 0.000000000000000000e+00 0.000000000000000000e+00 0.000000000000000000e+00 0.000000000000000000e+00 0.000000000000000000e+00 0.000000000000000000e+00 0.000000000000000000e+00 0.000000000000000000e+00 0.000000000000000000e+00 0.000000000000000000e+00 0.000000000000000000e+00 0.000000000000000000e+00 0.000000000000000000e+00 0.000000000000000000e+00
1.000000000000000000e+00 1.000000000000000000e+00 1.000000000000000000e+00 9.999687500000000728e-01 1.000000000000000000e+00 1.000000000000000000e+00 1.000000000000000000e+00 9.999687500000000728e-01 1.000000000000000000e+00 9.999687500000000728e-01 1.000000000000000000e+00 1.000000000000000000e+00 1.000000000000000000e+00 1.000000000000000000e+00 9.999687500000000728e-01 1.000000000000000000e+00 1.000000000000000000e+00 1.000000000000000000e+00 9.998750000000000693e-01 9.999062500000001075e-01 9.999375000000000346e-01 9.999062500000001075e-01 9.998749999999999583e-01 1.000000000000000000e+00 9.999375000000000346e-01 9.998750000000000693e-01 9.999375000000000346e-01 9.998437500000001421e-01 9.998124999999999929e-01 9.998750000000000693e-01 9.998437499999999201e-01 9.995937500000000586e-01 9.992812499999998987e-01 9.991562500000000790e-01 9.976249999999999840e-01 9.842812500000001075e-01 7.848125000000000240e-01 7.125000000000000222e-01 5.893749999999999822e-01 5.098749999999999671e-01 1.282187499999999925e-01 2.821875000000000425e-02 0.000000000000000000e+00 0.000000000000000000e+00 0.000000000000000000e+00 0.000000000000000000e+00 0.000000000000000000e+00 0.000000000000000000e+00 0.000000000000000000e+00 0.000000000000000000e+00 0.000000000000000000e+00 0.000000000000000000e+00 0.000000000000000000e+00 0.000000000000000000e+00 0.000000000000000000e+00 0.000000000000000000e+00 0.000000000000000000e+00 0.000000000000000000e+00 0.000000000000000000e+00 0.000000000000000000e+00 0.000000000000000000e+00
1.000000000000000000e+00 1.000000000000000000e+00 1.000000000000000000e+00 1.000000000000000000e+00 1.000000000000000000e+00 1.000000000000000000e+00 9.999687500000000728e-01 1.000000000000000000e+00 1.000000000000000000e+00 1.000000000000000000e+00 1.000000000000000000e+00 1.000000000000000000e+00 1.000000000000000000e+00 9.999375000000000346e-01 9.998750000000000693e-01 9.999687500000000728e-01 9.999375000000000346e-01 9.999687500000000728e-01 1.000000000000000000e+00 9.999687500000000728e-01 1.000000000000000000e+00 9.999687500000000728e-01 9.999062500000001075e-01 9.999375000000000346e-01 9.999062499999998854e-01 1.000000000000000000e+00 9.998750000000000693e-01 9.999062500000001075e-01 9.999687500000000728e-01 9.997500000000000275e-01 9.997812500000000657e-01 9.997187500000001004e-01 9.996874999999999512e-01 9.982499999999999707e-01 9.968437500000000284e-01 9.711562500000001652e-01 8.199687499999999130e-01 6.382499999999999840e-01 6.789687499999998987e-01 4.837812499999999960e-01 2.124062499999999909e-01 7.493750000000001799e-02 4.968749999999999209e-03 2.406249999999999969e-03 7.812500000000000434e-04 0.000000000000000000e+00 0.000000000000000000e+00 0.000000000000000000e+00 0.000000000000000000e+00 0.000000000000000000e+00 0.000000000000000000e+00 0.000000000000000000e+00 0.000000000000000000e+00 0.000000000000000000e+00 0.000000000000000000e+00 0.000000000000000000e+00 0.000000000000000000e+00 0.000000000000000000e+00 0.000000000000000000e+00 0.000000000000000000e+00 0.000000000000000000e+00
9.999687500000000728e-01 1.000000000000000000e+00 1.000000000000000000e+00 1.000000000000000000e+00 1.000000000000000000e+00 9.999687500000000728e-01 1.000000000000000000e+00 1.000000000000000000e+00 1.000000000000000000e+00 9.999687500000000728e-01 9.999375000000000346e-01 1.000000000000000000e+00 1.000000000000000000e+00 9.999687500000000728e-01 9.999375000000000346e-01 1.000000000000000000e+00 9.999687500000000728e-01 1.000000000000000000e+00 9.999375000000000346e-01 9.999062500000001075e-01 9.999687500000000728e-01 1.000000000000000000e+00 9.999062500000001075e-01 9.999375000000000346e-01 9.999375000000000346e-01 1.000000000000000000e+00 9.998749999999999583e-01 9.999687500000000728e-01 9.997812500000000657e-01 9.999687500000000728e-01 9.998750000000000693e-01 9.997812500000000657e-01 9.999375000000000346e-01 9.998437500000001421e-01 9.986562500000000231e-01 9.850312499999999138e-01 8.371250000000000080e-01 7.690937500000000204e-01 6.896250000000000435e-01 5.174999999999999600e-01 4.442187499999999956e-01 3.718749999999999833e-02 7.500000000000001457e-03 2.937500000000000007e-03 3.062500000000000118e-03 1.124999999999999915e-03 0.000000000000000000e+00 0.000000000000000000e+00 0.000000000000000000e+00 0.000000000000000000e+00 0.000000000000000000e+00 0.000000000000000000e+00 0.000000000000000000e+00 0.000000000000000000e+00 0.000000000000000000e+00 0.000000000000000000e+00 0.000000000000000000e+00 0.000000000000000000e+00 0.000000000000000000e+00 0.000000000000000000e+00 0.000000000000000000e+00
1.000000000000000000e+00 1.000000000000000000e+00 1.000000000000000000e+00 1.000000000000000000e+00 1.000000000000000000e+00 1.000000000000000000e+00 1.000000000000000000e+00 1.000000000000000000e+00 1.000000000000000000e+00 1.000000000000000000e+00 9.999375000000000346e-01 9.999375000000000346e-01 1.000000000000000000e+00 9.999375000000000346e-01 9.999375000000000346e-01 9.998749999999999583e-01 9.999375000000000346e-01 9.999687500000000728e-01 1.000000000000000000e+00 9.999375000000000346e-01 9.999375000000000346e-01 1.000000000000000000e+00 9.999687500000000728e-01 1.000000000000000000e+00 9.999375000000000346e-01 9.999687500000000728e-01 9.999062500000001075e-01 9.999687500000000728e-01 9.999375000000000346e-01 9.998437499999999201e-01 9.997187499999998783e-01 9.998750000000000693e-01 9.995000000000000551e-01 9.993750000000000133e-01 9.980624999999999636e-01 9.571562500000000417e-01 8.725937500000000568e-01 7.142500000000000515e-01 6.383750000000000258e-01 6.480624999999999858e-01 3.984375000000000000e-01 1.005625000000000269e-01 1.625000000000000056e-02 3.718749999999999833e-03 3.750000000000000078e-04 1.531250000000000059e-03 9.374999999999999653e-04 0.000000000000000000e+00 0.000000000000000000e+00 0.000000000000000000e+00 0.000000000000000000e+00 0.000000000000000000e+00 0.000000000000000000e+00 0.000000000000000000e+00 0.000000000000000000e+00 0.000000000000000000e+00 0.000000000000000000e+00 0.000000000000000000e+00 0.000000000000000000e+00 0.000000000000000000e+00 0.000000000000000000e+00
1.000000000000000000e+00 1.000000000000000000e+00 1.000000000000000000e+00 1.000000000000000000e+00 1.000000000000000000e+00 9.999687500000000728e-01 9.999687500000000728e-01 1.000000000000000000e+00 9.999687500000000728e-01 1.000000000000000000e+00 1.000000000000000000e+00 1.000000000000000000e+00 9.999687500000000728e-01 9.999687500000000728e-01 1.000000000000000000e+00 1.000000000000000000e+00 1.000000000000000000e+00 9.999375000000000346e-01 9.999375000000000346e-01 9.998437500000001421e-01 9.999687500000000728e-01 9.999687500000000728e-01 9.999687500000000728e-01 1.000000000000000000e+00 9.999687500000000728e-01 9.999687500000000728e-01 9.999062499999998854e-01 9.998437500000001421e-01 9.998749999999999583e-01 1.000000000000000000e+00 9.998749999999999583e-01 9.997812499999998437e-01 9.999062500000001075e-01 9.990312500000000373e-01 9.988437500000000302e-01 9.925937499999999414e-01 8.868125000000001146e-01 7.749062499999999076e-01 6.982499999999999263e-01 6.877499999999999725e-01 5.036249999999999893e-01 1.498124999999999873e-01 2.340624999999999997e-02 1.499999999999999944e-02 2.843749999999999924e-03 7.500000000000000156e-04 3.750000000000000078e-04 1.124999999999999915e-03 6.562499999999999323e-04 2.812499999999999787e-04 0.000000000000000000e+00 0.000000000000000000e+00 0.000000000000000000e+00 0.000000000000000000e+00 0.000000000000000000e+00 0.000000000000000000e+00 0.000000000000000000e+00 0.000000000000000000e+00 0.000000000000000000e+00 0.000000000000000000e+00 0.000000000000000000e+00
1.000000000000000000e+00 1.000000000000000000e+00 1.000000000000000000e+00 1.000000000000000000e+00 1.000000000000000000e+00 1.000000000000000000e+00 1.000000000000000000e+00 9.999687500000000728e-01 1.000000000000000000e+00 9.999687500000000728e-01 1.000000000000000000e+00 1.000000000000000000e+00 9.998749999999999583e-01 9.999687500000000728e-01 1.000000000000000000e+00 1.000000000000000000e+00 9.999687500000000728e-01 9.999687500000000728e-01 1.000000000000000000e+00 1.000000000000000000e+00 9.999687500000000728e-01 9.998750000000000693e-01 9.999375000000000346e-01 1.000000000000000000e+00 9.999375000000000346e-01 1.000000000000000000e+00 9.999687500000000728e-01 9.999687500000000728e-01 9.999375000000000346e-01 9.999687500000000728e-01 9.998750000000000693e-01 9.997499999999999165e-01 9.995937500000000586e-01 9.996874999999999512e-01 9.995625000000000204e-01 9.964375000000000870e-01 9.022812499999999236e-01 7.688437500000000480e-01 7.078437500000001048e-01 5.487187500000000329e-01 6.130312500000000275e-01 2.133750000000000091e-01 6.240624999999999645e-02 2.068749999999999756e-02 5.000000000000000104e-03 1.531250000000000059e-03 6.874999999999999601e-04 7.500000000000000156e-04 6.562499999999999323e-04 0.000000000000000000e+00 0.000000000000000000e+00 0.000000000000000000e+00 0.000000000000000000e+00 0.000000000000000000e+00 0.000000000000000000e+00 0.000000000000000000e+00 0.000000000000000000e+00 0.000000000000000000e+00 0.000000000000000000e+00 0.000000000000000000e+00 0.000000000000000000e+00
1.000000000000000000e+00 1.000000000000000000e+00 1.000000000000000000e+00 1.000000000000000000e+00 1.000000000000000000e+00 9.999687500000000728e-01 1.000000000000000000e+00 1.000000000000000000e+00 9.999375000000000346e-01 9.999687500000000728e-01 1.000000000000000000e+00 9.999687500000000728e-01 9.999375000000000346e-01 9.999687500000000728e-01 9.999687500000000728e-01 9.999687500000000728e-01 9.999062500000001075e-01 9.999375000000000346e-01 1.000000000000000000e+00 9.999062500000001075e-01 1.000000000000000000e+00 1.000000000000000000e+00 1.000000000000000000e+00 9.999687500000000728e-01 1.000000000000000000e+00 1.000000000000000000e+00 1.000000000000000000e+00 1.000000000000000000e+00 9.999375000000000346e-01 9.999062500000001075e-01 9.999687500000000728e-01 9.996874999999999512e-01 9.996874999999999512e-01 9.997812500000000657e-01 9.993437499999998641e-01 9.961562500000000764e-01 9.795312499999999645e-01 7.826250000000000151e-01 7.086874999999999147e-01 4.906249999999999778e-01 4.729062499999999725e-01 3.375000000000000222e-01 6.587500000000000300e-02 2.453124999999999750e-02 6.312500000000000402e-03 3.656249999999999778e-03 1.406249999999999948e-03 7.500000000000000156e-04 2.562499999999999674e-03 2.812499999999999787e-04 1.500000000000000031e-03 7.500000000000000156e-04 2.812499999999999787e-04 8.750000000000001266e-04 0.000000000000000000e+00 0.000000000000000000e+00 0.000000000000000000e+00 0.000000000000000000e+00 0.000000000000000000e+00 0.000000000000000000e+00 0.000000000000000000e+00
1.000000000000000000e+00 1.000000000000000000e+00 1.000000000000000000e+00 1.000000000000000000e+00 1.000000000000000000e+00 1.000000000000000000e+00 9.999687500000000728e-01 9.999687500000000728e-01 1.000000000000000000e+00 9.999687500000000728e-01 1.000000000000000000e+00 9.999687500000000728e-01 1.000000000000000000e+00 1.000000000000000000e+00 9.999687500000000728e-01 9.999375000000000346e-01 9.999062500000001075e-01 1.000000000000000000e+00 9.999062499999998854e-01 9.999687500000000728e-01 9.999062500000001075e-01 1.000000000000000000e+00 9.998750000000000693e-01 9.999375000000000346e-01 1.000000000000000000e+00 9.999687500000000728e-01 9.999687500000000728e-01 9.999687500000000728e-01 1.000000000000000000e+00 9.999375000000000346e-01 9.999687500000000728e-01 9.999375000000000346e-01 9.997812500000000657e-01 9.993125000000000480e-01 9.998124999999999929e-01 9.964062500000000488e-01 9.928124999999999867e-01 8.604687499999998934e-01 6.762499999999999067e-01 6.594375000000001208e-01 6.225625000000000187e-01 5.309687499999999893e-01 1.477499999999999925e-01 4.443749999999999784e-02 1.212500000000000036e-02 7.437499999999999667e-03 5.875000000000000014e-03 1.468750000000000003e-03 1.812499999999999875e-03 9.062500000000001544e-04 1.500000000000000031e-03 8.750000000000001266e-04 2.812499999999999787e-04 3.750000000000000078e-04 0.000000000000000000e+00 0.000000000000000000e+00 0.000000000000000000e+00 0.000000000000000000e+00 0.000000000000000000e+00 0.000000000000000000e+00 0.000000000000000000e+00
1.000000000000000000e+00 1.000000000000000000e+00 1.000000000000000000e+00 1.000000000000000000e+00 1.000000000000000000e+00 1.000000000000000000e+00 9.999687500000000728e-01 9.999687500000000728e-01 1.000000000000000000e+00 1.000000000000000000e+00 9.999687500000000728e-01 1.000000000000000000e+00 1.000000000000000000e+00 1.000000000000000000e+00 9.999687500000000728e-01 1.000000000000000000e+00 1.000000000000000000e+00 9.999687500000000728e-01 9.999687500000000728e-01 1.000000000000000000e+00 9.999687500000000728e-01 9.999687500000000728e-01 1.000000000000000000e+00 1.000000000000000000e+00 9.999687500000000728e-01 1.000000000000000000e+00 9.999687500000000728e-01 1.000000000000000000e+00 1.000000000000000000e+00 9.999687500000000728e-01 1.000000000000000000e+00 9.999687500000000728e-01 9.998437499999999201e-01 9.998437499999999201e-01 9.998750000000000693e-01 9.996249999999999858e-01 9.988749999999999574e-01 9.879374999999999130e-01 8.460937499999999778e-01 7.405000000000000471e-01 5.814999999999999059e-01 5.779062500000000657e-01 4.371875000000000067e-01 1.058125000000000038e-01 3.306250000000000161e-02 1.571875000000000008e-02 9.906250000000000125e-03 6.968750000000000118e-03 8.218750000000000361e-03 4.000000000000000083e-03 2.812499999999999787e-04 1.750000000000000253e-03 2.187499999999999774e-03 6.562499999999999323e-04 2.281249999999999858e-03 0.000000000000000000e+00 7.500000000000000156e-04 0.000000000000000000e+00 0.000000000000000000e+00 0.000000000000000000e+00 0.000000000000000000e+00
1.000000000000000000e+00 1.000000000000000000e+00 1.000000000000000000e+00 1.000000000000000000e+00 1.000000000000000000e+00 1.000000000000000000e+00 1.000000000000000000e+00 1.000000000000000000e+00 1.000000000000000000e+00 1.000000000000000000e+00 9.999687500000000728e-01 1.000000000000000000e+00 9.999687500000000728e-01 9.999375000000000346e-01 9.999687500000000728e-01 9.999375000000000346e-01 1.000000000000000000e+00 1.000000000000000000e+00 9.999687500000000728e-01 1.000000000000000000e+00 1.000000000000000000e+00 9.999687500000000728e-01 1.000000000000000000e+00 1.000000000000000000e+00 1.000000000000000000e+00 9.999687500000000728e-01 9.999062500000001075e-01 9.999687500000000728e-01 9.999375000000000346e-01 9.999062500000001075e-01 9.999687500000000728e-01 9.998437499999999201e-01 9.996875000000000622e-01 9.999062499999998854e-01 9.992812499999998987e-01 9.996874999999999512e-01 9.983437500000000853e-01 9.980624999999999636e-01 9.940625000000000711e-01 8.131875000000000631e-01 6.905625000000000790e-01 4.548437499999999356e-01 3.480312500000000142e-01 2.620000000000000107e-01 2.502500000000000280e-01 2.503749999999999587e-01 2.498124999999999929e-01 2.493750000000000411e-01 2.484999999999999987e-01 2.497812500000000102e-01 2.504687500000000178e-01 2.500624999999999654e-01 2.500312500000000382e-01 2.494062499999999960e-01 2.495937500000000031e-01 2.493749999999999856e-01 2.496249999999999858e-01 2.493437500000000306e-01 2.492187500000000444e-01 2.487500000000000266e-01 2.464375000000000038e-01
1.000000000000000000e+00 1.000000000000000000e+00 1.000000000000000000e+00 1.000000000000000000e+00 1.000000000000000000e+00 9.999687500000000728e-01 1.000000000000000000e+00 1.000000000000000000e+00 1.000000000000000000e+00 1.000000000000000000e+00 9.999687500000000728e-01 9.999687500000000728e-01 9.999687500000000728e-01 1.000000000000000000e+00 9.999687500000000728e-01 1.000000000000000000e+00 1.000000000000000000e+00 1.000000000000000000e+00 9.999687500000000728e-01 1.000000000000000000e+00 1.000000000000000000e+00 9.999687500000000728e-01 1.000000000000000000e+00 1.000000000000000000e+00 9.999687500000000728e-01 9.999687500000000728e-01 9.999687500000000728e-01 9.999062499999998854e-01 9.999687500000000728e-01 1.000000000000000000e+00 9.999687500000000728e-01 9.999375000000000346e-01 9.999062500000001075e-01 9.997812500000000657e-01 9.996874999999999512e-01 9.992187500000000444e-01 9.995000000000000551e-01 9.986249999999999849e-01 9.983125000000001581e-01 9.949687499999999574e-01 8.703749999999998987e-01 6.742812499999999432e-01 3.765000000000000013e-01 3.206562500000000315e-01 2.534375000000000377e-01 2.505000000000000004e-01 2.501562499999999689e-01 2.500937500000000591e-01 2.504062500000000524e-01 2.509375000000000355e-01 2.503437499999999760e-01 2.487812500000000371e-01 2.500312500000000382e-01 2.503750000000000142e-01 2.501562499999999689e-01 2.503125000000000488e-01 2.500000000000000000e-01 2.500625000000000209e-01 2.500312499999999827e-01 2.496875000000000067e-01 2.488750000000000129e-01
1.000000000000000000e+00 1.000000000000000000e+00 1.000000000000000000e+00 1.000000000000000000e+00 1.000000000000000000e+00 9.999687500000000728e-01 1.000000000000000000e+00 1.000000000000000000e+00 1.000000000000000000e+00 1.000000000000000000e+00 1.000000000000000000e+00 1.000000000000000000e+00 1.000000000000000000e+00 1.000000000000000000e+00 1.000000000000000000e+00 1.000000000000000000e+00 1.000000000000000000e+00 1.000000000000000000e+00 1.000000000000000000e+00 1.000000000000000000e+00 1.000000000000000000e+00 1.000000000000000000e+00 1.000000000000000000e+00 9.999687500000000728e-01 1.000000000000000000e+00 1.000000000000000000e+00 1.000000000000000000e+00 1.000000000000000000e+00 1.000000000000000000e+00 1.000000000000000000e+00 1.000000000000000000e+00 1.000000000000000000e+00 9.999687500000000728e-01 9.999062500000001075e-01 9.999375000000000346e-01 9.999375000000000346e-01 9.995937500000000586e-01 9.990312500000000373e-01 9.994375000000002007e-01 9.986562500000001341e-01 9.974999999999999423e-01 9.648437500000000000e-01 6.060312499999999103e-01 3.993437499999999973e-01 2.993124999999999813e-01 2.569062500000000027e-01 2.511875000000000080e-01 2.521250000000000435e-01 2.492499999999999716e-01 2.505625000000000213e-01 2.501875000000000071e-01 2.507812500000000111e-01 2.510625000000000218e-01 2.505625000000000213e-01 2.503749999999999587e-01 2.509062499999999973e-01 2.505312499999999831e-01 2.504374999999999796e-01 2.505625000000000213e-01 2.504062499999999969e-01 2.504062500000000524e-01
1.000000000000000000e+00 1.000000000000000000e+00 1.000000000000000000e+00 1.000000000000000000e+00 1.000000000000000000e+00 1.000000000000000000e+00 1.000000000000000000e+00 1.000000000000000000e+00 1.000000000000000000e+00 1.000000000000000000e+00 1.000000000000000000e+00 1.000000000000000000e+00 1.000000000000000000e+00 1.000000000000000000e+00 1.000000000000000000e+00 1.000000000000000000e+00 1.000000000000000000e+00 1.000000000000000000e+00 1.000000000000000000e+00 9.999687500000000728e-01 1.000000000000000000e+00 1.000000000000000000e+00 1.000000000000000000e+00 9.999687500000000728e-01 1.000000000000000000e+00 1.000000000000000000e+00 1.000000000000000000e+00 9.999687500000000728e-01 1.000000000000000000e+00 1.000000000000000000e+00 1.000000000000000000e+00 9.999687500000000728e-01 1.000000000000000000e+00 9.999687500000000728e-01 9.999687500000000728e-01 9.999062500000001075e-01 9.998437499999999201e-01 9.997812500000000657e-01 9.993750000000000133e-01 9.991875000000000062e-01 9.988749999999999574e-01 9.959374999999999201e-01 9.875625000000001208e-01 6.343124999999999458e-01 3.768437500000000329e-01 3.217187499999999423e-01 2.665624999999999800e-01 2.508750000000000147e-01 2.500937500000000036e-01 2.505312499999999831e-01 2.509687500000000182e-01 2.503124999999999933e-01 2.506875000000000075e-01 2.508750000000000147e-01 2.507187499999999902e-01 2.509687500000000182e-01 2.506562500000000249e-01 2.500000000000000000e-01 2.503437499999999760e-01 2.505937500000000595e-01 2.503125000000000488e-01
1.000000000000000000e+00 1.000000000000000000e+00 1.000000000000000000e+00 1.000000000000000000e+00 1.000000000000000000e+00 1.000000000000000000e+00 1.000000000000000000e+00 1.000000000000000000e+00 1.000000000000000000e+00 1.000000000000000000e+00 1.000000000000000000e+00 1.000000000000000000e+00 1.000000000000000000e+00 1.000000000000000000e+00 1.000000000000000000e+00 1.000000000000000000e+00 1.000000000000000000e+00 1.000000000000000000e+00 1.000000000000000000e+00 1.000000000000000000e+00 1.000000000000000000e+00 1.000000000000000000e+00 1.000000000000000000e+00 1.000000000000000000e+00 1.000000000000000000e+00 1.000000000000000000e+00 1.000000000000000000e+00 1.000000000000000000e+00 1.000000000000000000e+00 1.000000000000000000e+00 1.000000000000000000e+00 9.999687500000000728e-01 1.000000000000000000e+00 1.000000000000000000e+00 9.999687500000000728e-01 9.999687500000000728e-01 9.998437499999999201e-01 9.998750000000000693e-01 9.994687500000001279e-01 9.993750000000000133e-01 9.987500000000000266e-01 9.981562499999998561e-01 9.955000000000000515e-01 9.496249999999999414e-01 7.535312499999999858e-01 4.647499999999999964e-01 2.937187499999999729e-01 2.588750000000000218e-01 2.525000000000000022e-01 2.521874999999999534e-01 2.505000000000000004e-01 2.515000000000000013e-01 2.507500000000000284e-01 2.502187499999999898e-01 2.511562499999999698e-01 2.507499999999999729e-01 2.509687500000000182e-01 2.507187499999999902e-01 2.503750000000000142e-01 2.512187499999999907e-01 2.502187499999999898e-01
1.000000000000000000e+00 1.000000000000000000e+00 1.000000000000000000e+00 1.000000000000000000e+00 1.000000000000000000e+00 1.000000000000000000e+00 1.000000000000000000e+00 1.000000000000000000e+00 1.000000000000000000e+00 1.000000000000000000e+00 1.000000000000000000e+00 1.000000000000000000e+00 1.000000000000000000e+00 1.000000000000000000e+00 1.000000000000000000e+00 1.000000000000000000e+00 1.000000000000000000e+00 1.000000000000000000e+00 1.000000000000000000e+00 1.000000000000000000e+00 1.000000000000000000e+00 1.000000000000000000e+00 1.000000000000000000e+00 1.000000000000000000e+00 1.000000000000000000e+00 1.000000000000000000e+00 1.000000000000000000e+00 1.000000000000000000e+00 1.000000000000000000e+00 1.000000000000000000e+00 1.000000000000000000e+00 9.999687500000000728e-01 1.000000000000000000e+00 9.999687500000000728e-01 9.999687500000000728e-01 9.999687500000000728e-01 9.999375000000000346e-01 9.999687500000000728e-01 9.998437499999999201e-01 9.997499999999999165e-01 9.996562499999999130e-01 9.983749999999999014e-01 9.978749999999999565e-01 9.960937500000000000e-01 9.812812499999999938e-01 7.705937499999999662e-01 5.469687500000000036e-01 3.221874999999999600e-01 2.553124999999999423e-01 2.533437500000000342e-01 2.510000000000000009e-01 2.520312500000000400e-01 2.515937499999999494e-01 2.504687500000000178e-01 2.515937500000000604e-01 2.516562500000000258e-01 2.509687500000000182e-01 2.500000000000000000e-01 2.509687500000000182e-01 2.511249999999999871e-01 2.506875000000000075e-01
1.000000000000000000e+00 1.000000000000000000e+00 1.000000000000000000e+00 1.000000000000000000e+00 1.000000000000000000e+00 1.000000000000000000e+00 1.000000000000000000e+00 1.000000000000000000e+00 1.000000000000000000e+00 1.000000000000000000e+00 1.000000000000000000e+00 1.000000000000000000e+00 1.000000000000000000e+00 1.000000000000000000e+00 1.000000000000000000e+00 1.000000000000000000e+00 1.000000000000000000e+00 1.000000000000000000e+00 1.000000000000000000e+00 1.000000000000000000e+00 1.000000000000000000e+00 1.000000000000000000e+00 1.000000000000000000e+00 1.000000000000000000e+00 1.000000000000000000e+00 1.000000000000000000e+00 1.000000000000000000e+00 1.000000000000000000e+00 9.999687500000000728e-01 1.000000000000000000e+00 1.000000000000000000e+00 1.000000000000000000e+00 1.000000000000000000e+00 1.000000000000000000e+00 9.999687500000000728e-01 9.999375000000000346e-01 1.000000000000000000e+00 9.999062500000001075e-01 9.999062500000001075e-01 9.997499999999999165e-01 9.996562500000001350e-01 9.993125000000000480e-01 9.989062499999998845e-01 9.989062499999998845e-01 9.953749999999998987e-01 8.880624999999999769e-01 7.664375000000001048e-01 3.747499999999999720e-01 2.558437500000000364e-01 2.566562499999999747e-01 2.556562500000000293e-01 2.525625000000000231e-01 2.523124999999999951e-01 2.505625000000000213e-01 2.508750000000000147e-01 2.504062499999999969e-01 2.513125000000000497e-01 2.502499999999999725e-01 2.504374999999999796e-01 2.508750000000000147e-01 2.510312500000000391e-01
1.000000000000000000e+00 1.000000000000000000e+00 1.000000000000000000e+00 1.000000000000000000e+00 1.000000000000000000e+00 1.000000000000000000e+00 1.000000000000000000e+00 1.000000000000000000e+00 1.000000000000000000e+00 1.000000000000000000e+00 1.000000000000000000e+00 1.000000000000000000e+00 1.000000000000000000e+00 1.000000000000000000e+00 1.000000000000000000e+00 1.000000000000000000e+00 1.000000000000000000e+00 1.000000000000000000e+00 1.000000000000000000e+00 1.000000000000000000e+00 1.000000000000000000e+00 1.000000000000000000e+00 1.000000000000000000e+00 1.000000000000000000e+00 1.000000000000000000e+00 1.000000000000000000e+00 1.000000000000000000e+00 1.000000000000000000e+00 1.000000000000000000e+00 1.000000000000000000e+00 1.000000000000000000e+00 1.000000000000000000e+00 1.000000000000000000e+00 1.000000000000000000e+00 9.999687500000000728e-01 9.999687500000000728e-01 1.000000000000000000e+00 9.999687500000000728e-01 9.999375000000000346e-01 9.998749999999999583e-01 9.995625000000000204e-01 9.997500000000000275e-01 9.989062499999998845e-01 9.988749999999999574e-01 9.988124999999999920e-01 9.953437499999999716e-01 9.164375000000000160e-01 7.236249999999999627e-01 4.926875000000000004e-01 2.630625000000000324e-01 2.532187499999999925e-01 2.516562500000000258e-01 2.521250000000000435e-01 2.505625000000000213e-01 2.513124999999999387e-01 2.509062499999999973e-01 2.509374999999999800e-01 2.505937500000000040e-01 2.506875000000000075e-01 2.511562500000000253e-01 2.499687500000000173e-01
1.000000000000000000e+00 1.000000000000000000e+00 1.000000000000000000e+00 1.000000000000000000e+00 1.000000000000000000e+00 1.000000000000000000e+00 1.000000000000000000e+00 1.000000000000000000e+00 1.000000000000000000e+00 1.000000000000000000e+00 1.000000000000000000e+00 1.000000000000000000e+00 1.000000000000000000e+00 1.000000000000000000e+00 1.000000000000000000e+00 1.000000000000000000e+00 1.000000000000000000e+00 1.000000000000000000e+00 1.000000000000000000e+00 1.000000000000000000e+00 1.000000000000000000e+00 1.000000000000000000e+00 1.000000000000000000e+00 1.000000000000000000e+00 1.000000000000000000e+00 1.000000000000000000e+00 1.000000000000000000e+00 1.000000000000000000e+00 1.000000000000000000e+00 1.000000000000000000e+00 1.000000000000000000e+00 1.000000000000000000e+00 1.000000000000000000e+00 1.000000000000000000e+00 1.000000000000000000e+00 9.999375000000000346e-01 1.000000000000000000e+00 1.000000000000000000e+00 9.999375000000000346e-01 9.999375000000000346e-01 9.999062500000001075e-01 9.998437499999999201e-01 9.997499999999999165e-01 9.993437500000000862e-01 9.994062500000000515e-01 9.984999999999999432e-01 9.916562499999999059e-01 8.268437499999998774e-01 5.372812500000000435e-01 3.624374999999999680e-01 2.648749999999999716e-01 2.532187499999999925e-01 2.523749999999999605e-01 2.506562500000000249e-01 2.510000000000000009e-01 2.507187499999999902e-01 2.506562500000000249e-01 2.509062499999999973e-01 2.515000000000000013e-01 2.508750000000000147e-01 2.519062499999999982e-01
1.000000000000000000e+00 1.000000000000000000e+00 1.000000000000000000e+00 1.000000000000000000e+00 1.000000000000000000e+00 1.000000000000000000e+00 1.000000000000000000e+00 1.000000000000000000e+00 1.000000000000000000e+00 1.000000000000000000e+00 9.999687500000000728e-01 1.000000000000000000e+00 1.000000000000000000e+00 1.000000000000000000e+00 1.000000000000000000e+00 1.000000000000000000e+00 1.000000000000000000e+00 1.000000000000000000e+00 1.000000000000000000e+00 1.000000000000000000e+00 1.000000000000000000e+00 1.000000000000000000e+00 1.000000000000000000e+00 1.000000000000000000e+00 1.000000000000000000e+00 1.000000000000000000e+00 1.000000000000000000e+00 1.000000000000000000e+00 1.000000000000000000e+00 1.000000000000000000e+00 1.000000000000000000e+00 1.000000000000000000e+00 1.000000000000000000e+00 1.000000000000000000e+00 1.000000000000000000e+00 1.000000000000000000e+00 1.000000000000000000e+00 9.999687500000000728e-01 1.000000000000000000e+00 9.999687500000000728e-01 9.999062500000001075e-01 9.999062500000001075e-01 9.998750000000000693e-01 9.996562499999999130e-01 9.991562500000000790e-01 9.979062499999999947e-01 9.974687500000000151e-01 9.757812500000000444e-01 8.220625000000000293e-01 5.619375000000000897e-01 3.701562500000000200e-01 2.549062500000000009e-01 2.527812500000000129e-01 2.519687500000000191e-01 2.522499999999999742e-01 2.507499999999999729e-01 2.511875000000000080e-01 2.515312499999999840e-01 2.516249999999999876e-01 2.500312500000000382e-01 2.505312499999999831e-01
1.000000000000000000e+00 1.000000000000000000e+00 1.000000000000000000e+00 1.000000000000000000e+00 1.000000000000000000e+00 1.000000000000000000e+00 1.000000000000000000e+00 1.000000000000000000e+00 1.000000000000000000e+00 9.999687500000000728e-01 1.000000000000000000e+00 1.000000000000000000e+00 1.000000000000000000e+00 1.000000000000000000e+00 1.000000000000000000e+00 1.000000000000000000e+00 1.000000000000000000e+00 1.000000000000000000e+00 1.000000000000000000e+00 1.000000000000000000e+00 1.000000000000000000e+00 1.000000000000000000e+00 1.000000000000000000e+00 1.000000000000000000e+00 1.000000000000000000e+00 1.000000000000000000e+00 1.000000000000000000e+00 1.000000000000000000e+00 1.000000000000000000e+00 1.000000000000000000e+00 1.000000000000000000e+00 1.000000000000000000e+00 1.000000000000000000e+00 1.000000000000000000e+00 1.000000000000000000e+00 1.000000000000000000e+00 1.000000000000000000e+00 9.999687500000000728e-01 1.000000000000000000e+00 9.998750000000000693e-01 1.000000000000000000e+00 9.999375000000000346e-01 9.999375000000000346e-01 9.997812500000000657e-01 9.993125000000000480e-01 9.996562499999999130e-01 9.980624999999999636e-01 9.936562500000001297e-01 9.716562499999999991e-01 8.937812499999999716e-01 5.772187500000000027e-01 3.623750000000000027e-01 2.547499999999999765e-01 2.525937500000000613e-01 2.528124999999999400e-01 2.507187499999999902e-01 2.518750000000000155e-01 2.510000000000000009e-01 2.509062499999999973e-01 2.498750000000000138e-01 2.507187499999999902e-01
1.000000000000000000e+00 1.000000000000000000e+00 1.000000000000000000e+00 1.000000000000000000e+00 1.000000000000000000e+00 1.000000000000000000e+00 1.000000000000000000e+00 1.000000000000000000e+00 1.000000000000000000e+00 1.000000000000000000e+00 1.000000000000000000e+00 1.000000000000000000e+00 1.000000000000000000e+00 1.000000000000000000e+00 1.000000000000000000e+00 1.000000000000000000e+00 1.000000000000000000e+00 1.000000000000000000e+00 1.000000000000000000e+00 1.000000000000000000e+00 1.000000000000000000e+00 1.000000000000000000e+00 1.000000000000000000e+00 1.000000000000000000e+00 1.000000000000000000e+00 1.000000000000000000e+00 1.000000000000000000e+00 1.000000000000000000e+00 1.000000000000000000e+00 1.000000000000000000e+00 1.000000000000000000e+00 1.000000000000000000e+00 1.000000000000000000e+00 1.000000000000000000e+00 1.000000000000000000e+00 1.000000000000000000e+00 1.000000000000000000e+00 1.000000000000000000e+00 9.999687500000000728e-01 1.000000000000000000e+00 1.000000000000000000e+00 1.000000000000000000e+00 9.997499999999999165e-01 9.999062500000001075e-01 9.997812500000000657e-01 9.991249999999999298e-01 9.979062499999999947e-01 9.986874999999999503e-01 9.939687499999999565e-01 9.666874999999999218e-01 7.924687500000000551e-01 5.209062500000000151e-01 3.093437499999999729e-01 2.669687500000000324e-01 2.520624999999999671e-01 2.525937500000000058e-01 2.510937500000000044e-01 2.509374999999999800e-01 2.511875000000000080e-01 2.516874999999999529e-01 2.512812500000000115e-01
1.000000000000000000e+00 1.000000000000000000e+00 1.000000000000000000e+00 1.000000000000000000e+00 1.000000000000000000e+00 1.000000000000000000e+00 1.000000000000000000e+00 1.000000000000000000e+00 1.000000000000000000e+00 1.000000000000000000e+00 1.000000000000000000e+00 1.000000000000000000e+00 1.000000000000000000e+00 1.000000000000000000e+00 1.000000000000000000e+00 1.000000000000000000e+00 1.000000000000000000e+00 1.000000000000000000e+00 1.000000000000000000e+00 1.000000000000000000e+00 1.000000000000000000e+00 1.000000000000000000e+00 1.000000000000000000e+00 1.000000000000000000e+00 1.000000000000000000e+00 1.000000000000000000e+00 1.000000000000000000e+00 1.000000000000000000e+00 1.000000000000000000e+00 1.000000000000000000e+00 1.000000000000000000e+00 1.000000000000000000e+00 1.000000000000000000e+00 1.000000000000000000e+00 1.000000000000000000e+00 1.000000000000000000e+00 1.000000000000000000e+00 1.000000000000000000e+00 1.000000000000000000e+00 9.999687500000000728e-01 1.000000000000000000e+00 9.999375000000000346e-01 9.998749999999999583e-01 9.998750000000000693e-01 9.998437499999999201e-01 9.997499999999999165e-01 9.994374999999999787e-01 9.992187500000000444e-01 9.983437500000000853e-01 9.917812500000000586e-01 8.815312500000000995e-01 6.811875000000000568e-01 3.742812500000000098e-01 2.621562499999999796e-01 2.545937500000000075e-01 2.511249999999999871e-01 2.497812499999999825e-01 2.505937500000000595e-01 2.495312500000000377e-01 2.509062499999999973e-01 2.504062500000000524e-01
1.000000000000000000e+00 1.000000000000000000e+00 1.000000000000000000e+00 1.000000000000000000e+00 1.000000000000000000e+00 1.000000000000000000e+00 1.000000000000000000e+00 1.000000000000000000e+00 1.000000000000000000e+00 1.000000000000000000e+00 1.000000000000000000e+00 1.000000000000000000e+00 1.000000000000000000e+00 1.000000000000000000e+00 1.000000000000000000e+00 1.000000000000000000e+00 1.000000000000000000e+00 1.000000000000000000e+00 1.000000000000000000e+00 1.000000000000000000e+00 1.000000000000000000e+00 1.000000000000000000e+00 1.000000000000000000e+00 1.000000000000000000e+00 1.000000000000000000e+00 1.000000000000000000e+00 1.000000000000000000e+00 1.000000000000000000e+00 1.000000000000000000e+00 1.000000000000000000e+00 1.000000000000000000e+00 1.000000000000000000e+00 1.000000000000000000e+00 1.000000000000000000e+00 1.000000000000000000e+00 1.000000000000000000e+00 1.000000000000000000e+00 1.000000000000000000e+00 1.000000000000000000e+00 1.000000000000000000e+00 1.000000000000000000e+00 1.000000000000000000e+00 1.000000000000000000e+00 9.998750000000000693e-01 9.999375000000000346e-01 9.996249999999999858e-01 9.997187499999998783e-01 9.993124999999999369e-01 9.998124999999999929e-01 9.984999999999999432e-01 9.958750000000000657e-01 9.266875000000001084e-01 6.504687500000000400e-01 4.490000000000000102e-01 2.555312500000000431e-01 2.508124999999999938e-01 2.509062499999999973e-01 2.506562499999999694e-01 2.507812500000000111e-01 2.501249999999999862e-01 2.501562500000000244e-01
1.000000000000000000e+00 1.000000000000000000e+00 1.000000000000000000e+00 1.000000000000000000e+00 1.000000000000000000e+00 1.000000000000000000e+00 1.000000000000000000e+00 1.000000000000000000e+00 1.000000000000000000e+00 1.000000000000000000e+00 1.000000000000000000e+00 1.000000000000000000e+00 1.000000000000000000e+00 1.000000000000000000e+00 1.000000000000000000e+00 1.000000000000000000e+00 1.000000000000000000e+00 1.000000000000000000e+00 1.000000000000000000e+00 1.000000000000000000e+00 1.000000000000000000e+00 1.000000000000000000e+00 1.000000000000000000e+00 1.000000000000000000e+00 1.000000000000000000e+00 1.000000000000000000e+00 1.000000000000000000e+00 1.000000000000000000e+00 1.000000000000000000e+00 1.000000000000000000e+00 1.000000000000000000e+00 1.000000000000000000e+00 1.000000000000000000e+00 1.000000000000000000e+00 1.000000000000000000e+00 1.000000000000000000e+00 1.000000000000000000e+00 1.000000000000000000e+00 1.000000000000000000e+00 1.000000000000000000e+00 1.000000000000000000e+00 1.000000000000000000e+00 1.000000000000000000e+00 9.998750000000000693e-01 9.998749999999999583e-01 9.999687500000000728e-01 9.998124999999999929e-01 9.994374999999999787e-01 9.995937500000000586e-01 9.983749999999999014e-01 9.979062499999999947e-01 9.926249999999999796e-01 8.221875000000000711e-01 5.174999999999999600e-01 3.545937499999999853e-01 2.565312499999999885e-01 2.579375000000000417e-01 2.503750000000000142e-01 2.509374999999999800e-01 2.505937500000000040e-01 2.515000000000000568e-01
1.000000000000000000e+00 1.000000000000000000e+00 1.000000000000000000e+00 1.000000000000000000e+00 1.000000000000000000e+00 1.000000000000000000e+00 1.000000000000000000e+00 1.000000000000000000e+00 1.000000000000000000e+00 1.000000000000000000e+00 1.000000000000000000e+00 1.000000000000000000e+00 1.000000000000000000e+00 1.000000000000000000e+00 1.000000000000000000e+00 1.000000000000000000e+00 1.000000000000000000e+00 1.000000000000000000e+00 1.000000000000000000e+00 1.000000000000000000e+00 1.000000000000000000e+00 1.000000000000000000e+00 1.000000000000000000e+00 1.000000000000000000e+00 1.000000000000000000e+00 1.000000000000000000e+00 1.000000000000000000e+00 1.000000000000000000e+00 1.000000000000000000e+00 1.000000000000000000e+00 1.000000000000000000e+00 1.000000000000000000e+00 1.000000000000000000e+00 1.000000000000000000e+00 1.000000000000000000e+00 1.000000000000000000e+00 1.000000000000000000e+00 1.000000000000000000e+00 1.000000000000000000e+00 1.000000000000000000e+00 1.000000000000000000e+00 1.000000000000000000e+00 1.000000000000000000e+00 1.000000000000000000e+00 1.000000000000000000e+00 9.999375000000000346e-01 9.998750000000000693e-01 9.997499999999999165e-01 9.996874999999999512e-01 9.991875000000000062e-01 9.991250000000000409e-01 9.994687499999999059e-01 9.777187499999999698e-01 7.650937499999999059e-01 5.506250000000000311e-01 3.068125000000000435e-01 2.658437499999999898e-01 2.513437500000000324e-01 2.503437499999999760e-01 2.504062499999999969e-01 2.503437499999999760e-01
1.000000000000000000e+00 1.000000000000000000e+00 1.000000000000000000e+00 1.000000000000000000e+00 1.000000000000000000e+00 1.000000000000000000e+00 1.000000000000000000e+00 1.000000000000000000e+00 1.000000000000000000e+00 1.000000000000000000e+00 1.000000000000000000e+00 1.000000000000000000e+00 1.000000000000000000e+00 1.000000000000000000e+00 1.000000000000000000e+00 1.000000000000000000e+00 1.000000000000000000e+00 1.000000000000000000e+00 1.000000000000000000e+00 1.000000000000000000e+00 1.000000000000000000e+00 1.000000000000000000e+00 1.000000000000000000e+00 1.000000000000000000e+00 1.000000000000000000e+00 1.000000000000000000e+00 1.000000000000000000e+00 1.000000000000000000e+00 1.000000000000000000e+00 1.000000000000000000e+00 1.000000000000000000e+00 1.000000000000000000e+00 1.000000000000000000e+00 1.000000000000000000e+00 9.999687500000000728e-01 1.000000000000000000e+00 1.000000000000000000e+00 1.000000000000000000e+00 1.000000000000000000e+00 1.000000000000000000e+00 1.000000000000000000e+00 1.000000000000000000e+00 1.000000000000000000e+00 9.999687500000000728e-01 9.999687500000000728e-01 9.999375000000000346e-01 9.998749999999999583e-01 9.998749999999999583e-01 9.997187499999998783e-01 9.997812500000000657e-01 9.990312500000000373e-01 9.990624999999999645e-01 9.993437499999998641e-01 9.391562499999999147e-01 7.318749999999999423e-01 4.924687500000000107e-01 3.128437499999999760e-01 2.605312499999999920e-01 2.531562500000000271e-01 2.502499999999999725e-01 2.515625000000000222e-01
1.000000000000000000e+00 1.000000000000000000e+00 1.000000000000000000e+00 1.000000000000000000e+00 1.000000000000000000e+00 1.000000000000000000e+00 1.000000000000000000e+00 1.000000000000000000e+00 1.000000000000000000e+00 1.000000000000000000e+00 1.000000000000000000e+00 1.000000000000000000e+00 1.000000000000000000e+00 1.000000000000000000e+00 1.000000000000000000e+00 1.000000000000000000e+00 1.000000000000000000e+00 1.000000000000000000e+00 1.000000000000000000e+00 1.000000000000000000e+00 1.000000000000000000e+00 1.000000000000000000e+00 1.000000000000000000e+00 1.000000000000000000e+00 1.000000000000000000e+00 1.000000000000000000e+00 1.000000000000000000e+00 1.000000000000000000e+00 1.000000000000000000e+00 1.000000000000000000e+00 1.000000000000000000e+00 1.000000000000000000e+00 1.000000000000000000e+00 1.000000000000000000e+00 1.000000000000000000e+00 1.000000000000000000e+00 1.000000000000000000e+00 1.000000000000000000e+00 1.000000000000000000e+00 1.000000000000000000e+00 1.000000000000000000e+00 1.000000000000000000e+00 1.000000000000000000e+00 9.999687500000000728e-01 9.999687500000000728e-01 9.999687500000000728e-01 9.999687500000000728e-01 9.999375000000000346e-01 9.997187500000001004e-01 9.996875000000000622e-01 9.996249999999999858e-01 9.983750000000000124e-01 9.992499999999999716e-01 9.934062499999999352e-01 8.637812499999999449e-01 6.378749999999999698e-01 3.797499999999999765e-01 2.862500000000000044e-01 2.550312499999999871e-01 2.525000000000000022e-01 2.514062499999999423e-01
1.000000000000000000e+00 1.000000000000000000e+00 1.000000000000000000e+00 1.000000000000000000e+00 1.000000000000000000e+00 1.000000000000000000e+00 1.000000000000000000e+00 1.000000000000000000e+00 1.000000000000000000e+00 1.000000000000000000e+00 1.000000000000000000e+00 1.000000000000000000e+00 1.000000000000000000e+00 1.000000000000000000e+00 1.000000000000000000e+00 1.000000000000000000e+00 1.000000000000000000e+00 1.000000000000000000e+00 1.000000000000000000e+00 1.000000000000000000e+00 1.000000000000000000e+00 1.000000000000000000e+00 1.000000000000000000e+00 1.000000000000000000e+00 1.000000000000000000e+00 1.000000000000000000e+00 1.000000000000000000e+00 1.000000000000000000e+00 1.000000000000000000e+00 1.000000000000000000e+00 1.000000000000000000e+00 1.000000000000000000e+00 1.000000000000000000e+00 1.000000000000000000e+00 1.000000000000000000e+00 1.000000000000000000e+00 1.000000000000000000e+00 1.000000000000000000e+00 1.000000000000000000e+00 1.000000000000000000e+00 1.000000000000000000e+00 1.000000000000000000e+00 1.000000000000000000e+00 9.999687500000000728e-01 9.999687500000000728e-01 1.000000000000000000e+00 9.999062500000001075e-01 9.999062500000001075e-01 9.999375000000000346e-01 9.995312500000000933e-01 9.997187499999998783e-01 9.994062500000000515e-01 9.989999999999999991e-01 9.998750000000000693e-01 9.964375000000000870e-01 9.314999999999999947e-01 6.409374999999999378e-01 3.555937499999999862e-01 2.769375000000000031e-01 2.515312500000000395e-01 2.514062499999999978e-01
1.000000000000000000e+00 1.000000000000000000e+00 1.000000000000000000e+00 1.000000000000000000e+00 1.000000000000000000e+00 1.000000000000000000e+00 1.000000000000000000e+00 1.000000000000000000e+00 1.000000000000000000e+00 1.000000000000000000e+00 1.000000000000000000e+00 1.000000000000000000e+00 1.000000000000000000e+00 1.000000000000000000e+00 1.000000000000000000e+00 1.000000000000000000e+00 1.000000000000000000e+00 1.000000000000000000e+00 1.000000000000000000e+00 1.000000000000000000e+00 1.000000000000000000e+00 1.000000000000000000e+00 1.000000000000000000e+00 1.000000000000000000e+00 1.000000000000000000e+00 1.000000000000000000e+00 1.000000000000000000e+00 1.000000000000000000e+00 1.000000000000000000e+00 1.000000000000000000e+00 1.000000000000000000e+00 1.000000000000000000e+00 1.000000000000000000e+00 1.000000000000000000e+00 1.000000000000000000e+00 1.000000000000000000e+00 1.000000000000000000e+00 1.000000000000000000e+00 1.000000000000000000e+00 1.000000000000000000e+00 1.000000000000000000e+00 1.000000000000000000e+00 1.000000000000000000e+00 1.000000000000000000e+00 1.000000000000000000e+00 1.000000000000000000e+00 1.000000000000000000e+00 1.000000000000000000e+00 9.999687500000000728e-01 9.999687500000000728e-01 9.996874999999999512e-01 9.997187499999998783e-01 9.995625000000000204e-01 9.999375000000000346e-01 9.972499999999999698e-01 9.967499999999999138e-01 9.183125000000000870e-01 6.405000000000000693e-01 2.804375000000000062e-01 2.574687500000000240e-01 2.519375000000000364e-01
1.000000000000000000e+00 1.000000000000000000e+00 1.000000000000000000e+00 1.000000000000000000e+00 1.000000000000000000e+00 1.000000000000000000e+00 1.000000000000000000e+00 1.000000000000000000e+00 1.000000000000000000e+00 1.000000000000000000e+00 1.000000000000000000e+00 1.000000000000000000e+00 1.000000000000000000e+00 1.000000000000000000e+00 1.000000000000000000e+00 1.000000000000000000e+00 1.000000000000000000e+00 1.000000000000000000e+00 1.000000000000000000e+00 1.000000000000000000e+00 1.000000000000000000e+00 1.000000000000000000e+00 1.000000000000000000e+00 1.000000000000000000e+00 1.000000000000000000e+00 1.000000000000000000e+00 1.000000000000000000e+00 1.000000000000000000e+00 1.000000000000000000e+00 1.000000000000000000e+00 1.000000000000000000e+00 1.000000000000000000e+00 1.000000000000000000e+00 1.000000000000000000e+00 1.000000000000000000e+00 1.000000000000000000e+00 1.000000000000000000e+00 1.000000000000000000e+00 1.000000000000000000e+00 1.000000000000000000e+00 1.000000000000000000e+00 1.000000000000000000e+00 1.000000000000000000e+00 1.000000000000000000e+00 1.000000000000000000e+00 1.000000000000000000e+00 1.000000000000000000e+00 1.000000000000000000e+00 9.999687500000000728e-01 9.998124999999999929e-01 9.997812500000000657e-01 9.997812500000000657e-01 9.995937500000000586e-01 9.995312500000000933e-01 9.975624999999999076e-01 9.986249999999999849e-01 9.874687500000000062e-01 8.249062500000000631e-01 6.223749999999999005e-01 3.582187499999999747e-01 2.637187500000000573e-01
1.000000000000000000e+00 1.000000000000000000e+00 1.000000000000000000e+00 1.000000000000000000e+00 1.000000000000000000e+00 1.000000000000000000e+00 1.000000000000000000e+00 1.000000000000000000e+00 1.000000000000000000e+00 1.000000000000000000e+00 1.000000000000000000e+00 1.000000000000000000e+00 1.000000000000000000e+00 1.000000000000000000e+00 1.000000000000000000e+00 1.000000000000000000e+00 1.000000000000000000e+00 1.000000000000000000e+00 1.000000000000000000e+00 1.000000000000000000e+00 1.000000000000000000e+00 1.000000000000000000e+00 1.000000000000000000e+00 1.000000000000000000e+00 1.000000000000000000e+00 1.000000000000000000e+00 1.000000000000000000e+00 1.000000000000000000e+00 1.000000000000000000e+00 1.000000000000000000e+00 1.000000000000000000e+00 1.000000000000000000e+00 1.000000000000000000e+00 1.000000000000000000e+00 1.000000000000000000e+00 1.000000000000000000e+00 1.000000000000000000e+00 1.000000000000000000e+00 1.000000000000000000e+00 1.000000000000000000e+00 1.000000000000000000e+00 1.000000000000000000e+00 1.000000000000000000e+00 1.000000000000000000e+00 1.000000000000000000e+00 1.000000000000000000e+00 1.000000000000000000e+00 1.000000000000000000e+00 9.999687500000000728e-01 9.999687500000000728e-01 9.998749999999999583e-01 9.999687500000000728e-01 9.998750000000000693e-01 9.996562499999999130e-01 9.993437500000000862e-01 9.991562500000000790e-01 9.977499999999999147e-01 9.779687499999999423e-01 7.899062500000000320e-01 5.117499999999999272e-01 2.855937499999999796e-01
1.000000000000000000e+00 1.000000000000000000e+00 1.000000000000000000e+00 1.000000000000000000e+00 1.000000000000000000e+00 1.000000000000000000e+00 1.000000000000000000e+00 1.000000000000000000e+00 1.000000000000000000e+00 1.000000000000000000e+00 1.000000000000000000e+00 1.000000000000000000e+00 1.000000000000000000e+00 1.000000000000000000e+00 1.000000000000000000e+00 1.000000000000000000e+00 1.000000000000000000e+00 1.000000000000000000e+00 1.000000000000000000e+00 1.000000000000000000e+00 1.000000000000000000e+00 1.000000000000000000e+00 1.000000000000000000e+00 1.000000000000000000e+00 1.000000000000000000e+00 1.000000000000000000e+00 1.000000000000000000e+00 1.000000000000000000e+00 1.000000000000000000e+00 1.000000000000000000e+00 1.000000000000000000e+00 1.000000000000000000e+00 1.000000000000000000e+00 1.000000000000000000e+00 1.000000000000000000e+00 1.000000000000000000e+00 1.000000000000000000e+00 1.000000000000000000e+00 1.000000000000000000e+00 9.999687500000000728e-01 1.000000000000000000e+00 1.000000000000000000e+00 1.000000000000000000e+00 1.000000000000000000e+00 1.000000000000000000e+00 1.000000000000000000e+00 1.000000000000000000e+00 9.999375000000000346e-01 9.999687500000000728e-01 1.000000000000000000e+00 9.999687500000000728e-01 9.999375000000000346e-01 9.997500000000000275e-01 9.997187500000001004e-01 9.998124999999999929e-01 9.990937500000001137e-01 9.988750000000001794e-01 9.993125000000000480e-01 9.635625000000000995e-01 7.455625000000000169e-01 3.885625000000000329e-01
1.000000000000000000e+00 1.000000000000000000e+00 1.000000000000000000e+00 1.000000000000000000e+00 1.000000000000000000e+00 1.000000000000000000e+00 1.000000000000000000e+00 1.000000000000000000e+00 1.000000000000000000e+00 1.000000000000000000e+00 1.000000000000000000e+00 1.000000000000000000e+00 1.000000000000000000e+00 1.000000000000000000e+00 1.000000000000000000e+00 1.000000000000000000e+00 1.000000000000000000e+00 1.000000000000000000e+00 1.000000000000000000e+00 1.000000000000000000e+00 1.000000000000000000e+00 1.000000000000000000e+00 1.000000000000000000e+00 1.000000000000000000e+00 1.000000000000000000e+00 1.000000000000000000e+00 1.000000000000000000e+00 9.999687500000000728e-01 1.000000000000000000e+00 1.000000000000000000e+00 1.000000000000000000e+00 1.000000000000000000e+00 1.000000000000000000e+00 1.000000000000000000e+00 1.000000000000000000e+00 1.000000000000000000e+00 1.000000000000000000e+00 1.000000000000000000e+00 1.000000000000000000e+00 1.000000000000000000e+00 1.000000000000000000e+00 1.000000000000000000e+00 1.000000000000000000e+00 1.000000000000000000e+00 1.000000000000000000e+00 1.000000000000000000e+00 1.000000000000000000e+00 1.000000000000000000e+00 1.000000000000000000e+00 9.999687500000000728e-01 9.999375000000000346e-01 9.999687500000000728e-01 9.999062500000001075e-01 9.998750000000000693e-01 9.996874999999999512e-01 9.997500000000000275e-01 9.993437500000000862e-01 9.985937500000000577e-01 9.971250000000001501e-01 8.298750000000000293e-01 7.940625000000001155e-01
1.000000000000000000e+00 1.000000000000000000e+00 1.000000000000000000e+00 1.000000000000000000e+00 1.000000000000000000e+00 1.000000000000000000e+00 1.000000000000000000e+00 1.000000000000000000e+00 1.000000000000000000e+00 1.000000000000000000e+00 1.000000000000000000e+00 1.000000000000000000e+00 1.000000000000000000e+00 1.000000000000000000e+00 1.000000000000000000e+00 1.000000000000000000e+00 1.000000000000000000e+00 1.000000000000000000e+00 1.000000000000000000e+00 1.000000000000000000e+00 1.000000000000000000e+00 1.000000000000000000e+00 1.000000000000000000e+00 1.000000000000000000e+00 1.000000000000000000e+00 1.000000000000000000e+00 1.000000000000000000e+00 1.000000000000000000e+00 1.000000000000000000e+00 1.000000000000000000e+00 1.000000000000000000e+00 1.000000000000000000e+00 1.000000000000000000e+00 1.000000000000000000e+00 1.000000000000000000e+00 1.000000000000000000e+00 1.000000000000000000e+00 1.000000000000000000e+00 1.000000000000000000e+00 1.000000000000000000e+00 1.000000000000000000e+00 1.000000000000000000e+00 1.000000000000000000e+00 1.000000000000000000e+00 1.000000000000000000e+00 1.000000000000000000e+00 1.000000000000000000e+00 1.000000000000000000e+00 1.000000000000000000e+00 9.999687500000000728e-01 1.000000000000000000e+00 9.999687500000000728e-01 9.999687500000000728e-01 9.999375000000000346e-01 9.999062500000001075e-01 9.998437499999999201e-01 9.995312500000000933e-01 9.991875000000000062e-01 9.980937500000000018e-01 9.935000000000000497e-01 8.932500000000000995e-01
1.000000000000000000e+00 1.000000000000000000e+00 1.000000000000000000e+00 1.000000000000000000e+00 1.000000000000000000e+00 1.000000000000000000e+00 1.000000000000000000e+00 1.000000000000000000e+00 1.000000000000000000e+00 1.000000000000000000e+00 1.000000000000000000e+00 1.000000000000000000e+00 1.000000000000000000e+00 1.000000000000000000e+00 1.000000000000000000e+00 1.000000000000000000e+00 1.000000000000000000e+00 1.000000000000000000e+00 1.000000000000000000e+00 1.000000000000000000e+00 1.000000000000000000e+00 1.000000000000000000e+00 1.000000000000000000e+00 1.000000000000000000e+00 1.000000000000000000e+00 1.000000000000000000e+00 1.000000000000000000e+00 1.000000000000000000e+00 1.000000000000000000e+00 1.000000000000000000e+00 1.000000000000000000e+00 1.000000000000000000e+00 1.000000000000000000e+00 1.000000000000000000e+00 1.000000000000000000e+00 1.000000000000000000e+00 1.000000000000000000e+00 1.000000000000000000e+00 1.000000000000000000e+00 1.000000000000000000e+00 1.000000000000000000e+00 1.000000000000000000e+00 1.000000000000000000e+00 1.000000000000000000e+00 1.000000000000000000e+00 1.000000000000000000e+00 1.000000000000000000e+00 1.000000000000000000e+00 9.999687500000000728e-01 1.000000000000000000e+00 1.000000000000000000e+00 1.000000000000000000e+00 9.999687500000000728e-01 9.998750000000000693e-01 9.999375000000000346e-01 9.997187500000001004e-01 9.995937500000000586e-01 9.987812499999998428e-01 9.995625000000000204e-01 9.983437500000000853e-01 9.853437499999999627e-01
