# Supplementary material for: Non-reciprocal multifarious self-organization
Source: Nat Nanotechnol. 2022 Dec 12;18(1):79–85. doi: 10.1038/s41565-022-01258-2 (PMC9879770; doi:10.1038/s41565-022-01258-2)
Supplement: Source Data Fig. 3 — Monte Carlo simulation output. [file 41565_2022_1258_MOESM3_ESM.zip › Source_Data_Fig3/lambda_40_4_20/lambda_40_4_20_energy.txt]

3.039999999999999858e+01 3.300000000000000000e+01 3.080000000000000071e+01 3.420000000000000284e+01 2.860000000000000142e+01 2.480000000000000071e+01 2.919999999999999929e+01 3.119999999999999929e+01 2.519999999999999929e+01 2.739999999999999858e+01 3.039999999999999858e+01 2.500000000000000000e+01 2.800000000000000000e+01 2.560000000000000142e+01 2.719999999999999929e+01 2.980000000000000071e+01 2.500000000000000000e+01 2.500000000000000000e+01 2.300000000000000000e+01 2.760000000000000142e+01 2.360000000000000142e+01 2.160000000000000142e+01 2.739999999999999858e+01 2.360000000000000142e+01 2.560000000000000142e+01 2.860000000000000142e+01 2.400000000000000000e+01 2.419999999999999929e+01 2.739999999999999858e+01 2.739999999999999858e+01 2.039999999999999858e+01 2.539999999999999858e+01 1.219999999999999929e+01 0.000000000000000000e+00 0.000000000000000000e+00 0.000000000000000000e+00 0.000000000000000000e+00 0.000000000000000000e+00 0.000000000000000000e+00 0.000000000000000000e+00 0.000000000000000000e+00 0.000000000000000000e+00 0.000000000000000000e+00 0.000000000000000000e+00 0.000000000000000000e+00 0.000000000000000000e+00 0.000000000000000000e+00 0.000000000000000000e+00 0.000000000000000000e+00 0.000000000000000000e+00 0.000000000000000000e+00 0.000000000000000000e+00 0.000000000000000000e+00 0.000000000000000000e+00 0.000000000000000000e+00 0.000000000000000000e+00 0.000000000000000000e+00 0.000000000000000000e+00 0.000000000000000000e+00 0.000000000000000000e+00 0.000000000000000000e+00
4.939999999999999858e+01 5.720000000000000284e+01 4.539999999999999858e+01 5.660000000000000142e+01 5.300000000000000000e+01 5.060000000000000142e+01 4.760000000000000142e+01 4.500000000000000000e+01 5.000000000000000000e+01 4.520000000000000284e+01 4.579999999999999716e+01 4.520000000000000284e+01 4.860000000000000142e+01 4.979999999999999716e+01 4.160000000000000142e+01 4.900000000000000000e+01 4.520000000000000284e+01 4.360000000000000142e+01 4.279999999999999716e+01 4.839999999999999858e+01 4.120000000000000284e+01 5.079999999999999716e+01 4.400000000000000000e+01 4.920000000000000284e+01 4.539999999999999858e+01 4.000000000000000000e+01 4.479999999999999716e+01 4.120000000000000284e+01 4.379999999999999716e+01 4.160000000000000142e+01 3.979999999999999716e+01 3.939999999999999858e+01 2.100000000000000000e+01 0.000000000000000000e+00 0.000000000000000000e+00 0.000000000000000000e+00 0.000000000000000000e+00 0.000000000000000000e+00 0.000000000000000000e+00 0.000000000000000000e+00 0.000000000000000000e+00 0.000000000000000000e+00 0.000000000000000000e+00 0.000000000000000000e+00 0.000000000000000000e+00 0.000000000000000000e+00 0.000000000000000000e+00 0.000000000000000000e+00 0.000000000000000000e+00 0.000000000000000000e+00 0.000000000000000000e+00 0.000000000000000000e+00 0.000000000000000000e+00 0.000000000000000000e+00 0.000000000000000000e+00 0.000000000000000000e+00 0.000000000000000000e+00 0.000000000000000000e+00 0.000000000000000000e+00 0.000000000000000000e+00 0.000000000000000000e+00
9.420000000000000284e+01 8.120000000000000284e+01 8.420000000000000284e+01 8.159999999999999432e+01 8.520000000000000284e+01 9.759999999999999432e+01 8.679999999999999716e+01 8.200000000000000000e+01 7.520000000000000284e+01 7.900000000000000000e+01 8.000000000000000000e+01 8.020000000000000284e+01 7.520000000000000284e+01 7.040000000000000568e+01 7.920000000000000284e+01 7.679999999999999716e+01 7.759999999999999432e+01 7.979999999999999716e+01 7.659999999999999432e+01 8.379999999999999716e+01 7.400000000000000000e+01 7.920000000000000284e+01 7.700000000000000000e+01 7.700000000000000000e+01 8.120000000000000284e+01 7.059999999999999432e+01 6.940000000000000568e+01 7.579999999999999716e+01 7.579999999999999716e+01 7.340000000000000568e+01 7.959999999999999432e+01 5.979999999999999716e+01 3.739999999999999858e+01 0.000000000000000000e+00 0.000000000000000000e+00 0.000000000000000000e+00 0.000000000000000000e+00 0.000000000000000000e+00 0.000000000000000000e+00 0.000000000000000000e+00 0.000000000000000000e+00 0.000000000000000000e+00 0.000000000000000000e+00 0.000000000000000000e+00 0.000000000000000000e+00 0.000000000000000000e+00 0.000000000000000000e+00 0.000000000000000000e+00 0.000000000000000000e+00 0.000000000000000000e+00 0.000000000000000000e+00 0.000000000000000000e+00 0.000000000000000000e+00 0.000000000000000000e+00 0.000000000000000000e+00 0.000000000000000000e+00 0.000000000000000000e+00 0.000000000000000000e+00 0.000000000000000000e+00 0.000000000000000000e+00 0.000000000000000000e+00
1.535999999999999943e+02 1.560000000000000000e+02 1.418000000000000114e+02 1.431999999999999886e+02 1.535999999999999943e+02 1.561999999999999886e+02 1.488000000000000114e+02 1.424000000000000057e+02 1.460000000000000000e+02 1.401999999999999886e+02 1.338000000000000114e+02 1.257999999999999972e+02 1.331999999999999886e+02 1.240000000000000000e+02 1.300000000000000000e+02 1.291999999999999886e+02 1.365999999999999943e+02 1.321999999999999886e+02 1.290000000000000000e+02 1.225999999999999943e+02 1.340000000000000000e+02 1.301999999999999886e+02 1.314000000000000057e+02 1.325999999999999943e+02 1.314000000000000057e+02 1.222000000000000028e+02 1.295999999999999943e+02 1.281999999999999886e+02 1.245999999999999943e+02 1.390000000000000000e+02 1.338000000000000114e+02 1.084000000000000057e+02 7.179999999999999716e+01 0.000000000000000000e+00 0.000000000000000000e+00 0.000000000000000000e+00 0.000000000000000000e+00 0.000000000000000000e+00 0.000000000000000000e+00 0.000000000000000000e+00 0.000000000000000000e+00 0.000000000000000000e+00 0.000000000000000000e+00 0.000000000000000000e+00 0.000000000000000000e+00 0.000000000000000000e+00 0.000000000000000000e+00 0.000000000000000000e+00 0.000000000000000000e+00 0.000000000000000000e+00 0.000000000000000000e+00 0.000000000000000000e+00 0.000000000000000000e+00 0.000000000000000000e+00 0.000000000000000000e+00 0.000000000000000000e+00 0.000000000000000000e+00 0.000000000000000000e+00 0.000000000000000000e+00 0.000000000000000000e+00 0.000000000000000000e+00
2.781999999999999886e+02 2.603999999999999773e+02 2.548000000000000114e+02 2.498000000000000114e+02 2.468000000000000114e+02 2.600000000000000000e+02 2.484000000000000057e+02 2.351999999999999886e+02 2.385999999999999943e+02 2.405999999999999943e+02 2.295999999999999943e+02 2.340000000000000000e+02 2.218000000000000114e+02 2.161999999999999886e+02 2.190000000000000000e+02 2.221999999999999886e+02 2.380000000000000000e+02 2.170000000000000000e+02 2.158000000000000114e+02 2.160000000000000000e+02 2.211999999999999886e+02 2.171999999999999886e+02 2.215999999999999943e+02 2.270000000000000000e+02 2.181999999999999886e+02 2.255999999999999943e+02 2.241999999999999886e+02 2.238000000000000114e+02 2.200000000000000000e+02 2.135999999999999943e+02 2.315999999999999943e+02 1.750000000000000000e+02 1.100000000000000000e+02 0.000000000000000000e+00 0.000000000000000000e+00 0.000000000000000000e+00 0.000000000000000000e+00 0.000000000000000000e+00 0.000000000000000000e+00 0.000000000000000000e+00 0.000000000000000000e+00 0.000000000000000000e+00 0.000000000000000000e+00 0.000000000000000000e+00 0.000000000000000000e+00 0.000000000000000000e+00 0.000000000000000000e+00 0.000000000000000000e+00 0.000000000000000000e+00 0.000000000000000000e+00 0.000000000000000000e+00 0.000000000000000000e+00 0.000000000000000000e+00 0.000000000000000000e+00 0.000000000000000000e+00 0.000000000000000000e+00 0.000000000000000000e+00 0.000000000000000000e+00 0.000000000000000000e+00 0.000000000000000000e+00 0.000000000000000000e+00
4.088000000000000114e+02 4.428000000000000114e+02 4.131999999999999886e+02 4.140000000000000000e+02 4.060000000000000000e+02 4.076000000000000227e+02 3.996000000000000227e+02 4.050000000000000000e+02 3.961999999999999886e+02 3.816000000000000227e+02 3.668000000000000114e+02 3.641999999999999886e+02 3.586000000000000227e+02 3.631999999999999886e+02 3.566000000000000227e+02 3.548000000000000114e+02 3.628000000000000114e+02 3.483999999999999773e+02 3.580000000000000000e+02 3.506000000000000227e+02 3.616000000000000227e+02 3.521999999999999886e+02 3.653999999999999773e+02 3.450000000000000000e+02 3.506000000000000227e+02 3.546000000000000227e+02 3.568000000000000114e+02 3.640000000000000000e+02 3.551999999999999886e+02 3.621999999999999886e+02 3.500000000000000000e+02 2.830000000000000000e+02 1.880000000000000000e+02 0.000000000000000000e+00 0.000000000000000000e+00 0.000000000000000000e+00 0.000000000000000000e+00 0.000000000000000000e+00 0.000000000000000000e+00 0.000000000000000000e+00 0.000000000000000000e+00 0.000000000000000000e+00 0.000000000000000000e+00 0.000000000000000000e+00 0.000000000000000000e+00 0.000000000000000000e+00 0.000000000000000000e+00 0.000000000000000000e+00 0.000000000000000000e+00 0.000000000000000000e+00 0.000000000000000000e+00 0.000000000000000000e+00 0.000000000000000000e+00 0.000000000000000000e+00 0.000000000000000000e+00 0.000000000000000000e+00 0.000000000000000000e+00 0.000000000000000000e+00 0.000000000000000000e+00 0.000000000000000000e+00 0.000000000000000000e+00
6.683999999999999773e+02 6.506000000000000227e+02 6.553999999999999773e+02 6.633999999999999773e+02 6.577999999999999545e+02 6.352000000000000455e+02 6.552000000000000455e+02 6.176000000000000227e+02 5.903999999999999773e+02 5.770000000000000000e+02 5.642000000000000455e+02 5.716000000000000227e+02 5.657999999999999545e+02 5.630000000000000000e+02 5.573999999999999773e+02 5.510000000000000000e+02 5.612000000000000455e+02 5.396000000000000227e+02 5.647999999999999545e+02 5.360000000000000000e+02 5.613999999999999773e+02 5.630000000000000000e+02 5.602000000000000455e+02 5.412000000000000455e+02 5.720000000000000000e+02 5.590000000000000000e+02 5.392000000000000455e+02 5.307999999999999545e+02 5.470000000000000000e+02 5.646000000000000227e+02 5.506000000000000227e+02 4.590000000000000000e+02 2.956000000000000227e+02 0.000000000000000000e+00 0.000000000000000000e+00 0.000000000000000000e+00 0.000000000000000000e+00 0.000000000000000000e+00 0.000000000000000000e+00 0.000000000000000000e+00 0.000000000000000000e+00 0.000000000000000000e+00 0.000000000000000000e+00 0.000000000000000000e+00 0.000000000000000000e+00 0.000000000000000000e+00 0.000000000000000000e+00 0.000000000000000000e+00 0.000000000000000000e+00 0.000000000000000000e+00 0.000000000000000000e+00 0.000000000000000000e+00 0.000000000000000000e+00 0.000000000000000000e+00 0.000000000000000000e+00 0.000000000000000000e+00 0.000000000000000000e+00 0.000000000000000000e+00 0.000000000000000000e+00 0.000000000000000000e+00 0.000000000000000000e+00
9.622000000000000455e+02 9.537999999999999545e+02 9.450000000000000000e+02 9.486000000000000227e+02 9.667999999999999545e+02 9.462000000000000455e+02 9.306000000000000227e+02 8.803999999999999773e+02 8.767999999999999545e+02 8.617999999999999545e+02 8.316000000000000227e+02 8.333999999999999773e+02 8.277999999999999545e+02 8.046000000000000227e+02 8.183999999999999773e+02 7.816000000000000227e+02 7.903999999999999773e+02 8.027999999999999545e+02 7.970000000000000000e+02 7.812000000000000455e+02 8.006000000000000227e+02 7.887999999999999545e+02 7.836000000000000227e+02 8.073999999999999773e+02 8.082000000000000455e+02 8.063999999999999773e+02 7.997999999999999545e+02 7.962000000000000455e+02 7.846000000000000227e+02 8.153999999999999773e+02 8.020000000000000000e+02 6.647999999999999545e+02 4.403999999999999773e+02 0.000000000000000000e+00 0.000000000000000000e+00 0.000000000000000000e+00 0.000000000000000000e+00 0.000000000000000000e+00 0.000000000000000000e+00 0.000000000000000000e+00 0.000000000000000000e+00 0.000000000000000000e+00 0.000000000000000000e+00 0.000000000000000000e+00 0.000000000000000000e+00 0.000000000000000000e+00 0.000000000000000000e+00 0.000000000000000000e+00 0.000000000000000000e+00 0.000000000000000000e+00 0.000000000000000000e+00 0.000000000000000000e+00 0.000000000000000000e+00 0.000000000000000000e+00 0.000000000000000000e+00 0.000000000000000000e+00 0.000000000000000000e+00 0.000000000000000000e+00 0.000000000000000000e+00 0.000000000000000000e+00 0.000000000000000000e+00
1.265400000000000091e+03 1.239799999999999955e+03 1.278200000000000045e+03 1.268000000000000000e+03 1.272799999999999955e+03 1.260400000000000091e+03 1.254799999999999955e+03 1.225000000000000000e+03 1.163799999999999955e+03 1.158799999999999955e+03 1.127799999999999955e+03 1.090200000000000045e+03 1.074000000000000000e+03 1.060200000000000045e+03 1.038400000000000091e+03 1.053200000000000045e+03 1.070000000000000000e+03 1.043200000000000045e+03 1.048599999999999909e+03 1.044200000000000045e+03 1.052200000000000045e+03 1.048599999999999909e+03 1.076799999999999955e+03 1.034599999999999909e+03 1.024400000000000091e+03 1.054400000000000091e+03 1.062200000000000045e+03 1.039799999999999955e+03 1.040799999999999955e+03 1.041599999999999909e+03 1.090599999999999909e+03 8.982000000000000455e+02 5.886000000000000227e+02 0.000000000000000000e+00 0.000000000000000000e+00 0.000000000000000000e+00 0.000000000000000000e+00 0.000000000000000000e+00 0.000000000000000000e+00 0.000000000000000000e+00 0.000000000000000000e+00 0.000000000000000000e+00 0.000000000000000000e+00 0.000000000000000000e+00 0.000000000000000000e+00 0.000000000000000000e+00 0.000000000000000000e+00 0.000000000000000000e+00 0.000000000000000000e+00 0.000000000000000000e+00 0.000000000000000000e+00 0.000000000000000000e+00 0.000000000000000000e+00 0.000000000000000000e+00 0.000000000000000000e+00 0.000000000000000000e+00 0.000000000000000000e+00 0.000000000000000000e+00 0.000000000000000000e+00 0.000000000000000000e+00 0.000000000000000000e+00
1.517799999999999955e+03 1.497799999999999955e+03 1.536799999999999955e+03 1.524400000000000091e+03 1.491599999999999909e+03 1.531599999999999909e+03 1.498799999999999955e+03 1.470000000000000000e+03 1.435799999999999955e+03 1.424000000000000000e+03 1.383000000000000000e+03 1.338000000000000000e+03 1.342200000000000045e+03 1.296799999999999955e+03 1.304599999999999909e+03 1.293599999999999909e+03 1.277799999999999955e+03 1.281200000000000045e+03 1.286000000000000000e+03 1.295400000000000091e+03 1.287200000000000045e+03 1.249000000000000000e+03 1.271599999999999909e+03 1.277799999999999955e+03 1.285000000000000000e+03 1.276599999999999909e+03 1.245799999999999955e+03 1.283000000000000000e+03 1.269200000000000045e+03 1.270000000000000000e+03 1.278400000000000091e+03 1.095799999999999955e+03 7.482000000000000455e+02 0.000000000000000000e+00 0.000000000000000000e+00 0.000000000000000000e+00 0.000000000000000000e+00 0.000000000000000000e+00 0.000000000000000000e+00 0.000000000000000000e+00 0.000000000000000000e+00 0.000000000000000000e+00 0.000000000000000000e+00 0.000000000000000000e+00 0.000000000000000000e+00 0.000000000000000000e+00 0.000000000000000000e+00 0.000000000000000000e+00 0.000000000000000000e+00 0.000000000000000000e+00 0.000000000000000000e+00 0.000000000000000000e+00 0.000000000000000000e+00 0.000000000000000000e+00 0.000000000000000000e+00 0.000000000000000000e+00 0.000000000000000000e+00 0.000000000000000000e+00 0.000000000000000000e+00 0.000000000000000000e+00 0.000000000000000000e+00
1.711000000000000000e+03 1.741200000000000045e+03 1.714000000000000000e+03 1.719599999999999909e+03 1.703599999999999909e+03 1.704000000000000000e+03 1.701200000000000045e+03 1.705400000000000091e+03 1.677799999999999955e+03 1.643000000000000000e+03 1.588799999999999955e+03 1.546799999999999955e+03 1.519400000000000091e+03 1.501599999999999909e+03 1.495599999999999909e+03 1.495799999999999955e+03 1.447400000000000091e+03 1.474599999999999909e+03 1.456400000000000091e+03 1.449000000000000000e+03 1.456000000000000000e+03 1.447799999999999955e+03 1.451200000000000045e+03 1.451599999999999909e+03 1.460799999999999955e+03 1.439200000000000045e+03 1.460000000000000000e+03 1.452000000000000000e+03 1.444400000000000091e+03 1.462400000000000091e+03 1.436400000000000091e+03 1.257799999999999955e+03 8.740000000000000000e+02 0.000000000000000000e+00 0.000000000000000000e+00 0.000000000000000000e+00 0.000000000000000000e+00 0.000000000000000000e+00 0.000000000000000000e+00 0.000000000000000000e+00 0.000000000000000000e+00 0.000000000000000000e+00 0.000000000000000000e+00 0.000000000000000000e+00 0.000000000000000000e+00 0.000000000000000000e+00 0.000000000000000000e+00 0.000000000000000000e+00 0.000000000000000000e+00 0.000000000000000000e+00 0.000000000000000000e+00 0.000000000000000000e+00 0.000000000000000000e+00 0.000000000000000000e+00 0.000000000000000000e+00 0.000000000000000000e+00 0.000000000000000000e+00 0.000000000000000000e+00 0.000000000000000000e+00 0.000000000000000000e+00 0.000000000000000000e+00
1.867799999999999955e+03 1.861799999999999955e+03 1.838599999999999909e+03 1.867799999999999955e+03 1.848200000000000045e+03 1.847000000000000000e+03 1.842799999999999955e+03 1.833400000000000091e+03 1.801200000000000045e+03 1.808400000000000091e+03 1.731799999999999955e+03 1.712200000000000045e+03 1.651400000000000091e+03 1.653400000000000091e+03 1.615200000000000045e+03 1.617200000000000045e+03 1.604000000000000000e+03 1.604400000000000091e+03 1.568799999999999955e+03 1.563000000000000000e+03 1.576599999999999909e+03 1.579799999999999955e+03 1.574599999999999909e+03 1.561000000000000000e+03 1.548400000000000091e+03 1.591000000000000000e+03 1.601799999999999955e+03 1.544000000000000000e+03 1.558400000000000091e+03 1.559599999999999909e+03 1.558400000000000091e+03 1.343000000000000000e+03 9.773999999999999773e+02 0.000000000000000000e+00 0.000000000000000000e+00 0.000000000000000000e+00 0.000000000000000000e+00 0.000000000000000000e+00 0.000000000000000000e+00 0.000000000000000000e+00 0.000000000000000000e+00 0.000000000000000000e+00 0.000000000000000000e+00 0.000000000000000000e+00 0.000000000000000000e+00 0.000000000000000000e+00 0.000000000000000000e+00 0.000000000000000000e+00 0.000000000000000000e+00 0.000000000000000000e+00 0.000000000000000000e+00 0.000000000000000000e+00 0.000000000000000000e+00 0.000000000000000000e+00 0.000000000000000000e+00 0.000000000000000000e+00 0.000000000000000000e+00 0.000000000000000000e+00 0.000000000000000000e+00 0.000000000000000000e+00 0.000000000000000000e+00
1.919799999999999955e+03 1.952400000000000091e+03 1.942000000000000000e+03 1.937599999999999909e+03 1.940599999999999909e+03 1.933200000000000045e+03 1.904599999999999909e+03 1.931799999999999955e+03 1.896000000000000000e+03 1.900799999999999955e+03 1.872200000000000045e+03 1.812799999999999955e+03 1.759200000000000045e+03 1.779000000000000000e+03 1.705799999999999955e+03 1.685000000000000000e+03 1.708200000000000045e+03 1.695799999999999955e+03 1.638000000000000000e+03 1.660200000000000045e+03 1.614799999999999955e+03 1.655799999999999955e+03 1.655400000000000091e+03 1.628799999999999955e+03 1.640000000000000000e+03 1.636400000000000091e+03 1.622000000000000000e+03 1.640599999999999909e+03 1.658599999999999909e+03 1.675000000000000000e+03 1.656799999999999955e+03 1.407000000000000000e+03 1.020200000000000045e+03 0.000000000000000000e+00 0.000000000000000000e+00 0.000000000000000000e+00 0.000000000000000000e+00 0.000000000000000000e+00 0.000000000000000000e+00 0.000000000000000000e+00 0.000000000000000000e+00 0.000000000000000000e+00 0.000000000000000000e+00 0.000000000000000000e+00 0.000000000000000000e+00 0.000000000000000000e+00 0.000000000000000000e+00 0.000000000000000000e+00 0.000000000000000000e+00 0.000000000000000000e+00 0.000000000000000000e+00 0.000000000000000000e+00 0.000000000000000000e+00 0.000000000000000000e+00 0.000000000000000000e+00 0.000000000000000000e+00 0.000000000000000000e+00 0.000000000000000000e+00 0.000000000000000000e+00 0.000000000000000000e+00 0.000000000000000000e+00
2.010200000000000045e+03 2.045799999999999955e+03 2.051199999999999818e+03 2.026400000000000091e+03 2.023000000000000000e+03 2.025799999999999955e+03 2.032200000000000045e+03 2.026400000000000091e+03 1.991400000000000091e+03 2.010599999999999909e+03 1.965400000000000091e+03 1.940799999999999955e+03 1.902400000000000091e+03 1.846799999999999955e+03 1.838200000000000045e+03 1.835400000000000091e+03 1.810599999999999909e+03 1.775400000000000091e+03 1.765400000000000091e+03 1.765000000000000000e+03 1.765599999999999909e+03 1.760799999999999955e+03 1.730599999999999909e+03 1.711799999999999955e+03 1.719799999999999955e+03 1.743400000000000091e+03 1.711400000000000091e+03 1.732400000000000091e+03 1.729000000000000000e+03 1.677799999999999955e+03 1.739599999999999909e+03 1.511799999999999955e+03 1.107400000000000091e+03 0.000000000000000000e+00 0.000000000000000000e+00 0.000000000000000000e+00 0.000000000000000000e+00 0.000000000000000000e+00 0.000000000000000000e+00 0.000000000000000000e+00 0.000000000000000000e+00 0.000000000000000000e+00 0.000000000000000000e+00 0.000000000000000000e+00 0.000000000000000000e+00 0.000000000000000000e+00 0.000000000000000000e+00 0.000000000000000000e+00 0.000000000000000000e+00 0.000000000000000000e+00 0.000000000000000000e+00 0.000000000000000000e+00 0.000000000000000000e+00 0.000000000000000000e+00 0.000000000000000000e+00 0.000000000000000000e+00 0.000000000000000000e+00 0.000000000000000000e+00 0.000000000000000000e+00 0.000000000000000000e+00 0.000000000000000000e+00
2.089199999999999818e+03 2.074800000000000182e+03 2.098800000000000182e+03 2.059000000000000000e+03 2.049000000000000000e+03 2.080599999999999909e+03 2.056199999999999818e+03 2.063199999999999818e+03 2.048400000000000091e+03 2.054199999999999818e+03 2.063199999999999818e+03 2.008400000000000091e+03 1.976400000000000091e+03 1.931400000000000091e+03 1.878799999999999955e+03 1.850599999999999909e+03 1.843599999999999909e+03 1.837200000000000045e+03 1.808799999999999955e+03 1.811799999999999955e+03 1.815000000000000000e+03 1.804599999999999909e+03 1.816599999999999909e+03 1.752799999999999955e+03 1.737599999999999909e+03 1.741400000000000091e+03 1.735599999999999909e+03 1.765799999999999955e+03 1.752599999999999909e+03 1.769000000000000000e+03 1.757000000000000000e+03 1.570000000000000000e+03 1.108000000000000000e+03 0.000000000000000000e+00 0.000000000000000000e+00 0.000000000000000000e+00 0.000000000000000000e+00 0.000000000000000000e+00 0.000000000000000000e+00 0.000000000000000000e+00 0.000000000000000000e+00 0.000000000000000000e+00 0.000000000000000000e+00 0.000000000000000000e+00 0.000000000000000000e+00 0.000000000000000000e+00 0.000000000000000000e+00 0.000000000000000000e+00 0.000000000000000000e+00 0.000000000000000000e+00 0.000000000000000000e+00 0.000000000000000000e+00 0.000000000000000000e+00 0.000000000000000000e+00 0.000000000000000000e+00 0.000000000000000000e+00 0.000000000000000000e+00 0.000000000000000000e+00 0.000000000000000000e+00 0.000000000000000000e+00 0.000000000000000000e+00
2.097800000000000182e+03 2.088000000000000000e+03 2.092400000000000091e+03 2.062400000000000091e+03 2.079800000000000182e+03 2.112199999999999818e+03 2.103800000000000182e+03 2.081400000000000091e+03 2.093400000000000091e+03 2.112800000000000182e+03 2.085400000000000091e+03 2.091199999999999818e+03 2.056400000000000091e+03 1.973200000000000045e+03 1.946000000000000000e+03 1.905000000000000000e+03 1.885599999999999909e+03 1.883200000000000045e+03 1.853799999999999955e+03 1.871000000000000000e+03 1.854799999999999955e+03 1.842000000000000000e+03 1.851799999999999955e+03 1.783400000000000091e+03 1.824799999999999955e+03 1.775400000000000091e+03 1.783599999999999909e+03 1.773599999999999909e+03 1.764599999999999909e+03 1.736200000000000045e+03 1.786200000000000045e+03 1.550599999999999909e+03 1.141000000000000000e+03 0.000000000000000000e+00 0.000000000000000000e+00 0.000000000000000000e+00 0.000000000000000000e+00 0.000000000000000000e+00 0.000000000000000000e+00 0.000000000000000000e+00 0.000000000000000000e+00 0.000000000000000000e+00 0.000000000000000000e+00 0.000000000000000000e+00 0.000000000000000000e+00 0.000000000000000000e+00 0.000000000000000000e+00 0.000000000000000000e+00 0.000000000000000000e+00 0.000000000000000000e+00 0.000000000000000000e+00 0.000000000000000000e+00 0.000000000000000000e+00 0.000000000000000000e+00 0.000000000000000000e+00 0.000000000000000000e+00 0.000000000000000000e+00 0.000000000000000000e+00 0.000000000000000000e+00 0.000000000000000000e+00 0.000000000000000000e+00
2.150599999999999909e+03 2.123599999999999909e+03 2.105599999999999909e+03 2.110400000000000091e+03 2.124800000000000182e+03 2.073800000000000182e+03 2.105400000000000091e+03 2.098199999999999818e+03 2.081199999999999818e+03 2.102800000000000182e+03 2.131800000000000182e+03 2.098400000000000091e+03 2.078000000000000000e+03 2.027599999999999909e+03 2.003400000000000091e+03 1.955799999999999955e+03 1.911599999999999909e+03 1.878000000000000000e+03 1.840599999999999909e+03 1.870799999999999955e+03 1.840599999999999909e+03 1.840599999999999909e+03 1.826599999999999909e+03 1.832799999999999955e+03 1.859200000000000045e+03 1.832200000000000045e+03 1.815599999999999909e+03 1.786400000000000091e+03 1.786000000000000000e+03 1.823000000000000000e+03 1.799000000000000000e+03 1.578799999999999955e+03 1.136799999999999955e+03 0.000000000000000000e+00 0.000000000000000000e+00 0.000000000000000000e+00 0.000000000000000000e+00 0.000000000000000000e+00 0.000000000000000000e+00 0.000000000000000000e+00 0.000000000000000000e+00 0.000000000000000000e+00 0.000000000000000000e+00 0.000000000000000000e+00 0.000000000000000000e+00 0.000000000000000000e+00 0.000000000000000000e+00 0.000000000000000000e+00 0.000000000000000000e+00 0.000000000000000000e+00 0.000000000000000000e+00 0.000000000000000000e+00 0.000000000000000000e+00 0.000000000000000000e+00 0.000000000000000000e+00 0.000000000000000000e+00 0.000000000000000000e+00 0.000000000000000000e+00 0.000000000000000000e+00 0.000000000000000000e+00 0.000000000000000000e+00
2.133400000000000091e+03 2.131199999999999818e+03 2.133400000000000091e+03 2.122000000000000000e+03 2.123000000000000000e+03 2.088599999999999909e+03 2.096400000000000091e+03 2.135599999999999909e+03 2.107800000000000182e+03 2.113599999999999909e+03 2.096599999999999909e+03 2.048800000000000182e+03 2.099599999999999909e+03 2.076000000000000000e+03 2.034000000000000000e+03 1.981400000000000091e+03 1.943200000000000045e+03 1.906200000000000045e+03 1.866799999999999955e+03 1.859400000000000091e+03 1.838000000000000000e+03 1.885200000000000045e+03 1.859200000000000045e+03 1.847599999999999909e+03 1.851000000000000000e+03 1.850200000000000045e+03 1.846000000000000000e+03 1.845799999999999955e+03 1.838400000000000091e+03 1.777200000000000045e+03 1.801599999999999909e+03 1.580200000000000045e+03 1.166200000000000045e+03 0.000000000000000000e+00 0.000000000000000000e+00 0.000000000000000000e+00 0.000000000000000000e+00 0.000000000000000000e+00 0.000000000000000000e+00 0.000000000000000000e+00 0.000000000000000000e+00 0.000000000000000000e+00 0.000000000000000000e+00 0.000000000000000000e+00 0.000000000000000000e+00 0.000000000000000000e+00 0.000000000000000000e+00 0.000000000000000000e+00 0.000000000000000000e+00 0.000000000000000000e+00 0.000000000000000000e+00 0.000000000000000000e+00 0.000000000000000000e+00 0.000000000000000000e+00 0.000000000000000000e+00 0.000000000000000000e+00 0.000000000000000000e+00 0.000000000000000000e+00 0.000000000000000000e+00 0.000000000000000000e+00 0.000000000000000000e+00
2.080400000000000091e+03 2.156400000000000091e+03 2.122199999999999818e+03 2.135800000000000182e+03 2.124400000000000091e+03 2.137599999999999909e+03 2.116000000000000000e+03 2.098400000000000091e+03 2.134800000000000182e+03 2.122800000000000182e+03 2.104000000000000000e+03 2.097599999999999909e+03 2.083000000000000000e+03 2.087800000000000182e+03 2.085599999999999909e+03 2.056800000000000182e+03 2.006599999999999909e+03 1.951799999999999955e+03 1.917599999999999909e+03 1.897799999999999955e+03 1.863400000000000091e+03 1.849400000000000091e+03 1.875599999999999909e+03 1.856200000000000045e+03 1.849799999999999955e+03 1.835000000000000000e+03 1.864799999999999955e+03 1.852200000000000045e+03 1.847599999999999909e+03 1.806400000000000091e+03 1.812799999999999955e+03 1.603799999999999955e+03 1.156200000000000045e+03 3.000000000000000000e+00 0.000000000000000000e+00 0.000000000000000000e+00 0.000000000000000000e+00 0.000000000000000000e+00 0.000000000000000000e+00 0.000000000000000000e+00 0.000000000000000000e+00 0.000000000000000000e+00 0.000000000000000000e+00 0.000000000000000000e+00 0.000000000000000000e+00 0.000000000000000000e+00 0.000000000000000000e+00 0.000000000000000000e+00 0.000000000000000000e+00 0.000000000000000000e+00 0.000000000000000000e+00 0.000000000000000000e+00 0.000000000000000000e+00 0.000000000000000000e+00 0.000000000000000000e+00 0.000000000000000000e+00 0.000000000000000000e+00 0.000000000000000000e+00 0.000000000000000000e+00 0.000000000000000000e+00 0.000000000000000000e+00
2.530000000000000000e+03 2.541400000000000091e+03 2.536199999999999818e+03 2.547599999999999909e+03 2.519000000000000000e+03 2.532599999999999909e+03 2.532800000000000182e+03 2.567000000000000000e+03 2.546400000000000091e+03 2.527400000000000091e+03 2.535800000000000182e+03 2.550000000000000000e+03 2.524000000000000000e+03 2.553000000000000000e+03 2.535199999999999818e+03 2.473800000000000182e+03 2.454199999999999818e+03 2.385000000000000000e+03 2.305199999999999818e+03 2.244400000000000091e+03 2.240199999999999818e+03 2.196199999999999818e+03 2.207800000000000182e+03 2.233000000000000000e+03 2.198000000000000000e+03 2.207199999999999818e+03 2.172199999999999818e+03 2.234800000000000182e+03 2.207199999999999818e+03 2.196000000000000000e+03 2.143800000000000182e+03 1.909200000000000045e+03 1.369200000000000045e+03 0.000000000000000000e+00 0.000000000000000000e+00 0.000000000000000000e+00 0.000000000000000000e+00 0.000000000000000000e+00 0.000000000000000000e+00 0.000000000000000000e+00 0.000000000000000000e+00 0.000000000000000000e+00 0.000000000000000000e+00 0.000000000000000000e+00 0.000000000000000000e+00 0.000000000000000000e+00 0.000000000000000000e+00 0.000000000000000000e+00 0.000000000000000000e+00 0.000000000000000000e+00 0.000000000000000000e+00 0.000000000000000000e+00 0.000000000000000000e+00 0.000000000000000000e+00 0.000000000000000000e+00 0.000000000000000000e+00 0.000000000000000000e+00 0.000000000000000000e+00 0.000000000000000000e+00 0.000000000000000000e+00 0.000000000000000000e+00
2.877800000000000182e+03 2.901800000000000182e+03 2.874599999999999909e+03 2.906800000000000182e+03 2.876199999999999818e+03 2.933400000000000091e+03 2.909800000000000182e+03 2.927000000000000000e+03 2.910599999999999909e+03 2.922599999999999909e+03 2.888199999999999818e+03 2.944000000000000000e+03 2.910400000000000091e+03 2.903800000000000182e+03 2.881400000000000091e+03 2.870800000000000182e+03 2.807599999999999909e+03 2.800800000000000182e+03 2.703599999999999909e+03 2.626599999999999909e+03 2.589599999999999909e+03 2.535000000000000000e+03 2.566599999999999909e+03 2.526800000000000182e+03 2.532400000000000091e+03 2.547599999999999909e+03 2.517599999999999909e+03 2.509800000000000182e+03 2.516000000000000000e+03 2.531599999999999909e+03 2.464599999999999909e+03 2.225400000000000091e+03 1.618799999999999955e+03 5.079999999999999716e+01 0.000000000000000000e+00 0.000000000000000000e+00 0.000000000000000000e+00 0.000000000000000000e+00 0.000000000000000000e+00 0.000000000000000000e+00 0.000000000000000000e+00 0.000000000000000000e+00 0.000000000000000000e+00 0.000000000000000000e+00 0.000000000000000000e+00 0.000000000000000000e+00 0.000000000000000000e+00 0.000000000000000000e+00 0.000000000000000000e+00 0.000000000000000000e+00 0.000000000000000000e+00 0.000000000000000000e+00 0.000000000000000000e+00 0.000000000000000000e+00 0.000000000000000000e+00 0.000000000000000000e+00 0.000000000000000000e+00 0.000000000000000000e+00 0.000000000000000000e+00 0.000000000000000000e+00 0.000000000000000000e+00
1.192900000000000000e+04 1.175679999999999927e+04 1.184039999999999964e+04 1.179920000000000073e+04 1.178920000000000073e+04 1.178339999999999964e+04 1.183300000000000000e+04 1.177320000000000073e+04 1.177239999999999964e+04 1.176300000000000000e+04 1.178439999999999964e+04 1.183120000000000073e+04 1.180339999999999964e+04 1.183739999999999964e+04 1.191079999999999927e+04 1.173320000000000073e+04 1.174500000000000000e+04 1.179139999999999964e+04 1.190639999999999964e+04 1.188779999999999927e+04 1.183920000000000073e+04 1.178060000000000036e+04 1.170179999999999927e+04 1.175839999999999964e+04 1.173720000000000073e+04 1.177239999999999964e+04 1.179460000000000036e+04 1.185860000000000036e+04 1.189239999999999964e+04 1.162639999999999964e+04 1.162839999999999964e+04 1.172900000000000000e+04 1.161720000000000073e+04 1.606599999999999909e+03 0.000000000000000000e+00 0.000000000000000000e+00 0.000000000000000000e+00 0.000000000000000000e+00 0.000000000000000000e+00 0.000000000000000000e+00 0.000000000000000000e+00 0.000000000000000000e+00 0.000000000000000000e+00 0.000000000000000000e+00 0.000000000000000000e+00 0.000000000000000000e+00 0.000000000000000000e+00 0.000000000000000000e+00 0.000000000000000000e+00 0.000000000000000000e+00 0.000000000000000000e+00 0.000000000000000000e+00 0.000000000000000000e+00 0.000000000000000000e+00 0.000000000000000000e+00 0.000000000000000000e+00 0.000000000000000000e+00 0.000000000000000000e+00 0.000000000000000000e+00 0.000000000000000000e+00 0.000000000000000000e+00
1.201800000000000000e+04 1.201100000000000000e+04 1.204320000000000073e+04 1.201379999999999927e+04 1.202160000000000036e+04 1.198160000000000036e+04 1.199560000000000036e+04 1.202020000000000073e+04 1.200039999999999964e+04 1.203000000000000000e+04 1.202879999999999927e+04 1.202679999999999927e+04 1.199720000000000073e+04 1.201120000000000073e+04 1.199439999999999964e+04 1.199839999999999964e+04 1.200739999999999964e+04 1.199979999999999927e+04 1.202679999999999927e+04 1.195100000000000000e+04 1.201239999999999964e+04 1.204260000000000036e+04 1.201400000000000000e+04 1.200360000000000036e+04 1.200220000000000073e+04 1.202439999999999964e+04 1.200339999999999964e+04 1.201820000000000073e+04 1.197300000000000000e+04 1.199679999999999927e+04 1.195860000000000036e+04 1.204079999999999927e+04 1.199700000000000000e+04 1.196500000000000000e+04 6.252000000000000455e+02 0.000000000000000000e+00 0.000000000000000000e+00 0.000000000000000000e+00 0.000000000000000000e+00 0.000000000000000000e+00 0.000000000000000000e+00 0.000000000000000000e+00 0.000000000000000000e+00 0.000000000000000000e+00 0.000000000000000000e+00 0.000000000000000000e+00 0.000000000000000000e+00 0.000000000000000000e+00 0.000000000000000000e+00 0.000000000000000000e+00 0.000000000000000000e+00 0.000000000000000000e+00 0.000000000000000000e+00 0.000000000000000000e+00 0.000000000000000000e+00 0.000000000000000000e+00 0.000000000000000000e+00 0.000000000000000000e+00 0.000000000000000000e+00 0.000000000000000000e+00 0.000000000000000000e+00
1.197820000000000073e+04 1.193839999999999964e+04 1.196539999999999964e+04 1.195800000000000000e+04 1.195820000000000073e+04 1.193400000000000000e+04 1.201039999999999964e+04 1.193939999999999964e+04 1.196839999999999964e+04 1.193120000000000073e+04 1.201060000000000036e+04 1.195660000000000036e+04 1.195020000000000073e+04 1.198500000000000000e+04 1.191379999999999927e+04 1.195660000000000036e+04 1.196239999999999964e+04 1.195439999999999964e+04 1.195439999999999964e+04 1.193679999999999927e+04 1.195900000000000000e+04 1.195700000000000000e+04 1.199400000000000000e+04 1.198620000000000073e+04 1.202039999999999964e+04 1.190179999999999927e+04 1.193179999999999927e+04 1.193700000000000000e+04 1.199560000000000036e+04 1.192939999999999964e+04 1.203420000000000073e+04 1.194339999999999964e+04 1.196179999999999927e+04 1.199760000000000036e+04 8.638799999999999272e+03 0.000000000000000000e+00 0.000000000000000000e+00 0.000000000000000000e+00 0.000000000000000000e+00 0.000000000000000000e+00 0.000000000000000000e+00 0.000000000000000000e+00 0.000000000000000000e+00 0.000000000000000000e+00 0.000000000000000000e+00 0.000000000000000000e+00 0.000000000000000000e+00 0.000000000000000000e+00 0.000000000000000000e+00 0.000000000000000000e+00 0.000000000000000000e+00 0.000000000000000000e+00 0.000000000000000000e+00 0.000000000000000000e+00 0.000000000000000000e+00 0.000000000000000000e+00 0.000000000000000000e+00 0.000000000000000000e+00 0.000000000000000000e+00 0.000000000000000000e+00 0.000000000000000000e+00
1.185220000000000073e+04 1.191060000000000036e+04 1.185579999999999927e+04 1.185939999999999964e+04 1.189139999999999964e+04 1.188839999999999964e+04 1.187439999999999964e+04 1.188700000000000000e+04 1.189220000000000073e+04 1.186800000000000000e+04 1.189760000000000036e+04 1.182920000000000073e+04 1.190279999999999927e+04 1.188100000000000000e+04 1.186160000000000036e+04 1.185839999999999964e+04 1.186160000000000036e+04 1.192420000000000073e+04 1.186560000000000036e+04 1.188020000000000073e+04 1.189739999999999964e+04 1.191479999999999927e+04 1.183720000000000073e+04 1.183539999999999964e+04 1.189339999999999964e+04 1.187679999999999927e+04 1.186520000000000073e+04 1.189700000000000000e+04 1.178920000000000073e+04 1.186420000000000073e+04 1.188739999999999964e+04 1.192700000000000000e+04 1.187760000000000036e+04 1.199860000000000036e+04 1.190939999999999964e+04 4.257800000000000182e+03 1.761000000000000000e+03 5.927999999999999545e+02 0.000000000000000000e+00 0.000000000000000000e+00 0.000000000000000000e+00 0.000000000000000000e+00 0.000000000000000000e+00 0.000000000000000000e+00 0.000000000000000000e+00 0.000000000000000000e+00 0.000000000000000000e+00 0.000000000000000000e+00 0.000000000000000000e+00 0.000000000000000000e+00 0.000000000000000000e+00 0.000000000000000000e+00 0.000000000000000000e+00 0.000000000000000000e+00 0.000000000000000000e+00 0.000000000000000000e+00 0.000000000000000000e+00 0.000000000000000000e+00 0.000000000000000000e+00 0.000000000000000000e+00 0.000000000000000000e+00
1.187060000000000036e+04 1.177579999999999927e+04 1.178439999999999964e+04 1.171860000000000036e+04 1.170339999999999964e+04 1.173900000000000000e+04 1.178060000000000036e+04 1.175060000000000036e+04 1.182679999999999927e+04 1.174439999999999964e+04 1.171620000000000073e+04 1.174560000000000036e+04 1.178060000000000036e+04 1.176279999999999927e+04 1.167579999999999927e+04 1.176820000000000073e+04 1.173220000000000073e+04 1.173020000000000073e+04 1.179800000000000000e+04 1.177939999999999964e+04 1.175139999999999964e+04 1.172820000000000073e+04 1.170939999999999964e+04 1.176460000000000036e+04 1.176579999999999927e+04 1.178900000000000000e+04 1.174920000000000073e+04 1.174320000000000073e+04 1.173600000000000000e+04 1.180420000000000073e+04 1.171179999999999927e+04 1.176320000000000073e+04 1.174500000000000000e+04 1.193320000000000073e+04 1.207820000000000073e+04 1.111839999999999964e+04 6.442800000000000182e+03 6.242000000000000455e+02 6.232000000000000455e+02 0.000000000000000000e+00 0.000000000000000000e+00 0.000000000000000000e+00 0.000000000000000000e+00 0.000000000000000000e+00 0.000000000000000000e+00 0.000000000000000000e+00 0.000000000000000000e+00 0.000000000000000000e+00 0.000000000000000000e+00 0.000000000000000000e+00 0.000000000000000000e+00 0.000000000000000000e+00 0.000000000000000000e+00 0.000000000000000000e+00 0.000000000000000000e+00 0.000000000000000000e+00 0.000000000000000000e+00 0.000000000000000000e+00 0.000000000000000000e+00 0.000000000000000000e+00 0.000000000000000000e+00
1.163320000000000073e+04 1.166660000000000036e+04 1.164560000000000036e+04 1.163939999999999964e+04 1.163420000000000073e+04 1.161679999999999927e+04 1.162179999999999927e+04 1.168339999999999964e+04 1.162620000000000073e+04 1.161579999999999927e+04 1.166239999999999964e+04 1.160520000000000073e+04 1.166079999999999927e+04 1.157639999999999964e+04 1.169500000000000000e+04 1.169139999999999964e+04 1.166860000000000036e+04 1.158200000000000000e+04 1.164279999999999927e+04 1.159320000000000073e+04 1.163079999999999927e+04 1.161079999999999927e+04 1.169420000000000073e+04 1.164779999999999927e+04 1.162579999999999927e+04 1.160700000000000000e+04 1.166720000000000073e+04 1.166339999999999964e+04 1.160800000000000000e+04 1.158060000000000036e+04 1.166439999999999964e+04 1.163700000000000000e+04 1.166179999999999927e+04 1.193660000000000036e+04 1.211520000000000073e+04 1.200539999999999964e+04 8.036000000000000000e+03 4.856800000000000182e+03 6.237999999999999545e+02 6.230000000000000000e+02 7.979999999999999716e+01 0.000000000000000000e+00 0.000000000000000000e+00 0.000000000000000000e+00 0.000000000000000000e+00 0.000000000000000000e+00 0.000000000000000000e+00 0.000000000000000000e+00 0.000000000000000000e+00 0.000000000000000000e+00 0.000000000000000000e+00 0.000000000000000000e+00 0.000000000000000000e+00 0.000000000000000000e+00 0.000000000000000000e+00 0.000000000000000000e+00 0.000000000000000000e+00 0.000000000000000000e+00 0.000000000000000000e+00 0.000000000000000000e+00 0.000000000000000000e+00
1.144200000000000000e+04 1.153260000000000036e+04 1.148860000000000036e+04 1.158700000000000000e+04 1.147200000000000000e+04 1.149839999999999964e+04 1.155160000000000036e+04 1.155120000000000073e+04 1.155479999999999927e+04 1.152760000000000036e+04 1.149339999999999964e+04 1.148620000000000073e+04 1.150739999999999964e+04 1.148320000000000073e+04 1.148379999999999927e+04 1.147020000000000073e+04 1.154879999999999927e+04 1.148300000000000000e+04 1.154379999999999927e+04 1.149939999999999964e+04 1.153420000000000073e+04 1.155020000000000073e+04 1.153220000000000073e+04 1.149520000000000073e+04 1.154600000000000000e+04 1.151820000000000073e+04 1.142900000000000000e+04 1.151739999999999964e+04 1.154200000000000000e+04 1.149360000000000036e+04 1.150039999999999964e+04 1.152679999999999927e+04 1.156720000000000073e+04 1.188760000000000036e+04 1.207439999999999964e+04 1.150339999999999964e+04 9.468799999999999272e+03 5.560199999999999818e+03 4.008599999999999909e+03 2.808000000000000000e+03 1.256000000000000000e+03 2.539999999999999858e+01 0.000000000000000000e+00 0.000000000000000000e+00 0.000000000000000000e+00 0.000000000000000000e+00 0.000000000000000000e+00 0.000000000000000000e+00 0.000000000000000000e+00 0.000000000000000000e+00 0.000000000000000000e+00 0.000000000000000000e+00 0.000000000000000000e+00 0.000000000000000000e+00 0.000000000000000000e+00 0.000000000000000000e+00 0.000000000000000000e+00 0.000000000000000000e+00 0.000000000000000000e+00 0.000000000000000000e+00 0.000000000000000000e+00
1.141879999999999927e+04 1.148460000000000036e+04 1.143279999999999927e+04 1.143900000000000000e+04 1.144320000000000073e+04 1.143060000000000036e+04 1.144560000000000036e+04 1.142460000000000036e+04 1.148920000000000073e+04 1.149579999999999927e+04 1.144939999999999964e+04 1.149000000000000000e+04 1.144620000000000073e+04 1.144300000000000000e+04 1.140379999999999927e+04 1.147660000000000036e+04 1.144079999999999927e+04 1.139060000000000036e+04 1.145200000000000000e+04 1.141260000000000036e+04 1.143400000000000000e+04 1.145079999999999927e+04 1.138300000000000000e+04 1.136200000000000000e+04 1.144800000000000000e+04 1.141379999999999927e+04 1.142060000000000036e+04 1.152139999999999964e+04 1.148979999999999927e+04 1.144879999999999927e+04 1.153120000000000073e+04 1.151220000000000073e+04 1.152000000000000000e+04 1.183860000000000036e+04 1.210000000000000000e+04 1.203979999999999927e+04 9.919200000000000728e+03 7.496800000000000182e+03 6.086399999999999636e+03 1.539799999999999955e+03 9.537999999999999545e+02 3.979999999999999716e+01 0.000000000000000000e+00 0.000000000000000000e+00 0.000000000000000000e+00 0.000000000000000000e+00 0.000000000000000000e+00 0.000000000000000000e+00 0.000000000000000000e+00 0.000000000000000000e+00 0.000000000000000000e+00 0.000000000000000000e+00 0.000000000000000000e+00 0.000000000000000000e+00 0.000000000000000000e+00 0.000000000000000000e+00 0.000000000000000000e+00 0.000000000000000000e+00 0.000000000000000000e+00 0.000000000000000000e+00 0.000000000000000000e+00
1.133239999999999964e+04 1.140479999999999927e+04 1.142600000000000000e+04 1.132860000000000036e+04 1.138760000000000036e+04 1.142879999999999927e+04 1.141460000000000036e+04 1.137779999999999927e+04 1.139800000000000000e+04 1.140860000000000036e+04 1.131979999999999927e+04 1.136379999999999927e+04 1.144400000000000000e+04 1.133520000000000073e+04 1.136479999999999927e+04 1.132479999999999927e+04 1.136979999999999927e+04 1.137239999999999964e+04 1.140039999999999964e+04 1.135320000000000073e+04 1.135139999999999964e+04 1.138600000000000000e+04 1.140600000000000000e+04 1.139139999999999964e+04 1.142000000000000000e+04 1.138220000000000073e+04 1.143920000000000073e+04 1.135639999999999964e+04 1.144320000000000073e+04 1.141660000000000036e+04 1.140500000000000000e+04 1.137760000000000036e+04 1.144760000000000036e+04 1.176520000000000073e+04 1.205739999999999964e+04 1.196260000000000036e+04 9.599200000000000728e+03 8.770600000000000364e+03 7.262600000000000364e+03 6.324800000000000182e+03 1.590200000000000045e+03 3.350000000000000000e+02 0.000000000000000000e+00 0.000000000000000000e+00 0.000000000000000000e+00 0.000000000000000000e+00 0.000000000000000000e+00 0.000000000000000000e+00 0.000000000000000000e+00 0.000000000000000000e+00 0.000000000000000000e+00 0.000000000000000000e+00 0.000000000000000000e+00 0.000000000000000000e+00 0.000000000000000000e+00 0.000000000000000000e+00 0.000000000000000000e+00 0.000000000000000000e+00 0.000000000000000000e+00 0.000000000000000000e+00 0.000000000000000000e+00
1.143360000000000036e+04 1.139239999999999964e+04 1.136000000000000000e+04 1.138279999999999927e+04 1.137960000000000036e+04 1.133339999999999964e+04 1.130339999999999964e+04 1.140860000000000036e+04 1.139220000000000073e+04 1.132660000000000036e+04 1.134839999999999964e+04 1.132900000000000000e+04 1.134320000000000073e+04 1.140320000000000073e+04 1.130739999999999964e+04 1.134000000000000000e+04 1.129439999999999964e+04 1.140120000000000073e+04 1.138679999999999927e+04 1.128920000000000073e+04 1.135220000000000073e+04 1.131200000000000000e+04 1.129560000000000036e+04 1.137139999999999964e+04 1.137520000000000073e+04 1.143020000000000073e+04 1.139300000000000000e+04 1.132279999999999927e+04 1.134339999999999964e+04 1.139179999999999927e+04 1.146179999999999927e+04 1.136460000000000036e+04 1.140520000000000073e+04 1.179439999999999964e+04 1.208800000000000000e+04 1.186279999999999927e+04 1.006260000000000036e+04 7.847600000000000364e+03 8.368799999999999272e+03 5.979800000000000182e+03 2.613000000000000000e+03 9.016000000000000227e+02 5.239999999999999858e+01 2.400000000000000000e+01 8.000000000000000000e+00 0.000000000000000000e+00 0.000000000000000000e+00 0.000000000000000000e+00 0.000000000000000000e+00 0.000000000000000000e+00 0.000000000000000000e+00 0.000000000000000000e+00 0.000000000000000000e+00 0.000000000000000000e+00 0.000000000000000000e+00 0.000000000000000000e+00 0.000000000000000000e+00 0.000000000000000000e+00 0.000000000000000000e+00 0.000000000000000000e+00 0.000000000000000000e+00
1.140700000000000000e+04 1.132320000000000073e+04 1.137739999999999964e+04 1.144339999999999964e+04 1.136039999999999964e+04 1.135800000000000000e+04 1.133020000000000073e+04 1.132739999999999964e+04 1.136520000000000073e+04 1.141160000000000036e+04 1.137479999999999927e+04 1.131239999999999964e+04 1.130500000000000000e+04 1.140579999999999927e+04 1.133639999999999964e+04 1.132939999999999964e+04 1.134400000000000000e+04 1.134979999999999927e+04 1.130760000000000036e+04 1.130500000000000000e+04 1.136500000000000000e+04 1.132600000000000000e+04 1.136879999999999927e+04 1.137439999999999964e+04 1.137560000000000036e+04 1.138100000000000000e+04 1.137520000000000073e+04 1.138039999999999964e+04 1.141379999999999927e+04 1.131660000000000036e+04 1.140400000000000000e+04 1.135939999999999964e+04 1.136600000000000000e+04 1.173000000000000000e+04 1.210820000000000073e+04 1.197500000000000000e+04 1.027979999999999927e+04 9.432600000000000364e+03 8.493600000000000364e+03 6.392399999999999636e+03 5.437000000000000000e+03 4.338000000000000114e+02 8.259999999999999432e+01 2.980000000000000071e+01 2.939999999999999858e+01 1.100000000000000000e+01 0.000000000000000000e+00 0.000000000000000000e+00 0.000000000000000000e+00 0.000000000000000000e+00 0.000000000000000000e+00 0.000000000000000000e+00 0.000000000000000000e+00 0.000000000000000000e+00 0.000000000000000000e+00 0.000000000000000000e+00 0.000000000000000000e+00 0.000000000000000000e+00 0.000000000000000000e+00 0.000000000000000000e+00 0.000000000000000000e+00
1.143520000000000073e+04 1.136600000000000000e+04 1.138920000000000073e+04 1.137739999999999964e+04 1.132060000000000036e+04 1.136739999999999964e+04 1.137239999999999964e+04 1.140060000000000036e+04 1.132160000000000036e+04 1.136839999999999964e+04 1.137200000000000000e+04 1.131839999999999964e+04 1.132539999999999964e+04 1.136679999999999927e+04 1.133520000000000073e+04 1.129079999999999927e+04 1.134179999999999927e+04 1.131739999999999964e+04 1.132900000000000000e+04 1.136039999999999964e+04 1.137400000000000000e+04 1.131100000000000000e+04 1.134960000000000036e+04 1.132679999999999927e+04 1.134479999999999927e+04 1.140460000000000036e+04 1.137339999999999964e+04 1.136360000000000036e+04 1.133339999999999964e+04 1.138120000000000073e+04 1.131860000000000036e+04 1.139920000000000073e+04 1.138139999999999964e+04 1.167760000000000036e+04 1.207100000000000000e+04 1.163039999999999964e+04 1.069720000000000073e+04 8.770600000000000364e+03 7.850800000000000182e+03 8.006600000000000364e+03 4.890800000000000182e+03 1.177200000000000045e+03 1.778000000000000114e+02 3.979999999999999716e+01 3.399999999999999911e+00 1.400000000000000000e+01 8.800000000000000711e+00 0.000000000000000000e+00 0.000000000000000000e+00 0.000000000000000000e+00 0.000000000000000000e+00 0.000000000000000000e+00 0.000000000000000000e+00 0.000000000000000000e+00 0.000000000000000000e+00 0.000000000000000000e+00 0.000000000000000000e+00 0.000000000000000000e+00 0.000000000000000000e+00 0.000000000000000000e+00 0.000000000000000000e+00
1.135539999999999964e+04 1.135679999999999927e+04 1.131960000000000036e+04 1.132779999999999927e+04 1.134439999999999964e+04 1.134479999999999927e+04 1.143900000000000000e+04 1.138700000000000000e+04 1.130979999999999927e+04 1.136420000000000073e+04 1.132760000000000036e+04 1.140439999999999964e+04 1.137400000000000000e+04 1.135139999999999964e+04 1.132179999999999927e+04 1.132979999999999927e+04 1.135439999999999964e+04 1.141579999999999927e+04 1.133279999999999927e+04 1.134639999999999964e+04 1.141079999999999927e+04 1.143520000000000073e+04 1.130620000000000073e+04 1.132360000000000036e+04 1.134400000000000000e+04 1.130539999999999964e+04 1.139100000000000000e+04 1.139420000000000073e+04 1.134060000000000036e+04 1.138139999999999964e+04 1.138579999999999927e+04 1.139320000000000073e+04 1.141760000000000036e+04 1.159679999999999927e+04 1.207560000000000036e+04 1.212100000000000000e+04 1.083739999999999964e+04 9.518200000000000728e+03 8.588000000000000000e+03 8.489200000000000728e+03 6.212199999999999818e+03 1.796400000000000091e+03 2.534000000000000057e+02 1.545999999999999943e+02 2.719999999999999929e+01 6.799999999999999822e+00 3.399999999999999911e+00 1.019999999999999929e+01 5.799999999999999822e+00 2.399999999999999911e+00 0.000000000000000000e+00 0.000000000000000000e+00 0.000000000000000000e+00 0.000000000000000000e+00 0.000000000000000000e+00 0.000000000000000000e+00 0.000000000000000000e+00 0.000000000000000000e+00 0.000000000000000000e+00 0.000000000000000000e+00 0.000000000000000000e+00
1.136239999999999964e+04 1.133660000000000036e+04 1.140820000000000073e+04 1.134979999999999927e+04 1.130260000000000036e+04 1.132439999999999964e+04 1.135820000000000073e+04 1.137860000000000036e+04 1.134560000000000036e+04 1.133900000000000000e+04 1.134400000000000000e+04 1.133139999999999964e+04 1.130239999999999964e+04 1.137660000000000036e+04 1.130960000000000036e+04 1.132920000000000073e+04 1.134520000000000073e+04 1.133279999999999927e+04 1.135200000000000000e+04 1.133279999999999927e+04 1.133920000000000073e+04 1.133279999999999927e+04 1.137079999999999927e+04 1.133960000000000036e+04 1.134520000000000073e+04 1.137579999999999927e+04 1.134639999999999964e+04 1.139860000000000036e+04 1.135160000000000036e+04 1.138320000000000073e+04 1.135439999999999964e+04 1.134779999999999927e+04 1.137979999999999927e+04 1.150939999999999964e+04 1.202579999999999927e+04 1.212420000000000073e+04 1.098939999999999964e+04 9.453799999999999272e+03 8.710799999999999272e+03 6.784399999999999636e+03 7.575000000000000000e+03 2.574800000000000182e+03 7.060000000000000000e+02 2.094000000000000057e+02 4.320000000000000284e+01 1.240000000000000036e+01 5.599999999999999645e+00 6.200000000000000178e+00 5.799999999999999822e+00 0.000000000000000000e+00 0.000000000000000000e+00 0.000000000000000000e+00 0.000000000000000000e+00 0.000000000000000000e+00 0.000000000000000000e+00 0.000000000000000000e+00 0.000000000000000000e+00 0.000000000000000000e+00 0.000000000000000000e+00 0.000000000000000000e+00 0.000000000000000000e+00
1.141279999999999927e+04 1.140800000000000000e+04 1.135639999999999964e+04 1.135779999999999927e+04 1.138520000000000073e+04 1.138139999999999964e+04 1.140000000000000000e+04 1.135879999999999927e+04 1.133979999999999927e+04 1.135779999999999927e+04 1.131739999999999964e+04 1.131600000000000000e+04 1.136860000000000036e+04 1.132920000000000073e+04 1.138300000000000000e+04 1.128600000000000000e+04 1.131360000000000036e+04 1.139820000000000073e+04 1.131539999999999964e+04 1.136020000000000073e+04 1.128300000000000000e+04 1.134320000000000073e+04 1.133700000000000000e+04 1.136879999999999927e+04 1.132039999999999964e+04 1.142100000000000000e+04 1.136079999999999927e+04 1.136360000000000036e+04 1.129020000000000073e+04 1.137439999999999964e+04 1.134479999999999927e+04 1.135700000000000000e+04 1.128679999999999927e+04 1.137839999999999964e+04 1.189579999999999927e+04 1.206460000000000036e+04 1.195979999999999927e+04 9.574600000000000364e+03 8.698200000000000728e+03 6.048600000000000364e+03 5.811199999999999818e+03 4.126800000000000182e+03 7.396000000000000227e+02 2.500000000000000000e+02 5.479999999999999716e+01 2.900000000000000000e+01 1.200000000000000000e+01 6.799999999999999822e+00 2.319999999999999929e+01 2.399999999999999911e+00 1.300000000000000000e+01 6.799999999999999822e+00 2.399999999999999911e+00 9.000000000000000000e+00 0.000000000000000000e+00 0.000000000000000000e+00 0.000000000000000000e+00 0.000000000000000000e+00 0.000000000000000000e+00 0.000000000000000000e+00 0.000000000000000000e+00
1.133739999999999964e+04 1.136160000000000036e+04 1.133820000000000073e+04 1.135179999999999927e+04 1.129300000000000000e+04 1.140420000000000073e+04 1.134579999999999927e+04 1.134779999999999927e+04 1.134220000000000073e+04 1.134539999999999964e+04 1.135160000000000036e+04 1.135100000000000000e+04 1.132160000000000036e+04 1.133160000000000036e+04 1.134920000000000073e+04 1.131339999999999964e+04 1.136479999999999927e+04 1.131600000000000000e+04 1.135760000000000036e+04 1.125020000000000073e+04 1.134860000000000036e+04 1.130860000000000036e+04 1.134979999999999927e+04 1.129020000000000073e+04 1.134960000000000036e+04 1.136100000000000000e+04 1.134939999999999964e+04 1.130760000000000036e+04 1.129300000000000000e+04 1.136260000000000036e+04 1.129760000000000036e+04 1.146100000000000000e+04 1.134239999999999964e+04 1.134120000000000073e+04 1.154179999999999927e+04 1.199260000000000036e+04 1.206260000000000036e+04 1.054200000000000000e+04 8.315799999999999272e+03 8.092600000000000364e+03 7.700000000000000000e+03 6.530199999999999818e+03 1.740400000000000091e+03 4.833999999999999773e+02 1.180000000000000000e+02 6.179999999999999716e+01 4.739999999999999858e+01 1.019999999999999929e+01 1.540000000000000036e+01 8.599999999999999645e+00 1.359999999999999964e+01 7.200000000000000178e+00 2.399999999999999911e+00 3.399999999999999911e+00 0.000000000000000000e+00 0.000000000000000000e+00 0.000000000000000000e+00 0.000000000000000000e+00 0.000000000000000000e+00 0.000000000000000000e+00 0.000000000000000000e+00
1.138960000000000036e+04 1.136720000000000073e+04 1.135879999999999927e+04 1.133079999999999927e+04 1.138179999999999927e+04 1.139160000000000036e+04 1.131420000000000073e+04 1.138960000000000036e+04 1.137079999999999927e+04 1.144579999999999927e+04 1.134360000000000036e+04 1.139600000000000000e+04 1.134460000000000036e+04 1.140100000000000000e+04 1.137300000000000000e+04 1.138320000000000073e+04 1.135679999999999927e+04 1.136660000000000036e+04 1.136939999999999964e+04 1.134760000000000036e+04 1.136260000000000036e+04 1.134600000000000000e+04 1.138100000000000000e+04 1.135660000000000036e+04 1.137579999999999927e+04 1.141539999999999964e+04 1.137479999999999927e+04 1.135579999999999927e+04 1.139139999999999964e+04 1.135239999999999964e+04 1.134679999999999927e+04 1.129639999999999964e+04 1.130460000000000036e+04 1.137460000000000036e+04 1.137600000000000000e+04 1.172139999999999964e+04 1.204920000000000073e+04 1.206660000000000036e+04 1.036960000000000036e+04 9.092399999999999636e+03 7.146000000000000000e+03 7.133399999999999636e+03 5.361399999999999636e+03 1.260799999999999955e+03 3.490000000000000000e+02 1.584000000000000057e+02 8.959999999999999432e+01 6.020000000000000284e+01 7.459999999999999432e+01 3.639999999999999858e+01 2.399999999999999911e+00 1.639999999999999858e+01 1.980000000000000071e+01 5.799999999999999822e+00 2.100000000000000000e+01 0.000000000000000000e+00 7.599999999999999645e+00 0.000000000000000000e+00 0.000000000000000000e+00 0.000000000000000000e+00 0.000000000000000000e+00
1.163979999999999927e+04 1.167679999999999927e+04 1.169360000000000036e+04 1.171160000000000036e+04 1.162520000000000073e+04 1.170279999999999927e+04 1.171500000000000000e+04 1.176800000000000000e+04 1.167900000000000000e+04 1.166679999999999927e+04 1.169579999999999927e+04 1.166420000000000073e+04 1.162460000000000036e+04 1.171800000000000000e+04 1.169520000000000073e+04 1.165000000000000000e+04 1.167620000000000073e+04 1.163760000000000036e+04 1.162500000000000000e+04 1.170920000000000073e+04 1.166160000000000036e+04 1.170979999999999927e+04 1.166420000000000073e+04 1.171739999999999964e+04 1.172160000000000036e+04 1.177560000000000036e+04 1.171700000000000000e+04 1.166179999999999927e+04 1.168879999999999927e+04 1.164720000000000073e+04 1.161220000000000073e+04 1.165839999999999964e+04 1.162460000000000036e+04 1.181900000000000000e+04 1.171000000000000000e+04 1.185239999999999964e+04 1.187179999999999927e+04 1.209860000000000036e+04 1.211539999999999964e+04 9.958600000000000364e+03 8.496600000000000364e+03 5.593199999999999818e+03 4.307800000000000182e+03 3.203199999999999818e+03 3.094000000000000000e+03 3.123000000000000000e+03 3.087000000000000000e+03 3.054599999999999909e+03 3.034599999999999909e+03 3.082599999999999909e+03 3.122400000000000091e+03 3.101199999999999818e+03 3.099599999999999909e+03 3.080800000000000182e+03 3.089800000000000182e+03 3.086199999999999818e+03 3.105000000000000000e+03 3.077400000000000091e+03 3.074400000000000091e+03 3.089000000000000000e+03 3.037400000000000091e+03
1.188300000000000000e+04 1.192579999999999927e+04 1.199039999999999964e+04 1.192679999999999927e+04 1.191679999999999927e+04 1.189039999999999964e+04 1.195500000000000000e+04 1.191400000000000000e+04 1.194239999999999964e+04 1.194360000000000036e+04 1.193820000000000073e+04 1.194839999999999964e+04 1.189700000000000000e+04 1.191220000000000073e+04 1.187400000000000000e+04 1.191660000000000036e+04 1.190179999999999927e+04 1.189560000000000036e+04 1.185300000000000000e+04 1.190879999999999927e+04 1.194620000000000073e+04 1.196079999999999927e+04 1.194020000000000073e+04 1.188539999999999964e+04 1.191660000000000036e+04 1.201020000000000073e+04 1.189479999999999927e+04 1.191839999999999964e+04 1.195700000000000000e+04 1.197279999999999927e+04 1.190100000000000000e+04 1.190500000000000000e+04 1.194900000000000000e+04 1.190439999999999964e+04 1.191000000000000000e+04 1.193120000000000073e+04 1.189060000000000036e+04 1.205300000000000000e+04 1.212220000000000073e+04 1.210839999999999964e+04 1.065279999999999927e+04 8.287799999999999272e+03 4.648000000000000000e+03 3.979000000000000000e+03 3.153800000000000182e+03 3.124199999999999818e+03 3.121199999999999818e+03 3.115599999999999909e+03 3.123400000000000091e+03 3.128000000000000000e+03 3.122599999999999909e+03 3.104400000000000091e+03 3.119800000000000182e+03 3.123000000000000000e+03 3.121199999999999818e+03 3.122400000000000091e+03 3.111800000000000182e+03 3.120199999999999818e+03 3.115199999999999818e+03 3.097400000000000091e+03 3.105000000000000000e+03
1.180820000000000073e+04 1.179460000000000036e+04 1.182879999999999927e+04 1.175339999999999964e+04 1.182220000000000073e+04 1.178700000000000000e+04 1.185100000000000000e+04 1.173979999999999927e+04 1.183179999999999927e+04 1.181639999999999964e+04 1.178439999999999964e+04 1.180400000000000000e+04 1.183420000000000073e+04 1.183760000000000036e+04 1.180660000000000036e+04 1.187279999999999927e+04 1.178520000000000073e+04 1.180739999999999964e+04 1.177579999999999927e+04 1.173420000000000073e+04 1.174539999999999964e+04 1.178539999999999964e+04 1.180600000000000000e+04 1.178600000000000000e+04 1.177739999999999964e+04 1.181660000000000036e+04 1.178360000000000036e+04 1.187660000000000036e+04 1.173100000000000000e+04 1.186339999999999964e+04 1.179339999999999964e+04 1.180779999999999927e+04 1.177879999999999927e+04 1.178060000000000036e+04 1.178160000000000036e+04 1.176460000000000036e+04 1.174939999999999964e+04 1.180039999999999964e+04 1.193579999999999927e+04 1.205679999999999927e+04 1.218420000000000073e+04 1.180760000000000036e+04 7.469800000000000182e+03 4.932399999999999636e+03 3.700199999999999818e+03 3.194000000000000000e+03 3.130599999999999909e+03 3.119599999999999909e+03 3.081000000000000000e+03 3.124400000000000091e+03 3.121199999999999818e+03 3.126800000000000182e+03 3.128800000000000182e+03 3.124800000000000182e+03 3.123000000000000000e+03 3.126800000000000182e+03 3.124199999999999818e+03 3.123599999999999909e+03 3.124000000000000000e+03 3.123000000000000000e+03 3.123199999999999818e+03
1.164160000000000036e+04 1.160579999999999927e+04 1.160739999999999964e+04 1.155500000000000000e+04 1.157760000000000036e+04 1.166200000000000000e+04 1.160679999999999927e+04 1.159960000000000036e+04 1.159760000000000036e+04 1.166839999999999964e+04 1.164760000000000036e+04 1.163879999999999927e+04 1.155420000000000073e+04 1.163139999999999964e+04 1.162660000000000036e+04 1.161739999999999964e+04 1.163979999999999927e+04 1.161220000000000073e+04 1.162820000000000073e+04 1.161220000000000073e+04 1.165320000000000073e+04 1.159460000000000036e+04 1.160420000000000073e+04 1.163739999999999964e+04 1.159560000000000036e+04 1.162900000000000000e+04 1.165700000000000000e+04 1.163720000000000073e+04 1.168639999999999964e+04 1.158379999999999927e+04 1.162239999999999964e+04 1.159520000000000073e+04 1.171079999999999927e+04 1.166520000000000073e+04 1.155320000000000073e+04 1.164160000000000036e+04 1.159279999999999927e+04 1.149900000000000000e+04 1.161200000000000000e+04 1.190279999999999927e+04 1.210200000000000000e+04 1.209539999999999964e+04 1.200560000000000036e+04 7.791800000000000182e+03 4.635000000000000000e+03 3.986800000000000182e+03 3.309599999999999909e+03 3.127800000000000182e+03 3.120599999999999909e+03 3.124400000000000091e+03 3.129199999999999818e+03 3.121599999999999909e+03 3.126000000000000000e+03 3.127400000000000091e+03 3.125599999999999909e+03 3.127800000000000182e+03 3.125199999999999818e+03 3.120000000000000000e+03 3.122800000000000182e+03 3.125000000000000000e+03 3.122400000000000091e+03
1.142600000000000000e+04 1.140339999999999964e+04 1.142300000000000000e+04 1.139800000000000000e+04 1.140479999999999927e+04 1.144520000000000073e+04 1.142260000000000036e+04 1.139400000000000000e+04 1.137000000000000000e+04 1.140720000000000073e+04 1.143360000000000036e+04 1.142879999999999927e+04 1.141160000000000036e+04 1.144060000000000036e+04 1.134460000000000036e+04 1.141720000000000073e+04 1.144400000000000000e+04 1.140139999999999964e+04 1.137200000000000000e+04 1.139900000000000000e+04 1.140620000000000073e+04 1.143139999999999964e+04 1.149179999999999927e+04 1.132560000000000036e+04 1.139360000000000036e+04 1.138739999999999964e+04 1.148000000000000000e+04 1.146200000000000000e+04 1.135739999999999964e+04 1.150100000000000000e+04 1.142360000000000036e+04 1.142200000000000000e+04 1.135279999999999927e+04 1.140839999999999964e+04 1.140800000000000000e+04 1.142979999999999927e+04 1.141739999999999964e+04 1.136479999999999927e+04 1.141439999999999964e+04 1.157420000000000073e+04 1.184939999999999964e+04 1.205960000000000036e+04 1.212160000000000036e+04 1.160100000000000000e+04 9.245600000000000364e+03 5.717199999999999818e+03 3.628400000000000091e+03 3.211199999999999818e+03 3.143599999999999909e+03 3.137599999999999909e+03 3.124199999999999818e+03 3.133000000000000000e+03 3.125800000000000182e+03 3.121800000000000182e+03 3.129000000000000000e+03 3.125599999999999909e+03 3.128599999999999909e+03 3.125800000000000182e+03 3.123000000000000000e+03 3.129599999999999909e+03 3.121800000000000182e+03
1.117979999999999927e+04 1.125600000000000000e+04 1.120220000000000073e+04 1.116639999999999964e+04 1.117639999999999964e+04 1.119900000000000000e+04 1.122260000000000036e+04 1.130560000000000036e+04 1.116500000000000000e+04 1.123560000000000036e+04 1.120539999999999964e+04 1.124539999999999964e+04 1.116160000000000036e+04 1.120560000000000036e+04 1.117560000000000036e+04 1.118679999999999927e+04 1.119660000000000036e+04 1.124520000000000073e+04 1.113739999999999964e+04 1.122520000000000073e+04 1.124539999999999964e+04 1.124879999999999927e+04 1.116200000000000000e+04 1.119300000000000000e+04 1.116060000000000036e+04 1.118779999999999927e+04 1.113920000000000073e+04 1.118920000000000073e+04 1.119939999999999964e+04 1.122060000000000036e+04 1.119400000000000000e+04 1.118420000000000073e+04 1.109100000000000000e+04 1.118539999999999964e+04 1.117039999999999964e+04 1.117639999999999964e+04 1.118460000000000036e+04 1.117120000000000073e+04 1.112460000000000036e+04 1.122300000000000000e+04 1.139179999999999927e+04 1.182539999999999964e+04 1.208360000000000036e+04 1.212639999999999964e+04 1.198400000000000000e+04 9.390799999999999272e+03 6.731600000000000364e+03 3.965800000000000182e+03 3.175800000000000182e+03 3.152199999999999818e+03 3.127199999999999818e+03 3.137400000000000091e+03 3.134400000000000091e+03 3.123199999999999818e+03 3.132599999999999909e+03 3.134199999999999818e+03 3.127800000000000182e+03 3.120000000000000000e+03 3.128000000000000000e+03 3.128199999999999818e+03 3.125199999999999818e+03
1.098460000000000036e+04 1.102060000000000036e+04 1.084879999999999927e+04 1.098820000000000073e+04 1.099279999999999927e+04 1.099060000000000036e+04 1.102779999999999927e+04 1.100800000000000000e+04 1.092960000000000036e+04 1.103679999999999927e+04 1.098900000000000000e+04 1.101239999999999964e+04 1.096020000000000073e+04 1.101000000000000000e+04 1.099820000000000073e+04 1.103679999999999927e+04 1.104360000000000036e+04 1.104839999999999964e+04 1.104860000000000036e+04 1.100579999999999927e+04 1.099220000000000073e+04 1.101160000000000036e+04 1.107139999999999964e+04 1.094879999999999927e+04 1.094279999999999927e+04 1.100479999999999927e+04 1.098900000000000000e+04 1.103439999999999964e+04 1.098700000000000000e+04 1.101500000000000000e+04 1.096500000000000000e+04 1.104460000000000036e+04 1.100339999999999964e+04 1.105760000000000036e+04 1.100720000000000073e+04 1.101379999999999927e+04 1.094739999999999964e+04 1.099220000000000073e+04 1.097179999999999927e+04 1.094260000000000036e+04 1.114320000000000073e+04 1.147339999999999964e+04 1.190320000000000073e+04 1.206939999999999964e+04 1.207839999999999964e+04 1.085000000000000000e+04 9.381799999999999272e+03 4.635800000000000182e+03 3.184199999999999818e+03 3.190400000000000091e+03 3.176000000000000000e+03 3.141000000000000000e+03 3.140599999999999909e+03 3.123800000000000182e+03 3.126599999999999909e+03 3.123199999999999818e+03 3.130400000000000091e+03 3.122000000000000000e+03 3.123199999999999818e+03 3.127199999999999818e+03 3.127599999999999909e+03
1.080660000000000036e+04 1.098560000000000036e+04 1.079720000000000073e+04 1.089139999999999964e+04 1.082000000000000000e+04 1.081060000000000036e+04 1.078860000000000036e+04 1.085960000000000036e+04 1.088420000000000073e+04 1.082539999999999964e+04 1.079760000000000036e+04 1.079739999999999964e+04 1.086900000000000000e+04 1.082900000000000000e+04 1.088700000000000000e+04 1.086660000000000036e+04 1.080360000000000036e+04 1.082679999999999927e+04 1.085500000000000000e+04 1.090060000000000036e+04 1.084520000000000073e+04 1.079039999999999964e+04 1.089120000000000073e+04 1.083800000000000000e+04 1.090379999999999927e+04 1.085279999999999927e+04 1.081820000000000073e+04 1.088279999999999927e+04 1.079700000000000000e+04 1.082520000000000073e+04 1.077220000000000073e+04 1.084420000000000073e+04 1.086600000000000000e+04 1.083179999999999927e+04 1.081520000000000073e+04 1.086920000000000073e+04 1.076179999999999927e+04 1.085100000000000000e+04 1.081139999999999964e+04 1.087879999999999927e+04 1.085039999999999964e+04 1.103400000000000000e+04 1.154739999999999964e+04 1.200120000000000073e+04 1.208579999999999927e+04 1.213060000000000036e+04 1.115100000000000000e+04 8.851200000000000728e+03 6.049199999999999818e+03 3.264400000000000091e+03 3.150400000000000091e+03 3.135199999999999818e+03 3.137800000000000182e+03 3.124599999999999909e+03 3.131400000000000091e+03 3.126400000000000091e+03 3.127400000000000091e+03 3.111599999999999909e+03 3.125400000000000091e+03 3.129000000000000000e+03 3.117800000000000182e+03
1.070620000000000073e+04 1.075960000000000036e+04 1.071279999999999927e+04 1.077220000000000073e+04 1.067760000000000036e+04 1.074039999999999964e+04 1.068460000000000036e+04 1.079439999999999964e+04 1.073079999999999927e+04 1.070020000000000073e+04 1.074060000000000036e+04 1.078179999999999927e+04 1.075920000000000073e+04 1.078960000000000036e+04 1.073979999999999927e+04 1.070839999999999964e+04 1.071500000000000000e+04 1.076079999999999927e+04 1.071460000000000036e+04 1.070679999999999927e+04 1.071960000000000036e+04 1.071960000000000036e+04 1.076600000000000000e+04 1.073800000000000000e+04 1.080700000000000000e+04 1.075100000000000000e+04 1.077539999999999964e+04 1.075179999999999927e+04 1.072800000000000000e+04 1.072220000000000073e+04 1.080979999999999927e+04 1.070860000000000036e+04 1.079439999999999964e+04 1.075000000000000000e+04 1.078039999999999964e+04 1.070960000000000036e+04 1.068739999999999964e+04 1.076839999999999964e+04 1.078879999999999927e+04 1.073800000000000000e+04 1.074220000000000073e+04 1.077320000000000073e+04 1.099039999999999964e+04 1.154200000000000000e+04 1.203679999999999927e+04 1.214739999999999964e+04 1.207100000000000000e+04 1.005979999999999927e+04 6.617399999999999636e+03 4.463800000000000182e+03 3.282000000000000000e+03 3.149000000000000000e+03 3.142000000000000000e+03 3.125400000000000091e+03 3.128599999999999909e+03 3.125800000000000182e+03 3.125199999999999818e+03 3.127599999999999909e+03 3.131199999999999818e+03 3.126199999999999818e+03 3.135800000000000182e+03
1.065900000000000000e+04 1.066679999999999927e+04 1.065439999999999964e+04 1.071339999999999964e+04 1.067279999999999927e+04 1.074139999999999964e+04 1.065560000000000036e+04 1.068139999999999964e+04 1.069000000000000000e+04 1.070660000000000036e+04 1.060239999999999964e+04 1.067139999999999964e+04 1.067679999999999927e+04 1.071200000000000000e+04 1.066220000000000073e+04 1.071820000000000073e+04 1.063239999999999964e+04 1.062520000000000073e+04 1.072360000000000036e+04 1.064000000000000000e+04 1.066220000000000073e+04 1.060939999999999964e+04 1.062700000000000000e+04 1.064979999999999927e+04 1.074560000000000036e+04 1.069600000000000000e+04 1.065939999999999964e+04 1.059420000000000073e+04 1.062039999999999964e+04 1.070360000000000036e+04 1.068320000000000073e+04 1.067560000000000036e+04 1.066460000000000036e+04 1.065920000000000073e+04 1.068160000000000036e+04 1.073460000000000036e+04 1.064600000000000000e+04 1.072439999999999964e+04 1.067200000000000000e+04 1.071120000000000073e+04 1.065120000000000073e+04 1.073379999999999927e+04 1.072000000000000000e+04 1.103560000000000036e+04 1.176239999999999964e+04 1.203939999999999964e+04 1.212800000000000000e+04 1.192079999999999927e+04 1.004000000000000000e+04 6.902199999999999818e+03 4.546199999999999818e+03 3.166599999999999909e+03 3.148000000000000000e+03 3.136400000000000091e+03 3.138599999999999909e+03 3.124800000000000182e+03 3.129199999999999818e+03 3.132199999999999818e+03 3.131800000000000182e+03 3.118599999999999909e+03 3.123800000000000182e+03
1.064139999999999964e+04 1.060939999999999964e+04 1.058020000000000073e+04 1.061739999999999964e+04 1.070100000000000000e+04 1.062360000000000036e+04 1.059900000000000000e+04 1.061839999999999964e+04 1.067120000000000073e+04 1.056379999999999927e+04 1.062739999999999964e+04 1.064420000000000073e+04 1.057560000000000036e+04 1.063179999999999927e+04 1.060420000000000073e+04 1.062679999999999927e+04 1.059500000000000000e+04 1.058260000000000036e+04 1.060400000000000000e+04 1.064760000000000036e+04 1.057920000000000073e+04 1.058260000000000036e+04 1.062579999999999927e+04 1.061620000000000073e+04 1.055560000000000036e+04 1.060020000000000073e+04 1.060860000000000036e+04 1.051720000000000073e+04 1.064439999999999964e+04 1.065279999999999927e+04 1.055460000000000036e+04 1.059120000000000073e+04 1.062179999999999927e+04 1.065400000000000000e+04 1.061320000000000073e+04 1.059020000000000073e+04 1.059700000000000000e+04 1.059779999999999927e+04 1.061820000000000073e+04 1.059279999999999927e+04 1.053000000000000000e+04 1.058960000000000036e+04 1.063620000000000073e+04 1.071420000000000073e+04 1.109120000000000073e+04 1.183000000000000000e+04 1.206760000000000036e+04 1.205100000000000000e+04 1.185860000000000036e+04 1.093279999999999927e+04 7.065000000000000000e+03 4.449600000000000364e+03 3.171400000000000091e+03 3.144400000000000091e+03 3.146000000000000000e+03 3.126000000000000000e+03 3.134199999999999818e+03 3.124800000000000182e+03 3.125599999999999909e+03 3.117199999999999818e+03 3.125599999999999909e+03
1.055660000000000036e+04 1.055400000000000000e+04 1.053320000000000073e+04 1.055860000000000036e+04 1.054679999999999927e+04 1.053160000000000036e+04 1.062400000000000000e+04 1.052800000000000000e+04 1.055800000000000000e+04 1.055479999999999927e+04 1.055660000000000036e+04 1.054279999999999927e+04 1.054839999999999964e+04 1.058839999999999964e+04 1.055920000000000073e+04 1.054639999999999964e+04 1.052320000000000073e+04 1.055400000000000000e+04 1.058739999999999964e+04 1.057139999999999964e+04 1.054620000000000073e+04 1.059820000000000073e+04 1.063020000000000073e+04 1.054079999999999927e+04 1.056320000000000073e+04 1.042400000000000000e+04 1.055960000000000036e+04 1.050760000000000036e+04 1.056279999999999927e+04 1.052479999999999927e+04 1.054000000000000000e+04 1.052520000000000073e+04 1.052720000000000073e+04 1.062179999999999927e+04 1.055920000000000073e+04 1.049620000000000073e+04 1.054579999999999927e+04 1.050339999999999964e+04 1.056720000000000073e+04 1.048100000000000000e+04 1.061600000000000000e+04 1.044120000000000073e+04 1.053160000000000036e+04 1.059420000000000073e+04 1.071520000000000073e+04 1.124579999999999927e+04 1.186320000000000073e+04 1.208000000000000000e+04 1.208200000000000000e+04 1.176279999999999927e+04 9.718200000000000728e+03 6.392000000000000000e+03 3.806199999999999818e+03 3.297800000000000182e+03 3.137400000000000091e+03 3.141599999999999909e+03 3.129199999999999818e+03 3.126599999999999909e+03 3.129400000000000091e+03 3.133400000000000091e+03 3.129599999999999909e+03
1.042279999999999927e+04 1.051120000000000073e+04 1.047860000000000036e+04 1.055579999999999927e+04 1.047560000000000036e+04 1.050339999999999964e+04 1.044400000000000000e+04 1.042500000000000000e+04 1.050779999999999927e+04 1.051079999999999927e+04 1.050400000000000000e+04 1.045379999999999927e+04 1.048220000000000073e+04 1.051079999999999927e+04 1.045820000000000073e+04 1.057500000000000000e+04 1.049660000000000036e+04 1.050879999999999927e+04 1.047100000000000000e+04 1.044360000000000036e+04 1.045479999999999927e+04 1.052320000000000073e+04 1.051460000000000036e+04 1.046800000000000000e+04 1.046339999999999964e+04 1.044179999999999927e+04 1.053139999999999964e+04 1.047639999999999964e+04 1.051420000000000073e+04 1.047300000000000000e+04 1.051879999999999927e+04 1.048479999999999927e+04 1.043260000000000036e+04 1.041979999999999927e+04 1.046320000000000073e+04 1.043539999999999964e+04 1.040739999999999964e+04 1.047220000000000073e+04 1.050260000000000036e+04 1.050300000000000000e+04 1.043879999999999927e+04 1.044460000000000036e+04 1.049639999999999964e+04 1.046339999999999964e+04 1.058160000000000036e+04 1.075800000000000000e+04 1.141560000000000036e+04 1.193160000000000036e+04 1.211139999999999964e+04 1.207260000000000036e+04 1.078760000000000036e+04 8.351799999999999272e+03 4.609000000000000000e+03 3.248400000000000091e+03 3.162599999999999909e+03 3.129199999999999818e+03 3.097800000000000182e+03 3.122000000000000000e+03 3.094800000000000182e+03 3.124599999999999909e+03 3.119000000000000000e+03
1.038279999999999927e+04 1.040379999999999927e+04 1.044479999999999927e+04 1.043720000000000073e+04 1.040800000000000000e+04 1.036639999999999964e+04 1.047139999999999964e+04 1.039620000000000073e+04 1.040360000000000036e+04 1.043600000000000000e+04 1.051339999999999964e+04 1.040479999999999927e+04 1.044779999999999927e+04 1.043760000000000036e+04 1.041520000000000073e+04 1.040660000000000036e+04 1.043520000000000073e+04 1.045179999999999927e+04 1.043239999999999964e+04 1.040879999999999927e+04 1.042979999999999927e+04 1.039279999999999927e+04 1.036020000000000073e+04 1.036620000000000073e+04 1.037720000000000073e+04 1.040820000000000073e+04 1.040920000000000073e+04 1.050579999999999927e+04 1.047579999999999927e+04 1.043739999999999964e+04 1.043300000000000000e+04 1.046860000000000036e+04 1.037520000000000073e+04 1.043520000000000073e+04 1.036020000000000073e+04 1.046939999999999964e+04 1.042120000000000073e+04 1.042660000000000036e+04 1.036439999999999964e+04 1.046960000000000036e+04 1.044539999999999964e+04 1.044200000000000000e+04 1.033800000000000000e+04 1.040200000000000000e+04 1.043079999999999927e+04 1.052160000000000036e+04 1.069400000000000000e+04 1.148139999999999964e+04 1.201400000000000000e+04 1.208339999999999964e+04 1.214760000000000036e+04 1.133779999999999927e+04 7.990399999999999636e+03 5.508199999999999818e+03 3.175599999999999909e+03 3.127400000000000091e+03 3.126800000000000182e+03 3.125599999999999909e+03 3.126199999999999818e+03 3.120800000000000182e+03 3.098599999999999909e+03
1.032860000000000036e+04 1.035400000000000000e+04 1.039520000000000073e+04 1.041900000000000000e+04 1.037479999999999927e+04 1.033560000000000036e+04 1.040600000000000000e+04 1.045420000000000073e+04 1.041679999999999927e+04 1.036579999999999927e+04 1.035120000000000073e+04 1.039979999999999927e+04 1.039960000000000036e+04 1.036960000000000036e+04 1.042420000000000073e+04 1.037600000000000000e+04 1.031339999999999964e+04 1.038120000000000073e+04 1.033139999999999964e+04 1.037639999999999964e+04 1.039539999999999964e+04 1.040160000000000036e+04 1.038400000000000000e+04 1.038760000000000036e+04 1.038100000000000000e+04 1.040960000000000036e+04 1.037700000000000000e+04 1.039939999999999964e+04 1.041639999999999964e+04 1.043379999999999927e+04 1.036600000000000000e+04 1.036700000000000000e+04 1.036279999999999927e+04 1.038339999999999964e+04 1.039320000000000073e+04 1.037320000000000073e+04 1.034620000000000073e+04 1.042339999999999964e+04 1.038100000000000000e+04 1.037839999999999964e+04 1.042379999999999927e+04 1.034820000000000073e+04 1.041439999999999964e+04 1.036860000000000036e+04 1.036039999999999964e+04 1.039879999999999927e+04 1.049779999999999927e+04 1.079200000000000000e+04 1.156960000000000036e+04 1.205700000000000000e+04 1.210079999999999927e+04 1.211400000000000000e+04 1.004120000000000073e+04 6.379600000000000364e+03 4.368600000000000364e+03 3.189599999999999909e+03 3.201400000000000091e+03 3.107000000000000000e+03 3.128400000000000091e+03 3.124400000000000091e+03 3.128599999999999909e+03
1.032939999999999964e+04 1.039960000000000036e+04 1.041100000000000000e+04 1.033279999999999927e+04 1.034739999999999964e+04 1.037600000000000000e+04 1.036360000000000036e+04 1.037000000000000000e+04 1.033420000000000073e+04 1.032200000000000000e+04 1.028620000000000073e+04 1.028600000000000000e+04 1.035560000000000036e+04 1.033279999999999927e+04 1.032300000000000000e+04 1.035379999999999927e+04 1.039400000000000000e+04 1.036820000000000073e+04 1.040179999999999927e+04 1.031679999999999927e+04 1.035120000000000073e+04 1.038020000000000073e+04 1.037160000000000036e+04 1.032639999999999964e+04 1.034200000000000000e+04 1.041420000000000073e+04 1.035120000000000073e+04 1.035679999999999927e+04 1.040520000000000073e+04 1.037900000000000000e+04 1.038020000000000073e+04 1.040100000000000000e+04 1.035400000000000000e+04 1.036660000000000036e+04 1.041579999999999927e+04 1.029320000000000073e+04 1.032460000000000036e+04 1.040979999999999927e+04 1.035239999999999964e+04 1.032139999999999964e+04 1.033120000000000073e+04 1.035739999999999964e+04 1.043000000000000000e+04 1.024679999999999927e+04 1.032900000000000000e+04 1.033520000000000073e+04 1.041439999999999964e+04 1.053479999999999927e+04 1.083860000000000036e+04 1.172079999999999927e+04 1.198439999999999964e+04 1.213339999999999964e+04 1.190539999999999964e+04 9.364000000000000000e+03 6.777199999999999818e+03 3.785599999999999909e+03 3.295199999999999818e+03 3.132000000000000000e+03 3.122400000000000091e+03 3.123000000000000000e+03 3.123000000000000000e+03
1.031160000000000036e+04 1.034900000000000000e+04 1.033060000000000036e+04 1.036000000000000000e+04 1.036639999999999964e+04 1.035300000000000000e+04 1.035839999999999964e+04 1.037800000000000000e+04 1.026000000000000000e+04 1.040060000000000036e+04 1.038939999999999964e+04 1.043520000000000073e+04 1.032679999999999927e+04 1.035900000000000000e+04 1.035320000000000073e+04 1.035039999999999964e+04 1.032160000000000036e+04 1.040160000000000036e+04 1.036820000000000073e+04 1.034279999999999927e+04 1.033900000000000000e+04 1.039260000000000036e+04 1.036579999999999927e+04 1.033660000000000036e+04 1.026660000000000036e+04 1.042700000000000000e+04 1.037620000000000073e+04 1.035700000000000000e+04 1.036720000000000073e+04 1.034839999999999964e+04 1.035660000000000036e+04 1.039100000000000000e+04 1.035820000000000073e+04 1.032579999999999927e+04 1.031839999999999964e+04 1.032400000000000000e+04 1.021679999999999927e+04 1.036100000000000000e+04 1.031239999999999964e+04 1.034320000000000073e+04 1.036820000000000073e+04 1.035979999999999927e+04 1.032539999999999964e+04 1.035600000000000000e+04 1.034520000000000073e+04 1.032300000000000000e+04 1.040179999999999927e+04 1.037239999999999964e+04 1.056760000000000036e+04 1.102200000000000000e+04 1.168979999999999927e+04 1.206720000000000073e+04 1.215979999999999927e+04 1.146779999999999927e+04 8.961799999999999272e+03 6.043600000000000364e+03 3.866599999999999909e+03 3.232800000000000182e+03 3.151000000000000000e+03 3.122400000000000091e+03 3.118400000000000091e+03
1.033000000000000000e+04 1.032920000000000073e+04 1.035300000000000000e+04 1.032920000000000073e+04 1.034879999999999927e+04 1.034539999999999964e+04 1.029700000000000000e+04 1.035900000000000000e+04 1.028939999999999964e+04 1.035879999999999927e+04 1.034879999999999927e+04 1.037300000000000000e+04 1.031039999999999964e+04 1.033939999999999964e+04 1.031139999999999964e+04 1.038920000000000073e+04 1.033060000000000036e+04 1.033279999999999927e+04 1.030239999999999964e+04 1.033700000000000000e+04 1.031939999999999964e+04 1.032479999999999927e+04 1.035520000000000073e+04 1.036260000000000036e+04 1.030539999999999964e+04 1.034679999999999927e+04 1.035800000000000000e+04 1.036160000000000036e+04 1.036579999999999927e+04 1.033039999999999964e+04 1.033700000000000000e+04 1.029779999999999927e+04 1.032100000000000000e+04 1.028500000000000000e+04 1.032160000000000036e+04 1.035100000000000000e+04 1.029279999999999927e+04 1.031260000000000036e+04 1.037279999999999927e+04 1.036760000000000036e+04 1.029260000000000036e+04 1.036539999999999964e+04 1.034139999999999964e+04 1.038139999999999964e+04 1.032620000000000073e+04 1.034139999999999964e+04 1.030939999999999964e+04 1.037379999999999927e+04 1.037920000000000073e+04 1.058879999999999927e+04 1.109700000000000000e+04 1.187800000000000000e+04 1.213000000000000000e+04 1.205779999999999927e+04 1.058539999999999964e+04 7.815000000000000000e+03 4.683199999999999818e+03 3.536199999999999818e+03 3.170599999999999909e+03 3.143000000000000000e+03 3.133400000000000091e+03
1.028939999999999964e+04 1.035979999999999927e+04 1.035439999999999964e+04 1.036400000000000000e+04 1.036800000000000000e+04 1.032460000000000036e+04 1.032179999999999927e+04 1.033239999999999964e+04 1.033260000000000036e+04 1.034000000000000000e+04 1.028579999999999927e+04 1.032779999999999927e+04 1.033139999999999964e+04 1.031379999999999927e+04 1.030539999999999964e+04 1.033420000000000073e+04 1.034039999999999964e+04 1.037879999999999927e+04 1.028379999999999927e+04 1.031820000000000073e+04 1.032239999999999964e+04 1.032260000000000036e+04 1.032920000000000073e+04 1.029539999999999964e+04 1.031939999999999964e+04 1.033620000000000073e+04 1.032200000000000000e+04 1.032579999999999927e+04 1.039139999999999964e+04 1.028279999999999927e+04 1.029739999999999964e+04 1.032960000000000036e+04 1.029460000000000036e+04 1.033500000000000000e+04 1.030120000000000073e+04 1.037920000000000073e+04 1.029360000000000036e+04 1.036579999999999927e+04 1.032939999999999964e+04 1.033039999999999964e+04 1.035700000000000000e+04 1.036379999999999927e+04 1.033660000000000036e+04 1.036220000000000073e+04 1.029339999999999964e+04 1.030800000000000000e+04 1.032320000000000073e+04 1.029660000000000036e+04 1.038520000000000073e+04 1.042700000000000000e+04 1.059800000000000000e+04 1.123779999999999927e+04 1.184939999999999964e+04 1.209320000000000073e+04 1.216720000000000073e+04 1.137139999999999964e+04 7.855399999999999636e+03 4.395800000000000182e+03 3.418800000000000182e+03 3.134599999999999909e+03 3.132800000000000182e+03
1.033600000000000000e+04 1.034100000000000000e+04 1.035720000000000073e+04 1.037279999999999927e+04 1.026620000000000073e+04 1.029979999999999927e+04 1.033360000000000036e+04 1.031200000000000000e+04 1.032039999999999964e+04 1.030960000000000036e+04 1.028220000000000073e+04 1.034960000000000036e+04 1.028520000000000073e+04 1.026720000000000073e+04 1.026560000000000036e+04 1.027820000000000073e+04 1.033879999999999927e+04 1.033479999999999927e+04 1.033420000000000073e+04 1.037220000000000073e+04 1.031400000000000000e+04 1.029220000000000073e+04 1.025060000000000036e+04 1.033460000000000036e+04 1.031600000000000000e+04 1.031320000000000073e+04 1.029660000000000036e+04 1.024360000000000036e+04 1.033839999999999964e+04 1.027400000000000000e+04 1.035900000000000000e+04 1.030760000000000036e+04 1.034260000000000036e+04 1.029820000000000073e+04 1.033360000000000036e+04 1.034300000000000000e+04 1.028039999999999964e+04 1.033400000000000000e+04 1.035979999999999927e+04 1.031279999999999927e+04 1.032539999999999964e+04 1.032800000000000000e+04 1.028100000000000000e+04 1.034460000000000036e+04 1.035560000000000036e+04 1.029900000000000000e+04 1.033020000000000073e+04 1.036800000000000000e+04 1.032300000000000000e+04 1.038760000000000036e+04 1.045639999999999964e+04 1.066079999999999927e+04 1.144500000000000000e+04 1.200020000000000073e+04 1.213100000000000000e+04 1.214439999999999964e+04 1.124700000000000000e+04 7.879000000000000000e+03 3.479199999999999818e+03 3.201400000000000091e+03 3.139400000000000091e+03
1.030579999999999927e+04 1.028639999999999964e+04 1.031639999999999964e+04 1.029620000000000073e+04 1.029160000000000036e+04 1.033600000000000000e+04 1.027500000000000000e+04 1.032800000000000000e+04 1.031479999999999927e+04 1.030779999999999927e+04 1.028800000000000000e+04 1.038339999999999964e+04 1.030879999999999927e+04 1.033360000000000036e+04 1.035460000000000036e+04 1.029179999999999927e+04 1.028960000000000036e+04 1.027660000000000036e+04 1.031139999999999964e+04 1.027239999999999964e+04 1.032839999999999964e+04 1.030539999999999964e+04 1.033900000000000000e+04 1.030279999999999927e+04 1.028700000000000000e+04 1.028260000000000036e+04 1.029779999999999927e+04 1.039139999999999964e+04 1.029639999999999964e+04 1.035560000000000036e+04 1.033739999999999964e+04 1.029060000000000036e+04 1.031639999999999964e+04 1.031560000000000036e+04 1.033800000000000000e+04 1.034479999999999927e+04 1.036320000000000073e+04 1.029400000000000000e+04 1.030839999999999964e+04 1.035360000000000036e+04 1.027300000000000000e+04 1.031900000000000000e+04 1.025879999999999927e+04 1.035560000000000036e+04 1.030039999999999964e+04 1.036120000000000073e+04 1.030700000000000000e+04 1.029300000000000000e+04 1.031120000000000073e+04 1.033239999999999964e+04 1.036420000000000073e+04 1.043060000000000036e+04 1.072379999999999927e+04 1.158820000000000073e+04 1.196739999999999964e+04 1.209320000000000073e+04 1.204320000000000073e+04 1.009500000000000000e+04 7.664600000000000364e+03 4.424800000000000182e+03 3.275599999999999909e+03
1.033600000000000000e+04 1.031000000000000000e+04 1.032260000000000036e+04 1.032620000000000073e+04 1.033560000000000036e+04 1.031620000000000073e+04 1.032400000000000000e+04 1.027760000000000036e+04 1.030300000000000000e+04 1.028279999999999927e+04 1.025320000000000073e+04 1.032139999999999964e+04 1.026320000000000073e+04 1.030120000000000073e+04 1.025739999999999964e+04 1.031660000000000036e+04 1.031160000000000036e+04 1.030560000000000036e+04 1.030860000000000036e+04 1.030960000000000036e+04 1.033439999999999964e+04 1.033320000000000073e+04 1.031539999999999964e+04 1.029720000000000073e+04 1.028160000000000036e+04 1.031039999999999964e+04 1.031920000000000073e+04 1.026379999999999927e+04 1.027939999999999964e+04 1.029320000000000073e+04 1.031339999999999964e+04 1.027300000000000000e+04 1.027360000000000036e+04 1.035300000000000000e+04 1.030500000000000000e+04 1.029120000000000073e+04 1.034960000000000036e+04 1.030720000000000073e+04 1.031420000000000073e+04 1.029339999999999964e+04 1.023939999999999964e+04 1.030600000000000000e+04 1.027539999999999964e+04 1.031939999999999964e+04 1.024739999999999964e+04 1.036100000000000000e+04 1.032460000000000036e+04 1.034479999999999927e+04 1.023760000000000036e+04 1.033460000000000036e+04 1.030339999999999964e+04 1.039079999999999927e+04 1.046620000000000073e+04 1.090600000000000000e+04 1.170200000000000000e+04 1.206220000000000073e+04 1.215839999999999964e+04 1.194600000000000000e+04 9.690200000000000728e+03 6.305399999999999636e+03 3.535199999999999818e+03
1.031839999999999964e+04 1.025139999999999964e+04 1.030479999999999927e+04 1.031400000000000000e+04 1.025900000000000000e+04 1.031120000000000073e+04 1.028260000000000036e+04 1.034160000000000036e+04 1.030579999999999927e+04 1.028200000000000000e+04 1.027460000000000036e+04 1.027679999999999927e+04 1.028739999999999964e+04 1.032779999999999927e+04 1.027520000000000073e+04 1.028100000000000000e+04 1.028739999999999964e+04 1.028460000000000036e+04 1.027139999999999964e+04 1.030160000000000036e+04 1.031839999999999964e+04 1.032239999999999964e+04 1.032300000000000000e+04 1.030320000000000073e+04 1.025500000000000000e+04 1.029139999999999964e+04 1.027160000000000036e+04 1.031339999999999964e+04 1.031260000000000036e+04 1.034320000000000073e+04 1.026900000000000000e+04 1.030539999999999964e+04 1.027539999999999964e+04 1.031339999999999964e+04 1.029839999999999964e+04 1.028000000000000000e+04 1.030960000000000036e+04 1.029800000000000000e+04 1.031879999999999927e+04 1.032300000000000000e+04 1.029639999999999964e+04 1.028639999999999964e+04 1.024960000000000036e+04 1.032479999999999927e+04 1.030720000000000073e+04 1.036479999999999927e+04 1.035200000000000000e+04 1.034660000000000036e+04 1.036179999999999927e+04 1.026800000000000000e+04 1.032739999999999964e+04 1.028239999999999964e+04 1.038860000000000036e+04 1.046820000000000073e+04 1.105700000000000000e+04 1.171920000000000073e+04 1.211420000000000073e+04 1.207839999999999964e+04 1.176660000000000036e+04 9.151799999999999272e+03 4.787800000000000182e+03
1.028300000000000000e+04 1.035000000000000000e+04 1.032779999999999927e+04 1.028820000000000073e+04 1.024339999999999964e+04 1.025420000000000073e+04 1.028520000000000073e+04 1.029000000000000000e+04 1.030220000000000073e+04 1.024339999999999964e+04 1.028360000000000036e+04 1.027600000000000000e+04 1.026739999999999964e+04 1.027500000000000000e+04 1.029120000000000073e+04 1.025760000000000036e+04 1.025239999999999964e+04 1.028760000000000036e+04 1.031500000000000000e+04 1.030460000000000036e+04 1.026079999999999927e+04 1.027239999999999964e+04 1.028920000000000073e+04 1.033760000000000036e+04 1.027560000000000036e+04 1.023700000000000000e+04 1.026160000000000036e+04 1.029179999999999927e+04 1.027600000000000000e+04 1.032639999999999964e+04 1.028660000000000036e+04 1.028439999999999964e+04 1.027920000000000073e+04 1.031479999999999927e+04 1.028200000000000000e+04 1.028360000000000036e+04 1.027160000000000036e+04 1.031539999999999964e+04 1.032739999999999964e+04 1.024400000000000000e+04 1.030400000000000000e+04 1.030239999999999964e+04 1.029200000000000000e+04 1.030339999999999964e+04 1.023660000000000036e+04 1.026100000000000000e+04 1.026679999999999927e+04 1.027800000000000000e+04 1.029160000000000036e+04 1.029739999999999964e+04 1.031979999999999927e+04 1.029220000000000073e+04 1.031539999999999964e+04 1.035279999999999927e+04 1.052760000000000036e+04 1.120220000000000073e+04 1.188960000000000036e+04 1.212079999999999927e+04 1.212839999999999964e+04 1.015000000000000000e+04 9.719799999999999272e+03
1.028479999999999927e+04 1.028520000000000073e+04 1.026060000000000036e+04 1.025000000000000000e+04 1.025420000000000073e+04 1.026660000000000036e+04 1.029560000000000036e+04 1.028860000000000036e+04 1.028100000000000000e+04 1.028779999999999927e+04 1.028860000000000036e+04 1.027400000000000000e+04 1.028900000000000000e+04 1.025500000000000000e+04 1.026120000000000073e+04 1.023720000000000073e+04 1.025660000000000036e+04 1.022879999999999927e+04 1.028800000000000000e+04 1.027039999999999964e+04 1.030160000000000036e+04 1.028900000000000000e+04 1.027720000000000073e+04 1.026700000000000000e+04 1.033720000000000073e+04 1.029139999999999964e+04 1.030639999999999964e+04 1.030160000000000036e+04 1.026779999999999927e+04 1.027760000000000036e+04 1.030500000000000000e+04 1.028179999999999927e+04 1.027360000000000036e+04 1.035300000000000000e+04 1.030960000000000036e+04 1.027939999999999964e+04 1.028300000000000000e+04 1.029900000000000000e+04 1.027520000000000073e+04 1.025460000000000036e+04 1.027239999999999964e+04 1.030760000000000036e+04 1.023420000000000073e+04 1.027839999999999964e+04 1.025239999999999964e+04 1.033020000000000073e+04 1.027800000000000000e+04 1.029160000000000036e+04 1.029800000000000000e+04 1.026360000000000036e+04 1.032160000000000036e+04 1.026400000000000000e+04 1.031839999999999964e+04 1.030739999999999964e+04 1.034839999999999964e+04 1.061720000000000073e+04 1.120679999999999927e+04 1.195420000000000073e+04 1.211479999999999927e+04 1.208620000000000073e+04 1.092279999999999927e+04
1.025400000000000000e+04 1.023179999999999927e+04 1.026139999999999964e+04 1.025160000000000036e+04 1.026600000000000000e+04 1.026039999999999964e+04 1.032639999999999964e+04 1.027560000000000036e+04 1.024920000000000073e+04 1.019660000000000036e+04 1.029779999999999927e+04 1.029120000000000073e+04 1.025460000000000036e+04 1.023820000000000073e+04 1.030320000000000073e+04 1.027420000000000073e+04 1.028479999999999927e+04 1.026839999999999964e+04 1.026160000000000036e+04 1.032239999999999964e+04 1.027839999999999964e+04 1.031660000000000036e+04 1.026560000000000036e+04 1.024800000000000000e+04 1.025479999999999927e+04 1.029500000000000000e+04 1.034379999999999927e+04 1.031500000000000000e+04 1.028420000000000073e+04 1.028900000000000000e+04 1.026939999999999964e+04 1.024679999999999927e+04 1.029179999999999927e+04 1.026000000000000000e+04 1.027979999999999927e+04 1.026379999999999927e+04 1.030179999999999927e+04 1.029379999999999927e+04 1.033120000000000073e+04 1.026420000000000073e+04 1.024939999999999964e+04 1.028500000000000000e+04 1.026860000000000036e+04 1.029279999999999927e+04 1.025320000000000073e+04 1.028639999999999964e+04 1.025500000000000000e+04 1.034639999999999964e+04 1.028479999999999927e+04 1.027660000000000036e+04 1.028600000000000000e+04 1.031939999999999964e+04 1.032079999999999927e+04 1.029200000000000000e+04 1.029860000000000036e+04 1.036300000000000000e+04 1.062939999999999964e+04 1.137920000000000073e+04 1.198220000000000073e+04 1.210520000000000073e+04 1.201020000000000073e+04
