# Supplementary material for: Non-reciprocal multifarious self-organization
Source: Nat Nanotechnol. 2022 Dec 12;18(1):79–85. doi: 10.1038/s41565-022-01258-2 (PMC9879770; doi:10.1038/s41565-022-01258-2)
Supplement: Source Data Fig. 3 — Monte Carlo simulation output. [file 41565_2022_1258_MOESM3_ESM.zip › Source_Data_Fig3/lambda_40_4_20/lambda_40_4_20_freq.txt]

4.000000000000000222e-01 4.000000000000000222e-01 8.000000000000000444e-01 4.000000000000000222e-01 5.999999999999999778e-01 0.000000000000000000e+00 2.000000000000000111e-01 5.999999999999999778e-01 2.000000000000000111e-01 2.000000000000000111e-01 2.000000000000000111e-01 8.000000000000000444e-01 5.999999999999999778e-01 4.000000000000000222e-01 2.000000000000000111e-01 4.000000000000000222e-01 2.000000000000000111e-01 8.000000000000000444e-01 2.000000000000000111e-01 2.000000000000000111e-01 5.999999999999999778e-01 1.000000000000000000e+00 2.000000000000000111e-01 8.000000000000000444e-01 2.000000000000000111e-01 4.000000000000000222e-01 2.000000000000000111e-01 4.000000000000000222e-01 4.000000000000000222e-01 5.999999999999999778e-01 2.000000000000000111e-01 2.000000000000000111e-01 0.000000000000000000e+00 1.000000000000000000e+00 1.000000000000000000e+00 1.000000000000000000e+00 1.000000000000000000e+00 1.000000000000000000e+00 1.000000000000000000e+00 1.000000000000000000e+00 1.000000000000000000e+00 1.000000000000000000e+00 1.000000000000000000e+00 1.000000000000000000e+00 1.000000000000000000e+00 1.000000000000000000e+00 1.000000000000000000e+00 1.000000000000000000e+00 1.000000000000000000e+00 1.000000000000000000e+00 1.000000000000000000e+00 1.000000000000000000e+00 1.000000000000000000e+00 1.000000000000000000e+00 1.000000000000000000e+00 1.000000000000000000e+00 1.000000000000000000e+00 1.000000000000000000e+00 1.000000000000000000e+00 1.000000000000000000e+00 1.000000000000000000e+00
4.000000000000000222e-01 2.000000000000000111e-01 2.000000000000000111e-01 4.000000000000000222e-01 4.000000000000000222e-01 2.000000000000000111e-01 5.999999999999999778e-01 5.999999999999999778e-01 0.000000000000000000e+00 4.000000000000000222e-01 2.000000000000000111e-01 4.000000000000000222e-01 4.000000000000000222e-01 2.000000000000000111e-01 4.000000000000000222e-01 4.000000000000000222e-01 4.000000000000000222e-01 0.000000000000000000e+00 2.000000000000000111e-01 2.000000000000000111e-01 5.999999999999999778e-01 4.000000000000000222e-01 0.000000000000000000e+00 4.000000000000000222e-01 2.000000000000000111e-01 4.000000000000000222e-01 4.000000000000000222e-01 2.000000000000000111e-01 4.000000000000000222e-01 8.000000000000000444e-01 0.000000000000000000e+00 8.000000000000000444e-01 4.000000000000000222e-01 1.000000000000000000e+00 1.000000000000000000e+00 1.000000000000000000e+00 1.000000000000000000e+00 1.000000000000000000e+00 1.000000000000000000e+00 1.000000000000000000e+00 1.000000000000000000e+00 1.000000000000000000e+00 1.000000000000000000e+00 1.000000000000000000e+00 1.000000000000000000e+00 1.000000000000000000e+00 1.000000000000000000e+00 1.000000000000000000e+00 1.000000000000000000e+00 1.000000000000000000e+00 1.000000000000000000e+00 1.000000000000000000e+00 1.000000000000000000e+00 1.000000000000000000e+00 1.000000000000000000e+00 1.000000000000000000e+00 1.000000000000000000e+00 1.000000000000000000e+00 1.000000000000000000e+00 1.000000000000000000e+00 1.000000000000000000e+00
5.999999999999999778e-01 4.000000000000000222e-01 2.000000000000000111e-01 5.999999999999999778e-01 2.000000000000000111e-01 0.000000000000000000e+00 5.999999999999999778e-01 4.000000000000000222e-01 4.000000000000000222e-01 4.000000000000000222e-01 2.000000000000000111e-01 5.999999999999999778e-01 2.000000000000000111e-01 2.000000000000000111e-01 4.000000000000000222e-01 8.000000000000000444e-01 2.000000000000000111e-01 5.999999999999999778e-01 4.000000000000000222e-01 8.000000000000000444e-01 0.000000000000000000e+00 5.999999999999999778e-01 8.000000000000000444e-01 2.000000000000000111e-01 5.999999999999999778e-01 2.000000000000000111e-01 4.000000000000000222e-01 4.000000000000000222e-01 4.000000000000000222e-01 4.000000000000000222e-01 8.000000000000000444e-01 5.999999999999999778e-01 4.000000000000000222e-01 1.000000000000000000e+00 1.000000000000000000e+00 1.000000000000000000e+00 1.000000000000000000e+00 1.000000000000000000e+00 1.000000000000000000e+00 1.000000000000000000e+00 1.000000000000000000e+00 1.000000000000000000e+00 1.000000000000000000e+00 1.000000000000000000e+00 1.000000000000000000e+00 1.000000000000000000e+00 1.000000000000000000e+00 1.000000000000000000e+00 1.000000000000000000e+00 1.000000000000000000e+00 1.000000000000000000e+00 1.000000000000000000e+00 1.000000000000000000e+00 1.000000000000000000e+00 1.000000000000000000e+00 1.000000000000000000e+00 1.000000000000000000e+00 1.000000000000000000e+00 1.000000000000000000e+00 1.000000000000000000e+00 1.000000000000000000e+00
5.999999999999999778e-01 0.000000000000000000e+00 5.999999999999999778e-01 4.000000000000000222e-01 5.999999999999999778e-01 4.000000000000000222e-01 8.000000000000000444e-01 0.000000000000000000e+00 0.000000000000000000e+00 2.000000000000000111e-01 4.000000000000000222e-01 4.000000000000000222e-01 8.000000000000000444e-01 2.000000000000000111e-01 5.999999999999999778e-01 2.000000000000000111e-01 0.000000000000000000e+00 4.000000000000000222e-01 8.000000000000000444e-01 2.000000000000000111e-01 8.000000000000000444e-01 4.000000000000000222e-01 8.000000000000000444e-01 5.999999999999999778e-01 5.999999999999999778e-01 4.000000000000000222e-01 0.000000000000000000e+00 8.000000000000000444e-01 2.000000000000000111e-01 4.000000000000000222e-01 2.000000000000000111e-01 4.000000000000000222e-01 4.000000000000000222e-01 1.000000000000000000e+00 1.000000000000000000e+00 1.000000000000000000e+00 1.000000000000000000e+00 1.000000000000000000e+00 1.000000000000000000e+00 1.000000000000000000e+00 1.000000000000000000e+00 1.000000000000000000e+00 1.000000000000000000e+00 1.000000000000000000e+00 1.000000000000000000e+00 1.000000000000000000e+00 1.000000000000000000e+00 1.000000000000000000e+00 1.000000000000000000e+00 1.000000000000000000e+00 1.000000000000000000e+00 1.000000000000000000e+00 1.000000000000000000e+00 1.000000000000000000e+00 1.000000000000000000e+00 1.000000000000000000e+00 1.000000000000000000e+00 1.000000000000000000e+00 1.000000000000000000e+00 1.000000000000000000e+00 1.000000000000000000e+00
4.000000000000000222e-01 2.000000000000000111e-01 4.000000000000000222e-01 0.000000000000000000e+00 5.999999999999999778e-01 0.000000000000000000e+00 5.999999999999999778e-01 2.000000000000000111e-01 4.000000000000000222e-01 4.000000000000000222e-01 4.000000000000000222e-01 2.000000000000000111e-01 2.000000000000000111e-01 4.000000000000000222e-01 5.999999999999999778e-01 2.000000000000000111e-01 5.999999999999999778e-01 5.999999999999999778e-01 2.000000000000000111e-01 5.999999999999999778e-01 2.000000000000000111e-01 2.000000000000000111e-01 8.000000000000000444e-01 5.999999999999999778e-01 2.000000000000000111e-01 0.000000000000000000e+00 5.999999999999999778e-01 4.000000000000000222e-01 4.000000000000000222e-01 0.000000000000000000e+00 8.000000000000000444e-01 2.000000000000000111e-01 2.000000000000000111e-01 1.000000000000000000e+00 1.000000000000000000e+00 1.000000000000000000e+00 1.000000000000000000e+00 1.000000000000000000e+00 1.000000000000000000e+00 1.000000000000000000e+00 1.000000000000000000e+00 1.000000000000000000e+00 1.000000000000000000e+00 1.000000000000000000e+00 1.000000000000000000e+00 1.000000000000000000e+00 1.000000000000000000e+00 1.000000000000000000e+00 1.000000000000000000e+00 1.000000000000000000e+00 1.000000000000000000e+00 1.000000000000000000e+00 1.000000000000000000e+00 1.000000000000000000e+00 1.000000000000000000e+00 1.000000000000000000e+00 1.000000000000000000e+00 1.000000000000000000e+00 1.000000000000000000e+00 1.000000000000000000e+00 1.000000000000000000e+00
2.000000000000000111e-01 2.000000000000000111e-01 2.000000000000000111e-01 2.000000000000000111e-01 4.000000000000000222e-01 2.000000000000000111e-01 4.000000000000000222e-01 2.000000000000000111e-01 4.000000000000000222e-01 8.000000000000000444e-01 4.000000000000000222e-01 0.000000000000000000e+00 5.999999999999999778e-01 4.000000000000000222e-01 5.999999999999999778e-01 2.000000000000000111e-01 4.000000000000000222e-01 5.999999999999999778e-01 4.000000000000000222e-01 2.000000000000000111e-01 0.000000000000000000e+00 5.999999999999999778e-01 2.000000000000000111e-01 4.000000000000000222e-01 2.000000000000000111e-01 4.000000000000000222e-01 5.999999999999999778e-01 5.999999999999999778e-01 5.999999999999999778e-01 5.999999999999999778e-01 5.999999999999999778e-01 2.000000000000000111e-01 4.000000000000000222e-01 1.000000000000000000e+00 1.000000000000000000e+00 1.000000000000000000e+00 1.000000000000000000e+00 1.000000000000000000e+00 1.000000000000000000e+00 1.000000000000000000e+00 1.000000000000000000e+00 1.000000000000000000e+00 1.000000000000000000e+00 1.000000000000000000e+00 1.000000000000000000e+00 1.000000000000000000e+00 1.000000000000000000e+00 1.000000000000000000e+00 1.000000000000000000e+00 1.000000000000000000e+00 1.000000000000000000e+00 1.000000000000000000e+00 1.000000000000000000e+00 1.000000000000000000e+00 1.000000000000000000e+00 1.000000000000000000e+00 1.000000000000000000e+00 1.000000000000000000e+00 1.000000000000000000e+00 1.000000000000000000e+00 1.000000000000000000e+00
8.000000000000000444e-01 2.000000000000000111e-01 0.000000000000000000e+00 5.999999999999999778e-01 5.999999999999999778e-01 5.999999999999999778e-01 5.999999999999999778e-01 4.000000000000000222e-01 5.999999999999999778e-01 4.000000000000000222e-01 4.000000000000000222e-01 5.999999999999999778e-01 4.000000000000000222e-01 0.000000000000000000e+00 0.000000000000000000e+00 4.000000000000000222e-01 0.000000000000000000e+00 2.000000000000000111e-01 4.000000000000000222e-01 5.999999999999999778e-01 0.000000000000000000e+00 2.000000000000000111e-01 4.000000000000000222e-01 0.000000000000000000e+00 2.000000000000000111e-01 4.000000000000000222e-01 5.999999999999999778e-01 2.000000000000000111e-01 4.000000000000000222e-01 4.000000000000000222e-01 5.999999999999999778e-01 5.999999999999999778e-01 5.999999999999999778e-01 1.000000000000000000e+00 1.000000000000000000e+00 1.000000000000000000e+00 1.000000000000000000e+00 1.000000000000000000e+00 1.000000000000000000e+00 1.000000000000000000e+00 1.000000000000000000e+00 1.000000000000000000e+00 1.000000000000000000e+00 1.000000000000000000e+00 1.000000000000000000e+00 1.000000000000000000e+00 1.000000000000000000e+00 1.000000000000000000e+00 1.000000000000000000e+00 1.000000000000000000e+00 1.000000000000000000e+00 1.000000000000000000e+00 1.000000000000000000e+00 1.000000000000000000e+00 1.000000000000000000e+00 1.000000000000000000e+00 1.000000000000000000e+00 1.000000000000000000e+00 1.000000000000000000e+00 1.000000000000000000e+00 1.000000000000000000e+00
2.000000000000000111e-01 5.999999999999999778e-01 4.000000000000000222e-01 4.000000000000000222e-01 5.999999999999999778e-01 2.000000000000000111e-01 5.999999999999999778e-01 4.000000000000000222e-01 2.000000000000000111e-01 4.000000000000000222e-01 4.000000000000000222e-01 2.000000000000000111e-01 4.000000000000000222e-01 4.000000000000000222e-01 4.000000000000000222e-01 2.000000000000000111e-01 4.000000000000000222e-01 4.000000000000000222e-01 2.000000000000000111e-01 1.000000000000000000e+00 4.000000000000000222e-01 8.000000000000000444e-01 5.999999999999999778e-01 4.000000000000000222e-01 2.000000000000000111e-01 4.000000000000000222e-01 0.000000000000000000e+00 4.000000000000000222e-01 2.000000000000000111e-01 4.000000000000000222e-01 0.000000000000000000e+00 5.999999999999999778e-01 5.999999999999999778e-01 1.000000000000000000e+00 1.000000000000000000e+00 1.000000000000000000e+00 1.000000000000000000e+00 1.000000000000000000e+00 1.000000000000000000e+00 1.000000000000000000e+00 1.000000000000000000e+00 1.000000000000000000e+00 1.000000000000000000e+00 1.000000000000000000e+00 1.000000000000000000e+00 1.000000000000000000e+00 1.000000000000000000e+00 1.000000000000000000e+00 1.000000000000000000e+00 1.000000000000000000e+00 1.000000000000000000e+00 1.000000000000000000e+00 1.000000000000000000e+00 1.000000000000000000e+00 1.000000000000000000e+00 1.000000000000000000e+00 1.000000000000000000e+00 1.000000000000000000e+00 1.000000000000000000e+00 1.000000000000000000e+00 1.000000000000000000e+00
2.000000000000000111e-01 4.000000000000000222e-01 2.000000000000000111e-01 4.000000000000000222e-01 5.999999999999999778e-01 2.000000000000000111e-01 4.000000000000000222e-01 5.999999999999999778e-01 4.000000000000000222e-01 5.999999999999999778e-01 5.999999999999999778e-01 4.000000000000000222e-01 2.000000000000000111e-01 2.000000000000000111e-01 4.000000000000000222e-01 5.999999999999999778e-01 4.000000000000000222e-01 0.000000000000000000e+00 5.999999999999999778e-01 4.000000000000000222e-01 2.000000000000000111e-01 5.999999999999999778e-01 2.000000000000000111e-01 2.000000000000000111e-01 8.000000000000000444e-01 5.999999999999999778e-01 2.000000000000000111e-01 4.000000000000000222e-01 4.000000000000000222e-01 2.000000000000000111e-01 0.000000000000000000e+00 0.000000000000000000e+00 4.000000000000000222e-01 1.000000000000000000e+00 1.000000000000000000e+00 1.000000000000000000e+00 1.000000000000000000e+00 1.000000000000000000e+00 1.000000000000000000e+00 1.000000000000000000e+00 1.000000000000000000e+00 1.000000000000000000e+00 1.000000000000000000e+00 1.000000000000000000e+00 1.000000000000000000e+00 1.000000000000000000e+00 1.000000000000000000e+00 1.000000000000000000e+00 1.000000000000000000e+00 1.000000000000000000e+00 1.000000000000000000e+00 1.000000000000000000e+00 1.000000000000000000e+00 1.000000000000000000e+00 1.000000000000000000e+00 1.000000000000000000e+00 1.000000000000000000e+00 1.000000000000000000e+00 1.000000000000000000e+00 1.000000000000000000e+00 1.000000000000000000e+00
2.000000000000000111e-01 0.000000000000000000e+00 4.000000000000000222e-01 4.000000000000000222e-01 2.000000000000000111e-01 2.000000000000000111e-01 5.999999999999999778e-01 2.000000000000000111e-01 2.000000000000000111e-01 5.999999999999999778e-01 5.999999999999999778e-01 2.000000000000000111e-01 5.999999999999999778e-01 4.000000000000000222e-01 0.000000000000000000e+00 4.000000000000000222e-01 2.000000000000000111e-01 2.000000000000000111e-01 4.000000000000000222e-01 4.000000000000000222e-01 4.000000000000000222e-01 4.000000000000000222e-01 8.000000000000000444e-01 4.000000000000000222e-01 4.000000000000000222e-01 4.000000000000000222e-01 2.000000000000000111e-01 2.000000000000000111e-01 2.000000000000000111e-01 2.000000000000000111e-01 4.000000000000000222e-01 5.999999999999999778e-01 5.999999999999999778e-01 1.000000000000000000e+00 1.000000000000000000e+00 1.000000000000000000e+00 1.000000000000000000e+00 1.000000000000000000e+00 1.000000000000000000e+00 1.000000000000000000e+00 1.000000000000000000e+00 1.000000000000000000e+00 1.000000000000000000e+00 1.000000000000000000e+00 1.000000000000000000e+00 1.000000000000000000e+00 1.000000000000000000e+00 1.000000000000000000e+00 1.000000000000000000e+00 1.000000000000000000e+00 1.000000000000000000e+00 1.000000000000000000e+00 1.000000000000000000e+00 1.000000000000000000e+00 1.000000000000000000e+00 1.000000000000000000e+00 1.000000000000000000e+00 1.000000000000000000e+00 1.000000000000000000e+00 1.000000000000000000e+00 1.000000000000000000e+00
5.999999999999999778e-01 2.000000000000000111e-01 4.000000000000000222e-01 8.000000000000000444e-01 5.999999999999999778e-01 0.000000000000000000e+00 5.999999999999999778e-01 5.999999999999999778e-01 4.000000000000000222e-01 5.999999999999999778e-01 8.000000000000000444e-01 0.000000000000000000e+00 5.999999999999999778e-01 2.000000000000000111e-01 4.000000000000000222e-01 5.999999999999999778e-01 2.000000000000000111e-01 2.000000000000000111e-01 5.999999999999999778e-01 2.000000000000000111e-01 8.000000000000000444e-01 4.000000000000000222e-01 4.000000000000000222e-01 0.000000000000000000e+00 4.000000000000000222e-01 5.999999999999999778e-01 4.000000000000000222e-01 0.000000000000000000e+00 2.000000000000000111e-01 4.000000000000000222e-01 4.000000000000000222e-01 2.000000000000000111e-01 2.000000000000000111e-01 1.000000000000000000e+00 1.000000000000000000e+00 1.000000000000000000e+00 1.000000000000000000e+00 1.000000000000000000e+00 1.000000000000000000e+00 1.000000000000000000e+00 1.000000000000000000e+00 1.000000000000000000e+00 1.000000000000000000e+00 1.000000000000000000e+00 1.000000000000000000e+00 1.000000000000000000e+00 1.000000000000000000e+00 1.000000000000000000e+00 1.000000000000000000e+00 1.000000000000000000e+00 1.000000000000000000e+00 1.000000000000000000e+00 1.000000000000000000e+00 1.000000000000000000e+00 1.000000000000000000e+00 1.000000000000000000e+00 1.000000000000000000e+00 1.000000000000000000e+00 1.000000000000000000e+00 1.000000000000000000e+00 1.000000000000000000e+00
4.000000000000000222e-01 4.000000000000000222e-01 2.000000000000000111e-01 4.000000000000000222e-01 2.000000000000000111e-01 5.999999999999999778e-01 2.000000000000000111e-01 8.000000000000000444e-01 5.999999999999999778e-01 4.000000000000000222e-01 4.000000000000000222e-01 4.000000000000000222e-01 4.000000000000000222e-01 4.000000000000000222e-01 2.000000000000000111e-01 2.000000000000000111e-01 8.000000000000000444e-01 5.999999999999999778e-01 0.000000000000000000e+00 2.000000000000000111e-01 5.999999999999999778e-01 5.999999999999999778e-01 5.999999999999999778e-01 4.000000000000000222e-01 4.000000000000000222e-01 2.000000000000000111e-01 2.000000000000000111e-01 4.000000000000000222e-01 0.000000000000000000e+00 4.000000000000000222e-01 5.999999999999999778e-01 4.000000000000000222e-01 2.000000000000000111e-01 1.000000000000000000e+00 1.000000000000000000e+00 1.000000000000000000e+00 1.000000000000000000e+00 1.000000000000000000e+00 1.000000000000000000e+00 1.000000000000000000e+00 1.000000000000000000e+00 1.000000000000000000e+00 1.000000000000000000e+00 1.000000000000000000e+00 1.000000000000000000e+00 1.000000000000000000e+00 1.000000000000000000e+00 1.000000000000000000e+00 1.000000000000000000e+00 1.000000000000000000e+00 1.000000000000000000e+00 1.000000000000000000e+00 1.000000000000000000e+00 1.000000000000000000e+00 1.000000000000000000e+00 1.000000000000000000e+00 1.000000000000000000e+00 1.000000000000000000e+00 1.000000000000000000e+00 1.000000000000000000e+00 1.000000000000000000e+00
5.999999999999999778e-01 2.000000000000000111e-01 4.000000000000000222e-01 2.000000000000000111e-01 0.000000000000000000e+00 8.000000000000000444e-01 4.000000000000000222e-01 4.000000000000000222e-01 5.999999999999999778e-01 4.000000000000000222e-01 5.999999999999999778e-01 5.999999999999999778e-01 2.000000000000000111e-01 2.000000000000000111e-01 5.999999999999999778e-01 4.000000000000000222e-01 2.000000000000000111e-01 4.000000000000000222e-01 4.000000000000000222e-01 4.000000000000000222e-01 5.999999999999999778e-01 4.000000000000000222e-01 5.999999999999999778e-01 2.000000000000000111e-01 5.999999999999999778e-01 4.000000000000000222e-01 0.000000000000000000e+00 5.999999999999999778e-01 5.999999999999999778e-01 2.000000000000000111e-01 5.999999999999999778e-01 2.000000000000000111e-01 2.000000000000000111e-01 1.000000000000000000e+00 1.000000000000000000e+00 1.000000000000000000e+00 1.000000000000000000e+00 1.000000000000000000e+00 1.000000000000000000e+00 1.000000000000000000e+00 1.000000000000000000e+00 1.000000000000000000e+00 1.000000000000000000e+00 1.000000000000000000e+00 1.000000000000000000e+00 1.000000000000000000e+00 1.000000000000000000e+00 1.000000000000000000e+00 1.000000000000000000e+00 1.000000000000000000e+00 1.000000000000000000e+00 1.000000000000000000e+00 1.000000000000000000e+00 1.000000000000000000e+00 1.000000000000000000e+00 1.000000000000000000e+00 1.000000000000000000e+00 1.000000000000000000e+00 1.000000000000000000e+00 1.000000000000000000e+00 1.000000000000000000e+00
0.000000000000000000e+00 4.000000000000000222e-01 5.999999999999999778e-01 2.000000000000000111e-01 4.000000000000000222e-01 2.000000000000000111e-01 2.000000000000000111e-01 2.000000000000000111e-01 5.999999999999999778e-01 4.000000000000000222e-01 4.000000000000000222e-01 2.000000000000000111e-01 2.000000000000000111e-01 0.000000000000000000e+00 0.000000000000000000e+00 4.000000000000000222e-01 4.000000000000000222e-01 5.999999999999999778e-01 4.000000000000000222e-01 4.000000000000000222e-01 4.000000000000000222e-01 4.000000000000000222e-01 2.000000000000000111e-01 4.000000000000000222e-01 4.000000000000000222e-01 4.000000000000000222e-01 4.000000000000000222e-01 0.000000000000000000e+00 5.999999999999999778e-01 8.000000000000000444e-01 5.999999999999999778e-01 5.999999999999999778e-01 2.000000000000000111e-01 1.000000000000000000e+00 1.000000000000000000e+00 1.000000000000000000e+00 1.000000000000000000e+00 1.000000000000000000e+00 1.000000000000000000e+00 1.000000000000000000e+00 1.000000000000000000e+00 1.000000000000000000e+00 1.000000000000000000e+00 1.000000000000000000e+00 1.000000000000000000e+00 1.000000000000000000e+00 1.000000000000000000e+00 1.000000000000000000e+00 1.000000000000000000e+00 1.000000000000000000e+00 1.000000000000000000e+00 1.000000000000000000e+00 1.000000000000000000e+00 1.000000000000000000e+00 1.000000000000000000e+00 1.000000000000000000e+00 1.000000000000000000e+00 1.000000000000000000e+00 1.000000000000000000e+00 1.000000000000000000e+00 1.000000000000000000e+00
4.000000000000000222e-01 2.000000000000000111e-01 4.000000000000000222e-01 4.000000000000000222e-01 2.000000000000000111e-01 0.000000000000000000e+00 4.000000000000000222e-01 5.999999999999999778e-01 2.000000000000000111e-01 4.000000000000000222e-01 4.000000000000000222e-01 2.000000000000000111e-01 5.999999999999999778e-01 2.000000000000000111e-01 4.000000000000000222e-01 4.000000000000000222e-01 4.000000000000000222e-01 4.000000000000000222e-01 5.999999999999999778e-01 5.999999999999999778e-01 0.000000000000000000e+00 4.000000000000000222e-01 4.000000000000000222e-01 8.000000000000000444e-01 0.000000000000000000e+00 1.000000000000000000e+00 5.999999999999999778e-01 4.000000000000000222e-01 4.000000000000000222e-01 5.999999999999999778e-01 4.000000000000000222e-01 4.000000000000000222e-01 2.000000000000000111e-01 1.000000000000000000e+00 1.000000000000000000e+00 1.000000000000000000e+00 1.000000000000000000e+00 1.000000000000000000e+00 1.000000000000000000e+00 1.000000000000000000e+00 1.000000000000000000e+00 1.000000000000000000e+00 1.000000000000000000e+00 1.000000000000000000e+00 1.000000000000000000e+00 1.000000000000000000e+00 1.000000000000000000e+00 1.000000000000000000e+00 1.000000000000000000e+00 1.000000000000000000e+00 1.000000000000000000e+00 1.000000000000000000e+00 1.000000000000000000e+00 1.000000000000000000e+00 1.000000000000000000e+00 1.000000000000000000e+00 1.000000000000000000e+00 1.000000000000000000e+00 1.000000000000000000e+00 1.000000000000000000e+00 1.000000000000000000e+00
2.000000000000000111e-01 8.000000000000000444e-01 5.999999999999999778e-01 2.000000000000000111e-01 2.000000000000000111e-01 5.999999999999999778e-01 2.000000000000000111e-01 4.000000000000000222e-01 5.999999999999999778e-01 2.000000000000000111e-01 2.000000000000000111e-01 2.000000000000000111e-01 4.000000000000000222e-01 8.000000000000000444e-01 4.000000000000000222e-01 2.000000000000000111e-01 4.000000000000000222e-01 2.000000000000000111e-01 2.000000000000000111e-01 5.999999999999999778e-01 5.999999999999999778e-01 8.000000000000000444e-01 4.000000000000000222e-01 2.000000000000000111e-01 2.000000000000000111e-01 5.999999999999999778e-01 5.999999999999999778e-01 2.000000000000000111e-01 2.000000000000000111e-01 4.000000000000000222e-01 4.000000000000000222e-01 4.000000000000000222e-01 4.000000000000000222e-01 1.000000000000000000e+00 1.000000000000000000e+00 1.000000000000000000e+00 1.000000000000000000e+00 1.000000000000000000e+00 1.000000000000000000e+00 1.000000000000000000e+00 1.000000000000000000e+00 1.000000000000000000e+00 1.000000000000000000e+00 1.000000000000000000e+00 1.000000000000000000e+00 1.000000000000000000e+00 1.000000000000000000e+00 1.000000000000000000e+00 1.000000000000000000e+00 1.000000000000000000e+00 1.000000000000000000e+00 1.000000000000000000e+00 1.000000000000000000e+00 1.000000000000000000e+00 1.000000000000000000e+00 1.000000000000000000e+00 1.000000000000000000e+00 1.000000000000000000e+00 1.000000000000000000e+00 1.000000000000000000e+00 1.000000000000000000e+00
4.000000000000000222e-01 2.000000000000000111e-01 4.000000000000000222e-01 2.000000000000000111e-01 4.000000000000000222e-01 4.000000000000000222e-01 5.999999999999999778e-01 2.000000000000000111e-01 4.000000000000000222e-01 2.000000000000000111e-01 2.000000000000000111e-01 4.000000000000000222e-01 4.000000000000000222e-01 4.000000000000000222e-01 4.000000000000000222e-01 5.999999999999999778e-01 0.000000000000000000e+00 2.000000000000000111e-01 4.000000000000000222e-01 0.000000000000000000e+00 4.000000000000000222e-01 2.000000000000000111e-01 4.000000000000000222e-01 4.000000000000000222e-01 4.000000000000000222e-01 5.999999999999999778e-01 5.999999999999999778e-01 4.000000000000000222e-01 2.000000000000000111e-01 4.000000000000000222e-01 8.000000000000000444e-01 5.999999999999999778e-01 5.999999999999999778e-01 1.000000000000000000e+00 1.000000000000000000e+00 1.000000000000000000e+00 1.000000000000000000e+00 1.000000000000000000e+00 1.000000000000000000e+00 1.000000000000000000e+00 1.000000000000000000e+00 1.000000000000000000e+00 1.000000000000000000e+00 1.000000000000000000e+00 1.000000000000000000e+00 1.000000000000000000e+00 1.000000000000000000e+00 1.000000000000000000e+00 1.000000000000000000e+00 1.000000000000000000e+00 1.000000000000000000e+00 1.000000000000000000e+00 1.000000000000000000e+00 1.000000000000000000e+00 1.000000000000000000e+00 1.000000000000000000e+00 1.000000000000000000e+00 1.000000000000000000e+00 1.000000000000000000e+00 1.000000000000000000e+00 1.000000000000000000e+00
4.000000000000000222e-01 4.000000000000000222e-01 2.000000000000000111e-01 2.000000000000000111e-01 8.000000000000000444e-01 5.999999999999999778e-01 5.999999999999999778e-01 2.000000000000000111e-01 0.000000000000000000e+00 2.000000000000000111e-01 4.000000000000000222e-01 2.000000000000000111e-01 5.999999999999999778e-01 8.000000000000000444e-01 2.000000000000000111e-01 2.000000000000000111e-01 5.999999999999999778e-01 4.000000000000000222e-01 2.000000000000000111e-01 2.000000000000000111e-01 4.000000000000000222e-01 1.000000000000000000e+00 4.000000000000000222e-01 4.000000000000000222e-01 5.999999999999999778e-01 8.000000000000000444e-01 4.000000000000000222e-01 4.000000000000000222e-01 8.000000000000000444e-01 4.000000000000000222e-01 4.000000000000000222e-01 4.000000000000000222e-01 5.999999999999999778e-01 1.000000000000000000e+00 1.000000000000000000e+00 1.000000000000000000e+00 1.000000000000000000e+00 1.000000000000000000e+00 1.000000000000000000e+00 1.000000000000000000e+00 1.000000000000000000e+00 1.000000000000000000e+00 1.000000000000000000e+00 1.000000000000000000e+00 1.000000000000000000e+00 1.000000000000000000e+00 1.000000000000000000e+00 1.000000000000000000e+00 1.000000000000000000e+00 1.000000000000000000e+00 1.000000000000000000e+00 1.000000000000000000e+00 1.000000000000000000e+00 1.000000000000000000e+00 1.000000000000000000e+00 1.000000000000000000e+00 1.000000000000000000e+00 1.000000000000000000e+00 1.000000000000000000e+00 1.000000000000000000e+00 1.000000000000000000e+00
2.000000000000000111e-01 8.000000000000000444e-01 2.000000000000000111e-01 4.000000000000000222e-01 5.999999999999999778e-01 0.000000000000000000e+00 4.000000000000000222e-01 2.000000000000000111e-01 5.999999999999999778e-01 5.999999999999999778e-01 4.000000000000000222e-01 0.000000000000000000e+00 4.000000000000000222e-01 8.000000000000000444e-01 2.000000000000000111e-01 5.999999999999999778e-01 8.000000000000000444e-01 5.999999999999999778e-01 4.000000000000000222e-01 2.000000000000000111e-01 2.000000000000000111e-01 4.000000000000000222e-01 4.000000000000000222e-01 5.999999999999999778e-01 4.000000000000000222e-01 8.000000000000000444e-01 2.000000000000000111e-01 5.999999999999999778e-01 4.000000000000000222e-01 5.999999999999999778e-01 8.000000000000000444e-01 2.000000000000000111e-01 4.000000000000000222e-01 1.000000000000000000e+00 1.000000000000000000e+00 1.000000000000000000e+00 1.000000000000000000e+00 1.000000000000000000e+00 1.000000000000000000e+00 1.000000000000000000e+00 1.000000000000000000e+00 1.000000000000000000e+00 1.000000000000000000e+00 1.000000000000000000e+00 1.000000000000000000e+00 1.000000000000000000e+00 1.000000000000000000e+00 1.000000000000000000e+00 1.000000000000000000e+00 1.000000000000000000e+00 1.000000000000000000e+00 1.000000000000000000e+00 1.000000000000000000e+00 1.000000000000000000e+00 1.000000000000000000e+00 1.000000000000000000e+00 1.000000000000000000e+00 1.000000000000000000e+00 1.000000000000000000e+00 1.000000000000000000e+00 1.000000000000000000e+00
4.000000000000000222e-01 2.000000000000000111e-01 2.000000000000000111e-01 5.999999999999999778e-01 0.000000000000000000e+00 2.000000000000000111e-01 2.000000000000000111e-01 5.999999999999999778e-01 8.000000000000000444e-01 2.000000000000000111e-01 4.000000000000000222e-01 5.999999999999999778e-01 4.000000000000000222e-01 0.000000000000000000e+00 4.000000000000000222e-01 4.000000000000000222e-01 5.999999999999999778e-01 8.000000000000000444e-01 4.000000000000000222e-01 2.000000000000000111e-01 2.000000000000000111e-01 4.000000000000000222e-01 2.000000000000000111e-01 2.000000000000000111e-01 2.000000000000000111e-01 4.000000000000000222e-01 4.000000000000000222e-01 4.000000000000000222e-01 4.000000000000000222e-01 4.000000000000000222e-01 2.000000000000000111e-01 0.000000000000000000e+00 8.000000000000000444e-01 1.000000000000000000e+00 1.000000000000000000e+00 1.000000000000000000e+00 1.000000000000000000e+00 1.000000000000000000e+00 1.000000000000000000e+00 1.000000000000000000e+00 1.000000000000000000e+00 1.000000000000000000e+00 1.000000000000000000e+00 1.000000000000000000e+00 1.000000000000000000e+00 1.000000000000000000e+00 1.000000000000000000e+00 1.000000000000000000e+00 1.000000000000000000e+00 1.000000000000000000e+00 1.000000000000000000e+00 1.000000000000000000e+00 1.000000000000000000e+00 1.000000000000000000e+00 1.000000000000000000e+00 1.000000000000000000e+00 1.000000000000000000e+00 1.000000000000000000e+00 1.000000000000000000e+00 1.000000000000000000e+00 1.000000000000000000e+00
4.000000000000000222e-01 2.000000000000000111e-01 2.000000000000000111e-01 4.000000000000000222e-01 5.999999999999999778e-01 8.000000000000000444e-01 5.999999999999999778e-01 5.999999999999999778e-01 8.000000000000000444e-01 5.999999999999999778e-01 2.000000000000000111e-01 4.000000000000000222e-01 4.000000000000000222e-01 2.000000000000000111e-01 2.000000000000000111e-01 2.000000000000000111e-01 4.000000000000000222e-01 2.000000000000000111e-01 5.999999999999999778e-01 2.000000000000000111e-01 4.000000000000000222e-01 4.000000000000000222e-01 8.000000000000000444e-01 5.999999999999999778e-01 5.999999999999999778e-01 5.999999999999999778e-01 2.000000000000000111e-01 0.000000000000000000e+00 2.000000000000000111e-01 4.000000000000000222e-01 5.999999999999999778e-01 5.999999999999999778e-01 2.000000000000000111e-01 1.000000000000000000e+00 1.000000000000000000e+00 1.000000000000000000e+00 1.000000000000000000e+00 1.000000000000000000e+00 1.000000000000000000e+00 1.000000000000000000e+00 1.000000000000000000e+00 1.000000000000000000e+00 1.000000000000000000e+00 1.000000000000000000e+00 1.000000000000000000e+00 1.000000000000000000e+00 1.000000000000000000e+00 1.000000000000000000e+00 1.000000000000000000e+00 1.000000000000000000e+00 1.000000000000000000e+00 1.000000000000000000e+00 1.000000000000000000e+00 1.000000000000000000e+00 1.000000000000000000e+00 1.000000000000000000e+00 1.000000000000000000e+00 1.000000000000000000e+00 1.000000000000000000e+00 1.000000000000000000e+00 1.000000000000000000e+00
5.999999999999999778e-01 8.000000000000000444e-01 5.999999999999999778e-01 4.000000000000000222e-01 2.000000000000000111e-01 5.999999999999999778e-01 2.000000000000000111e-01 4.000000000000000222e-01 2.000000000000000111e-01 2.000000000000000111e-01 4.000000000000000222e-01 5.999999999999999778e-01 2.000000000000000111e-01 2.000000000000000111e-01 5.999999999999999778e-01 4.000000000000000222e-01 5.999999999999999778e-01 2.000000000000000111e-01 5.999999999999999778e-01 4.000000000000000222e-01 0.000000000000000000e+00 1.000000000000000000e+00 8.000000000000000444e-01 5.999999999999999778e-01 5.999999999999999778e-01 4.000000000000000222e-01 2.000000000000000111e-01 2.000000000000000111e-01 2.000000000000000111e-01 8.000000000000000444e-01 0.000000000000000000e+00 5.999999999999999778e-01 4.000000000000000222e-01 5.999999999999999778e-01 1.000000000000000000e+00 1.000000000000000000e+00 1.000000000000000000e+00 1.000000000000000000e+00 1.000000000000000000e+00 1.000000000000000000e+00 1.000000000000000000e+00 1.000000000000000000e+00 1.000000000000000000e+00 1.000000000000000000e+00 1.000000000000000000e+00 1.000000000000000000e+00 1.000000000000000000e+00 1.000000000000000000e+00 1.000000000000000000e+00 1.000000000000000000e+00 1.000000000000000000e+00 1.000000000000000000e+00 1.000000000000000000e+00 1.000000000000000000e+00 1.000000000000000000e+00 1.000000000000000000e+00 1.000000000000000000e+00 1.000000000000000000e+00 1.000000000000000000e+00 1.000000000000000000e+00 1.000000000000000000e+00
4.000000000000000222e-01 4.000000000000000222e-01 5.999999999999999778e-01 8.000000000000000444e-01 5.999999999999999778e-01 4.000000000000000222e-01 2.000000000000000111e-01 5.999999999999999778e-01 2.000000000000000111e-01 4.000000000000000222e-01 5.999999999999999778e-01 4.000000000000000222e-01 8.000000000000000444e-01 5.999999999999999778e-01 4.000000000000000222e-01 5.999999999999999778e-01 5.999999999999999778e-01 2.000000000000000111e-01 4.000000000000000222e-01 5.999999999999999778e-01 1.000000000000000000e+00 5.999999999999999778e-01 4.000000000000000222e-01 5.999999999999999778e-01 4.000000000000000222e-01 5.999999999999999778e-01 4.000000000000000222e-01 5.999999999999999778e-01 8.000000000000000444e-01 4.000000000000000222e-01 4.000000000000000222e-01 5.999999999999999778e-01 5.999999999999999778e-01 5.999999999999999778e-01 1.000000000000000000e+00 1.000000000000000000e+00 1.000000000000000000e+00 1.000000000000000000e+00 1.000000000000000000e+00 1.000000000000000000e+00 1.000000000000000000e+00 1.000000000000000000e+00 1.000000000000000000e+00 1.000000000000000000e+00 1.000000000000000000e+00 1.000000000000000000e+00 1.000000000000000000e+00 1.000000000000000000e+00 1.000000000000000000e+00 1.000000000000000000e+00 1.000000000000000000e+00 1.000000000000000000e+00 1.000000000000000000e+00 1.000000000000000000e+00 1.000000000000000000e+00 1.000000000000000000e+00 1.000000000000000000e+00 1.000000000000000000e+00 1.000000000000000000e+00 1.000000000000000000e+00 1.000000000000000000e+00
4.000000000000000222e-01 5.999999999999999778e-01 8.000000000000000444e-01 8.000000000000000444e-01 0.000000000000000000e+00 2.000000000000000111e-01 5.999999999999999778e-01 4.000000000000000222e-01 5.999999999999999778e-01 5.999999999999999778e-01 4.000000000000000222e-01 1.000000000000000000e+00 4.000000000000000222e-01 0.000000000000000000e+00 5.999999999999999778e-01 2.000000000000000111e-01 4.000000000000000222e-01 5.999999999999999778e-01 8.000000000000000444e-01 5.999999999999999778e-01 5.999999999999999778e-01 8.000000000000000444e-01 5.999999999999999778e-01 1.000000000000000000e+00 2.000000000000000111e-01 2.000000000000000111e-01 5.999999999999999778e-01 5.999999999999999778e-01 8.000000000000000444e-01 8.000000000000000444e-01 4.000000000000000222e-01 4.000000000000000222e-01 2.000000000000000111e-01 5.999999999999999778e-01 1.000000000000000000e+00 1.000000000000000000e+00 1.000000000000000000e+00 1.000000000000000000e+00 1.000000000000000000e+00 1.000000000000000000e+00 1.000000000000000000e+00 1.000000000000000000e+00 1.000000000000000000e+00 1.000000000000000000e+00 1.000000000000000000e+00 1.000000000000000000e+00 1.000000000000000000e+00 1.000000000000000000e+00 1.000000000000000000e+00 1.000000000000000000e+00 1.000000000000000000e+00 1.000000000000000000e+00 1.000000000000000000e+00 1.000000000000000000e+00 1.000000000000000000e+00 1.000000000000000000e+00 1.000000000000000000e+00 1.000000000000000000e+00 1.000000000000000000e+00 1.000000000000000000e+00 1.000000000000000000e+00
4.000000000000000222e-01 5.999999999999999778e-01 8.000000000000000444e-01 5.999999999999999778e-01 8.000000000000000444e-01 5.999999999999999778e-01 2.000000000000000111e-01 8.000000000000000444e-01 0.000000000000000000e+00 5.999999999999999778e-01 8.000000000000000444e-01 5.999999999999999778e-01 4.000000000000000222e-01 5.999999999999999778e-01 4.000000000000000222e-01 4.000000000000000222e-01 5.999999999999999778e-01 8.000000000000000444e-01 2.000000000000000111e-01 4.000000000000000222e-01 5.999999999999999778e-01 4.000000000000000222e-01 8.000000000000000444e-01 4.000000000000000222e-01 5.999999999999999778e-01 5.999999999999999778e-01 5.999999999999999778e-01 2.000000000000000111e-01 5.999999999999999778e-01 4.000000000000000222e-01 8.000000000000000444e-01 2.000000000000000111e-01 4.000000000000000222e-01 5.999999999999999778e-01 8.000000000000000444e-01 5.999999999999999778e-01 1.000000000000000000e+00 8.000000000000000444e-01 1.000000000000000000e+00 1.000000000000000000e+00 1.000000000000000000e+00 1.000000000000000000e+00 1.000000000000000000e+00 1.000000000000000000e+00 1.000000000000000000e+00 1.000000000000000000e+00 1.000000000000000000e+00 1.000000000000000000e+00 1.000000000000000000e+00 1.000000000000000000e+00 1.000000000000000000e+00 1.000000000000000000e+00 1.000000000000000000e+00 1.000000000000000000e+00 1.000000000000000000e+00 1.000000000000000000e+00 1.000000000000000000e+00 1.000000000000000000e+00 1.000000000000000000e+00 1.000000000000000000e+00 1.000000000000000000e+00
4.000000000000000222e-01 4.000000000000000222e-01 8.000000000000000444e-01 2.000000000000000111e-01 2.000000000000000111e-01 4.000000000000000222e-01 1.000000000000000000e+00 5.999999999999999778e-01 8.000000000000000444e-01 4.000000000000000222e-01 4.000000000000000222e-01 8.000000000000000444e-01 8.000000000000000444e-01 4.000000000000000222e-01 8.000000000000000444e-01 8.000000000000000444e-01 5.999999999999999778e-01 4.000000000000000222e-01 5.999999999999999778e-01 5.999999999999999778e-01 5.999999999999999778e-01 2.000000000000000111e-01 4.000000000000000222e-01 8.000000000000000444e-01 4.000000000000000222e-01 4.000000000000000222e-01 8.000000000000000444e-01 5.999999999999999778e-01 8.000000000000000444e-01 5.999999999999999778e-01 2.000000000000000111e-01 4.000000000000000222e-01 5.999999999999999778e-01 1.000000000000000000e+00 8.000000000000000444e-01 5.999999999999999778e-01 4.000000000000000222e-01 1.000000000000000000e+00 8.000000000000000444e-01 1.000000000000000000e+00 1.000000000000000000e+00 1.000000000000000000e+00 1.000000000000000000e+00 1.000000000000000000e+00 1.000000000000000000e+00 1.000000000000000000e+00 1.000000000000000000e+00 1.000000000000000000e+00 1.000000000000000000e+00 1.000000000000000000e+00 1.000000000000000000e+00 1.000000000000000000e+00 1.000000000000000000e+00 1.000000000000000000e+00 1.000000000000000000e+00 1.000000000000000000e+00 1.000000000000000000e+00 1.000000000000000000e+00 1.000000000000000000e+00 1.000000000000000000e+00 1.000000000000000000e+00
4.000000000000000222e-01 5.999999999999999778e-01 4.000000000000000222e-01 4.000000000000000222e-01 2.000000000000000111e-01 8.000000000000000444e-01 5.999999999999999778e-01 1.000000000000000000e+00 5.999999999999999778e-01 8.000000000000000444e-01 5.999999999999999778e-01 1.000000000000000000e+00 1.000000000000000000e+00 5.999999999999999778e-01 8.000000000000000444e-01 4.000000000000000222e-01 4.000000000000000222e-01 8.000000000000000444e-01 8.000000000000000444e-01 4.000000000000000222e-01 5.999999999999999778e-01 1.000000000000000000e+00 5.999999999999999778e-01 5.999999999999999778e-01 5.999999999999999778e-01 4.000000000000000222e-01 5.999999999999999778e-01 4.000000000000000222e-01 5.999999999999999778e-01 8.000000000000000444e-01 5.999999999999999778e-01 1.000000000000000000e+00 1.000000000000000000e+00 5.999999999999999778e-01 5.999999999999999778e-01 5.999999999999999778e-01 4.000000000000000222e-01 2.000000000000000111e-01 1.000000000000000000e+00 8.000000000000000444e-01 1.000000000000000000e+00 1.000000000000000000e+00 1.000000000000000000e+00 1.000000000000000000e+00 1.000000000000000000e+00 1.000000000000000000e+00 1.000000000000000000e+00 1.000000000000000000e+00 1.000000000000000000e+00 1.000000000000000000e+00 1.000000000000000000e+00 1.000000000000000000e+00 1.000000000000000000e+00 1.000000000000000000e+00 1.000000000000000000e+00 1.000000000000000000e+00 1.000000000000000000e+00 1.000000000000000000e+00 1.000000000000000000e+00 1.000000000000000000e+00 1.000000000000000000e+00
4.000000000000000222e-01 4.000000000000000222e-01 5.999999999999999778e-01 2.000000000000000111e-01 4.000000000000000222e-01 8.000000000000000444e-01 2.000000000000000111e-01 5.999999999999999778e-01 1.000000000000000000e+00 1.000000000000000000e+00 5.999999999999999778e-01 5.999999999999999778e-01 8.000000000000000444e-01 4.000000000000000222e-01 8.000000000000000444e-01 4.000000000000000222e-01 8.000000000000000444e-01 4.000000000000000222e-01 5.999999999999999778e-01 8.000000000000000444e-01 8.000000000000000444e-01 8.000000000000000444e-01 8.000000000000000444e-01 4.000000000000000222e-01 8.000000000000000444e-01 8.000000000000000444e-01 8.000000000000000444e-01 4.000000000000000222e-01 4.000000000000000222e-01 5.999999999999999778e-01 5.999999999999999778e-01 5.999999999999999778e-01 4.000000000000000222e-01 5.999999999999999778e-01 5.999999999999999778e-01 8.000000000000000444e-01 4.000000000000000222e-01 5.999999999999999778e-01 5.999999999999999778e-01 8.000000000000000444e-01 8.000000000000000444e-01 1.000000000000000000e+00 1.000000000000000000e+00 1.000000000000000000e+00 1.000000000000000000e+00 1.000000000000000000e+00 1.000000000000000000e+00 1.000000000000000000e+00 1.000000000000000000e+00 1.000000000000000000e+00 1.000000000000000000e+00 1.000000000000000000e+00 1.000000000000000000e+00 1.000000000000000000e+00 1.000000000000000000e+00 1.000000000000000000e+00 1.000000000000000000e+00 1.000000000000000000e+00 1.000000000000000000e+00 1.000000000000000000e+00 1.000000000000000000e+00
2.000000000000000111e-01 1.000000000000000000e+00 5.999999999999999778e-01 4.000000000000000222e-01 5.999999999999999778e-01 4.000000000000000222e-01 8.000000000000000444e-01 5.999999999999999778e-01 5.999999999999999778e-01 8.000000000000000444e-01 1.000000000000000000e+00 4.000000000000000222e-01 2.000000000000000111e-01 4.000000000000000222e-01 2.000000000000000111e-01 8.000000000000000444e-01 8.000000000000000444e-01 4.000000000000000222e-01 4.000000000000000222e-01 1.000000000000000000e+00 5.999999999999999778e-01 5.999999999999999778e-01 5.999999999999999778e-01 8.000000000000000444e-01 2.000000000000000111e-01 5.999999999999999778e-01 4.000000000000000222e-01 4.000000000000000222e-01 8.000000000000000444e-01 5.999999999999999778e-01 1.000000000000000000e+00 5.999999999999999778e-01 8.000000000000000444e-01 4.000000000000000222e-01 5.999999999999999778e-01 5.999999999999999778e-01 1.000000000000000000e+00 1.000000000000000000e+00 2.000000000000000111e-01 8.000000000000000444e-01 8.000000000000000444e-01 1.000000000000000000e+00 1.000000000000000000e+00 1.000000000000000000e+00 1.000000000000000000e+00 1.000000000000000000e+00 1.000000000000000000e+00 1.000000000000000000e+00 1.000000000000000000e+00 1.000000000000000000e+00 1.000000000000000000e+00 1.000000000000000000e+00 1.000000000000000000e+00 1.000000000000000000e+00 1.000000000000000000e+00 1.000000000000000000e+00 1.000000000000000000e+00 1.000000000000000000e+00 1.000000000000000000e+00 1.000000000000000000e+00 1.000000000000000000e+00
1.000000000000000000e+00 2.000000000000000111e-01 8.000000000000000444e-01 4.000000000000000222e-01 4.000000000000000222e-01 8.000000000000000444e-01 2.000000000000000111e-01 8.000000000000000444e-01 2.000000000000000111e-01 5.999999999999999778e-01 8.000000000000000444e-01 8.000000000000000444e-01 8.000000000000000444e-01 5.999999999999999778e-01 8.000000000000000444e-01 1.000000000000000000e+00 8.000000000000000444e-01 8.000000000000000444e-01 2.000000000000000111e-01 8.000000000000000444e-01 8.000000000000000444e-01 8.000000000000000444e-01 5.999999999999999778e-01 5.999999999999999778e-01 4.000000000000000222e-01 8.000000000000000444e-01 8.000000000000000444e-01 5.999999999999999778e-01 8.000000000000000444e-01 1.000000000000000000e+00 4.000000000000000222e-01 5.999999999999999778e-01 4.000000000000000222e-01 5.999999999999999778e-01 1.000000000000000000e+00 8.000000000000000444e-01 5.999999999999999778e-01 1.000000000000000000e+00 1.000000000000000000e+00 8.000000000000000444e-01 5.999999999999999778e-01 8.000000000000000444e-01 1.000000000000000000e+00 1.000000000000000000e+00 1.000000000000000000e+00 1.000000000000000000e+00 1.000000000000000000e+00 1.000000000000000000e+00 1.000000000000000000e+00 1.000000000000000000e+00 1.000000000000000000e+00 1.000000000000000000e+00 1.000000000000000000e+00 1.000000000000000000e+00 1.000000000000000000e+00 1.000000000000000000e+00 1.000000000000000000e+00 1.000000000000000000e+00 1.000000000000000000e+00 1.000000000000000000e+00 1.000000000000000000e+00
8.000000000000000444e-01 8.000000000000000444e-01 8.000000000000000444e-01 1.000000000000000000e+00 8.000000000000000444e-01 5.999999999999999778e-01 8.000000000000000444e-01 4.000000000000000222e-01 8.000000000000000444e-01 8.000000000000000444e-01 5.999999999999999778e-01 5.999999999999999778e-01 2.000000000000000111e-01 1.000000000000000000e+00 5.999999999999999778e-01 4.000000000000000222e-01 5.999999999999999778e-01 8.000000000000000444e-01 1.000000000000000000e+00 8.000000000000000444e-01 5.999999999999999778e-01 8.000000000000000444e-01 5.999999999999999778e-01 5.999999999999999778e-01 8.000000000000000444e-01 5.999999999999999778e-01 5.999999999999999778e-01 5.999999999999999778e-01 1.000000000000000000e+00 5.999999999999999778e-01 4.000000000000000222e-01 5.999999999999999778e-01 4.000000000000000222e-01 8.000000000000000444e-01 4.000000000000000222e-01 1.000000000000000000e+00 8.000000000000000444e-01 1.000000000000000000e+00 8.000000000000000444e-01 4.000000000000000222e-01 1.000000000000000000e+00 8.000000000000000444e-01 1.000000000000000000e+00 1.000000000000000000e+00 1.000000000000000000e+00 1.000000000000000000e+00 1.000000000000000000e+00 1.000000000000000000e+00 1.000000000000000000e+00 1.000000000000000000e+00 1.000000000000000000e+00 1.000000000000000000e+00 1.000000000000000000e+00 1.000000000000000000e+00 1.000000000000000000e+00 1.000000000000000000e+00 1.000000000000000000e+00 1.000000000000000000e+00 1.000000000000000000e+00 1.000000000000000000e+00 1.000000000000000000e+00
8.000000000000000444e-01 5.999999999999999778e-01 1.000000000000000000e+00 4.000000000000000222e-01 2.000000000000000111e-01 8.000000000000000444e-01 8.000000000000000444e-01 1.000000000000000000e+00 8.000000000000000444e-01 8.000000000000000444e-01 8.000000000000000444e-01 5.999999999999999778e-01 8.000000000000000444e-01 2.000000000000000111e-01 5.999999999999999778e-01 8.000000000000000444e-01 4.000000000000000222e-01 5.999999999999999778e-01 5.999999999999999778e-01 5.999999999999999778e-01 8.000000000000000444e-01 1.000000000000000000e+00 2.000000000000000111e-01 5.999999999999999778e-01 5.999999999999999778e-01 8.000000000000000444e-01 5.999999999999999778e-01 1.000000000000000000e+00 8.000000000000000444e-01 8.000000000000000444e-01 4.000000000000000222e-01 5.999999999999999778e-01 5.999999999999999778e-01 5.999999999999999778e-01 1.000000000000000000e+00 8.000000000000000444e-01 5.999999999999999778e-01 4.000000000000000222e-01 8.000000000000000444e-01 5.999999999999999778e-01 8.000000000000000444e-01 1.000000000000000000e+00 1.000000000000000000e+00 1.000000000000000000e+00 8.000000000000000444e-01 1.000000000000000000e+00 1.000000000000000000e+00 1.000000000000000000e+00 1.000000000000000000e+00 1.000000000000000000e+00 1.000000000000000000e+00 1.000000000000000000e+00 1.000000000000000000e+00 1.000000000000000000e+00 1.000000000000000000e+00 1.000000000000000000e+00 1.000000000000000000e+00 1.000000000000000000e+00 1.000000000000000000e+00 1.000000000000000000e+00 1.000000000000000000e+00
8.000000000000000444e-01 5.999999999999999778e-01 5.999999999999999778e-01 5.999999999999999778e-01 5.999999999999999778e-01 5.999999999999999778e-01 5.999999999999999778e-01 8.000000000000000444e-01 5.999999999999999778e-01 8.000000000000000444e-01 8.000000000000000444e-01 8.000000000000000444e-01 8.000000000000000444e-01 5.999999999999999778e-01 8.000000000000000444e-01 4.000000000000000222e-01 8.000000000000000444e-01 8.000000000000000444e-01 1.000000000000000000e+00 8.000000000000000444e-01 8.000000000000000444e-01 5.999999999999999778e-01 4.000000000000000222e-01 5.999999999999999778e-01 8.000000000000000444e-01 5.999999999999999778e-01 8.000000000000000444e-01 8.000000000000000444e-01 5.999999999999999778e-01 4.000000000000000222e-01 4.000000000000000222e-01 4.000000000000000222e-01 1.000000000000000000e+00 5.999999999999999778e-01 5.999999999999999778e-01 8.000000000000000444e-01 8.000000000000000444e-01 8.000000000000000444e-01 8.000000000000000444e-01 8.000000000000000444e-01 8.000000000000000444e-01 1.000000000000000000e+00 1.000000000000000000e+00 1.000000000000000000e+00 1.000000000000000000e+00 1.000000000000000000e+00 1.000000000000000000e+00 1.000000000000000000e+00 1.000000000000000000e+00 1.000000000000000000e+00 1.000000000000000000e+00 1.000000000000000000e+00 1.000000000000000000e+00 1.000000000000000000e+00 1.000000000000000000e+00 1.000000000000000000e+00 1.000000000000000000e+00 1.000000000000000000e+00 1.000000000000000000e+00 1.000000000000000000e+00 1.000000000000000000e+00
1.000000000000000000e+00 1.000000000000000000e+00 5.999999999999999778e-01 8.000000000000000444e-01 5.999999999999999778e-01 8.000000000000000444e-01 4.000000000000000222e-01 8.000000000000000444e-01 8.000000000000000444e-01 8.000000000000000444e-01 1.000000000000000000e+00 5.999999999999999778e-01 8.000000000000000444e-01 1.000000000000000000e+00 1.000000000000000000e+00 2.000000000000000111e-01 8.000000000000000444e-01 2.000000000000000111e-01 1.000000000000000000e+00 8.000000000000000444e-01 5.999999999999999778e-01 5.999999999999999778e-01 8.000000000000000444e-01 8.000000000000000444e-01 8.000000000000000444e-01 8.000000000000000444e-01 5.999999999999999778e-01 4.000000000000000222e-01 5.999999999999999778e-01 5.999999999999999778e-01 8.000000000000000444e-01 8.000000000000000444e-01 8.000000000000000444e-01 8.000000000000000444e-01 8.000000000000000444e-01 5.999999999999999778e-01 1.000000000000000000e+00 5.999999999999999778e-01 8.000000000000000444e-01 8.000000000000000444e-01 8.000000000000000444e-01 1.000000000000000000e+00 1.000000000000000000e+00 1.000000000000000000e+00 1.000000000000000000e+00 1.000000000000000000e+00 1.000000000000000000e+00 1.000000000000000000e+00 1.000000000000000000e+00 1.000000000000000000e+00 1.000000000000000000e+00 1.000000000000000000e+00 1.000000000000000000e+00 1.000000000000000000e+00 1.000000000000000000e+00 1.000000000000000000e+00 1.000000000000000000e+00 1.000000000000000000e+00 1.000000000000000000e+00 1.000000000000000000e+00 1.000000000000000000e+00
5.999999999999999778e-01 8.000000000000000444e-01 8.000000000000000444e-01 5.999999999999999778e-01 2.000000000000000111e-01 8.000000000000000444e-01 8.000000000000000444e-01 1.000000000000000000e+00 8.000000000000000444e-01 4.000000000000000222e-01 8.000000000000000444e-01 2.000000000000000111e-01 8.000000000000000444e-01 8.000000000000000444e-01 5.999999999999999778e-01 8.000000000000000444e-01 8.000000000000000444e-01 4.000000000000000222e-01 8.000000000000000444e-01 8.000000000000000444e-01 1.000000000000000000e+00 8.000000000000000444e-01 5.999999999999999778e-01 8.000000000000000444e-01 2.000000000000000111e-01 8.000000000000000444e-01 1.000000000000000000e+00 1.000000000000000000e+00 5.999999999999999778e-01 5.999999999999999778e-01 8.000000000000000444e-01 4.000000000000000222e-01 5.999999999999999778e-01 1.000000000000000000e+00 8.000000000000000444e-01 1.000000000000000000e+00 2.000000000000000111e-01 4.000000000000000222e-01 1.000000000000000000e+00 8.000000000000000444e-01 8.000000000000000444e-01 5.999999999999999778e-01 5.999999999999999778e-01 1.000000000000000000e+00 1.000000000000000000e+00 1.000000000000000000e+00 1.000000000000000000e+00 1.000000000000000000e+00 1.000000000000000000e+00 1.000000000000000000e+00 1.000000000000000000e+00 1.000000000000000000e+00 1.000000000000000000e+00 1.000000000000000000e+00 1.000000000000000000e+00 1.000000000000000000e+00 1.000000000000000000e+00 1.000000000000000000e+00 1.000000000000000000e+00 1.000000000000000000e+00 1.000000000000000000e+00
4.000000000000000222e-01 4.000000000000000222e-01 5.999999999999999778e-01 2.000000000000000111e-01 5.999999999999999778e-01 4.000000000000000222e-01 1.000000000000000000e+00 4.000000000000000222e-01 4.000000000000000222e-01 8.000000000000000444e-01 1.000000000000000000e+00 5.999999999999999778e-01 8.000000000000000444e-01 1.000000000000000000e+00 8.000000000000000444e-01 5.999999999999999778e-01 1.000000000000000000e+00 2.000000000000000111e-01 4.000000000000000222e-01 5.999999999999999778e-01 5.999999999999999778e-01 1.000000000000000000e+00 1.000000000000000000e+00 5.999999999999999778e-01 5.999999999999999778e-01 8.000000000000000444e-01 8.000000000000000444e-01 5.999999999999999778e-01 5.999999999999999778e-01 1.000000000000000000e+00 5.999999999999999778e-01 1.000000000000000000e+00 5.999999999999999778e-01 8.000000000000000444e-01 5.999999999999999778e-01 2.000000000000000111e-01 8.000000000000000444e-01 8.000000000000000444e-01 4.000000000000000222e-01 5.999999999999999778e-01 5.999999999999999778e-01 8.000000000000000444e-01 1.000000000000000000e+00 1.000000000000000000e+00 1.000000000000000000e+00 8.000000000000000444e-01 1.000000000000000000e+00 1.000000000000000000e+00 1.000000000000000000e+00 1.000000000000000000e+00 1.000000000000000000e+00 1.000000000000000000e+00 1.000000000000000000e+00 1.000000000000000000e+00 1.000000000000000000e+00 1.000000000000000000e+00 1.000000000000000000e+00 1.000000000000000000e+00 1.000000000000000000e+00 1.000000000000000000e+00 1.000000000000000000e+00
4.000000000000000222e-01 5.999999999999999778e-01 2.000000000000000111e-01 4.000000000000000222e-01 4.000000000000000222e-01 4.000000000000000222e-01 8.000000000000000444e-01 8.000000000000000444e-01 5.999999999999999778e-01 8.000000000000000444e-01 8.000000000000000444e-01 2.000000000000000111e-01 1.000000000000000000e+00 4.000000000000000222e-01 5.999999999999999778e-01 5.999999999999999778e-01 4.000000000000000222e-01 2.000000000000000111e-01 8.000000000000000444e-01 8.000000000000000444e-01 1.000000000000000000e+00 8.000000000000000444e-01 1.000000000000000000e+00 4.000000000000000222e-01 8.000000000000000444e-01 8.000000000000000444e-01 2.000000000000000111e-01 5.999999999999999778e-01 4.000000000000000222e-01 8.000000000000000444e-01 5.999999999999999778e-01 1.000000000000000000e+00 8.000000000000000444e-01 2.000000000000000111e-01 5.999999999999999778e-01 8.000000000000000444e-01 5.999999999999999778e-01 8.000000000000000444e-01 4.000000000000000222e-01 5.999999999999999778e-01 1.000000000000000000e+00 5.999999999999999778e-01 1.000000000000000000e+00 1.000000000000000000e+00 5.999999999999999778e-01 1.000000000000000000e+00 1.000000000000000000e+00 1.000000000000000000e+00 1.000000000000000000e+00 1.000000000000000000e+00 1.000000000000000000e+00 1.000000000000000000e+00 1.000000000000000000e+00 1.000000000000000000e+00 1.000000000000000000e+00 1.000000000000000000e+00 1.000000000000000000e+00 1.000000000000000000e+00 1.000000000000000000e+00 1.000000000000000000e+00 1.000000000000000000e+00
4.000000000000000222e-01 5.999999999999999778e-01 8.000000000000000444e-01 1.000000000000000000e+00 5.999999999999999778e-01 1.000000000000000000e+00 5.999999999999999778e-01 8.000000000000000444e-01 1.000000000000000000e+00 4.000000000000000222e-01 1.000000000000000000e+00 4.000000000000000222e-01 1.000000000000000000e+00 1.000000000000000000e+00 8.000000000000000444e-01 8.000000000000000444e-01 5.999999999999999778e-01 4.000000000000000222e-01 8.000000000000000444e-01 8.000000000000000444e-01 5.999999999999999778e-01 4.000000000000000222e-01 1.000000000000000000e+00 5.999999999999999778e-01 1.000000000000000000e+00 8.000000000000000444e-01 5.999999999999999778e-01 2.000000000000000111e-01 1.000000000000000000e+00 4.000000000000000222e-01 8.000000000000000444e-01 8.000000000000000444e-01 5.999999999999999778e-01 2.000000000000000111e-01 8.000000000000000444e-01 1.000000000000000000e+00 1.000000000000000000e+00 1.000000000000000000e+00 8.000000000000000444e-01 5.999999999999999778e-01 5.999999999999999778e-01 5.999999999999999778e-01 1.000000000000000000e+00 1.000000000000000000e+00 8.000000000000000444e-01 1.000000000000000000e+00 1.000000000000000000e+00 1.000000000000000000e+00 1.000000000000000000e+00 1.000000000000000000e+00 1.000000000000000000e+00 1.000000000000000000e+00 1.000000000000000000e+00 1.000000000000000000e+00 1.000000000000000000e+00 1.000000000000000000e+00 1.000000000000000000e+00 1.000000000000000000e+00 1.000000000000000000e+00 1.000000000000000000e+00 1.000000000000000000e+00
4.000000000000000222e-01 0.000000000000000000e+00 4.000000000000000222e-01 2.000000000000000111e-01 4.000000000000000222e-01 2.000000000000000111e-01 2.000000000000000111e-01 5.999999999999999778e-01 5.999999999999999778e-01 2.000000000000000111e-01 4.000000000000000222e-01 5.999999999999999778e-01 2.000000000000000111e-01 5.999999999999999778e-01 2.000000000000000111e-01 4.000000000000000222e-01 4.000000000000000222e-01 0.000000000000000000e+00 8.000000000000000444e-01 2.000000000000000111e-01 5.999999999999999778e-01 2.000000000000000111e-01 4.000000000000000222e-01 0.000000000000000000e+00 4.000000000000000222e-01 0.000000000000000000e+00 4.000000000000000222e-01 0.000000000000000000e+00 2.000000000000000111e-01 2.000000000000000111e-01 0.000000000000000000e+00 2.000000000000000111e-01 5.999999999999999778e-01 2.000000000000000111e-01 4.000000000000000222e-01 8.000000000000000444e-01 4.000000000000000222e-01 4.000000000000000222e-01 4.000000000000000222e-01 0.000000000000000000e+00 0.000000000000000000e+00 2.000000000000000111e-01 0.000000000000000000e+00 0.000000000000000000e+00 2.000000000000000111e-01 0.000000000000000000e+00 0.000000000000000000e+00 0.000000000000000000e+00 4.000000000000000222e-01 0.000000000000000000e+00 0.000000000000000000e+00 0.000000000000000000e+00 2.000000000000000111e-01 0.000000000000000000e+00 2.000000000000000111e-01 2.000000000000000111e-01 0.000000000000000000e+00 2.000000000000000111e-01 2.000000000000000111e-01 0.000000000000000000e+00 2.000000000000000111e-01
0.000000000000000000e+00 0.000000000000000000e+00 0.000000000000000000e+00 0.000000000000000000e+00 0.000000000000000000e+00 0.000000000000000000e+00 0.000000000000000000e+00 0.000000000000000000e+00 0.000000000000000000e+00 0.000000000000000000e+00 0.000000000000000000e+00 0.000000000000000000e+00 0.000000000000000000e+00 0.000000000000000000e+00 0.000000000000000000e+00 2.000000000000000111e-01 2.000000000000000111e-01 2.000000000000000111e-01 0.000000000000000000e+00 0.000000000000000000e+00 0.000000000000000000e+00 0.000000000000000000e+00 0.000000000000000000e+00 0.000000000000000000e+00 0.000000000000000000e+00 0.000000000000000000e+00 2.000000000000000111e-01 0.000000000000000000e+00 0.000000000000000000e+00 0.000000000000000000e+00 2.000000000000000111e-01 0.000000000000000000e+00 0.000000000000000000e+00 0.000000000000000000e+00 2.000000000000000111e-01 0.000000000000000000e+00 0.000000000000000000e+00 0.000000000000000000e+00 0.000000000000000000e+00 2.000000000000000111e-01 0.000000000000000000e+00 0.000000000000000000e+00 0.000000000000000000e+00 0.000000000000000000e+00 0.000000000000000000e+00 0.000000000000000000e+00 0.000000000000000000e+00 0.000000000000000000e+00 0.000000000000000000e+00 0.000000000000000000e+00 0.000000000000000000e+00 0.000000000000000000e+00 0.000000000000000000e+00 0.000000000000000000e+00 0.000000000000000000e+00 0.000000000000000000e+00 2.000000000000000111e-01 0.000000000000000000e+00 0.000000000000000000e+00 0.000000000000000000e+00 0.000000000000000000e+00
0.000000000000000000e+00 0.000000000000000000e+00 0.000000000000000000e+00 0.000000000000000000e+00 0.000000000000000000e+00 0.000000000000000000e+00 0.000000000000000000e+00 0.000000000000000000e+00 0.000000000000000000e+00 0.000000000000000000e+00 2.000000000000000111e-01 0.000000000000000000e+00 0.000000000000000000e+00 0.000000000000000000e+00 0.000000000000000000e+00 0.000000000000000000e+00 0.000000000000000000e+00 0.000000000000000000e+00 0.000000000000000000e+00 0.000000000000000000e+00 0.000000000000000000e+00 0.000000000000000000e+00 0.000000000000000000e+00 0.000000000000000000e+00 0.000000000000000000e+00 0.000000000000000000e+00 0.000000000000000000e+00 0.000000000000000000e+00 0.000000000000000000e+00 0.000000000000000000e+00 0.000000000000000000e+00 0.000000000000000000e+00 0.000000000000000000e+00 0.000000000000000000e+00 0.000000000000000000e+00 0.000000000000000000e+00 0.000000000000000000e+00 0.000000000000000000e+00 0.000000000000000000e+00 0.000000000000000000e+00 0.000000000000000000e+00 0.000000000000000000e+00 0.000000000000000000e+00 0.000000000000000000e+00 0.000000000000000000e+00 0.000000000000000000e+00 0.000000000000000000e+00 2.000000000000000111e-01 0.000000000000000000e+00 0.000000000000000000e+00 0.000000000000000000e+00 0.000000000000000000e+00 0.000000000000000000e+00 0.000000000000000000e+00 0.000000000000000000e+00 0.000000000000000000e+00 0.000000000000000000e+00 0.000000000000000000e+00 0.000000000000000000e+00 0.000000000000000000e+00 0.000000000000000000e+00
0.000000000000000000e+00 0.000000000000000000e+00 0.000000000000000000e+00 0.000000000000000000e+00 0.000000000000000000e+00 0.000000000000000000e+00 0.000000000000000000e+00 0.000000000000000000e+00 0.000000000000000000e+00 0.000000000000000000e+00 0.000000000000000000e+00 0.000000000000000000e+00 0.000000000000000000e+00 0.000000000000000000e+00 0.000000000000000000e+00 0.000000000000000000e+00 0.000000000000000000e+00 0.000000000000000000e+00 0.000000000000000000e+00 0.000000000000000000e+00 0.000000000000000000e+00 0.000000000000000000e+00 0.000000000000000000e+00 0.000000000000000000e+00 0.000000000000000000e+00 0.000000000000000000e+00 0.000000000000000000e+00 0.000000000000000000e+00 0.000000000000000000e+00 0.000000000000000000e+00 0.000000000000000000e+00 0.000000000000000000e+00 0.000000000000000000e+00 0.000000000000000000e+00 0.000000000000000000e+00 0.000000000000000000e+00 0.000000000000000000e+00 0.000000000000000000e+00 0.000000000000000000e+00 0.000000000000000000e+00 0.000000000000000000e+00 0.000000000000000000e+00 0.000000000000000000e+00 0.000000000000000000e+00 0.000000000000000000e+00 0.000000000000000000e+00 0.000000000000000000e+00 0.000000000000000000e+00 0.000000000000000000e+00 0.000000000000000000e+00 0.000000000000000000e+00 0.000000000000000000e+00 0.000000000000000000e+00 0.000000000000000000e+00 0.000000000000000000e+00 0.000000000000000000e+00 0.000000000000000000e+00 0.000000000000000000e+00 0.000000000000000000e+00 0.000000000000000000e+00 0.000000000000000000e+00
0.000000000000000000e+00 0.000000000000000000e+00 0.000000000000000000e+00 0.000000000000000000e+00 0.000000000000000000e+00 0.000000000000000000e+00 0.000000000000000000e+00 0.000000000000000000e+00 0.000000000000000000e+00 0.000000000000000000e+00 0.000000000000000000e+00 0.000000000000000000e+00 0.000000000000000000e+00 0.000000000000000000e+00 0.000000000000000000e+00 0.000000000000000000e+00 0.000000000000000000e+00 0.000000000000000000e+00 0.000000000000000000e+00 0.000000000000000000e+00 0.000000000000000000e+00 0.000000000000000000e+00 0.000000000000000000e+00 0.000000000000000000e+00 0.000000000000000000e+00 2.000000000000000111e-01 0.000000000000000000e+00 0.000000000000000000e+00 0.000000000000000000e+00 0.000000000000000000e+00 0.000000000000000000e+00 0.000000000000000000e+00 0.000000000000000000e+00 0.000000000000000000e+00 0.000000000000000000e+00 0.000000000000000000e+00 0.000000000000000000e+00 0.000000000000000000e+00 0.000000000000000000e+00 0.000000000000000000e+00 0.000000000000000000e+00 0.000000000000000000e+00 0.000000000000000000e+00 2.000000000000000111e-01 0.000000000000000000e+00 0.000000000000000000e+00 0.000000000000000000e+00 0.000000000000000000e+00 0.000000000000000000e+00 0.000000000000000000e+00 0.000000000000000000e+00 0.000000000000000000e+00 0.000000000000000000e+00 0.000000000000000000e+00 0.000000000000000000e+00 0.000000000000000000e+00 0.000000000000000000e+00 0.000000000000000000e+00 0.000000000000000000e+00 0.000000000000000000e+00 0.000000000000000000e+00
0.000000000000000000e+00 0.000000000000000000e+00 0.000000000000000000e+00 0.000000000000000000e+00 0.000000000000000000e+00 0.000000000000000000e+00 0.000000000000000000e+00 0.000000000000000000e+00 0.000000000000000000e+00 0.000000000000000000e+00 0.000000000000000000e+00 0.000000000000000000e+00 0.000000000000000000e+00 0.000000000000000000e+00 0.000000000000000000e+00 0.000000000000000000e+00 0.000000000000000000e+00 0.000000000000000000e+00 0.000000000000000000e+00 0.000000000000000000e+00 0.000000000000000000e+00 0.000000000000000000e+00 0.000000000000000000e+00 0.000000000000000000e+00 0.000000000000000000e+00 0.000000000000000000e+00 0.000000000000000000e+00 0.000000000000000000e+00 0.000000000000000000e+00 0.000000000000000000e+00 0.000000000000000000e+00 0.000000000000000000e+00 0.000000000000000000e+00 0.000000000000000000e+00 0.000000000000000000e+00 0.000000000000000000e+00 0.000000000000000000e+00 0.000000000000000000e+00 0.000000000000000000e+00 0.000000000000000000e+00 0.000000000000000000e+00 0.000000000000000000e+00 0.000000000000000000e+00 0.000000000000000000e+00 0.000000000000000000e+00 0.000000000000000000e+00 0.000000000000000000e+00 0.000000000000000000e+00 0.000000000000000000e+00 0.000000000000000000e+00 0.000000000000000000e+00 0.000000000000000000e+00 0.000000000000000000e+00 0.000000000000000000e+00 0.000000000000000000e+00 0.000000000000000000e+00 0.000000000000000000e+00 0.000000000000000000e+00 0.000000000000000000e+00 0.000000000000000000e+00 0.000000000000000000e+00
0.000000000000000000e+00 0.000000000000000000e+00 0.000000000000000000e+00 0.000000000000000000e+00 0.000000000000000000e+00 0.000000000000000000e+00 0.000000000000000000e+00 0.000000000000000000e+00 0.000000000000000000e+00 0.000000000000000000e+00 0.000000000000000000e+00 0.000000000000000000e+00 0.000000000000000000e+00 0.000000000000000000e+00 0.000000000000000000e+00 0.000000000000000000e+00 0.000000000000000000e+00 0.000000000000000000e+00 0.000000000000000000e+00 0.000000000000000000e+00 0.000000000000000000e+00 0.000000000000000000e+00 0.000000000000000000e+00 2.000000000000000111e-01 0.000000000000000000e+00 0.000000000000000000e+00 0.000000000000000000e+00 0.000000000000000000e+00 0.000000000000000000e+00 0.000000000000000000e+00 0.000000000000000000e+00 0.000000000000000000e+00 0.000000000000000000e+00 0.000000000000000000e+00 0.000000000000000000e+00 0.000000000000000000e+00 0.000000000000000000e+00 0.000000000000000000e+00 0.000000000000000000e+00 0.000000000000000000e+00 0.000000000000000000e+00 0.000000000000000000e+00 0.000000000000000000e+00 0.000000000000000000e+00 0.000000000000000000e+00 0.000000000000000000e+00 0.000000000000000000e+00 0.000000000000000000e+00 0.000000000000000000e+00 0.000000000000000000e+00 0.000000000000000000e+00 0.000000000000000000e+00 0.000000000000000000e+00 0.000000000000000000e+00 0.000000000000000000e+00 0.000000000000000000e+00 0.000000000000000000e+00 0.000000000000000000e+00 0.000000000000000000e+00 0.000000000000000000e+00 0.000000000000000000e+00
0.000000000000000000e+00 0.000000000000000000e+00 0.000000000000000000e+00 0.000000000000000000e+00 0.000000000000000000e+00 0.000000000000000000e+00 0.000000000000000000e+00 0.000000000000000000e+00 0.000000000000000000e+00 0.000000000000000000e+00 0.000000000000000000e+00 0.000000000000000000e+00 0.000000000000000000e+00 0.000000000000000000e+00 0.000000000000000000e+00 0.000000000000000000e+00 0.000000000000000000e+00 0.000000000000000000e+00 0.000000000000000000e+00 0.000000000000000000e+00 0.000000000000000000e+00 0.000000000000000000e+00 0.000000000000000000e+00 0.000000000000000000e+00 0.000000000000000000e+00 0.000000000000000000e+00 0.000000000000000000e+00 0.000000000000000000e+00 0.000000000000000000e+00 0.000000000000000000e+00 0.000000000000000000e+00 0.000000000000000000e+00 0.000000000000000000e+00 0.000000000000000000e+00 0.000000000000000000e+00 0.000000000000000000e+00 0.000000000000000000e+00 0.000000000000000000e+00 0.000000000000000000e+00 0.000000000000000000e+00 0.000000000000000000e+00 0.000000000000000000e+00 0.000000000000000000e+00 0.000000000000000000e+00 0.000000000000000000e+00 0.000000000000000000e+00 0.000000000000000000e+00 0.000000000000000000e+00 0.000000000000000000e+00 0.000000000000000000e+00 0.000000000000000000e+00 0.000000000000000000e+00 0.000000000000000000e+00 0.000000000000000000e+00 0.000000000000000000e+00 0.000000000000000000e+00 0.000000000000000000e+00 0.000000000000000000e+00 0.000000000000000000e+00 0.000000000000000000e+00 0.000000000000000000e+00
0.000000000000000000e+00 0.000000000000000000e+00 0.000000000000000000e+00 0.000000000000000000e+00 0.000000000000000000e+00 0.000000000000000000e+00 0.000000000000000000e+00 0.000000000000000000e+00 0.000000000000000000e+00 0.000000000000000000e+00 0.000000000000000000e+00 0.000000000000000000e+00 0.000000000000000000e+00 0.000000000000000000e+00 0.000000000000000000e+00 0.000000000000000000e+00 0.000000000000000000e+00 0.000000000000000000e+00 0.000000000000000000e+00 0.000000000000000000e+00 0.000000000000000000e+00 0.000000000000000000e+00 0.000000000000000000e+00 0.000000000000000000e+00 0.000000000000000000e+00 0.000000000000000000e+00 0.000000000000000000e+00 0.000000000000000000e+00 0.000000000000000000e+00 0.000000000000000000e+00 0.000000000000000000e+00 0.000000000000000000e+00 0.000000000000000000e+00 0.000000000000000000e+00 0.000000000000000000e+00 0.000000000000000000e+00 0.000000000000000000e+00 0.000000000000000000e+00 0.000000000000000000e+00 0.000000000000000000e+00 0.000000000000000000e+00 0.000000000000000000e+00 0.000000000000000000e+00 0.000000000000000000e+00 0.000000000000000000e+00 0.000000000000000000e+00 0.000000000000000000e+00 0.000000000000000000e+00 0.000000000000000000e+00 0.000000000000000000e+00 0.000000000000000000e+00 0.000000000000000000e+00 0.000000000000000000e+00 0.000000000000000000e+00 0.000000000000000000e+00 0.000000000000000000e+00 0.000000000000000000e+00 0.000000000000000000e+00 0.000000000000000000e+00 0.000000000000000000e+00 0.000000000000000000e+00
0.000000000000000000e+00 0.000000000000000000e+00 0.000000000000000000e+00 0.000000000000000000e+00 0.000000000000000000e+00 0.000000000000000000e+00 0.000000000000000000e+00 0.000000000000000000e+00 0.000000000000000000e+00 0.000000000000000000e+00 0.000000000000000000e+00 0.000000000000000000e+00 0.000000000000000000e+00 0.000000000000000000e+00 0.000000000000000000e+00 0.000000000000000000e+00 0.000000000000000000e+00 0.000000000000000000e+00 0.000000000000000000e+00 0.000000000000000000e+00 0.000000000000000000e+00 0.000000000000000000e+00 0.000000000000000000e+00 0.000000000000000000e+00 0.000000000000000000e+00 0.000000000000000000e+00 0.000000000000000000e+00 0.000000000000000000e+00 0.000000000000000000e+00 0.000000000000000000e+00 0.000000000000000000e+00 0.000000000000000000e+00 0.000000000000000000e+00 0.000000000000000000e+00 0.000000000000000000e+00 0.000000000000000000e+00 0.000000000000000000e+00 0.000000000000000000e+00 0.000000000000000000e+00 0.000000000000000000e+00 0.000000000000000000e+00 0.000000000000000000e+00 0.000000000000000000e+00 0.000000000000000000e+00 0.000000000000000000e+00 0.000000000000000000e+00 0.000000000000000000e+00 0.000000000000000000e+00 0.000000000000000000e+00 0.000000000000000000e+00 0.000000000000000000e+00 2.000000000000000111e-01 0.000000000000000000e+00 0.000000000000000000e+00 0.000000000000000000e+00 0.000000000000000000e+00 0.000000000000000000e+00 0.000000000000000000e+00 0.000000000000000000e+00 0.000000000000000000e+00 0.000000000000000000e+00
0.000000000000000000e+00 0.000000000000000000e+00 0.000000000000000000e+00 0.000000000000000000e+00 0.000000000000000000e+00 0.000000000000000000e+00 0.000000000000000000e+00 0.000000000000000000e+00 0.000000000000000000e+00 0.000000000000000000e+00 0.000000000000000000e+00 0.000000000000000000e+00 0.000000000000000000e+00 0.000000000000000000e+00 0.000000000000000000e+00 0.000000000000000000e+00 0.000000000000000000e+00 0.000000000000000000e+00 0.000000000000000000e+00 0.000000000000000000e+00 0.000000000000000000e+00 0.000000000000000000e+00 0.000000000000000000e+00 0.000000000000000000e+00 0.000000000000000000e+00 0.000000000000000000e+00 0.000000000000000000e+00 0.000000000000000000e+00 0.000000000000000000e+00 0.000000000000000000e+00 0.000000000000000000e+00 0.000000000000000000e+00 0.000000000000000000e+00 0.000000000000000000e+00 0.000000000000000000e+00 0.000000000000000000e+00 0.000000000000000000e+00 0.000000000000000000e+00 0.000000000000000000e+00 0.000000000000000000e+00 0.000000000000000000e+00 0.000000000000000000e+00 0.000000000000000000e+00 0.000000000000000000e+00 0.000000000000000000e+00 0.000000000000000000e+00 0.000000000000000000e+00 0.000000000000000000e+00 0.000000000000000000e+00 0.000000000000000000e+00 0.000000000000000000e+00 0.000000000000000000e+00 0.000000000000000000e+00 0.000000000000000000e+00 0.000000000000000000e+00 0.000000000000000000e+00 0.000000000000000000e+00 0.000000000000000000e+00 0.000000000000000000e+00 0.000000000000000000e+00 0.000000000000000000e+00
0.000000000000000000e+00 0.000000000000000000e+00 0.000000000000000000e+00 0.000000000000000000e+00 0.000000000000000000e+00 0.000000000000000000e+00 0.000000000000000000e+00 0.000000000000000000e+00 0.000000000000000000e+00 0.000000000000000000e+00 0.000000000000000000e+00 2.000000000000000111e-01 0.000000000000000000e+00 0.000000000000000000e+00 0.000000000000000000e+00 0.000000000000000000e+00 0.000000000000000000e+00 0.000000000000000000e+00 0.000000000000000000e+00 0.000000000000000000e+00 0.000000000000000000e+00 0.000000000000000000e+00 0.000000000000000000e+00 0.000000000000000000e+00 0.000000000000000000e+00 0.000000000000000000e+00 0.000000000000000000e+00 0.000000000000000000e+00 0.000000000000000000e+00 0.000000000000000000e+00 0.000000000000000000e+00 0.000000000000000000e+00 0.000000000000000000e+00 0.000000000000000000e+00 0.000000000000000000e+00 0.000000000000000000e+00 0.000000000000000000e+00 0.000000000000000000e+00 0.000000000000000000e+00 0.000000000000000000e+00 0.000000000000000000e+00 2.000000000000000111e-01 0.000000000000000000e+00 0.000000000000000000e+00 0.000000000000000000e+00 0.000000000000000000e+00 0.000000000000000000e+00 0.000000000000000000e+00 0.000000000000000000e+00 0.000000000000000000e+00 0.000000000000000000e+00 0.000000000000000000e+00 0.000000000000000000e+00 0.000000000000000000e+00 2.000000000000000111e-01 0.000000000000000000e+00 0.000000000000000000e+00 0.000000000000000000e+00 0.000000000000000000e+00 0.000000000000000000e+00 0.000000000000000000e+00
2.000000000000000111e-01 2.000000000000000111e-01 0.000000000000000000e+00 4.000000000000000222e-01 2.000000000000000111e-01 2.000000000000000111e-01 0.000000000000000000e+00 0.000000000000000000e+00 4.000000000000000222e-01 2.000000000000000111e-01 2.000000000000000111e-01 4.000000000000000222e-01 4.000000000000000222e-01 0.000000000000000000e+00 0.000000000000000000e+00 0.000000000000000000e+00 0.000000000000000000e+00 0.000000000000000000e+00 2.000000000000000111e-01 0.000000000000000000e+00 4.000000000000000222e-01 4.000000000000000222e-01 0.000000000000000000e+00 0.000000000000000000e+00 2.000000000000000111e-01 4.000000000000000222e-01 0.000000000000000000e+00 2.000000000000000111e-01 2.000000000000000111e-01 4.000000000000000222e-01 0.000000000000000000e+00 0.000000000000000000e+00 0.000000000000000000e+00 2.000000000000000111e-01 8.000000000000000444e-01 2.000000000000000111e-01 2.000000000000000111e-01 0.000000000000000000e+00 0.000000000000000000e+00 0.000000000000000000e+00 2.000000000000000111e-01 0.000000000000000000e+00 2.000000000000000111e-01 0.000000000000000000e+00 0.000000000000000000e+00 2.000000000000000111e-01 0.000000000000000000e+00 2.000000000000000111e-01 0.000000000000000000e+00 0.000000000000000000e+00 2.000000000000000111e-01 2.000000000000000111e-01 4.000000000000000222e-01 2.000000000000000111e-01 0.000000000000000000e+00 0.000000000000000000e+00 2.000000000000000111e-01 2.000000000000000111e-01 0.000000000000000000e+00 0.000000000000000000e+00 2.000000000000000111e-01
5.999999999999999778e-01 4.000000000000000222e-01 5.999999999999999778e-01 1.000000000000000000e+00 2.000000000000000111e-01 5.999999999999999778e-01 0.000000000000000000e+00 5.999999999999999778e-01 5.999999999999999778e-01 0.000000000000000000e+00 0.000000000000000000e+00 5.999999999999999778e-01 5.999999999999999778e-01 2.000000000000000111e-01 4.000000000000000222e-01 8.000000000000000444e-01 5.999999999999999778e-01 4.000000000000000222e-01 4.000000000000000222e-01 5.999999999999999778e-01 4.000000000000000222e-01 0.000000000000000000e+00 8.000000000000000444e-01 4.000000000000000222e-01 5.999999999999999778e-01 4.000000000000000222e-01 2.000000000000000111e-01 8.000000000000000444e-01 5.999999999999999778e-01 4.000000000000000222e-01 2.000000000000000111e-01 5.999999999999999778e-01 2.000000000000000111e-01 4.000000000000000222e-01 5.999999999999999778e-01 2.000000000000000111e-01 4.000000000000000222e-01 5.999999999999999778e-01 4.000000000000000222e-01 5.999999999999999778e-01 5.999999999999999778e-01 4.000000000000000222e-01 5.999999999999999778e-01 2.000000000000000111e-01 5.999999999999999778e-01 8.000000000000000444e-01 2.000000000000000111e-01 4.000000000000000222e-01 2.000000000000000111e-01 2.000000000000000111e-01 4.000000000000000222e-01 4.000000000000000222e-01 4.000000000000000222e-01 5.999999999999999778e-01 2.000000000000000111e-01 4.000000000000000222e-01 2.000000000000000111e-01 4.000000000000000222e-01 5.999999999999999778e-01 4.000000000000000222e-01 4.000000000000000222e-01
8.000000000000000444e-01 8.000000000000000444e-01 4.000000000000000222e-01 4.000000000000000222e-01 5.999999999999999778e-01 5.999999999999999778e-01 8.000000000000000444e-01 5.999999999999999778e-01 5.999999999999999778e-01 5.999999999999999778e-01 5.999999999999999778e-01 5.999999999999999778e-01 5.999999999999999778e-01 5.999999999999999778e-01 4.000000000000000222e-01 4.000000000000000222e-01 4.000000000000000222e-01 5.999999999999999778e-01 2.000000000000000111e-01 4.000000000000000222e-01 4.000000000000000222e-01 8.000000000000000444e-01 5.999999999999999778e-01 8.000000000000000444e-01 5.999999999999999778e-01 8.000000000000000444e-01 8.000000000000000444e-01 8.000000000000000444e-01 4.000000000000000222e-01 5.999999999999999778e-01 8.000000000000000444e-01 5.999999999999999778e-01 4.000000000000000222e-01 5.999999999999999778e-01 8.000000000000000444e-01 8.000000000000000444e-01 1.000000000000000000e+00 2.000000000000000111e-01 8.000000000000000444e-01 8.000000000000000444e-01 5.999999999999999778e-01 4.000000000000000222e-01 5.999999999999999778e-01 5.999999999999999778e-01 8.000000000000000444e-01 5.999999999999999778e-01 5.999999999999999778e-01 5.999999999999999778e-01 5.999999999999999778e-01 1.000000000000000000e+00 5.999999999999999778e-01 4.000000000000000222e-01 4.000000000000000222e-01 5.999999999999999778e-01 8.000000000000000444e-01 8.000000000000000444e-01 5.999999999999999778e-01 5.999999999999999778e-01 5.999999999999999778e-01 5.999999999999999778e-01 0.000000000000000000e+00
4.000000000000000222e-01 8.000000000000000444e-01 5.999999999999999778e-01 4.000000000000000222e-01 4.000000000000000222e-01 5.999999999999999778e-01 8.000000000000000444e-01 8.000000000000000444e-01 5.999999999999999778e-01 4.000000000000000222e-01 5.999999999999999778e-01 8.000000000000000444e-01 1.000000000000000000e+00 1.000000000000000000e+00 4.000000000000000222e-01 5.999999999999999778e-01 8.000000000000000444e-01 8.000000000000000444e-01 5.999999999999999778e-01 8.000000000000000444e-01 8.000000000000000444e-01 8.000000000000000444e-01 5.999999999999999778e-01 8.000000000000000444e-01 8.000000000000000444e-01 4.000000000000000222e-01 4.000000000000000222e-01 4.000000000000000222e-01 4.000000000000000222e-01 1.000000000000000000e+00 4.000000000000000222e-01 5.999999999999999778e-01 8.000000000000000444e-01 5.999999999999999778e-01 8.000000000000000444e-01 1.000000000000000000e+00 8.000000000000000444e-01 4.000000000000000222e-01 5.999999999999999778e-01 8.000000000000000444e-01 5.999999999999999778e-01 5.999999999999999778e-01 8.000000000000000444e-01 1.000000000000000000e+00 8.000000000000000444e-01 8.000000000000000444e-01 5.999999999999999778e-01 8.000000000000000444e-01 5.999999999999999778e-01 8.000000000000000444e-01 8.000000000000000444e-01 5.999999999999999778e-01 4.000000000000000222e-01 5.999999999999999778e-01 8.000000000000000444e-01 5.999999999999999778e-01 4.000000000000000222e-01 4.000000000000000222e-01 5.999999999999999778e-01 1.000000000000000000e+00 8.000000000000000444e-01
8.000000000000000444e-01 8.000000000000000444e-01 4.000000000000000222e-01 5.999999999999999778e-01 5.999999999999999778e-01 8.000000000000000444e-01 4.000000000000000222e-01 8.000000000000000444e-01 8.000000000000000444e-01 5.999999999999999778e-01 4.000000000000000222e-01 4.000000000000000222e-01 5.999999999999999778e-01 8.000000000000000444e-01 8.000000000000000444e-01 5.999999999999999778e-01 4.000000000000000222e-01 4.000000000000000222e-01 5.999999999999999778e-01 5.999999999999999778e-01 8.000000000000000444e-01 5.999999999999999778e-01 5.999999999999999778e-01 4.000000000000000222e-01 1.000000000000000000e+00 1.000000000000000000e+00 4.000000000000000222e-01 8.000000000000000444e-01 4.000000000000000222e-01 4.000000000000000222e-01 5.999999999999999778e-01 4.000000000000000222e-01 8.000000000000000444e-01 8.000000000000000444e-01 5.999999999999999778e-01 1.000000000000000000e+00 4.000000000000000222e-01 8.000000000000000444e-01 5.999999999999999778e-01 5.999999999999999778e-01 8.000000000000000444e-01 2.000000000000000111e-01 4.000000000000000222e-01 4.000000000000000222e-01 4.000000000000000222e-01 8.000000000000000444e-01 8.000000000000000444e-01 1.000000000000000000e+00 4.000000000000000222e-01 8.000000000000000444e-01 5.999999999999999778e-01 8.000000000000000444e-01 4.000000000000000222e-01 1.000000000000000000e+00 5.999999999999999778e-01 8.000000000000000444e-01 5.999999999999999778e-01 5.999999999999999778e-01 8.000000000000000444e-01 8.000000000000000444e-01 4.000000000000000222e-01
1.000000000000000000e+00 1.000000000000000000e+00 1.000000000000000000e+00 1.000000000000000000e+00 1.000000000000000000e+00 1.000000000000000000e+00 1.000000000000000000e+00 1.000000000000000000e+00 1.000000000000000000e+00 1.000000000000000000e+00 1.000000000000000000e+00 1.000000000000000000e+00 8.000000000000000444e-01 1.000000000000000000e+00 1.000000000000000000e+00 1.000000000000000000e+00 1.000000000000000000e+00 1.000000000000000000e+00 1.000000000000000000e+00 1.000000000000000000e+00 1.000000000000000000e+00 1.000000000000000000e+00 1.000000000000000000e+00 1.000000000000000000e+00 1.000000000000000000e+00 1.000000000000000000e+00 1.000000000000000000e+00 1.000000000000000000e+00 1.000000000000000000e+00 1.000000000000000000e+00 1.000000000000000000e+00 1.000000000000000000e+00 1.000000000000000000e+00 1.000000000000000000e+00 1.000000000000000000e+00 1.000000000000000000e+00 1.000000000000000000e+00 1.000000000000000000e+00 1.000000000000000000e+00 1.000000000000000000e+00 1.000000000000000000e+00 1.000000000000000000e+00 1.000000000000000000e+00 1.000000000000000000e+00 1.000000000000000000e+00 1.000000000000000000e+00 1.000000000000000000e+00 1.000000000000000000e+00 1.000000000000000000e+00 1.000000000000000000e+00 1.000000000000000000e+00 1.000000000000000000e+00 1.000000000000000000e+00 1.000000000000000000e+00 8.000000000000000444e-01 8.000000000000000444e-01 1.000000000000000000e+00 1.000000000000000000e+00 8.000000000000000444e-01 8.000000000000000444e-01 1.000000000000000000e+00
1.000000000000000000e+00 1.000000000000000000e+00 1.000000000000000000e+00 1.000000000000000000e+00 1.000000000000000000e+00 1.000000000000000000e+00 1.000000000000000000e+00 1.000000000000000000e+00 1.000000000000000000e+00 1.000000000000000000e+00 1.000000000000000000e+00 1.000000000000000000e+00 1.000000000000000000e+00 1.000000000000000000e+00 1.000000000000000000e+00 1.000000000000000000e+00 1.000000000000000000e+00 1.000000000000000000e+00 1.000000000000000000e+00 1.000000000000000000e+00 1.000000000000000000e+00 1.000000000000000000e+00 1.000000000000000000e+00 1.000000000000000000e+00 1.000000000000000000e+00 1.000000000000000000e+00 1.000000000000000000e+00 1.000000000000000000e+00 1.000000000000000000e+00 1.000000000000000000e+00 1.000000000000000000e+00 1.000000000000000000e+00 1.000000000000000000e+00 1.000000000000000000e+00 1.000000000000000000e+00 1.000000000000000000e+00 1.000000000000000000e+00 1.000000000000000000e+00 1.000000000000000000e+00 1.000000000000000000e+00 1.000000000000000000e+00 1.000000000000000000e+00 1.000000000000000000e+00 1.000000000000000000e+00 1.000000000000000000e+00 1.000000000000000000e+00 1.000000000000000000e+00 1.000000000000000000e+00 1.000000000000000000e+00 1.000000000000000000e+00 1.000000000000000000e+00 1.000000000000000000e+00 1.000000000000000000e+00 1.000000000000000000e+00 1.000000000000000000e+00 1.000000000000000000e+00 1.000000000000000000e+00 1.000000000000000000e+00 1.000000000000000000e+00 1.000000000000000000e+00 1.000000000000000000e+00
1.000000000000000000e+00 1.000000000000000000e+00 1.000000000000000000e+00 1.000000000000000000e+00 1.000000000000000000e+00 1.000000000000000000e+00 1.000000000000000000e+00 1.000000000000000000e+00 1.000000000000000000e+00 1.000000000000000000e+00 1.000000000000000000e+00 1.000000000000000000e+00 1.000000000000000000e+00 1.000000000000000000e+00 1.000000000000000000e+00 1.000000000000000000e+00 1.000000000000000000e+00 1.000000000000000000e+00 1.000000000000000000e+00 1.000000000000000000e+00 1.000000000000000000e+00 1.000000000000000000e+00 1.000000000000000000e+00 1.000000000000000000e+00 1.000000000000000000e+00 1.000000000000000000e+00 1.000000000000000000e+00 1.000000000000000000e+00 1.000000000000000000e+00 1.000000000000000000e+00 1.000000000000000000e+00 1.000000000000000000e+00 1.000000000000000000e+00 1.000000000000000000e+00 1.000000000000000000e+00 1.000000000000000000e+00 1.000000000000000000e+00 1.000000000000000000e+00 1.000000000000000000e+00 1.000000000000000000e+00 1.000000000000000000e+00 1.000000000000000000e+00 1.000000000000000000e+00 1.000000000000000000e+00 1.000000000000000000e+00 1.000000000000000000e+00 1.000000000000000000e+00 1.000000000000000000e+00 1.000000000000000000e+00 1.000000000000000000e+00 1.000000000000000000e+00 1.000000000000000000e+00 1.000000000000000000e+00 1.000000000000000000e+00 1.000000000000000000e+00 1.000000000000000000e+00 1.000000000000000000e+00 1.000000000000000000e+00 1.000000000000000000e+00 1.000000000000000000e+00 1.000000000000000000e+00
1.000000000000000000e+00 1.000000000000000000e+00 1.000000000000000000e+00 1.000000000000000000e+00 1.000000000000000000e+00 1.000000000000000000e+00 1.000000000000000000e+00 1.000000000000000000e+00 1.000000000000000000e+00 1.000000000000000000e+00 1.000000000000000000e+00 1.000000000000000000e+00 1.000000000000000000e+00 1.000000000000000000e+00 1.000000000000000000e+00 1.000000000000000000e+00 1.000000000000000000e+00 1.000000000000000000e+00 1.000000000000000000e+00 1.000000000000000000e+00 1.000000000000000000e+00 1.000000000000000000e+00 1.000000000000000000e+00 1.000000000000000000e+00 1.000000000000000000e+00 1.000000000000000000e+00 1.000000000000000000e+00 1.000000000000000000e+00 1.000000000000000000e+00 1.000000000000000000e+00 1.000000000000000000e+00 1.000000000000000000e+00 1.000000000000000000e+00 1.000000000000000000e+00 1.000000000000000000e+00 1.000000000000000000e+00 1.000000000000000000e+00 1.000000000000000000e+00 1.000000000000000000e+00 1.000000000000000000e+00 1.000000000000000000e+00 1.000000000000000000e+00 1.000000000000000000e+00 1.000000000000000000e+00 1.000000000000000000e+00 1.000000000000000000e+00 1.000000000000000000e+00 1.000000000000000000e+00 1.000000000000000000e+00 1.000000000000000000e+00 1.000000000000000000e+00 1.000000000000000000e+00 1.000000000000000000e+00 1.000000000000000000e+00 1.000000000000000000e+00 1.000000000000000000e+00 1.000000000000000000e+00 1.000000000000000000e+00 1.000000000000000000e+00 1.000000000000000000e+00 1.000000000000000000e+00
1.000000000000000000e+00 1.000000000000000000e+00 1.000000000000000000e+00 1.000000000000000000e+00 1.000000000000000000e+00 1.000000000000000000e+00 1.000000000000000000e+00 1.000000000000000000e+00 1.000000000000000000e+00 1.000000000000000000e+00 1.000000000000000000e+00 1.000000000000000000e+00 1.000000000000000000e+00 1.000000000000000000e+00 1.000000000000000000e+00 1.000000000000000000e+00 1.000000000000000000e+00 1.000000000000000000e+00 1.000000000000000000e+00 1.000000000000000000e+00 1.000000000000000000e+00 1.000000000000000000e+00 1.000000000000000000e+00 1.000000000000000000e+00 1.000000000000000000e+00 1.000000000000000000e+00 1.000000000000000000e+00 1.000000000000000000e+00 1.000000000000000000e+00 1.000000000000000000e+00 1.000000000000000000e+00 1.000000000000000000e+00 1.000000000000000000e+00 1.000000000000000000e+00 1.000000000000000000e+00 1.000000000000000000e+00 1.000000000000000000e+00 1.000000000000000000e+00 1.000000000000000000e+00 1.000000000000000000e+00 1.000000000000000000e+00 1.000000000000000000e+00 1.000000000000000000e+00 1.000000000000000000e+00 1.000000000000000000e+00 1.000000000000000000e+00 1.000000000000000000e+00 1.000000000000000000e+00 1.000000000000000000e+00 1.000000000000000000e+00 1.000000000000000000e+00 1.000000000000000000e+00 1.000000000000000000e+00 1.000000000000000000e+00 1.000000000000000000e+00 1.000000000000000000e+00 1.000000000000000000e+00 1.000000000000000000e+00 1.000000000000000000e+00 1.000000000000000000e+00 1.000000000000000000e+00
1.000000000000000000e+00 1.000000000000000000e+00 1.000000000000000000e+00 1.000000000000000000e+00 1.000000000000000000e+00 1.000000000000000000e+00 1.000000000000000000e+00 1.000000000000000000e+00 1.000000000000000000e+00 1.000000000000000000e+00 1.000000000000000000e+00 1.000000000000000000e+00 1.000000000000000000e+00 1.000000000000000000e+00 1.000000000000000000e+00 1.000000000000000000e+00 1.000000000000000000e+00 1.000000000000000000e+00 1.000000000000000000e+00 1.000000000000000000e+00 1.000000000000000000e+00 1.000000000000000000e+00 1.000000000000000000e+00 1.000000000000000000e+00 1.000000000000000000e+00 1.000000000000000000e+00 1.000000000000000000e+00 1.000000000000000000e+00 1.000000000000000000e+00 1.000000000000000000e+00 1.000000000000000000e+00 1.000000000000000000e+00 1.000000000000000000e+00 1.000000000000000000e+00 1.000000000000000000e+00 1.000000000000000000e+00 1.000000000000000000e+00 1.000000000000000000e+00 1.000000000000000000e+00 1.000000000000000000e+00 1.000000000000000000e+00 1.000000000000000000e+00 1.000000000000000000e+00 1.000000000000000000e+00 1.000000000000000000e+00 1.000000000000000000e+00 1.000000000000000000e+00 1.000000000000000000e+00 1.000000000000000000e+00 1.000000000000000000e+00 1.000000000000000000e+00 1.000000000000000000e+00 1.000000000000000000e+00 1.000000000000000000e+00 1.000000000000000000e+00 1.000000000000000000e+00 1.000000000000000000e+00 1.000000000000000000e+00 1.000000000000000000e+00 1.000000000000000000e+00 1.000000000000000000e+00
1.000000000000000000e+00 1.000000000000000000e+00 1.000000000000000000e+00 1.000000000000000000e+00 1.000000000000000000e+00 1.000000000000000000e+00 1.000000000000000000e+00 1.000000000000000000e+00 1.000000000000000000e+00 1.000000000000000000e+00 1.000000000000000000e+00 1.000000000000000000e+00 1.000000000000000000e+00 1.000000000000000000e+00 1.000000000000000000e+00 1.000000000000000000e+00 1.000000000000000000e+00 1.000000000000000000e+00 1.000000000000000000e+00 1.000000000000000000e+00 1.000000000000000000e+00 1.000000000000000000e+00 1.000000000000000000e+00 1.000000000000000000e+00 1.000000000000000000e+00 1.000000000000000000e+00 1.000000000000000000e+00 1.000000000000000000e+00 1.000000000000000000e+00 1.000000000000000000e+00 1.000000000000000000e+00 1.000000000000000000e+00 1.000000000000000000e+00 1.000000000000000000e+00 1.000000000000000000e+00 1.000000000000000000e+00 1.000000000000000000e+00 1.000000000000000000e+00 1.000000000000000000e+00 1.000000000000000000e+00 1.000000000000000000e+00 1.000000000000000000e+00 1.000000000000000000e+00 1.000000000000000000e+00 1.000000000000000000e+00 1.000000000000000000e+00 1.000000000000000000e+00 1.000000000000000000e+00 1.000000000000000000e+00 1.000000000000000000e+00 1.000000000000000000e+00 1.000000000000000000e+00 1.000000000000000000e+00 1.000000000000000000e+00 1.000000000000000000e+00 1.000000000000000000e+00 1.000000000000000000e+00 1.000000000000000000e+00 1.000000000000000000e+00 1.000000000000000000e+00 1.000000000000000000e+00
1.000000000000000000e+00 1.000000000000000000e+00 1.000000000000000000e+00 1.000000000000000000e+00 1.000000000000000000e+00 1.000000000000000000e+00 1.000000000000000000e+00 1.000000000000000000e+00 1.000000000000000000e+00 1.000000000000000000e+00 1.000000000000000000e+00 1.000000000000000000e+00 1.000000000000000000e+00 1.000000000000000000e+00 1.000000000000000000e+00 1.000000000000000000e+00 1.000000000000000000e+00 1.000000000000000000e+00 1.000000000000000000e+00 1.000000000000000000e+00 1.000000000000000000e+00 1.000000000000000000e+00 1.000000000000000000e+00 1.000000000000000000e+00 1.000000000000000000e+00 1.000000000000000000e+00 1.000000000000000000e+00 1.000000000000000000e+00 1.000000000000000000e+00 1.000000000000000000e+00 1.000000000000000000e+00 1.000000000000000000e+00 1.000000000000000000e+00 1.000000000000000000e+00 1.000000000000000000e+00 1.000000000000000000e+00 1.000000000000000000e+00 1.000000000000000000e+00 1.000000000000000000e+00 1.000000000000000000e+00 1.000000000000000000e+00 1.000000000000000000e+00 1.000000000000000000e+00 1.000000000000000000e+00 1.000000000000000000e+00 1.000000000000000000e+00 1.000000000000000000e+00 1.000000000000000000e+00 1.000000000000000000e+00 1.000000000000000000e+00 1.000000000000000000e+00 1.000000000000000000e+00 1.000000000000000000e+00 1.000000000000000000e+00 1.000000000000000000e+00 1.000000000000000000e+00 1.000000000000000000e+00 1.000000000000000000e+00 1.000000000000000000e+00 1.000000000000000000e+00 1.000000000000000000e+00
1.000000000000000000e+00 1.000000000000000000e+00 1.000000000000000000e+00 1.000000000000000000e+00 1.000000000000000000e+00 1.000000000000000000e+00 1.000000000000000000e+00 1.000000000000000000e+00 1.000000000000000000e+00 1.000000000000000000e+00 1.000000000000000000e+00 1.000000000000000000e+00 1.000000000000000000e+00 1.000000000000000000e+00 1.000000000000000000e+00 1.000000000000000000e+00 1.000000000000000000e+00 1.000000000000000000e+00 1.000000000000000000e+00 1.000000000000000000e+00 1.000000000000000000e+00 1.000000000000000000e+00 1.000000000000000000e+00 1.000000000000000000e+00 1.000000000000000000e+00 1.000000000000000000e+00 1.000000000000000000e+00 1.000000000000000000e+00 1.000000000000000000e+00 1.000000000000000000e+00 1.000000000000000000e+00 1.000000000000000000e+00 1.000000000000000000e+00 1.000000000000000000e+00 1.000000000000000000e+00 1.000000000000000000e+00 1.000000000000000000e+00 1.000000000000000000e+00 1.000000000000000000e+00 1.000000000000000000e+00 1.000000000000000000e+00 1.000000000000000000e+00 1.000000000000000000e+00 1.000000000000000000e+00 1.000000000000000000e+00 1.000000000000000000e+00 1.000000000000000000e+00 1.000000000000000000e+00 1.000000000000000000e+00 1.000000000000000000e+00 1.000000000000000000e+00 1.000000000000000000e+00 1.000000000000000000e+00 1.000000000000000000e+00 1.000000000000000000e+00 1.000000000000000000e+00 1.000000000000000000e+00 1.000000000000000000e+00 1.000000000000000000e+00 1.000000000000000000e+00 1.000000000000000000e+00


2.000000000000000111e-01 0.000000000000000000e+00 2.000000000000000111e-01 0.000000000000000000e+00 2.000000000000000111e-01 4.000000000000000222e-01 5.999999999999999778e-01 2.000000000000000111e-01 5.999999999999999778e-01 4.000000000000000222e-01 2.000000000000000111e-01 0.000000000000000000e+00 2.000000000000000111e-01 4.000000000000000222e-01 4.000000000000000222e-01 4.000000000000000222e-01 0.000000000000000000e+00 0.000000000000000000e+00 2.000000000000000111e-01 2.000000000000000111e-01 0.000000000000000000e+00 0.000000000000000000e+00 2.000000000000000111e-01 0.000000000000000000e+00 4.000000000000000222e-01 4.000000000000000222e-01 2.000000000000000111e-01 2.000000000000000111e-01 2.000000000000000111e-01 2.000000000000000111e-01 0.000000000000000000e+00 4.000000000000000222e-01 4.000000000000000222e-01 0.000000000000000000e+00 0.000000000000000000e+00 0.000000000000000000e+00 0.000000000000000000e+00 0.000000000000000000e+00 0.000000000000000000e+00 0.000000000000000000e+00 0.000000000000000000e+00 0.000000000000000000e+00 0.000000000000000000e+00 0.000000000000000000e+00 0.000000000000000000e+00 0.000000000000000000e+00 0.000000000000000000e+00 0.000000000000000000e+00 0.000000000000000000e+00 0.000000000000000000e+00 0.000000000000000000e+00 0.000000000000000000e+00 0.000000000000000000e+00 0.000000000000000000e+00 0.000000000000000000e+00 0.000000000000000000e+00 0.000000000000000000e+00 0.000000000000000000e+00 0.000000000000000000e+00 0.000000000000000000e+00 0.000000000000000000e+00
4.000000000000000222e-01 2.000000000000000111e-01 2.000000000000000111e-01 4.000000000000000222e-01 0.000000000000000000e+00 4.000000000000000222e-01 4.000000000000000222e-01 2.000000000000000111e-01 4.000000000000000222e-01 2.000000000000000111e-01 5.999999999999999778e-01 2.000000000000000111e-01 4.000000000000000222e-01 4.000000000000000222e-01 4.000000000000000222e-01 5.999999999999999778e-01 2.000000000000000111e-01 5.999999999999999778e-01 4.000000000000000222e-01 5.999999999999999778e-01 0.000000000000000000e+00 0.000000000000000000e+00 5.999999999999999778e-01 0.000000000000000000e+00 0.000000000000000000e+00 2.000000000000000111e-01 4.000000000000000222e-01 4.000000000000000222e-01 5.999999999999999778e-01 2.000000000000000111e-01 4.000000000000000222e-01 2.000000000000000111e-01 4.000000000000000222e-01 0.000000000000000000e+00 0.000000000000000000e+00 0.000000000000000000e+00 0.000000000000000000e+00 0.000000000000000000e+00 0.000000000000000000e+00 0.000000000000000000e+00 0.000000000000000000e+00 0.000000000000000000e+00 0.000000000000000000e+00 0.000000000000000000e+00 0.000000000000000000e+00 0.000000000000000000e+00 0.000000000000000000e+00 0.000000000000000000e+00 0.000000000000000000e+00 0.000000000000000000e+00 0.000000000000000000e+00 0.000000000000000000e+00 0.000000000000000000e+00 0.000000000000000000e+00 0.000000000000000000e+00 0.000000000000000000e+00 0.000000000000000000e+00 0.000000000000000000e+00 0.000000000000000000e+00 0.000000000000000000e+00 0.000000000000000000e+00
4.000000000000000222e-01 2.000000000000000111e-01 0.000000000000000000e+00 2.000000000000000111e-01 5.999999999999999778e-01 4.000000000000000222e-01 2.000000000000000111e-01 4.000000000000000222e-01 2.000000000000000111e-01 2.000000000000000111e-01 2.000000000000000111e-01 2.000000000000000111e-01 5.999999999999999778e-01 4.000000000000000222e-01 2.000000000000000111e-01 2.000000000000000111e-01 0.000000000000000000e+00 2.000000000000000111e-01 4.000000000000000222e-01 2.000000000000000111e-01 4.000000000000000222e-01 0.000000000000000000e+00 0.000000000000000000e+00 2.000000000000000111e-01 0.000000000000000000e+00 5.999999999999999778e-01 2.000000000000000111e-01 2.000000000000000111e-01 0.000000000000000000e+00 4.000000000000000222e-01 0.000000000000000000e+00 0.000000000000000000e+00 0.000000000000000000e+00 0.000000000000000000e+00 0.000000000000000000e+00 0.000000000000000000e+00 0.000000000000000000e+00 0.000000000000000000e+00 0.000000000000000000e+00 0.000000000000000000e+00 0.000000000000000000e+00 0.000000000000000000e+00 0.000000000000000000e+00 0.000000000000000000e+00 0.000000000000000000e+00 0.000000000000000000e+00 0.000000000000000000e+00 0.000000000000000000e+00 0.000000000000000000e+00 0.000000000000000000e+00 0.000000000000000000e+00 0.000000000000000000e+00 0.000000000000000000e+00 0.000000000000000000e+00 0.000000000000000000e+00 0.000000000000000000e+00 0.000000000000000000e+00 0.000000000000000000e+00 0.000000000000000000e+00 0.000000000000000000e+00 0.000000000000000000e+00
4.000000000000000222e-01 5.999999999999999778e-01 2.000000000000000111e-01 2.000000000000000111e-01 2.000000000000000111e-01 4.000000000000000222e-01 2.000000000000000111e-01 4.000000000000000222e-01 4.000000000000000222e-01 5.999999999999999778e-01 2.000000000000000111e-01 2.000000000000000111e-01 0.000000000000000000e+00 5.999999999999999778e-01 0.000000000000000000e+00 2.000000000000000111e-01 5.999999999999999778e-01 2.000000000000000111e-01 2.000000000000000111e-01 4.000000000000000222e-01 0.000000000000000000e+00 0.000000000000000000e+00 0.000000000000000000e+00 4.000000000000000222e-01 4.000000000000000222e-01 4.000000000000000222e-01 4.000000000000000222e-01 2.000000000000000111e-01 4.000000000000000222e-01 2.000000000000000111e-01 2.000000000000000111e-01 2.000000000000000111e-01 2.000000000000000111e-01 0.000000000000000000e+00 0.000000000000000000e+00 0.000000000000000000e+00 0.000000000000000000e+00 0.000000000000000000e+00 0.000000000000000000e+00 0.000000000000000000e+00 0.000000000000000000e+00 0.000000000000000000e+00 0.000000000000000000e+00 0.000000000000000000e+00 0.000000000000000000e+00 0.000000000000000000e+00 0.000000000000000000e+00 0.000000000000000000e+00 0.000000000000000000e+00 0.000000000000000000e+00 0.000000000000000000e+00 0.000000000000000000e+00 0.000000000000000000e+00 0.000000000000000000e+00 0.000000000000000000e+00 0.000000000000000000e+00 0.000000000000000000e+00 0.000000000000000000e+00 0.000000000000000000e+00 0.000000000000000000e+00 0.000000000000000000e+00
4.000000000000000222e-01 8.000000000000000444e-01 4.000000000000000222e-01 4.000000000000000222e-01 0.000000000000000000e+00 8.000000000000000444e-01 2.000000000000000111e-01 2.000000000000000111e-01 4.000000000000000222e-01 2.000000000000000111e-01 2.000000000000000111e-01 4.000000000000000222e-01 0.000000000000000000e+00 2.000000000000000111e-01 2.000000000000000111e-01 5.999999999999999778e-01 2.000000000000000111e-01 0.000000000000000000e+00 4.000000000000000222e-01 0.000000000000000000e+00 0.000000000000000000e+00 5.999999999999999778e-01 2.000000000000000111e-01 2.000000000000000111e-01 0.000000000000000000e+00 2.000000000000000111e-01 4.000000000000000222e-01 2.000000000000000111e-01 2.000000000000000111e-01 8.000000000000000444e-01 0.000000000000000000e+00 5.999999999999999778e-01 4.000000000000000222e-01 0.000000000000000000e+00 0.000000000000000000e+00 0.000000000000000000e+00 0.000000000000000000e+00 0.000000000000000000e+00 0.000000000000000000e+00 0.000000000000000000e+00 0.000000000000000000e+00 0.000000000000000000e+00 0.000000000000000000e+00 0.000000000000000000e+00 0.000000000000000000e+00 0.000000000000000000e+00 0.000000000000000000e+00 0.000000000000000000e+00 0.000000000000000000e+00 0.000000000000000000e+00 0.000000000000000000e+00 0.000000000000000000e+00 0.000000000000000000e+00 0.000000000000000000e+00 0.000000000000000000e+00 0.000000000000000000e+00 0.000000000000000000e+00 0.000000000000000000e+00 0.000000000000000000e+00 0.000000000000000000e+00 0.000000000000000000e+00
2.000000000000000111e-01 5.999999999999999778e-01 0.000000000000000000e+00 4.000000000000000222e-01 0.000000000000000000e+00 4.000000000000000222e-01 2.000000000000000111e-01 5.999999999999999778e-01 2.000000000000000111e-01 2.000000000000000111e-01 2.000000000000000111e-01 4.000000000000000222e-01 2.000000000000000111e-01 4.000000000000000222e-01 2.000000000000000111e-01 4.000000000000000222e-01 0.000000000000000000e+00 2.000000000000000111e-01 0.000000000000000000e+00 5.999999999999999778e-01 4.000000000000000222e-01 0.000000000000000000e+00 4.000000000000000222e-01 4.000000000000000222e-01 4.000000000000000222e-01 4.000000000000000222e-01 0.000000000000000000e+00 0.000000000000000000e+00 0.000000000000000000e+00 2.000000000000000111e-01 2.000000000000000111e-01 0.000000000000000000e+00 4.000000000000000222e-01 0.000000000000000000e+00 0.000000000000000000e+00 0.000000000000000000e+00 0.000000000000000000e+00 0.000000000000000000e+00 0.000000000000000000e+00 0.000000000000000000e+00 0.000000000000000000e+00 0.000000000000000000e+00 0.000000000000000000e+00 0.000000000000000000e+00 0.000000000000000000e+00 0.000000000000000000e+00 0.000000000000000000e+00 0.000000000000000000e+00 0.000000000000000000e+00 0.000000000000000000e+00 0.000000000000000000e+00 0.000000000000000000e+00 0.000000000000000000e+00 0.000000000000000000e+00 0.000000000000000000e+00 0.000000000000000000e+00 0.000000000000000000e+00 0.000000000000000000e+00 0.000000000000000000e+00 0.000000000000000000e+00 0.000000000000000000e+00
0.000000000000000000e+00 5.999999999999999778e-01 2.000000000000000111e-01 0.000000000000000000e+00 4.000000000000000222e-01 0.000000000000000000e+00 0.000000000000000000e+00 4.000000000000000222e-01 2.000000000000000111e-01 4.000000000000000222e-01 4.000000000000000222e-01 4.000000000000000222e-01 4.000000000000000222e-01 4.000000000000000222e-01 0.000000000000000000e+00 4.000000000000000222e-01 8.000000000000000444e-01 5.999999999999999778e-01 5.999999999999999778e-01 0.000000000000000000e+00 4.000000000000000222e-01 4.000000000000000222e-01 0.000000000000000000e+00 4.000000000000000222e-01 4.000000000000000222e-01 0.000000000000000000e+00 0.000000000000000000e+00 2.000000000000000111e-01 2.000000000000000111e-01 2.000000000000000111e-01 0.000000000000000000e+00 0.000000000000000000e+00 0.000000000000000000e+00 0.000000000000000000e+00 0.000000000000000000e+00 0.000000000000000000e+00 0.000000000000000000e+00 0.000000000000000000e+00 0.000000000000000000e+00 0.000000000000000000e+00 0.000000000000000000e+00 0.000000000000000000e+00 0.000000000000000000e+00 0.000000000000000000e+00 0.000000000000000000e+00 0.000000000000000000e+00 0.000000000000000000e+00 0.000000000000000000e+00 0.000000000000000000e+00 0.000000000000000000e+00 0.000000000000000000e+00 0.000000000000000000e+00 0.000000000000000000e+00 0.000000000000000000e+00 0.000000000000000000e+00 0.000000000000000000e+00 0.000000000000000000e+00 0.000000000000000000e+00 0.000000000000000000e+00 0.000000000000000000e+00 0.000000000000000000e+00
2.000000000000000111e-01 4.000000000000000222e-01 2.000000000000000111e-01 5.999999999999999778e-01 0.000000000000000000e+00 4.000000000000000222e-01 2.000000000000000111e-01 4.000000000000000222e-01 5.999999999999999778e-01 4.000000000000000222e-01 0.000000000000000000e+00 4.000000000000000222e-01 2.000000000000000111e-01 4.000000000000000222e-01 2.000000000000000111e-01 4.000000000000000222e-01 0.000000000000000000e+00 4.000000000000000222e-01 8.000000000000000444e-01 0.000000000000000000e+00 0.000000000000000000e+00 2.000000000000000111e-01 0.000000000000000000e+00 4.000000000000000222e-01 0.000000000000000000e+00 0.000000000000000000e+00 4.000000000000000222e-01 2.000000000000000111e-01 2.000000000000000111e-01 4.000000000000000222e-01 4.000000000000000222e-01 0.000000000000000000e+00 2.000000000000000111e-01 0.000000000000000000e+00 0.000000000000000000e+00 0.000000000000000000e+00 0.000000000000000000e+00 0.000000000000000000e+00 0.000000000000000000e+00 0.000000000000000000e+00 0.000000000000000000e+00 0.000000000000000000e+00 0.000000000000000000e+00 0.000000000000000000e+00 0.000000000000000000e+00 0.000000000000000000e+00 0.000000000000000000e+00 0.000000000000000000e+00 0.000000000000000000e+00 0.000000000000000000e+00 0.000000000000000000e+00 0.000000000000000000e+00 0.000000000000000000e+00 0.000000000000000000e+00 0.000000000000000000e+00 0.000000000000000000e+00 0.000000000000000000e+00 0.000000000000000000e+00 0.000000000000000000e+00 0.000000000000000000e+00 0.000000000000000000e+00
4.000000000000000222e-01 2.000000000000000111e-01 2.000000000000000111e-01 2.000000000000000111e-01 2.000000000000000111e-01 2.000000000000000111e-01 2.000000000000000111e-01 4.000000000000000222e-01 2.000000000000000111e-01 0.000000000000000000e+00 0.000000000000000000e+00 0.000000000000000000e+00 5.999999999999999778e-01 5.999999999999999778e-01 0.000000000000000000e+00 0.000000000000000000e+00 2.000000000000000111e-01 2.000000000000000111e-01 0.000000000000000000e+00 2.000000000000000111e-01 5.999999999999999778e-01 2.000000000000000111e-01 2.000000000000000111e-01 4.000000000000000222e-01 2.000000000000000111e-01 2.000000000000000111e-01 2.000000000000000111e-01 4.000000000000000222e-01 0.000000000000000000e+00 2.000000000000000111e-01 5.999999999999999778e-01 4.000000000000000222e-01 4.000000000000000222e-01 0.000000000000000000e+00 0.000000000000000000e+00 0.000000000000000000e+00 0.000000000000000000e+00 0.000000000000000000e+00 0.000000000000000000e+00 0.000000000000000000e+00 0.000000000000000000e+00 0.000000000000000000e+00 0.000000000000000000e+00 0.000000000000000000e+00 0.000000000000000000e+00 0.000000000000000000e+00 0.000000000000000000e+00 0.000000000000000000e+00 0.000000000000000000e+00 0.000000000000000000e+00 0.000000000000000000e+00 0.000000000000000000e+00 0.000000000000000000e+00 0.000000000000000000e+00 0.000000000000000000e+00 0.000000000000000000e+00 0.000000000000000000e+00 0.000000000000000000e+00 0.000000000000000000e+00 0.000000000000000000e+00 0.000000000000000000e+00
4.000000000000000222e-01 8.000000000000000444e-01 5.999999999999999778e-01 4.000000000000000222e-01 2.000000000000000111e-01 4.000000000000000222e-01 2.000000000000000111e-01 2.000000000000000111e-01 4.000000000000000222e-01 4.000000000000000222e-01 4.000000000000000222e-01 4.000000000000000222e-01 4.000000000000000222e-01 0.000000000000000000e+00 2.000000000000000111e-01 2.000000000000000111e-01 4.000000000000000222e-01 4.000000000000000222e-01 0.000000000000000000e+00 2.000000000000000111e-01 0.000000000000000000e+00 0.000000000000000000e+00 2.000000000000000111e-01 4.000000000000000222e-01 4.000000000000000222e-01 2.000000000000000111e-01 2.000000000000000111e-01 4.000000000000000222e-01 0.000000000000000000e+00 2.000000000000000111e-01 0.000000000000000000e+00 0.000000000000000000e+00 2.000000000000000111e-01 0.000000000000000000e+00 0.000000000000000000e+00 0.000000000000000000e+00 0.000000000000000000e+00 0.000000000000000000e+00 0.000000000000000000e+00 0.000000000000000000e+00 0.000000000000000000e+00 0.000000000000000000e+00 0.000000000000000000e+00 0.000000000000000000e+00 0.000000000000000000e+00 0.000000000000000000e+00 0.000000000000000000e+00 0.000000000000000000e+00 0.000000000000000000e+00 0.000000000000000000e+00 0.000000000000000000e+00 0.000000000000000000e+00 0.000000000000000000e+00 0.000000000000000000e+00 0.000000000000000000e+00 0.000000000000000000e+00 0.000000000000000000e+00 0.000000000000000000e+00 0.000000000000000000e+00 0.000000000000000000e+00 0.000000000000000000e+00
2.000000000000000111e-01 0.000000000000000000e+00 0.000000000000000000e+00 2.000000000000000111e-01 2.000000000000000111e-01 2.000000000000000111e-01 4.000000000000000222e-01 2.000000000000000111e-01 0.000000000000000000e+00 2.000000000000000111e-01 0.000000000000000000e+00 2.000000000000000111e-01 2.000000000000000111e-01 2.000000000000000111e-01 2.000000000000000111e-01 2.000000000000000111e-01 5.999999999999999778e-01 0.000000000000000000e+00 2.000000000000000111e-01 4.000000000000000222e-01 0.000000000000000000e+00 4.000000000000000222e-01 2.000000000000000111e-01 5.999999999999999778e-01 0.000000000000000000e+00 2.000000000000000111e-01 0.000000000000000000e+00 4.000000000000000222e-01 2.000000000000000111e-01 2.000000000000000111e-01 4.000000000000000222e-01 5.999999999999999778e-01 2.000000000000000111e-01 0.000000000000000000e+00 0.000000000000000000e+00 0.000000000000000000e+00 0.000000000000000000e+00 0.000000000000000000e+00 0.000000000000000000e+00 0.000000000000000000e+00 0.000000000000000000e+00 0.000000000000000000e+00 0.000000000000000000e+00 0.000000000000000000e+00 0.000000000000000000e+00 0.000000000000000000e+00 0.000000000000000000e+00 0.000000000000000000e+00 0.000000000000000000e+00 0.000000000000000000e+00 0.000000000000000000e+00 0.000000000000000000e+00 0.000000000000000000e+00 0.000000000000000000e+00 0.000000000000000000e+00 0.000000000000000000e+00 0.000000000000000000e+00 0.000000000000000000e+00 0.000000000000000000e+00 0.000000000000000000e+00 0.000000000000000000e+00
4.000000000000000222e-01 2.000000000000000111e-01 2.000000000000000111e-01 0.000000000000000000e+00 4.000000000000000222e-01 0.000000000000000000e+00 4.000000000000000222e-01 2.000000000000000111e-01 4.000000000000000222e-01 5.999999999999999778e-01 0.000000000000000000e+00 0.000000000000000000e+00 4.000000000000000222e-01 0.000000000000000000e+00 0.000000000000000000e+00 2.000000000000000111e-01 2.000000000000000111e-01 2.000000000000000111e-01 0.000000000000000000e+00 2.000000000000000111e-01 0.000000000000000000e+00 2.000000000000000111e-01 2.000000000000000111e-01 4.000000000000000222e-01 4.000000000000000222e-01 2.000000000000000111e-01 2.000000000000000111e-01 2.000000000000000111e-01 2.000000000000000111e-01 2.000000000000000111e-01 0.000000000000000000e+00 5.999999999999999778e-01 5.999999999999999778e-01 0.000000000000000000e+00 0.000000000000000000e+00 0.000000000000000000e+00 0.000000000000000000e+00 0.000000000000000000e+00 0.000000000000000000e+00 0.000000000000000000e+00 0.000000000000000000e+00 0.000000000000000000e+00 0.000000000000000000e+00 0.000000000000000000e+00 0.000000000000000000e+00 0.000000000000000000e+00 0.000000000000000000e+00 0.000000000000000000e+00 0.000000000000000000e+00 0.000000000000000000e+00 0.000000000000000000e+00 0.000000000000000000e+00 0.000000000000000000e+00 0.000000000000000000e+00 0.000000000000000000e+00 0.000000000000000000e+00 0.000000000000000000e+00 0.000000000000000000e+00 0.000000000000000000e+00 0.000000000000000000e+00 0.000000000000000000e+00
0.000000000000000000e+00 5.999999999999999778e-01 0.000000000000000000e+00 8.000000000000000444e-01 2.000000000000000111e-01 2.000000000000000111e-01 4.000000000000000222e-01 4.000000000000000222e-01 2.000000000000000111e-01 2.000000000000000111e-01 2.000000000000000111e-01 0.000000000000000000e+00 2.000000000000000111e-01 0.000000000000000000e+00 0.000000000000000000e+00 2.000000000000000111e-01 5.999999999999999778e-01 5.999999999999999778e-01 2.000000000000000111e-01 2.000000000000000111e-01 2.000000000000000111e-01 2.000000000000000111e-01 0.000000000000000000e+00 2.000000000000000111e-01 0.000000000000000000e+00 2.000000000000000111e-01 5.999999999999999778e-01 2.000000000000000111e-01 2.000000000000000111e-01 2.000000000000000111e-01 2.000000000000000111e-01 4.000000000000000222e-01 2.000000000000000111e-01 0.000000000000000000e+00 0.000000000000000000e+00 0.000000000000000000e+00 0.000000000000000000e+00 0.000000000000000000e+00 0.000000000000000000e+00 0.000000000000000000e+00 0.000000000000000000e+00 0.000000000000000000e+00 0.000000000000000000e+00 0.000000000000000000e+00 0.000000000000000000e+00 0.000000000000000000e+00 0.000000000000000000e+00 0.000000000000000000e+00 0.000000000000000000e+00 0.000000000000000000e+00 0.000000000000000000e+00 0.000000000000000000e+00 0.000000000000000000e+00 0.000000000000000000e+00 0.000000000000000000e+00 0.000000000000000000e+00 0.000000000000000000e+00 0.000000000000000000e+00 0.000000000000000000e+00 0.000000000000000000e+00 0.000000000000000000e+00
4.000000000000000222e-01 0.000000000000000000e+00 0.000000000000000000e+00 4.000000000000000222e-01 2.000000000000000111e-01 4.000000000000000222e-01 2.000000000000000111e-01 2.000000000000000111e-01 0.000000000000000000e+00 2.000000000000000111e-01 4.000000000000000222e-01 4.000000000000000222e-01 4.000000000000000222e-01 4.000000000000000222e-01 2.000000000000000111e-01 2.000000000000000111e-01 4.000000000000000222e-01 0.000000000000000000e+00 2.000000000000000111e-01 5.999999999999999778e-01 2.000000000000000111e-01 5.999999999999999778e-01 4.000000000000000222e-01 2.000000000000000111e-01 2.000000000000000111e-01 2.000000000000000111e-01 2.000000000000000111e-01 0.000000000000000000e+00 2.000000000000000111e-01 0.000000000000000000e+00 2.000000000000000111e-01 0.000000000000000000e+00 4.000000000000000222e-01 0.000000000000000000e+00 0.000000000000000000e+00 0.000000000000000000e+00 0.000000000000000000e+00 0.000000000000000000e+00 0.000000000000000000e+00 0.000000000000000000e+00 0.000000000000000000e+00 0.000000000000000000e+00 0.000000000000000000e+00 0.000000000000000000e+00 0.000000000000000000e+00 0.000000000000000000e+00 0.000000000000000000e+00 0.000000000000000000e+00 0.000000000000000000e+00 0.000000000000000000e+00 0.000000000000000000e+00 0.000000000000000000e+00 0.000000000000000000e+00 0.000000000000000000e+00 0.000000000000000000e+00 0.000000000000000000e+00 0.000000000000000000e+00 0.000000000000000000e+00 0.000000000000000000e+00 0.000000000000000000e+00 0.000000000000000000e+00
2.000000000000000111e-01 2.000000000000000111e-01 0.000000000000000000e+00 2.000000000000000111e-01 4.000000000000000222e-01 8.000000000000000444e-01 0.000000000000000000e+00 2.000000000000000111e-01 2.000000000000000111e-01 0.000000000000000000e+00 5.999999999999999778e-01 4.000000000000000222e-01 0.000000000000000000e+00 4.000000000000000222e-01 2.000000000000000111e-01 5.999999999999999778e-01 4.000000000000000222e-01 5.999999999999999778e-01 2.000000000000000111e-01 0.000000000000000000e+00 2.000000000000000111e-01 0.000000000000000000e+00 2.000000000000000111e-01 0.000000000000000000e+00 0.000000000000000000e+00 0.000000000000000000e+00 2.000000000000000111e-01 2.000000000000000111e-01 0.000000000000000000e+00 0.000000000000000000e+00 5.999999999999999778e-01 2.000000000000000111e-01 5.999999999999999778e-01 0.000000000000000000e+00 0.000000000000000000e+00 0.000000000000000000e+00 0.000000000000000000e+00 0.000000000000000000e+00 0.000000000000000000e+00 0.000000000000000000e+00 0.000000000000000000e+00 0.000000000000000000e+00 0.000000000000000000e+00 0.000000000000000000e+00 0.000000000000000000e+00 0.000000000000000000e+00 0.000000000000000000e+00 0.000000000000000000e+00 0.000000000000000000e+00 0.000000000000000000e+00 0.000000000000000000e+00 0.000000000000000000e+00 0.000000000000000000e+00 0.000000000000000000e+00 0.000000000000000000e+00 0.000000000000000000e+00 0.000000000000000000e+00 0.000000000000000000e+00 0.000000000000000000e+00 0.000000000000000000e+00 0.000000000000000000e+00
2.000000000000000111e-01 0.000000000000000000e+00 2.000000000000000111e-01 2.000000000000000111e-01 0.000000000000000000e+00 0.000000000000000000e+00 2.000000000000000111e-01 4.000000000000000222e-01 0.000000000000000000e+00 4.000000000000000222e-01 4.000000000000000222e-01 2.000000000000000111e-01 4.000000000000000222e-01 0.000000000000000000e+00 4.000000000000000222e-01 0.000000000000000000e+00 2.000000000000000111e-01 2.000000000000000111e-01 2.000000000000000111e-01 2.000000000000000111e-01 0.000000000000000000e+00 2.000000000000000111e-01 2.000000000000000111e-01 4.000000000000000222e-01 0.000000000000000000e+00 2.000000000000000111e-01 2.000000000000000111e-01 2.000000000000000111e-01 4.000000000000000222e-01 2.000000000000000111e-01 2.000000000000000111e-01 2.000000000000000111e-01 4.000000000000000222e-01 0.000000000000000000e+00 0.000000000000000000e+00 0.000000000000000000e+00 0.000000000000000000e+00 0.000000000000000000e+00 0.000000000000000000e+00 0.000000000000000000e+00 0.000000000000000000e+00 0.000000000000000000e+00 0.000000000000000000e+00 0.000000000000000000e+00 0.000000000000000000e+00 0.000000000000000000e+00 0.000000000000000000e+00 0.000000000000000000e+00 0.000000000000000000e+00 0.000000000000000000e+00 0.000000000000000000e+00 0.000000000000000000e+00 0.000000000000000000e+00 0.000000000000000000e+00 0.000000000000000000e+00 0.000000000000000000e+00 0.000000000000000000e+00 0.000000000000000000e+00 0.000000000000000000e+00 0.000000000000000000e+00 0.000000000000000000e+00
2.000000000000000111e-01 2.000000000000000111e-01 4.000000000000000222e-01 4.000000000000000222e-01 2.000000000000000111e-01 4.000000000000000222e-01 4.000000000000000222e-01 2.000000000000000111e-01 0.000000000000000000e+00 2.000000000000000111e-01 4.000000000000000222e-01 0.000000000000000000e+00 5.999999999999999778e-01 4.000000000000000222e-01 4.000000000000000222e-01 0.000000000000000000e+00 2.000000000000000111e-01 2.000000000000000111e-01 0.000000000000000000e+00 4.000000000000000222e-01 2.000000000000000111e-01 4.000000000000000222e-01 4.000000000000000222e-01 2.000000000000000111e-01 2.000000000000000111e-01 0.000000000000000000e+00 0.000000000000000000e+00 2.000000000000000111e-01 2.000000000000000111e-01 5.999999999999999778e-01 2.000000000000000111e-01 4.000000000000000222e-01 2.000000000000000111e-01 0.000000000000000000e+00 0.000000000000000000e+00 0.000000000000000000e+00 0.000000000000000000e+00 0.000000000000000000e+00 0.000000000000000000e+00 0.000000000000000000e+00 0.000000000000000000e+00 0.000000000000000000e+00 0.000000000000000000e+00 0.000000000000000000e+00 0.000000000000000000e+00 0.000000000000000000e+00 0.000000000000000000e+00 0.000000000000000000e+00 0.000000000000000000e+00 0.000000000000000000e+00 0.000000000000000000e+00 0.000000000000000000e+00 0.000000000000000000e+00 0.000000000000000000e+00 0.000000000000000000e+00 0.000000000000000000e+00 0.000000000000000000e+00 0.000000000000000000e+00 0.000000000000000000e+00 0.000000000000000000e+00 0.000000000000000000e+00
0.000000000000000000e+00 4.000000000000000222e-01 0.000000000000000000e+00 0.000000000000000000e+00 0.000000000000000000e+00 2.000000000000000111e-01 4.000000000000000222e-01 4.000000000000000222e-01 4.000000000000000222e-01 4.000000000000000222e-01 0.000000000000000000e+00 4.000000000000000222e-01 2.000000000000000111e-01 2.000000000000000111e-01 4.000000000000000222e-01 4.000000000000000222e-01 2.000000000000000111e-01 0.000000000000000000e+00 5.999999999999999778e-01 2.000000000000000111e-01 4.000000000000000222e-01 0.000000000000000000e+00 2.000000000000000111e-01 0.000000000000000000e+00 0.000000000000000000e+00 0.000000000000000000e+00 4.000000000000000222e-01 2.000000000000000111e-01 2.000000000000000111e-01 0.000000000000000000e+00 4.000000000000000222e-01 5.999999999999999778e-01 0.000000000000000000e+00 0.000000000000000000e+00 0.000000000000000000e+00 0.000000000000000000e+00 0.000000000000000000e+00 0.000000000000000000e+00 0.000000000000000000e+00 0.000000000000000000e+00 0.000000000000000000e+00 0.000000000000000000e+00 0.000000000000000000e+00 0.000000000000000000e+00 0.000000000000000000e+00 0.000000000000000000e+00 0.000000000000000000e+00 0.000000000000000000e+00 0.000000000000000000e+00 0.000000000000000000e+00 0.000000000000000000e+00 0.000000000000000000e+00 0.000000000000000000e+00 0.000000000000000000e+00 0.000000000000000000e+00 0.000000000000000000e+00 0.000000000000000000e+00 0.000000000000000000e+00 0.000000000000000000e+00 0.000000000000000000e+00 0.000000000000000000e+00
5.999999999999999778e-01 2.000000000000000111e-01 4.000000000000000222e-01 4.000000000000000222e-01 2.000000000000000111e-01 5.999999999999999778e-01 2.000000000000000111e-01 2.000000000000000111e-01 0.000000000000000000e+00 0.000000000000000000e+00 0.000000000000000000e+00 4.000000000000000222e-01 4.000000000000000222e-01 0.000000000000000000e+00 5.999999999999999778e-01 2.000000000000000111e-01 2.000000000000000111e-01 2.000000000000000111e-01 4.000000000000000222e-01 5.999999999999999778e-01 5.999999999999999778e-01 4.000000000000000222e-01 4.000000000000000222e-01 2.000000000000000111e-01 2.000000000000000111e-01 0.000000000000000000e+00 4.000000000000000222e-01 0.000000000000000000e+00 2.000000000000000111e-01 2.000000000000000111e-01 2.000000000000000111e-01 2.000000000000000111e-01 0.000000000000000000e+00 0.000000000000000000e+00 0.000000000000000000e+00 0.000000000000000000e+00 0.000000000000000000e+00 0.000000000000000000e+00 0.000000000000000000e+00 0.000000000000000000e+00 0.000000000000000000e+00 0.000000000000000000e+00 0.000000000000000000e+00 0.000000000000000000e+00 0.000000000000000000e+00 0.000000000000000000e+00 0.000000000000000000e+00 0.000000000000000000e+00 0.000000000000000000e+00 0.000000000000000000e+00 0.000000000000000000e+00 0.000000000000000000e+00 0.000000000000000000e+00 0.000000000000000000e+00 0.000000000000000000e+00 0.000000000000000000e+00 0.000000000000000000e+00 0.000000000000000000e+00 0.000000000000000000e+00 0.000000000000000000e+00 0.000000000000000000e+00
0.000000000000000000e+00 5.999999999999999778e-01 2.000000000000000111e-01 2.000000000000000111e-01 8.000000000000000444e-01 8.000000000000000444e-01 5.999999999999999778e-01 2.000000000000000111e-01 2.000000000000000111e-01 5.999999999999999778e-01 2.000000000000000111e-01 2.000000000000000111e-01 2.000000000000000111e-01 4.000000000000000222e-01 0.000000000000000000e+00 2.000000000000000111e-01 2.000000000000000111e-01 2.000000000000000111e-01 5.999999999999999778e-01 2.000000000000000111e-01 5.999999999999999778e-01 4.000000000000000222e-01 8.000000000000000444e-01 2.000000000000000111e-01 4.000000000000000222e-01 2.000000000000000111e-01 2.000000000000000111e-01 2.000000000000000111e-01 2.000000000000000111e-01 4.000000000000000222e-01 2.000000000000000111e-01 2.000000000000000111e-01 0.000000000000000000e+00 0.000000000000000000e+00 0.000000000000000000e+00 0.000000000000000000e+00 0.000000000000000000e+00 0.000000000000000000e+00 0.000000000000000000e+00 0.000000000000000000e+00 0.000000000000000000e+00 0.000000000000000000e+00 0.000000000000000000e+00 0.000000000000000000e+00 0.000000000000000000e+00 0.000000000000000000e+00 0.000000000000000000e+00 0.000000000000000000e+00 0.000000000000000000e+00 0.000000000000000000e+00 0.000000000000000000e+00 0.000000000000000000e+00 0.000000000000000000e+00 0.000000000000000000e+00 0.000000000000000000e+00 0.000000000000000000e+00 0.000000000000000000e+00 0.000000000000000000e+00 0.000000000000000000e+00 0.000000000000000000e+00 0.000000000000000000e+00
0.000000000000000000e+00 2.000000000000000111e-01 0.000000000000000000e+00 2.000000000000000111e-01 2.000000000000000111e-01 2.000000000000000111e-01 4.000000000000000222e-01 0.000000000000000000e+00 0.000000000000000000e+00 0.000000000000000000e+00 2.000000000000000111e-01 2.000000000000000111e-01 2.000000000000000111e-01 4.000000000000000222e-01 2.000000000000000111e-01 5.999999999999999778e-01 4.000000000000000222e-01 4.000000000000000222e-01 0.000000000000000000e+00 2.000000000000000111e-01 2.000000000000000111e-01 4.000000000000000222e-01 2.000000000000000111e-01 4.000000000000000222e-01 0.000000000000000000e+00 2.000000000000000111e-01 4.000000000000000222e-01 5.999999999999999778e-01 4.000000000000000222e-01 0.000000000000000000e+00 4.000000000000000222e-01 0.000000000000000000e+00 2.000000000000000111e-01 0.000000000000000000e+00 0.000000000000000000e+00 0.000000000000000000e+00 0.000000000000000000e+00 0.000000000000000000e+00 0.000000000000000000e+00 0.000000000000000000e+00 0.000000000000000000e+00 0.000000000000000000e+00 0.000000000000000000e+00 0.000000000000000000e+00 0.000000000000000000e+00 0.000000000000000000e+00 0.000000000000000000e+00 0.000000000000000000e+00 0.000000000000000000e+00 0.000000000000000000e+00 0.000000000000000000e+00 0.000000000000000000e+00 0.000000000000000000e+00 0.000000000000000000e+00 0.000000000000000000e+00 0.000000000000000000e+00 0.000000000000000000e+00 0.000000000000000000e+00 0.000000000000000000e+00 0.000000000000000000e+00 0.000000000000000000e+00
0.000000000000000000e+00 0.000000000000000000e+00 2.000000000000000111e-01 2.000000000000000111e-01 4.000000000000000222e-01 2.000000000000000111e-01 4.000000000000000222e-01 4.000000000000000222e-01 2.000000000000000111e-01 2.000000000000000111e-01 2.000000000000000111e-01 2.000000000000000111e-01 4.000000000000000222e-01 4.000000000000000222e-01 4.000000000000000222e-01 2.000000000000000111e-01 2.000000000000000111e-01 2.000000000000000111e-01 4.000000000000000222e-01 4.000000000000000222e-01 4.000000000000000222e-01 0.000000000000000000e+00 2.000000000000000111e-01 4.000000000000000222e-01 2.000000000000000111e-01 0.000000000000000000e+00 4.000000000000000222e-01 8.000000000000000444e-01 5.999999999999999778e-01 2.000000000000000111e-01 5.999999999999999778e-01 0.000000000000000000e+00 2.000000000000000111e-01 2.000000000000000111e-01 0.000000000000000000e+00 0.000000000000000000e+00 0.000000000000000000e+00 0.000000000000000000e+00 0.000000000000000000e+00 0.000000000000000000e+00 0.000000000000000000e+00 0.000000000000000000e+00 0.000000000000000000e+00 0.000000000000000000e+00 0.000000000000000000e+00 0.000000000000000000e+00 0.000000000000000000e+00 0.000000000000000000e+00 0.000000000000000000e+00 0.000000000000000000e+00 0.000000000000000000e+00 0.000000000000000000e+00 0.000000000000000000e+00 0.000000000000000000e+00 0.000000000000000000e+00 0.000000000000000000e+00 0.000000000000000000e+00 0.000000000000000000e+00 0.000000000000000000e+00 0.000000000000000000e+00 0.000000000000000000e+00
2.000000000000000111e-01 4.000000000000000222e-01 2.000000000000000111e-01 0.000000000000000000e+00 2.000000000000000111e-01 2.000000000000000111e-01 8.000000000000000444e-01 2.000000000000000111e-01 4.000000000000000222e-01 5.999999999999999778e-01 4.000000000000000222e-01 5.999999999999999778e-01 0.000000000000000000e+00 4.000000000000000222e-01 4.000000000000000222e-01 2.000000000000000111e-01 0.000000000000000000e+00 5.999999999999999778e-01 5.999999999999999778e-01 4.000000000000000222e-01 0.000000000000000000e+00 0.000000000000000000e+00 4.000000000000000222e-01 4.000000000000000222e-01 2.000000000000000111e-01 4.000000000000000222e-01 0.000000000000000000e+00 0.000000000000000000e+00 2.000000000000000111e-01 4.000000000000000222e-01 5.999999999999999778e-01 2.000000000000000111e-01 2.000000000000000111e-01 2.000000000000000111e-01 0.000000000000000000e+00 0.000000000000000000e+00 0.000000000000000000e+00 0.000000000000000000e+00 0.000000000000000000e+00 0.000000000000000000e+00 0.000000000000000000e+00 0.000000000000000000e+00 0.000000000000000000e+00 0.000000000000000000e+00 0.000000000000000000e+00 0.000000000000000000e+00 0.000000000000000000e+00 0.000000000000000000e+00 0.000000000000000000e+00 0.000000000000000000e+00 0.000000000000000000e+00 0.000000000000000000e+00 0.000000000000000000e+00 0.000000000000000000e+00 0.000000000000000000e+00 0.000000000000000000e+00 0.000000000000000000e+00 0.000000000000000000e+00 0.000000000000000000e+00 0.000000000000000000e+00 0.000000000000000000e+00
2.000000000000000111e-01 0.000000000000000000e+00 0.000000000000000000e+00 2.000000000000000111e-01 8.000000000000000444e-01 5.999999999999999778e-01 4.000000000000000222e-01 4.000000000000000222e-01 4.000000000000000222e-01 2.000000000000000111e-01 4.000000000000000222e-01 0.000000000000000000e+00 2.000000000000000111e-01 4.000000000000000222e-01 0.000000000000000000e+00 5.999999999999999778e-01 2.000000000000000111e-01 2.000000000000000111e-01 0.000000000000000000e+00 2.000000000000000111e-01 2.000000000000000111e-01 0.000000000000000000e+00 4.000000000000000222e-01 0.000000000000000000e+00 5.999999999999999778e-01 4.000000000000000222e-01 0.000000000000000000e+00 2.000000000000000111e-01 2.000000000000000111e-01 0.000000000000000000e+00 4.000000000000000222e-01 4.000000000000000222e-01 4.000000000000000222e-01 2.000000000000000111e-01 0.000000000000000000e+00 0.000000000000000000e+00 0.000000000000000000e+00 0.000000000000000000e+00 0.000000000000000000e+00 0.000000000000000000e+00 0.000000000000000000e+00 0.000000000000000000e+00 0.000000000000000000e+00 0.000000000000000000e+00 0.000000000000000000e+00 0.000000000000000000e+00 0.000000000000000000e+00 0.000000000000000000e+00 0.000000000000000000e+00 0.000000000000000000e+00 0.000000000000000000e+00 0.000000000000000000e+00 0.000000000000000000e+00 0.000000000000000000e+00 0.000000000000000000e+00 0.000000000000000000e+00 0.000000000000000000e+00 0.000000000000000000e+00 0.000000000000000000e+00 0.000000000000000000e+00 0.000000000000000000e+00
2.000000000000000111e-01 0.000000000000000000e+00 2.000000000000000111e-01 2.000000000000000111e-01 0.000000000000000000e+00 2.000000000000000111e-01 8.000000000000000444e-01 2.000000000000000111e-01 5.999999999999999778e-01 2.000000000000000111e-01 2.000000000000000111e-01 2.000000000000000111e-01 2.000000000000000111e-01 2.000000000000000111e-01 2.000000000000000111e-01 4.000000000000000222e-01 4.000000000000000222e-01 0.000000000000000000e+00 4.000000000000000222e-01 5.999999999999999778e-01 4.000000000000000222e-01 4.000000000000000222e-01 2.000000000000000111e-01 2.000000000000000111e-01 2.000000000000000111e-01 0.000000000000000000e+00 2.000000000000000111e-01 5.999999999999999778e-01 0.000000000000000000e+00 4.000000000000000222e-01 2.000000000000000111e-01 4.000000000000000222e-01 2.000000000000000111e-01 0.000000000000000000e+00 0.000000000000000000e+00 2.000000000000000111e-01 0.000000000000000000e+00 0.000000000000000000e+00 0.000000000000000000e+00 0.000000000000000000e+00 0.000000000000000000e+00 0.000000000000000000e+00 0.000000000000000000e+00 0.000000000000000000e+00 0.000000000000000000e+00 0.000000000000000000e+00 0.000000000000000000e+00 0.000000000000000000e+00 0.000000000000000000e+00 0.000000000000000000e+00 0.000000000000000000e+00 0.000000000000000000e+00 0.000000000000000000e+00 0.000000000000000000e+00 0.000000000000000000e+00 0.000000000000000000e+00 0.000000000000000000e+00 0.000000000000000000e+00 0.000000000000000000e+00 0.000000000000000000e+00 0.000000000000000000e+00
4.000000000000000222e-01 2.000000000000000111e-01 2.000000000000000111e-01 5.999999999999999778e-01 8.000000000000000444e-01 4.000000000000000222e-01 0.000000000000000000e+00 2.000000000000000111e-01 0.000000000000000000e+00 2.000000000000000111e-01 4.000000000000000222e-01 0.000000000000000000e+00 0.000000000000000000e+00 5.999999999999999778e-01 0.000000000000000000e+00 2.000000000000000111e-01 2.000000000000000111e-01 4.000000000000000222e-01 2.000000000000000111e-01 4.000000000000000222e-01 2.000000000000000111e-01 5.999999999999999778e-01 4.000000000000000222e-01 2.000000000000000111e-01 4.000000000000000222e-01 4.000000000000000222e-01 0.000000000000000000e+00 0.000000000000000000e+00 2.000000000000000111e-01 2.000000000000000111e-01 5.999999999999999778e-01 4.000000000000000222e-01 2.000000000000000111e-01 0.000000000000000000e+00 2.000000000000000111e-01 2.000000000000000111e-01 2.000000000000000111e-01 0.000000000000000000e+00 2.000000000000000111e-01 0.000000000000000000e+00 0.000000000000000000e+00 0.000000000000000000e+00 0.000000000000000000e+00 0.000000000000000000e+00 0.000000000000000000e+00 0.000000000000000000e+00 0.000000000000000000e+00 0.000000000000000000e+00 0.000000000000000000e+00 0.000000000000000000e+00 0.000000000000000000e+00 0.000000000000000000e+00 0.000000000000000000e+00 0.000000000000000000e+00 0.000000000000000000e+00 0.000000000000000000e+00 0.000000000000000000e+00 0.000000000000000000e+00 0.000000000000000000e+00 0.000000000000000000e+00 0.000000000000000000e+00
4.000000000000000222e-01 2.000000000000000111e-01 0.000000000000000000e+00 2.000000000000000111e-01 2.000000000000000111e-01 0.000000000000000000e+00 4.000000000000000222e-01 0.000000000000000000e+00 0.000000000000000000e+00 0.000000000000000000e+00 4.000000000000000222e-01 0.000000000000000000e+00 0.000000000000000000e+00 2.000000000000000111e-01 2.000000000000000111e-01 2.000000000000000111e-01 4.000000000000000222e-01 0.000000000000000000e+00 2.000000000000000111e-01 2.000000000000000111e-01 2.000000000000000111e-01 0.000000000000000000e+00 2.000000000000000111e-01 0.000000000000000000e+00 4.000000000000000222e-01 2.000000000000000111e-01 2.000000000000000111e-01 2.000000000000000111e-01 4.000000000000000222e-01 2.000000000000000111e-01 0.000000000000000000e+00 0.000000000000000000e+00 0.000000000000000000e+00 2.000000000000000111e-01 0.000000000000000000e+00 4.000000000000000222e-01 5.999999999999999778e-01 5.999999999999999778e-01 0.000000000000000000e+00 0.000000000000000000e+00 0.000000000000000000e+00 0.000000000000000000e+00 0.000000000000000000e+00 0.000000000000000000e+00 0.000000000000000000e+00 0.000000000000000000e+00 0.000000000000000000e+00 0.000000000000000000e+00 0.000000000000000000e+00 0.000000000000000000e+00 0.000000000000000000e+00 0.000000000000000000e+00 0.000000000000000000e+00 0.000000000000000000e+00 0.000000000000000000e+00 0.000000000000000000e+00 0.000000000000000000e+00 0.000000000000000000e+00 0.000000000000000000e+00 0.000000000000000000e+00 0.000000000000000000e+00
5.999999999999999778e-01 2.000000000000000111e-01 4.000000000000000222e-01 5.999999999999999778e-01 5.999999999999999778e-01 2.000000000000000111e-01 4.000000000000000222e-01 2.000000000000000111e-01 0.000000000000000000e+00 0.000000000000000000e+00 0.000000000000000000e+00 4.000000000000000222e-01 2.000000000000000111e-01 4.000000000000000222e-01 2.000000000000000111e-01 4.000000000000000222e-01 0.000000000000000000e+00 5.999999999999999778e-01 4.000000000000000222e-01 2.000000000000000111e-01 0.000000000000000000e+00 2.000000000000000111e-01 0.000000000000000000e+00 4.000000000000000222e-01 0.000000000000000000e+00 2.000000000000000111e-01 2.000000000000000111e-01 5.999999999999999778e-01 2.000000000000000111e-01 2.000000000000000111e-01 2.000000000000000111e-01 0.000000000000000000e+00 2.000000000000000111e-01 2.000000000000000111e-01 2.000000000000000111e-01 2.000000000000000111e-01 0.000000000000000000e+00 0.000000000000000000e+00 2.000000000000000111e-01 2.000000000000000111e-01 2.000000000000000111e-01 0.000000000000000000e+00 0.000000000000000000e+00 0.000000000000000000e+00 0.000000000000000000e+00 0.000000000000000000e+00 0.000000000000000000e+00 0.000000000000000000e+00 0.000000000000000000e+00 0.000000000000000000e+00 0.000000000000000000e+00 0.000000000000000000e+00 0.000000000000000000e+00 0.000000000000000000e+00 0.000000000000000000e+00 0.000000000000000000e+00 0.000000000000000000e+00 0.000000000000000000e+00 0.000000000000000000e+00 0.000000000000000000e+00 0.000000000000000000e+00
5.999999999999999778e-01 0.000000000000000000e+00 4.000000000000000222e-01 5.999999999999999778e-01 0.000000000000000000e+00 4.000000000000000222e-01 2.000000000000000111e-01 0.000000000000000000e+00 4.000000000000000222e-01 2.000000000000000111e-01 0.000000000000000000e+00 2.000000000000000111e-01 0.000000000000000000e+00 0.000000000000000000e+00 5.999999999999999778e-01 2.000000000000000111e-01 2.000000000000000111e-01 2.000000000000000111e-01 2.000000000000000111e-01 0.000000000000000000e+00 4.000000000000000222e-01 2.000000000000000111e-01 4.000000000000000222e-01 2.000000000000000111e-01 4.000000000000000222e-01 2.000000000000000111e-01 2.000000000000000111e-01 4.000000000000000222e-01 2.000000000000000111e-01 4.000000000000000222e-01 0.000000000000000000e+00 0.000000000000000000e+00 2.000000000000000111e-01 4.000000000000000222e-01 0.000000000000000000e+00 2.000000000000000111e-01 0.000000000000000000e+00 0.000000000000000000e+00 4.000000000000000222e-01 2.000000000000000111e-01 2.000000000000000111e-01 0.000000000000000000e+00 0.000000000000000000e+00 0.000000000000000000e+00 0.000000000000000000e+00 0.000000000000000000e+00 0.000000000000000000e+00 0.000000000000000000e+00 0.000000000000000000e+00 0.000000000000000000e+00 0.000000000000000000e+00 0.000000000000000000e+00 0.000000000000000000e+00 0.000000000000000000e+00 0.000000000000000000e+00 0.000000000000000000e+00 0.000000000000000000e+00 0.000000000000000000e+00 0.000000000000000000e+00 0.000000000000000000e+00 0.000000000000000000e+00
0.000000000000000000e+00 5.999999999999999778e-01 0.000000000000000000e+00 5.999999999999999778e-01 2.000000000000000111e-01 2.000000000000000111e-01 2.000000000000000111e-01 2.000000000000000111e-01 5.999999999999999778e-01 0.000000000000000000e+00 0.000000000000000000e+00 0.000000000000000000e+00 0.000000000000000000e+00 2.000000000000000111e-01 0.000000000000000000e+00 0.000000000000000000e+00 0.000000000000000000e+00 0.000000000000000000e+00 2.000000000000000111e-01 2.000000000000000111e-01 2.000000000000000111e-01 2.000000000000000111e-01 4.000000000000000222e-01 4.000000000000000222e-01 5.999999999999999778e-01 0.000000000000000000e+00 0.000000000000000000e+00 4.000000000000000222e-01 2.000000000000000111e-01 0.000000000000000000e+00 4.000000000000000222e-01 0.000000000000000000e+00 0.000000000000000000e+00 2.000000000000000111e-01 0.000000000000000000e+00 0.000000000000000000e+00 4.000000000000000222e-01 0.000000000000000000e+00 0.000000000000000000e+00 0.000000000000000000e+00 0.000000000000000000e+00 2.000000000000000111e-01 0.000000000000000000e+00 0.000000000000000000e+00 0.000000000000000000e+00 0.000000000000000000e+00 0.000000000000000000e+00 0.000000000000000000e+00 0.000000000000000000e+00 0.000000000000000000e+00 0.000000000000000000e+00 0.000000000000000000e+00 0.000000000000000000e+00 0.000000000000000000e+00 0.000000000000000000e+00 0.000000000000000000e+00 0.000000000000000000e+00 0.000000000000000000e+00 0.000000000000000000e+00 0.000000000000000000e+00 0.000000000000000000e+00
2.000000000000000111e-01 2.000000000000000111e-01 2.000000000000000111e-01 0.000000000000000000e+00 2.000000000000000111e-01 2.000000000000000111e-01 0.000000000000000000e+00 0.000000000000000000e+00 2.000000000000000111e-01 0.000000000000000000e+00 2.000000000000000111e-01 2.000000000000000111e-01 2.000000000000000111e-01 0.000000000000000000e+00 2.000000000000000111e-01 2.000000000000000111e-01 2.000000000000000111e-01 0.000000000000000000e+00 0.000000000000000000e+00 0.000000000000000000e+00 2.000000000000000111e-01 2.000000000000000111e-01 2.000000000000000111e-01 2.000000000000000111e-01 0.000000000000000000e+00 2.000000000000000111e-01 2.000000000000000111e-01 0.000000000000000000e+00 0.000000000000000000e+00 0.000000000000000000e+00 4.000000000000000222e-01 2.000000000000000111e-01 2.000000000000000111e-01 2.000000000000000111e-01 2.000000000000000111e-01 0.000000000000000000e+00 2.000000000000000111e-01 0.000000000000000000e+00 0.000000000000000000e+00 0.000000000000000000e+00 0.000000000000000000e+00 2.000000000000000111e-01 0.000000000000000000e+00 0.000000000000000000e+00 0.000000000000000000e+00 0.000000000000000000e+00 0.000000000000000000e+00 0.000000000000000000e+00 0.000000000000000000e+00 0.000000000000000000e+00 0.000000000000000000e+00 0.000000000000000000e+00 0.000000000000000000e+00 0.000000000000000000e+00 0.000000000000000000e+00 0.000000000000000000e+00 0.000000000000000000e+00 0.000000000000000000e+00 0.000000000000000000e+00 0.000000000000000000e+00 0.000000000000000000e+00
2.000000000000000111e-01 2.000000000000000111e-01 0.000000000000000000e+00 4.000000000000000222e-01 2.000000000000000111e-01 0.000000000000000000e+00 2.000000000000000111e-01 0.000000000000000000e+00 2.000000000000000111e-01 2.000000000000000111e-01 0.000000000000000000e+00 2.000000000000000111e-01 2.000000000000000111e-01 2.000000000000000111e-01 2.000000000000000111e-01 0.000000000000000000e+00 2.000000000000000111e-01 0.000000000000000000e+00 0.000000000000000000e+00 4.000000000000000222e-01 2.000000000000000111e-01 0.000000000000000000e+00 5.999999999999999778e-01 4.000000000000000222e-01 2.000000000000000111e-01 0.000000000000000000e+00 2.000000000000000111e-01 0.000000000000000000e+00 2.000000000000000111e-01 2.000000000000000111e-01 4.000000000000000222e-01 2.000000000000000111e-01 2.000000000000000111e-01 2.000000000000000111e-01 0.000000000000000000e+00 0.000000000000000000e+00 2.000000000000000111e-01 2.000000000000000111e-01 0.000000000000000000e+00 2.000000000000000111e-01 0.000000000000000000e+00 0.000000000000000000e+00 0.000000000000000000e+00 0.000000000000000000e+00 2.000000000000000111e-01 0.000000000000000000e+00 0.000000000000000000e+00 0.000000000000000000e+00 0.000000000000000000e+00 0.000000000000000000e+00 0.000000000000000000e+00 0.000000000000000000e+00 0.000000000000000000e+00 0.000000000000000000e+00 0.000000000000000000e+00 0.000000000000000000e+00 0.000000000000000000e+00 0.000000000000000000e+00 0.000000000000000000e+00 0.000000000000000000e+00 0.000000000000000000e+00
0.000000000000000000e+00 2.000000000000000111e-01 0.000000000000000000e+00 2.000000000000000111e-01 4.000000000000000222e-01 0.000000000000000000e+00 2.000000000000000111e-01 0.000000000000000000e+00 2.000000000000000111e-01 0.000000000000000000e+00 2.000000000000000111e-01 2.000000000000000111e-01 2.000000000000000111e-01 4.000000000000000222e-01 2.000000000000000111e-01 5.999999999999999778e-01 0.000000000000000000e+00 0.000000000000000000e+00 0.000000000000000000e+00 2.000000000000000111e-01 2.000000000000000111e-01 0.000000000000000000e+00 4.000000000000000222e-01 2.000000000000000111e-01 2.000000000000000111e-01 0.000000000000000000e+00 2.000000000000000111e-01 0.000000000000000000e+00 0.000000000000000000e+00 2.000000000000000111e-01 4.000000000000000222e-01 2.000000000000000111e-01 0.000000000000000000e+00 2.000000000000000111e-01 2.000000000000000111e-01 2.000000000000000111e-01 0.000000000000000000e+00 0.000000000000000000e+00 2.000000000000000111e-01 2.000000000000000111e-01 0.000000000000000000e+00 0.000000000000000000e+00 0.000000000000000000e+00 0.000000000000000000e+00 0.000000000000000000e+00 0.000000000000000000e+00 0.000000000000000000e+00 0.000000000000000000e+00 0.000000000000000000e+00 0.000000000000000000e+00 0.000000000000000000e+00 0.000000000000000000e+00 0.000000000000000000e+00 0.000000000000000000e+00 0.000000000000000000e+00 0.000000000000000000e+00 0.000000000000000000e+00 0.000000000000000000e+00 0.000000000000000000e+00 0.000000000000000000e+00 0.000000000000000000e+00
0.000000000000000000e+00 0.000000000000000000e+00 2.000000000000000111e-01 2.000000000000000111e-01 2.000000000000000111e-01 0.000000000000000000e+00 4.000000000000000222e-01 0.000000000000000000e+00 2.000000000000000111e-01 0.000000000000000000e+00 0.000000000000000000e+00 4.000000000000000222e-01 0.000000000000000000e+00 0.000000000000000000e+00 0.000000000000000000e+00 4.000000000000000222e-01 0.000000000000000000e+00 2.000000000000000111e-01 0.000000000000000000e+00 2.000000000000000111e-01 2.000000000000000111e-01 2.000000000000000111e-01 2.000000000000000111e-01 2.000000000000000111e-01 2.000000000000000111e-01 0.000000000000000000e+00 4.000000000000000222e-01 4.000000000000000222e-01 0.000000000000000000e+00 2.000000000000000111e-01 2.000000000000000111e-01 2.000000000000000111e-01 2.000000000000000111e-01 0.000000000000000000e+00 2.000000000000000111e-01 2.000000000000000111e-01 0.000000000000000000e+00 2.000000000000000111e-01 2.000000000000000111e-01 2.000000000000000111e-01 2.000000000000000111e-01 0.000000000000000000e+00 0.000000000000000000e+00 0.000000000000000000e+00 0.000000000000000000e+00 0.000000000000000000e+00 0.000000000000000000e+00 0.000000000000000000e+00 0.000000000000000000e+00 0.000000000000000000e+00 0.000000000000000000e+00 0.000000000000000000e+00 0.000000000000000000e+00 0.000000000000000000e+00 0.000000000000000000e+00 0.000000000000000000e+00 0.000000000000000000e+00 0.000000000000000000e+00 0.000000000000000000e+00 0.000000000000000000e+00 0.000000000000000000e+00
2.000000000000000111e-01 0.000000000000000000e+00 2.000000000000000111e-01 2.000000000000000111e-01 2.000000000000000111e-01 0.000000000000000000e+00 2.000000000000000111e-01 0.000000000000000000e+00 0.000000000000000000e+00 4.000000000000000222e-01 2.000000000000000111e-01 2.000000000000000111e-01 0.000000000000000000e+00 2.000000000000000111e-01 0.000000000000000000e+00 2.000000000000000111e-01 0.000000000000000000e+00 4.000000000000000222e-01 2.000000000000000111e-01 0.000000000000000000e+00 0.000000000000000000e+00 2.000000000000000111e-01 2.000000000000000111e-01 2.000000000000000111e-01 5.999999999999999778e-01 2.000000000000000111e-01 0.000000000000000000e+00 0.000000000000000000e+00 0.000000000000000000e+00 2.000000000000000111e-01 2.000000000000000111e-01 4.000000000000000222e-01 0.000000000000000000e+00 0.000000000000000000e+00 2.000000000000000111e-01 0.000000000000000000e+00 4.000000000000000222e-01 2.000000000000000111e-01 0.000000000000000000e+00 2.000000000000000111e-01 0.000000000000000000e+00 2.000000000000000111e-01 0.000000000000000000e+00 0.000000000000000000e+00 0.000000000000000000e+00 0.000000000000000000e+00 0.000000000000000000e+00 0.000000000000000000e+00 0.000000000000000000e+00 0.000000000000000000e+00 0.000000000000000000e+00 0.000000000000000000e+00 0.000000000000000000e+00 0.000000000000000000e+00 0.000000000000000000e+00 0.000000000000000000e+00 0.000000000000000000e+00 0.000000000000000000e+00 0.000000000000000000e+00 0.000000000000000000e+00 0.000000000000000000e+00
4.000000000000000222e-01 4.000000000000000222e-01 2.000000000000000111e-01 4.000000000000000222e-01 4.000000000000000222e-01 4.000000000000000222e-01 0.000000000000000000e+00 2.000000000000000111e-01 4.000000000000000222e-01 2.000000000000000111e-01 0.000000000000000000e+00 2.000000000000000111e-01 2.000000000000000111e-01 0.000000000000000000e+00 2.000000000000000111e-01 2.000000000000000111e-01 0.000000000000000000e+00 4.000000000000000222e-01 2.000000000000000111e-01 2.000000000000000111e-01 2.000000000000000111e-01 0.000000000000000000e+00 0.000000000000000000e+00 2.000000000000000111e-01 4.000000000000000222e-01 2.000000000000000111e-01 0.000000000000000000e+00 2.000000000000000111e-01 2.000000000000000111e-01 0.000000000000000000e+00 2.000000000000000111e-01 0.000000000000000000e+00 0.000000000000000000e+00 0.000000000000000000e+00 0.000000000000000000e+00 4.000000000000000222e-01 2.000000000000000111e-01 0.000000000000000000e+00 5.999999999999999778e-01 2.000000000000000111e-01 0.000000000000000000e+00 0.000000000000000000e+00 0.000000000000000000e+00 0.000000000000000000e+00 0.000000000000000000e+00 2.000000000000000111e-01 0.000000000000000000e+00 0.000000000000000000e+00 0.000000000000000000e+00 0.000000000000000000e+00 0.000000000000000000e+00 0.000000000000000000e+00 0.000000000000000000e+00 0.000000000000000000e+00 0.000000000000000000e+00 0.000000000000000000e+00 0.000000000000000000e+00 0.000000000000000000e+00 0.000000000000000000e+00 0.000000000000000000e+00 0.000000000000000000e+00
4.000000000000000222e-01 2.000000000000000111e-01 8.000000000000000444e-01 4.000000000000000222e-01 2.000000000000000111e-01 4.000000000000000222e-01 2.000000000000000111e-01 2.000000000000000111e-01 4.000000000000000222e-01 2.000000000000000111e-01 0.000000000000000000e+00 4.000000000000000222e-01 0.000000000000000000e+00 2.000000000000000111e-01 2.000000000000000111e-01 0.000000000000000000e+00 0.000000000000000000e+00 4.000000000000000222e-01 2.000000000000000111e-01 0.000000000000000000e+00 0.000000000000000000e+00 2.000000000000000111e-01 0.000000000000000000e+00 4.000000000000000222e-01 0.000000000000000000e+00 2.000000000000000111e-01 4.000000000000000222e-01 4.000000000000000222e-01 4.000000000000000222e-01 0.000000000000000000e+00 0.000000000000000000e+00 0.000000000000000000e+00 2.000000000000000111e-01 2.000000000000000111e-01 2.000000000000000111e-01 2.000000000000000111e-01 4.000000000000000222e-01 0.000000000000000000e+00 2.000000000000000111e-01 2.000000000000000111e-01 0.000000000000000000e+00 2.000000000000000111e-01 0.000000000000000000e+00 0.000000000000000000e+00 4.000000000000000222e-01 0.000000000000000000e+00 0.000000000000000000e+00 0.000000000000000000e+00 0.000000000000000000e+00 0.000000000000000000e+00 0.000000000000000000e+00 0.000000000000000000e+00 0.000000000000000000e+00 0.000000000000000000e+00 0.000000000000000000e+00 0.000000000000000000e+00 0.000000000000000000e+00 0.000000000000000000e+00 0.000000000000000000e+00 0.000000000000000000e+00 0.000000000000000000e+00
4.000000000000000222e-01 0.000000000000000000e+00 0.000000000000000000e+00 0.000000000000000000e+00 4.000000000000000222e-01 0.000000000000000000e+00 2.000000000000000111e-01 2.000000000000000111e-01 0.000000000000000000e+00 2.000000000000000111e-01 0.000000000000000000e+00 2.000000000000000111e-01 0.000000000000000000e+00 0.000000000000000000e+00 2.000000000000000111e-01 2.000000000000000111e-01 4.000000000000000222e-01 4.000000000000000222e-01 0.000000000000000000e+00 0.000000000000000000e+00 4.000000000000000222e-01 2.000000000000000111e-01 0.000000000000000000e+00 2.000000000000000111e-01 0.000000000000000000e+00 2.000000000000000111e-01 2.000000000000000111e-01 4.000000000000000222e-01 0.000000000000000000e+00 4.000000000000000222e-01 2.000000000000000111e-01 0.000000000000000000e+00 4.000000000000000222e-01 5.999999999999999778e-01 2.000000000000000111e-01 0.000000000000000000e+00 0.000000000000000000e+00 0.000000000000000000e+00 0.000000000000000000e+00 2.000000000000000111e-01 2.000000000000000111e-01 2.000000000000000111e-01 0.000000000000000000e+00 0.000000000000000000e+00 2.000000000000000111e-01 0.000000000000000000e+00 0.000000000000000000e+00 0.000000000000000000e+00 0.000000000000000000e+00 0.000000000000000000e+00 0.000000000000000000e+00 0.000000000000000000e+00 0.000000000000000000e+00 0.000000000000000000e+00 0.000000000000000000e+00 0.000000000000000000e+00 0.000000000000000000e+00 0.000000000000000000e+00 0.000000000000000000e+00 0.000000000000000000e+00 0.000000000000000000e+00
2.000000000000000111e-01 8.000000000000000444e-01 4.000000000000000222e-01 4.000000000000000222e-01 4.000000000000000222e-01 5.999999999999999778e-01 5.999999999999999778e-01 2.000000000000000111e-01 4.000000000000000222e-01 5.999999999999999778e-01 2.000000000000000111e-01 2.000000000000000111e-01 2.000000000000000111e-01 2.000000000000000111e-01 2.000000000000000111e-01 4.000000000000000222e-01 2.000000000000000111e-01 8.000000000000000444e-01 0.000000000000000000e+00 0.000000000000000000e+00 2.000000000000000111e-01 4.000000000000000222e-01 4.000000000000000222e-01 4.000000000000000222e-01 4.000000000000000222e-01 2.000000000000000111e-01 2.000000000000000111e-01 5.999999999999999778e-01 2.000000000000000111e-01 5.999999999999999778e-01 8.000000000000000444e-01 5.999999999999999778e-01 4.000000000000000222e-01 5.999999999999999778e-01 2.000000000000000111e-01 0.000000000000000000e+00 5.999999999999999778e-01 4.000000000000000222e-01 4.000000000000000222e-01 0.000000000000000000e+00 4.000000000000000222e-01 2.000000000000000111e-01 2.000000000000000111e-01 4.000000000000000222e-01 2.000000000000000111e-01 0.000000000000000000e+00 0.000000000000000000e+00 4.000000000000000222e-01 2.000000000000000111e-01 4.000000000000000222e-01 0.000000000000000000e+00 2.000000000000000111e-01 0.000000000000000000e+00 4.000000000000000222e-01 2.000000000000000111e-01 2.000000000000000111e-01 2.000000000000000111e-01 2.000000000000000111e-01 2.000000000000000111e-01 2.000000000000000111e-01 2.000000000000000111e-01
0.000000000000000000e+00 2.000000000000000111e-01 0.000000000000000000e+00 0.000000000000000000e+00 0.000000000000000000e+00 0.000000000000000000e+00 0.000000000000000000e+00 0.000000000000000000e+00 0.000000000000000000e+00 0.000000000000000000e+00 0.000000000000000000e+00 0.000000000000000000e+00 0.000000000000000000e+00 0.000000000000000000e+00 0.000000000000000000e+00 0.000000000000000000e+00 2.000000000000000111e-01 4.000000000000000222e-01 0.000000000000000000e+00 0.000000000000000000e+00 0.000000000000000000e+00 0.000000000000000000e+00 0.000000000000000000e+00 0.000000000000000000e+00 0.000000000000000000e+00 0.000000000000000000e+00 4.000000000000000222e-01 0.000000000000000000e+00 0.000000000000000000e+00 2.000000000000000111e-01 0.000000000000000000e+00 0.000000000000000000e+00 2.000000000000000111e-01 0.000000000000000000e+00 2.000000000000000111e-01 0.000000000000000000e+00 2.000000000000000111e-01 0.000000000000000000e+00 0.000000000000000000e+00 0.000000000000000000e+00 2.000000000000000111e-01 0.000000000000000000e+00 0.000000000000000000e+00 0.000000000000000000e+00 0.000000000000000000e+00 0.000000000000000000e+00 0.000000000000000000e+00 2.000000000000000111e-01 0.000000000000000000e+00 0.000000000000000000e+00 0.000000000000000000e+00 0.000000000000000000e+00 0.000000000000000000e+00 0.000000000000000000e+00 0.000000000000000000e+00 0.000000000000000000e+00 2.000000000000000111e-01 0.000000000000000000e+00 0.000000000000000000e+00 0.000000000000000000e+00 0.000000000000000000e+00
0.000000000000000000e+00 0.000000000000000000e+00 0.000000000000000000e+00 0.000000000000000000e+00 0.000000000000000000e+00 2.000000000000000111e-01 0.000000000000000000e+00 2.000000000000000111e-01 0.000000000000000000e+00 0.000000000000000000e+00 0.000000000000000000e+00 0.000000000000000000e+00 0.000000000000000000e+00 0.000000000000000000e+00 0.000000000000000000e+00 0.000000000000000000e+00 0.000000000000000000e+00 0.000000000000000000e+00 0.000000000000000000e+00 0.000000000000000000e+00 0.000000000000000000e+00 2.000000000000000111e-01 0.000000000000000000e+00 2.000000000000000111e-01 0.000000000000000000e+00 0.000000000000000000e+00 0.000000000000000000e+00 0.000000000000000000e+00 0.000000000000000000e+00 0.000000000000000000e+00 0.000000000000000000e+00 0.000000000000000000e+00 2.000000000000000111e-01 0.000000000000000000e+00 0.000000000000000000e+00 0.000000000000000000e+00 0.000000000000000000e+00 0.000000000000000000e+00 0.000000000000000000e+00 0.000000000000000000e+00 0.000000000000000000e+00 0.000000000000000000e+00 0.000000000000000000e+00 0.000000000000000000e+00 0.000000000000000000e+00 0.000000000000000000e+00 0.000000000000000000e+00 0.000000000000000000e+00 0.000000000000000000e+00 0.000000000000000000e+00 0.000000000000000000e+00 0.000000000000000000e+00 0.000000000000000000e+00 0.000000000000000000e+00 0.000000000000000000e+00 0.000000000000000000e+00 0.000000000000000000e+00 0.000000000000000000e+00 0.000000000000000000e+00 0.000000000000000000e+00 0.000000000000000000e+00
0.000000000000000000e+00 0.000000000000000000e+00 0.000000000000000000e+00 0.000000000000000000e+00 0.000000000000000000e+00 0.000000000000000000e+00 2.000000000000000111e-01 0.000000000000000000e+00 0.000000000000000000e+00 0.000000000000000000e+00 0.000000000000000000e+00 0.000000000000000000e+00 2.000000000000000111e-01 0.000000000000000000e+00 0.000000000000000000e+00 0.000000000000000000e+00 0.000000000000000000e+00 0.000000000000000000e+00 0.000000000000000000e+00 0.000000000000000000e+00 0.000000000000000000e+00 0.000000000000000000e+00 0.000000000000000000e+00 0.000000000000000000e+00 0.000000000000000000e+00 0.000000000000000000e+00 0.000000000000000000e+00 0.000000000000000000e+00 0.000000000000000000e+00 0.000000000000000000e+00 0.000000000000000000e+00 0.000000000000000000e+00 0.000000000000000000e+00 0.000000000000000000e+00 0.000000000000000000e+00 0.000000000000000000e+00 0.000000000000000000e+00 0.000000000000000000e+00 0.000000000000000000e+00 0.000000000000000000e+00 0.000000000000000000e+00 0.000000000000000000e+00 0.000000000000000000e+00 0.000000000000000000e+00 0.000000000000000000e+00 0.000000000000000000e+00 0.000000000000000000e+00 0.000000000000000000e+00 0.000000000000000000e+00 0.000000000000000000e+00 0.000000000000000000e+00 0.000000000000000000e+00 0.000000000000000000e+00 0.000000000000000000e+00 0.000000000000000000e+00 0.000000000000000000e+00 0.000000000000000000e+00 0.000000000000000000e+00 0.000000000000000000e+00 0.000000000000000000e+00 0.000000000000000000e+00
0.000000000000000000e+00 0.000000000000000000e+00 0.000000000000000000e+00 0.000000000000000000e+00 0.000000000000000000e+00 0.000000000000000000e+00 0.000000000000000000e+00 0.000000000000000000e+00 0.000000000000000000e+00 0.000000000000000000e+00 0.000000000000000000e+00 0.000000000000000000e+00 0.000000000000000000e+00 0.000000000000000000e+00 0.000000000000000000e+00 0.000000000000000000e+00 0.000000000000000000e+00 0.000000000000000000e+00 0.000000000000000000e+00 0.000000000000000000e+00 0.000000000000000000e+00 0.000000000000000000e+00 0.000000000000000000e+00 0.000000000000000000e+00 0.000000000000000000e+00 0.000000000000000000e+00 0.000000000000000000e+00 0.000000000000000000e+00 0.000000000000000000e+00 0.000000000000000000e+00 0.000000000000000000e+00 0.000000000000000000e+00 0.000000000000000000e+00 0.000000000000000000e+00 0.000000000000000000e+00 0.000000000000000000e+00 0.000000000000000000e+00 2.000000000000000111e-01 0.000000000000000000e+00 0.000000000000000000e+00 0.000000000000000000e+00 0.000000000000000000e+00 0.000000000000000000e+00 0.000000000000000000e+00 0.000000000000000000e+00 0.000000000000000000e+00 0.000000000000000000e+00 0.000000000000000000e+00 0.000000000000000000e+00 0.000000000000000000e+00 0.000000000000000000e+00 0.000000000000000000e+00 0.000000000000000000e+00 0.000000000000000000e+00 0.000000000000000000e+00 0.000000000000000000e+00 0.000000000000000000e+00 0.000000000000000000e+00 0.000000000000000000e+00 0.000000000000000000e+00 0.000000000000000000e+00
0.000000000000000000e+00 0.000000000000000000e+00 0.000000000000000000e+00 0.000000000000000000e+00 0.000000000000000000e+00 0.000000000000000000e+00 0.000000000000000000e+00 0.000000000000000000e+00 0.000000000000000000e+00 0.000000000000000000e+00 0.000000000000000000e+00 0.000000000000000000e+00 0.000000000000000000e+00 0.000000000000000000e+00 0.000000000000000000e+00 0.000000000000000000e+00 0.000000000000000000e+00 0.000000000000000000e+00 0.000000000000000000e+00 0.000000000000000000e+00 0.000000000000000000e+00 0.000000000000000000e+00 0.000000000000000000e+00 0.000000000000000000e+00 0.000000000000000000e+00 0.000000000000000000e+00 0.000000000000000000e+00 0.000000000000000000e+00 0.000000000000000000e+00 0.000000000000000000e+00 0.000000000000000000e+00 0.000000000000000000e+00 0.000000000000000000e+00 0.000000000000000000e+00 0.000000000000000000e+00 0.000000000000000000e+00 0.000000000000000000e+00 0.000000000000000000e+00 0.000000000000000000e+00 0.000000000000000000e+00 0.000000000000000000e+00 0.000000000000000000e+00 0.000000000000000000e+00 0.000000000000000000e+00 0.000000000000000000e+00 0.000000000000000000e+00 0.000000000000000000e+00 0.000000000000000000e+00 0.000000000000000000e+00 0.000000000000000000e+00 0.000000000000000000e+00 0.000000000000000000e+00 0.000000000000000000e+00 0.000000000000000000e+00 0.000000000000000000e+00 0.000000000000000000e+00 0.000000000000000000e+00 0.000000000000000000e+00 0.000000000000000000e+00 0.000000000000000000e+00 0.000000000000000000e+00
0.000000000000000000e+00 0.000000000000000000e+00 0.000000000000000000e+00 0.000000000000000000e+00 0.000000000000000000e+00 0.000000000000000000e+00 0.000000000000000000e+00 0.000000000000000000e+00 0.000000000000000000e+00 0.000000000000000000e+00 0.000000000000000000e+00 2.000000000000000111e-01 0.000000000000000000e+00 0.000000000000000000e+00 0.000000000000000000e+00 0.000000000000000000e+00 0.000000000000000000e+00 0.000000000000000000e+00 0.000000000000000000e+00 0.000000000000000000e+00 0.000000000000000000e+00 0.000000000000000000e+00 0.000000000000000000e+00 0.000000000000000000e+00 0.000000000000000000e+00 0.000000000000000000e+00 0.000000000000000000e+00 0.000000000000000000e+00 0.000000000000000000e+00 0.000000000000000000e+00 0.000000000000000000e+00 0.000000000000000000e+00 0.000000000000000000e+00 0.000000000000000000e+00 0.000000000000000000e+00 0.000000000000000000e+00 0.000000000000000000e+00 0.000000000000000000e+00 0.000000000000000000e+00 0.000000000000000000e+00 0.000000000000000000e+00 0.000000000000000000e+00 0.000000000000000000e+00 0.000000000000000000e+00 0.000000000000000000e+00 0.000000000000000000e+00 0.000000000000000000e+00 0.000000000000000000e+00 0.000000000000000000e+00 0.000000000000000000e+00 0.000000000000000000e+00 0.000000000000000000e+00 0.000000000000000000e+00 0.000000000000000000e+00 0.000000000000000000e+00 0.000000000000000000e+00 0.000000000000000000e+00 0.000000000000000000e+00 0.000000000000000000e+00 0.000000000000000000e+00 0.000000000000000000e+00
0.000000000000000000e+00 0.000000000000000000e+00 0.000000000000000000e+00 0.000000000000000000e+00 0.000000000000000000e+00 0.000000000000000000e+00 0.000000000000000000e+00 0.000000000000000000e+00 0.000000000000000000e+00 0.000000000000000000e+00 0.000000000000000000e+00 0.000000000000000000e+00 0.000000000000000000e+00 0.000000000000000000e+00 0.000000000000000000e+00 0.000000000000000000e+00 0.000000000000000000e+00 0.000000000000000000e+00 0.000000000000000000e+00 0.000000000000000000e+00 0.000000000000000000e+00 0.000000000000000000e+00 0.000000000000000000e+00 0.000000000000000000e+00 0.000000000000000000e+00 0.000000000000000000e+00 0.000000000000000000e+00 0.000000000000000000e+00 0.000000000000000000e+00 0.000000000000000000e+00 0.000000000000000000e+00 0.000000000000000000e+00 0.000000000000000000e+00 0.000000000000000000e+00 0.000000000000000000e+00 0.000000000000000000e+00 0.000000000000000000e+00 0.000000000000000000e+00 0.000000000000000000e+00 0.000000000000000000e+00 0.000000000000000000e+00 0.000000000000000000e+00 0.000000000000000000e+00 0.000000000000000000e+00 0.000000000000000000e+00 0.000000000000000000e+00 0.000000000000000000e+00 0.000000000000000000e+00 0.000000000000000000e+00 0.000000000000000000e+00 0.000000000000000000e+00 0.000000000000000000e+00 0.000000000000000000e+00 0.000000000000000000e+00 0.000000000000000000e+00 0.000000000000000000e+00 0.000000000000000000e+00 0.000000000000000000e+00 0.000000000000000000e+00 0.000000000000000000e+00 0.000000000000000000e+00
0.000000000000000000e+00 0.000000000000000000e+00 0.000000000000000000e+00 0.000000000000000000e+00 0.000000000000000000e+00 0.000000000000000000e+00 0.000000000000000000e+00 0.000000000000000000e+00 2.000000000000000111e-01 0.000000000000000000e+00 0.000000000000000000e+00 0.000000000000000000e+00 0.000000000000000000e+00 0.000000000000000000e+00 0.000000000000000000e+00 0.000000000000000000e+00 0.000000000000000000e+00 0.000000000000000000e+00 0.000000000000000000e+00 0.000000000000000000e+00 0.000000000000000000e+00 0.000000000000000000e+00 0.000000000000000000e+00 0.000000000000000000e+00 0.000000000000000000e+00 0.000000000000000000e+00 0.000000000000000000e+00 0.000000000000000000e+00 0.000000000000000000e+00 0.000000000000000000e+00 0.000000000000000000e+00 0.000000000000000000e+00 0.000000000000000000e+00 0.000000000000000000e+00 0.000000000000000000e+00 0.000000000000000000e+00 0.000000000000000000e+00 0.000000000000000000e+00 0.000000000000000000e+00 2.000000000000000111e-01 0.000000000000000000e+00 0.000000000000000000e+00 0.000000000000000000e+00 0.000000000000000000e+00 0.000000000000000000e+00 0.000000000000000000e+00 0.000000000000000000e+00 0.000000000000000000e+00 0.000000000000000000e+00 0.000000000000000000e+00 0.000000000000000000e+00 0.000000000000000000e+00 0.000000000000000000e+00 0.000000000000000000e+00 0.000000000000000000e+00 0.000000000000000000e+00 0.000000000000000000e+00 0.000000000000000000e+00 0.000000000000000000e+00 0.000000000000000000e+00 0.000000000000000000e+00
0.000000000000000000e+00 0.000000000000000000e+00 0.000000000000000000e+00 0.000000000000000000e+00 0.000000000000000000e+00 0.000000000000000000e+00 0.000000000000000000e+00 0.000000000000000000e+00 0.000000000000000000e+00 0.000000000000000000e+00 0.000000000000000000e+00 0.000000000000000000e+00 0.000000000000000000e+00 0.000000000000000000e+00 0.000000000000000000e+00 0.000000000000000000e+00 0.000000000000000000e+00 0.000000000000000000e+00 0.000000000000000000e+00 0.000000000000000000e+00 0.000000000000000000e+00 0.000000000000000000e+00 0.000000000000000000e+00 0.000000000000000000e+00 0.000000000000000000e+00 0.000000000000000000e+00 0.000000000000000000e+00 2.000000000000000111e-01 0.000000000000000000e+00 0.000000000000000000e+00 0.000000000000000000e+00 0.000000000000000000e+00 0.000000000000000000e+00 0.000000000000000000e+00 2.000000000000000111e-01 0.000000000000000000e+00 2.000000000000000111e-01 0.000000000000000000e+00 0.000000000000000000e+00 0.000000000000000000e+00 0.000000000000000000e+00 0.000000000000000000e+00 0.000000000000000000e+00 0.000000000000000000e+00 0.000000000000000000e+00 0.000000000000000000e+00 0.000000000000000000e+00 0.000000000000000000e+00 0.000000000000000000e+00 0.000000000000000000e+00 0.000000000000000000e+00 0.000000000000000000e+00 0.000000000000000000e+00 0.000000000000000000e+00 0.000000000000000000e+00 0.000000000000000000e+00 0.000000000000000000e+00 0.000000000000000000e+00 0.000000000000000000e+00 0.000000000000000000e+00 0.000000000000000000e+00
0.000000000000000000e+00 0.000000000000000000e+00 0.000000000000000000e+00 0.000000000000000000e+00 0.000000000000000000e+00 0.000000000000000000e+00 0.000000000000000000e+00 0.000000000000000000e+00 0.000000000000000000e+00 2.000000000000000111e-01 0.000000000000000000e+00 0.000000000000000000e+00 0.000000000000000000e+00 0.000000000000000000e+00 0.000000000000000000e+00 0.000000000000000000e+00 0.000000000000000000e+00 0.000000000000000000e+00 0.000000000000000000e+00 0.000000000000000000e+00 0.000000000000000000e+00 0.000000000000000000e+00 0.000000000000000000e+00 0.000000000000000000e+00 0.000000000000000000e+00 0.000000000000000000e+00 0.000000000000000000e+00 0.000000000000000000e+00 0.000000000000000000e+00 0.000000000000000000e+00 0.000000000000000000e+00 0.000000000000000000e+00 0.000000000000000000e+00 0.000000000000000000e+00 0.000000000000000000e+00 0.000000000000000000e+00 0.000000000000000000e+00 0.000000000000000000e+00 0.000000000000000000e+00 0.000000000000000000e+00 0.000000000000000000e+00 0.000000000000000000e+00 2.000000000000000111e-01 0.000000000000000000e+00 0.000000000000000000e+00 0.000000000000000000e+00 0.000000000000000000e+00 0.000000000000000000e+00 0.000000000000000000e+00 0.000000000000000000e+00 0.000000000000000000e+00 0.000000000000000000e+00 0.000000000000000000e+00 0.000000000000000000e+00 0.000000000000000000e+00 0.000000000000000000e+00 0.000000000000000000e+00 0.000000000000000000e+00 0.000000000000000000e+00 0.000000000000000000e+00 0.000000000000000000e+00
0.000000000000000000e+00 0.000000000000000000e+00 0.000000000000000000e+00 0.000000000000000000e+00 0.000000000000000000e+00 0.000000000000000000e+00 2.000000000000000111e-01 0.000000000000000000e+00 0.000000000000000000e+00 0.000000000000000000e+00 0.000000000000000000e+00 0.000000000000000000e+00 2.000000000000000111e-01 2.000000000000000111e-01 0.000000000000000000e+00 0.000000000000000000e+00 0.000000000000000000e+00 0.000000000000000000e+00 0.000000000000000000e+00 0.000000000000000000e+00 0.000000000000000000e+00 2.000000000000000111e-01 0.000000000000000000e+00 0.000000000000000000e+00 0.000000000000000000e+00 0.000000000000000000e+00 0.000000000000000000e+00 0.000000000000000000e+00 2.000000000000000111e-01 0.000000000000000000e+00 0.000000000000000000e+00 0.000000000000000000e+00 0.000000000000000000e+00 0.000000000000000000e+00 0.000000000000000000e+00 0.000000000000000000e+00 0.000000000000000000e+00 2.000000000000000111e-01 0.000000000000000000e+00 0.000000000000000000e+00 2.000000000000000111e-01 0.000000000000000000e+00 0.000000000000000000e+00 2.000000000000000111e-01 0.000000000000000000e+00 0.000000000000000000e+00 0.000000000000000000e+00 0.000000000000000000e+00 0.000000000000000000e+00 0.000000000000000000e+00 0.000000000000000000e+00 2.000000000000000111e-01 0.000000000000000000e+00 0.000000000000000000e+00 2.000000000000000111e-01 0.000000000000000000e+00 0.000000000000000000e+00 0.000000000000000000e+00 0.000000000000000000e+00 0.000000000000000000e+00 0.000000000000000000e+00
2.000000000000000111e-01 0.000000000000000000e+00 4.000000000000000222e-01 0.000000000000000000e+00 0.000000000000000000e+00 0.000000000000000000e+00 2.000000000000000111e-01 4.000000000000000222e-01 2.000000000000000111e-01 0.000000000000000000e+00 0.000000000000000000e+00 0.000000000000000000e+00 0.000000000000000000e+00 0.000000000000000000e+00 2.000000000000000111e-01 4.000000000000000222e-01 4.000000000000000222e-01 4.000000000000000222e-01 2.000000000000000111e-01 0.000000000000000000e+00 2.000000000000000111e-01 0.000000000000000000e+00 5.999999999999999778e-01 4.000000000000000222e-01 2.000000000000000111e-01 2.000000000000000111e-01 0.000000000000000000e+00 4.000000000000000222e-01 4.000000000000000222e-01 2.000000000000000111e-01 2.000000000000000111e-01 0.000000000000000000e+00 4.000000000000000222e-01 0.000000000000000000e+00 0.000000000000000000e+00 2.000000000000000111e-01 0.000000000000000000e+00 0.000000000000000000e+00 4.000000000000000222e-01 0.000000000000000000e+00 2.000000000000000111e-01 2.000000000000000111e-01 2.000000000000000111e-01 0.000000000000000000e+00 5.999999999999999778e-01 2.000000000000000111e-01 4.000000000000000222e-01 5.999999999999999778e-01 4.000000000000000222e-01 5.999999999999999778e-01 2.000000000000000111e-01 4.000000000000000222e-01 2.000000000000000111e-01 2.000000000000000111e-01 0.000000000000000000e+00 2.000000000000000111e-01 0.000000000000000000e+00 0.000000000000000000e+00 2.000000000000000111e-01 4.000000000000000222e-01 0.000000000000000000e+00
2.000000000000000111e-01 2.000000000000000111e-01 2.000000000000000111e-01 0.000000000000000000e+00 5.999999999999999778e-01 2.000000000000000111e-01 4.000000000000000222e-01 0.000000000000000000e+00 4.000000000000000222e-01 4.000000000000000222e-01 2.000000000000000111e-01 0.000000000000000000e+00 4.000000000000000222e-01 2.000000000000000111e-01 5.999999999999999778e-01 0.000000000000000000e+00 2.000000000000000111e-01 4.000000000000000222e-01 2.000000000000000111e-01 4.000000000000000222e-01 2.000000000000000111e-01 5.999999999999999778e-01 2.000000000000000111e-01 5.999999999999999778e-01 4.000000000000000222e-01 4.000000000000000222e-01 4.000000000000000222e-01 2.000000000000000111e-01 2.000000000000000111e-01 5.999999999999999778e-01 0.000000000000000000e+00 4.000000000000000222e-01 5.999999999999999778e-01 4.000000000000000222e-01 2.000000000000000111e-01 5.999999999999999778e-01 4.000000000000000222e-01 2.000000000000000111e-01 2.000000000000000111e-01 0.000000000000000000e+00 2.000000000000000111e-01 4.000000000000000222e-01 2.000000000000000111e-01 5.999999999999999778e-01 4.000000000000000222e-01 0.000000000000000000e+00 5.999999999999999778e-01 4.000000000000000222e-01 5.999999999999999778e-01 4.000000000000000222e-01 5.999999999999999778e-01 4.000000000000000222e-01 4.000000000000000222e-01 4.000000000000000222e-01 4.000000000000000222e-01 4.000000000000000222e-01 4.000000000000000222e-01 4.000000000000000222e-01 2.000000000000000111e-01 2.000000000000000111e-01 2.000000000000000111e-01
2.000000000000000111e-01 0.000000000000000000e+00 2.000000000000000111e-01 5.999999999999999778e-01 2.000000000000000111e-01 2.000000000000000111e-01 2.000000000000000111e-01 4.000000000000000222e-01 0.000000000000000000e+00 0.000000000000000000e+00 4.000000000000000222e-01 2.000000000000000111e-01 4.000000000000000222e-01 2.000000000000000111e-01 5.999999999999999778e-01 5.999999999999999778e-01 4.000000000000000222e-01 4.000000000000000222e-01 4.000000000000000222e-01 4.000000000000000222e-01 5.999999999999999778e-01 2.000000000000000111e-01 2.000000000000000111e-01 2.000000000000000111e-01 0.000000000000000000e+00 2.000000000000000111e-01 2.000000000000000111e-01 2.000000000000000111e-01 4.000000000000000222e-01 4.000000000000000222e-01 2.000000000000000111e-01 4.000000000000000222e-01 5.999999999999999778e-01 2.000000000000000111e-01 2.000000000000000111e-01 2.000000000000000111e-01 0.000000000000000000e+00 2.000000000000000111e-01 2.000000000000000111e-01 0.000000000000000000e+00 2.000000000000000111e-01 2.000000000000000111e-01 2.000000000000000111e-01 4.000000000000000222e-01 2.000000000000000111e-01 2.000000000000000111e-01 2.000000000000000111e-01 4.000000000000000222e-01 4.000000000000000222e-01 0.000000000000000000e+00 4.000000000000000222e-01 5.999999999999999778e-01 4.000000000000000222e-01 2.000000000000000111e-01 0.000000000000000000e+00 2.000000000000000111e-01 4.000000000000000222e-01 0.000000000000000000e+00 4.000000000000000222e-01 2.000000000000000111e-01 4.000000000000000222e-01
4.000000000000000222e-01 2.000000000000000111e-01 2.000000000000000111e-01 4.000000000000000222e-01 5.999999999999999778e-01 2.000000000000000111e-01 2.000000000000000111e-01 2.000000000000000111e-01 2.000000000000000111e-01 0.000000000000000000e+00 0.000000000000000000e+00 0.000000000000000000e+00 0.000000000000000000e+00 0.000000000000000000e+00 2.000000000000000111e-01 2.000000000000000111e-01 2.000000000000000111e-01 2.000000000000000111e-01 2.000000000000000111e-01 2.000000000000000111e-01 2.000000000000000111e-01 2.000000000000000111e-01 4.000000000000000222e-01 0.000000000000000000e+00 0.000000000000000000e+00 2.000000000000000111e-01 4.000000000000000222e-01 2.000000000000000111e-01 2.000000000000000111e-01 0.000000000000000000e+00 4.000000000000000222e-01 0.000000000000000000e+00 2.000000000000000111e-01 4.000000000000000222e-01 0.000000000000000000e+00 0.000000000000000000e+00 0.000000000000000000e+00 4.000000000000000222e-01 2.000000000000000111e-01 0.000000000000000000e+00 2.000000000000000111e-01 2.000000000000000111e-01 0.000000000000000000e+00 0.000000000000000000e+00 2.000000000000000111e-01 0.000000000000000000e+00 2.000000000000000111e-01 2.000000000000000111e-01 2.000000000000000111e-01 0.000000000000000000e+00 2.000000000000000111e-01 4.000000000000000222e-01 2.000000000000000111e-01 2.000000000000000111e-01 0.000000000000000000e+00 2.000000000000000111e-01 4.000000000000000222e-01 4.000000000000000222e-01 4.000000000000000222e-01 0.000000000000000000e+00 2.000000000000000111e-01
2.000000000000000111e-01 2.000000000000000111e-01 4.000000000000000222e-01 0.000000000000000000e+00 2.000000000000000111e-01 2.000000000000000111e-01 4.000000000000000222e-01 2.000000000000000111e-01 2.000000000000000111e-01 2.000000000000000111e-01 4.000000000000000222e-01 2.000000000000000111e-01 2.000000000000000111e-01 0.000000000000000000e+00 0.000000000000000000e+00 4.000000000000000222e-01 4.000000000000000222e-01 2.000000000000000111e-01 0.000000000000000000e+00 2.000000000000000111e-01 2.000000000000000111e-01 2.000000000000000111e-01 4.000000000000000222e-01 2.000000000000000111e-01 0.000000000000000000e+00 0.000000000000000000e+00 0.000000000000000000e+00 0.000000000000000000e+00 4.000000000000000222e-01 5.999999999999999778e-01 2.000000000000000111e-01 5.999999999999999778e-01 2.000000000000000111e-01 2.000000000000000111e-01 4.000000000000000222e-01 0.000000000000000000e+00 5.999999999999999778e-01 2.000000000000000111e-01 4.000000000000000222e-01 2.000000000000000111e-01 2.000000000000000111e-01 5.999999999999999778e-01 4.000000000000000222e-01 0.000000000000000000e+00 4.000000000000000222e-01 2.000000000000000111e-01 2.000000000000000111e-01 0.000000000000000000e+00 4.000000000000000222e-01 2.000000000000000111e-01 4.000000000000000222e-01 2.000000000000000111e-01 2.000000000000000111e-01 0.000000000000000000e+00 4.000000000000000222e-01 0.000000000000000000e+00 2.000000000000000111e-01 4.000000000000000222e-01 0.000000000000000000e+00 0.000000000000000000e+00 4.000000000000000222e-01
0.000000000000000000e+00 0.000000000000000000e+00 0.000000000000000000e+00 0.000000000000000000e+00 0.000000000000000000e+00 0.000000000000000000e+00 0.000000000000000000e+00 0.000000000000000000e+00 0.000000000000000000e+00 0.000000000000000000e+00 0.000000000000000000e+00 0.000000000000000000e+00 2.000000000000000111e-01 0.000000000000000000e+00 0.000000000000000000e+00 0.000000000000000000e+00 0.000000000000000000e+00 0.000000000000000000e+00 0.000000000000000000e+00 0.000000000000000000e+00 0.000000000000000000e+00 0.000000000000000000e+00 0.000000000000000000e+00 0.000000000000000000e+00 0.000000000000000000e+00 0.000000000000000000e+00 0.000000000000000000e+00 0.000000000000000000e+00 0.000000000000000000e+00 0.000000000000000000e+00 0.000000000000000000e+00 0.000000000000000000e+00 0.000000000000000000e+00 0.000000000000000000e+00 0.000000000000000000e+00 0.000000000000000000e+00 0.000000000000000000e+00 0.000000000000000000e+00 0.000000000000000000e+00 0.000000000000000000e+00 0.000000000000000000e+00 0.000000000000000000e+00 0.000000000000000000e+00 0.000000000000000000e+00 0.000000000000000000e+00 0.000000000000000000e+00 0.000000000000000000e+00 0.000000000000000000e+00 0.000000000000000000e+00 0.000000000000000000e+00 0.000000000000000000e+00 0.000000000000000000e+00 0.000000000000000000e+00 0.000000000000000000e+00 2.000000000000000111e-01 2.000000000000000111e-01 0.000000000000000000e+00 0.000000000000000000e+00 2.000000000000000111e-01 0.000000000000000000e+00 0.000000000000000000e+00
0.000000000000000000e+00 0.000000000000000000e+00 0.000000000000000000e+00 0.000000000000000000e+00 0.000000000000000000e+00 0.000000000000000000e+00 0.000000000000000000e+00 0.000000000000000000e+00 0.000000000000000000e+00 0.000000000000000000e+00 0.000000000000000000e+00 0.000000000000000000e+00 0.000000000000000000e+00 0.000000000000000000e+00 0.000000000000000000e+00 0.000000000000000000e+00 0.000000000000000000e+00 0.000000000000000000e+00 0.000000000000000000e+00 0.000000000000000000e+00 0.000000000000000000e+00 0.000000000000000000e+00 0.000000000000000000e+00 0.000000000000000000e+00 0.000000000000000000e+00 0.000000000000000000e+00 0.000000000000000000e+00 0.000000000000000000e+00 0.000000000000000000e+00 0.000000000000000000e+00 0.000000000000000000e+00 0.000000000000000000e+00 0.000000000000000000e+00 0.000000000000000000e+00 0.000000000000000000e+00 0.000000000000000000e+00 0.000000000000000000e+00 0.000000000000000000e+00 0.000000000000000000e+00 0.000000000000000000e+00 0.000000000000000000e+00 0.000000000000000000e+00 0.000000000000000000e+00 0.000000000000000000e+00 0.000000000000000000e+00 0.000000000000000000e+00 0.000000000000000000e+00 0.000000000000000000e+00 0.000000000000000000e+00 0.000000000000000000e+00 0.000000000000000000e+00 0.000000000000000000e+00 0.000000000000000000e+00 0.000000000000000000e+00 0.000000000000000000e+00 0.000000000000000000e+00 0.000000000000000000e+00 0.000000000000000000e+00 0.000000000000000000e+00 0.000000000000000000e+00 0.000000000000000000e+00
0.000000000000000000e+00 0.000000000000000000e+00 0.000000000000000000e+00 0.000000000000000000e+00 0.000000000000000000e+00 0.000000000000000000e+00 0.000000000000000000e+00 0.000000000000000000e+00 0.000000000000000000e+00 0.000000000000000000e+00 0.000000000000000000e+00 0.000000000000000000e+00 0.000000000000000000e+00 0.000000000000000000e+00 0.000000000000000000e+00 0.000000000000000000e+00 0.000000000000000000e+00 0.000000000000000000e+00 0.000000000000000000e+00 0.000000000000000000e+00 0.000000000000000000e+00 0.000000000000000000e+00 0.000000000000000000e+00 0.000000000000000000e+00 0.000000000000000000e+00 0.000000000000000000e+00 0.000000000000000000e+00 0.000000000000000000e+00 0.000000000000000000e+00 0.000000000000000000e+00 0.000000000000000000e+00 0.000000000000000000e+00 0.000000000000000000e+00 0.000000000000000000e+00 0.000000000000000000e+00 0.000000000000000000e+00 0.000000000000000000e+00 0.000000000000000000e+00 0.000000000000000000e+00 0.000000000000000000e+00 0.000000000000000000e+00 0.000000000000000000e+00 0.000000000000000000e+00 0.000000000000000000e+00 0.000000000000000000e+00 0.000000000000000000e+00 0.000000000000000000e+00 0.000000000000000000e+00 0.000000000000000000e+00 0.000000000000000000e+00 0.000000000000000000e+00 0.000000000000000000e+00 0.000000000000000000e+00 0.000000000000000000e+00 0.000000000000000000e+00 0.000000000000000000e+00 0.000000000000000000e+00 0.000000000000000000e+00 0.000000000000000000e+00 0.000000000000000000e+00 0.000000000000000000e+00
0.000000000000000000e+00 0.000000000000000000e+00 0.000000000000000000e+00 0.000000000000000000e+00 0.000000000000000000e+00 0.000000000000000000e+00 0.000000000000000000e+00 0.000000000000000000e+00 0.000000000000000000e+00 0.000000000000000000e+00 0.000000000000000000e+00 0.000000000000000000e+00 0.000000000000000000e+00 0.000000000000000000e+00 0.000000000000000000e+00 0.000000000000000000e+00 0.000000000000000000e+00 0.000000000000000000e+00 0.000000000000000000e+00 0.000000000000000000e+00 0.000000000000000000e+00 0.000000000000000000e+00 0.000000000000000000e+00 0.000000000000000000e+00 0.000000000000000000e+00 0.000000000000000000e+00 0.000000000000000000e+00 0.000000000000000000e+00 0.000000000000000000e+00 0.000000000000000000e+00 0.000000000000000000e+00 0.000000000000000000e+00 0.000000000000000000e+00 0.000000000000000000e+00 0.000000000000000000e+00 0.000000000000000000e+00 0.000000000000000000e+00 0.000000000000000000e+00 0.000000000000000000e+00 0.000000000000000000e+00 0.000000000000000000e+00 0.000000000000000000e+00 0.000000000000000000e+00 0.000000000000000000e+00 0.000000000000000000e+00 0.000000000000000000e+00 0.000000000000000000e+00 0.000000000000000000e+00 0.000000000000000000e+00 0.000000000000000000e+00 0.000000000000000000e+00 0.000000000000000000e+00 0.000000000000000000e+00 0.000000000000000000e+00 0.000000000000000000e+00 0.000000000000000000e+00 0.000000000000000000e+00 0.000000000000000000e+00 0.000000000000000000e+00 0.000000000000000000e+00 0.000000000000000000e+00
0.000000000000000000e+00 0.000000000000000000e+00 0.000000000000000000e+00 0.000000000000000000e+00 0.000000000000000000e+00 0.000000000000000000e+00 0.000000000000000000e+00 0.000000000000000000e+00 0.000000000000000000e+00 0.000000000000000000e+00 0.000000000000000000e+00 0.000000000000000000e+00 0.000000000000000000e+00 0.000000000000000000e+00 0.000000000000000000e+00 0.000000000000000000e+00 0.000000000000000000e+00 0.000000000000000000e+00 0.000000000000000000e+00 0.000000000000000000e+00 0.000000000000000000e+00 0.000000000000000000e+00 0.000000000000000000e+00 0.000000000000000000e+00 0.000000000000000000e+00 0.000000000000000000e+00 0.000000000000000000e+00 0.000000000000000000e+00 0.000000000000000000e+00 0.000000000000000000e+00 0.000000000000000000e+00 0.000000000000000000e+00 0.000000000000000000e+00 0.000000000000000000e+00 0.000000000000000000e+00 0.000000000000000000e+00 0.000000000000000000e+00 0.000000000000000000e+00 0.000000000000000000e+00 0.000000000000000000e+00 0.000000000000000000e+00 0.000000000000000000e+00 0.000000000000000000e+00 0.000000000000000000e+00 0.000000000000000000e+00 0.000000000000000000e+00 0.000000000000000000e+00 0.000000000000000000e+00 0.000000000000000000e+00 0.000000000000000000e+00 0.000000000000000000e+00 0.000000000000000000e+00 0.000000000000000000e+00 0.000000000000000000e+00 0.000000000000000000e+00 0.000000000000000000e+00 0.000000000000000000e+00 0.000000000000000000e+00 0.000000000000000000e+00 0.000000000000000000e+00 0.000000000000000000e+00
0.000000000000000000e+00 0.000000000000000000e+00 0.000000000000000000e+00 0.000000000000000000e+00 0.000000000000000000e+00 0.000000000000000000e+00 0.000000000000000000e+00 0.000000000000000000e+00 0.000000000000000000e+00 0.000000000000000000e+00 0.000000000000000000e+00 0.000000000000000000e+00 0.000000000000000000e+00 0.000000000000000000e+00 0.000000000000000000e+00 0.000000000000000000e+00 0.000000000000000000e+00 0.000000000000000000e+00 0.000000000000000000e+00 0.000000000000000000e+00 0.000000000000000000e+00 0.000000000000000000e+00 0.000000000000000000e+00 0.000000000000000000e+00 0.000000000000000000e+00 0.000000000000000000e+00 0.000000000000000000e+00 0.000000000000000000e+00 0.000000000000000000e+00 0.000000000000000000e+00 0.000000000000000000e+00 0.000000000000000000e+00 0.000000000000000000e+00 0.000000000000000000e+00 0.000000000000000000e+00 0.000000000000000000e+00 0.000000000000000000e+00 0.000000000000000000e+00 0.000000000000000000e+00 0.000000000000000000e+00 0.000000000000000000e+00 0.000000000000000000e+00 0.000000000000000000e+00 0.000000000000000000e+00 0.000000000000000000e+00 0.000000000000000000e+00 0.000000000000000000e+00 0.000000000000000000e+00 0.000000000000000000e+00 0.000000000000000000e+00 0.000000000000000000e+00 0.000000000000000000e+00 0.000000000000000000e+00 0.000000000000000000e+00 0.000000000000000000e+00 0.000000000000000000e+00 0.000000000000000000e+00 0.000000000000000000e+00 0.000000000000000000e+00 0.000000000000000000e+00 0.000000000000000000e+00
0.000000000000000000e+00 0.000000000000000000e+00 0.000000000000000000e+00 0.000000000000000000e+00 0.000000000000000000e+00 0.000000000000000000e+00 0.000000000000000000e+00 0.000000000000000000e+00 0.000000000000000000e+00 0.000000000000000000e+00 0.000000000000000000e+00 0.000000000000000000e+00 0.000000000000000000e+00 0.000000000000000000e+00 0.000000000000000000e+00 0.000000000000000000e+00 0.000000000000000000e+00 0.000000000000000000e+00 0.000000000000000000e+00 0.000000000000000000e+00 0.000000000000000000e+00 0.000000000000000000e+00 0.000000000000000000e+00 0.000000000000000000e+00 0.000000000000000000e+00 0.000000000000000000e+00 0.000000000000000000e+00 0.000000000000000000e+00 0.000000000000000000e+00 0.000000000000000000e+00 0.000000000000000000e+00 0.000000000000000000e+00 0.000000000000000000e+00 0.000000000000000000e+00 0.000000000000000000e+00 0.000000000000000000e+00 0.000000000000000000e+00 0.000000000000000000e+00 0.000000000000000000e+00 0.000000000000000000e+00 0.000000000000000000e+00 0.000000000000000000e+00 0.000000000000000000e+00 0.000000000000000000e+00 0.000000000000000000e+00 0.000000000000000000e+00 0.000000000000000000e+00 0.000000000000000000e+00 0.000000000000000000e+00 0.000000000000000000e+00 0.000000000000000000e+00 0.000000000000000000e+00 0.000000000000000000e+00 0.000000000000000000e+00 0.000000000000000000e+00 0.000000000000000000e+00 0.000000000000000000e+00 0.000000000000000000e+00 0.000000000000000000e+00 0.000000000000000000e+00 0.000000000000000000e+00
0.000000000000000000e+00 0.000000000000000000e+00 0.000000000000000000e+00 0.000000000000000000e+00 0.000000000000000000e+00 0.000000000000000000e+00 0.000000000000000000e+00 0.000000000000000000e+00 0.000000000000000000e+00 0.000000000000000000e+00 0.000000000000000000e+00 0.000000000000000000e+00 0.000000000000000000e+00 0.000000000000000000e+00 0.000000000000000000e+00 0.000000000000000000e+00 0.000000000000000000e+00 0.000000000000000000e+00 0.000000000000000000e+00 0.000000000000000000e+00 0.000000000000000000e+00 0.000000000000000000e+00 0.000000000000000000e+00 0.000000000000000000e+00 0.000000000000000000e+00 0.000000000000000000e+00 0.000000000000000000e+00 0.000000000000000000e+00 0.000000000000000000e+00 0.000000000000000000e+00 0.000000000000000000e+00 0.000000000000000000e+00 0.000000000000000000e+00 0.000000000000000000e+00 0.000000000000000000e+00 0.000000000000000000e+00 0.000000000000000000e+00 0.000000000000000000e+00 0.000000000000000000e+00 0.000000000000000000e+00 0.000000000000000000e+00 0.000000000000000000e+00 0.000000000000000000e+00 0.000000000000000000e+00 0.000000000000000000e+00 0.000000000000000000e+00 0.000000000000000000e+00 0.000000000000000000e+00 0.000000000000000000e+00 0.000000000000000000e+00 0.000000000000000000e+00 0.000000000000000000e+00 0.000000000000000000e+00 0.000000000000000000e+00 0.000000000000000000e+00 0.000000000000000000e+00 0.000000000000000000e+00 0.000000000000000000e+00 0.000000000000000000e+00 0.000000000000000000e+00 0.000000000000000000e+00
0.000000000000000000e+00 0.000000000000000000e+00 0.000000000000000000e+00 0.000000000000000000e+00 0.000000000000000000e+00 0.000000000000000000e+00 0.000000000000000000e+00 0.000000000000000000e+00 0.000000000000000000e+00 0.000000000000000000e+00 0.000000000000000000e+00 0.000000000000000000e+00 0.000000000000000000e+00 0.000000000000000000e+00 0.000000000000000000e+00 0.000000000000000000e+00 0.000000000000000000e+00 0.000000000000000000e+00 0.000000000000000000e+00 0.000000000000000000e+00 0.000000000000000000e+00 0.000000000000000000e+00 0.000000000000000000e+00 0.000000000000000000e+00 0.000000000000000000e+00 0.000000000000000000e+00 0.000000000000000000e+00 0.000000000000000000e+00 0.000000000000000000e+00 0.000000000000000000e+00 0.000000000000000000e+00 0.000000000000000000e+00 0.000000000000000000e+00 0.000000000000000000e+00 0.000000000000000000e+00 0.000000000000000000e+00 0.000000000000000000e+00 0.000000000000000000e+00 0.000000000000000000e+00 0.000000000000000000e+00 0.000000000000000000e+00 0.000000000000000000e+00 0.000000000000000000e+00 0.000000000000000000e+00 0.000000000000000000e+00 0.000000000000000000e+00 0.000000000000000000e+00 0.000000000000000000e+00 0.000000000000000000e+00 0.000000000000000000e+00 0.000000000000000000e+00 0.000000000000000000e+00 0.000000000000000000e+00 0.000000000000000000e+00 0.000000000000000000e+00 0.000000000000000000e+00 0.000000000000000000e+00 0.000000000000000000e+00 0.000000000000000000e+00 0.000000000000000000e+00 0.000000000000000000e+00


2.000000000000000111e-01 4.000000000000000222e-01 0.000000000000000000e+00 4.000000000000000222e-01 2.000000000000000111e-01 4.000000000000000222e-01 0.000000000000000000e+00 0.000000000000000000e+00 0.000000000000000000e+00 2.000000000000000111e-01 2.000000000000000111e-01 2.000000000000000111e-01 2.000000000000000111e-01 0.000000000000000000e+00 0.000000000000000000e+00 0.000000000000000000e+00 5.999999999999999778e-01 0.000000000000000000e+00 4.000000000000000222e-01 4.000000000000000222e-01 4.000000000000000222e-01 0.000000000000000000e+00 5.999999999999999778e-01 2.000000000000000111e-01 4.000000000000000222e-01 0.000000000000000000e+00 4.000000000000000222e-01 2.000000000000000111e-01 4.000000000000000222e-01 2.000000000000000111e-01 4.000000000000000222e-01 2.000000000000000111e-01 2.000000000000000111e-01 0.000000000000000000e+00 0.000000000000000000e+00 0.000000000000000000e+00 0.000000000000000000e+00 0.000000000000000000e+00 0.000000000000000000e+00 0.000000000000000000e+00 0.000000000000000000e+00 0.000000000000000000e+00 0.000000000000000000e+00 0.000000000000000000e+00 0.000000000000000000e+00 0.000000000000000000e+00 0.000000000000000000e+00 0.000000000000000000e+00 0.000000000000000000e+00 0.000000000000000000e+00 0.000000000000000000e+00 0.000000000000000000e+00 0.000000000000000000e+00 0.000000000000000000e+00 0.000000000000000000e+00 0.000000000000000000e+00 0.000000000000000000e+00 0.000000000000000000e+00 0.000000000000000000e+00 0.000000000000000000e+00 0.000000000000000000e+00
2.000000000000000111e-01 2.000000000000000111e-01 2.000000000000000111e-01 2.000000000000000111e-01 2.000000000000000111e-01 2.000000000000000111e-01 0.000000000000000000e+00 2.000000000000000111e-01 4.000000000000000222e-01 0.000000000000000000e+00 2.000000000000000111e-01 2.000000000000000111e-01 0.000000000000000000e+00 2.000000000000000111e-01 2.000000000000000111e-01 0.000000000000000000e+00 2.000000000000000111e-01 2.000000000000000111e-01 2.000000000000000111e-01 0.000000000000000000e+00 0.000000000000000000e+00 5.999999999999999778e-01 2.000000000000000111e-01 2.000000000000000111e-01 2.000000000000000111e-01 2.000000000000000111e-01 2.000000000000000111e-01 0.000000000000000000e+00 0.000000000000000000e+00 0.000000000000000000e+00 4.000000000000000222e-01 0.000000000000000000e+00 2.000000000000000111e-01 0.000000000000000000e+00 0.000000000000000000e+00 0.000000000000000000e+00 0.000000000000000000e+00 0.000000000000000000e+00 0.000000000000000000e+00 0.000000000000000000e+00 0.000000000000000000e+00 0.000000000000000000e+00 0.000000000000000000e+00 0.000000000000000000e+00 0.000000000000000000e+00 0.000000000000000000e+00 0.000000000000000000e+00 0.000000000000000000e+00 0.000000000000000000e+00 0.000000000000000000e+00 0.000000000000000000e+00 0.000000000000000000e+00 0.000000000000000000e+00 0.000000000000000000e+00 0.000000000000000000e+00 0.000000000000000000e+00 0.000000000000000000e+00 0.000000000000000000e+00 0.000000000000000000e+00 0.000000000000000000e+00 0.000000000000000000e+00
0.000000000000000000e+00 2.000000000000000111e-01 5.999999999999999778e-01 0.000000000000000000e+00 0.000000000000000000e+00 4.000000000000000222e-01 0.000000000000000000e+00 2.000000000000000111e-01 4.000000000000000222e-01 4.000000000000000222e-01 5.999999999999999778e-01 0.000000000000000000e+00 2.000000000000000111e-01 2.000000000000000111e-01 0.000000000000000000e+00 0.000000000000000000e+00 2.000000000000000111e-01 0.000000000000000000e+00 0.000000000000000000e+00 0.000000000000000000e+00 5.999999999999999778e-01 0.000000000000000000e+00 2.000000000000000111e-01 5.999999999999999778e-01 4.000000000000000222e-01 0.000000000000000000e+00 4.000000000000000222e-01 2.000000000000000111e-01 2.000000000000000111e-01 0.000000000000000000e+00 0.000000000000000000e+00 0.000000000000000000e+00 2.000000000000000111e-01 0.000000000000000000e+00 0.000000000000000000e+00 0.000000000000000000e+00 0.000000000000000000e+00 0.000000000000000000e+00 0.000000000000000000e+00 0.000000000000000000e+00 0.000000000000000000e+00 0.000000000000000000e+00 0.000000000000000000e+00 0.000000000000000000e+00 0.000000000000000000e+00 0.000000000000000000e+00 0.000000000000000000e+00 0.000000000000000000e+00 0.000000000000000000e+00 0.000000000000000000e+00 0.000000000000000000e+00 0.000000000000000000e+00 0.000000000000000000e+00 0.000000000000000000e+00 0.000000000000000000e+00 0.000000000000000000e+00 0.000000000000000000e+00 0.000000000000000000e+00 0.000000000000000000e+00 0.000000000000000000e+00 0.000000000000000000e+00
0.000000000000000000e+00 2.000000000000000111e-01 2.000000000000000111e-01 2.000000000000000111e-01 2.000000000000000111e-01 0.000000000000000000e+00 0.000000000000000000e+00 0.000000000000000000e+00 2.000000000000000111e-01 2.000000000000000111e-01 0.000000000000000000e+00 2.000000000000000111e-01 2.000000000000000111e-01 2.000000000000000111e-01 0.000000000000000000e+00 4.000000000000000222e-01 2.000000000000000111e-01 2.000000000000000111e-01 0.000000000000000000e+00 2.000000000000000111e-01 0.000000000000000000e+00 4.000000000000000222e-01 0.000000000000000000e+00 0.000000000000000000e+00 0.000000000000000000e+00 0.000000000000000000e+00 2.000000000000000111e-01 0.000000000000000000e+00 2.000000000000000111e-01 2.000000000000000111e-01 2.000000000000000111e-01 2.000000000000000111e-01 0.000000000000000000e+00 0.000000000000000000e+00 0.000000000000000000e+00 0.000000000000000000e+00 0.000000000000000000e+00 0.000000000000000000e+00 0.000000000000000000e+00 0.000000000000000000e+00 0.000000000000000000e+00 0.000000000000000000e+00 0.000000000000000000e+00 0.000000000000000000e+00 0.000000000000000000e+00 0.000000000000000000e+00 0.000000000000000000e+00 0.000000000000000000e+00 0.000000000000000000e+00 0.000000000000000000e+00 0.000000000000000000e+00 0.000000000000000000e+00 0.000000000000000000e+00 0.000000000000000000e+00 0.000000000000000000e+00 0.000000000000000000e+00 0.000000000000000000e+00 0.000000000000000000e+00 0.000000000000000000e+00 0.000000000000000000e+00 0.000000000000000000e+00
0.000000000000000000e+00 0.000000000000000000e+00 2.000000000000000111e-01 2.000000000000000111e-01 4.000000000000000222e-01 2.000000000000000111e-01 0.000000000000000000e+00 4.000000000000000222e-01 2.000000000000000111e-01 0.000000000000000000e+00 0.000000000000000000e+00 2.000000000000000111e-01 5.999999999999999778e-01 2.000000000000000111e-01 0.000000000000000000e+00 0.000000000000000000e+00 2.000000000000000111e-01 2.000000000000000111e-01 2.000000000000000111e-01 4.000000000000000222e-01 5.999999999999999778e-01 2.000000000000000111e-01 0.000000000000000000e+00 0.000000000000000000e+00 5.999999999999999778e-01 2.000000000000000111e-01 0.000000000000000000e+00 2.000000000000000111e-01 4.000000000000000222e-01 2.000000000000000111e-01 0.000000000000000000e+00 0.000000000000000000e+00 2.000000000000000111e-01 0.000000000000000000e+00 0.000000000000000000e+00 0.000000000000000000e+00 0.000000000000000000e+00 0.000000000000000000e+00 0.000000000000000000e+00 0.000000000000000000e+00 0.000000000000000000e+00 0.000000000000000000e+00 0.000000000000000000e+00 0.000000000000000000e+00 0.000000000000000000e+00 0.000000000000000000e+00 0.000000000000000000e+00 0.000000000000000000e+00 0.000000000000000000e+00 0.000000000000000000e+00 0.000000000000000000e+00 0.000000000000000000e+00 0.000000000000000000e+00 0.000000000000000000e+00 0.000000000000000000e+00 0.000000000000000000e+00 0.000000000000000000e+00 0.000000000000000000e+00 0.000000000000000000e+00 0.000000000000000000e+00 0.000000000000000000e+00
4.000000000000000222e-01 0.000000000000000000e+00 5.999999999999999778e-01 2.000000000000000111e-01 4.000000000000000222e-01 4.000000000000000222e-01 4.000000000000000222e-01 2.000000000000000111e-01 4.000000000000000222e-01 0.000000000000000000e+00 0.000000000000000000e+00 4.000000000000000222e-01 0.000000000000000000e+00 0.000000000000000000e+00 2.000000000000000111e-01 0.000000000000000000e+00 2.000000000000000111e-01 0.000000000000000000e+00 5.999999999999999778e-01 2.000000000000000111e-01 4.000000000000000222e-01 2.000000000000000111e-01 4.000000000000000222e-01 0.000000000000000000e+00 2.000000000000000111e-01 2.000000000000000111e-01 2.000000000000000111e-01 2.000000000000000111e-01 2.000000000000000111e-01 0.000000000000000000e+00 0.000000000000000000e+00 5.999999999999999778e-01 2.000000000000000111e-01 0.000000000000000000e+00 0.000000000000000000e+00 0.000000000000000000e+00 0.000000000000000000e+00 0.000000000000000000e+00 0.000000000000000000e+00 0.000000000000000000e+00 0.000000000000000000e+00 0.000000000000000000e+00 0.000000000000000000e+00 0.000000000000000000e+00 0.000000000000000000e+00 0.000000000000000000e+00 0.000000000000000000e+00 0.000000000000000000e+00 0.000000000000000000e+00 0.000000000000000000e+00 0.000000000000000000e+00 0.000000000000000000e+00 0.000000000000000000e+00 0.000000000000000000e+00 0.000000000000000000e+00 0.000000000000000000e+00 0.000000000000000000e+00 0.000000000000000000e+00 0.000000000000000000e+00 0.000000000000000000e+00 0.000000000000000000e+00
0.000000000000000000e+00 2.000000000000000111e-01 4.000000000000000222e-01 4.000000000000000222e-01 0.000000000000000000e+00 4.000000000000000222e-01 2.000000000000000111e-01 0.000000000000000000e+00 0.000000000000000000e+00 2.000000000000000111e-01 2.000000000000000111e-01 0.000000000000000000e+00 0.000000000000000000e+00 5.999999999999999778e-01 5.999999999999999778e-01 2.000000000000000111e-01 0.000000000000000000e+00 2.000000000000000111e-01 0.000000000000000000e+00 0.000000000000000000e+00 4.000000000000000222e-01 2.000000000000000111e-01 4.000000000000000222e-01 0.000000000000000000e+00 4.000000000000000222e-01 4.000000000000000222e-01 0.000000000000000000e+00 2.000000000000000111e-01 2.000000000000000111e-01 2.000000000000000111e-01 2.000000000000000111e-01 2.000000000000000111e-01 0.000000000000000000e+00 0.000000000000000000e+00 0.000000000000000000e+00 0.000000000000000000e+00 0.000000000000000000e+00 0.000000000000000000e+00 0.000000000000000000e+00 0.000000000000000000e+00 0.000000000000000000e+00 0.000000000000000000e+00 0.000000000000000000e+00 0.000000000000000000e+00 0.000000000000000000e+00 0.000000000000000000e+00 0.000000000000000000e+00 0.000000000000000000e+00 0.000000000000000000e+00 0.000000000000000000e+00 0.000000000000000000e+00 0.000000000000000000e+00 0.000000000000000000e+00 0.000000000000000000e+00 0.000000000000000000e+00 0.000000000000000000e+00 0.000000000000000000e+00 0.000000000000000000e+00 0.000000000000000000e+00 0.000000000000000000e+00 0.000000000000000000e+00
2.000000000000000111e-01 0.000000000000000000e+00 2.000000000000000111e-01 0.000000000000000000e+00 0.000000000000000000e+00 2.000000000000000111e-01 2.000000000000000111e-01 0.000000000000000000e+00 0.000000000000000000e+00 0.000000000000000000e+00 4.000000000000000222e-01 4.000000000000000222e-01 2.000000000000000111e-01 0.000000000000000000e+00 4.000000000000000222e-01 4.000000000000000222e-01 4.000000000000000222e-01 2.000000000000000111e-01 0.000000000000000000e+00 0.000000000000000000e+00 2.000000000000000111e-01 0.000000000000000000e+00 4.000000000000000222e-01 2.000000000000000111e-01 5.999999999999999778e-01 2.000000000000000111e-01 5.999999999999999778e-01 2.000000000000000111e-01 0.000000000000000000e+00 2.000000000000000111e-01 2.000000000000000111e-01 2.000000000000000111e-01 0.000000000000000000e+00 0.000000000000000000e+00 0.000000000000000000e+00 0.000000000000000000e+00 0.000000000000000000e+00 0.000000000000000000e+00 0.000000000000000000e+00 0.000000000000000000e+00 0.000000000000000000e+00 0.000000000000000000e+00 0.000000000000000000e+00 0.000000000000000000e+00 0.000000000000000000e+00 0.000000000000000000e+00 0.000000000000000000e+00 0.000000000000000000e+00 0.000000000000000000e+00 0.000000000000000000e+00 0.000000000000000000e+00 0.000000000000000000e+00 0.000000000000000000e+00 0.000000000000000000e+00 0.000000000000000000e+00 0.000000000000000000e+00 0.000000000000000000e+00 0.000000000000000000e+00 0.000000000000000000e+00 0.000000000000000000e+00 0.000000000000000000e+00
2.000000000000000111e-01 2.000000000000000111e-01 4.000000000000000222e-01 4.000000000000000222e-01 0.000000000000000000e+00 4.000000000000000222e-01 2.000000000000000111e-01 0.000000000000000000e+00 4.000000000000000222e-01 4.000000000000000222e-01 2.000000000000000111e-01 4.000000000000000222e-01 2.000000000000000111e-01 0.000000000000000000e+00 2.000000000000000111e-01 2.000000000000000111e-01 4.000000000000000222e-01 8.000000000000000444e-01 2.000000000000000111e-01 0.000000000000000000e+00 2.000000000000000111e-01 0.000000000000000000e+00 5.999999999999999778e-01 2.000000000000000111e-01 0.000000000000000000e+00 2.000000000000000111e-01 4.000000000000000222e-01 0.000000000000000000e+00 4.000000000000000222e-01 2.000000000000000111e-01 2.000000000000000111e-01 4.000000000000000222e-01 2.000000000000000111e-01 0.000000000000000000e+00 0.000000000000000000e+00 0.000000000000000000e+00 0.000000000000000000e+00 0.000000000000000000e+00 0.000000000000000000e+00 0.000000000000000000e+00 0.000000000000000000e+00 0.000000000000000000e+00 0.000000000000000000e+00 0.000000000000000000e+00 0.000000000000000000e+00 0.000000000000000000e+00 0.000000000000000000e+00 0.000000000000000000e+00 0.000000000000000000e+00 0.000000000000000000e+00 0.000000000000000000e+00 0.000000000000000000e+00 0.000000000000000000e+00 0.000000000000000000e+00 0.000000000000000000e+00 0.000000000000000000e+00 0.000000000000000000e+00 0.000000000000000000e+00 0.000000000000000000e+00 0.000000000000000000e+00 0.000000000000000000e+00
0.000000000000000000e+00 2.000000000000000111e-01 0.000000000000000000e+00 2.000000000000000111e-01 0.000000000000000000e+00 2.000000000000000111e-01 0.000000000000000000e+00 2.000000000000000111e-01 4.000000000000000222e-01 0.000000000000000000e+00 0.000000000000000000e+00 2.000000000000000111e-01 0.000000000000000000e+00 2.000000000000000111e-01 8.000000000000000444e-01 4.000000000000000222e-01 0.000000000000000000e+00 2.000000000000000111e-01 5.999999999999999778e-01 2.000000000000000111e-01 2.000000000000000111e-01 0.000000000000000000e+00 0.000000000000000000e+00 2.000000000000000111e-01 2.000000000000000111e-01 2.000000000000000111e-01 4.000000000000000222e-01 2.000000000000000111e-01 4.000000000000000222e-01 5.999999999999999778e-01 5.999999999999999778e-01 0.000000000000000000e+00 2.000000000000000111e-01 0.000000000000000000e+00 0.000000000000000000e+00 0.000000000000000000e+00 0.000000000000000000e+00 0.000000000000000000e+00 0.000000000000000000e+00 0.000000000000000000e+00 0.000000000000000000e+00 0.000000000000000000e+00 0.000000000000000000e+00 0.000000000000000000e+00 0.000000000000000000e+00 0.000000000000000000e+00 0.000000000000000000e+00 0.000000000000000000e+00 0.000000000000000000e+00 0.000000000000000000e+00 0.000000000000000000e+00 0.000000000000000000e+00 0.000000000000000000e+00 0.000000000000000000e+00 0.000000000000000000e+00 0.000000000000000000e+00 0.000000000000000000e+00 0.000000000000000000e+00 0.000000000000000000e+00 0.000000000000000000e+00 0.000000000000000000e+00
0.000000000000000000e+00 2.000000000000000111e-01 4.000000000000000222e-01 0.000000000000000000e+00 0.000000000000000000e+00 2.000000000000000111e-01 0.000000000000000000e+00 0.000000000000000000e+00 4.000000000000000222e-01 0.000000000000000000e+00 2.000000000000000111e-01 2.000000000000000111e-01 2.000000000000000111e-01 4.000000000000000222e-01 2.000000000000000111e-01 0.000000000000000000e+00 2.000000000000000111e-01 8.000000000000000444e-01 2.000000000000000111e-01 2.000000000000000111e-01 2.000000000000000111e-01 2.000000000000000111e-01 4.000000000000000222e-01 0.000000000000000000e+00 4.000000000000000222e-01 2.000000000000000111e-01 2.000000000000000111e-01 5.999999999999999778e-01 5.999999999999999778e-01 0.000000000000000000e+00 0.000000000000000000e+00 0.000000000000000000e+00 4.000000000000000222e-01 0.000000000000000000e+00 0.000000000000000000e+00 0.000000000000000000e+00 0.000000000000000000e+00 0.000000000000000000e+00 0.000000000000000000e+00 0.000000000000000000e+00 0.000000000000000000e+00 0.000000000000000000e+00 0.000000000000000000e+00 0.000000000000000000e+00 0.000000000000000000e+00 0.000000000000000000e+00 0.000000000000000000e+00 0.000000000000000000e+00 0.000000000000000000e+00 0.000000000000000000e+00 0.000000000000000000e+00 0.000000000000000000e+00 0.000000000000000000e+00 0.000000000000000000e+00 0.000000000000000000e+00 0.000000000000000000e+00 0.000000000000000000e+00 0.000000000000000000e+00 0.000000000000000000e+00 0.000000000000000000e+00 0.000000000000000000e+00
2.000000000000000111e-01 4.000000000000000222e-01 4.000000000000000222e-01 4.000000000000000222e-01 0.000000000000000000e+00 2.000000000000000111e-01 2.000000000000000111e-01 0.000000000000000000e+00 0.000000000000000000e+00 0.000000000000000000e+00 4.000000000000000222e-01 5.999999999999999778e-01 0.000000000000000000e+00 4.000000000000000222e-01 4.000000000000000222e-01 4.000000000000000222e-01 0.000000000000000000e+00 2.000000000000000111e-01 5.999999999999999778e-01 4.000000000000000222e-01 2.000000000000000111e-01 2.000000000000000111e-01 0.000000000000000000e+00 0.000000000000000000e+00 2.000000000000000111e-01 0.000000000000000000e+00 2.000000000000000111e-01 2.000000000000000111e-01 2.000000000000000111e-01 2.000000000000000111e-01 4.000000000000000222e-01 0.000000000000000000e+00 0.000000000000000000e+00 0.000000000000000000e+00 0.000000000000000000e+00 0.000000000000000000e+00 0.000000000000000000e+00 0.000000000000000000e+00 0.000000000000000000e+00 0.000000000000000000e+00 0.000000000000000000e+00 0.000000000000000000e+00 0.000000000000000000e+00 0.000000000000000000e+00 0.000000000000000000e+00 0.000000000000000000e+00 0.000000000000000000e+00 0.000000000000000000e+00 0.000000000000000000e+00 0.000000000000000000e+00 0.000000000000000000e+00 0.000000000000000000e+00 0.000000000000000000e+00 0.000000000000000000e+00 0.000000000000000000e+00 0.000000000000000000e+00 0.000000000000000000e+00 0.000000000000000000e+00 0.000000000000000000e+00 0.000000000000000000e+00 0.000000000000000000e+00
2.000000000000000111e-01 2.000000000000000111e-01 2.000000000000000111e-01 0.000000000000000000e+00 8.000000000000000444e-01 0.000000000000000000e+00 0.000000000000000000e+00 2.000000000000000111e-01 0.000000000000000000e+00 4.000000000000000222e-01 0.000000000000000000e+00 2.000000000000000111e-01 4.000000000000000222e-01 4.000000000000000222e-01 2.000000000000000111e-01 4.000000000000000222e-01 2.000000000000000111e-01 0.000000000000000000e+00 0.000000000000000000e+00 4.000000000000000222e-01 2.000000000000000111e-01 2.000000000000000111e-01 2.000000000000000111e-01 5.999999999999999778e-01 2.000000000000000111e-01 2.000000000000000111e-01 4.000000000000000222e-01 0.000000000000000000e+00 2.000000000000000111e-01 4.000000000000000222e-01 0.000000000000000000e+00 0.000000000000000000e+00 0.000000000000000000e+00 0.000000000000000000e+00 0.000000000000000000e+00 0.000000000000000000e+00 0.000000000000000000e+00 0.000000000000000000e+00 0.000000000000000000e+00 0.000000000000000000e+00 0.000000000000000000e+00 0.000000000000000000e+00 0.000000000000000000e+00 0.000000000000000000e+00 0.000000000000000000e+00 0.000000000000000000e+00 0.000000000000000000e+00 0.000000000000000000e+00 0.000000000000000000e+00 0.000000000000000000e+00 0.000000000000000000e+00 0.000000000000000000e+00 0.000000000000000000e+00 0.000000000000000000e+00 0.000000000000000000e+00 0.000000000000000000e+00 0.000000000000000000e+00 0.000000000000000000e+00 0.000000000000000000e+00 0.000000000000000000e+00 0.000000000000000000e+00
4.000000000000000222e-01 4.000000000000000222e-01 4.000000000000000222e-01 2.000000000000000111e-01 2.000000000000000111e-01 2.000000000000000111e-01 4.000000000000000222e-01 0.000000000000000000e+00 2.000000000000000111e-01 4.000000000000000222e-01 2.000000000000000111e-01 0.000000000000000000e+00 2.000000000000000111e-01 4.000000000000000222e-01 5.999999999999999778e-01 2.000000000000000111e-01 0.000000000000000000e+00 2.000000000000000111e-01 4.000000000000000222e-01 0.000000000000000000e+00 2.000000000000000111e-01 0.000000000000000000e+00 2.000000000000000111e-01 0.000000000000000000e+00 2.000000000000000111e-01 2.000000000000000111e-01 0.000000000000000000e+00 8.000000000000000444e-01 0.000000000000000000e+00 2.000000000000000111e-01 0.000000000000000000e+00 0.000000000000000000e+00 2.000000000000000111e-01 0.000000000000000000e+00 0.000000000000000000e+00 0.000000000000000000e+00 0.000000000000000000e+00 0.000000000000000000e+00 0.000000000000000000e+00 0.000000000000000000e+00 0.000000000000000000e+00 0.000000000000000000e+00 0.000000000000000000e+00 0.000000000000000000e+00 0.000000000000000000e+00 0.000000000000000000e+00 0.000000000000000000e+00 0.000000000000000000e+00 0.000000000000000000e+00 0.000000000000000000e+00 0.000000000000000000e+00 0.000000000000000000e+00 0.000000000000000000e+00 0.000000000000000000e+00 0.000000000000000000e+00 0.000000000000000000e+00 0.000000000000000000e+00 0.000000000000000000e+00 0.000000000000000000e+00 0.000000000000000000e+00 0.000000000000000000e+00
2.000000000000000111e-01 4.000000000000000222e-01 4.000000000000000222e-01 4.000000000000000222e-01 2.000000000000000111e-01 0.000000000000000000e+00 4.000000000000000222e-01 2.000000000000000111e-01 2.000000000000000111e-01 4.000000000000000222e-01 0.000000000000000000e+00 2.000000000000000111e-01 2.000000000000000111e-01 0.000000000000000000e+00 4.000000000000000222e-01 0.000000000000000000e+00 2.000000000000000111e-01 0.000000000000000000e+00 2.000000000000000111e-01 2.000000000000000111e-01 4.000000000000000222e-01 4.000000000000000222e-01 2.000000000000000111e-01 2.000000000000000111e-01 4.000000000000000222e-01 0.000000000000000000e+00 2.000000000000000111e-01 0.000000000000000000e+00 5.999999999999999778e-01 2.000000000000000111e-01 0.000000000000000000e+00 2.000000000000000111e-01 0.000000000000000000e+00 0.000000000000000000e+00 0.000000000000000000e+00 0.000000000000000000e+00 0.000000000000000000e+00 0.000000000000000000e+00 0.000000000000000000e+00 0.000000000000000000e+00 0.000000000000000000e+00 0.000000000000000000e+00 0.000000000000000000e+00 0.000000000000000000e+00 0.000000000000000000e+00 0.000000000000000000e+00 0.000000000000000000e+00 0.000000000000000000e+00 0.000000000000000000e+00 0.000000000000000000e+00 0.000000000000000000e+00 0.000000000000000000e+00 0.000000000000000000e+00 0.000000000000000000e+00 0.000000000000000000e+00 0.000000000000000000e+00 0.000000000000000000e+00 0.000000000000000000e+00 0.000000000000000000e+00 0.000000000000000000e+00 0.000000000000000000e+00
4.000000000000000222e-01 0.000000000000000000e+00 2.000000000000000111e-01 0.000000000000000000e+00 2.000000000000000111e-01 2.000000000000000111e-01 4.000000000000000222e-01 2.000000000000000111e-01 4.000000000000000222e-01 4.000000000000000222e-01 4.000000000000000222e-01 5.999999999999999778e-01 2.000000000000000111e-01 2.000000000000000111e-01 2.000000000000000111e-01 5.999999999999999778e-01 2.000000000000000111e-01 2.000000000000000111e-01 2.000000000000000111e-01 2.000000000000000111e-01 2.000000000000000111e-01 0.000000000000000000e+00 2.000000000000000111e-01 0.000000000000000000e+00 5.999999999999999778e-01 2.000000000000000111e-01 0.000000000000000000e+00 4.000000000000000222e-01 4.000000000000000222e-01 2.000000000000000111e-01 4.000000000000000222e-01 4.000000000000000222e-01 2.000000000000000111e-01 0.000000000000000000e+00 0.000000000000000000e+00 0.000000000000000000e+00 0.000000000000000000e+00 0.000000000000000000e+00 0.000000000000000000e+00 0.000000000000000000e+00 0.000000000000000000e+00 0.000000000000000000e+00 0.000000000000000000e+00 0.000000000000000000e+00 0.000000000000000000e+00 0.000000000000000000e+00 0.000000000000000000e+00 0.000000000000000000e+00 0.000000000000000000e+00 0.000000000000000000e+00 0.000000000000000000e+00 0.000000000000000000e+00 0.000000000000000000e+00 0.000000000000000000e+00 0.000000000000000000e+00 0.000000000000000000e+00 0.000000000000000000e+00 0.000000000000000000e+00 0.000000000000000000e+00 0.000000000000000000e+00 0.000000000000000000e+00
4.000000000000000222e-01 2.000000000000000111e-01 2.000000000000000111e-01 4.000000000000000222e-01 2.000000000000000111e-01 0.000000000000000000e+00 0.000000000000000000e+00 5.999999999999999778e-01 4.000000000000000222e-01 2.000000000000000111e-01 4.000000000000000222e-01 2.000000000000000111e-01 0.000000000000000000e+00 2.000000000000000111e-01 2.000000000000000111e-01 4.000000000000000222e-01 5.999999999999999778e-01 4.000000000000000222e-01 5.999999999999999778e-01 0.000000000000000000e+00 4.000000000000000222e-01 4.000000000000000222e-01 0.000000000000000000e+00 2.000000000000000111e-01 0.000000000000000000e+00 2.000000000000000111e-01 4.000000000000000222e-01 2.000000000000000111e-01 2.000000000000000111e-01 0.000000000000000000e+00 0.000000000000000000e+00 0.000000000000000000e+00 2.000000000000000111e-01 0.000000000000000000e+00 0.000000000000000000e+00 0.000000000000000000e+00 0.000000000000000000e+00 0.000000000000000000e+00 0.000000000000000000e+00 0.000000000000000000e+00 0.000000000000000000e+00 0.000000000000000000e+00 0.000000000000000000e+00 0.000000000000000000e+00 0.000000000000000000e+00 0.000000000000000000e+00 0.000000000000000000e+00 0.000000000000000000e+00 0.000000000000000000e+00 0.000000000000000000e+00 0.000000000000000000e+00 0.000000000000000000e+00 0.000000000000000000e+00 0.000000000000000000e+00 0.000000000000000000e+00 0.000000000000000000e+00 0.000000000000000000e+00 0.000000000000000000e+00 0.000000000000000000e+00 0.000000000000000000e+00 0.000000000000000000e+00
2.000000000000000111e-01 2.000000000000000111e-01 4.000000000000000222e-01 4.000000000000000222e-01 2.000000000000000111e-01 0.000000000000000000e+00 0.000000000000000000e+00 0.000000000000000000e+00 2.000000000000000111e-01 2.000000000000000111e-01 4.000000000000000222e-01 0.000000000000000000e+00 2.000000000000000111e-01 0.000000000000000000e+00 2.000000000000000111e-01 4.000000000000000222e-01 0.000000000000000000e+00 5.999999999999999778e-01 0.000000000000000000e+00 2.000000000000000111e-01 2.000000000000000111e-01 0.000000000000000000e+00 4.000000000000000222e-01 4.000000000000000222e-01 2.000000000000000111e-01 0.000000000000000000e+00 0.000000000000000000e+00 4.000000000000000222e-01 0.000000000000000000e+00 2.000000000000000111e-01 0.000000000000000000e+00 0.000000000000000000e+00 2.000000000000000111e-01 0.000000000000000000e+00 0.000000000000000000e+00 0.000000000000000000e+00 0.000000000000000000e+00 0.000000000000000000e+00 0.000000000000000000e+00 0.000000000000000000e+00 0.000000000000000000e+00 0.000000000000000000e+00 0.000000000000000000e+00 0.000000000000000000e+00 0.000000000000000000e+00 0.000000000000000000e+00 0.000000000000000000e+00 0.000000000000000000e+00 0.000000000000000000e+00 0.000000000000000000e+00 0.000000000000000000e+00 0.000000000000000000e+00 0.000000000000000000e+00 0.000000000000000000e+00 0.000000000000000000e+00 0.000000000000000000e+00 0.000000000000000000e+00 0.000000000000000000e+00 0.000000000000000000e+00 0.000000000000000000e+00 0.000000000000000000e+00
2.000000000000000111e-01 0.000000000000000000e+00 2.000000000000000111e-01 2.000000000000000111e-01 0.000000000000000000e+00 0.000000000000000000e+00 0.000000000000000000e+00 4.000000000000000222e-01 2.000000000000000111e-01 2.000000000000000111e-01 5.999999999999999778e-01 0.000000000000000000e+00 0.000000000000000000e+00 0.000000000000000000e+00 2.000000000000000111e-01 2.000000000000000111e-01 0.000000000000000000e+00 2.000000000000000111e-01 2.000000000000000111e-01 0.000000000000000000e+00 2.000000000000000111e-01 0.000000000000000000e+00 0.000000000000000000e+00 2.000000000000000111e-01 2.000000000000000111e-01 2.000000000000000111e-01 4.000000000000000222e-01 4.000000000000000222e-01 0.000000000000000000e+00 0.000000000000000000e+00 0.000000000000000000e+00 4.000000000000000222e-01 2.000000000000000111e-01 0.000000000000000000e+00 0.000000000000000000e+00 0.000000000000000000e+00 0.000000000000000000e+00 0.000000000000000000e+00 0.000000000000000000e+00 0.000000000000000000e+00 0.000000000000000000e+00 0.000000000000000000e+00 0.000000000000000000e+00 0.000000000000000000e+00 0.000000000000000000e+00 0.000000000000000000e+00 0.000000000000000000e+00 0.000000000000000000e+00 0.000000000000000000e+00 0.000000000000000000e+00 0.000000000000000000e+00 0.000000000000000000e+00 0.000000000000000000e+00 0.000000000000000000e+00 0.000000000000000000e+00 0.000000000000000000e+00 0.000000000000000000e+00 0.000000000000000000e+00 0.000000000000000000e+00 0.000000000000000000e+00 0.000000000000000000e+00
5.999999999999999778e-01 0.000000000000000000e+00 2.000000000000000111e-01 0.000000000000000000e+00 0.000000000000000000e+00 0.000000000000000000e+00 0.000000000000000000e+00 0.000000000000000000e+00 0.000000000000000000e+00 0.000000000000000000e+00 2.000000000000000111e-01 2.000000000000000111e-01 2.000000000000000111e-01 4.000000000000000222e-01 4.000000000000000222e-01 4.000000000000000222e-01 0.000000000000000000e+00 0.000000000000000000e+00 0.000000000000000000e+00 4.000000000000000222e-01 0.000000000000000000e+00 0.000000000000000000e+00 0.000000000000000000e+00 4.000000000000000222e-01 2.000000000000000111e-01 4.000000000000000222e-01 4.000000000000000222e-01 4.000000000000000222e-01 4.000000000000000222e-01 0.000000000000000000e+00 4.000000000000000222e-01 4.000000000000000222e-01 2.000000000000000111e-01 0.000000000000000000e+00 0.000000000000000000e+00 0.000000000000000000e+00 0.000000000000000000e+00 0.000000000000000000e+00 0.000000000000000000e+00 0.000000000000000000e+00 0.000000000000000000e+00 0.000000000000000000e+00 0.000000000000000000e+00 0.000000000000000000e+00 0.000000000000000000e+00 0.000000000000000000e+00 0.000000000000000000e+00 0.000000000000000000e+00 0.000000000000000000e+00 0.000000000000000000e+00 0.000000000000000000e+00 0.000000000000000000e+00 0.000000000000000000e+00 0.000000000000000000e+00 0.000000000000000000e+00 0.000000000000000000e+00 0.000000000000000000e+00 0.000000000000000000e+00 0.000000000000000000e+00 0.000000000000000000e+00 0.000000000000000000e+00
5.999999999999999778e-01 0.000000000000000000e+00 2.000000000000000111e-01 2.000000000000000111e-01 2.000000000000000111e-01 0.000000000000000000e+00 0.000000000000000000e+00 2.000000000000000111e-01 0.000000000000000000e+00 0.000000000000000000e+00 4.000000000000000222e-01 4.000000000000000222e-01 2.000000000000000111e-01 2.000000000000000111e-01 4.000000000000000222e-01 2.000000000000000111e-01 0.000000000000000000e+00 0.000000000000000000e+00 4.000000000000000222e-01 4.000000000000000222e-01 2.000000000000000111e-01 2.000000000000000111e-01 0.000000000000000000e+00 0.000000000000000000e+00 0.000000000000000000e+00 2.000000000000000111e-01 2.000000000000000111e-01 2.000000000000000111e-01 0.000000000000000000e+00 2.000000000000000111e-01 0.000000000000000000e+00 2.000000000000000111e-01 4.000000000000000222e-01 0.000000000000000000e+00 0.000000000000000000e+00 0.000000000000000000e+00 0.000000000000000000e+00 0.000000000000000000e+00 0.000000000000000000e+00 0.000000000000000000e+00 0.000000000000000000e+00 0.000000000000000000e+00 0.000000000000000000e+00 0.000000000000000000e+00 0.000000000000000000e+00 0.000000000000000000e+00 0.000000000000000000e+00 0.000000000000000000e+00 0.000000000000000000e+00 0.000000000000000000e+00 0.000000000000000000e+00 0.000000000000000000e+00 0.000000000000000000e+00 0.000000000000000000e+00 0.000000000000000000e+00 0.000000000000000000e+00 0.000000000000000000e+00 0.000000000000000000e+00 0.000000000000000000e+00 0.000000000000000000e+00 0.000000000000000000e+00
4.000000000000000222e-01 2.000000000000000111e-01 2.000000000000000111e-01 4.000000000000000222e-01 4.000000000000000222e-01 2.000000000000000111e-01 4.000000000000000222e-01 2.000000000000000111e-01 5.999999999999999778e-01 5.999999999999999778e-01 4.000000000000000222e-01 2.000000000000000111e-01 4.000000000000000222e-01 4.000000000000000222e-01 0.000000000000000000e+00 4.000000000000000222e-01 2.000000000000000111e-01 5.999999999999999778e-01 0.000000000000000000e+00 2.000000000000000111e-01 5.999999999999999778e-01 0.000000000000000000e+00 0.000000000000000000e+00 0.000000000000000000e+00 2.000000000000000111e-01 4.000000000000000222e-01 4.000000000000000222e-01 0.000000000000000000e+00 2.000000000000000111e-01 0.000000000000000000e+00 4.000000000000000222e-01 2.000000000000000111e-01 2.000000000000000111e-01 2.000000000000000111e-01 0.000000000000000000e+00 0.000000000000000000e+00 0.000000000000000000e+00 0.000000000000000000e+00 0.000000000000000000e+00 0.000000000000000000e+00 0.000000000000000000e+00 0.000000000000000000e+00 0.000000000000000000e+00 0.000000000000000000e+00 0.000000000000000000e+00 0.000000000000000000e+00 0.000000000000000000e+00 0.000000000000000000e+00 0.000000000000000000e+00 0.000000000000000000e+00 0.000000000000000000e+00 0.000000000000000000e+00 0.000000000000000000e+00 0.000000000000000000e+00 0.000000000000000000e+00 0.000000000000000000e+00 0.000000000000000000e+00 0.000000000000000000e+00 0.000000000000000000e+00 0.000000000000000000e+00 0.000000000000000000e+00
4.000000000000000222e-01 2.000000000000000111e-01 2.000000000000000111e-01 2.000000000000000111e-01 2.000000000000000111e-01 4.000000000000000222e-01 0.000000000000000000e+00 2.000000000000000111e-01 4.000000000000000222e-01 0.000000000000000000e+00 0.000000000000000000e+00 0.000000000000000000e+00 2.000000000000000111e-01 0.000000000000000000e+00 2.000000000000000111e-01 2.000000000000000111e-01 4.000000000000000222e-01 2.000000000000000111e-01 0.000000000000000000e+00 0.000000000000000000e+00 0.000000000000000000e+00 4.000000000000000222e-01 2.000000000000000111e-01 0.000000000000000000e+00 4.000000000000000222e-01 0.000000000000000000e+00 5.999999999999999778e-01 4.000000000000000222e-01 0.000000000000000000e+00 2.000000000000000111e-01 0.000000000000000000e+00 2.000000000000000111e-01 2.000000000000000111e-01 2.000000000000000111e-01 0.000000000000000000e+00 0.000000000000000000e+00 0.000000000000000000e+00 0.000000000000000000e+00 0.000000000000000000e+00 0.000000000000000000e+00 0.000000000000000000e+00 0.000000000000000000e+00 0.000000000000000000e+00 0.000000000000000000e+00 0.000000000000000000e+00 0.000000000000000000e+00 0.000000000000000000e+00 0.000000000000000000e+00 0.000000000000000000e+00 0.000000000000000000e+00 0.000000000000000000e+00 0.000000000000000000e+00 0.000000000000000000e+00 0.000000000000000000e+00 0.000000000000000000e+00 0.000000000000000000e+00 0.000000000000000000e+00 0.000000000000000000e+00 0.000000000000000000e+00 0.000000000000000000e+00 0.000000000000000000e+00
4.000000000000000222e-01 4.000000000000000222e-01 2.000000000000000111e-01 0.000000000000000000e+00 2.000000000000000111e-01 2.000000000000000111e-01 0.000000000000000000e+00 2.000000000000000111e-01 0.000000000000000000e+00 2.000000000000000111e-01 2.000000000000000111e-01 0.000000000000000000e+00 4.000000000000000222e-01 5.999999999999999778e-01 4.000000000000000222e-01 2.000000000000000111e-01 4.000000000000000222e-01 2.000000000000000111e-01 2.000000000000000111e-01 2.000000000000000111e-01 2.000000000000000111e-01 2.000000000000000111e-01 0.000000000000000000e+00 0.000000000000000000e+00 2.000000000000000111e-01 4.000000000000000222e-01 4.000000000000000222e-01 2.000000000000000111e-01 0.000000000000000000e+00 2.000000000000000111e-01 2.000000000000000111e-01 2.000000000000000111e-01 4.000000000000000222e-01 2.000000000000000111e-01 0.000000000000000000e+00 0.000000000000000000e+00 0.000000000000000000e+00 0.000000000000000000e+00 0.000000000000000000e+00 0.000000000000000000e+00 0.000000000000000000e+00 0.000000000000000000e+00 0.000000000000000000e+00 0.000000000000000000e+00 0.000000000000000000e+00 0.000000000000000000e+00 0.000000000000000000e+00 0.000000000000000000e+00 0.000000000000000000e+00 0.000000000000000000e+00 0.000000000000000000e+00 0.000000000000000000e+00 0.000000000000000000e+00 0.000000000000000000e+00 0.000000000000000000e+00 0.000000000000000000e+00 0.000000000000000000e+00 0.000000000000000000e+00 0.000000000000000000e+00 0.000000000000000000e+00 0.000000000000000000e+00
4.000000000000000222e-01 4.000000000000000222e-01 0.000000000000000000e+00 2.000000000000000111e-01 2.000000000000000111e-01 2.000000000000000111e-01 0.000000000000000000e+00 0.000000000000000000e+00 4.000000000000000222e-01 2.000000000000000111e-01 0.000000000000000000e+00 2.000000000000000111e-01 4.000000000000000222e-01 2.000000000000000111e-01 4.000000000000000222e-01 2.000000000000000111e-01 0.000000000000000000e+00 2.000000000000000111e-01 4.000000000000000222e-01 0.000000000000000000e+00 0.000000000000000000e+00 2.000000000000000111e-01 0.000000000000000000e+00 4.000000000000000222e-01 2.000000000000000111e-01 4.000000000000000222e-01 2.000000000000000111e-01 2.000000000000000111e-01 4.000000000000000222e-01 2.000000000000000111e-01 0.000000000000000000e+00 2.000000000000000111e-01 4.000000000000000222e-01 4.000000000000000222e-01 2.000000000000000111e-01 2.000000000000000111e-01 0.000000000000000000e+00 2.000000000000000111e-01 0.000000000000000000e+00 0.000000000000000000e+00 0.000000000000000000e+00 0.000000000000000000e+00 0.000000000000000000e+00 0.000000000000000000e+00 0.000000000000000000e+00 0.000000000000000000e+00 0.000000000000000000e+00 0.000000000000000000e+00 0.000000000000000000e+00 0.000000000000000000e+00 0.000000000000000000e+00 0.000000000000000000e+00 0.000000000000000000e+00 0.000000000000000000e+00 0.000000000000000000e+00 0.000000000000000000e+00 0.000000000000000000e+00 0.000000000000000000e+00 0.000000000000000000e+00 0.000000000000000000e+00 0.000000000000000000e+00
2.000000000000000111e-01 4.000000000000000222e-01 0.000000000000000000e+00 2.000000000000000111e-01 0.000000000000000000e+00 2.000000000000000111e-01 0.000000000000000000e+00 2.000000000000000111e-01 2.000000000000000111e-01 4.000000000000000222e-01 2.000000000000000111e-01 2.000000000000000111e-01 2.000000000000000111e-01 0.000000000000000000e+00 2.000000000000000111e-01 0.000000000000000000e+00 2.000000000000000111e-01 2.000000000000000111e-01 2.000000000000000111e-01 0.000000000000000000e+00 2.000000000000000111e-01 2.000000000000000111e-01 2.000000000000000111e-01 0.000000000000000000e+00 2.000000000000000111e-01 2.000000000000000111e-01 2.000000000000000111e-01 4.000000000000000222e-01 0.000000000000000000e+00 2.000000000000000111e-01 2.000000000000000111e-01 2.000000000000000111e-01 2.000000000000000111e-01 0.000000000000000000e+00 0.000000000000000000e+00 2.000000000000000111e-01 4.000000000000000222e-01 0.000000000000000000e+00 0.000000000000000000e+00 0.000000000000000000e+00 0.000000000000000000e+00 0.000000000000000000e+00 0.000000000000000000e+00 0.000000000000000000e+00 0.000000000000000000e+00 0.000000000000000000e+00 0.000000000000000000e+00 0.000000000000000000e+00 0.000000000000000000e+00 0.000000000000000000e+00 0.000000000000000000e+00 0.000000000000000000e+00 0.000000000000000000e+00 0.000000000000000000e+00 0.000000000000000000e+00 0.000000000000000000e+00 0.000000000000000000e+00 0.000000000000000000e+00 0.000000000000000000e+00 0.000000000000000000e+00 0.000000000000000000e+00
2.000000000000000111e-01 2.000000000000000111e-01 5.999999999999999778e-01 4.000000000000000222e-01 5.999999999999999778e-01 2.000000000000000111e-01 0.000000000000000000e+00 0.000000000000000000e+00 4.000000000000000222e-01 2.000000000000000111e-01 0.000000000000000000e+00 0.000000000000000000e+00 0.000000000000000000e+00 0.000000000000000000e+00 0.000000000000000000e+00 2.000000000000000111e-01 2.000000000000000111e-01 2.000000000000000111e-01 0.000000000000000000e+00 2.000000000000000111e-01 2.000000000000000111e-01 0.000000000000000000e+00 2.000000000000000111e-01 4.000000000000000222e-01 0.000000000000000000e+00 4.000000000000000222e-01 2.000000000000000111e-01 2.000000000000000111e-01 0.000000000000000000e+00 0.000000000000000000e+00 4.000000000000000222e-01 0.000000000000000000e+00 0.000000000000000000e+00 2.000000000000000111e-01 4.000000000000000222e-01 0.000000000000000000e+00 0.000000000000000000e+00 2.000000000000000111e-01 0.000000000000000000e+00 2.000000000000000111e-01 0.000000000000000000e+00 0.000000000000000000e+00 0.000000000000000000e+00 0.000000000000000000e+00 0.000000000000000000e+00 0.000000000000000000e+00 0.000000000000000000e+00 0.000000000000000000e+00 0.000000000000000000e+00 0.000000000000000000e+00 0.000000000000000000e+00 0.000000000000000000e+00 0.000000000000000000e+00 0.000000000000000000e+00 0.000000000000000000e+00 0.000000000000000000e+00 0.000000000000000000e+00 0.000000000000000000e+00 0.000000000000000000e+00 0.000000000000000000e+00 0.000000000000000000e+00
0.000000000000000000e+00 4.000000000000000222e-01 0.000000000000000000e+00 2.000000000000000111e-01 0.000000000000000000e+00 0.000000000000000000e+00 4.000000000000000222e-01 2.000000000000000111e-01 0.000000000000000000e+00 0.000000000000000000e+00 4.000000000000000222e-01 0.000000000000000000e+00 0.000000000000000000e+00 2.000000000000000111e-01 0.000000000000000000e+00 2.000000000000000111e-01 2.000000000000000111e-01 0.000000000000000000e+00 0.000000000000000000e+00 0.000000000000000000e+00 2.000000000000000111e-01 0.000000000000000000e+00 2.000000000000000111e-01 2.000000000000000111e-01 2.000000000000000111e-01 0.000000000000000000e+00 0.000000000000000000e+00 0.000000000000000000e+00 4.000000000000000222e-01 2.000000000000000111e-01 2.000000000000000111e-01 4.000000000000000222e-01 4.000000000000000222e-01 2.000000000000000111e-01 2.000000000000000111e-01 0.000000000000000000e+00 5.999999999999999778e-01 4.000000000000000222e-01 2.000000000000000111e-01 0.000000000000000000e+00 0.000000000000000000e+00 0.000000000000000000e+00 0.000000000000000000e+00 0.000000000000000000e+00 0.000000000000000000e+00 0.000000000000000000e+00 0.000000000000000000e+00 0.000000000000000000e+00 0.000000000000000000e+00 0.000000000000000000e+00 0.000000000000000000e+00 0.000000000000000000e+00 0.000000000000000000e+00 0.000000000000000000e+00 0.000000000000000000e+00 0.000000000000000000e+00 0.000000000000000000e+00 0.000000000000000000e+00 0.000000000000000000e+00 0.000000000000000000e+00 0.000000000000000000e+00
2.000000000000000111e-01 0.000000000000000000e+00 0.000000000000000000e+00 0.000000000000000000e+00 4.000000000000000222e-01 2.000000000000000111e-01 0.000000000000000000e+00 2.000000000000000111e-01 0.000000000000000000e+00 0.000000000000000000e+00 0.000000000000000000e+00 4.000000000000000222e-01 8.000000000000000444e-01 5.999999999999999778e-01 2.000000000000000111e-01 0.000000000000000000e+00 0.000000000000000000e+00 2.000000000000000111e-01 4.000000000000000222e-01 0.000000000000000000e+00 0.000000000000000000e+00 2.000000000000000111e-01 0.000000000000000000e+00 0.000000000000000000e+00 4.000000000000000222e-01 2.000000000000000111e-01 4.000000000000000222e-01 2.000000000000000111e-01 0.000000000000000000e+00 0.000000000000000000e+00 0.000000000000000000e+00 4.000000000000000222e-01 0.000000000000000000e+00 2.000000000000000111e-01 2.000000000000000111e-01 2.000000000000000111e-01 0.000000000000000000e+00 0.000000000000000000e+00 4.000000000000000222e-01 0.000000000000000000e+00 0.000000000000000000e+00 0.000000000000000000e+00 0.000000000000000000e+00 0.000000000000000000e+00 0.000000000000000000e+00 0.000000000000000000e+00 0.000000000000000000e+00 0.000000000000000000e+00 0.000000000000000000e+00 0.000000000000000000e+00 0.000000000000000000e+00 0.000000000000000000e+00 0.000000000000000000e+00 0.000000000000000000e+00 0.000000000000000000e+00 0.000000000000000000e+00 0.000000000000000000e+00 0.000000000000000000e+00 0.000000000000000000e+00 0.000000000000000000e+00 0.000000000000000000e+00
0.000000000000000000e+00 2.000000000000000111e-01 2.000000000000000111e-01 0.000000000000000000e+00 4.000000000000000222e-01 0.000000000000000000e+00 5.999999999999999778e-01 0.000000000000000000e+00 2.000000000000000111e-01 4.000000000000000222e-01 2.000000000000000111e-01 2.000000000000000111e-01 0.000000000000000000e+00 2.000000000000000111e-01 2.000000000000000111e-01 0.000000000000000000e+00 2.000000000000000111e-01 0.000000000000000000e+00 5.999999999999999778e-01 0.000000000000000000e+00 0.000000000000000000e+00 0.000000000000000000e+00 0.000000000000000000e+00 0.000000000000000000e+00 0.000000000000000000e+00 2.000000000000000111e-01 2.000000000000000111e-01 0.000000000000000000e+00 0.000000000000000000e+00 0.000000000000000000e+00 2.000000000000000111e-01 4.000000000000000222e-01 5.999999999999999778e-01 2.000000000000000111e-01 0.000000000000000000e+00 2.000000000000000111e-01 0.000000000000000000e+00 0.000000000000000000e+00 0.000000000000000000e+00 2.000000000000000111e-01 4.000000000000000222e-01 0.000000000000000000e+00 0.000000000000000000e+00 0.000000000000000000e+00 0.000000000000000000e+00 0.000000000000000000e+00 0.000000000000000000e+00 0.000000000000000000e+00 0.000000000000000000e+00 0.000000000000000000e+00 0.000000000000000000e+00 0.000000000000000000e+00 0.000000000000000000e+00 0.000000000000000000e+00 0.000000000000000000e+00 0.000000000000000000e+00 0.000000000000000000e+00 0.000000000000000000e+00 0.000000000000000000e+00 0.000000000000000000e+00 0.000000000000000000e+00
0.000000000000000000e+00 0.000000000000000000e+00 0.000000000000000000e+00 0.000000000000000000e+00 0.000000000000000000e+00 2.000000000000000111e-01 2.000000000000000111e-01 5.999999999999999778e-01 0.000000000000000000e+00 2.000000000000000111e-01 2.000000000000000111e-01 2.000000000000000111e-01 5.999999999999999778e-01 0.000000000000000000e+00 2.000000000000000111e-01 2.000000000000000111e-01 2.000000000000000111e-01 2.000000000000000111e-01 0.000000000000000000e+00 2.000000000000000111e-01 0.000000000000000000e+00 0.000000000000000000e+00 2.000000000000000111e-01 2.000000000000000111e-01 2.000000000000000111e-01 0.000000000000000000e+00 2.000000000000000111e-01 4.000000000000000222e-01 0.000000000000000000e+00 4.000000000000000222e-01 2.000000000000000111e-01 2.000000000000000111e-01 4.000000000000000222e-01 0.000000000000000000e+00 4.000000000000000222e-01 0.000000000000000000e+00 0.000000000000000000e+00 0.000000000000000000e+00 2.000000000000000111e-01 5.999999999999999778e-01 0.000000000000000000e+00 0.000000000000000000e+00 0.000000000000000000e+00 0.000000000000000000e+00 0.000000000000000000e+00 0.000000000000000000e+00 0.000000000000000000e+00 0.000000000000000000e+00 0.000000000000000000e+00 0.000000000000000000e+00 0.000000000000000000e+00 0.000000000000000000e+00 0.000000000000000000e+00 0.000000000000000000e+00 0.000000000000000000e+00 0.000000000000000000e+00 0.000000000000000000e+00 0.000000000000000000e+00 0.000000000000000000e+00 0.000000000000000000e+00 0.000000000000000000e+00
0.000000000000000000e+00 0.000000000000000000e+00 0.000000000000000000e+00 2.000000000000000111e-01 5.999999999999999778e-01 2.000000000000000111e-01 0.000000000000000000e+00 0.000000000000000000e+00 0.000000000000000000e+00 0.000000000000000000e+00 2.000000000000000111e-01 2.000000000000000111e-01 0.000000000000000000e+00 5.999999999999999778e-01 2.000000000000000111e-01 2.000000000000000111e-01 4.000000000000000222e-01 4.000000000000000222e-01 2.000000000000000111e-01 0.000000000000000000e+00 0.000000000000000000e+00 0.000000000000000000e+00 2.000000000000000111e-01 0.000000000000000000e+00 2.000000000000000111e-01 2.000000000000000111e-01 2.000000000000000111e-01 0.000000000000000000e+00 0.000000000000000000e+00 0.000000000000000000e+00 2.000000000000000111e-01 2.000000000000000111e-01 2.000000000000000111e-01 2.000000000000000111e-01 0.000000000000000000e+00 2.000000000000000111e-01 2.000000000000000111e-01 4.000000000000000222e-01 2.000000000000000111e-01 2.000000000000000111e-01 2.000000000000000111e-01 0.000000000000000000e+00 0.000000000000000000e+00 0.000000000000000000e+00 0.000000000000000000e+00 0.000000000000000000e+00 0.000000000000000000e+00 0.000000000000000000e+00 0.000000000000000000e+00 0.000000000000000000e+00 0.000000000000000000e+00 0.000000000000000000e+00 0.000000000000000000e+00 0.000000000000000000e+00 0.000000000000000000e+00 0.000000000000000000e+00 0.000000000000000000e+00 0.000000000000000000e+00 0.000000000000000000e+00 0.000000000000000000e+00 0.000000000000000000e+00
2.000000000000000111e-01 2.000000000000000111e-01 4.000000000000000222e-01 2.000000000000000111e-01 0.000000000000000000e+00 4.000000000000000222e-01 2.000000000000000111e-01 2.000000000000000111e-01 2.000000000000000111e-01 2.000000000000000111e-01 0.000000000000000000e+00 0.000000000000000000e+00 0.000000000000000000e+00 0.000000000000000000e+00 0.000000000000000000e+00 0.000000000000000000e+00 0.000000000000000000e+00 2.000000000000000111e-01 0.000000000000000000e+00 0.000000000000000000e+00 0.000000000000000000e+00 4.000000000000000222e-01 2.000000000000000111e-01 2.000000000000000111e-01 0.000000000000000000e+00 4.000000000000000222e-01 0.000000000000000000e+00 2.000000000000000111e-01 4.000000000000000222e-01 4.000000000000000222e-01 2.000000000000000111e-01 4.000000000000000222e-01 0.000000000000000000e+00 2.000000000000000111e-01 2.000000000000000111e-01 0.000000000000000000e+00 2.000000000000000111e-01 2.000000000000000111e-01 0.000000000000000000e+00 0.000000000000000000e+00 2.000000000000000111e-01 0.000000000000000000e+00 0.000000000000000000e+00 0.000000000000000000e+00 0.000000000000000000e+00 0.000000000000000000e+00 0.000000000000000000e+00 0.000000000000000000e+00 0.000000000000000000e+00 0.000000000000000000e+00 0.000000000000000000e+00 0.000000000000000000e+00 0.000000000000000000e+00 0.000000000000000000e+00 0.000000000000000000e+00 0.000000000000000000e+00 0.000000000000000000e+00 0.000000000000000000e+00 0.000000000000000000e+00 0.000000000000000000e+00 0.000000000000000000e+00
0.000000000000000000e+00 0.000000000000000000e+00 2.000000000000000111e-01 0.000000000000000000e+00 2.000000000000000111e-01 2.000000000000000111e-01 2.000000000000000111e-01 2.000000000000000111e-01 0.000000000000000000e+00 2.000000000000000111e-01 0.000000000000000000e+00 0.000000000000000000e+00 2.000000000000000111e-01 0.000000000000000000e+00 0.000000000000000000e+00 2.000000000000000111e-01 2.000000000000000111e-01 4.000000000000000222e-01 0.000000000000000000e+00 0.000000000000000000e+00 2.000000000000000111e-01 2.000000000000000111e-01 0.000000000000000000e+00 0.000000000000000000e+00 0.000000000000000000e+00 2.000000000000000111e-01 0.000000000000000000e+00 2.000000000000000111e-01 2.000000000000000111e-01 2.000000000000000111e-01 0.000000000000000000e+00 0.000000000000000000e+00 0.000000000000000000e+00 2.000000000000000111e-01 0.000000000000000000e+00 2.000000000000000111e-01 0.000000000000000000e+00 2.000000000000000111e-01 0.000000000000000000e+00 0.000000000000000000e+00 0.000000000000000000e+00 0.000000000000000000e+00 0.000000000000000000e+00 0.000000000000000000e+00 0.000000000000000000e+00 0.000000000000000000e+00 0.000000000000000000e+00 0.000000000000000000e+00 0.000000000000000000e+00 0.000000000000000000e+00 0.000000000000000000e+00 0.000000000000000000e+00 0.000000000000000000e+00 0.000000000000000000e+00 0.000000000000000000e+00 0.000000000000000000e+00 0.000000000000000000e+00 0.000000000000000000e+00 0.000000000000000000e+00 0.000000000000000000e+00 0.000000000000000000e+00
2.000000000000000111e-01 0.000000000000000000e+00 0.000000000000000000e+00 0.000000000000000000e+00 5.999999999999999778e-01 2.000000000000000111e-01 0.000000000000000000e+00 0.000000000000000000e+00 2.000000000000000111e-01 2.000000000000000111e-01 0.000000000000000000e+00 4.000000000000000222e-01 0.000000000000000000e+00 0.000000000000000000e+00 4.000000000000000222e-01 0.000000000000000000e+00 2.000000000000000111e-01 2.000000000000000111e-01 0.000000000000000000e+00 2.000000000000000111e-01 0.000000000000000000e+00 0.000000000000000000e+00 2.000000000000000111e-01 0.000000000000000000e+00 2.000000000000000111e-01 0.000000000000000000e+00 0.000000000000000000e+00 0.000000000000000000e+00 4.000000000000000222e-01 0.000000000000000000e+00 0.000000000000000000e+00 2.000000000000000111e-01 4.000000000000000222e-01 0.000000000000000000e+00 0.000000000000000000e+00 0.000000000000000000e+00 4.000000000000000222e-01 4.000000000000000222e-01 0.000000000000000000e+00 0.000000000000000000e+00 2.000000000000000111e-01 2.000000000000000111e-01 4.000000000000000222e-01 0.000000000000000000e+00 0.000000000000000000e+00 0.000000000000000000e+00 0.000000000000000000e+00 0.000000000000000000e+00 0.000000000000000000e+00 0.000000000000000000e+00 0.000000000000000000e+00 0.000000000000000000e+00 0.000000000000000000e+00 0.000000000000000000e+00 0.000000000000000000e+00 0.000000000000000000e+00 0.000000000000000000e+00 0.000000000000000000e+00 0.000000000000000000e+00 0.000000000000000000e+00 0.000000000000000000e+00
0.000000000000000000e+00 2.000000000000000111e-01 2.000000000000000111e-01 4.000000000000000222e-01 0.000000000000000000e+00 2.000000000000000111e-01 0.000000000000000000e+00 4.000000000000000222e-01 2.000000000000000111e-01 0.000000000000000000e+00 0.000000000000000000e+00 2.000000000000000111e-01 0.000000000000000000e+00 0.000000000000000000e+00 0.000000000000000000e+00 2.000000000000000111e-01 0.000000000000000000e+00 4.000000000000000222e-01 4.000000000000000222e-01 2.000000000000000111e-01 2.000000000000000111e-01 0.000000000000000000e+00 0.000000000000000000e+00 2.000000000000000111e-01 0.000000000000000000e+00 0.000000000000000000e+00 2.000000000000000111e-01 2.000000000000000111e-01 2.000000000000000111e-01 0.000000000000000000e+00 2.000000000000000111e-01 0.000000000000000000e+00 4.000000000000000222e-01 2.000000000000000111e-01 4.000000000000000222e-01 4.000000000000000222e-01 0.000000000000000000e+00 2.000000000000000111e-01 0.000000000000000000e+00 2.000000000000000111e-01 4.000000000000000222e-01 2.000000000000000111e-01 0.000000000000000000e+00 0.000000000000000000e+00 0.000000000000000000e+00 0.000000000000000000e+00 0.000000000000000000e+00 0.000000000000000000e+00 0.000000000000000000e+00 0.000000000000000000e+00 0.000000000000000000e+00 0.000000000000000000e+00 0.000000000000000000e+00 0.000000000000000000e+00 0.000000000000000000e+00 0.000000000000000000e+00 0.000000000000000000e+00 0.000000000000000000e+00 0.000000000000000000e+00 0.000000000000000000e+00 0.000000000000000000e+00
2.000000000000000111e-01 2.000000000000000111e-01 0.000000000000000000e+00 2.000000000000000111e-01 4.000000000000000222e-01 2.000000000000000111e-01 0.000000000000000000e+00 0.000000000000000000e+00 0.000000000000000000e+00 0.000000000000000000e+00 2.000000000000000111e-01 4.000000000000000222e-01 0.000000000000000000e+00 4.000000000000000222e-01 2.000000000000000111e-01 4.000000000000000222e-01 5.999999999999999778e-01 4.000000000000000222e-01 0.000000000000000000e+00 2.000000000000000111e-01 0.000000000000000000e+00 0.000000000000000000e+00 0.000000000000000000e+00 2.000000000000000111e-01 2.000000000000000111e-01 0.000000000000000000e+00 4.000000000000000222e-01 0.000000000000000000e+00 2.000000000000000111e-01 2.000000000000000111e-01 4.000000000000000222e-01 0.000000000000000000e+00 0.000000000000000000e+00 4.000000000000000222e-01 2.000000000000000111e-01 0.000000000000000000e+00 0.000000000000000000e+00 2.000000000000000111e-01 4.000000000000000222e-01 2.000000000000000111e-01 0.000000000000000000e+00 2.000000000000000111e-01 0.000000000000000000e+00 0.000000000000000000e+00 0.000000000000000000e+00 0.000000000000000000e+00 0.000000000000000000e+00 0.000000000000000000e+00 0.000000000000000000e+00 0.000000000000000000e+00 0.000000000000000000e+00 0.000000000000000000e+00 0.000000000000000000e+00 0.000000000000000000e+00 0.000000000000000000e+00 0.000000000000000000e+00 0.000000000000000000e+00 0.000000000000000000e+00 0.000000000000000000e+00 0.000000000000000000e+00 0.000000000000000000e+00
2.000000000000000111e-01 4.000000000000000222e-01 2.000000000000000111e-01 0.000000000000000000e+00 0.000000000000000000e+00 0.000000000000000000e+00 2.000000000000000111e-01 0.000000000000000000e+00 0.000000000000000000e+00 4.000000000000000222e-01 0.000000000000000000e+00 4.000000000000000222e-01 0.000000000000000000e+00 0.000000000000000000e+00 0.000000000000000000e+00 0.000000000000000000e+00 0.000000000000000000e+00 0.000000000000000000e+00 2.000000000000000111e-01 2.000000000000000111e-01 0.000000000000000000e+00 4.000000000000000222e-01 0.000000000000000000e+00 2.000000000000000111e-01 0.000000000000000000e+00 0.000000000000000000e+00 2.000000000000000111e-01 4.000000000000000222e-01 0.000000000000000000e+00 2.000000000000000111e-01 0.000000000000000000e+00 2.000000000000000111e-01 0.000000000000000000e+00 2.000000000000000111e-01 0.000000000000000000e+00 0.000000000000000000e+00 0.000000000000000000e+00 0.000000000000000000e+00 2.000000000000000111e-01 2.000000000000000111e-01 2.000000000000000111e-01 2.000000000000000111e-01 0.000000000000000000e+00 0.000000000000000000e+00 0.000000000000000000e+00 0.000000000000000000e+00 0.000000000000000000e+00 0.000000000000000000e+00 0.000000000000000000e+00 0.000000000000000000e+00 0.000000000000000000e+00 0.000000000000000000e+00 0.000000000000000000e+00 0.000000000000000000e+00 0.000000000000000000e+00 0.000000000000000000e+00 0.000000000000000000e+00 0.000000000000000000e+00 0.000000000000000000e+00 0.000000000000000000e+00 0.000000000000000000e+00
4.000000000000000222e-01 0.000000000000000000e+00 2.000000000000000111e-01 0.000000000000000000e+00 2.000000000000000111e-01 0.000000000000000000e+00 0.000000000000000000e+00 0.000000000000000000e+00 0.000000000000000000e+00 2.000000000000000111e-01 0.000000000000000000e+00 2.000000000000000111e-01 4.000000000000000222e-01 0.000000000000000000e+00 2.000000000000000111e-01 0.000000000000000000e+00 0.000000000000000000e+00 2.000000000000000111e-01 2.000000000000000111e-01 4.000000000000000222e-01 0.000000000000000000e+00 2.000000000000000111e-01 0.000000000000000000e+00 4.000000000000000222e-01 0.000000000000000000e+00 4.000000000000000222e-01 2.000000000000000111e-01 4.000000000000000222e-01 4.000000000000000222e-01 2.000000000000000111e-01 0.000000000000000000e+00 2.000000000000000111e-01 0.000000000000000000e+00 2.000000000000000111e-01 4.000000000000000222e-01 0.000000000000000000e+00 0.000000000000000000e+00 0.000000000000000000e+00 2.000000000000000111e-01 2.000000000000000111e-01 2.000000000000000111e-01 0.000000000000000000e+00 0.000000000000000000e+00 2.000000000000000111e-01 0.000000000000000000e+00 0.000000000000000000e+00 4.000000000000000222e-01 2.000000000000000111e-01 0.000000000000000000e+00 0.000000000000000000e+00 0.000000000000000000e+00 0.000000000000000000e+00 0.000000000000000000e+00 0.000000000000000000e+00 0.000000000000000000e+00 0.000000000000000000e+00 0.000000000000000000e+00 0.000000000000000000e+00 0.000000000000000000e+00 0.000000000000000000e+00 0.000000000000000000e+00
2.000000000000000111e-01 0.000000000000000000e+00 2.000000000000000111e-01 0.000000000000000000e+00 0.000000000000000000e+00 2.000000000000000111e-01 4.000000000000000222e-01 2.000000000000000111e-01 0.000000000000000000e+00 2.000000000000000111e-01 2.000000000000000111e-01 2.000000000000000111e-01 2.000000000000000111e-01 0.000000000000000000e+00 2.000000000000000111e-01 0.000000000000000000e+00 0.000000000000000000e+00 0.000000000000000000e+00 4.000000000000000222e-01 0.000000000000000000e+00 0.000000000000000000e+00 2.000000000000000111e-01 2.000000000000000111e-01 4.000000000000000222e-01 0.000000000000000000e+00 0.000000000000000000e+00 2.000000000000000111e-01 0.000000000000000000e+00 0.000000000000000000e+00 4.000000000000000222e-01 0.000000000000000000e+00 2.000000000000000111e-01 4.000000000000000222e-01 0.000000000000000000e+00 0.000000000000000000e+00 0.000000000000000000e+00 2.000000000000000111e-01 2.000000000000000111e-01 0.000000000000000000e+00 2.000000000000000111e-01 2.000000000000000111e-01 0.000000000000000000e+00 0.000000000000000000e+00 0.000000000000000000e+00 0.000000000000000000e+00 0.000000000000000000e+00 0.000000000000000000e+00 0.000000000000000000e+00 0.000000000000000000e+00 0.000000000000000000e+00 0.000000000000000000e+00 0.000000000000000000e+00 0.000000000000000000e+00 0.000000000000000000e+00 0.000000000000000000e+00 0.000000000000000000e+00 0.000000000000000000e+00 0.000000000000000000e+00 2.000000000000000111e-01 0.000000000000000000e+00 0.000000000000000000e+00
0.000000000000000000e+00 2.000000000000000111e-01 2.000000000000000111e-01 0.000000000000000000e+00 0.000000000000000000e+00 0.000000000000000000e+00 0.000000000000000000e+00 0.000000000000000000e+00 0.000000000000000000e+00 0.000000000000000000e+00 0.000000000000000000e+00 0.000000000000000000e+00 0.000000000000000000e+00 0.000000000000000000e+00 0.000000000000000000e+00 0.000000000000000000e+00 0.000000000000000000e+00 0.000000000000000000e+00 2.000000000000000111e-01 0.000000000000000000e+00 0.000000000000000000e+00 0.000000000000000000e+00 0.000000000000000000e+00 0.000000000000000000e+00 0.000000000000000000e+00 0.000000000000000000e+00 0.000000000000000000e+00 0.000000000000000000e+00 2.000000000000000111e-01 0.000000000000000000e+00 0.000000000000000000e+00 0.000000000000000000e+00 0.000000000000000000e+00 0.000000000000000000e+00 0.000000000000000000e+00 0.000000000000000000e+00 0.000000000000000000e+00 0.000000000000000000e+00 2.000000000000000111e-01 0.000000000000000000e+00 2.000000000000000111e-01 0.000000000000000000e+00 0.000000000000000000e+00 0.000000000000000000e+00 0.000000000000000000e+00 0.000000000000000000e+00 0.000000000000000000e+00 0.000000000000000000e+00 2.000000000000000111e-01 0.000000000000000000e+00 0.000000000000000000e+00 0.000000000000000000e+00 0.000000000000000000e+00 0.000000000000000000e+00 0.000000000000000000e+00 2.000000000000000111e-01 0.000000000000000000e+00 0.000000000000000000e+00 2.000000000000000111e-01 0.000000000000000000e+00 0.000000000000000000e+00
0.000000000000000000e+00 0.000000000000000000e+00 0.000000000000000000e+00 0.000000000000000000e+00 0.000000000000000000e+00 0.000000000000000000e+00 0.000000000000000000e+00 0.000000000000000000e+00 0.000000000000000000e+00 2.000000000000000111e-01 0.000000000000000000e+00 0.000000000000000000e+00 0.000000000000000000e+00 0.000000000000000000e+00 0.000000000000000000e+00 0.000000000000000000e+00 0.000000000000000000e+00 0.000000000000000000e+00 0.000000000000000000e+00 0.000000000000000000e+00 0.000000000000000000e+00 0.000000000000000000e+00 0.000000000000000000e+00 0.000000000000000000e+00 0.000000000000000000e+00 0.000000000000000000e+00 0.000000000000000000e+00 2.000000000000000111e-01 0.000000000000000000e+00 0.000000000000000000e+00 0.000000000000000000e+00 0.000000000000000000e+00 0.000000000000000000e+00 0.000000000000000000e+00 0.000000000000000000e+00 0.000000000000000000e+00 0.000000000000000000e+00 0.000000000000000000e+00 0.000000000000000000e+00 0.000000000000000000e+00 0.000000000000000000e+00 0.000000000000000000e+00 0.000000000000000000e+00 0.000000000000000000e+00 0.000000000000000000e+00 0.000000000000000000e+00 0.000000000000000000e+00 0.000000000000000000e+00 0.000000000000000000e+00 0.000000000000000000e+00 0.000000000000000000e+00 0.000000000000000000e+00 0.000000000000000000e+00 0.000000000000000000e+00 0.000000000000000000e+00 0.000000000000000000e+00 0.000000000000000000e+00 0.000000000000000000e+00 0.000000000000000000e+00 0.000000000000000000e+00 0.000000000000000000e+00
0.000000000000000000e+00 0.000000000000000000e+00 2.000000000000000111e-01 0.000000000000000000e+00 0.000000000000000000e+00 0.000000000000000000e+00 0.000000000000000000e+00 0.000000000000000000e+00 0.000000000000000000e+00 0.000000000000000000e+00 0.000000000000000000e+00 0.000000000000000000e+00 0.000000000000000000e+00 0.000000000000000000e+00 0.000000000000000000e+00 0.000000000000000000e+00 0.000000000000000000e+00 2.000000000000000111e-01 0.000000000000000000e+00 0.000000000000000000e+00 0.000000000000000000e+00 0.000000000000000000e+00 0.000000000000000000e+00 0.000000000000000000e+00 0.000000000000000000e+00 0.000000000000000000e+00 0.000000000000000000e+00 0.000000000000000000e+00 0.000000000000000000e+00 0.000000000000000000e+00 0.000000000000000000e+00 0.000000000000000000e+00 0.000000000000000000e+00 0.000000000000000000e+00 0.000000000000000000e+00 0.000000000000000000e+00 0.000000000000000000e+00 0.000000000000000000e+00 0.000000000000000000e+00 0.000000000000000000e+00 0.000000000000000000e+00 0.000000000000000000e+00 0.000000000000000000e+00 2.000000000000000111e-01 0.000000000000000000e+00 0.000000000000000000e+00 0.000000000000000000e+00 0.000000000000000000e+00 0.000000000000000000e+00 4.000000000000000222e-01 0.000000000000000000e+00 0.000000000000000000e+00 0.000000000000000000e+00 0.000000000000000000e+00 0.000000000000000000e+00 0.000000000000000000e+00 0.000000000000000000e+00 2.000000000000000111e-01 0.000000000000000000e+00 0.000000000000000000e+00 0.000000000000000000e+00
0.000000000000000000e+00 0.000000000000000000e+00 0.000000000000000000e+00 0.000000000000000000e+00 0.000000000000000000e+00 0.000000000000000000e+00 0.000000000000000000e+00 0.000000000000000000e+00 0.000000000000000000e+00 0.000000000000000000e+00 0.000000000000000000e+00 0.000000000000000000e+00 0.000000000000000000e+00 0.000000000000000000e+00 0.000000000000000000e+00 0.000000000000000000e+00 0.000000000000000000e+00 0.000000000000000000e+00 0.000000000000000000e+00 0.000000000000000000e+00 0.000000000000000000e+00 0.000000000000000000e+00 0.000000000000000000e+00 0.000000000000000000e+00 0.000000000000000000e+00 0.000000000000000000e+00 0.000000000000000000e+00 0.000000000000000000e+00 0.000000000000000000e+00 0.000000000000000000e+00 0.000000000000000000e+00 0.000000000000000000e+00 0.000000000000000000e+00 0.000000000000000000e+00 0.000000000000000000e+00 0.000000000000000000e+00 0.000000000000000000e+00 0.000000000000000000e+00 0.000000000000000000e+00 0.000000000000000000e+00 0.000000000000000000e+00 0.000000000000000000e+00 0.000000000000000000e+00 0.000000000000000000e+00 0.000000000000000000e+00 2.000000000000000111e-01 0.000000000000000000e+00 0.000000000000000000e+00 0.000000000000000000e+00 0.000000000000000000e+00 0.000000000000000000e+00 0.000000000000000000e+00 0.000000000000000000e+00 0.000000000000000000e+00 0.000000000000000000e+00 0.000000000000000000e+00 0.000000000000000000e+00 0.000000000000000000e+00 0.000000000000000000e+00 0.000000000000000000e+00 0.000000000000000000e+00
0.000000000000000000e+00 0.000000000000000000e+00 2.000000000000000111e-01 0.000000000000000000e+00 0.000000000000000000e+00 0.000000000000000000e+00 0.000000000000000000e+00 0.000000000000000000e+00 0.000000000000000000e+00 0.000000000000000000e+00 0.000000000000000000e+00 0.000000000000000000e+00 0.000000000000000000e+00 0.000000000000000000e+00 0.000000000000000000e+00 0.000000000000000000e+00 0.000000000000000000e+00 0.000000000000000000e+00 0.000000000000000000e+00 0.000000000000000000e+00 0.000000000000000000e+00 0.000000000000000000e+00 0.000000000000000000e+00 2.000000000000000111e-01 0.000000000000000000e+00 0.000000000000000000e+00 0.000000000000000000e+00 0.000000000000000000e+00 0.000000000000000000e+00 0.000000000000000000e+00 0.000000000000000000e+00 0.000000000000000000e+00 0.000000000000000000e+00 0.000000000000000000e+00 0.000000000000000000e+00 0.000000000000000000e+00 0.000000000000000000e+00 0.000000000000000000e+00 0.000000000000000000e+00 0.000000000000000000e+00 0.000000000000000000e+00 0.000000000000000000e+00 0.000000000000000000e+00 0.000000000000000000e+00 0.000000000000000000e+00 0.000000000000000000e+00 0.000000000000000000e+00 0.000000000000000000e+00 0.000000000000000000e+00 0.000000000000000000e+00 0.000000000000000000e+00 0.000000000000000000e+00 0.000000000000000000e+00 0.000000000000000000e+00 0.000000000000000000e+00 0.000000000000000000e+00 0.000000000000000000e+00 0.000000000000000000e+00 0.000000000000000000e+00 0.000000000000000000e+00 0.000000000000000000e+00
0.000000000000000000e+00 0.000000000000000000e+00 0.000000000000000000e+00 0.000000000000000000e+00 0.000000000000000000e+00 0.000000000000000000e+00 0.000000000000000000e+00 0.000000000000000000e+00 0.000000000000000000e+00 0.000000000000000000e+00 0.000000000000000000e+00 0.000000000000000000e+00 0.000000000000000000e+00 0.000000000000000000e+00 0.000000000000000000e+00 0.000000000000000000e+00 0.000000000000000000e+00 0.000000000000000000e+00 0.000000000000000000e+00 0.000000000000000000e+00 0.000000000000000000e+00 0.000000000000000000e+00 0.000000000000000000e+00 0.000000000000000000e+00 0.000000000000000000e+00 0.000000000000000000e+00 0.000000000000000000e+00 0.000000000000000000e+00 0.000000000000000000e+00 0.000000000000000000e+00 0.000000000000000000e+00 0.000000000000000000e+00 2.000000000000000111e-01 0.000000000000000000e+00 0.000000000000000000e+00 0.000000000000000000e+00 2.000000000000000111e-01 0.000000000000000000e+00 0.000000000000000000e+00 0.000000000000000000e+00 0.000000000000000000e+00 0.000000000000000000e+00 0.000000000000000000e+00 0.000000000000000000e+00 0.000000000000000000e+00 0.000000000000000000e+00 0.000000000000000000e+00 0.000000000000000000e+00 0.000000000000000000e+00 0.000000000000000000e+00 0.000000000000000000e+00 0.000000000000000000e+00 0.000000000000000000e+00 0.000000000000000000e+00 0.000000000000000000e+00 0.000000000000000000e+00 0.000000000000000000e+00 2.000000000000000111e-01 0.000000000000000000e+00 0.000000000000000000e+00 0.000000000000000000e+00
0.000000000000000000e+00 0.000000000000000000e+00 0.000000000000000000e+00 0.000000000000000000e+00 0.000000000000000000e+00 0.000000000000000000e+00 0.000000000000000000e+00 0.000000000000000000e+00 0.000000000000000000e+00 0.000000000000000000e+00 0.000000000000000000e+00 0.000000000000000000e+00 0.000000000000000000e+00 0.000000000000000000e+00 0.000000000000000000e+00 0.000000000000000000e+00 0.000000000000000000e+00 0.000000000000000000e+00 0.000000000000000000e+00 0.000000000000000000e+00 0.000000000000000000e+00 0.000000000000000000e+00 0.000000000000000000e+00 0.000000000000000000e+00 0.000000000000000000e+00 0.000000000000000000e+00 0.000000000000000000e+00 0.000000000000000000e+00 0.000000000000000000e+00 0.000000000000000000e+00 0.000000000000000000e+00 0.000000000000000000e+00 0.000000000000000000e+00 0.000000000000000000e+00 0.000000000000000000e+00 0.000000000000000000e+00 0.000000000000000000e+00 0.000000000000000000e+00 0.000000000000000000e+00 0.000000000000000000e+00 0.000000000000000000e+00 2.000000000000000111e-01 0.000000000000000000e+00 0.000000000000000000e+00 0.000000000000000000e+00 2.000000000000000111e-01 0.000000000000000000e+00 0.000000000000000000e+00 0.000000000000000000e+00 0.000000000000000000e+00 0.000000000000000000e+00 0.000000000000000000e+00 0.000000000000000000e+00 0.000000000000000000e+00 0.000000000000000000e+00 0.000000000000000000e+00 0.000000000000000000e+00 0.000000000000000000e+00 0.000000000000000000e+00 0.000000000000000000e+00 0.000000000000000000e+00
0.000000000000000000e+00 0.000000000000000000e+00 0.000000000000000000e+00 0.000000000000000000e+00 0.000000000000000000e+00 0.000000000000000000e+00 0.000000000000000000e+00 0.000000000000000000e+00 0.000000000000000000e+00 0.000000000000000000e+00 0.000000000000000000e+00 0.000000000000000000e+00 0.000000000000000000e+00 0.000000000000000000e+00 0.000000000000000000e+00 0.000000000000000000e+00 0.000000000000000000e+00 0.000000000000000000e+00 0.000000000000000000e+00 0.000000000000000000e+00 0.000000000000000000e+00 0.000000000000000000e+00 0.000000000000000000e+00 0.000000000000000000e+00 0.000000000000000000e+00 2.000000000000000111e-01 0.000000000000000000e+00 0.000000000000000000e+00 0.000000000000000000e+00 0.000000000000000000e+00 0.000000000000000000e+00 0.000000000000000000e+00 0.000000000000000000e+00 0.000000000000000000e+00 0.000000000000000000e+00 0.000000000000000000e+00 0.000000000000000000e+00 0.000000000000000000e+00 0.000000000000000000e+00 2.000000000000000111e-01 0.000000000000000000e+00 2.000000000000000111e-01 0.000000000000000000e+00 2.000000000000000111e-01 0.000000000000000000e+00 0.000000000000000000e+00 0.000000000000000000e+00 2.000000000000000111e-01 0.000000000000000000e+00 0.000000000000000000e+00 0.000000000000000000e+00 0.000000000000000000e+00 0.000000000000000000e+00 0.000000000000000000e+00 0.000000000000000000e+00 0.000000000000000000e+00 0.000000000000000000e+00 0.000000000000000000e+00 0.000000000000000000e+00 0.000000000000000000e+00 0.000000000000000000e+00
0.000000000000000000e+00 0.000000000000000000e+00 0.000000000000000000e+00 0.000000000000000000e+00 0.000000000000000000e+00 0.000000000000000000e+00 0.000000000000000000e+00 0.000000000000000000e+00 0.000000000000000000e+00 0.000000000000000000e+00 0.000000000000000000e+00 0.000000000000000000e+00 0.000000000000000000e+00 0.000000000000000000e+00 0.000000000000000000e+00 0.000000000000000000e+00 0.000000000000000000e+00 0.000000000000000000e+00 0.000000000000000000e+00 0.000000000000000000e+00 0.000000000000000000e+00 0.000000000000000000e+00 0.000000000000000000e+00 0.000000000000000000e+00 0.000000000000000000e+00 0.000000000000000000e+00 0.000000000000000000e+00 0.000000000000000000e+00 0.000000000000000000e+00 0.000000000000000000e+00 0.000000000000000000e+00 0.000000000000000000e+00 0.000000000000000000e+00 0.000000000000000000e+00 0.000000000000000000e+00 0.000000000000000000e+00 0.000000000000000000e+00 0.000000000000000000e+00 0.000000000000000000e+00 0.000000000000000000e+00 0.000000000000000000e+00 0.000000000000000000e+00 0.000000000000000000e+00 0.000000000000000000e+00 0.000000000000000000e+00 0.000000000000000000e+00 0.000000000000000000e+00 2.000000000000000111e-01 0.000000000000000000e+00 0.000000000000000000e+00 0.000000000000000000e+00 0.000000000000000000e+00 0.000000000000000000e+00 0.000000000000000000e+00 0.000000000000000000e+00 0.000000000000000000e+00 0.000000000000000000e+00 0.000000000000000000e+00 0.000000000000000000e+00 0.000000000000000000e+00 0.000000000000000000e+00
0.000000000000000000e+00 0.000000000000000000e+00 0.000000000000000000e+00 0.000000000000000000e+00 0.000000000000000000e+00 0.000000000000000000e+00 0.000000000000000000e+00 0.000000000000000000e+00 0.000000000000000000e+00 2.000000000000000111e-01 0.000000000000000000e+00 2.000000000000000111e-01 0.000000000000000000e+00 0.000000000000000000e+00 0.000000000000000000e+00 0.000000000000000000e+00 0.000000000000000000e+00 0.000000000000000000e+00 5.999999999999999778e-01 0.000000000000000000e+00 0.000000000000000000e+00 0.000000000000000000e+00 0.000000000000000000e+00 2.000000000000000111e-01 0.000000000000000000e+00 2.000000000000000111e-01 0.000000000000000000e+00 2.000000000000000111e-01 0.000000000000000000e+00 0.000000000000000000e+00 0.000000000000000000e+00 2.000000000000000111e-01 2.000000000000000111e-01 0.000000000000000000e+00 0.000000000000000000e+00 0.000000000000000000e+00 0.000000000000000000e+00 0.000000000000000000e+00 0.000000000000000000e+00 0.000000000000000000e+00 2.000000000000000111e-01 2.000000000000000111e-01 0.000000000000000000e+00 2.000000000000000111e-01 0.000000000000000000e+00 4.000000000000000222e-01 0.000000000000000000e+00 0.000000000000000000e+00 0.000000000000000000e+00 0.000000000000000000e+00 0.000000000000000000e+00 2.000000000000000111e-01 0.000000000000000000e+00 0.000000000000000000e+00 0.000000000000000000e+00 2.000000000000000111e-01 0.000000000000000000e+00 0.000000000000000000e+00 0.000000000000000000e+00 0.000000000000000000e+00 0.000000000000000000e+00
2.000000000000000111e-01 2.000000000000000111e-01 4.000000000000000222e-01 2.000000000000000111e-01 0.000000000000000000e+00 2.000000000000000111e-01 0.000000000000000000e+00 4.000000000000000222e-01 0.000000000000000000e+00 0.000000000000000000e+00 2.000000000000000111e-01 4.000000000000000222e-01 2.000000000000000111e-01 8.000000000000000444e-01 5.999999999999999778e-01 2.000000000000000111e-01 0.000000000000000000e+00 4.000000000000000222e-01 0.000000000000000000e+00 4.000000000000000222e-01 2.000000000000000111e-01 4.000000000000000222e-01 2.000000000000000111e-01 0.000000000000000000e+00 0.000000000000000000e+00 2.000000000000000111e-01 5.999999999999999778e-01 0.000000000000000000e+00 0.000000000000000000e+00 4.000000000000000222e-01 2.000000000000000111e-01 4.000000000000000222e-01 2.000000000000000111e-01 2.000000000000000111e-01 0.000000000000000000e+00 5.999999999999999778e-01 4.000000000000000222e-01 4.000000000000000222e-01 2.000000000000000111e-01 8.000000000000000444e-01 4.000000000000000222e-01 2.000000000000000111e-01 4.000000000000000222e-01 5.999999999999999778e-01 0.000000000000000000e+00 2.000000000000000111e-01 0.000000000000000000e+00 0.000000000000000000e+00 2.000000000000000111e-01 0.000000000000000000e+00 0.000000000000000000e+00 0.000000000000000000e+00 0.000000000000000000e+00 2.000000000000000111e-01 2.000000000000000111e-01 2.000000000000000111e-01 4.000000000000000222e-01 4.000000000000000222e-01 4.000000000000000222e-01 0.000000000000000000e+00 5.999999999999999778e-01
0.000000000000000000e+00 0.000000000000000000e+00 2.000000000000000111e-01 0.000000000000000000e+00 2.000000000000000111e-01 2.000000000000000111e-01 2.000000000000000111e-01 2.000000000000000111e-01 0.000000000000000000e+00 2.000000000000000111e-01 0.000000000000000000e+00 4.000000000000000222e-01 0.000000000000000000e+00 4.000000000000000222e-01 0.000000000000000000e+00 2.000000000000000111e-01 2.000000000000000111e-01 0.000000000000000000e+00 4.000000000000000222e-01 0.000000000000000000e+00 2.000000000000000111e-01 2.000000000000000111e-01 0.000000000000000000e+00 0.000000000000000000e+00 0.000000000000000000e+00 2.000000000000000111e-01 0.000000000000000000e+00 0.000000000000000000e+00 2.000000000000000111e-01 0.000000000000000000e+00 5.999999999999999778e-01 0.000000000000000000e+00 0.000000000000000000e+00 2.000000000000000111e-01 0.000000000000000000e+00 0.000000000000000000e+00 0.000000000000000000e+00 2.000000000000000111e-01 2.000000000000000111e-01 2.000000000000000111e-01 2.000000000000000111e-01 2.000000000000000111e-01 2.000000000000000111e-01 2.000000000000000111e-01 0.000000000000000000e+00 0.000000000000000000e+00 2.000000000000000111e-01 0.000000000000000000e+00 0.000000000000000000e+00 2.000000000000000111e-01 0.000000000000000000e+00 0.000000000000000000e+00 0.000000000000000000e+00 0.000000000000000000e+00 2.000000000000000111e-01 2.000000000000000111e-01 2.000000000000000111e-01 0.000000000000000000e+00 2.000000000000000111e-01 2.000000000000000111e-01 2.000000000000000111e-01
0.000000000000000000e+00 2.000000000000000111e-01 2.000000000000000111e-01 0.000000000000000000e+00 2.000000000000000111e-01 2.000000000000000111e-01 0.000000000000000000e+00 0.000000000000000000e+00 4.000000000000000222e-01 2.000000000000000111e-01 0.000000000000000000e+00 2.000000000000000111e-01 0.000000000000000000e+00 0.000000000000000000e+00 0.000000000000000000e+00 0.000000000000000000e+00 2.000000000000000111e-01 0.000000000000000000e+00 4.000000000000000222e-01 0.000000000000000000e+00 0.000000000000000000e+00 0.000000000000000000e+00 0.000000000000000000e+00 0.000000000000000000e+00 2.000000000000000111e-01 0.000000000000000000e+00 0.000000000000000000e+00 0.000000000000000000e+00 2.000000000000000111e-01 0.000000000000000000e+00 0.000000000000000000e+00 0.000000000000000000e+00 0.000000000000000000e+00 2.000000000000000111e-01 0.000000000000000000e+00 0.000000000000000000e+00 0.000000000000000000e+00 4.000000000000000222e-01 0.000000000000000000e+00 2.000000000000000111e-01 2.000000000000000111e-01 4.000000000000000222e-01 2.000000000000000111e-01 0.000000000000000000e+00 0.000000000000000000e+00 2.000000000000000111e-01 2.000000000000000111e-01 0.000000000000000000e+00 0.000000000000000000e+00 0.000000000000000000e+00 0.000000000000000000e+00 0.000000000000000000e+00 2.000000000000000111e-01 0.000000000000000000e+00 0.000000000000000000e+00 0.000000000000000000e+00 0.000000000000000000e+00 2.000000000000000111e-01 0.000000000000000000e+00 2.000000000000000111e-01 2.000000000000000111e-01
0.000000000000000000e+00 0.000000000000000000e+00 0.000000000000000000e+00 2.000000000000000111e-01 0.000000000000000000e+00 2.000000000000000111e-01 0.000000000000000000e+00 0.000000000000000000e+00 2.000000000000000111e-01 2.000000000000000111e-01 4.000000000000000222e-01 2.000000000000000111e-01 0.000000000000000000e+00 0.000000000000000000e+00 4.000000000000000222e-01 2.000000000000000111e-01 0.000000000000000000e+00 0.000000000000000000e+00 2.000000000000000111e-01 0.000000000000000000e+00 0.000000000000000000e+00 0.000000000000000000e+00 0.000000000000000000e+00 0.000000000000000000e+00 0.000000000000000000e+00 2.000000000000000111e-01 2.000000000000000111e-01 4.000000000000000222e-01 4.000000000000000222e-01 0.000000000000000000e+00 0.000000000000000000e+00 4.000000000000000222e-01 0.000000000000000000e+00 0.000000000000000000e+00 2.000000000000000111e-01 0.000000000000000000e+00 2.000000000000000111e-01 0.000000000000000000e+00 2.000000000000000111e-01 2.000000000000000111e-01 2.000000000000000111e-01 2.000000000000000111e-01 2.000000000000000111e-01 0.000000000000000000e+00 0.000000000000000000e+00 2.000000000000000111e-01 2.000000000000000111e-01 0.000000000000000000e+00 2.000000000000000111e-01 0.000000000000000000e+00 0.000000000000000000e+00 0.000000000000000000e+00 2.000000000000000111e-01 2.000000000000000111e-01 0.000000000000000000e+00 2.000000000000000111e-01 0.000000000000000000e+00 0.000000000000000000e+00 0.000000000000000000e+00 0.000000000000000000e+00 0.000000000000000000e+00
0.000000000000000000e+00 0.000000000000000000e+00 2.000000000000000111e-01 4.000000000000000222e-01 2.000000000000000111e-01 0.000000000000000000e+00 2.000000000000000111e-01 0.000000000000000000e+00 0.000000000000000000e+00 2.000000000000000111e-01 0.000000000000000000e+00 2.000000000000000111e-01 2.000000000000000111e-01 0.000000000000000000e+00 0.000000000000000000e+00 0.000000000000000000e+00 0.000000000000000000e+00 4.000000000000000222e-01 2.000000000000000111e-01 2.000000000000000111e-01 0.000000000000000000e+00 2.000000000000000111e-01 0.000000000000000000e+00 4.000000000000000222e-01 0.000000000000000000e+00 0.000000000000000000e+00 5.999999999999999778e-01 2.000000000000000111e-01 2.000000000000000111e-01 0.000000000000000000e+00 0.000000000000000000e+00 0.000000000000000000e+00 0.000000000000000000e+00 0.000000000000000000e+00 0.000000000000000000e+00 0.000000000000000000e+00 0.000000000000000000e+00 0.000000000000000000e+00 0.000000000000000000e+00 2.000000000000000111e-01 0.000000000000000000e+00 2.000000000000000111e-01 2.000000000000000111e-01 5.999999999999999778e-01 2.000000000000000111e-01 0.000000000000000000e+00 0.000000000000000000e+00 0.000000000000000000e+00 0.000000000000000000e+00 0.000000000000000000e+00 0.000000000000000000e+00 0.000000000000000000e+00 4.000000000000000222e-01 0.000000000000000000e+00 0.000000000000000000e+00 0.000000000000000000e+00 0.000000000000000000e+00 0.000000000000000000e+00 2.000000000000000111e-01 2.000000000000000111e-01 0.000000000000000000e+00
0.000000000000000000e+00 0.000000000000000000e+00 0.000000000000000000e+00 0.000000000000000000e+00 0.000000000000000000e+00 0.000000000000000000e+00 0.000000000000000000e+00 0.000000000000000000e+00 0.000000000000000000e+00 0.000000000000000000e+00 0.000000000000000000e+00 0.000000000000000000e+00 0.000000000000000000e+00 0.000000000000000000e+00 0.000000000000000000e+00 0.000000000000000000e+00 0.000000000000000000e+00 0.000000000000000000e+00 0.000000000000000000e+00 0.000000000000000000e+00 0.000000000000000000e+00 0.000000000000000000e+00 0.000000000000000000e+00 0.000000000000000000e+00 0.000000000000000000e+00 0.000000000000000000e+00 0.000000000000000000e+00 0.000000000000000000e+00 0.000000000000000000e+00 0.000000000000000000e+00 0.000000000000000000e+00 0.000000000000000000e+00 0.000000000000000000e+00 0.000000000000000000e+00 0.000000000000000000e+00 0.000000000000000000e+00 0.000000000000000000e+00 0.000000000000000000e+00 0.000000000000000000e+00 0.000000000000000000e+00 0.000000000000000000e+00 0.000000000000000000e+00 0.000000000000000000e+00 0.000000000000000000e+00 0.000000000000000000e+00 0.000000000000000000e+00 0.000000000000000000e+00 0.000000000000000000e+00 0.000000000000000000e+00 0.000000000000000000e+00 0.000000000000000000e+00 0.000000000000000000e+00 0.000000000000000000e+00 0.000000000000000000e+00 0.000000000000000000e+00 0.000000000000000000e+00 0.000000000000000000e+00 0.000000000000000000e+00 0.000000000000000000e+00 2.000000000000000111e-01 0.000000000000000000e+00
0.000000000000000000e+00 0.000000000000000000e+00 0.000000000000000000e+00 0.000000000000000000e+00 0.000000000000000000e+00 0.000000000000000000e+00 0.000000000000000000e+00 0.000000000000000000e+00 0.000000000000000000e+00 0.000000000000000000e+00 0.000000000000000000e+00 0.000000000000000000e+00 0.000000000000000000e+00 0.000000000000000000e+00 0.000000000000000000e+00 0.000000000000000000e+00 0.000000000000000000e+00 0.000000000000000000e+00 0.000000000000000000e+00 0.000000000000000000e+00 0.000000000000000000e+00 0.000000000000000000e+00 0.000000000000000000e+00 0.000000000000000000e+00 0.000000000000000000e+00 0.000000000000000000e+00 0.000000000000000000e+00 0.000000000000000000e+00 0.000000000000000000e+00 0.000000000000000000e+00 0.000000000000000000e+00 0.000000000000000000e+00 0.000000000000000000e+00 0.000000000000000000e+00 0.000000000000000000e+00 0.000000000000000000e+00 0.000000000000000000e+00 0.000000000000000000e+00 0.000000000000000000e+00 0.000000000000000000e+00 0.000000000000000000e+00 0.000000000000000000e+00 0.000000000000000000e+00 0.000000000000000000e+00 0.000000000000000000e+00 0.000000000000000000e+00 0.000000000000000000e+00 0.000000000000000000e+00 0.000000000000000000e+00 0.000000000000000000e+00 0.000000000000000000e+00 0.000000000000000000e+00 0.000000000000000000e+00 0.000000000000000000e+00 0.000000000000000000e+00 0.000000000000000000e+00 0.000000000000000000e+00 0.000000000000000000e+00 0.000000000000000000e+00 0.000000000000000000e+00 0.000000000000000000e+00
0.000000000000000000e+00 0.000000000000000000e+00 0.000000000000000000e+00 0.000000000000000000e+00 0.000000000000000000e+00 0.000000000000000000e+00 0.000000000000000000e+00 0.000000000000000000e+00 0.000000000000000000e+00 0.000000000000000000e+00 0.000000000000000000e+00 0.000000000000000000e+00 0.000000000000000000e+00 0.000000000000000000e+00 0.000000000000000000e+00 0.000000000000000000e+00 0.000000000000000000e+00 0.000000000000000000e+00 0.000000000000000000e+00 0.000000000000000000e+00 0.000000000000000000e+00 0.000000000000000000e+00 0.000000000000000000e+00 0.000000000000000000e+00 0.000000000000000000e+00 0.000000000000000000e+00 0.000000000000000000e+00 0.000000000000000000e+00 0.000000000000000000e+00 0.000000000000000000e+00 0.000000000000000000e+00 0.000000000000000000e+00 0.000000000000000000e+00 0.000000000000000000e+00 0.000000000000000000e+00 0.000000000000000000e+00 0.000000000000000000e+00 0.000000000000000000e+00 0.000000000000000000e+00 0.000000000000000000e+00 0.000000000000000000e+00 0.000000000000000000e+00 0.000000000000000000e+00 0.000000000000000000e+00 0.000000000000000000e+00 0.000000000000000000e+00 0.000000000000000000e+00 0.000000000000000000e+00 0.000000000000000000e+00 0.000000000000000000e+00 0.000000000000000000e+00 0.000000000000000000e+00 0.000000000000000000e+00 0.000000000000000000e+00 0.000000000000000000e+00 0.000000000000000000e+00 0.000000000000000000e+00 0.000000000000000000e+00 0.000000000000000000e+00 0.000000000000000000e+00 0.000000000000000000e+00
0.000000000000000000e+00 0.000000000000000000e+00 0.000000000000000000e+00 0.000000000000000000e+00 0.000000000000000000e+00 0.000000000000000000e+00 0.000000000000000000e+00 0.000000000000000000e+00 0.000000000000000000e+00 0.000000000000000000e+00 0.000000000000000000e+00 0.000000000000000000e+00 0.000000000000000000e+00 0.000000000000000000e+00 0.000000000000000000e+00 0.000000000000000000e+00 0.000000000000000000e+00 0.000000000000000000e+00 0.000000000000000000e+00 0.000000000000000000e+00 0.000000000000000000e+00 0.000000000000000000e+00 0.000000000000000000e+00 0.000000000000000000e+00 0.000000000000000000e+00 0.000000000000000000e+00 0.000000000000000000e+00 0.000000000000000000e+00 0.000000000000000000e+00 0.000000000000000000e+00 0.000000000000000000e+00 0.000000000000000000e+00 0.000000000000000000e+00 0.000000000000000000e+00 0.000000000000000000e+00 0.000000000000000000e+00 0.000000000000000000e+00 0.000000000000000000e+00 0.000000000000000000e+00 0.000000000000000000e+00 0.000000000000000000e+00 0.000000000000000000e+00 0.000000000000000000e+00 0.000000000000000000e+00 0.000000000000000000e+00 0.000000000000000000e+00 0.000000000000000000e+00 0.000000000000000000e+00 0.000000000000000000e+00 0.000000000000000000e+00 0.000000000000000000e+00 0.000000000000000000e+00 0.000000000000000000e+00 0.000000000000000000e+00 0.000000000000000000e+00 0.000000000000000000e+00 0.000000000000000000e+00 0.000000000000000000e+00 0.000000000000000000e+00 0.000000000000000000e+00 0.000000000000000000e+00
0.000000000000000000e+00 0.000000000000000000e+00 0.000000000000000000e+00 0.000000000000000000e+00 0.000000000000000000e+00 0.000000000000000000e+00 0.000000000000000000e+00 0.000000000000000000e+00 0.000000000000000000e+00 0.000000000000000000e+00 0.000000000000000000e+00 0.000000000000000000e+00 0.000000000000000000e+00 0.000000000000000000e+00 0.000000000000000000e+00 0.000000000000000000e+00 0.000000000000000000e+00 0.000000000000000000e+00 0.000000000000000000e+00 0.000000000000000000e+00 0.000000000000000000e+00 0.000000000000000000e+00 0.000000000000000000e+00 0.000000000000000000e+00 0.000000000000000000e+00 0.000000000000000000e+00 0.000000000000000000e+00 0.000000000000000000e+00 0.000000000000000000e+00 0.000000000000000000e+00 0.000000000000000000e+00 0.000000000000000000e+00 0.000000000000000000e+00 0.000000000000000000e+00 0.000000000000000000e+00 0.000000000000000000e+00 0.000000000000000000e+00 0.000000000000000000e+00 0.000000000000000000e+00 0.000000000000000000e+00 0.000000000000000000e+00 0.000000000000000000e+00 0.000000000000000000e+00 0.000000000000000000e+00 0.000000000000000000e+00 0.000000000000000000e+00 0.000000000000000000e+00 0.000000000000000000e+00 0.000000000000000000e+00 0.000000000000000000e+00 0.000000000000000000e+00 0.000000000000000000e+00 0.000000000000000000e+00 0.000000000000000000e+00 0.000000000000000000e+00 0.000000000000000000e+00 0.000000000000000000e+00 0.000000000000000000e+00 0.000000000000000000e+00 0.000000000000000000e+00 0.000000000000000000e+00
0.000000000000000000e+00 0.000000000000000000e+00 0.000000000000000000e+00 0.000000000000000000e+00 0.000000000000000000e+00 0.000000000000000000e+00 0.000000000000000000e+00 0.000000000000000000e+00 0.000000000000000000e+00 0.000000000000000000e+00 0.000000000000000000e+00 0.000000000000000000e+00 0.000000000000000000e+00 0.000000000000000000e+00 0.000000000000000000e+00 0.000000000000000000e+00 0.000000000000000000e+00 0.000000000000000000e+00 0.000000000000000000e+00 0.000000000000000000e+00 0.000000000000000000e+00 0.000000000000000000e+00 0.000000000000000000e+00 0.000000000000000000e+00 0.000000000000000000e+00 0.000000000000000000e+00 0.000000000000000000e+00 0.000000000000000000e+00 0.000000000000000000e+00 0.000000000000000000e+00 0.000000000000000000e+00 0.000000000000000000e+00 0.000000000000000000e+00 0.000000000000000000e+00 0.000000000000000000e+00 0.000000000000000000e+00 0.000000000000000000e+00 0.000000000000000000e+00 0.000000000000000000e+00 0.000000000000000000e+00 0.000000000000000000e+00 0.000000000000000000e+00 0.000000000000000000e+00 0.000000000000000000e+00 0.000000000000000000e+00 0.000000000000000000e+00 0.000000000000000000e+00 0.000000000000000000e+00 0.000000000000000000e+00 0.000000000000000000e+00 0.000000000000000000e+00 0.000000000000000000e+00 0.000000000000000000e+00 0.000000000000000000e+00 0.000000000000000000e+00 0.000000000000000000e+00 0.000000000000000000e+00 0.000000000000000000e+00 0.000000000000000000e+00 0.000000000000000000e+00 0.000000000000000000e+00
0.000000000000000000e+00 0.000000000000000000e+00 0.000000000000000000e+00 0.000000000000000000e+00 0.000000000000000000e+00 0.000000000000000000e+00 0.000000000000000000e+00 0.000000000000000000e+00 0.000000000000000000e+00 0.000000000000000000e+00 0.000000000000000000e+00 0.000000000000000000e+00 0.000000000000000000e+00 0.000000000000000000e+00 0.000000000000000000e+00 0.000000000000000000e+00 0.000000000000000000e+00 0.000000000000000000e+00 0.000000000000000000e+00 0.000000000000000000e+00 0.000000000000000000e+00 0.000000000000000000e+00 0.000000000000000000e+00 0.000000000000000000e+00 0.000000000000000000e+00 0.000000000000000000e+00 0.000000000000000000e+00 0.000000000000000000e+00 0.000000000000000000e+00 0.000000000000000000e+00 0.000000000000000000e+00 0.000000000000000000e+00 0.000000000000000000e+00 0.000000000000000000e+00 0.000000000000000000e+00 0.000000000000000000e+00 0.000000000000000000e+00 0.000000000000000000e+00 0.000000000000000000e+00 0.000000000000000000e+00 0.000000000000000000e+00 0.000000000000000000e+00 0.000000000000000000e+00 0.000000000000000000e+00 0.000000000000000000e+00 0.000000000000000000e+00 0.000000000000000000e+00 0.000000000000000000e+00 0.000000000000000000e+00 0.000000000000000000e+00 0.000000000000000000e+00 0.000000000000000000e+00 0.000000000000000000e+00 0.000000000000000000e+00 0.000000000000000000e+00 0.000000000000000000e+00 0.000000000000000000e+00 0.000000000000000000e+00 0.000000000000000000e+00 0.000000000000000000e+00 0.000000000000000000e+00
0.000000000000000000e+00 0.000000000000000000e+00 0.000000000000000000e+00 0.000000000000000000e+00 0.000000000000000000e+00 0.000000000000000000e+00 0.000000000000000000e+00 0.000000000000000000e+00 0.000000000000000000e+00 0.000000000000000000e+00 0.000000000000000000e+00 0.000000000000000000e+00 0.000000000000000000e+00 0.000000000000000000e+00 0.000000000000000000e+00 0.000000000000000000e+00 0.000000000000000000e+00 0.000000000000000000e+00 0.000000000000000000e+00 0.000000000000000000e+00 0.000000000000000000e+00 0.000000000000000000e+00 0.000000000000000000e+00 0.000000000000000000e+00 0.000000000000000000e+00 0.000000000000000000e+00 0.000000000000000000e+00 0.000000000000000000e+00 0.000000000000000000e+00 0.000000000000000000e+00 0.000000000000000000e+00 0.000000000000000000e+00 0.000000000000000000e+00 0.000000000000000000e+00 0.000000000000000000e+00 0.000000000000000000e+00 0.000000000000000000e+00 0.000000000000000000e+00 0.000000000000000000e+00 0.000000000000000000e+00 0.000000000000000000e+00 0.000000000000000000e+00 0.000000000000000000e+00 0.000000000000000000e+00 0.000000000000000000e+00 0.000000000000000000e+00 0.000000000000000000e+00 0.000000000000000000e+00 0.000000000000000000e+00 0.000000000000000000e+00 0.000000000000000000e+00 0.000000000000000000e+00 0.000000000000000000e+00 0.000000000000000000e+00 0.000000000000000000e+00 0.000000000000000000e+00 0.000000000000000000e+00 0.000000000000000000e+00 0.000000000000000000e+00 0.000000000000000000e+00 0.000000000000000000e+00
0.000000000000000000e+00 0.000000000000000000e+00 0.000000000000000000e+00 0.000000000000000000e+00 0.000000000000000000e+00 0.000000000000000000e+00 0.000000000000000000e+00 0.000000000000000000e+00 0.000000000000000000e+00 0.000000000000000000e+00 0.000000000000000000e+00 0.000000000000000000e+00 0.000000000000000000e+00 0.000000000000000000e+00 0.000000000000000000e+00 0.000000000000000000e+00 0.000000000000000000e+00 0.000000000000000000e+00 0.000000000000000000e+00 0.000000000000000000e+00 0.000000000000000000e+00 0.000000000000000000e+00 0.000000000000000000e+00 0.000000000000000000e+00 0.000000000000000000e+00 0.000000000000000000e+00 0.000000000000000000e+00 0.000000000000000000e+00 0.000000000000000000e+00 0.000000000000000000e+00 0.000000000000000000e+00 0.000000000000000000e+00 0.000000000000000000e+00 0.000000000000000000e+00 0.000000000000000000e+00 0.000000000000000000e+00 0.000000000000000000e+00 0.000000000000000000e+00 0.000000000000000000e+00 0.000000000000000000e+00 0.000000000000000000e+00 0.000000000000000000e+00 0.000000000000000000e+00 0.000000000000000000e+00 0.000000000000000000e+00 0.000000000000000000e+00 0.000000000000000000e+00 0.000000000000000000e+00 0.000000000000000000e+00 0.000000000000000000e+00 0.000000000000000000e+00 0.000000000000000000e+00 0.000000000000000000e+00 0.000000000000000000e+00 0.000000000000000000e+00 0.000000000000000000e+00 0.000000000000000000e+00 0.000000000000000000e+00 0.000000000000000000e+00 0.000000000000000000e+00 0.000000000000000000e+00


2.000000000000000111e-01 2.000000000000000111e-01 0.000000000000000000e+00 2.000000000000000111e-01 0.000000000000000000e+00 2.000000000000000111e-01 2.000000000000000111e-01 2.000000000000000111e-01 2.000000000000000111e-01 2.000000000000000111e-01 4.000000000000000222e-01 0.000000000000000000e+00 0.000000000000000000e+00 2.000000000000000111e-01 4.000000000000000222e-01 2.000000000000000111e-01 2.000000000000000111e-01 2.000000000000000111e-01 2.000000000000000111e-01 2.000000000000000111e-01 0.000000000000000000e+00 0.000000000000000000e+00 0.000000000000000000e+00 0.000000000000000000e+00 0.000000000000000000e+00 2.000000000000000111e-01 2.000000000000000111e-01 2.000000000000000111e-01 0.000000000000000000e+00 0.000000000000000000e+00 4.000000000000000222e-01 2.000000000000000111e-01 4.000000000000000222e-01 0.000000000000000000e+00 0.000000000000000000e+00 0.000000000000000000e+00 0.000000000000000000e+00 0.000000000000000000e+00 0.000000000000000000e+00 0.000000000000000000e+00 0.000000000000000000e+00 0.000000000000000000e+00 0.000000000000000000e+00 0.000000000000000000e+00 0.000000000000000000e+00 0.000000000000000000e+00 0.000000000000000000e+00 0.000000000000000000e+00 0.000000000000000000e+00 0.000000000000000000e+00 0.000000000000000000e+00 0.000000000000000000e+00 0.000000000000000000e+00 0.000000000000000000e+00 0.000000000000000000e+00 0.000000000000000000e+00 0.000000000000000000e+00 0.000000000000000000e+00 0.000000000000000000e+00 0.000000000000000000e+00 0.000000000000000000e+00
0.000000000000000000e+00 4.000000000000000222e-01 4.000000000000000222e-01 0.000000000000000000e+00 4.000000000000000222e-01 2.000000000000000111e-01 0.000000000000000000e+00 0.000000000000000000e+00 2.000000000000000111e-01 4.000000000000000222e-01 0.000000000000000000e+00 2.000000000000000111e-01 2.000000000000000111e-01 2.000000000000000111e-01 0.000000000000000000e+00 0.000000000000000000e+00 2.000000000000000111e-01 2.000000000000000111e-01 2.000000000000000111e-01 2.000000000000000111e-01 4.000000000000000222e-01 0.000000000000000000e+00 2.000000000000000111e-01 4.000000000000000222e-01 5.999999999999999778e-01 2.000000000000000111e-01 0.000000000000000000e+00 4.000000000000000222e-01 0.000000000000000000e+00 0.000000000000000000e+00 2.000000000000000111e-01 0.000000000000000000e+00 0.000000000000000000e+00 0.000000000000000000e+00 0.000000000000000000e+00 0.000000000000000000e+00 0.000000000000000000e+00 0.000000000000000000e+00 0.000000000000000000e+00 0.000000000000000000e+00 0.000000000000000000e+00 0.000000000000000000e+00 0.000000000000000000e+00 0.000000000000000000e+00 0.000000000000000000e+00 0.000000000000000000e+00 0.000000000000000000e+00 0.000000000000000000e+00 0.000000000000000000e+00 0.000000000000000000e+00 0.000000000000000000e+00 0.000000000000000000e+00 0.000000000000000000e+00 0.000000000000000000e+00 0.000000000000000000e+00 0.000000000000000000e+00 0.000000000000000000e+00 0.000000000000000000e+00 0.000000000000000000e+00 0.000000000000000000e+00 0.000000000000000000e+00
0.000000000000000000e+00 2.000000000000000111e-01 2.000000000000000111e-01 2.000000000000000111e-01 2.000000000000000111e-01 2.000000000000000111e-01 2.000000000000000111e-01 0.000000000000000000e+00 0.000000000000000000e+00 0.000000000000000000e+00 0.000000000000000000e+00 2.000000000000000111e-01 0.000000000000000000e+00 2.000000000000000111e-01 4.000000000000000222e-01 0.000000000000000000e+00 5.999999999999999778e-01 2.000000000000000111e-01 2.000000000000000111e-01 0.000000000000000000e+00 0.000000000000000000e+00 4.000000000000000222e-01 0.000000000000000000e+00 0.000000000000000000e+00 0.000000000000000000e+00 2.000000000000000111e-01 0.000000000000000000e+00 2.000000000000000111e-01 4.000000000000000222e-01 2.000000000000000111e-01 2.000000000000000111e-01 4.000000000000000222e-01 4.000000000000000222e-01 0.000000000000000000e+00 0.000000000000000000e+00 0.000000000000000000e+00 0.000000000000000000e+00 0.000000000000000000e+00 0.000000000000000000e+00 0.000000000000000000e+00 0.000000000000000000e+00 0.000000000000000000e+00 0.000000000000000000e+00 0.000000000000000000e+00 0.000000000000000000e+00 0.000000000000000000e+00 0.000000000000000000e+00 0.000000000000000000e+00 0.000000000000000000e+00 0.000000000000000000e+00 0.000000000000000000e+00 0.000000000000000000e+00 0.000000000000000000e+00 0.000000000000000000e+00 0.000000000000000000e+00 0.000000000000000000e+00 0.000000000000000000e+00 0.000000000000000000e+00 0.000000000000000000e+00 0.000000000000000000e+00 0.000000000000000000e+00
0.000000000000000000e+00 2.000000000000000111e-01 0.000000000000000000e+00 2.000000000000000111e-01 0.000000000000000000e+00 2.000000000000000111e-01 0.000000000000000000e+00 5.999999999999999778e-01 4.000000000000000222e-01 0.000000000000000000e+00 4.000000000000000222e-01 2.000000000000000111e-01 0.000000000000000000e+00 0.000000000000000000e+00 4.000000000000000222e-01 2.000000000000000111e-01 2.000000000000000111e-01 2.000000000000000111e-01 0.000000000000000000e+00 2.000000000000000111e-01 2.000000000000000111e-01 2.000000000000000111e-01 2.000000000000000111e-01 0.000000000000000000e+00 0.000000000000000000e+00 2.000000000000000111e-01 4.000000000000000222e-01 0.000000000000000000e+00 2.000000000000000111e-01 2.000000000000000111e-01 4.000000000000000222e-01 2.000000000000000111e-01 4.000000000000000222e-01 0.000000000000000000e+00 0.000000000000000000e+00 0.000000000000000000e+00 0.000000000000000000e+00 0.000000000000000000e+00 0.000000000000000000e+00 0.000000000000000000e+00 0.000000000000000000e+00 0.000000000000000000e+00 0.000000000000000000e+00 0.000000000000000000e+00 0.000000000000000000e+00 0.000000000000000000e+00 0.000000000000000000e+00 0.000000000000000000e+00 0.000000000000000000e+00 0.000000000000000000e+00 0.000000000000000000e+00 0.000000000000000000e+00 0.000000000000000000e+00 0.000000000000000000e+00 0.000000000000000000e+00 0.000000000000000000e+00 0.000000000000000000e+00 0.000000000000000000e+00 0.000000000000000000e+00 0.000000000000000000e+00 0.000000000000000000e+00
2.000000000000000111e-01 0.000000000000000000e+00 0.000000000000000000e+00 4.000000000000000222e-01 0.000000000000000000e+00 0.000000000000000000e+00 2.000000000000000111e-01 2.000000000000000111e-01 0.000000000000000000e+00 4.000000000000000222e-01 4.000000000000000222e-01 2.000000000000000111e-01 2.000000000000000111e-01 2.000000000000000111e-01 2.000000000000000111e-01 2.000000000000000111e-01 0.000000000000000000e+00 2.000000000000000111e-01 2.000000000000000111e-01 0.000000000000000000e+00 2.000000000000000111e-01 0.000000000000000000e+00 0.000000000000000000e+00 2.000000000000000111e-01 2.000000000000000111e-01 5.999999999999999778e-01 0.000000000000000000e+00 2.000000000000000111e-01 0.000000000000000000e+00 0.000000000000000000e+00 2.000000000000000111e-01 2.000000000000000111e-01 2.000000000000000111e-01 0.000000000000000000e+00 0.000000000000000000e+00 0.000000000000000000e+00 0.000000000000000000e+00 0.000000000000000000e+00 0.000000000000000000e+00 0.000000000000000000e+00 0.000000000000000000e+00 0.000000000000000000e+00 0.000000000000000000e+00 0.000000000000000000e+00 0.000000000000000000e+00 0.000000000000000000e+00 0.000000000000000000e+00 0.000000000000000000e+00 0.000000000000000000e+00 0.000000000000000000e+00 0.000000000000000000e+00 0.000000000000000000e+00 0.000000000000000000e+00 0.000000000000000000e+00 0.000000000000000000e+00 0.000000000000000000e+00 0.000000000000000000e+00 0.000000000000000000e+00 0.000000000000000000e+00 0.000000000000000000e+00 0.000000000000000000e+00
2.000000000000000111e-01 2.000000000000000111e-01 2.000000000000000111e-01 2.000000000000000111e-01 2.000000000000000111e-01 0.000000000000000000e+00 0.000000000000000000e+00 0.000000000000000000e+00 0.000000000000000000e+00 0.000000000000000000e+00 4.000000000000000222e-01 2.000000000000000111e-01 2.000000000000000111e-01 2.000000000000000111e-01 0.000000000000000000e+00 4.000000000000000222e-01 4.000000000000000222e-01 2.000000000000000111e-01 0.000000000000000000e+00 0.000000000000000000e+00 2.000000000000000111e-01 2.000000000000000111e-01 0.000000000000000000e+00 2.000000000000000111e-01 2.000000000000000111e-01 0.000000000000000000e+00 2.000000000000000111e-01 2.000000000000000111e-01 2.000000000000000111e-01 2.000000000000000111e-01 2.000000000000000111e-01 2.000000000000000111e-01 0.000000000000000000e+00 0.000000000000000000e+00 0.000000000000000000e+00 0.000000000000000000e+00 0.000000000000000000e+00 0.000000000000000000e+00 0.000000000000000000e+00 0.000000000000000000e+00 0.000000000000000000e+00 0.000000000000000000e+00 0.000000000000000000e+00 0.000000000000000000e+00 0.000000000000000000e+00 0.000000000000000000e+00 0.000000000000000000e+00 0.000000000000000000e+00 0.000000000000000000e+00 0.000000000000000000e+00 0.000000000000000000e+00 0.000000000000000000e+00 0.000000000000000000e+00 0.000000000000000000e+00 0.000000000000000000e+00 0.000000000000000000e+00 0.000000000000000000e+00 0.000000000000000000e+00 0.000000000000000000e+00 0.000000000000000000e+00 0.000000000000000000e+00
2.000000000000000111e-01 0.000000000000000000e+00 4.000000000000000222e-01 0.000000000000000000e+00 0.000000000000000000e+00 0.000000000000000000e+00 2.000000000000000111e-01 2.000000000000000111e-01 2.000000000000000111e-01 0.000000000000000000e+00 0.000000000000000000e+00 0.000000000000000000e+00 2.000000000000000111e-01 0.000000000000000000e+00 4.000000000000000222e-01 0.000000000000000000e+00 2.000000000000000111e-01 0.000000000000000000e+00 0.000000000000000000e+00 4.000000000000000222e-01 2.000000000000000111e-01 2.000000000000000111e-01 2.000000000000000111e-01 5.999999999999999778e-01 0.000000000000000000e+00 2.000000000000000111e-01 4.000000000000000222e-01 4.000000000000000222e-01 2.000000000000000111e-01 2.000000000000000111e-01 2.000000000000000111e-01 2.000000000000000111e-01 4.000000000000000222e-01 0.000000000000000000e+00 0.000000000000000000e+00 0.000000000000000000e+00 0.000000000000000000e+00 0.000000000000000000e+00 0.000000000000000000e+00 0.000000000000000000e+00 0.000000000000000000e+00 0.000000000000000000e+00 0.000000000000000000e+00 0.000000000000000000e+00 0.000000000000000000e+00 0.000000000000000000e+00 0.000000000000000000e+00 0.000000000000000000e+00 0.000000000000000000e+00 0.000000000000000000e+00 0.000000000000000000e+00 0.000000000000000000e+00 0.000000000000000000e+00 0.000000000000000000e+00 0.000000000000000000e+00 0.000000000000000000e+00 0.000000000000000000e+00 0.000000000000000000e+00 0.000000000000000000e+00 0.000000000000000000e+00 0.000000000000000000e+00
4.000000000000000222e-01 0.000000000000000000e+00 2.000000000000000111e-01 0.000000000000000000e+00 4.000000000000000222e-01 2.000000000000000111e-01 0.000000000000000000e+00 2.000000000000000111e-01 2.000000000000000111e-01 2.000000000000000111e-01 2.000000000000000111e-01 0.000000000000000000e+00 2.000000000000000111e-01 2.000000000000000111e-01 0.000000000000000000e+00 0.000000000000000000e+00 2.000000000000000111e-01 0.000000000000000000e+00 0.000000000000000000e+00 0.000000000000000000e+00 4.000000000000000222e-01 0.000000000000000000e+00 0.000000000000000000e+00 0.000000000000000000e+00 2.000000000000000111e-01 4.000000000000000222e-01 0.000000000000000000e+00 2.000000000000000111e-01 5.999999999999999778e-01 0.000000000000000000e+00 4.000000000000000222e-01 2.000000000000000111e-01 2.000000000000000111e-01 0.000000000000000000e+00 0.000000000000000000e+00 0.000000000000000000e+00 0.000000000000000000e+00 0.000000000000000000e+00 0.000000000000000000e+00 0.000000000000000000e+00 0.000000000000000000e+00 0.000000000000000000e+00 0.000000000000000000e+00 0.000000000000000000e+00 0.000000000000000000e+00 0.000000000000000000e+00 0.000000000000000000e+00 0.000000000000000000e+00 0.000000000000000000e+00 0.000000000000000000e+00 0.000000000000000000e+00 0.000000000000000000e+00 0.000000000000000000e+00 0.000000000000000000e+00 0.000000000000000000e+00 0.000000000000000000e+00 0.000000000000000000e+00 0.000000000000000000e+00 0.000000000000000000e+00 0.000000000000000000e+00 0.000000000000000000e+00
2.000000000000000111e-01 2.000000000000000111e-01 2.000000000000000111e-01 0.000000000000000000e+00 2.000000000000000111e-01 2.000000000000000111e-01 2.000000000000000111e-01 0.000000000000000000e+00 0.000000000000000000e+00 0.000000000000000000e+00 2.000000000000000111e-01 2.000000000000000111e-01 0.000000000000000000e+00 2.000000000000000111e-01 4.000000000000000222e-01 2.000000000000000111e-01 0.000000000000000000e+00 0.000000000000000000e+00 2.000000000000000111e-01 4.000000000000000222e-01 0.000000000000000000e+00 2.000000000000000111e-01 0.000000000000000000e+00 2.000000000000000111e-01 0.000000000000000000e+00 0.000000000000000000e+00 2.000000000000000111e-01 2.000000000000000111e-01 2.000000000000000111e-01 4.000000000000000222e-01 2.000000000000000111e-01 2.000000000000000111e-01 0.000000000000000000e+00 0.000000000000000000e+00 0.000000000000000000e+00 0.000000000000000000e+00 0.000000000000000000e+00 0.000000000000000000e+00 0.000000000000000000e+00 0.000000000000000000e+00 0.000000000000000000e+00 0.000000000000000000e+00 0.000000000000000000e+00 0.000000000000000000e+00 0.000000000000000000e+00 0.000000000000000000e+00 0.000000000000000000e+00 0.000000000000000000e+00 0.000000000000000000e+00 0.000000000000000000e+00 0.000000000000000000e+00 0.000000000000000000e+00 0.000000000000000000e+00 0.000000000000000000e+00 0.000000000000000000e+00 0.000000000000000000e+00 0.000000000000000000e+00 0.000000000000000000e+00 0.000000000000000000e+00 0.000000000000000000e+00 0.000000000000000000e+00
4.000000000000000222e-01 0.000000000000000000e+00 0.000000000000000000e+00 0.000000000000000000e+00 5.999999999999999778e-01 2.000000000000000111e-01 2.000000000000000111e-01 4.000000000000000222e-01 0.000000000000000000e+00 0.000000000000000000e+00 0.000000000000000000e+00 2.000000000000000111e-01 0.000000000000000000e+00 4.000000000000000222e-01 0.000000000000000000e+00 0.000000000000000000e+00 4.000000000000000222e-01 2.000000000000000111e-01 0.000000000000000000e+00 2.000000000000000111e-01 4.000000000000000222e-01 5.999999999999999778e-01 0.000000000000000000e+00 0.000000000000000000e+00 0.000000000000000000e+00 2.000000000000000111e-01 2.000000000000000111e-01 2.000000000000000111e-01 4.000000000000000222e-01 0.000000000000000000e+00 0.000000000000000000e+00 4.000000000000000222e-01 0.000000000000000000e+00 0.000000000000000000e+00 0.000000000000000000e+00 0.000000000000000000e+00 0.000000000000000000e+00 0.000000000000000000e+00 0.000000000000000000e+00 0.000000000000000000e+00 0.000000000000000000e+00 0.000000000000000000e+00 0.000000000000000000e+00 0.000000000000000000e+00 0.000000000000000000e+00 0.000000000000000000e+00 0.000000000000000000e+00 0.000000000000000000e+00 0.000000000000000000e+00 0.000000000000000000e+00 0.000000000000000000e+00 0.000000000000000000e+00 0.000000000000000000e+00 0.000000000000000000e+00 0.000000000000000000e+00 0.000000000000000000e+00 0.000000000000000000e+00 0.000000000000000000e+00 0.000000000000000000e+00 0.000000000000000000e+00 0.000000000000000000e+00
2.000000000000000111e-01 5.999999999999999778e-01 2.000000000000000111e-01 0.000000000000000000e+00 2.000000000000000111e-01 5.999999999999999778e-01 0.000000000000000000e+00 2.000000000000000111e-01 2.000000000000000111e-01 2.000000000000000111e-01 0.000000000000000000e+00 5.999999999999999778e-01 0.000000000000000000e+00 2.000000000000000111e-01 2.000000000000000111e-01 2.000000000000000111e-01 0.000000000000000000e+00 0.000000000000000000e+00 0.000000000000000000e+00 2.000000000000000111e-01 0.000000000000000000e+00 0.000000000000000000e+00 0.000000000000000000e+00 4.000000000000000222e-01 2.000000000000000111e-01 0.000000000000000000e+00 4.000000000000000222e-01 0.000000000000000000e+00 0.000000000000000000e+00 4.000000000000000222e-01 2.000000000000000111e-01 2.000000000000000111e-01 2.000000000000000111e-01 0.000000000000000000e+00 0.000000000000000000e+00 0.000000000000000000e+00 0.000000000000000000e+00 0.000000000000000000e+00 0.000000000000000000e+00 0.000000000000000000e+00 0.000000000000000000e+00 0.000000000000000000e+00 0.000000000000000000e+00 0.000000000000000000e+00 0.000000000000000000e+00 0.000000000000000000e+00 0.000000000000000000e+00 0.000000000000000000e+00 0.000000000000000000e+00 0.000000000000000000e+00 0.000000000000000000e+00 0.000000000000000000e+00 0.000000000000000000e+00 0.000000000000000000e+00 0.000000000000000000e+00 0.000000000000000000e+00 0.000000000000000000e+00 0.000000000000000000e+00 0.000000000000000000e+00 0.000000000000000000e+00 0.000000000000000000e+00
0.000000000000000000e+00 0.000000000000000000e+00 2.000000000000000111e-01 2.000000000000000111e-01 4.000000000000000222e-01 2.000000000000000111e-01 2.000000000000000111e-01 0.000000000000000000e+00 0.000000000000000000e+00 0.000000000000000000e+00 2.000000000000000111e-01 0.000000000000000000e+00 2.000000000000000111e-01 2.000000000000000111e-01 4.000000000000000222e-01 2.000000000000000111e-01 0.000000000000000000e+00 0.000000000000000000e+00 4.000000000000000222e-01 2.000000000000000111e-01 2.000000000000000111e-01 0.000000000000000000e+00 2.000000000000000111e-01 2.000000000000000111e-01 0.000000000000000000e+00 5.999999999999999778e-01 4.000000000000000222e-01 2.000000000000000111e-01 5.999999999999999778e-01 2.000000000000000111e-01 0.000000000000000000e+00 0.000000000000000000e+00 2.000000000000000111e-01 0.000000000000000000e+00 0.000000000000000000e+00 0.000000000000000000e+00 0.000000000000000000e+00 0.000000000000000000e+00 0.000000000000000000e+00 0.000000000000000000e+00 0.000000000000000000e+00 0.000000000000000000e+00 0.000000000000000000e+00 0.000000000000000000e+00 0.000000000000000000e+00 0.000000000000000000e+00 0.000000000000000000e+00 0.000000000000000000e+00 0.000000000000000000e+00 0.000000000000000000e+00 0.000000000000000000e+00 0.000000000000000000e+00 0.000000000000000000e+00 0.000000000000000000e+00 0.000000000000000000e+00 0.000000000000000000e+00 0.000000000000000000e+00 0.000000000000000000e+00 0.000000000000000000e+00 0.000000000000000000e+00 0.000000000000000000e+00
2.000000000000000111e-01 0.000000000000000000e+00 4.000000000000000222e-01 0.000000000000000000e+00 0.000000000000000000e+00 0.000000000000000000e+00 2.000000000000000111e-01 0.000000000000000000e+00 2.000000000000000111e-01 0.000000000000000000e+00 2.000000000000000111e-01 2.000000000000000111e-01 2.000000000000000111e-01 4.000000000000000222e-01 2.000000000000000111e-01 0.000000000000000000e+00 0.000000000000000000e+00 0.000000000000000000e+00 4.000000000000000222e-01 0.000000000000000000e+00 0.000000000000000000e+00 2.000000000000000111e-01 2.000000000000000111e-01 0.000000000000000000e+00 2.000000000000000111e-01 2.000000000000000111e-01 0.000000000000000000e+00 2.000000000000000111e-01 0.000000000000000000e+00 2.000000000000000111e-01 2.000000000000000111e-01 4.000000000000000222e-01 5.999999999999999778e-01 0.000000000000000000e+00 0.000000000000000000e+00 0.000000000000000000e+00 0.000000000000000000e+00 0.000000000000000000e+00 0.000000000000000000e+00 0.000000000000000000e+00 0.000000000000000000e+00 0.000000000000000000e+00 0.000000000000000000e+00 0.000000000000000000e+00 0.000000000000000000e+00 0.000000000000000000e+00 0.000000000000000000e+00 0.000000000000000000e+00 0.000000000000000000e+00 0.000000000000000000e+00 0.000000000000000000e+00 0.000000000000000000e+00 0.000000000000000000e+00 0.000000000000000000e+00 0.000000000000000000e+00 0.000000000000000000e+00 0.000000000000000000e+00 0.000000000000000000e+00 0.000000000000000000e+00 0.000000000000000000e+00 0.000000000000000000e+00
2.000000000000000111e-01 2.000000000000000111e-01 0.000000000000000000e+00 2.000000000000000111e-01 2.000000000000000111e-01 2.000000000000000111e-01 2.000000000000000111e-01 5.999999999999999778e-01 2.000000000000000111e-01 0.000000000000000000e+00 0.000000000000000000e+00 4.000000000000000222e-01 2.000000000000000111e-01 2.000000000000000111e-01 2.000000000000000111e-01 2.000000000000000111e-01 2.000000000000000111e-01 2.000000000000000111e-01 0.000000000000000000e+00 0.000000000000000000e+00 2.000000000000000111e-01 0.000000000000000000e+00 2.000000000000000111e-01 4.000000000000000222e-01 2.000000000000000111e-01 2.000000000000000111e-01 4.000000000000000222e-01 2.000000000000000111e-01 2.000000000000000111e-01 0.000000000000000000e+00 2.000000000000000111e-01 4.000000000000000222e-01 2.000000000000000111e-01 0.000000000000000000e+00 0.000000000000000000e+00 0.000000000000000000e+00 0.000000000000000000e+00 0.000000000000000000e+00 0.000000000000000000e+00 0.000000000000000000e+00 0.000000000000000000e+00 0.000000000000000000e+00 0.000000000000000000e+00 0.000000000000000000e+00 0.000000000000000000e+00 0.000000000000000000e+00 0.000000000000000000e+00 0.000000000000000000e+00 0.000000000000000000e+00 0.000000000000000000e+00 0.000000000000000000e+00 0.000000000000000000e+00 0.000000000000000000e+00 0.000000000000000000e+00 0.000000000000000000e+00 0.000000000000000000e+00 0.000000000000000000e+00 0.000000000000000000e+00 0.000000000000000000e+00 0.000000000000000000e+00 0.000000000000000000e+00
2.000000000000000111e-01 2.000000000000000111e-01 2.000000000000000111e-01 0.000000000000000000e+00 2.000000000000000111e-01 2.000000000000000111e-01 2.000000000000000111e-01 0.000000000000000000e+00 4.000000000000000222e-01 2.000000000000000111e-01 0.000000000000000000e+00 2.000000000000000111e-01 2.000000000000000111e-01 4.000000000000000222e-01 0.000000000000000000e+00 0.000000000000000000e+00 0.000000000000000000e+00 0.000000000000000000e+00 0.000000000000000000e+00 2.000000000000000111e-01 4.000000000000000222e-01 2.000000000000000111e-01 2.000000000000000111e-01 0.000000000000000000e+00 5.999999999999999778e-01 0.000000000000000000e+00 0.000000000000000000e+00 4.000000000000000222e-01 0.000000000000000000e+00 2.000000000000000111e-01 0.000000000000000000e+00 2.000000000000000111e-01 2.000000000000000111e-01 0.000000000000000000e+00 0.000000000000000000e+00 0.000000000000000000e+00 0.000000000000000000e+00 0.000000000000000000e+00 0.000000000000000000e+00 0.000000000000000000e+00 0.000000000000000000e+00 0.000000000000000000e+00 0.000000000000000000e+00 0.000000000000000000e+00 0.000000000000000000e+00 0.000000000000000000e+00 0.000000000000000000e+00 0.000000000000000000e+00 0.000000000000000000e+00 0.000000000000000000e+00 0.000000000000000000e+00 0.000000000000000000e+00 0.000000000000000000e+00 0.000000000000000000e+00 0.000000000000000000e+00 0.000000000000000000e+00 0.000000000000000000e+00 0.000000000000000000e+00 0.000000000000000000e+00 0.000000000000000000e+00 0.000000000000000000e+00
2.000000000000000111e-01 2.000000000000000111e-01 0.000000000000000000e+00 5.999999999999999778e-01 5.999999999999999778e-01 2.000000000000000111e-01 2.000000000000000111e-01 0.000000000000000000e+00 0.000000000000000000e+00 0.000000000000000000e+00 0.000000000000000000e+00 0.000000000000000000e+00 0.000000000000000000e+00 0.000000000000000000e+00 0.000000000000000000e+00 2.000000000000000111e-01 2.000000000000000111e-01 4.000000000000000222e-01 4.000000000000000222e-01 0.000000000000000000e+00 2.000000000000000111e-01 0.000000000000000000e+00 2.000000000000000111e-01 4.000000000000000222e-01 2.000000000000000111e-01 0.000000000000000000e+00 2.000000000000000111e-01 2.000000000000000111e-01 0.000000000000000000e+00 2.000000000000000111e-01 0.000000000000000000e+00 0.000000000000000000e+00 0.000000000000000000e+00 0.000000000000000000e+00 0.000000000000000000e+00 0.000000000000000000e+00 0.000000000000000000e+00 0.000000000000000000e+00 0.000000000000000000e+00 0.000000000000000000e+00 0.000000000000000000e+00 0.000000000000000000e+00 0.000000000000000000e+00 0.000000000000000000e+00 0.000000000000000000e+00 0.000000000000000000e+00 0.000000000000000000e+00 0.000000000000000000e+00 0.000000000000000000e+00 0.000000000000000000e+00 0.000000000000000000e+00 0.000000000000000000e+00 0.000000000000000000e+00 0.000000000000000000e+00 0.000000000000000000e+00 0.000000000000000000e+00 0.000000000000000000e+00 0.000000000000000000e+00 0.000000000000000000e+00 0.000000000000000000e+00 0.000000000000000000e+00
0.000000000000000000e+00 4.000000000000000222e-01 0.000000000000000000e+00 0.000000000000000000e+00 2.000000000000000111e-01 2.000000000000000111e-01 0.000000000000000000e+00 0.000000000000000000e+00 2.000000000000000111e-01 4.000000000000000222e-01 0.000000000000000000e+00 4.000000000000000222e-01 0.000000000000000000e+00 0.000000000000000000e+00 0.000000000000000000e+00 0.000000000000000000e+00 2.000000000000000111e-01 2.000000000000000111e-01 0.000000000000000000e+00 5.999999999999999778e-01 0.000000000000000000e+00 0.000000000000000000e+00 2.000000000000000111e-01 2.000000000000000111e-01 4.000000000000000222e-01 2.000000000000000111e-01 0.000000000000000000e+00 2.000000000000000111e-01 4.000000000000000222e-01 0.000000000000000000e+00 0.000000000000000000e+00 0.000000000000000000e+00 0.000000000000000000e+00 0.000000000000000000e+00 0.000000000000000000e+00 0.000000000000000000e+00 0.000000000000000000e+00 0.000000000000000000e+00 0.000000000000000000e+00 0.000000000000000000e+00 0.000000000000000000e+00 0.000000000000000000e+00 0.000000000000000000e+00 0.000000000000000000e+00 0.000000000000000000e+00 0.000000000000000000e+00 0.000000000000000000e+00 0.000000000000000000e+00 0.000000000000000000e+00 0.000000000000000000e+00 0.000000000000000000e+00 0.000000000000000000e+00 0.000000000000000000e+00 0.000000000000000000e+00 0.000000000000000000e+00 0.000000000000000000e+00 0.000000000000000000e+00 0.000000000000000000e+00 0.000000000000000000e+00 0.000000000000000000e+00 0.000000000000000000e+00
4.000000000000000222e-01 0.000000000000000000e+00 4.000000000000000222e-01 4.000000000000000222e-01 0.000000000000000000e+00 2.000000000000000111e-01 0.000000000000000000e+00 4.000000000000000222e-01 4.000000000000000222e-01 2.000000000000000111e-01 2.000000000000000111e-01 4.000000000000000222e-01 0.000000000000000000e+00 0.000000000000000000e+00 2.000000000000000111e-01 0.000000000000000000e+00 2.000000000000000111e-01 0.000000000000000000e+00 2.000000000000000111e-01 4.000000000000000222e-01 0.000000000000000000e+00 0.000000000000000000e+00 0.000000000000000000e+00 2.000000000000000111e-01 2.000000000000000111e-01 2.000000000000000111e-01 2.000000000000000111e-01 0.000000000000000000e+00 0.000000000000000000e+00 4.000000000000000222e-01 2.000000000000000111e-01 0.000000000000000000e+00 2.000000000000000111e-01 0.000000000000000000e+00 0.000000000000000000e+00 0.000000000000000000e+00 0.000000000000000000e+00 0.000000000000000000e+00 0.000000000000000000e+00 0.000000000000000000e+00 0.000000000000000000e+00 0.000000000000000000e+00 0.000000000000000000e+00 0.000000000000000000e+00 0.000000000000000000e+00 0.000000000000000000e+00 0.000000000000000000e+00 0.000000000000000000e+00 0.000000000000000000e+00 0.000000000000000000e+00 0.000000000000000000e+00 0.000000000000000000e+00 0.000000000000000000e+00 0.000000000000000000e+00 0.000000000000000000e+00 0.000000000000000000e+00 0.000000000000000000e+00 0.000000000000000000e+00 0.000000000000000000e+00 0.000000000000000000e+00 0.000000000000000000e+00
0.000000000000000000e+00 0.000000000000000000e+00 2.000000000000000111e-01 0.000000000000000000e+00 2.000000000000000111e-01 4.000000000000000222e-01 4.000000000000000222e-01 2.000000000000000111e-01 2.000000000000000111e-01 2.000000000000000111e-01 0.000000000000000000e+00 5.999999999999999778e-01 2.000000000000000111e-01 2.000000000000000111e-01 0.000000000000000000e+00 0.000000000000000000e+00 0.000000000000000000e+00 0.000000000000000000e+00 0.000000000000000000e+00 2.000000000000000111e-01 0.000000000000000000e+00 2.000000000000000111e-01 2.000000000000000111e-01 0.000000000000000000e+00 2.000000000000000111e-01 0.000000000000000000e+00 0.000000000000000000e+00 0.000000000000000000e+00 4.000000000000000222e-01 2.000000000000000111e-01 0.000000000000000000e+00 2.000000000000000111e-01 4.000000000000000222e-01 0.000000000000000000e+00 0.000000000000000000e+00 0.000000000000000000e+00 0.000000000000000000e+00 0.000000000000000000e+00 0.000000000000000000e+00 0.000000000000000000e+00 0.000000000000000000e+00 0.000000000000000000e+00 0.000000000000000000e+00 0.000000000000000000e+00 0.000000000000000000e+00 0.000000000000000000e+00 0.000000000000000000e+00 0.000000000000000000e+00 0.000000000000000000e+00 0.000000000000000000e+00 0.000000000000000000e+00 0.000000000000000000e+00 0.000000000000000000e+00 0.000000000000000000e+00 0.000000000000000000e+00 0.000000000000000000e+00 0.000000000000000000e+00 0.000000000000000000e+00 0.000000000000000000e+00 0.000000000000000000e+00 0.000000000000000000e+00
0.000000000000000000e+00 2.000000000000000111e-01 4.000000000000000222e-01 2.000000000000000111e-01 2.000000000000000111e-01 0.000000000000000000e+00 2.000000000000000111e-01 2.000000000000000111e-01 0.000000000000000000e+00 2.000000000000000111e-01 2.000000000000000111e-01 0.000000000000000000e+00 2.000000000000000111e-01 2.000000000000000111e-01 2.000000000000000111e-01 0.000000000000000000e+00 2.000000000000000111e-01 0.000000000000000000e+00 0.000000000000000000e+00 2.000000000000000111e-01 2.000000000000000111e-01 2.000000000000000111e-01 0.000000000000000000e+00 2.000000000000000111e-01 2.000000000000000111e-01 0.000000000000000000e+00 0.000000000000000000e+00 0.000000000000000000e+00 0.000000000000000000e+00 2.000000000000000111e-01 2.000000000000000111e-01 4.000000000000000222e-01 0.000000000000000000e+00 0.000000000000000000e+00 0.000000000000000000e+00 0.000000000000000000e+00 0.000000000000000000e+00 0.000000000000000000e+00 0.000000000000000000e+00 0.000000000000000000e+00 0.000000000000000000e+00 0.000000000000000000e+00 0.000000000000000000e+00 0.000000000000000000e+00 0.000000000000000000e+00 0.000000000000000000e+00 0.000000000000000000e+00 0.000000000000000000e+00 0.000000000000000000e+00 0.000000000000000000e+00 0.000000000000000000e+00 0.000000000000000000e+00 0.000000000000000000e+00 0.000000000000000000e+00 0.000000000000000000e+00 0.000000000000000000e+00 0.000000000000000000e+00 0.000000000000000000e+00 0.000000000000000000e+00 0.000000000000000000e+00 0.000000000000000000e+00
0.000000000000000000e+00 5.999999999999999778e-01 5.999999999999999778e-01 2.000000000000000111e-01 0.000000000000000000e+00 0.000000000000000000e+00 0.000000000000000000e+00 2.000000000000000111e-01 2.000000000000000111e-01 4.000000000000000222e-01 2.000000000000000111e-01 0.000000000000000000e+00 2.000000000000000111e-01 2.000000000000000111e-01 2.000000000000000111e-01 0.000000000000000000e+00 2.000000000000000111e-01 4.000000000000000222e-01 0.000000000000000000e+00 2.000000000000000111e-01 2.000000000000000111e-01 0.000000000000000000e+00 0.000000000000000000e+00 0.000000000000000000e+00 4.000000000000000222e-01 0.000000000000000000e+00 2.000000000000000111e-01 2.000000000000000111e-01 4.000000000000000222e-01 4.000000000000000222e-01 0.000000000000000000e+00 2.000000000000000111e-01 2.000000000000000111e-01 0.000000000000000000e+00 0.000000000000000000e+00 0.000000000000000000e+00 0.000000000000000000e+00 0.000000000000000000e+00 0.000000000000000000e+00 0.000000000000000000e+00 0.000000000000000000e+00 0.000000000000000000e+00 0.000000000000000000e+00 0.000000000000000000e+00 0.000000000000000000e+00 0.000000000000000000e+00 0.000000000000000000e+00 0.000000000000000000e+00 0.000000000000000000e+00 0.000000000000000000e+00 0.000000000000000000e+00 0.000000000000000000e+00 0.000000000000000000e+00 0.000000000000000000e+00 0.000000000000000000e+00 0.000000000000000000e+00 0.000000000000000000e+00 0.000000000000000000e+00 0.000000000000000000e+00 0.000000000000000000e+00 0.000000000000000000e+00
0.000000000000000000e+00 0.000000000000000000e+00 0.000000000000000000e+00 0.000000000000000000e+00 0.000000000000000000e+00 0.000000000000000000e+00 0.000000000000000000e+00 0.000000000000000000e+00 0.000000000000000000e+00 0.000000000000000000e+00 0.000000000000000000e+00 0.000000000000000000e+00 0.000000000000000000e+00 0.000000000000000000e+00 0.000000000000000000e+00 0.000000000000000000e+00 0.000000000000000000e+00 0.000000000000000000e+00 0.000000000000000000e+00 0.000000000000000000e+00 0.000000000000000000e+00 0.000000000000000000e+00 0.000000000000000000e+00 0.000000000000000000e+00 0.000000000000000000e+00 2.000000000000000111e-01 0.000000000000000000e+00 0.000000000000000000e+00 0.000000000000000000e+00 0.000000000000000000e+00 0.000000000000000000e+00 2.000000000000000111e-01 2.000000000000000111e-01 0.000000000000000000e+00 0.000000000000000000e+00 0.000000000000000000e+00 0.000000000000000000e+00 0.000000000000000000e+00 0.000000000000000000e+00 0.000000000000000000e+00 0.000000000000000000e+00 0.000000000000000000e+00 0.000000000000000000e+00 0.000000000000000000e+00 0.000000000000000000e+00 0.000000000000000000e+00 0.000000000000000000e+00 0.000000000000000000e+00 0.000000000000000000e+00 0.000000000000000000e+00 0.000000000000000000e+00 0.000000000000000000e+00 0.000000000000000000e+00 0.000000000000000000e+00 0.000000000000000000e+00 0.000000000000000000e+00 0.000000000000000000e+00 0.000000000000000000e+00 0.000000000000000000e+00 0.000000000000000000e+00 0.000000000000000000e+00
0.000000000000000000e+00 0.000000000000000000e+00 0.000000000000000000e+00 0.000000000000000000e+00 0.000000000000000000e+00 0.000000000000000000e+00 0.000000000000000000e+00 0.000000000000000000e+00 0.000000000000000000e+00 0.000000000000000000e+00 0.000000000000000000e+00 0.000000000000000000e+00 0.000000000000000000e+00 0.000000000000000000e+00 0.000000000000000000e+00 0.000000000000000000e+00 0.000000000000000000e+00 0.000000000000000000e+00 0.000000000000000000e+00 0.000000000000000000e+00 0.000000000000000000e+00 0.000000000000000000e+00 0.000000000000000000e+00 0.000000000000000000e+00 0.000000000000000000e+00 0.000000000000000000e+00 0.000000000000000000e+00 0.000000000000000000e+00 0.000000000000000000e+00 0.000000000000000000e+00 0.000000000000000000e+00 0.000000000000000000e+00 0.000000000000000000e+00 0.000000000000000000e+00 0.000000000000000000e+00 0.000000000000000000e+00 0.000000000000000000e+00 0.000000000000000000e+00 0.000000000000000000e+00 0.000000000000000000e+00 0.000000000000000000e+00 0.000000000000000000e+00 0.000000000000000000e+00 0.000000000000000000e+00 0.000000000000000000e+00 0.000000000000000000e+00 0.000000000000000000e+00 0.000000000000000000e+00 0.000000000000000000e+00 0.000000000000000000e+00 0.000000000000000000e+00 0.000000000000000000e+00 0.000000000000000000e+00 0.000000000000000000e+00 0.000000000000000000e+00 0.000000000000000000e+00 0.000000000000000000e+00 0.000000000000000000e+00 0.000000000000000000e+00 0.000000000000000000e+00 0.000000000000000000e+00
0.000000000000000000e+00 0.000000000000000000e+00 0.000000000000000000e+00 0.000000000000000000e+00 0.000000000000000000e+00 0.000000000000000000e+00 0.000000000000000000e+00 0.000000000000000000e+00 0.000000000000000000e+00 0.000000000000000000e+00 0.000000000000000000e+00 0.000000000000000000e+00 0.000000000000000000e+00 0.000000000000000000e+00 0.000000000000000000e+00 0.000000000000000000e+00 0.000000000000000000e+00 0.000000000000000000e+00 0.000000000000000000e+00 0.000000000000000000e+00 0.000000000000000000e+00 0.000000000000000000e+00 0.000000000000000000e+00 0.000000000000000000e+00 0.000000000000000000e+00 0.000000000000000000e+00 0.000000000000000000e+00 0.000000000000000000e+00 0.000000000000000000e+00 0.000000000000000000e+00 0.000000000000000000e+00 0.000000000000000000e+00 0.000000000000000000e+00 0.000000000000000000e+00 0.000000000000000000e+00 0.000000000000000000e+00 0.000000000000000000e+00 0.000000000000000000e+00 0.000000000000000000e+00 0.000000000000000000e+00 0.000000000000000000e+00 0.000000000000000000e+00 0.000000000000000000e+00 0.000000000000000000e+00 0.000000000000000000e+00 0.000000000000000000e+00 0.000000000000000000e+00 0.000000000000000000e+00 0.000000000000000000e+00 0.000000000000000000e+00 0.000000000000000000e+00 0.000000000000000000e+00 0.000000000000000000e+00 0.000000000000000000e+00 0.000000000000000000e+00 0.000000000000000000e+00 0.000000000000000000e+00 0.000000000000000000e+00 0.000000000000000000e+00 0.000000000000000000e+00 0.000000000000000000e+00
0.000000000000000000e+00 0.000000000000000000e+00 0.000000000000000000e+00 0.000000000000000000e+00 0.000000000000000000e+00 0.000000000000000000e+00 0.000000000000000000e+00 0.000000000000000000e+00 0.000000000000000000e+00 0.000000000000000000e+00 0.000000000000000000e+00 0.000000000000000000e+00 0.000000000000000000e+00 0.000000000000000000e+00 0.000000000000000000e+00 0.000000000000000000e+00 0.000000000000000000e+00 0.000000000000000000e+00 0.000000000000000000e+00 0.000000000000000000e+00 0.000000000000000000e+00 0.000000000000000000e+00 0.000000000000000000e+00 0.000000000000000000e+00 0.000000000000000000e+00 0.000000000000000000e+00 0.000000000000000000e+00 0.000000000000000000e+00 0.000000000000000000e+00 0.000000000000000000e+00 0.000000000000000000e+00 2.000000000000000111e-01 0.000000000000000000e+00 0.000000000000000000e+00 0.000000000000000000e+00 0.000000000000000000e+00 0.000000000000000000e+00 0.000000000000000000e+00 0.000000000000000000e+00 0.000000000000000000e+00 0.000000000000000000e+00 0.000000000000000000e+00 0.000000000000000000e+00 0.000000000000000000e+00 0.000000000000000000e+00 0.000000000000000000e+00 0.000000000000000000e+00 0.000000000000000000e+00 0.000000000000000000e+00 0.000000000000000000e+00 0.000000000000000000e+00 0.000000000000000000e+00 0.000000000000000000e+00 0.000000000000000000e+00 0.000000000000000000e+00 0.000000000000000000e+00 0.000000000000000000e+00 0.000000000000000000e+00 0.000000000000000000e+00 0.000000000000000000e+00 0.000000000000000000e+00
0.000000000000000000e+00 0.000000000000000000e+00 0.000000000000000000e+00 0.000000000000000000e+00 0.000000000000000000e+00 0.000000000000000000e+00 0.000000000000000000e+00 0.000000000000000000e+00 0.000000000000000000e+00 0.000000000000000000e+00 0.000000000000000000e+00 0.000000000000000000e+00 0.000000000000000000e+00 0.000000000000000000e+00 0.000000000000000000e+00 0.000000000000000000e+00 0.000000000000000000e+00 0.000000000000000000e+00 0.000000000000000000e+00 0.000000000000000000e+00 0.000000000000000000e+00 0.000000000000000000e+00 0.000000000000000000e+00 0.000000000000000000e+00 0.000000000000000000e+00 0.000000000000000000e+00 0.000000000000000000e+00 0.000000000000000000e+00 0.000000000000000000e+00 0.000000000000000000e+00 0.000000000000000000e+00 0.000000000000000000e+00 0.000000000000000000e+00 0.000000000000000000e+00 0.000000000000000000e+00 0.000000000000000000e+00 0.000000000000000000e+00 0.000000000000000000e+00 0.000000000000000000e+00 0.000000000000000000e+00 0.000000000000000000e+00 0.000000000000000000e+00 0.000000000000000000e+00 0.000000000000000000e+00 0.000000000000000000e+00 0.000000000000000000e+00 0.000000000000000000e+00 0.000000000000000000e+00 0.000000000000000000e+00 0.000000000000000000e+00 0.000000000000000000e+00 0.000000000000000000e+00 0.000000000000000000e+00 0.000000000000000000e+00 0.000000000000000000e+00 0.000000000000000000e+00 0.000000000000000000e+00 0.000000000000000000e+00 0.000000000000000000e+00 0.000000000000000000e+00 0.000000000000000000e+00
0.000000000000000000e+00 0.000000000000000000e+00 0.000000000000000000e+00 0.000000000000000000e+00 0.000000000000000000e+00 0.000000000000000000e+00 0.000000000000000000e+00 0.000000000000000000e+00 0.000000000000000000e+00 0.000000000000000000e+00 0.000000000000000000e+00 0.000000000000000000e+00 0.000000000000000000e+00 2.000000000000000111e-01 0.000000000000000000e+00 2.000000000000000111e-01 0.000000000000000000e+00 0.000000000000000000e+00 0.000000000000000000e+00 2.000000000000000111e-01 0.000000000000000000e+00 0.000000000000000000e+00 0.000000000000000000e+00 0.000000000000000000e+00 0.000000000000000000e+00 0.000000000000000000e+00 0.000000000000000000e+00 2.000000000000000111e-01 0.000000000000000000e+00 0.000000000000000000e+00 0.000000000000000000e+00 0.000000000000000000e+00 0.000000000000000000e+00 0.000000000000000000e+00 0.000000000000000000e+00 0.000000000000000000e+00 0.000000000000000000e+00 0.000000000000000000e+00 0.000000000000000000e+00 0.000000000000000000e+00 0.000000000000000000e+00 0.000000000000000000e+00 0.000000000000000000e+00 0.000000000000000000e+00 0.000000000000000000e+00 0.000000000000000000e+00 0.000000000000000000e+00 0.000000000000000000e+00 0.000000000000000000e+00 0.000000000000000000e+00 0.000000000000000000e+00 0.000000000000000000e+00 0.000000000000000000e+00 0.000000000000000000e+00 0.000000000000000000e+00 0.000000000000000000e+00 0.000000000000000000e+00 0.000000000000000000e+00 0.000000000000000000e+00 0.000000000000000000e+00 0.000000000000000000e+00
0.000000000000000000e+00 0.000000000000000000e+00 0.000000000000000000e+00 0.000000000000000000e+00 0.000000000000000000e+00 0.000000000000000000e+00 0.000000000000000000e+00 0.000000000000000000e+00 0.000000000000000000e+00 0.000000000000000000e+00 0.000000000000000000e+00 0.000000000000000000e+00 0.000000000000000000e+00 0.000000000000000000e+00 0.000000000000000000e+00 0.000000000000000000e+00 0.000000000000000000e+00 0.000000000000000000e+00 0.000000000000000000e+00 0.000000000000000000e+00 0.000000000000000000e+00 0.000000000000000000e+00 0.000000000000000000e+00 0.000000000000000000e+00 0.000000000000000000e+00 0.000000000000000000e+00 0.000000000000000000e+00 0.000000000000000000e+00 0.000000000000000000e+00 0.000000000000000000e+00 0.000000000000000000e+00 0.000000000000000000e+00 0.000000000000000000e+00 0.000000000000000000e+00 0.000000000000000000e+00 0.000000000000000000e+00 0.000000000000000000e+00 0.000000000000000000e+00 0.000000000000000000e+00 0.000000000000000000e+00 0.000000000000000000e+00 0.000000000000000000e+00 0.000000000000000000e+00 0.000000000000000000e+00 0.000000000000000000e+00 0.000000000000000000e+00 0.000000000000000000e+00 0.000000000000000000e+00 0.000000000000000000e+00 0.000000000000000000e+00 0.000000000000000000e+00 0.000000000000000000e+00 0.000000000000000000e+00 0.000000000000000000e+00 0.000000000000000000e+00 0.000000000000000000e+00 0.000000000000000000e+00 0.000000000000000000e+00 0.000000000000000000e+00 0.000000000000000000e+00 0.000000000000000000e+00
0.000000000000000000e+00 0.000000000000000000e+00 0.000000000000000000e+00 0.000000000000000000e+00 0.000000000000000000e+00 0.000000000000000000e+00 0.000000000000000000e+00 2.000000000000000111e-01 0.000000000000000000e+00 0.000000000000000000e+00 0.000000000000000000e+00 0.000000000000000000e+00 0.000000000000000000e+00 0.000000000000000000e+00 0.000000000000000000e+00 0.000000000000000000e+00 0.000000000000000000e+00 2.000000000000000111e-01 0.000000000000000000e+00 0.000000000000000000e+00 0.000000000000000000e+00 0.000000000000000000e+00 0.000000000000000000e+00 0.000000000000000000e+00 0.000000000000000000e+00 0.000000000000000000e+00 0.000000000000000000e+00 0.000000000000000000e+00 0.000000000000000000e+00 0.000000000000000000e+00 0.000000000000000000e+00 0.000000000000000000e+00 0.000000000000000000e+00 0.000000000000000000e+00 2.000000000000000111e-01 0.000000000000000000e+00 0.000000000000000000e+00 0.000000000000000000e+00 0.000000000000000000e+00 0.000000000000000000e+00 0.000000000000000000e+00 0.000000000000000000e+00 0.000000000000000000e+00 0.000000000000000000e+00 0.000000000000000000e+00 0.000000000000000000e+00 0.000000000000000000e+00 0.000000000000000000e+00 0.000000000000000000e+00 0.000000000000000000e+00 0.000000000000000000e+00 0.000000000000000000e+00 0.000000000000000000e+00 0.000000000000000000e+00 0.000000000000000000e+00 0.000000000000000000e+00 0.000000000000000000e+00 0.000000000000000000e+00 0.000000000000000000e+00 0.000000000000000000e+00 0.000000000000000000e+00
0.000000000000000000e+00 0.000000000000000000e+00 0.000000000000000000e+00 0.000000000000000000e+00 0.000000000000000000e+00 0.000000000000000000e+00 0.000000000000000000e+00 0.000000000000000000e+00 0.000000000000000000e+00 0.000000000000000000e+00 0.000000000000000000e+00 0.000000000000000000e+00 2.000000000000000111e-01 0.000000000000000000e+00 0.000000000000000000e+00 0.000000000000000000e+00 0.000000000000000000e+00 2.000000000000000111e-01 0.000000000000000000e+00 0.000000000000000000e+00 0.000000000000000000e+00 0.000000000000000000e+00 0.000000000000000000e+00 0.000000000000000000e+00 0.000000000000000000e+00 0.000000000000000000e+00 0.000000000000000000e+00 0.000000000000000000e+00 0.000000000000000000e+00 0.000000000000000000e+00 0.000000000000000000e+00 0.000000000000000000e+00 0.000000000000000000e+00 0.000000000000000000e+00 0.000000000000000000e+00 0.000000000000000000e+00 0.000000000000000000e+00 0.000000000000000000e+00 0.000000000000000000e+00 0.000000000000000000e+00 0.000000000000000000e+00 0.000000000000000000e+00 0.000000000000000000e+00 0.000000000000000000e+00 0.000000000000000000e+00 0.000000000000000000e+00 0.000000000000000000e+00 0.000000000000000000e+00 0.000000000000000000e+00 0.000000000000000000e+00 0.000000000000000000e+00 0.000000000000000000e+00 0.000000000000000000e+00 0.000000000000000000e+00 0.000000000000000000e+00 0.000000000000000000e+00 0.000000000000000000e+00 0.000000000000000000e+00 0.000000000000000000e+00 0.000000000000000000e+00 0.000000000000000000e+00
0.000000000000000000e+00 0.000000000000000000e+00 0.000000000000000000e+00 0.000000000000000000e+00 0.000000000000000000e+00 0.000000000000000000e+00 0.000000000000000000e+00 0.000000000000000000e+00 0.000000000000000000e+00 0.000000000000000000e+00 0.000000000000000000e+00 0.000000000000000000e+00 0.000000000000000000e+00 0.000000000000000000e+00 0.000000000000000000e+00 2.000000000000000111e-01 0.000000000000000000e+00 0.000000000000000000e+00 0.000000000000000000e+00 0.000000000000000000e+00 2.000000000000000111e-01 0.000000000000000000e+00 0.000000000000000000e+00 0.000000000000000000e+00 0.000000000000000000e+00 2.000000000000000111e-01 0.000000000000000000e+00 0.000000000000000000e+00 0.000000000000000000e+00 0.000000000000000000e+00 0.000000000000000000e+00 0.000000000000000000e+00 0.000000000000000000e+00 0.000000000000000000e+00 0.000000000000000000e+00 0.000000000000000000e+00 0.000000000000000000e+00 0.000000000000000000e+00 0.000000000000000000e+00 0.000000000000000000e+00 0.000000000000000000e+00 0.000000000000000000e+00 0.000000000000000000e+00 0.000000000000000000e+00 0.000000000000000000e+00 0.000000000000000000e+00 0.000000000000000000e+00 0.000000000000000000e+00 0.000000000000000000e+00 0.000000000000000000e+00 0.000000000000000000e+00 0.000000000000000000e+00 0.000000000000000000e+00 0.000000000000000000e+00 0.000000000000000000e+00 0.000000000000000000e+00 0.000000000000000000e+00 0.000000000000000000e+00 0.000000000000000000e+00 0.000000000000000000e+00 0.000000000000000000e+00
0.000000000000000000e+00 2.000000000000000111e-01 0.000000000000000000e+00 0.000000000000000000e+00 0.000000000000000000e+00 0.000000000000000000e+00 0.000000000000000000e+00 0.000000000000000000e+00 0.000000000000000000e+00 0.000000000000000000e+00 0.000000000000000000e+00 0.000000000000000000e+00 0.000000000000000000e+00 0.000000000000000000e+00 0.000000000000000000e+00 0.000000000000000000e+00 0.000000000000000000e+00 0.000000000000000000e+00 2.000000000000000111e-01 0.000000000000000000e+00 0.000000000000000000e+00 0.000000000000000000e+00 0.000000000000000000e+00 0.000000000000000000e+00 0.000000000000000000e+00 0.000000000000000000e+00 0.000000000000000000e+00 0.000000000000000000e+00 0.000000000000000000e+00 0.000000000000000000e+00 0.000000000000000000e+00 0.000000000000000000e+00 0.000000000000000000e+00 0.000000000000000000e+00 0.000000000000000000e+00 0.000000000000000000e+00 0.000000000000000000e+00 0.000000000000000000e+00 0.000000000000000000e+00 0.000000000000000000e+00 0.000000000000000000e+00 0.000000000000000000e+00 0.000000000000000000e+00 0.000000000000000000e+00 0.000000000000000000e+00 0.000000000000000000e+00 0.000000000000000000e+00 0.000000000000000000e+00 0.000000000000000000e+00 0.000000000000000000e+00 0.000000000000000000e+00 0.000000000000000000e+00 0.000000000000000000e+00 0.000000000000000000e+00 0.000000000000000000e+00 0.000000000000000000e+00 0.000000000000000000e+00 0.000000000000000000e+00 0.000000000000000000e+00 0.000000000000000000e+00 0.000000000000000000e+00
0.000000000000000000e+00 0.000000000000000000e+00 0.000000000000000000e+00 0.000000000000000000e+00 0.000000000000000000e+00 0.000000000000000000e+00 0.000000000000000000e+00 0.000000000000000000e+00 0.000000000000000000e+00 0.000000000000000000e+00 0.000000000000000000e+00 0.000000000000000000e+00 0.000000000000000000e+00 0.000000000000000000e+00 0.000000000000000000e+00 0.000000000000000000e+00 2.000000000000000111e-01 0.000000000000000000e+00 0.000000000000000000e+00 0.000000000000000000e+00 0.000000000000000000e+00 0.000000000000000000e+00 0.000000000000000000e+00 0.000000000000000000e+00 0.000000000000000000e+00 0.000000000000000000e+00 0.000000000000000000e+00 0.000000000000000000e+00 0.000000000000000000e+00 0.000000000000000000e+00 0.000000000000000000e+00 0.000000000000000000e+00 0.000000000000000000e+00 0.000000000000000000e+00 0.000000000000000000e+00 0.000000000000000000e+00 0.000000000000000000e+00 0.000000000000000000e+00 0.000000000000000000e+00 0.000000000000000000e+00 0.000000000000000000e+00 0.000000000000000000e+00 0.000000000000000000e+00 0.000000000000000000e+00 0.000000000000000000e+00 0.000000000000000000e+00 0.000000000000000000e+00 0.000000000000000000e+00 0.000000000000000000e+00 0.000000000000000000e+00 0.000000000000000000e+00 0.000000000000000000e+00 0.000000000000000000e+00 0.000000000000000000e+00 0.000000000000000000e+00 0.000000000000000000e+00 0.000000000000000000e+00 0.000000000000000000e+00 0.000000000000000000e+00 0.000000000000000000e+00 0.000000000000000000e+00
0.000000000000000000e+00 0.000000000000000000e+00 0.000000000000000000e+00 0.000000000000000000e+00 0.000000000000000000e+00 0.000000000000000000e+00 0.000000000000000000e+00 0.000000000000000000e+00 0.000000000000000000e+00 0.000000000000000000e+00 0.000000000000000000e+00 0.000000000000000000e+00 0.000000000000000000e+00 0.000000000000000000e+00 0.000000000000000000e+00 2.000000000000000111e-01 0.000000000000000000e+00 2.000000000000000111e-01 0.000000000000000000e+00 0.000000000000000000e+00 0.000000000000000000e+00 0.000000000000000000e+00 0.000000000000000000e+00 0.000000000000000000e+00 0.000000000000000000e+00 0.000000000000000000e+00 0.000000000000000000e+00 0.000000000000000000e+00 2.000000000000000111e-01 0.000000000000000000e+00 0.000000000000000000e+00 0.000000000000000000e+00 0.000000000000000000e+00 0.000000000000000000e+00 0.000000000000000000e+00 0.000000000000000000e+00 0.000000000000000000e+00 0.000000000000000000e+00 0.000000000000000000e+00 0.000000000000000000e+00 0.000000000000000000e+00 0.000000000000000000e+00 0.000000000000000000e+00 0.000000000000000000e+00 0.000000000000000000e+00 0.000000000000000000e+00 0.000000000000000000e+00 0.000000000000000000e+00 0.000000000000000000e+00 0.000000000000000000e+00 0.000000000000000000e+00 0.000000000000000000e+00 0.000000000000000000e+00 0.000000000000000000e+00 0.000000000000000000e+00 0.000000000000000000e+00 0.000000000000000000e+00 0.000000000000000000e+00 0.000000000000000000e+00 0.000000000000000000e+00 0.000000000000000000e+00
0.000000000000000000e+00 2.000000000000000111e-01 0.000000000000000000e+00 2.000000000000000111e-01 0.000000000000000000e+00 0.000000000000000000e+00 0.000000000000000000e+00 0.000000000000000000e+00 0.000000000000000000e+00 0.000000000000000000e+00 0.000000000000000000e+00 2.000000000000000111e-01 2.000000000000000111e-01 0.000000000000000000e+00 0.000000000000000000e+00 0.000000000000000000e+00 0.000000000000000000e+00 0.000000000000000000e+00 0.000000000000000000e+00 0.000000000000000000e+00 0.000000000000000000e+00 0.000000000000000000e+00 0.000000000000000000e+00 0.000000000000000000e+00 0.000000000000000000e+00 0.000000000000000000e+00 0.000000000000000000e+00 0.000000000000000000e+00 0.000000000000000000e+00 2.000000000000000111e-01 0.000000000000000000e+00 0.000000000000000000e+00 0.000000000000000000e+00 0.000000000000000000e+00 0.000000000000000000e+00 0.000000000000000000e+00 0.000000000000000000e+00 0.000000000000000000e+00 0.000000000000000000e+00 0.000000000000000000e+00 0.000000000000000000e+00 0.000000000000000000e+00 0.000000000000000000e+00 0.000000000000000000e+00 0.000000000000000000e+00 0.000000000000000000e+00 0.000000000000000000e+00 0.000000000000000000e+00 0.000000000000000000e+00 0.000000000000000000e+00 0.000000000000000000e+00 0.000000000000000000e+00 0.000000000000000000e+00 0.000000000000000000e+00 0.000000000000000000e+00 0.000000000000000000e+00 0.000000000000000000e+00 0.000000000000000000e+00 0.000000000000000000e+00 0.000000000000000000e+00 0.000000000000000000e+00
2.000000000000000111e-01 0.000000000000000000e+00 0.000000000000000000e+00 0.000000000000000000e+00 0.000000000000000000e+00 0.000000000000000000e+00 0.000000000000000000e+00 0.000000000000000000e+00 0.000000000000000000e+00 0.000000000000000000e+00 0.000000000000000000e+00 0.000000000000000000e+00 0.000000000000000000e+00 0.000000000000000000e+00 0.000000000000000000e+00 0.000000000000000000e+00 0.000000000000000000e+00 0.000000000000000000e+00 0.000000000000000000e+00 0.000000000000000000e+00 0.000000000000000000e+00 0.000000000000000000e+00 0.000000000000000000e+00 0.000000000000000000e+00 0.000000000000000000e+00 0.000000000000000000e+00 0.000000000000000000e+00 0.000000000000000000e+00 0.000000000000000000e+00 0.000000000000000000e+00 0.000000000000000000e+00 0.000000000000000000e+00 0.000000000000000000e+00 0.000000000000000000e+00 0.000000000000000000e+00 0.000000000000000000e+00 0.000000000000000000e+00 0.000000000000000000e+00 0.000000000000000000e+00 0.000000000000000000e+00 0.000000000000000000e+00 0.000000000000000000e+00 0.000000000000000000e+00 0.000000000000000000e+00 0.000000000000000000e+00 0.000000000000000000e+00 0.000000000000000000e+00 0.000000000000000000e+00 0.000000000000000000e+00 0.000000000000000000e+00 0.000000000000000000e+00 0.000000000000000000e+00 0.000000000000000000e+00 0.000000000000000000e+00 0.000000000000000000e+00 0.000000000000000000e+00 0.000000000000000000e+00 0.000000000000000000e+00 0.000000000000000000e+00 0.000000000000000000e+00 0.000000000000000000e+00
0.000000000000000000e+00 0.000000000000000000e+00 0.000000000000000000e+00 0.000000000000000000e+00 0.000000000000000000e+00 0.000000000000000000e+00 0.000000000000000000e+00 0.000000000000000000e+00 0.000000000000000000e+00 0.000000000000000000e+00 0.000000000000000000e+00 0.000000000000000000e+00 0.000000000000000000e+00 0.000000000000000000e+00 0.000000000000000000e+00 0.000000000000000000e+00 0.000000000000000000e+00 0.000000000000000000e+00 0.000000000000000000e+00 0.000000000000000000e+00 0.000000000000000000e+00 0.000000000000000000e+00 0.000000000000000000e+00 0.000000000000000000e+00 0.000000000000000000e+00 0.000000000000000000e+00 0.000000000000000000e+00 0.000000000000000000e+00 0.000000000000000000e+00 0.000000000000000000e+00 0.000000000000000000e+00 0.000000000000000000e+00 0.000000000000000000e+00 2.000000000000000111e-01 0.000000000000000000e+00 0.000000000000000000e+00 0.000000000000000000e+00 0.000000000000000000e+00 0.000000000000000000e+00 0.000000000000000000e+00 0.000000000000000000e+00 0.000000000000000000e+00 0.000000000000000000e+00 0.000000000000000000e+00 0.000000000000000000e+00 0.000000000000000000e+00 0.000000000000000000e+00 0.000000000000000000e+00 0.000000000000000000e+00 0.000000000000000000e+00 0.000000000000000000e+00 0.000000000000000000e+00 0.000000000000000000e+00 0.000000000000000000e+00 0.000000000000000000e+00 0.000000000000000000e+00 0.000000000000000000e+00 0.000000000000000000e+00 0.000000000000000000e+00 0.000000000000000000e+00 0.000000000000000000e+00
0.000000000000000000e+00 0.000000000000000000e+00 0.000000000000000000e+00 0.000000000000000000e+00 0.000000000000000000e+00 0.000000000000000000e+00 0.000000000000000000e+00 0.000000000000000000e+00 0.000000000000000000e+00 0.000000000000000000e+00 0.000000000000000000e+00 0.000000000000000000e+00 0.000000000000000000e+00 0.000000000000000000e+00 0.000000000000000000e+00 0.000000000000000000e+00 0.000000000000000000e+00 2.000000000000000111e-01 0.000000000000000000e+00 0.000000000000000000e+00 0.000000000000000000e+00 0.000000000000000000e+00 0.000000000000000000e+00 0.000000000000000000e+00 0.000000000000000000e+00 0.000000000000000000e+00 0.000000000000000000e+00 0.000000000000000000e+00 0.000000000000000000e+00 0.000000000000000000e+00 0.000000000000000000e+00 0.000000000000000000e+00 0.000000000000000000e+00 0.000000000000000000e+00 0.000000000000000000e+00 0.000000000000000000e+00 0.000000000000000000e+00 0.000000000000000000e+00 0.000000000000000000e+00 0.000000000000000000e+00 0.000000000000000000e+00 0.000000000000000000e+00 0.000000000000000000e+00 0.000000000000000000e+00 0.000000000000000000e+00 0.000000000000000000e+00 0.000000000000000000e+00 0.000000000000000000e+00 0.000000000000000000e+00 0.000000000000000000e+00 0.000000000000000000e+00 0.000000000000000000e+00 0.000000000000000000e+00 0.000000000000000000e+00 0.000000000000000000e+00 0.000000000000000000e+00 0.000000000000000000e+00 0.000000000000000000e+00 0.000000000000000000e+00 0.000000000000000000e+00 0.000000000000000000e+00
0.000000000000000000e+00 2.000000000000000111e-01 0.000000000000000000e+00 4.000000000000000222e-01 0.000000000000000000e+00 2.000000000000000111e-01 2.000000000000000111e-01 2.000000000000000111e-01 0.000000000000000000e+00 0.000000000000000000e+00 4.000000000000000222e-01 0.000000000000000000e+00 2.000000000000000111e-01 2.000000000000000111e-01 4.000000000000000222e-01 2.000000000000000111e-01 4.000000000000000222e-01 0.000000000000000000e+00 0.000000000000000000e+00 4.000000000000000222e-01 2.000000000000000111e-01 2.000000000000000111e-01 2.000000000000000111e-01 2.000000000000000111e-01 2.000000000000000111e-01 4.000000000000000222e-01 2.000000000000000111e-01 0.000000000000000000e+00 2.000000000000000111e-01 0.000000000000000000e+00 2.000000000000000111e-01 0.000000000000000000e+00 0.000000000000000000e+00 0.000000000000000000e+00 0.000000000000000000e+00 2.000000000000000111e-01 0.000000000000000000e+00 2.000000000000000111e-01 0.000000000000000000e+00 8.000000000000000444e-01 4.000000000000000222e-01 5.999999999999999778e-01 8.000000000000000444e-01 4.000000000000000222e-01 5.999999999999999778e-01 1.000000000000000000e+00 5.999999999999999778e-01 4.000000000000000222e-01 4.000000000000000222e-01 5.999999999999999778e-01 1.000000000000000000e+00 8.000000000000000444e-01 8.000000000000000444e-01 5.999999999999999778e-01 5.999999999999999778e-01 5.999999999999999778e-01 8.000000000000000444e-01 5.999999999999999778e-01 5.999999999999999778e-01 8.000000000000000444e-01 5.999999999999999778e-01
8.000000000000000444e-01 8.000000000000000444e-01 8.000000000000000444e-01 1.000000000000000000e+00 1.000000000000000000e+00 8.000000000000000444e-01 5.999999999999999778e-01 8.000000000000000444e-01 1.000000000000000000e+00 8.000000000000000444e-01 8.000000000000000444e-01 8.000000000000000444e-01 8.000000000000000444e-01 1.000000000000000000e+00 8.000000000000000444e-01 8.000000000000000444e-01 5.999999999999999778e-01 4.000000000000000222e-01 5.999999999999999778e-01 1.000000000000000000e+00 1.000000000000000000e+00 8.000000000000000444e-01 8.000000000000000444e-01 5.999999999999999778e-01 1.000000000000000000e+00 1.000000000000000000e+00 2.000000000000000111e-01 1.000000000000000000e+00 1.000000000000000000e+00 4.000000000000000222e-01 8.000000000000000444e-01 8.000000000000000444e-01 4.000000000000000222e-01 1.000000000000000000e+00 5.999999999999999778e-01 1.000000000000000000e+00 5.999999999999999778e-01 8.000000000000000444e-01 1.000000000000000000e+00 5.999999999999999778e-01 5.999999999999999778e-01 1.000000000000000000e+00 1.000000000000000000e+00 1.000000000000000000e+00 1.000000000000000000e+00 1.000000000000000000e+00 1.000000000000000000e+00 8.000000000000000444e-01 1.000000000000000000e+00 1.000000000000000000e+00 1.000000000000000000e+00 1.000000000000000000e+00 1.000000000000000000e+00 1.000000000000000000e+00 1.000000000000000000e+00 1.000000000000000000e+00 5.999999999999999778e-01 1.000000000000000000e+00 8.000000000000000444e-01 1.000000000000000000e+00 1.000000000000000000e+00
1.000000000000000000e+00 8.000000000000000444e-01 8.000000000000000444e-01 1.000000000000000000e+00 1.000000000000000000e+00 8.000000000000000444e-01 1.000000000000000000e+00 8.000000000000000444e-01 1.000000000000000000e+00 1.000000000000000000e+00 8.000000000000000444e-01 1.000000000000000000e+00 1.000000000000000000e+00 1.000000000000000000e+00 1.000000000000000000e+00 1.000000000000000000e+00 1.000000000000000000e+00 1.000000000000000000e+00 8.000000000000000444e-01 1.000000000000000000e+00 1.000000000000000000e+00 8.000000000000000444e-01 1.000000000000000000e+00 8.000000000000000444e-01 1.000000000000000000e+00 1.000000000000000000e+00 1.000000000000000000e+00 1.000000000000000000e+00 8.000000000000000444e-01 1.000000000000000000e+00 1.000000000000000000e+00 1.000000000000000000e+00 8.000000000000000444e-01 1.000000000000000000e+00 1.000000000000000000e+00 1.000000000000000000e+00 1.000000000000000000e+00 1.000000000000000000e+00 8.000000000000000444e-01 1.000000000000000000e+00 8.000000000000000444e-01 1.000000000000000000e+00 1.000000000000000000e+00 1.000000000000000000e+00 1.000000000000000000e+00 1.000000000000000000e+00 1.000000000000000000e+00 8.000000000000000444e-01 8.000000000000000444e-01 1.000000000000000000e+00 1.000000000000000000e+00 1.000000000000000000e+00 1.000000000000000000e+00 1.000000000000000000e+00 1.000000000000000000e+00 8.000000000000000444e-01 1.000000000000000000e+00 1.000000000000000000e+00 8.000000000000000444e-01 1.000000000000000000e+00 1.000000000000000000e+00
1.000000000000000000e+00 1.000000000000000000e+00 1.000000000000000000e+00 1.000000000000000000e+00 1.000000000000000000e+00 1.000000000000000000e+00 8.000000000000000444e-01 1.000000000000000000e+00 1.000000000000000000e+00 8.000000000000000444e-01 1.000000000000000000e+00 1.000000000000000000e+00 8.000000000000000444e-01 1.000000000000000000e+00 1.000000000000000000e+00 1.000000000000000000e+00 1.000000000000000000e+00 1.000000000000000000e+00 1.000000000000000000e+00 1.000000000000000000e+00 1.000000000000000000e+00 1.000000000000000000e+00 1.000000000000000000e+00 1.000000000000000000e+00 1.000000000000000000e+00 1.000000000000000000e+00 1.000000000000000000e+00 8.000000000000000444e-01 1.000000000000000000e+00 1.000000000000000000e+00 1.000000000000000000e+00 1.000000000000000000e+00 1.000000000000000000e+00 1.000000000000000000e+00 1.000000000000000000e+00 1.000000000000000000e+00 1.000000000000000000e+00 1.000000000000000000e+00 1.000000000000000000e+00 1.000000000000000000e+00 1.000000000000000000e+00 1.000000000000000000e+00 1.000000000000000000e+00 1.000000000000000000e+00 1.000000000000000000e+00 1.000000000000000000e+00 1.000000000000000000e+00 1.000000000000000000e+00 1.000000000000000000e+00 1.000000000000000000e+00 1.000000000000000000e+00 1.000000000000000000e+00 1.000000000000000000e+00 1.000000000000000000e+00 1.000000000000000000e+00 1.000000000000000000e+00 1.000000000000000000e+00 1.000000000000000000e+00 1.000000000000000000e+00 1.000000000000000000e+00 1.000000000000000000e+00
1.000000000000000000e+00 1.000000000000000000e+00 8.000000000000000444e-01 1.000000000000000000e+00 1.000000000000000000e+00 1.000000000000000000e+00 1.000000000000000000e+00 1.000000000000000000e+00 1.000000000000000000e+00 1.000000000000000000e+00 1.000000000000000000e+00 1.000000000000000000e+00 1.000000000000000000e+00 1.000000000000000000e+00 1.000000000000000000e+00 1.000000000000000000e+00 1.000000000000000000e+00 8.000000000000000444e-01 1.000000000000000000e+00 1.000000000000000000e+00 1.000000000000000000e+00 1.000000000000000000e+00 1.000000000000000000e+00 1.000000000000000000e+00 1.000000000000000000e+00 8.000000000000000444e-01 1.000000000000000000e+00 1.000000000000000000e+00 1.000000000000000000e+00 1.000000000000000000e+00 1.000000000000000000e+00 1.000000000000000000e+00 1.000000000000000000e+00 1.000000000000000000e+00 1.000000000000000000e+00 1.000000000000000000e+00 1.000000000000000000e+00 8.000000000000000444e-01 1.000000000000000000e+00 1.000000000000000000e+00 1.000000000000000000e+00 1.000000000000000000e+00 1.000000000000000000e+00 5.999999999999999778e-01 1.000000000000000000e+00 1.000000000000000000e+00 1.000000000000000000e+00 1.000000000000000000e+00 1.000000000000000000e+00 5.999999999999999778e-01 1.000000000000000000e+00 1.000000000000000000e+00 1.000000000000000000e+00 1.000000000000000000e+00 1.000000000000000000e+00 1.000000000000000000e+00 1.000000000000000000e+00 8.000000000000000444e-01 1.000000000000000000e+00 1.000000000000000000e+00 1.000000000000000000e+00
1.000000000000000000e+00 1.000000000000000000e+00 1.000000000000000000e+00 1.000000000000000000e+00 1.000000000000000000e+00 1.000000000000000000e+00 1.000000000000000000e+00 1.000000000000000000e+00 1.000000000000000000e+00 1.000000000000000000e+00 1.000000000000000000e+00 1.000000000000000000e+00 1.000000000000000000e+00 1.000000000000000000e+00 1.000000000000000000e+00 1.000000000000000000e+00 1.000000000000000000e+00 1.000000000000000000e+00 1.000000000000000000e+00 1.000000000000000000e+00 1.000000000000000000e+00 1.000000000000000000e+00 1.000000000000000000e+00 1.000000000000000000e+00 1.000000000000000000e+00 1.000000000000000000e+00 1.000000000000000000e+00 1.000000000000000000e+00 1.000000000000000000e+00 1.000000000000000000e+00 1.000000000000000000e+00 1.000000000000000000e+00 1.000000000000000000e+00 1.000000000000000000e+00 1.000000000000000000e+00 1.000000000000000000e+00 1.000000000000000000e+00 1.000000000000000000e+00 1.000000000000000000e+00 1.000000000000000000e+00 1.000000000000000000e+00 1.000000000000000000e+00 1.000000000000000000e+00 1.000000000000000000e+00 1.000000000000000000e+00 8.000000000000000444e-01 1.000000000000000000e+00 1.000000000000000000e+00 1.000000000000000000e+00 1.000000000000000000e+00 1.000000000000000000e+00 1.000000000000000000e+00 1.000000000000000000e+00 1.000000000000000000e+00 1.000000000000000000e+00 1.000000000000000000e+00 1.000000000000000000e+00 1.000000000000000000e+00 1.000000000000000000e+00 1.000000000000000000e+00 1.000000000000000000e+00
1.000000000000000000e+00 1.000000000000000000e+00 8.000000000000000444e-01 1.000000000000000000e+00 1.000000000000000000e+00 1.000000000000000000e+00 1.000000000000000000e+00 1.000000000000000000e+00 1.000000000000000000e+00 1.000000000000000000e+00 1.000000000000000000e+00 8.000000000000000444e-01 1.000000000000000000e+00 1.000000000000000000e+00 1.000000000000000000e+00 1.000000000000000000e+00 1.000000000000000000e+00 1.000000000000000000e+00 1.000000000000000000e+00 1.000000000000000000e+00 1.000000000000000000e+00 1.000000000000000000e+00 1.000000000000000000e+00 5.999999999999999778e-01 1.000000000000000000e+00 1.000000000000000000e+00 1.000000000000000000e+00 1.000000000000000000e+00 1.000000000000000000e+00 1.000000000000000000e+00 1.000000000000000000e+00 1.000000000000000000e+00 1.000000000000000000e+00 1.000000000000000000e+00 1.000000000000000000e+00 1.000000000000000000e+00 1.000000000000000000e+00 1.000000000000000000e+00 1.000000000000000000e+00 1.000000000000000000e+00 1.000000000000000000e+00 1.000000000000000000e+00 1.000000000000000000e+00 1.000000000000000000e+00 1.000000000000000000e+00 1.000000000000000000e+00 1.000000000000000000e+00 1.000000000000000000e+00 1.000000000000000000e+00 1.000000000000000000e+00 1.000000000000000000e+00 1.000000000000000000e+00 1.000000000000000000e+00 1.000000000000000000e+00 1.000000000000000000e+00 1.000000000000000000e+00 1.000000000000000000e+00 1.000000000000000000e+00 1.000000000000000000e+00 1.000000000000000000e+00 1.000000000000000000e+00
1.000000000000000000e+00 1.000000000000000000e+00 1.000000000000000000e+00 1.000000000000000000e+00 1.000000000000000000e+00 1.000000000000000000e+00 1.000000000000000000e+00 1.000000000000000000e+00 1.000000000000000000e+00 1.000000000000000000e+00 1.000000000000000000e+00 1.000000000000000000e+00 1.000000000000000000e+00 1.000000000000000000e+00 1.000000000000000000e+00 1.000000000000000000e+00 1.000000000000000000e+00 1.000000000000000000e+00 1.000000000000000000e+00 1.000000000000000000e+00 1.000000000000000000e+00 1.000000000000000000e+00 1.000000000000000000e+00 1.000000000000000000e+00 1.000000000000000000e+00 1.000000000000000000e+00 1.000000000000000000e+00 1.000000000000000000e+00 1.000000000000000000e+00 1.000000000000000000e+00 1.000000000000000000e+00 1.000000000000000000e+00 8.000000000000000444e-01 1.000000000000000000e+00 1.000000000000000000e+00 1.000000000000000000e+00 8.000000000000000444e-01 1.000000000000000000e+00 1.000000000000000000e+00 1.000000000000000000e+00 1.000000000000000000e+00 1.000000000000000000e+00 1.000000000000000000e+00 1.000000000000000000e+00 1.000000000000000000e+00 1.000000000000000000e+00 1.000000000000000000e+00 1.000000000000000000e+00 1.000000000000000000e+00 1.000000000000000000e+00 1.000000000000000000e+00 1.000000000000000000e+00 1.000000000000000000e+00 1.000000000000000000e+00 1.000000000000000000e+00 1.000000000000000000e+00 1.000000000000000000e+00 8.000000000000000444e-01 1.000000000000000000e+00 1.000000000000000000e+00 1.000000000000000000e+00
1.000000000000000000e+00 1.000000000000000000e+00 1.000000000000000000e+00 1.000000000000000000e+00 1.000000000000000000e+00 1.000000000000000000e+00 1.000000000000000000e+00 1.000000000000000000e+00 8.000000000000000444e-01 1.000000000000000000e+00 1.000000000000000000e+00 1.000000000000000000e+00 1.000000000000000000e+00 1.000000000000000000e+00 1.000000000000000000e+00 1.000000000000000000e+00 1.000000000000000000e+00 1.000000000000000000e+00 1.000000000000000000e+00 1.000000000000000000e+00 1.000000000000000000e+00 1.000000000000000000e+00 1.000000000000000000e+00 1.000000000000000000e+00 1.000000000000000000e+00 1.000000000000000000e+00 1.000000000000000000e+00 1.000000000000000000e+00 1.000000000000000000e+00 1.000000000000000000e+00 1.000000000000000000e+00 1.000000000000000000e+00 1.000000000000000000e+00 1.000000000000000000e+00 1.000000000000000000e+00 1.000000000000000000e+00 1.000000000000000000e+00 1.000000000000000000e+00 1.000000000000000000e+00 8.000000000000000444e-01 1.000000000000000000e+00 8.000000000000000444e-01 1.000000000000000000e+00 1.000000000000000000e+00 1.000000000000000000e+00 8.000000000000000444e-01 1.000000000000000000e+00 1.000000000000000000e+00 1.000000000000000000e+00 1.000000000000000000e+00 1.000000000000000000e+00 1.000000000000000000e+00 1.000000000000000000e+00 1.000000000000000000e+00 1.000000000000000000e+00 1.000000000000000000e+00 1.000000000000000000e+00 1.000000000000000000e+00 1.000000000000000000e+00 1.000000000000000000e+00 1.000000000000000000e+00
1.000000000000000000e+00 1.000000000000000000e+00 1.000000000000000000e+00 1.000000000000000000e+00 1.000000000000000000e+00 1.000000000000000000e+00 1.000000000000000000e+00 1.000000000000000000e+00 1.000000000000000000e+00 1.000000000000000000e+00 1.000000000000000000e+00 1.000000000000000000e+00 1.000000000000000000e+00 1.000000000000000000e+00 1.000000000000000000e+00 1.000000000000000000e+00 1.000000000000000000e+00 1.000000000000000000e+00 1.000000000000000000e+00 1.000000000000000000e+00 1.000000000000000000e+00 1.000000000000000000e+00 1.000000000000000000e+00 1.000000000000000000e+00 1.000000000000000000e+00 8.000000000000000444e-01 1.000000000000000000e+00 8.000000000000000444e-01 1.000000000000000000e+00 1.000000000000000000e+00 1.000000000000000000e+00 1.000000000000000000e+00 1.000000000000000000e+00 1.000000000000000000e+00 8.000000000000000444e-01 1.000000000000000000e+00 8.000000000000000444e-01 1.000000000000000000e+00 1.000000000000000000e+00 8.000000000000000444e-01 1.000000000000000000e+00 8.000000000000000444e-01 1.000000000000000000e+00 8.000000000000000444e-01 1.000000000000000000e+00 1.000000000000000000e+00 1.000000000000000000e+00 8.000000000000000444e-01 1.000000000000000000e+00 1.000000000000000000e+00 1.000000000000000000e+00 8.000000000000000444e-01 1.000000000000000000e+00 1.000000000000000000e+00 1.000000000000000000e+00 1.000000000000000000e+00 1.000000000000000000e+00 1.000000000000000000e+00 1.000000000000000000e+00 1.000000000000000000e+00 1.000000000000000000e+00
1.000000000000000000e+00 1.000000000000000000e+00 1.000000000000000000e+00 1.000000000000000000e+00 1.000000000000000000e+00 1.000000000000000000e+00 1.000000000000000000e+00 1.000000000000000000e+00 1.000000000000000000e+00 8.000000000000000444e-01 1.000000000000000000e+00 1.000000000000000000e+00 1.000000000000000000e+00 1.000000000000000000e+00 1.000000000000000000e+00 1.000000000000000000e+00 1.000000000000000000e+00 1.000000000000000000e+00 1.000000000000000000e+00 1.000000000000000000e+00 1.000000000000000000e+00 1.000000000000000000e+00 1.000000000000000000e+00 1.000000000000000000e+00 1.000000000000000000e+00 1.000000000000000000e+00 1.000000000000000000e+00 1.000000000000000000e+00 1.000000000000000000e+00 1.000000000000000000e+00 1.000000000000000000e+00 1.000000000000000000e+00 1.000000000000000000e+00 1.000000000000000000e+00 1.000000000000000000e+00 1.000000000000000000e+00 1.000000000000000000e+00 1.000000000000000000e+00 1.000000000000000000e+00 1.000000000000000000e+00 1.000000000000000000e+00 1.000000000000000000e+00 8.000000000000000444e-01 1.000000000000000000e+00 1.000000000000000000e+00 1.000000000000000000e+00 1.000000000000000000e+00 8.000000000000000444e-01 1.000000000000000000e+00 1.000000000000000000e+00 1.000000000000000000e+00 1.000000000000000000e+00 1.000000000000000000e+00 1.000000000000000000e+00 1.000000000000000000e+00 1.000000000000000000e+00 1.000000000000000000e+00 1.000000000000000000e+00 1.000000000000000000e+00 1.000000000000000000e+00 1.000000000000000000e+00
1.000000000000000000e+00 1.000000000000000000e+00 1.000000000000000000e+00 1.000000000000000000e+00 1.000000000000000000e+00 1.000000000000000000e+00 8.000000000000000444e-01 1.000000000000000000e+00 1.000000000000000000e+00 8.000000000000000444e-01 1.000000000000000000e+00 5.999999999999999778e-01 8.000000000000000444e-01 8.000000000000000444e-01 1.000000000000000000e+00 1.000000000000000000e+00 1.000000000000000000e+00 1.000000000000000000e+00 4.000000000000000222e-01 1.000000000000000000e+00 1.000000000000000000e+00 8.000000000000000444e-01 1.000000000000000000e+00 8.000000000000000444e-01 1.000000000000000000e+00 8.000000000000000444e-01 1.000000000000000000e+00 8.000000000000000444e-01 8.000000000000000444e-01 1.000000000000000000e+00 1.000000000000000000e+00 8.000000000000000444e-01 8.000000000000000444e-01 1.000000000000000000e+00 1.000000000000000000e+00 1.000000000000000000e+00 1.000000000000000000e+00 8.000000000000000444e-01 1.000000000000000000e+00 1.000000000000000000e+00 5.999999999999999778e-01 5.999999999999999778e-01 1.000000000000000000e+00 5.999999999999999778e-01 1.000000000000000000e+00 5.999999999999999778e-01 1.000000000000000000e+00 1.000000000000000000e+00 1.000000000000000000e+00 1.000000000000000000e+00 1.000000000000000000e+00 5.999999999999999778e-01 1.000000000000000000e+00 1.000000000000000000e+00 5.999999999999999778e-01 8.000000000000000444e-01 1.000000000000000000e+00 1.000000000000000000e+00 1.000000000000000000e+00 1.000000000000000000e+00 1.000000000000000000e+00
4.000000000000000222e-01 5.999999999999999778e-01 2.000000000000000111e-01 4.000000000000000222e-01 8.000000000000000444e-01 5.999999999999999778e-01 8.000000000000000444e-01 2.000000000000000111e-01 4.000000000000000222e-01 8.000000000000000444e-01 5.999999999999999778e-01 2.000000000000000111e-01 4.000000000000000222e-01 2.000000000000000111e-01 2.000000000000000111e-01 4.000000000000000222e-01 5.999999999999999778e-01 2.000000000000000111e-01 5.999999999999999778e-01 5.999999999999999778e-01 2.000000000000000111e-01 2.000000000000000111e-01 2.000000000000000111e-01 5.999999999999999778e-01 5.999999999999999778e-01 2.000000000000000111e-01 4.000000000000000222e-01 4.000000000000000222e-01 4.000000000000000222e-01 0.000000000000000000e+00 5.999999999999999778e-01 5.999999999999999778e-01 4.000000000000000222e-01 5.999999999999999778e-01 2.000000000000000111e-01 0.000000000000000000e+00 4.000000000000000222e-01 5.999999999999999778e-01 4.000000000000000222e-01 2.000000000000000111e-01 2.000000000000000111e-01 5.999999999999999778e-01 2.000000000000000111e-01 4.000000000000000222e-01 4.000000000000000222e-01 4.000000000000000222e-01 5.999999999999999778e-01 2.000000000000000111e-01 4.000000000000000222e-01 4.000000000000000222e-01 5.999999999999999778e-01 4.000000000000000222e-01 4.000000000000000222e-01 4.000000000000000222e-01 8.000000000000000444e-01 5.999999999999999778e-01 4.000000000000000222e-01 4.000000000000000222e-01 4.000000000000000222e-01 5.999999999999999778e-01 2.000000000000000111e-01
2.000000000000000111e-01 4.000000000000000222e-01 0.000000000000000000e+00 0.000000000000000000e+00 0.000000000000000000e+00 0.000000000000000000e+00 4.000000000000000222e-01 2.000000000000000111e-01 0.000000000000000000e+00 4.000000000000000222e-01 8.000000000000000444e-01 0.000000000000000000e+00 0.000000000000000000e+00 2.000000000000000111e-01 0.000000000000000000e+00 0.000000000000000000e+00 0.000000000000000000e+00 2.000000000000000111e-01 0.000000000000000000e+00 0.000000000000000000e+00 2.000000000000000111e-01 2.000000000000000111e-01 0.000000000000000000e+00 0.000000000000000000e+00 0.000000000000000000e+00 0.000000000000000000e+00 4.000000000000000222e-01 0.000000000000000000e+00 0.000000000000000000e+00 0.000000000000000000e+00 2.000000000000000111e-01 0.000000000000000000e+00 2.000000000000000111e-01 0.000000000000000000e+00 2.000000000000000111e-01 2.000000000000000111e-01 2.000000000000000111e-01 0.000000000000000000e+00 2.000000000000000111e-01 2.000000000000000111e-01 0.000000000000000000e+00 0.000000000000000000e+00 0.000000000000000000e+00 0.000000000000000000e+00 0.000000000000000000e+00 2.000000000000000111e-01 0.000000000000000000e+00 2.000000000000000111e-01 2.000000000000000111e-01 2.000000000000000111e-01 0.000000000000000000e+00 2.000000000000000111e-01 2.000000000000000111e-01 0.000000000000000000e+00 2.000000000000000111e-01 0.000000000000000000e+00 2.000000000000000111e-01 2.000000000000000111e-01 0.000000000000000000e+00 2.000000000000000111e-01 2.000000000000000111e-01
0.000000000000000000e+00 0.000000000000000000e+00 2.000000000000000111e-01 0.000000000000000000e+00 0.000000000000000000e+00 0.000000000000000000e+00 0.000000000000000000e+00 0.000000000000000000e+00 0.000000000000000000e+00 2.000000000000000111e-01 0.000000000000000000e+00 0.000000000000000000e+00 0.000000000000000000e+00 2.000000000000000111e-01 0.000000000000000000e+00 0.000000000000000000e+00 0.000000000000000000e+00 0.000000000000000000e+00 0.000000000000000000e+00 2.000000000000000111e-01 0.000000000000000000e+00 0.000000000000000000e+00 2.000000000000000111e-01 0.000000000000000000e+00 2.000000000000000111e-01 0.000000000000000000e+00 0.000000000000000000e+00 0.000000000000000000e+00 0.000000000000000000e+00 0.000000000000000000e+00 0.000000000000000000e+00 0.000000000000000000e+00 0.000000000000000000e+00 0.000000000000000000e+00 0.000000000000000000e+00 0.000000000000000000e+00 0.000000000000000000e+00 2.000000000000000111e-01 0.000000000000000000e+00 0.000000000000000000e+00 0.000000000000000000e+00 0.000000000000000000e+00 0.000000000000000000e+00 0.000000000000000000e+00 0.000000000000000000e+00 0.000000000000000000e+00 0.000000000000000000e+00 0.000000000000000000e+00 0.000000000000000000e+00 0.000000000000000000e+00 0.000000000000000000e+00 0.000000000000000000e+00 0.000000000000000000e+00 2.000000000000000111e-01 2.000000000000000111e-01 0.000000000000000000e+00 0.000000000000000000e+00 2.000000000000000111e-01 0.000000000000000000e+00 0.000000000000000000e+00 4.000000000000000222e-01
2.000000000000000111e-01 0.000000000000000000e+00 2.000000000000000111e-01 0.000000000000000000e+00 0.000000000000000000e+00 0.000000000000000000e+00 0.000000000000000000e+00 0.000000000000000000e+00 0.000000000000000000e+00 4.000000000000000222e-01 0.000000000000000000e+00 0.000000000000000000e+00 0.000000000000000000e+00 0.000000000000000000e+00 0.000000000000000000e+00 0.000000000000000000e+00 0.000000000000000000e+00 0.000000000000000000e+00 0.000000000000000000e+00 0.000000000000000000e+00 0.000000000000000000e+00 0.000000000000000000e+00 0.000000000000000000e+00 2.000000000000000111e-01 2.000000000000000111e-01 2.000000000000000111e-01 0.000000000000000000e+00 0.000000000000000000e+00 0.000000000000000000e+00 0.000000000000000000e+00 2.000000000000000111e-01 0.000000000000000000e+00 0.000000000000000000e+00 0.000000000000000000e+00 0.000000000000000000e+00 0.000000000000000000e+00 0.000000000000000000e+00 2.000000000000000111e-01 0.000000000000000000e+00 0.000000000000000000e+00 0.000000000000000000e+00 0.000000000000000000e+00 0.000000000000000000e+00 0.000000000000000000e+00 0.000000000000000000e+00 0.000000000000000000e+00 0.000000000000000000e+00 0.000000000000000000e+00 0.000000000000000000e+00 2.000000000000000111e-01 0.000000000000000000e+00 0.000000000000000000e+00 2.000000000000000111e-01 0.000000000000000000e+00 2.000000000000000111e-01 0.000000000000000000e+00 2.000000000000000111e-01 2.000000000000000111e-01 0.000000000000000000e+00 0.000000000000000000e+00 0.000000000000000000e+00
0.000000000000000000e+00 0.000000000000000000e+00 0.000000000000000000e+00 0.000000000000000000e+00 0.000000000000000000e+00 0.000000000000000000e+00 0.000000000000000000e+00 0.000000000000000000e+00 0.000000000000000000e+00 0.000000000000000000e+00 2.000000000000000111e-01 2.000000000000000111e-01 0.000000000000000000e+00 2.000000000000000111e-01 2.000000000000000111e-01 0.000000000000000000e+00 2.000000000000000111e-01 0.000000000000000000e+00 2.000000000000000111e-01 0.000000000000000000e+00 0.000000000000000000e+00 0.000000000000000000e+00 0.000000000000000000e+00 0.000000000000000000e+00 0.000000000000000000e+00 0.000000000000000000e+00 0.000000000000000000e+00 0.000000000000000000e+00 0.000000000000000000e+00 0.000000000000000000e+00 2.000000000000000111e-01 0.000000000000000000e+00 0.000000000000000000e+00 0.000000000000000000e+00 0.000000000000000000e+00 0.000000000000000000e+00 0.000000000000000000e+00 0.000000000000000000e+00 0.000000000000000000e+00 0.000000000000000000e+00 0.000000000000000000e+00 0.000000000000000000e+00 0.000000000000000000e+00 0.000000000000000000e+00 0.000000000000000000e+00 0.000000000000000000e+00 0.000000000000000000e+00 0.000000000000000000e+00 2.000000000000000111e-01 0.000000000000000000e+00 0.000000000000000000e+00 0.000000000000000000e+00 0.000000000000000000e+00 0.000000000000000000e+00 0.000000000000000000e+00 2.000000000000000111e-01 2.000000000000000111e-01 0.000000000000000000e+00 0.000000000000000000e+00 0.000000000000000000e+00 2.000000000000000111e-01
0.000000000000000000e+00 0.000000000000000000e+00 0.000000000000000000e+00 0.000000000000000000e+00 0.000000000000000000e+00 0.000000000000000000e+00 0.000000000000000000e+00 0.000000000000000000e+00 0.000000000000000000e+00 0.000000000000000000e+00 0.000000000000000000e+00 0.000000000000000000e+00 0.000000000000000000e+00 0.000000000000000000e+00 0.000000000000000000e+00 0.000000000000000000e+00 0.000000000000000000e+00 0.000000000000000000e+00 0.000000000000000000e+00 0.000000000000000000e+00 0.000000000000000000e+00 0.000000000000000000e+00 0.000000000000000000e+00 0.000000000000000000e+00 0.000000000000000000e+00 0.000000000000000000e+00 0.000000000000000000e+00 0.000000000000000000e+00 0.000000000000000000e+00 0.000000000000000000e+00 0.000000000000000000e+00 0.000000000000000000e+00 0.000000000000000000e+00 0.000000000000000000e+00 0.000000000000000000e+00 0.000000000000000000e+00 0.000000000000000000e+00 0.000000000000000000e+00 0.000000000000000000e+00 0.000000000000000000e+00 0.000000000000000000e+00 0.000000000000000000e+00 0.000000000000000000e+00 0.000000000000000000e+00 0.000000000000000000e+00 0.000000000000000000e+00 0.000000000000000000e+00 0.000000000000000000e+00 0.000000000000000000e+00 0.000000000000000000e+00 0.000000000000000000e+00 0.000000000000000000e+00 0.000000000000000000e+00 0.000000000000000000e+00 0.000000000000000000e+00 0.000000000000000000e+00 0.000000000000000000e+00 0.000000000000000000e+00 0.000000000000000000e+00 0.000000000000000000e+00 0.000000000000000000e+00
0.000000000000000000e+00 0.000000000000000000e+00 0.000000000000000000e+00 0.000000000000000000e+00 0.000000000000000000e+00 0.000000000000000000e+00 0.000000000000000000e+00 0.000000000000000000e+00 0.000000000000000000e+00 0.000000000000000000e+00 0.000000000000000000e+00 0.000000000000000000e+00 0.000000000000000000e+00 0.000000000000000000e+00 0.000000000000000000e+00 0.000000000000000000e+00 0.000000000000000000e+00 0.000000000000000000e+00 0.000000000000000000e+00 0.000000000000000000e+00 0.000000000000000000e+00 0.000000000000000000e+00 0.000000000000000000e+00 0.000000000000000000e+00 0.000000000000000000e+00 0.000000000000000000e+00 0.000000000000000000e+00 0.000000000000000000e+00 0.000000000000000000e+00 0.000000000000000000e+00 0.000000000000000000e+00 0.000000000000000000e+00 0.000000000000000000e+00 0.000000000000000000e+00 0.000000000000000000e+00 0.000000000000000000e+00 0.000000000000000000e+00 0.000000000000000000e+00 0.000000000000000000e+00 0.000000000000000000e+00 0.000000000000000000e+00 0.000000000000000000e+00 0.000000000000000000e+00 0.000000000000000000e+00 0.000000000000000000e+00 0.000000000000000000e+00 0.000000000000000000e+00 0.000000000000000000e+00 0.000000000000000000e+00 0.000000000000000000e+00 0.000000000000000000e+00 0.000000000000000000e+00 0.000000000000000000e+00 0.000000000000000000e+00 0.000000000000000000e+00 0.000000000000000000e+00 0.000000000000000000e+00 0.000000000000000000e+00 0.000000000000000000e+00 0.000000000000000000e+00 0.000000000000000000e+00
0.000000000000000000e+00 0.000000000000000000e+00 0.000000000000000000e+00 0.000000000000000000e+00 0.000000000000000000e+00 0.000000000000000000e+00 0.000000000000000000e+00 0.000000000000000000e+00 0.000000000000000000e+00 0.000000000000000000e+00 0.000000000000000000e+00 0.000000000000000000e+00 0.000000000000000000e+00 0.000000000000000000e+00 0.000000000000000000e+00 0.000000000000000000e+00 0.000000000000000000e+00 0.000000000000000000e+00 0.000000000000000000e+00 0.000000000000000000e+00 0.000000000000000000e+00 0.000000000000000000e+00 0.000000000000000000e+00 0.000000000000000000e+00 0.000000000000000000e+00 0.000000000000000000e+00 0.000000000000000000e+00 0.000000000000000000e+00 0.000000000000000000e+00 0.000000000000000000e+00 0.000000000000000000e+00 0.000000000000000000e+00 0.000000000000000000e+00 0.000000000000000000e+00 0.000000000000000000e+00 0.000000000000000000e+00 0.000000000000000000e+00 0.000000000000000000e+00 0.000000000000000000e+00 0.000000000000000000e+00 0.000000000000000000e+00 0.000000000000000000e+00 0.000000000000000000e+00 0.000000000000000000e+00 0.000000000000000000e+00 0.000000000000000000e+00 0.000000000000000000e+00 0.000000000000000000e+00 0.000000000000000000e+00 0.000000000000000000e+00 0.000000000000000000e+00 0.000000000000000000e+00 0.000000000000000000e+00 0.000000000000000000e+00 0.000000000000000000e+00 0.000000000000000000e+00 0.000000000000000000e+00 0.000000000000000000e+00 0.000000000000000000e+00 0.000000000000000000e+00 0.000000000000000000e+00
0.000000000000000000e+00 0.000000000000000000e+00 0.000000000000000000e+00 0.000000000000000000e+00 0.000000000000000000e+00 0.000000000000000000e+00 0.000000000000000000e+00 0.000000000000000000e+00 0.000000000000000000e+00 0.000000000000000000e+00 0.000000000000000000e+00 0.000000000000000000e+00 0.000000000000000000e+00 0.000000000000000000e+00 0.000000000000000000e+00 0.000000000000000000e+00 0.000000000000000000e+00 0.000000000000000000e+00 0.000000000000000000e+00 0.000000000000000000e+00 0.000000000000000000e+00 0.000000000000000000e+00 0.000000000000000000e+00 0.000000000000000000e+00 0.000000000000000000e+00 0.000000000000000000e+00 0.000000000000000000e+00 0.000000000000000000e+00 0.000000000000000000e+00 0.000000000000000000e+00 0.000000000000000000e+00 0.000000000000000000e+00 0.000000000000000000e+00 0.000000000000000000e+00 0.000000000000000000e+00 0.000000000000000000e+00 0.000000000000000000e+00 0.000000000000000000e+00 0.000000000000000000e+00 0.000000000000000000e+00 0.000000000000000000e+00 0.000000000000000000e+00 0.000000000000000000e+00 0.000000000000000000e+00 0.000000000000000000e+00 0.000000000000000000e+00 0.000000000000000000e+00 0.000000000000000000e+00 0.000000000000000000e+00 0.000000000000000000e+00 0.000000000000000000e+00 0.000000000000000000e+00 0.000000000000000000e+00 0.000000000000000000e+00 0.000000000000000000e+00 0.000000000000000000e+00 0.000000000000000000e+00 0.000000000000000000e+00 0.000000000000000000e+00 0.000000000000000000e+00 0.000000000000000000e+00
0.000000000000000000e+00 0.000000000000000000e+00 0.000000000000000000e+00 0.000000000000000000e+00 0.000000000000000000e+00 0.000000000000000000e+00 0.000000000000000000e+00 0.000000000000000000e+00 0.000000000000000000e+00 0.000000000000000000e+00 0.000000000000000000e+00 0.000000000000000000e+00 0.000000000000000000e+00 0.000000000000000000e+00 0.000000000000000000e+00 0.000000000000000000e+00 0.000000000000000000e+00 0.000000000000000000e+00 0.000000000000000000e+00 0.000000000000000000e+00 0.000000000000000000e+00 0.000000000000000000e+00 0.000000000000000000e+00 0.000000000000000000e+00 0.000000000000000000e+00 0.000000000000000000e+00 0.000000000000000000e+00 0.000000000000000000e+00 0.000000000000000000e+00 0.000000000000000000e+00 0.000000000000000000e+00 0.000000000000000000e+00 0.000000000000000000e+00 0.000000000000000000e+00 0.000000000000000000e+00 0.000000000000000000e+00 0.000000000000000000e+00 0.000000000000000000e+00 0.000000000000000000e+00 0.000000000000000000e+00 0.000000000000000000e+00 0.000000000000000000e+00 0.000000000000000000e+00 0.000000000000000000e+00 0.000000000000000000e+00 0.000000000000000000e+00 0.000000000000000000e+00 0.000000000000000000e+00 0.000000000000000000e+00 0.000000000000000000e+00 0.000000000000000000e+00 0.000000000000000000e+00 0.000000000000000000e+00 0.000000000000000000e+00 0.000000000000000000e+00 0.000000000000000000e+00 0.000000000000000000e+00 0.000000000000000000e+00 0.000000000000000000e+00 0.000000000000000000e+00 0.000000000000000000e+00
0.000000000000000000e+00 0.000000000000000000e+00 0.000000000000000000e+00 0.000000000000000000e+00 0.000000000000000000e+00 0.000000000000000000e+00 0.000000000000000000e+00 0.000000000000000000e+00 0.000000000000000000e+00 0.000000000000000000e+00 0.000000000000000000e+00 0.000000000000000000e+00 0.000000000000000000e+00 0.000000000000000000e+00 0.000000000000000000e+00 0.000000000000000000e+00 0.000000000000000000e+00 0.000000000000000000e+00 0.000000000000000000e+00 0.000000000000000000e+00 0.000000000000000000e+00 0.000000000000000000e+00 0.000000000000000000e+00 0.000000000000000000e+00 0.000000000000000000e+00 0.000000000000000000e+00 0.000000000000000000e+00 0.000000000000000000e+00 0.000000000000000000e+00 0.000000000000000000e+00 0.000000000000000000e+00 0.000000000000000000e+00 0.000000000000000000e+00 0.000000000000000000e+00 0.000000000000000000e+00 0.000000000000000000e+00 0.000000000000000000e+00 0.000000000000000000e+00 0.000000000000000000e+00 0.000000000000000000e+00 0.000000000000000000e+00 0.000000000000000000e+00 0.000000000000000000e+00 0.000000000000000000e+00 0.000000000000000000e+00 0.000000000000000000e+00 0.000000000000000000e+00 0.000000000000000000e+00 0.000000000000000000e+00 0.000000000000000000e+00 0.000000000000000000e+00 0.000000000000000000e+00 0.000000000000000000e+00 0.000000000000000000e+00 0.000000000000000000e+00 0.000000000000000000e+00 0.000000000000000000e+00 0.000000000000000000e+00 0.000000000000000000e+00 0.000000000000000000e+00 0.000000000000000000e+00
0.000000000000000000e+00 0.000000000000000000e+00 0.000000000000000000e+00 0.000000000000000000e+00 0.000000000000000000e+00 0.000000000000000000e+00 0.000000000000000000e+00 0.000000000000000000e+00 0.000000000000000000e+00 0.000000000000000000e+00 0.000000000000000000e+00 0.000000000000000000e+00 0.000000000000000000e+00 0.000000000000000000e+00 0.000000000000000000e+00 0.000000000000000000e+00 0.000000000000000000e+00 0.000000000000000000e+00 0.000000000000000000e+00 0.000000000000000000e+00 0.000000000000000000e+00 0.000000000000000000e+00 0.000000000000000000e+00 0.000000000000000000e+00 0.000000000000000000e+00 0.000000000000000000e+00 0.000000000000000000e+00 0.000000000000000000e+00 0.000000000000000000e+00 0.000000000000000000e+00 0.000000000000000000e+00 0.000000000000000000e+00 0.000000000000000000e+00 0.000000000000000000e+00 0.000000000000000000e+00 0.000000000000000000e+00 0.000000000000000000e+00 0.000000000000000000e+00 0.000000000000000000e+00 0.000000000000000000e+00 0.000000000000000000e+00 0.000000000000000000e+00 0.000000000000000000e+00 0.000000000000000000e+00 0.000000000000000000e+00 0.000000000000000000e+00 0.000000000000000000e+00 0.000000000000000000e+00 0.000000000000000000e+00 0.000000000000000000e+00 0.000000000000000000e+00 0.000000000000000000e+00 0.000000000000000000e+00 0.000000000000000000e+00 0.000000000000000000e+00 0.000000000000000000e+00 0.000000000000000000e+00 0.000000000000000000e+00 0.000000000000000000e+00 0.000000000000000000e+00 0.000000000000000000e+00
0.000000000000000000e+00 0.000000000000000000e+00 0.000000000000000000e+00 0.000000000000000000e+00 0.000000000000000000e+00 0.000000000000000000e+00 0.000000000000000000e+00 0.000000000000000000e+00 0.000000000000000000e+00 0.000000000000000000e+00 0.000000000000000000e+00 0.000000000000000000e+00 0.000000000000000000e+00 0.000000000000000000e+00 0.000000000000000000e+00 0.000000000000000000e+00 0.000000000000000000e+00 0.000000000000000000e+00 0.000000000000000000e+00 0.000000000000000000e+00 0.000000000000000000e+00 0.000000000000000000e+00 0.000000000000000000e+00 0.000000000000000000e+00 0.000000000000000000e+00 0.000000000000000000e+00 0.000000000000000000e+00 0.000000000000000000e+00 0.000000000000000000e+00 0.000000000000000000e+00 0.000000000000000000e+00 0.000000000000000000e+00 0.000000000000000000e+00 0.000000000000000000e+00 0.000000000000000000e+00 0.000000000000000000e+00 0.000000000000000000e+00 0.000000000000000000e+00 0.000000000000000000e+00 0.000000000000000000e+00 0.000000000000000000e+00 0.000000000000000000e+00 0.000000000000000000e+00 0.000000000000000000e+00 0.000000000000000000e+00 0.000000000000000000e+00 0.000000000000000000e+00 0.000000000000000000e+00 0.000000000000000000e+00 0.000000000000000000e+00 0.000000000000000000e+00 0.000000000000000000e+00 0.000000000000000000e+00 0.000000000000000000e+00 0.000000000000000000e+00 0.000000000000000000e+00 0.000000000000000000e+00 0.000000000000000000e+00 0.000000000000000000e+00 0.000000000000000000e+00 0.000000000000000000e+00
0.000000000000000000e+00 0.000000000000000000e+00 0.000000000000000000e+00 0.000000000000000000e+00 0.000000000000000000e+00 0.000000000000000000e+00 0.000000000000000000e+00 0.000000000000000000e+00 0.000000000000000000e+00 0.000000000000000000e+00 0.000000000000000000e+00 0.000000000000000000e+00 0.000000000000000000e+00 0.000000000000000000e+00 0.000000000000000000e+00 0.000000000000000000e+00 0.000000000000000000e+00 0.000000000000000000e+00 0.000000000000000000e+00 0.000000000000000000e+00 0.000000000000000000e+00 0.000000000000000000e+00 0.000000000000000000e+00 0.000000000000000000e+00 0.000000000000000000e+00 0.000000000000000000e+00 0.000000000000000000e+00 0.000000000000000000e+00 0.000000000000000000e+00 0.000000000000000000e+00 0.000000000000000000e+00 0.000000000000000000e+00 0.000000000000000000e+00 0.000000000000000000e+00 0.000000000000000000e+00 0.000000000000000000e+00 0.000000000000000000e+00 0.000000000000000000e+00 0.000000000000000000e+00 0.000000000000000000e+00 0.000000000000000000e+00 0.000000000000000000e+00 0.000000000000000000e+00 0.000000000000000000e+00 0.000000000000000000e+00 0.000000000000000000e+00 0.000000000000000000e+00 0.000000000000000000e+00 0.000000000000000000e+00 0.000000000000000000e+00 0.000000000000000000e+00 0.000000000000000000e+00 0.000000000000000000e+00 0.000000000000000000e+00 0.000000000000000000e+00 0.000000000000000000e+00 0.000000000000000000e+00 0.000000000000000000e+00 0.000000000000000000e+00 0.000000000000000000e+00 0.000000000000000000e+00
