# Supplementary material for: Non-reciprocal multifarious self-organization
Source: Nat Nanotechnol. 2022 Dec 12;18(1):79–85. doi: 10.1038/s41565-022-01258-2 (PMC9879770; doi:10.1038/s41565-022-01258-2)
Supplement: Source Data Fig. 3 — Monte Carlo simulation output. [file 41565_2022_1258_MOESM3_ESM.zip › Source_Data_Fig3/lambda_40_4_E21/lambda_40_4_E21_error.txt]

7.501835931395530732e-01 7.501015686044694153e-01 7.501875073253633230e-01 7.501562731975564002e-01 7.502031372098926232e-01 7.502461493060135211e-01 7.500586261164767787e-01 7.500898626813020664e-01 7.509380693056810774e-01 7.511103122367882579e-01 7.538035638949482919e-01 7.632706632541708114e-01 7.625442540495925847e-01 7.405024712819849864e-01 5.855053416007162115e-01 3.614099771853446219e-01 1.585332453231124150e-01 5.567656243148572104e-02 1.013099032917688137e-02 2.859597606678310200e-03 1.122428448993895199e-03 1.122040011080294164e-03 4.993369855833651016e-04 3.745318352059934458e-04 7.484410073443026551e-04 0.000000000000000000e+00 0.000000000000000000e+00 0.000000000000000000e+00 0.000000000000000000e+00 0.000000000000000000e+00 0.000000000000000000e+00 0.000000000000000000e+00 0.000000000000000000e+00 0.000000000000000000e+00 1.249999999999973463e-04 1.249999999999973463e-04 1.249999999999973463e-04 0.000000000000000000e+00 1.874999999999959924e-04 4.374999999999906850e-04 3.124999999999933387e-04
7.501874999999998961e-01 7.500195281973837114e-01 7.501015649414061182e-01 7.501250048835755857e-01 7.502382891873368154e-01 7.502656628551538365e-01 7.501250146511095895e-01 7.500898272518958798e-01 7.506602741029061443e-01 7.511309552662713829e-01 7.592927535131677175e-01 7.576255247241825419e-01 7.633222990883169468e-01 7.409556442174123347e-01 6.604189730725131824e-01 5.186563491893443345e-01 1.572503561611944267e-01 4.754703717550749081e-02 5.138712746166218363e-03 3.169299465305630385e-03 2.179525848600994027e-03 6.239083938094803095e-04 3.742205036721513276e-04 3.742205036721513276e-04 1.248439450686644639e-04 1.248439450686644639e-04 2.496878901373289278e-04 0.000000000000000000e+00 0.000000000000000000e+00 0.000000000000000000e+00 0.000000000000000000e+00 0.000000000000000000e+00 0.000000000000000000e+00 1.249999999999973463e-04 0.000000000000000000e+00 0.000000000000000000e+00 0.000000000000000000e+00 0.000000000000000000e+00 1.874999999999959924e-04 3.124999999999933387e-04 3.124999999999933387e-04
7.502031249999999707e-01 7.501523431395529240e-01 7.502617230231285461e-01 7.500625109909078159e-01 7.501172045953772294e-01 7.501601947117826352e-01 7.501524176434769542e-01 7.500820489583062134e-01 7.506174832324731261e-01 7.507036507352448096e-01 7.541492821031434701e-01 7.678146486180995600e-01 7.667147707459092132e-01 7.385381675042921312e-01 6.799265127543557830e-01 4.432941304315552999e-01 2.940846731423236160e-01 4.831106832616062496e-02 7.789313422984289921e-03 4.520946948096982512e-03 3.420449394263724852e-03 1.058998185750137291e-03 6.235970622756381370e-04 2.496878901373289278e-04 2.496878901373289278e-04 3.742205036721513276e-04 1.248439450686644639e-04 0.000000000000000000e+00 1.873439450686631370e-04 0.000000000000000000e+00 0.000000000000000000e+00 0.000000000000000000e+00 0.000000000000000000e+00 6.249999999999867315e-05 0.000000000000000000e+00 0.000000000000000000e+00 0.000000000000000000e+00 6.249999999999867315e-05 6.249999999999867315e-05 3.749999999999919847e-04 5.624999999999880313e-04
7.501875000000000071e-01 7.500859423839572049e-01 7.502109350578306524e-01 7.502539178504000761e-01 7.500664080807681877e-01 7.501015966983909378e-01 7.503633587901226143e-01 7.503946051190422128e-01 7.502107906091614042e-01 7.511646952981874126e-01 7.537800733597487257e-01 7.606677855112783382e-01 7.568965144037255177e-01 7.450303247621169467e-01 6.802465214351082201e-01 5.262760669287122051e-01 3.629971134280888800e-01 7.904293925277422472e-02 6.678717259593592095e-03 7.012963034016139394e-03 1.245684002142444149e-03 1.558721233787718676e-03 4.990644487408157914e-04 4.990644487408157914e-04 0.000000000000000000e+00 2.496878901373289278e-04 2.496878901373289278e-04 0.000000000000000000e+00 0.000000000000000000e+00 6.249999999999867315e-05 0.000000000000000000e+00 0.000000000000000000e+00 0.000000000000000000e+00 0.000000000000000000e+00 0.000000000000000000e+00 0.000000000000000000e+00 1.874999999999959924e-04 1.249999999999973463e-04 1.249999999999973463e-04 5.624999999999880313e-04 6.249999999999866773e-04
7.500859362791059137e-01 7.502304803484920459e-01 7.501718859876633783e-01 7.500976531973835293e-01 7.500234277303678976e-01 7.503984802396836962e-01 7.500468872085557237e-01 7.501094201908247161e-01 7.504610741912656202e-01 7.516570355107380363e-01 7.580383408992437122e-01 7.586066134776296987e-01 7.599964463037064410e-01 7.401828526776547124e-01 6.455067440588082572e-01 5.216832692819972639e-01 2.358020311537620262e-01 5.178237862805109420e-02 3.276885197947511374e-02 3.288630625307031700e-03 1.434188863116436698e-03 2.489040707278311528e-03 9.357459143117807798e-04 8.716945330520143188e-04 6.246096189881367438e-05 3.115264797507788291e-04 0.000000000000000000e+00 1.248439450686644639e-04 0.000000000000000000e+00 0.000000000000000000e+00 0.000000000000000000e+00 0.000000000000000000e+00 0.000000000000000000e+00 0.000000000000000000e+00 0.000000000000000000e+00 6.249999999999867315e-05 6.249999999999867315e-05 1.249999999999973463e-04 0.000000000000000000e+00 3.749999999999919847e-04 8.124999999999827239e-04
7.500742181395529951e-01 7.503046911626816140e-01 7.500859607000369689e-01 7.502617511048329524e-01 7.502031530803683346e-01 7.500546911600095568e-01 7.504806378867452388e-01 7.500586029063222027e-01 7.507541193223129516e-01 7.505782240202373279e-01 7.534541038572645233e-01 7.568681811142978777e-01 7.579138013711498312e-01 7.279004745404125121e-01 6.385736743125642878e-01 4.097714896238717763e-01 2.193827772635471018e-01 9.521507360132999698e-02 2.713351495366660496e-02 6.150587269912477680e-03 2.606805340789108971e-03 1.931118062221093192e-03 1.745094713106842875e-03 3.118375205023005245e-04 8.726634524768073003e-04 0.000000000000000000e+00 6.246096189881367438e-05 1.248439450686644639e-04 1.248439450686644639e-04 0.000000000000000000e+00 0.000000000000000000e+00 0.000000000000000000e+00 0.000000000000000000e+00 0.000000000000000000e+00 0.000000000000000000e+00 0.000000000000000000e+00 6.249999999999867315e-05 3.124999999999933387e-04 1.874999999999959924e-04 2.499999999999946926e-04 6.874999999999853234e-04
7.500078112791060958e-01 7.502265600578305049e-01 7.500117181395530297e-01 7.503203320346824023e-01 7.501718969730354347e-01 7.501601849387130594e-01 7.501094446291339812e-01 7.502109570251324078e-01 7.502617840823292417e-01 7.517156840540121232e-01 7.563480103189041959e-01 7.577030968311998516e-01 7.624386628662762622e-01 7.200335822668463281e-01 6.743696388523304774e-01 4.795208831023901608e-01 2.324493040290919466e-01 5.081405915146725016e-02 2.543854642182393627e-02 8.900784887509316165e-03 2.116410384621325667e-03 1.246495082604959139e-03 3.745318352059934458e-04 1.873049069674781518e-04 1.248439450686644639e-04 3.115264797507788291e-04 1.248439450686644639e-04 1.248439450686644639e-04 1.249999999999973463e-04 0.000000000000000000e+00 0.000000000000000000e+00 0.000000000000000000e+00 0.000000000000000000e+00 0.000000000000000000e+00 0.000000000000000000e+00 0.000000000000000000e+00 1.249999999999973463e-04 6.249999999999867315e-05 6.249999999999867315e-05 1.874999999999959924e-04 7.499999999999839694e-04
7.501953234880449628e-01 7.503281250000000124e-01 7.500234399414061892e-01 7.500312475582121552e-01 7.503711517432229972e-01 7.501406616409408423e-01 7.502618170571502265e-01 7.501836517575393160e-01 7.505587861318521181e-01 7.519501231196689117e-01 7.593651264170195869e-01 7.647068493415283275e-01 7.638955348011646773e-01 7.482402718053001722e-01 6.108669139733748921e-01 5.080378161209390120e-01 2.134490672786357179e-01 7.565781868359325313e-02 2.326723468369157333e-02 2.252873115262971071e-02 3.041483724050220161e-03 2.165391710892805577e-03 1.247117454890322953e-03 1.433411551658836337e-03 2.496878901373289278e-04 1.248439450686644639e-04 0.000000000000000000e+00 0.000000000000000000e+00 0.000000000000000000e+00 0.000000000000000000e+00 0.000000000000000000e+00 0.000000000000000000e+00 0.000000000000000000e+00 0.000000000000000000e+00 0.000000000000000000e+00 0.000000000000000000e+00 1.249999999999973463e-04 0.000000000000000000e+00 6.249999999999867315e-05 1.249999999999973463e-04 2.499999999999946926e-04
7.501679754649164256e-01 7.500781249999999289e-01 7.500742181395529951e-01 7.500624999992366870e-01 7.500390576147066835e-01 7.501953430250190014e-01 7.500156164468710918e-01 7.500742462269833766e-01 7.505157862078108977e-01 7.521849621574070444e-01 7.543827069056152634e-01 7.585702095100239628e-01 7.648864189731527929e-01 7.492304747167458645e-01 5.716008582915945713e-01 5.260618783573238755e-01 3.394800430007668957e-01 5.896539079901752523e-02 2.243521250736989561e-02 8.144538511267129105e-03 6.916855790116760612e-03 4.571945734993665758e-03 3.157798437907766327e-03 8.729747840106494728e-04 5.609039107034696336e-04 2.496878901373289278e-04 1.248439450686644639e-04 0.000000000000000000e+00 6.246096189881367438e-05 1.248439450686644639e-04 0.000000000000000000e+00 0.000000000000000000e+00 0.000000000000000000e+00 0.000000000000000000e+00 0.000000000000000000e+00 0.000000000000000000e+00 1.874999999999959924e-04 2.499999999999946926e-04 2.499999999999946926e-04 3.124999999999933387e-04 8.124999999999827239e-04
7.501835955813408452e-01 7.500820281973835657e-01 7.500390661626815669e-01 7.502109680231103805e-01 7.501132928467743044e-01 7.500546850543945432e-01 7.501367425633466146e-01 7.501172363527419673e-01 7.511368793530941446e-01 7.518564681745851797e-01 7.525474722114946502e-01 7.642156071357373293e-01 7.637307713443675095e-01 7.424814175799197002e-01 6.983985291064256362e-01 4.871025283491435820e-01 2.342554908628489696e-01 3.959947064968146607e-02 2.785047968323486195e-02 4.216717157272786842e-03 1.015241365420087652e-02 2.983007299144357916e-03 3.097866048869591001e-03 8.719664402244587265e-04 8.729747840106494728e-04 4.368369855833664555e-04 0.000000000000000000e+00 4.984429488046560270e-04 3.745318352059934458e-04 2.498439450686618102e-04 0.000000000000000000e+00 0.000000000000000000e+00 0.000000000000000000e+00 6.249999999999867315e-05 0.000000000000000000e+00 6.249999999999867315e-05 6.249999999999867315e-05 2.499999999999946926e-04 0.000000000000000000e+00 1.249999999999973463e-04 4.999999999999893852e-04
7.501249999999999307e-01 7.503437499999999760e-01 7.500781249999999289e-01 7.501835931395530732e-01 7.502773663361552714e-01 7.500507904059403597e-01 7.500507843028099142e-01 7.502109973329600390e-01 7.502071907803354867e-01 7.514113193410496550e-01 7.566252989076472923e-01 7.633642454348923412e-01 7.576056414575442766e-01 7.338990891652780180e-01 6.284915843033401783e-01 5.522148656109692189e-01 2.131304613173932994e-01 6.390797393880943977e-02 3.182340932165537983e-02 4.831401445662119980e-03 5.318834442792419633e-03 3.101302856500209957e-03 1.989978853945451129e-03 2.480802889196343126e-03 1.433023839799663036e-03 1.249999999999973463e-04 4.360599656348052239e-04 4.363704248194433472e-04 1.873439450686631370e-04 0.000000000000000000e+00 1.248439450686644639e-04 0.000000000000000000e+00 0.000000000000000000e+00 0.000000000000000000e+00 6.249999999999867315e-05 6.249999999999867315e-05 1.249999999999973463e-04 6.249999999999867315e-05 1.249999999999973463e-04 2.499999999999946926e-04 4.999999999999893852e-04
7.501835955813407342e-01 7.502382916275980307e-01 7.500664044186591273e-01 7.502617254649163181e-01 7.503516125642825108e-01 7.500703442619511829e-01 7.500820404047945367e-01 7.501640844774255523e-01 7.504455690741103080e-01 7.517670216080356571e-01 7.523000448393710737e-01 7.555140967905524807e-01 7.597803971603548367e-01 7.334234903694512031e-01 6.678718386846366206e-01 4.926768248438090358e-01 2.728532881772148810e-01 8.557976612225917656e-02 1.426496438509789952e-02 1.168551944715096047e-02 4.949456652537142891e-03 2.116214956325179579e-03 2.979553685927027653e-03 1.245721255481890832e-03 1.176251546555817651e-03 1.119366073609573409e-03 7.478195074081428907e-04 4.360599656348052239e-04 1.249609618988123340e-04 0.000000000000000000e+00 0.000000000000000000e+00 6.249999999999867315e-05 6.249999999999867315e-05 0.000000000000000000e+00 6.249999999999867315e-05 1.874999999999959924e-04 2.499999999999946926e-04 6.249999999999867315e-05 3.749999999999919847e-04 1.874999999999959924e-04 9.999999999999787705e-04
7.500507794186590527e-01 7.501523504649163510e-01 7.503047119205493720e-01 7.502070416275979925e-01 7.501523638958940143e-01 7.500742364581143296e-01 7.503595081114050602e-01 7.505743463425680329e-01 7.508246957276025757e-01 7.529595353694606974e-01 7.557984568746206611e-01 7.644115826160163829e-01 7.619773730377055188e-01 7.233354677434454816e-01 6.766039351022584691e-01 5.478240086742760528e-01 2.882814573693956994e-01 6.852054663446179028e-02 2.002634139765106097e-02 1.988213496045717482e-02 6.791284500569949936e-03 2.361844835933701696e-03 2.364197621592567522e-03 7.459619574910258738e-04 9.346589693707940249e-04 9.954136014334370210e-04 4.367205036721499736e-04 1.494476314149217932e-03 7.471980074719830178e-04 1.248439450686644639e-04 5.599733997097566807e-04 6.249999999999867315e-05 0.000000000000000000e+00 0.000000000000000000e+00 1.249999999999973463e-04 0.000000000000000000e+00 1.874999999999959924e-04 0.000000000000000000e+00 1.874999999999959924e-04 7.499999999999839694e-04 7.499999999999951367e-04
7.502460931395530386e-01 7.500195294186591255e-01 7.501523455813408070e-01 7.500742254649163110e-01 7.500117120333658072e-01 7.500585943600652783e-01 7.500585980212202131e-01 7.502852704958264951e-01 7.509498301296370082e-01 7.527111547885567688e-01 7.574584149718512904e-01 7.628864342799586140e-01 7.598638008271823008e-01 7.572640099379479572e-01 6.432311684026454923e-01 5.174332106005700149e-01 2.951013054904872979e-01 6.441264047408054583e-02 2.586182081343913960e-02 7.529555940891441423e-03 4.900135903155211983e-03 2.114598702219960651e-03 1.742886844464819384e-03 8.701496558073396059e-04 2.038270732430602725e-03 5.607480991820290367e-04 1.183801204256373918e-03 5.599733997097566807e-04 1.245640956276639153e-03 1.873049069674781518e-04 6.249999999999867315e-05 0.000000000000000000e+00 1.249999999999973463e-04 0.000000000000000000e+00 0.000000000000000000e+00 6.249999999999867315e-05 1.249999999999973463e-04 2.499999999999946926e-04 6.249999999999867315e-05 2.499999999999946926e-04 5.624999999999880313e-04
7.503750000000000142e-01 7.502890808134082823e-01 7.501992193600652836e-01 7.501250146507266736e-01 7.502929754649163563e-01 7.501835980168291007e-01 7.501718835458754953e-01 7.501171911626818289e-01 7.502735706683351102e-01 7.517582344143116657e-01 7.551708841250379667e-01 7.545739679961290802e-01 7.542407302435046867e-01 7.512302392283821684e-01 6.454715762480012220e-01 4.648195063050409859e-01 3.085054406018387652e-01 6.256510499456738317e-02 2.030126245031961194e-02 7.156706327653594886e-03 2.800954608105943235e-03 2.238860159581335194e-03 1.493700738716652234e-03 2.424004593916451178e-03 1.614268131998919473e-03 0.000000000000000000e+00 5.609039107034696336e-04 1.615144921684086255e-03 1.863590122816971475e-03 3.746877926639191614e-04 8.721589693707953788e-04 0.000000000000000000e+00 0.000000000000000000e+00 0.000000000000000000e+00 6.249999999999867315e-05 0.000000000000000000e+00 1.249999999999973463e-04 1.874999999999959924e-04 1.874999999999959924e-04 3.124999999999933387e-04 4.999999999999893852e-04
7.502656469760899949e-01 7.503945575026533810e-01 7.502500085458755352e-01 7.502812695350654648e-01 7.505195611619003282e-01 7.500586004631981663e-01 7.501914593636407336e-01 7.501914154061309903e-01 7.503086273304991893e-01 7.518454776874751166e-01 7.554933060553027380e-01 7.597313138716532688e-01 7.672096612483245703e-01 7.568533409165788539e-01 6.516854400924574353e-01 5.510128014866495505e-01 1.996261790312794382e-01 5.704256967152950691e-02 1.964440466979110525e-02 6.991258366624219893e-03 3.163745477929435970e-03 3.162319196857821084e-03 1.741302771058439447e-03 1.558294486091982203e-03 7.472003279482720018e-04 1.246147281196174818e-03 8.064516129032250468e-04 4.360990037359902091e-04 6.854365242382920876e-04 6.249999999999867315e-05 0.000000000000000000e+00 0.000000000000000000e+00 4.370317864692885084e-04 0.000000000000000000e+00 0.000000000000000000e+00 6.249999999999867315e-05 6.246096189881367438e-05 6.249999999999867315e-05 1.874999999999959924e-04 3.749999999999919847e-04 4.374999999999906850e-04
7.503789080817224733e-01 7.501718749999999325e-01 7.502968749999998632e-01 7.502890918088966909e-01 7.504141235475566551e-01 7.501562609863273723e-01 7.502891260002277907e-01 7.504220472300313638e-01 7.501523088292404440e-01 7.524811388325145511e-01 7.549256645225327356e-01 7.585764071168277223e-01 7.739690003003210084e-01 7.357895757474478549e-01 6.110302405082631561e-01 5.677025384453712187e-01 2.542323956366955851e-01 5.107532835517503145e-02 8.688136760222110039e-03 1.080708492377439010e-02 2.548965796414182257e-03 2.615431455181504994e-03 1.682402096453605679e-03 1.369171018571868625e-03 1.919950609446208255e-03 1.611005476359328491e-03 6.233648726022833486e-04 1.798131366906197169e-03 1.537476586886629172e-02 9.346199312696090939e-04 9.341954542311569970e-04 8.711114415469345829e-04 6.246096189881367438e-05 0.000000000000000000e+00 2.499999999999946926e-04 1.249999999999973463e-04 1.249999999999973463e-04 1.249999999999973463e-04 1.249999999999973463e-04 1.249999999999973463e-04 3.749999999999919847e-04
7.506679779067042535e-01 7.502148504649163163e-01 7.502695562783245897e-01 7.502031396507267136e-01 7.502695648276357376e-01 7.502031433130267324e-01 7.501484777957935224e-01 7.502383307015454417e-01 7.512467284151629343e-01 7.531981275763840467e-01 7.558688309352450396e-01 7.577243214399418392e-01 7.597087204876018518e-01 7.428183793063041218e-01 7.035900517844043689e-01 5.079676041605531989e-01 2.943933314462064965e-01 7.804176772617160696e-02 2.567153268675077468e-02 2.737952434676582582e-03 3.416745848087932025e-03 4.342588631884536539e-03 1.182412390740605976e-03 1.245253244417465852e-03 3.169211895082580006e-03 2.175662088184349228e-03 1.493165851042776906e-03 3.105342545400768903e-03 1.302481895597429416e-03 5.616035839507982352e-04 6.246096189881367438e-05 6.234039107034683880e-04 6.860209275336148771e-04 5.623439450686662077e-04 6.249999999999867315e-05 1.874999999999959924e-04 1.874999999999959924e-04 6.249999999999867315e-05 3.124999999999933387e-04 7.499999999999839694e-04 8.749999999999813699e-04
7.508008306962026257e-01 7.503359460462573072e-01 7.508516052312861344e-01 7.510860901117362154e-01 7.504649066351948283e-01 7.505977802012673283e-01 7.504687451143243759e-01 7.520473316837748001e-01 7.519110081964925918e-01 7.536023662563116066e-01 7.642792877639698057e-01 7.872326863075106429e-01 7.821515495035900045e-01 8.042055560066255770e-01 7.184359832929293477e-01 5.843222565349497355e-01 3.351922813217656505e-01 7.452161566000747861e-02 3.760093138709404842e-02 1.690886632425629005e-02 2.965559871908492878e-02 4.828371401766418450e-03 4.161953609423285627e-03 2.558838833455578769e-03 3.479650988658544719e-03 7.076010618462813713e-03 2.974144126125943637e-03 1.741193268689400411e-03 4.471761789012096422e-03 3.230981647712960481e-03 2.735153500797049379e-03 4.592940691762359418e-03 1.370407357888447962e-03 1.247198007471983462e-03 5.506250000000000033e-02 6.249999999999867315e-05 1.874999999999959924e-04 6.249999999999867315e-05 2.731249999999999650e-02 2.937499999999993068e-03 3.062499999999990143e-03
7.505781249999998739e-01 7.525314551101734972e-01 7.527539520392456662e-01 7.511563293592478097e-01 7.508360046491638906e-01 7.507188330194485282e-01 7.524613881371665647e-01 7.598427761816070047e-01 7.544110139962787454e-01 7.589978784976046944e-01 7.650805130203465199e-01 7.689607693402745747e-01 7.869062192181665027e-01 7.692473720767490919e-01 6.933856868254633099e-01 4.748971620695525142e-01 3.313198908466415404e-01 1.243455214132866554e-01 3.920654412424903063e-02 9.944795559031782001e-03 8.340368163151068090e-03 9.250383423912855382e-03 9.768199596491288633e-03 3.606127263828318337e-03 3.168388570181990445e-03 4.738212200437486379e-03 1.613489135411627726e-03 2.605841231294414410e-03 2.499219237976246680e-04 2.415493646477817787e-03 3.218749999999999389e-02 1.286830775530964886e-02 1.498559965634804758e-03 6.249999999999867315e-05 8.096980074719817722e-04 4.549964909544602920e-02 3.124921923797630095e-03 1.874999999999959924e-04 2.693749999999999270e-02 2.062499999999989255e-03 6.999999999999994942e-03
7.578710980231286864e-01 7.514101934872635669e-01 7.519884222781285654e-01 7.517265979059226666e-01 7.621797363391903390e-01 7.526799256088503309e-01 7.518518335565722577e-01 7.533605742401485728e-01 7.527123082549044275e-01 7.655712491116055674e-01 7.801177257162152934e-01 7.974097810929764441e-01 7.990266484485850640e-01 7.922355269254370835e-01 7.047702573295473449e-01 5.578523390356349143e-01 2.526416050503703659e-01 6.321668189838582086e-02 4.902721713343964616e-02 1.410754190469003591e-02 1.857223733076399791e-02 4.385222875021841521e-02 1.626344516103198773e-02 4.892718562847031896e-03 5.158328283190904973e-03 4.220746460912461022e-03 2.238401678228363334e-03 3.980014132598008562e-03 3.461738551159376613e-03 4.587740777091653052e-03 6.843592919853885848e-02 3.355330050450755670e-03 7.778135644348380118e-02 6.963501193956705970e-02 3.093602092753361399e-02 1.037457101924366132e-02 1.122314825729564492e-03 4.031249999999999417e-02 8.749999999999924288e-04 5.143749999999999017e-02 3.187499999999987652e-03
7.517109362791060123e-01 7.549886517909139005e-01 7.533203479059227270e-01 7.518946625140305873e-01 7.520317849061152193e-01 7.526450056094523555e-01 7.518482076326660213e-01 7.524849195755441977e-01 7.562441320423424207e-01 7.644483083490936082e-01 7.803747888961364287e-01 7.967329038168248223e-01 7.879801063734884758e-01 7.872174861217932085e-01 7.013532795849684032e-01 4.867085906921495564e-01 2.696905976594421994e-01 1.207956829470483717e-01 2.215557676640948076e-02 1.065211196126262215e-02 5.707931970051005957e-03 3.355638809412997327e-03 1.008343468910745042e-02 7.776360187362696061e-03 5.938426654999051646e-03 5.419228392238894902e-03 5.010956806162392488e-03 7.498465966764888795e-03 6.291447670407812956e-03 2.485183855914085884e-03 3.290539238766398891e-03 5.610209275336175850e-04 1.857854795107893951e-03 1.866835502165009510e-03 1.005113452972566934e-02 5.610209275336175850e-04 3.748438475952520438e-04 4.499804906967474691e-03 5.312460961898812957e-03 4.550000000000000572e-02 8.124999999999993339e-03
7.529336517424597419e-01 7.517578698820127636e-01 7.527110144163149386e-01 7.537546370590008094e-01 7.531368512166054519e-01 7.531330653061548697e-01 7.532511956599529102e-01 7.529836655959263325e-01 7.564997605251926327e-01 7.624788533967754578e-01 7.934015523728817909e-01 7.830407913282294574e-01 7.798150089217078529e-01 8.014649456073119627e-01 6.796571493413009479e-01 5.515014789215848534e-01 3.022283982977091443e-01 1.239539340213412222e-01 5.649032626360972476e-02 1.801431208835826275e-02 1.142964789083255120e-02 1.115989334874725215e-02 3.897865729185334867e-03 3.845960382505875328e-03 2.553163991893348059e-03 4.032184691992834850e-03 3.802348654478593382e-03 1.925590582857406030e-03 4.457419166943599360e-03 5.460937106872953972e-03 1.866988707117189870e-03 9.329526395346233059e-04 1.981200745747457945e-03 2.423404258340799804e-03 1.121071819883345854e-03 1.245257546502098831e-03 1.249609618988123340e-04 2.812421923797625480e-03 5.624843945068657911e-03 2.498439450686618102e-04 1.562496096189881431e-02
7.546093750000000266e-01 7.535003906860446854e-01 7.527852984841381101e-01 7.532073407752245542e-01 7.533322711556492690e-01 7.516055719391981915e-01 7.535867351136866787e-01 7.528950910725930035e-01 7.618634998521732760e-01 7.680217161427100869e-01 7.856677697412532968e-01 7.912670201975530171e-01 7.919289561593145788e-01 7.949429506777899723e-01 7.097807667016363675e-01 5.657733978469986491e-01 2.832531297144958993e-01 9.490285410018414747e-02 3.720346667693942566e-02 1.763767990517656203e-02 7.031055879877767464e-03 9.765309328996284871e-03 9.172196299994517590e-03 8.569066858125851810e-03 5.706787062694873222e-03 2.917700879598017320e-03 3.897075516307750565e-02 2.549177826988213713e-03 6.116929214036792746e-03 4.053169316963867175e-03 1.420646212433535061e-02 1.427222584187803943e-03 2.238273423687220549e-03 2.302024046347173232e-03 1.619008927684040169e-03 1.057408872744114523e-03 0.000000000000000000e+00 2.498049069674768250e-04 6.874999999999964907e-04 7.687421923797621570e-03 1.349999999999998944e-02
7.541524749960931695e-01 7.542112940113202546e-01 7.527422326730739410e-01 7.531058002226910242e-01 7.559692738424799163e-01 7.548761577809544043e-01 7.521838923003494326e-01 7.552802003227435668e-01 7.546596628131626572e-01 7.661025944736896687e-01 7.826857568680343213e-01 7.893182386141626150e-01 7.864786987423293407e-01 7.730140446323640058e-01 6.604173445515602037e-01 3.912143414453325696e-01 3.115737385348835708e-01 1.758086212953145766e-01 6.834587816157602913e-02 2.478231211841760290e-02 1.112628827867117101e-02 1.130919089290150989e-02 5.004379455819196396e-03 4.960370380516121620e-03 6.199393515737261148e-03 1.494629803020952608e-03 1.201801800400279473e-02 9.954136014334370210e-04 1.863437480422125382e-03 2.787500796043196252e-03 9.347355408316215808e-04 1.673388459529179294e-03 2.356650406910787247e-03 6.835789743211750707e-04 2.111006398107739823e-03 7.477431270828116538e-04 9.319522036002503718e-04 6.862143698881051574e-04 5.249804906967481428e-03 2.687421923797628405e-03 1.830738600874453129e-02
7.523867669753087073e-01 7.542697125527426660e-01 7.548596387130801499e-01 7.528049353414595357e-01 7.534376868271109862e-01 7.526767161540960371e-01 7.524223537220940949e-01 7.537634822317501593e-01 7.564667133058697868e-01 7.680653481561429130e-01 7.702271337409248853e-01 8.095135336445989926e-01 7.885432073124843955e-01 7.679395517751277378e-01 7.147509443121158323e-01 5.486171366730988597e-01 3.778047542604032749e-01 6.950334653820361419e-02 5.232727174856902780e-02 1.728843523159432488e-02 1.103117381032102731e-02 1.091688733374006695e-02 4.708977083212617654e-02 1.556319832613195422e-03 4.161542326029577313e-03 2.366364685964394803e-03 4.402508476050915123e-03 2.608186599600970188e-03 2.167347115248019485e-03 7.473953235073826484e-04 1.308101918175452651e-03 9.358647751288695204e-04 1.427701935106662212e-03 4.364484035484062050e-04 1.367059013126592591e-03 4.113501942036612222e-03 1.929459951420153720e-03 2.350782394691641828e-03 3.122658688662904858e-04 3.308910639105855454e-03 6.060941104453110469e-03
7.533281250000000151e-01 7.554572284300880014e-01 7.541095910993633744e-01 7.564105073062259432e-01 7.589464834212030775e-01 7.534071940248823207e-01 7.573220433440506216e-01 7.564749165476744031e-01 7.615726265583149246e-01 7.694487443542310512e-01 7.815668714986946375e-01 7.973109985432748070e-01 7.861243951344575320e-01 7.745422441884760589e-01 7.239841159030594442e-01 4.681099209274053874e-01 2.089279471471807703e-01 1.314303344781915517e-01 3.133031959474680272e-02 4.128233382033707870e-03 3.233880809880784572e-03 7.584241871228136755e-03 3.202513922465577596e-03 1.245331945219085856e-03 3.163645853002627819e-03 2.300578574064593342e-03 1.058959147648952468e-03 3.045792168144190269e-03 3.291427889929232718e-03 2.106400517736162128e-03 1.986275837463935458e-03 2.155495994948386593e-03 1.364852535294247462e-03 9.346199312696090939e-04 8.105918008407986697e-04 1.741068711984528105e-03 9.348913523530621777e-04 8.710399362199860778e-04 9.984796564630360905e-04 6.869927971048017451e-04 3.498048192414060509e-03
7.556451301213518157e-01 7.595745894470568027e-01 7.542230964036193974e-01 7.579309026094758206e-01 7.562545369266130413e-01 7.563683878066405075e-01 7.601061662934124330e-01 7.586307214069412108e-01 7.595463167415704708e-01 7.699878568897589037e-01 7.825818018036742041e-01 7.853174790152228635e-01 7.683416986946633997e-01 7.904972856247065582e-01 6.207384866749527941e-01 4.980437205805525736e-01 1.944532380755203405e-01 2.447388993162925505e-02 3.712639479636649364e-02 4.256366517064846811e-03 5.363663673272967176e-03 3.536970291485441644e-03 1.368939118234136030e-03 9.969638763382749659e-04 2.974719493530797627e-03 6.978583399794036427e-03 4.044090909534414982e-03 4.855530902241422808e-02 2.296110837184961624e-03 2.786998462067710042e-02 1.675069843551146853e-03 1.802484548205551731e-03 1.246573933683125992e-03 1.805075464194272382e-03 3.971331501295471966e-03 3.306742424251984773e-03 1.297067901234572052e-03 5.618368881099566892e-04 1.185396756271350684e-03 6.870707270970610736e-04 8.996876951905052183e-03
7.623602187075194658e-01 7.636488440576651993e-01 7.666934410032441027e-01 7.587127889176198403e-01 7.632739342372623081e-01 7.588964651420615493e-01 7.594593860237723870e-01 7.632208059704883585e-01 7.639838530914211390e-01 7.770007622340691089e-01 7.894304424740765658e-01 8.022256047714299010e-01 8.038412464479339770e-01 7.400438335913852583e-01 5.038247231155854600e-01 3.687133564534681440e-01 1.328707591688665368e-01 3.059900646442650224e-02 1.651594553657061842e-02 2.844773997844696287e-03 6.990226490572326243e-03 2.554267294977363538e-03 3.042014659363345610e-03 5.684263662502830536e-03 2.299505878314132140e-02 1.121652009885498779e-03 4.028578557988926438e-03 2.553771344891764272e-03 4.226461879471588370e-03 1.369210347546123653e-03 2.477334437598588315e-03 3.211935522932866244e-02 3.356989283059874478e-03 3.168151402807928198e-03 9.317997591455684297e-04 5.614093654472185118e-04 1.245877310413223606e-03 6.868757802746539021e-04 9.980139680483169230e-04 2.605976086771011248e-03 6.306966471150454376e-03
8.008376552977027885e-01 7.908092768401312478e-01 7.978396783604777553e-01 7.871619020954058188e-01 7.920627545271956560e-01 8.082570572739639081e-01 7.797749572215409986e-01 7.793842320160008219e-01 7.946536987903233262e-01 7.956385858533149280e-01 8.259815563227430602e-01 8.446038896769160198e-01 7.934313979640056358e-01 6.993680574727834109e-01 5.343624078522580811e-01 2.767969140745614176e-01 1.305936419789223146e-01 3.495914774547150689e-02 1.874760702062328033e-02 3.471173308852659734e-03 3.595331449923444642e-03 2.425583077260728884e-03 2.616137898923765002e-03 4.890539961187012966e-03 3.849424541997076288e-02 3.917930606605080426e-03 1.796171290603165716e-03 2.601966072545704861e-02 3.905323332081511636e-03 3.671170555697589148e-03 3.123481889432433520e-03 3.230511985909423258e-03 1.936500684207414016e-02 3.077635144678620913e-02 1.557829281686073930e-03 4.204062540657182816e-03 9.368375205022983149e-04 6.435314450809170514e-03 4.425845555695984319e-03 1.997855823171268332e-03 5.933713567189884130e-02
9.717339769885919853e-01 9.625624193958104424e-01 9.768432421081418848e-01 9.898593676746367809e-01 9.775761372572768781e-01 9.652728604312710292e-01 9.442983484767705216e-01 9.651026712321254530e-01 9.466383914681033573e-01 9.759211711542702394e-01 9.797335862759180003e-01 9.596597376116804412e-01 9.280285616933179327e-01 8.076881745498960541e-01 5.591231166602831371e-01 4.507251225608023826e-01 2.897899418496320822e-01 9.187889713423949556e-02 2.692319291146599847e-02 2.981342183609988344e-02 7.199667725070191260e-02 1.729346954626681532e-02 2.252632286024545266e-02 2.850878569263479850e-02 6.423845927710539194e-02 2.316828564160905435e-02 1.346621637867142542e-02 5.241101430939354433e-02 1.378637105485031045e-02 3.523482817410809181e-02 2.966092851671486841e-02 7.042996827825306894e-02 1.211465744226172293e-02 8.347880404920697550e-02 1.674610333188614186e-02 5.885199579172310097e-02 2.174773593634129337e-02 2.636427402117951305e-02 3.255192822694467913e-02 8.076494509911195940e-02 9.740302800010261497e-02
9.994687353492734960e-01 9.994062329074857587e-01 9.993280786014523409e-01 9.995156005821221878e-01 9.994218066162010583e-01 9.993904711192698187e-01 9.994217504382870709e-01 9.983740960711904311e-01 9.994057942870467892e-01 9.993102975300299784e-01 9.994974928250750512e-01 9.993805432641593711e-01 9.994256032828131575e-01 9.991254915349159216e-01 9.992367041290748375e-01 9.993498604251633832e-01 9.993408274757571430e-01 9.991106762512700357e-01 9.980484600985214394e-01 9.972475920355060586e-01 9.975060030423608115e-01 9.971305418719211833e-01 9.979375000000001439e-01 9.963749999999998996e-01 9.978124999999998801e-01 9.979374999999999218e-01 9.979999999999999982e-01 9.986877339363692263e-01 9.992499999999999716e-01 9.995000000000000551e-01 9.998127339363692689e-01 9.994999999999999440e-01 9.996874999999999512e-01 9.996876558603491336e-01 9.997499999999999165e-01 1.000000000000000000e+00 1.000000000000000000e+00 1.000000000000000000e+00 1.000000000000000000e+00 1.000000000000000000e+00 1.000000000000000000e+00
9.995312182552323899e-01 9.996874902328489743e-01 9.996093652328490453e-01 9.996093408119179902e-01 9.972343359176518707e-01 9.995936718475233462e-01 9.996405175063423076e-01 9.995622434327657846e-01 9.994520503904544828e-01 9.996086945785549460e-01 9.995734739992941931e-01 9.996066122263380649e-01 9.993718260231713169e-01 9.994525463834851298e-01 9.994724362242688454e-01 9.994065548653162656e-01 9.711200555914377697e-01 9.992592290096518060e-01 9.991157661267514589e-01 9.984009061582520550e-01 9.978750000000001785e-01 9.983760506756350628e-01 9.988750000000001794e-01 9.978124999999999911e-01 9.986250000000002069e-01 9.989999999999999991e-01 9.990624999999999645e-01 9.997500000000000275e-01 9.996875000000000622e-01 9.998124999999999929e-01 9.998124999999999929e-01 1.000000000000000000e+00 9.997499999999999165e-01 9.997500000000000275e-01 9.996874999999999512e-01 9.999375000000000346e-01 9.999375000000000346e-01 1.000000000000000000e+00 1.000000000000000000e+00 1.000000000000000000e+00 1.000000000000000000e+00
9.996562426746367080e-01 9.981875000000000053e-01 9.996406079059590999e-01 9.995468652328488579e-01 9.996718017119932131e-01 9.996874658149710324e-01 9.995155199916749833e-01 9.996561352069640582e-01 9.996246381246276513e-01 9.997026076967683306e-01 9.984955890160019942e-01 9.995849390516214905e-01 9.995743382058253079e-01 9.995532949590206773e-01 9.995440439844879288e-01 9.995368599283332989e-01 9.993886752912611859e-01 9.992003312563406681e-01 9.990247507980537511e-01 9.988459308228598843e-01 9.982060639351090225e-01 9.985642107798490263e-01 9.986249999999999849e-01 9.986874999999999503e-01 9.990624999999999645e-01 9.990626169681846580e-01 9.991250000000000409e-01 9.995000000000000551e-01 9.998124999999999929e-01 9.998124999999999929e-01 9.998750000000000693e-01 9.998749999999999583e-01 9.999375000000000346e-01 9.998750000000000693e-01 9.998749999999999583e-01 9.998751558603491407e-01 1.000000000000000000e+00 1.000000000000000000e+00 1.000000000000000000e+00 1.000000000000000000e+00 1.000000000000000000e+00
9.997187426746367844e-01 9.995781030223834795e-01 9.994531225582121703e-01 9.995312426746366663e-01 9.997499462669274806e-01 9.996874829074856583e-01 9.995623631934478226e-01 9.996717699519560574e-01 9.995776308893340456e-01 9.997341818272909020e-01 9.996867348898745842e-01 9.997489592563034710e-01 9.994484165429664557e-01 9.848185115732681627e-01 9.994640831748314858e-01 9.993551672514422446e-01 9.994655676912692632e-01 9.993058648666514054e-01 9.990796218169529785e-01 9.985610248927627719e-01 9.989601507470002861e-01 9.985139891696748204e-01 9.979385074395535904e-01 9.984999999999999432e-01 9.977500000000001368e-01 9.989374999999999227e-01 9.991250000000000409e-01 9.995624999999999094e-01 9.996875000000000622e-01 9.995625000000000204e-01 9.996249999999999858e-01 9.998750000000000693e-01 9.996875000000000622e-01 1.000000000000000000e+00 9.998749999999999583e-01 9.999375000000000346e-01 1.000000000000000000e+00 1.000000000000000000e+00 1.000000000000000000e+00 1.000000000000000000e+00 1.000000000000000000e+00
9.996562500000001350e-01 9.974218701164245804e-01 9.995624853492731665e-01 9.986093554656976234e-01 9.992031079029051188e-01 9.992654589340055349e-01 9.976093456939653104e-01 9.997186742763226608e-01 9.996092992931286947e-01 9.996404490935104636e-01 9.996403999259497741e-01 9.995613727598552378e-01 9.995702167707383179e-01 9.995205032253791089e-01 9.993523707122140554e-01 9.995159425455828472e-01 9.994718275873017976e-01 9.993617138406802880e-01 9.992151916686969892e-01 9.990492720890516987e-01 9.988648683255402227e-01 9.987554869324775098e-01 9.989425182481752596e-01 9.983763210881857475e-01 9.991875000000000062e-01 9.986874999999999503e-01 9.994999999999999440e-01 9.996249999999999858e-01 9.996249999999999858e-01 9.998124999999999929e-01 9.998750000000000693e-01 9.997500000000000275e-01 9.996874999999999512e-01 9.999375000000000346e-01 9.998750000000000693e-01 9.999375000000000346e-01 1.000000000000000000e+00 1.000000000000000000e+00 1.000000000000000000e+00 1.000000000000000000e+00 1.000000000000000000e+00
9.996249902328490089e-01 9.996562426746367080e-01 9.995937206916758466e-01 9.996093603492735014e-01 9.995468334857910975e-01 9.989062255783054400e-01 9.996249413894601199e-01 9.996249804656978100e-01 9.987027073665011301e-01 9.996874462569866893e-01 9.996091379907742214e-01 9.995775889549405324e-01 9.997020737186794737e-01 9.994906607563136536e-01 9.995230354427647734e-01 9.994957596301725644e-01 9.993443539167834455e-01 9.992892532395428740e-01 9.994704261127915768e-01 9.993536953335201423e-01 9.989879769151558397e-01 9.987735128646699767e-01 9.982663363746542284e-01 9.990109223300969177e-01 9.990628117206983294e-01 9.994374999999999787e-01 9.990625000000001865e-01 9.995624999999999094e-01 9.994999999999999440e-01 9.999375000000000346e-01 9.998750000000000693e-01 9.998749999999999583e-01 1.000000000000000000e+00 1.000000000000000000e+00 1.000000000000000000e+00 9.999375000000000346e-01 1.000000000000000000e+00 1.000000000000000000e+00 1.000000000000000000e+00 1.000000000000000000e+00 1.000000000000000000e+00
9.995311962791422200e-01 9.972655981380447177e-01 9.996093481334638042e-01 9.997187280193295944e-01 9.996718432537056165e-01 9.963577849037523748e-01 9.996718456985466128e-01 9.996874926746368573e-01 9.996249316032125298e-01 9.997030516913485432e-01 9.996404979689970105e-01 9.979655584776709887e-01 9.995773171898502119e-01 9.996239024189957911e-01 9.995579291393390520e-01 9.995467506062883922e-01 9.996995467338811725e-01 9.992501164314158135e-01 9.993527015191190355e-01 9.995282914486358639e-01 9.992816670488673392e-01 9.992473957934532303e-01 9.989705131330653964e-01 9.986894064520042136e-01 9.984374999999999778e-01 9.995001169681845266e-01 9.996250000000002078e-01 9.993750000000000133e-01 9.996874999999999512e-01 9.998750000000000693e-01 9.998124999999999929e-01 9.998750000000000693e-01 9.998750000000000693e-01 9.998750000000000693e-01 9.999375000000000346e-01 9.998749999999999583e-01 1.000000000000000000e+00 1.000000000000000000e+00 1.000000000000000000e+00 1.000000000000000000e+00 1.000000000000000000e+00
9.994687426746367009e-01 9.996874829059591017e-01 9.994062353492735307e-01 9.996562084850271201e-01 9.996249951164244418e-01 9.996718163886963993e-01 9.996562035991619632e-01 9.997812109275792114e-01 9.997655639071802991e-01 9.997186425055858416e-01 9.960301485972349322e-01 9.985621800647113133e-01 9.997343017158233369e-01 9.995142131540817321e-01 9.996860686869941670e-01 9.996717697382105916e-01 9.994326101997199618e-01 9.996298118583408776e-01 9.994299868334183268e-01 9.995976575131717556e-01 9.993625987157808144e-01 9.991671861827384760e-01 9.984432972203155510e-01 9.992115777189221060e-01 9.988156507842960163e-01 9.991257398756616670e-01 9.990631218905473565e-01 9.992499999999999716e-01 9.994375000000002007e-01 9.998750000000000693e-01 9.999375000000000346e-01 9.999375000000000346e-01 1.000000000000000000e+00 9.998750000000000693e-01 1.000000000000000000e+00 1.000000000000000000e+00 9.999376169681845061e-01 1.000000000000000000e+00 1.000000000000000000e+00 1.000000000000000000e+00 1.000000000000000000e+00
9.990312402328489494e-01 9.996093603492732793e-01 9.995468750000000568e-01 9.996718530216197607e-01 9.996562206954934249e-01 9.995156079067223365e-01 9.995311352161266871e-01 9.996874829074855473e-01 9.996406054656979956e-01 9.997343603477466534e-01 9.996718163680723412e-01 9.996717895267414056e-01 9.995621724925547458e-01 9.987799030766488784e-01 9.996708306791211029e-01 9.996236574847845446e-01 9.995374080024355123e-01 9.995686139614911037e-01 9.994767631013354858e-01 9.994454338716867170e-01 9.993887886375206753e-01 9.993519922246040244e-01 9.991839179867170184e-01 9.992968892412148474e-01 9.984502654773516062e-01 9.986275529072836665e-01 9.987529405478529076e-01 9.991877334993771731e-01 9.997500000000000275e-01 9.998124999999999929e-01 9.999375000000000346e-01 9.998749999999999583e-01 9.999375000000000346e-01 9.998749999999999583e-01 9.998124999999999929e-01 1.000000000000000000e+00 1.000000000000000000e+00 1.000000000000000000e+00 1.000000000000000000e+00 1.000000000000000000e+00 1.000000000000000000e+00
9.995624902328490435e-01 9.996562280239100762e-01 9.997187353492733575e-01 9.996874853492734303e-01 9.996562060447669040e-01 9.996562280239100762e-01 9.996249511627176565e-01 9.996718481357532715e-01 9.983437255790690301e-01 9.970780908081003924e-01 9.996874584850274914e-01 9.996093456985464254e-01 9.996247776277028541e-01 9.995624145236865488e-01 9.996088320561572482e-01 9.996712236075652180e-01 9.996397915241563847e-01 9.995610520683519962e-01 9.995571965649741042e-01 9.995470090327204238e-01 9.996068329631608851e-01 9.993824046982686671e-01 9.994315101440449656e-01 9.992818104658693912e-01 9.986982357597005144e-01 9.991890816778470352e-01 9.992542997542998018e-01 9.992499999999999716e-01 9.996875000000000622e-01 9.993750000000000133e-01 9.997500000000000275e-01 9.999375000000000346e-01 9.999375000000000346e-01 9.999375000000000346e-01 9.998750000000000693e-01 1.000000000000000000e+00 1.000000000000000000e+00 1.000000000000000000e+00 1.000000000000000000e+00 1.000000000000000000e+00 1.000000000000000000e+00
