# Supplementary material for: Non-reciprocal multifarious self-organization
Source: Nat Nanotechnol. 2022 Dec 12;18(1):79–85. doi: 10.1038/s41565-022-01258-2 (PMC9879770; doi:10.1038/s41565-022-01258-2)
Supplement: Source Data Fig. 3 — Monte Carlo simulation output. [file 41565_2022_1258_MOESM3_ESM.zip › Source_Data_Fig3/lambda_40_4_E21/lambda_40_4_E21_density.txt]

9.999843750000000364e-01 9.999687500000000728e-01 9.999375000000000346e-01 9.998750000000000693e-01 9.998750000000000693e-01 9.996718750000000986e-01 9.996718750000000986e-01 9.994843750000000915e-01 9.994374999999999787e-01 9.994375000000002007e-01 9.993281249999999005e-01 9.977812499999998419e-01 9.899218749999999512e-01 8.872812500000000213e-01 5.926249999999999574e-01 4.096562499999999996e-01 3.015156250000000648e-01 2.652500000000000413e-01 2.525937499999999503e-01 2.507031250000000266e-01 2.502812499999999551e-01 2.502812500000000107e-01 2.501093749999999671e-01 2.500937500000000036e-01 2.501875000000000071e-01 2.500000000000000000e-01 2.500000000000000000e-01 2.500000000000000000e-01 2.500000000000000000e-01 2.500000000000000000e-01 2.500000000000000000e-01 2.500000000000000000e-01 2.500000000000000000e-01 2.500000000000000000e-01 2.499687499999999896e-01 2.499687500000000173e-01 2.499843750000000087e-01 2.500000000000000000e-01 2.499531249999999982e-01 2.498906250000000051e-01 2.499531249999999982e-01
1.000000000000000000e+00 9.999531249999999982e-01 9.999062499999998854e-01 9.999375000000000346e-01 9.998906250000001439e-01 9.998124999999999929e-01 9.996249999999999858e-01 9.996093750000000222e-01 9.997031250000001368e-01 9.987031250000001359e-01 9.992656249999999352e-01 9.985937500000001688e-01 9.884687500000000071e-01 9.247968749999999627e-01 7.218125000000000790e-01 5.309687499999999893e-01 3.015937499999999938e-01 2.636406250000000173e-01 2.512968750000000306e-01 2.507968749999999747e-01 2.505468750000000022e-01 2.501562499999999689e-01 2.500937500000000036e-01 2.500937500000000036e-01 2.500312499999999827e-01 2.500312500000000382e-01 2.500624999999999654e-01 2.500000000000000000e-01 2.500000000000000000e-01 2.500000000000000000e-01 2.500000000000000000e-01 2.500000000000000000e-01 2.500000000000000000e-01 2.499843750000000087e-01 2.500000000000000000e-01 2.500000000000000000e-01 2.500000000000000000e-01 2.500000000000000000e-01 2.499531249999999982e-01 2.499218749999999878e-01 2.499218749999999878e-01
1.000000000000000000e+00 9.999843750000000364e-01 9.999843750000000364e-01 9.998750000000000693e-01 9.998437500000001421e-01 9.997031250000001368e-01 9.996093750000000222e-01 9.996406249999999494e-01 9.995937500000000586e-01 9.994375000000002007e-01 9.985781250000000941e-01 9.985156250000001288e-01 9.928906250000000266e-01 9.139687500000001075e-01 7.598906250000001528e-01 4.778281250000001035e-01 3.600312499999999694e-01 2.637812499999999671e-01 2.519687499999999636e-01 2.511406249999999507e-01 2.508593749999999956e-01 2.502499999999999725e-01 2.501718750000000435e-01 2.500624999999999654e-01 2.500624999999999654e-01 2.500937500000000036e-01 2.500312499999999827e-01 2.500000000000000000e-01 2.500312499999999827e-01 2.500000000000000000e-01 2.500000000000000000e-01 2.500000000000000000e-01 2.500000000000000000e-01 2.500000000000000000e-01 2.500000000000000000e-01 2.500000000000000000e-01 2.500000000000000000e-01 2.499843750000000087e-01 2.499843750000000087e-01 2.499062499999999964e-01 2.498749999999999860e-01
1.000000000000000000e+00 9.999062500000001075e-01 9.999687500000000728e-01 9.999531249999999982e-01 9.998281249999999565e-01 9.997187500000001004e-01 9.997031250000001368e-01 9.997656249999999911e-01 9.993437500000000862e-01 9.995937500000000586e-01 9.989218749999999591e-01 9.971093749999999645e-01 9.927812499999998375e-01 9.255625000000000657e-01 7.509218749999999609e-01 5.451093750000001181e-01 4.058124999999999649e-01 2.747499999999999387e-01 2.516875000000000084e-01 2.517812500000000120e-01 2.502968749999999742e-01 2.503749999999999587e-01 2.501249999999999862e-01 2.501250000000000417e-01 2.500000000000000000e-01 2.500624999999999654e-01 2.500624999999999654e-01 2.500000000000000000e-01 2.500000000000000000e-01 2.500000000000000000e-01 2.500000000000000000e-01 2.500000000000000000e-01 2.500000000000000000e-01 2.500000000000000000e-01 2.500000000000000000e-01 2.500000000000000000e-01 2.499687500000000173e-01 2.499687500000000173e-01 2.499687500000000173e-01 2.498593749999999947e-01 2.498593749999999947e-01
9.999687500000000728e-01 9.999843750000000364e-01 9.998750000000000693e-01 9.999531249999999982e-01 9.998437500000001421e-01 9.997187500000001004e-01 9.995625000000000204e-01 9.996249999999999858e-01 9.994687500000001279e-01 9.996249999999999858e-01 9.992343750000000080e-01 9.964843749999999778e-01 9.865156250000000071e-01 9.094062499999999716e-01 7.778906249999999467e-01 5.585156249999999600e-01 3.426250000000000129e-01 2.650156250000000324e-01 2.586875000000000147e-01 2.508281249999999574e-01 2.503593750000000506e-01 2.506249999999999867e-01 2.502343750000000089e-01 2.502031249999999707e-01 2.500156249999999636e-01 2.500781250000000400e-01 2.500000000000000000e-01 2.500312499999999827e-01 2.500000000000000000e-01 2.500000000000000000e-01 2.500000000000000000e-01 2.500000000000000000e-01 2.500000000000000000e-01 2.500000000000000000e-01 2.500000000000000000e-01 2.499843750000000087e-01 2.499843750000000087e-01 2.499687499999999896e-01 2.500000000000000000e-01 2.499062500000000520e-01 2.497968750000000016e-01
9.999843750000000364e-01 9.999687500000000728e-01 9.999062500000001075e-01 9.998593749999999947e-01 9.998124999999999929e-01 9.997812500000000657e-01 9.996718750000000986e-01 9.996718750000000986e-01 9.996406250000001714e-01 9.991250000000000409e-01 9.996874999999999512e-01 9.986093749999997993e-01 9.958437499999999165e-01 8.651718750000000346e-01 6.834062499999999929e-01 4.570000000000000173e-01 3.301875000000000782e-01 2.782031249999999956e-01 2.571093750000000289e-01 2.515468750000000031e-01 2.506562499999999694e-01 2.504687499999999623e-01 2.504374999999999796e-01 2.500781249999999845e-01 2.502187499999999898e-01 2.500000000000000000e-01 2.500156249999999636e-01 2.500468750000000018e-01 2.500312500000000382e-01 2.500000000000000000e-01 2.500000000000000000e-01 2.500000000000000000e-01 2.500000000000000000e-01 2.500000000000000000e-01 2.500000000000000000e-01 2.500000000000000000e-01 2.499843750000000087e-01 2.499218749999999878e-01 2.499531250000000537e-01 2.499375000000000069e-01 2.498281250000000120e-01
9.999687500000000728e-01 9.999687500000000728e-01 9.999843750000000364e-01 9.998437500000001421e-01 9.998125000000002149e-01 9.996406250000001714e-01 9.995000000000000551e-01 9.997187500000001004e-01 9.996718750000000986e-01 9.994843750000000915e-01 9.991875000000000062e-01 9.977031249999999130e-01 9.941875000000000018e-01 8.716249999999998721e-01 7.244062500000000293e-01 4.992499999999999716e-01 3.435468749999999738e-01 2.641249999999999987e-01 2.567187499999999956e-01 2.522656250000000488e-01 2.505156249999999640e-01 2.503125000000000488e-01 2.500937500000000036e-01 2.500468749999999463e-01 2.500312500000000382e-01 2.500781250000000400e-01 2.500312499999999827e-01 2.500312500000000382e-01 2.500000000000000000e-01 2.500000000000000000e-01 2.500000000000000000e-01 2.500000000000000000e-01 2.500000000000000000e-01 2.500000000000000000e-01 2.500000000000000000e-01 2.500000000000000000e-01 2.499843750000000087e-01 2.500000000000000000e-01 2.499843750000000087e-01 2.499531249999999982e-01 2.498124999999999929e-01
9.999687500000000728e-01 1.000000000000000000e+00 9.999062500000001075e-01 9.999375000000000346e-01 9.998593750000001057e-01 9.997500000000000275e-01 9.997343750000000639e-01 9.996093750000001332e-01 9.997343750000000639e-01 9.993593750000000497e-01 9.992031249999999698e-01 9.974687500000000151e-01 9.956562499999999094e-01 9.301093750000001270e-01 6.368906250000000435e-01 5.454062499999998703e-01 3.295000000000000151e-01 2.724531250000000182e-01 2.559843750000000417e-01 2.558906250000000382e-01 2.507656249999999920e-01 2.505468750000000022e-01 2.503124999999999933e-01 2.503593750000000506e-01 2.500624999999999654e-01 2.500312499999999827e-01 2.500000000000000000e-01 2.500000000000000000e-01 2.500000000000000000e-01 2.500000000000000000e-01 2.500000000000000000e-01 2.500000000000000000e-01 2.500000000000000000e-01 2.500000000000000000e-01 2.500000000000000000e-01 2.500000000000000000e-01 2.499687500000000173e-01 2.500000000000000000e-01 2.499843750000000087e-01 2.499843750000000087e-01 2.499375000000000069e-01
9.999843750000000364e-01 1.000000000000000000e+00 9.999843750000000364e-01 9.998750000000000693e-01 9.998437499999999201e-01 9.997812500000000657e-01 9.996875000000000622e-01 9.996718750000000986e-01 9.997500000000000275e-01 9.990468750000000009e-01 9.987656250000001013e-01 9.985624999999999085e-01 9.913125000000000409e-01 8.912968749999998774e-01 6.339531250000000062e-01 5.346249999999999059e-01 3.875625000000000320e-01 2.685781250000000009e-01 2.558124999999999982e-01 2.520624999999999671e-01 2.518906250000000346e-01 2.511562500000000253e-01 2.507968749999999747e-01 2.502187500000000453e-01 2.501406250000000053e-01 2.500624999999999654e-01 2.500312499999999827e-01 2.500000000000000000e-01 2.500156249999999636e-01 2.500312499999999827e-01 2.500000000000000000e-01 2.500000000000000000e-01 2.500000000000000000e-01 2.500000000000000000e-01 2.500000000000000000e-01 2.500000000000000000e-01 2.499531249999999982e-01 2.499375000000000069e-01 2.499375000000000069e-01 2.499218749999999878e-01 2.497968750000000016e-01
9.999843750000000364e-01 9.999531249999999982e-01 9.999687500000000728e-01 9.998437500000001421e-01 9.998906250000001439e-01 9.997187500000001004e-01 9.996093749999998002e-01 9.995937500000000586e-01 9.996093750000001332e-01 9.993593750000002718e-01 9.995625000000000204e-01 9.967968749999999156e-01 9.861562499999999565e-01 9.005625000000000435e-01 8.019218750000000062e-01 5.030468750000000044e-01 3.419218749999999862e-01 2.615781249999999947e-01 2.572499999999999787e-01 2.510624999999999662e-01 2.525937499999999503e-01 2.507187499999999902e-01 2.507812500000000666e-01 2.502187500000000453e-01 2.502187499999999898e-01 2.501093749999999671e-01 2.500000000000000000e-01 2.501249999999999862e-01 2.500937500000000036e-01 2.500312499999999827e-01 2.500000000000000000e-01 2.500000000000000000e-01 2.500000000000000000e-01 2.499843750000000087e-01 2.500000000000000000e-01 2.499843750000000087e-01 2.499843750000000087e-01 2.499375000000000069e-01 2.500000000000000000e-01 2.499687500000000173e-01 2.498750000000000138e-01
1.000000000000000000e+00 1.000000000000000000e+00 1.000000000000000000e+00 9.999843750000000364e-01 9.998593750000001057e-01 9.997031250000001368e-01 9.996406250000001714e-01 9.996562500000001350e-01 9.991406250000001155e-01 9.990156249999998517e-01 9.993593750000000497e-01 9.973281249999998987e-01 9.939531249999999929e-01 8.802499999999999769e-01 6.469218749999999796e-01 5.835312499999999458e-01 3.228749999999999121e-01 2.686718749999999489e-01 2.590624999999999734e-01 2.512187500000000462e-01 2.513437500000000324e-01 2.507812500000000111e-01 2.505000000000000004e-01 2.506249999999999867e-01 2.503593750000000506e-01 2.500000000000000000e-01 2.501093749999999671e-01 2.501093750000000226e-01 2.500312499999999827e-01 2.500000000000000000e-01 2.500312500000000382e-01 2.500000000000000000e-01 2.500000000000000000e-01 2.500000000000000000e-01 2.500000000000000000e-01 2.499843750000000087e-01 2.499687500000000173e-01 2.499843750000000087e-01 2.499843750000000087e-01 2.499375000000000069e-01 2.498750000000000138e-01
9.999843750000000364e-01 9.999531249999999982e-01 9.999531249999999982e-01 9.999218750000000711e-01 9.997812500000000657e-01 9.997187500000002114e-01 9.997499999999999165e-01 9.998437499999999201e-01 9.995937500000000586e-01 9.993124999999999369e-01 9.977968750000000275e-01 9.975156249999999059e-01 9.940937499999998872e-01 8.825781249999998801e-01 7.349843750000000231e-01 5.138749999999998597e-01 3.542656249999999729e-01 2.756562500000000471e-01 2.536406249999999529e-01 2.529843749999999836e-01 2.512500000000000289e-01 2.505312499999999831e-01 2.507499999999999729e-01 2.503124999999999933e-01 2.502968749999999742e-01 2.502812500000000107e-01 2.503281249999999569e-01 2.501093749999999671e-01 2.500156249999999636e-01 2.500000000000000000e-01 2.500000000000000000e-01 2.500000000000000000e-01 2.500000000000000000e-01 2.500000000000000000e-01 2.500000000000000000e-01 2.499843750000000087e-01 2.499843750000000087e-01 2.500000000000000000e-01 2.499218749999999878e-01 2.499531249999999982e-01 2.497656249999999911e-01
9.999531249999999982e-01 9.999843750000000364e-01 9.999062500000001075e-01 9.999531249999999982e-01 9.998593750000001057e-01 9.998593749999999947e-01 9.996875000000000622e-01 9.996718750000000986e-01 9.994218750000000151e-01 9.991406249999998934e-01 9.992968750000000844e-01 9.991093750000000773e-01 9.929843749999998082e-01 8.708437500000000275e-01 7.290468750000000941e-01 5.933125000000000204e-01 3.637812500000000004e-01 2.701093750000000404e-01 2.552187499999999387e-01 2.553124999999999423e-01 2.517031250000000275e-01 2.505781250000000404e-01 2.505937500000000040e-01 2.503281250000000124e-01 2.502031249999999707e-01 2.502499999999999725e-01 2.500781249999999845e-01 2.503750000000000142e-01 2.502031249999999707e-01 2.500312499999999827e-01 2.501406250000000053e-01 2.500000000000000000e-01 2.500000000000000000e-01 2.500000000000000000e-01 2.499843750000000087e-01 2.500000000000000000e-01 2.499531249999999982e-01 2.500000000000000000e-01 2.499531249999999982e-01 2.498437500000000033e-01 2.498281250000000120e-01
9.999843750000000364e-01 9.999531249999999982e-01 9.999843750000000364e-01 9.999218750000000711e-01 9.998593750000001057e-01 9.999218750000000711e-01 9.996718750000000986e-01 9.995781249999999840e-01 9.996093750000000222e-01 9.994687499999999059e-01 9.986718750000000977e-01 9.982343749999997851e-01 9.815312499999999662e-01 9.301874999999999449e-01 6.746718749999999210e-01 5.539843749999999734e-01 3.603281249999999991e-01 2.700937500000000213e-01 2.569062500000000027e-01 2.519062499999999982e-01 2.513750000000000151e-01 2.505312499999999831e-01 2.504218750000000160e-01 2.501875000000000071e-01 2.505156249999999640e-01 2.501406250000000053e-01 2.502656249999999916e-01 2.501406250000000053e-01 2.503125000000000488e-01 2.500468750000000018e-01 2.500000000000000000e-01 2.500000000000000000e-01 2.499843750000000087e-01 2.500000000000000000e-01 2.500000000000000000e-01 2.500000000000000000e-01 2.499843750000000087e-01 2.499531249999999982e-01 2.499843750000000087e-01 2.499375000000000069e-01 2.498593749999999947e-01
1.000000000000000000e+00 9.999687500000000728e-01 9.999218750000000711e-01 9.998750000000000693e-01 9.998593749999999947e-01 9.997343750000000639e-01 9.996875000000000622e-01 9.998437500000001421e-01 9.997187500000001004e-01 9.994687499999999059e-01 9.984843749999999796e-01 9.987031249999999138e-01 9.908437500000000231e-01 9.027343749999999778e-01 6.733281249999999440e-01 5.023906250000000906e-01 3.683281250000000062e-01 2.683593749999999556e-01 2.549843749999999298e-01 2.517968749999999756e-01 2.507031250000000266e-01 2.505468750000000022e-01 2.503750000000000142e-01 2.505937500000000595e-01 2.503906249999999778e-01 2.500000000000000000e-01 2.501406250000000053e-01 2.504062499999999969e-01 2.504687500000000178e-01 2.500468750000000018e-01 2.502031249999999707e-01 2.500000000000000000e-01 2.500000000000000000e-01 2.500000000000000000e-01 2.499843750000000087e-01 2.500000000000000000e-01 2.499843750000000087e-01 2.499687500000000173e-01 2.499531249999999982e-01 2.499218749999999878e-01 2.498906250000000051e-01
9.999375000000000346e-01 9.999531249999999982e-01 9.999375000000000346e-01 9.998750000000000693e-01 9.999531249999999982e-01 9.997343750000000639e-01 9.996406249999999494e-01 9.997031250000001368e-01 9.996718750000000986e-01 9.990625000000001865e-01 9.984843749999999796e-01 9.975624999999999076e-01 9.837968750000000151e-01 9.400468749999999485e-01 7.002656249999998916e-01 5.613437500000000302e-01 3.174218750000000755e-01 2.657500000000000417e-01 2.550937499999999525e-01 2.517656249999999929e-01 2.507968750000000302e-01 2.507812499999999556e-01 2.504375000000000351e-01 2.503750000000000697e-01 2.501875000000000071e-01 2.502968749999999742e-01 2.501875000000000071e-01 2.500937500000000036e-01 2.501718750000000435e-01 2.499843750000000087e-01 2.500000000000000000e-01 2.500000000000000000e-01 2.500937500000000036e-01 2.500000000000000000e-01 2.500000000000000000e-01 2.500000000000000000e-01 2.500156249999999636e-01 2.499843750000000087e-01 2.499531249999999982e-01 2.499218749999999878e-01 2.498906250000000051e-01
9.999531249999999982e-01 9.999375000000000346e-01 1.000000000000000000e+00 9.999062500000001075e-01 9.997812500000000657e-01 9.998750000000000693e-01 9.997812500000000657e-01 9.995000000000000551e-01 9.993593749999998277e-01 9.995468749999998348e-01 9.985000000000001652e-01 9.982187500000000435e-01 9.898281250000000586e-01 8.958749999999999769e-01 6.176093750000000160e-01 5.759062500000000639e-01 3.519218749999999951e-01 2.662343749999999676e-01 2.521406250000000071e-01 2.527343749999999556e-01 2.506406249999999503e-01 2.506562499999999138e-01 2.503906249999999778e-01 2.503437499999999760e-01 2.505156250000000195e-01 2.504062499999999969e-01 2.501562500000000244e-01 2.504531250000000542e-01 2.499843749999999809e-01 2.502031249999999707e-01 2.501406249999999498e-01 2.502187499999999898e-01 2.500156249999999636e-01 2.500000000000000000e-01 2.499687499999999896e-01 2.499687500000000173e-01 2.499687500000000173e-01 2.499687499999999896e-01 2.499843750000000087e-01 2.500000000000000000e-01 2.499375000000000069e-01
9.999843750000000364e-01 9.999843750000000364e-01 9.999531249999999982e-01 9.999375000000000346e-01 9.998124999999999929e-01 9.998750000000000693e-01 9.996562499999999130e-01 9.997500000000002496e-01 9.995468750000000568e-01 9.989374999999999227e-01 9.990937500000001137e-01 9.983437500000000853e-01 9.924531249999999361e-01 8.978125000000000133e-01 7.924843749999999076e-01 5.165312499999998863e-01 3.763906249999999787e-01 2.738906249999999987e-01 2.567031249999999765e-01 2.506875000000000075e-01 2.507500000000000839e-01 2.509374999999999245e-01 2.502031249999999707e-01 2.503125000000000488e-01 2.506562500000000249e-01 2.505156249999999640e-01 2.503124999999999933e-01 2.507499999999999729e-01 2.502812500000000107e-01 2.502343750000000089e-01 2.500156249999999636e-01 2.501406250000000053e-01 2.500937500000000036e-01 2.499843750000000087e-01 2.500000000000000000e-01 2.499531249999999982e-01 2.500000000000000000e-01 2.499843750000000087e-01 2.499375000000000069e-01 2.498593750000000502e-01 2.498125000000000484e-01
9.999531249999999982e-01 9.999687500000000728e-01 9.999687500000000728e-01 9.998906250000001439e-01 9.999062499999998854e-01 9.997656249999999911e-01 9.997500000000000275e-01 9.998125000000002149e-01 9.995781249999999840e-01 9.985937500000000577e-01 9.991250000000000409e-01 9.968437500000000284e-01 9.954999999999998295e-01 9.461875000000000702e-01 7.639687499999999742e-01 5.854218749999999805e-01 3.582031249999999556e-01 2.704218749999999782e-01 2.597500000000000364e-01 2.524531250000000004e-01 2.507968750000000302e-01 2.512031250000000271e-01 2.506875000000000631e-01 2.501249999999999862e-01 2.506562500000000249e-01 2.507968749999999747e-01 2.507187499999999902e-01 2.503749999999999587e-01 2.510781249999999853e-01 2.507812500000000666e-01 2.504218750000000160e-01 2.510781249999999853e-01 2.503437499999999760e-01 2.501093750000000226e-01 2.485000000000000264e-01 2.500000000000000000e-01 2.499687499999999896e-01 2.500000000000000000e-01 2.494218749999999873e-01 2.493124999999999925e-01 2.493124999999999925e-01
1.000000000000000000e+00 9.999375000000000346e-01 9.999062500000001075e-01 9.999218750000000711e-01 9.999531249999999982e-01 9.998750000000000693e-01 9.996875000000000622e-01 9.996874999999999512e-01 9.996875000000000622e-01 9.989999999999999991e-01 9.982656249999999343e-01 9.966874999999999485e-01 9.874218750000001155e-01 9.255625000000000657e-01 7.590000000000000080e-01 4.948593749999999902e-01 4.101406250000000919e-01 2.799218750000000422e-01 2.555312500000000431e-01 2.521875000000000089e-01 2.520624999999999671e-01 2.523593750000000524e-01 2.506093750000000231e-01 2.505937500000000040e-01 2.508749999999999591e-01 2.502656249999999916e-01 2.503750000000000142e-01 2.505624999999999658e-01 2.500312500000000382e-01 2.504843749999999813e-01 2.497812500000000102e-01 2.502968749999999742e-01 2.499218749999999878e-01 2.500000000000000000e-01 2.501875000000000071e-01 2.499375000000000069e-01 2.493281249999999838e-01 2.499531250000000537e-01 2.489218750000000147e-01 2.495312499999999822e-01 2.482968750000000002e-01
9.999843750000000364e-01 9.999531249999999982e-01 9.999531249999999982e-01 9.999531249999999982e-01 9.998281249999999565e-01 9.998437500000001421e-01 9.998281250000001785e-01 9.996718750000000986e-01 9.994218750000000151e-01 9.989531250000001084e-01 9.986249999999999849e-01 9.975468749999999440e-01 9.877656249999999805e-01 8.998281250000002007e-01 7.301874999999998783e-01 5.364687500000000497e-01 3.472968749999999494e-01 2.665156250000000338e-01 2.633437500000000431e-01 2.535937500000000067e-01 2.543281250000000160e-01 2.514687500000000187e-01 2.507343750000000648e-01 2.512031250000000271e-01 2.510312499999999281e-01 2.507343749999999538e-01 2.505312499999999831e-01 2.508593749999999956e-01 2.508124999999999938e-01 2.510937500000000044e-01 2.504843749999999813e-01 2.508281250000000129e-01 2.499218750000000155e-01 2.500312500000000382e-01 2.498906250000000051e-01 2.499531249999999982e-01 2.501093749999999671e-01 2.489062500000000233e-01 2.499375000000000069e-01 2.493593749999999665e-01 2.492812499999999820e-01
9.999687500000000728e-01 9.999375000000000346e-01 9.999687500000000728e-01 9.999531249999999982e-01 9.997968750000001403e-01 9.998281250000001785e-01 9.996718749999999876e-01 9.997500000000000275e-01 9.995937500000000586e-01 9.990937500000001137e-01 9.979374999999999218e-01 9.982187500000000435e-01 9.947187499999999849e-01 9.369531250000001643e-01 7.879374999999998463e-01 5.083437500000000941e-01 3.495937500000000364e-01 2.913593749999999760e-01 2.554687500000000222e-01 2.525937500000000613e-01 2.512812499999999560e-01 2.507812500000000111e-01 2.511093750000000235e-01 2.517343750000000102e-01 2.514374999999999805e-01 2.509843749999999818e-01 2.512656249999999925e-01 2.509687500000000182e-01 2.505781249999999849e-01 2.506406250000000058e-01 2.507499999999999729e-01 2.501250000000000417e-01 2.504687500000000178e-01 2.504687500000000178e-01 2.502968749999999742e-01 2.501093749999999671e-01 2.500000000000000000e-01 2.493124999999999925e-01 2.487187500000000162e-01 2.484843750000000073e-01 2.480156249999999896e-01
9.999843750000000364e-01 9.999687500000000728e-01 9.999687500000000728e-01 9.998906250000001439e-01 9.999062500000001075e-01 9.998437500000001421e-01 9.996875000000000622e-01 9.993593750000000497e-01 9.992968749999999734e-01 9.984999999999999432e-01 9.978749999999999565e-01 9.982343750000000071e-01 9.922031249999999636e-01 9.480156250000000284e-01 7.465625000000000178e-01 5.507343749999999982e-01 3.676875000000000004e-01 2.913749999999999951e-01 2.649218750000000289e-01 2.544687500000000213e-01 2.531249999999999334e-01 2.525781249999999867e-01 2.509843749999999818e-01 2.507812500000000111e-01 2.505624999999999658e-01 2.510156250000000200e-01 2.504843749999999813e-01 2.504843749999999813e-01 2.511249999999999316e-01 2.508281250000000684e-01 2.502812500000000107e-01 2.502343750000000089e-01 2.505000000000000004e-01 2.506093750000000231e-01 2.502656250000000471e-01 2.502500000000000280e-01 2.500000000000000000e-01 2.493281250000000393e-01 2.486562499999999676e-01 2.500000000000000000e-01 2.461250000000000104e-01
1.000000000000000000e+00 9.999375000000000346e-01 9.999531249999999982e-01 9.999531249999999982e-01 9.998906250000001439e-01 9.997968750000000293e-01 9.996406250000001714e-01 9.997656249999999911e-01 9.996874999999999512e-01 9.994062500000000515e-01 9.981874999999998943e-01 9.986249999999999849e-01 9.940781249999999236e-01 9.531562499999999272e-01 7.861562500000000009e-01 5.849531249999999627e-01 3.688750000000000084e-01 2.782656249999999609e-01 2.597187499999999982e-01 2.544374999999999831e-01 2.517187499999999911e-01 2.523437499999999778e-01 2.519999999999999463e-01 2.512187499999999907e-01 2.510000000000000009e-01 2.507343750000000093e-01 2.506562500000000249e-01 2.507968749999999747e-01 2.515468749999999476e-01 2.501249999999999862e-01 2.506093750000000231e-01 2.503593750000000506e-01 2.505625000000000768e-01 2.504374999999999796e-01 2.504062499999999969e-01 2.502656250000000471e-01 2.500000000000000000e-01 2.500312499999999827e-01 2.499218749999999878e-01 2.481250000000000122e-01 2.467031249999999676e-01
9.999843750000000364e-01 9.999062500000001075e-01 9.999687500000000728e-01 9.999218750000000711e-01 9.998281249999999565e-01 9.998125000000002149e-01 9.998281249999999565e-01 9.994843750000000915e-01 9.993750000000000133e-01 9.989687500000000719e-01 9.985312500000000924e-01 9.979531250000001075e-01 9.974999999999999423e-01 9.255781250000000293e-01 6.965312500000000462e-01 4.716562499999999991e-01 3.885781249999999964e-01 3.122812500000000102e-01 2.642656250000000040e-01 2.527343750000000111e-01 2.520624999999999671e-01 2.529218749999999627e-01 2.511249999999999871e-01 2.511875000000000080e-01 2.510781249999999853e-01 2.503750000000000142e-01 2.501718749999999880e-01 2.502499999999999725e-01 2.504687500000000178e-01 2.507031250000000266e-01 2.502343750000000089e-01 2.504218750000000160e-01 2.507343750000000093e-01 2.501718750000000435e-01 2.505156250000000195e-01 2.501874999999999516e-01 2.501406249999999498e-01 2.501093749999999671e-01 2.487812499999999538e-01 2.499375000000000624e-01 2.456093749999999909e-01
9.999843750000000364e-01 9.999531249999999982e-01 9.999375000000000346e-01 9.999062500000001075e-01 9.999375000000000346e-01 9.996406250000001714e-01 9.998750000000000693e-01 9.995468750000000568e-01 9.992812500000001208e-01 9.988437500000000302e-01 9.985156249999999067e-01 9.964843749999999778e-01 9.920312499999999201e-01 8.871874999999999067e-01 7.969218750000000018e-01 5.712812499999999627e-01 4.187187500000000284e-01 2.735625000000000417e-01 2.643437499999999885e-01 2.543437499999999796e-01 2.525937500000000058e-01 2.519218750000000173e-01 2.510156250000000200e-01 2.503906249999999778e-01 2.510468750000000027e-01 2.505312499999999831e-01 2.510937500000000044e-01 2.506562500000000249e-01 2.505468750000000022e-01 2.501718750000000435e-01 2.503281250000000124e-01 2.501406249999999498e-01 2.503593750000000506e-01 2.501093749999999671e-01 2.502812499999999551e-01 2.510468750000000027e-01 2.503437499999999760e-01 2.505625000000000213e-01 2.500156249999999636e-01 2.493906249999999769e-01 2.486406250000000040e-01
1.000000000000000000e+00 9.999531249999999982e-01 9.999218750000000711e-01 9.998750000000000693e-01 9.998281249999999565e-01 9.996875000000000622e-01 9.997031250000001368e-01 9.996406250000001714e-01 9.993906249999999769e-01 9.986718749999999867e-01 9.972031250000000790e-01 9.982499999999999707e-01 9.974531250000000515e-01 8.974218750000000355e-01 7.614218750000000258e-01 4.819218749999999996e-01 3.319531249999999600e-01 2.911249999999999671e-01 2.578750000000000209e-01 2.510468750000000027e-01 2.507968750000000302e-01 2.519218749999999618e-01 2.508124999999999938e-01 2.503125000000000488e-01 2.507187499999999902e-01 2.505781249999999849e-01 2.502656250000000471e-01 2.506406249999999503e-01 2.507343750000000648e-01 2.504687500000000178e-01 2.505000000000000004e-01 2.505468750000000022e-01 2.503437499999999760e-01 2.502031249999999707e-01 2.502031250000000262e-01 2.504374999999999796e-01 2.502343750000000644e-01 2.501718749999999880e-01 2.505000000000000004e-01 2.499843750000000087e-01 2.493749999999999856e-01
9.998906250000001439e-01 9.999218750000000711e-01 9.998906250000001439e-01 9.998437499999999201e-01 9.998281249999999565e-01 9.997031250000001368e-01 9.994062500000001625e-01 9.991093750000000773e-01 9.990781249999999281e-01 9.986249999999999849e-01 9.984999999999999432e-01 9.973750000000001226e-01 9.684531250000001368e-01 9.067187500000001288e-01 6.078593749999999796e-01 4.923593750000000435e-01 3.174843749999999298e-01 2.567031249999999765e-01 2.599218749999999689e-01 2.514531250000000551e-01 2.514531249999999996e-01 2.510312499999999836e-01 2.503437499999999760e-01 2.502499999999999725e-01 2.507500000000000284e-01 2.502031249999999707e-01 2.506406249999999503e-01 2.500156249999999636e-01 2.505468750000000577e-01 2.503281250000000124e-01 2.505625000000000213e-01 2.504374999999999796e-01 2.504218750000000160e-01 2.504531249999999987e-01 2.509687500000000737e-01 2.503593750000000506e-01 2.502968749999999742e-01 2.501093749999999671e-01 2.501093749999999671e-01 2.499843750000000087e-01 2.479062500000000502e-01
9.999375000000000346e-01 9.999687500000000728e-01 9.998906249999999218e-01 9.998281250000001785e-01 9.997500000000000275e-01 9.997031250000001368e-01 9.995000000000000551e-01 9.988906249999999210e-01 9.988437500000000302e-01 9.974218750000000133e-01 9.983593750000000488e-01 9.949999999999998845e-01 9.832968750000000702e-01 8.167031249999998632e-01 4.891562500000000147e-01 4.217968749999999600e-01 2.925156250000000013e-01 2.574531250000000049e-01 2.540937500000000071e-01 2.507187499999999902e-01 2.516562500000000258e-01 2.502656250000000471e-01 2.507656249999999920e-01 2.512968750000000306e-01 2.499062499999999964e-01 2.502812500000000662e-01 2.510156250000000200e-01 2.502968749999999742e-01 2.507031249999999711e-01 2.503281250000000124e-01 2.506249999999999867e-01 2.501718750000000435e-01 2.504687500000000178e-01 2.507968749999999747e-01 2.502343750000000644e-01 2.501093749999999671e-01 2.502656250000000471e-01 2.500156249999999636e-01 2.501718750000000435e-01 2.504687499999999623e-01 2.491562500000000235e-01
9.999531249999999982e-01 9.999531249999999982e-01 9.999062500000001075e-01 9.997812500000000657e-01 9.996718750000000986e-01 9.992812500000001208e-01 9.992656249999998241e-01 9.993906249999998659e-01 9.973906250000000862e-01 9.960156250000000711e-01 9.961718749999999289e-01 9.931875000000000009e-01 9.001718750000000657e-01 6.580468750000000311e-01 4.603593750000000151e-01 3.721875000000000044e-01 2.942031250000000098e-01 2.581874999999999587e-01 2.539531250000000018e-01 2.506249999999999867e-01 2.507187499999999902e-01 2.504531249999999987e-01 2.504374999999999796e-01 2.510781249999999853e-01 2.502031249999999707e-01 2.505781249999999849e-01 2.504531249999999987e-01 2.505937500000000040e-01 2.503906249999999778e-01 2.505468750000000577e-01 2.495156249999999909e-01 2.496406249999999771e-01 2.495156249999999909e-01 2.505156249999999640e-01 2.503593750000000506e-01 2.508124999999999938e-01 2.500312500000000382e-01 2.493281250000000393e-01 2.497499999999999998e-01 2.499687500000000173e-01 2.481093749999999931e-01
9.999531249999999982e-01 9.998906250000001439e-01 9.998906250000001439e-01 9.999218750000000711e-01 9.997500000000000275e-01 9.994062500000000515e-01 9.992187500000001554e-01 9.992499999999999716e-01 9.987031249999999138e-01 9.976562500000000222e-01 9.957968750000001368e-01 9.768593749999998632e-01 8.385781249999999520e-01 6.099999999999999867e-01 4.852499999999999036e-01 3.766093750000000240e-01 3.253437499999999871e-01 2.676406250000000209e-01 2.481718749999999862e-01 2.518437499999999774e-01 2.496718749999999876e-01 2.508124999999999938e-01 2.506718749999999885e-01 2.478281250000000102e-01 2.476875000000000049e-01 2.484375000000000056e-01 2.494375000000000620e-01 2.475468749999999718e-01 2.490000000000000269e-01 2.495468750000000013e-01 2.467968749999999711e-01 2.462187499999999862e-01 2.491562499999999680e-01 2.458750000000000102e-01 2.488906250000000320e-01 2.468906250000000302e-01 2.472031249999999680e-01 2.471718749999999853e-01 2.451406250000000286e-01 2.449687500000000406e-01 2.417812500000000031e-01
9.999531249999999982e-01 9.999531249999999982e-01 9.999375000000000346e-01 9.999531249999999982e-01 9.998437500000001421e-01 9.997656249999999911e-01 9.997812500000001767e-01 9.995468749999998348e-01 9.987343750000000631e-01 9.969687499999999591e-01 9.952187499999999298e-01 9.631562499999999361e-01 9.008281249999999796e-01 7.037343750000000231e-01 7.168750000000001510e-01 5.935624999999997708e-01 5.986249999999999627e-01 4.288124999999999853e-01 1.533906249999999749e-01 6.567187500000001843e-02 1.814062500000000050e-02 1.407812500000000036e-02 8.828124999999999167e-03 8.156250000000000305e-03 6.390624999999999604e-03 6.171874999999999410e-03 4.531249999999999688e-03 3.046875000000000104e-03 1.906249999999999958e-03 2.468750000000000458e-03 1.328124999999999879e-03 2.156250000000000180e-03 1.578125000000000101e-03 1.671874999999999750e-03 1.234374999999999795e-03 1.406249999999999894e-04 0.000000000000000000e+00 0.000000000000000000e+00 0.000000000000000000e+00 0.000000000000000000e+00 0.000000000000000000e+00
9.999375000000000346e-01 9.999687500000000728e-01 9.999531249999999982e-01 9.998593749999999947e-01 9.998906250000001439e-01 9.997656249999999911e-01 9.996562500000001350e-01 9.993593750000000497e-01 9.979218749999999583e-01 9.978281250000001767e-01 9.911250000000000338e-01 9.195781249999999130e-01 7.600781249999999378e-01 6.491562500000001013e-01 6.908593749999999423e-01 6.621718749999999654e-01 6.369531250000000089e-01 5.019375000000001474e-01 1.189218749999999963e-01 4.050000000000000822e-02 2.298437500000000133e-02 1.773437500000000014e-02 9.859375000000000083e-03 9.624999999999998140e-03 6.484374999999998820e-03 5.390624999999999584e-03 4.718749999999999854e-03 2.968750000000000035e-03 1.609375000000000128e-03 1.515625000000000045e-03 9.062500000000001544e-04 1.500000000000000031e-03 1.984375000000000461e-03 8.906250000000001405e-04 1.031249999999999832e-03 7.656250000000000295e-04 4.375000000000000633e-04 0.000000000000000000e+00 0.000000000000000000e+00 0.000000000000000000e+00 0.000000000000000000e+00
9.999687500000000728e-01 9.999843750000000364e-01 9.999531249999999982e-01 9.999218750000000711e-01 9.997500000000000275e-01 9.998281249999999565e-01 9.996875000000000622e-01 9.995937500000001696e-01 9.989999999999999991e-01 9.980468749999997780e-01 9.963124999999999343e-01 9.772500000000000631e-01 8.815781250000001013e-01 7.831093749999999964e-01 6.758906249999999671e-01 6.151874999999999982e-01 5.768593750000001741e-01 5.289374999999999494e-01 2.662343749999999676e-01 7.643750000000000544e-02 3.312500000000000167e-02 1.417187499999999697e-02 1.210937500000000035e-02 9.671874999999999917e-03 6.125000000000000236e-03 5.828124999999999105e-03 4.562499999999999716e-03 3.046875000000000104e-03 1.765624999999999833e-03 4.843749999999999965e-04 9.062499999999999375e-04 2.000000000000000042e-03 8.281250000000000850e-04 1.171874999999999957e-03 8.281250000000000850e-04 4.218750000000000494e-04 9.375000000000000195e-05 0.000000000000000000e+00 1.562500000000000033e-05 0.000000000000000000e+00 0.000000000000000000e+00
9.999531249999999982e-01 9.999375000000000346e-01 9.999687500000000728e-01 9.999843750000000364e-01 9.998125000000002149e-01 9.998906250000001439e-01 9.997343750000000639e-01 9.995781249999999840e-01 9.988437500000000302e-01 9.986093750000002434e-01 9.969218750000001794e-01 9.955156250000000151e-01 8.996718749999998987e-01 8.141562499999999147e-01 7.106093749999999876e-01 6.356718750000001084e-01 6.247812500000000657e-01 5.653125000000001066e-01 3.992343750000000302e-01 1.607031250000000022e-01 4.745312499999999878e-02 2.189062499999999689e-02 1.390625000000000021e-02 1.139062499999999971e-02 7.984375000000000153e-03 5.937500000000000069e-03 3.999999999999999216e-03 2.671875000000000205e-03 2.374999999999999941e-03 1.874999999999999931e-03 1.843750000000000337e-03 1.734374999999999806e-03 1.953125000000000000e-03 5.781249999999999714e-04 8.281250000000000850e-04 7.343750000000000017e-04 0.000000000000000000e+00 0.000000000000000000e+00 0.000000000000000000e+00 0.000000000000000000e+00 0.000000000000000000e+00
9.999687500000000728e-01 9.999375000000000346e-01 9.999687500000000728e-01 9.999375000000000346e-01 9.999375000000000346e-01 9.998906250000001439e-01 9.998437499999999201e-01 9.997187499999998783e-01 9.997812500000000657e-01 9.995000000000000551e-01 9.988437500000001412e-01 9.973593750000000480e-01 9.817343749999999369e-01 8.643437500000000773e-01 7.470000000000001084e-01 6.770781250000000862e-01 6.248750000000000693e-01 6.299687499999999662e-01 5.338125000000000231e-01 2.958124999999999782e-01 1.164374999999999993e-01 3.331249999999999489e-02 1.481250000000000101e-02 1.209375000000000033e-02 7.015625000000000160e-03 6.171875000000000278e-03 4.546875000000000569e-03 2.625000000000000163e-03 2.171875000000000194e-03 2.015624999999999622e-03 1.046874999999999846e-03 1.734375000000000239e-03 1.953125000000000000e-03 4.687499999999999827e-04 3.281249999999999662e-04 3.750000000000000078e-04 0.000000000000000000e+00 0.000000000000000000e+00 0.000000000000000000e+00 0.000000000000000000e+00 0.000000000000000000e+00
9.999687500000000728e-01 9.999687500000000728e-01 9.999375000000000346e-01 9.999375000000000346e-01 9.998906250000001439e-01 9.998593749999999947e-01 9.998124999999999929e-01 9.999375000000000346e-01 9.997343749999998419e-01 9.996718750000000986e-01 9.992499999999999716e-01 9.987187499999998774e-01 9.961093750000001856e-01 9.793437499999999574e-01 9.003750000000000364e-01 6.943437500000000373e-01 7.492968749999999734e-01 6.670156249999998899e-01 6.236562500000000231e-01 4.622968749999999960e-01 2.280468749999999822e-01 1.052343749999999634e-01 3.428125000000000616e-02 1.876562500000000105e-02 8.578125000000000680e-03 4.828125000000000819e-03 4.250000000000000305e-03 4.078125000000000153e-03 1.796874999999999861e-03 8.906250000000001405e-04 1.359374999999999906e-03 1.359374999999999906e-03 9.062499999999999375e-04 8.437499999999998820e-04 2.812499999999999787e-04 1.406249999999999894e-04 1.406249999999999894e-04 0.000000000000000000e+00 2.500000000000000052e-04 0.000000000000000000e+00 0.000000000000000000e+00
9.998750000000000693e-01 9.999062500000001075e-01 9.999062500000001075e-01 9.999062500000001075e-01 9.998749999999999583e-01 9.998593749999999947e-01 9.999062500000001075e-01 9.998437499999999201e-01 9.996562499999999130e-01 9.995937500000000586e-01 9.995937500000001696e-01 9.990312500000000373e-01 9.982499999999999707e-01 9.964062500000000488e-01 9.551093749999999272e-01 8.598593750000000924e-01 7.229062500000000835e-01 6.628281250000001013e-01 6.049843750000000187e-01 5.702031250000000329e-01 5.255312500000000053e-01 1.994062500000000349e-01 6.917187500000000766e-02 1.776562500000000017e-02 1.468749999999999743e-02 8.359374999999998751e-03 5.281249999999999487e-03 4.015625000000000097e-03 1.953125000000000434e-03 1.015625000000000035e-03 1.093749999999999887e-03 1.968750000000000014e-03 9.374999999999999653e-04 1.031249999999999832e-03 9.218749999999999514e-04 5.312499999999999297e-04 1.875000000000000039e-04 0.000000000000000000e+00 0.000000000000000000e+00 0.000000000000000000e+00 0.000000000000000000e+00
9.999843750000000364e-01 9.999531249999999982e-01 9.999218750000000711e-01 9.998281250000001785e-01 9.999687500000000728e-01 9.998281250000001785e-01 9.998750000000000693e-01 9.998749999999999583e-01 9.998281249999999565e-01 9.996406249999999494e-01 9.997968750000000293e-01 9.995156249999999076e-01 9.994843750000000915e-01 9.970312500000000355e-01 9.952812500000000062e-01 9.484062499999998952e-01 8.178437499999999805e-01 7.526406249999999520e-01 6.852968750000000275e-01 6.327343749999999600e-01 5.650312499999998739e-01 4.680312500000000098e-01 2.564687499999999676e-01 6.337500000000000078e-02 2.145312499999999997e-02 9.671874999999999917e-03 1.001562499999999849e-02 4.437499999999999604e-03 2.671875000000000205e-03 1.484375000000000017e-03 1.281249999999999837e-03 8.437499999999998820e-04 7.500000000000000156e-04 1.031249999999999832e-03 9.843750000000000069e-04 5.624999999999999575e-04 1.406249999999999894e-04 2.500000000000000052e-04 0.000000000000000000e+00 0.000000000000000000e+00 0.000000000000000000e+00
9.999687500000000728e-01 9.999375000000000346e-01 9.999687500000000728e-01 9.998750000000000693e-01 9.999062500000001075e-01 9.999218750000000711e-01 9.997656249999999911e-01 9.999218750000000711e-01 9.999218750000000711e-01 9.998749999999999583e-01 9.997031250000001368e-01 9.996406249999999494e-01 9.992812499999997877e-01 9.993125000000000480e-01 9.971250000000001501e-01 9.963593750000001581e-01 9.444062499999998916e-01 8.504218749999999938e-01 7.788281250000000933e-01 7.319374999999999076e-01 6.568125000000000213e-01 6.231093749999999654e-01 4.889218750000000613e-01 1.318281249999999905e-01 5.201562499999999589e-02 1.695312500000000291e-02 1.215624999999999865e-02 6.453125000000001395e-03 2.874999999999999951e-03 2.828124999999999910e-03 7.656250000000000295e-04 1.515625000000000045e-03 8.906250000000001405e-04 1.015625000000000035e-03 1.625000000000000142e-03 1.406249999999999894e-04 6.562499999999999323e-04 1.406249999999999894e-04 0.000000000000000000e+00 0.000000000000000000e+00 0.000000000000000000e+00
9.999843750000000364e-01 9.999531249999999982e-01 9.999687500000000728e-01 9.999375000000000346e-01 9.998437499999999201e-01 9.999375000000000346e-01 9.998281249999999565e-01 9.998281250000001785e-01 9.999062500000001075e-01 9.998593750000001057e-01 9.998125000000002149e-01 9.998750000000000693e-01 9.994999999999999440e-01 9.997499999999999165e-01 9.986249999999998739e-01 9.980781249999999272e-01 9.973437500000000844e-01 9.577812500000000284e-01 8.481718749999999085e-01 6.934687500000000782e-01 6.695937499999999876e-01 6.223281249999998987e-01 4.952031249999999107e-01 4.110312500000000147e-01 1.772343749999999996e-01 3.757812499999999695e-02 1.314062499999999953e-02 4.937500000000000049e-03 2.328125000000000333e-03 5.390625000000000451e-03 1.703125000000000212e-03 8.437500000000000989e-04 7.968750000000000572e-04 8.437500000000000989e-04 2.343749999999999913e-04 0.000000000000000000e+00 1.718749999999999900e-04 0.000000000000000000e+00 0.000000000000000000e+00 0.000000000000000000e+00 0.000000000000000000e+00
