# Supplementary material for: Non-reciprocal multifarious self-organization
Source: Nat Nanotechnol. 2022 Dec 12;18(1):79–85. doi: 10.1038/s41565-022-01258-2 (PMC9879770; doi:10.1038/s41565-022-01258-2)
Supplement: Source Data Fig. 3 — Monte Carlo simulation output. [file 41565_2022_1258_MOESM3_ESM.zip › Source_Data_Fig3/lambda_40_4_E21/lambda_40_4_E21_energy.txt]

1.022850000000000000e+04 1.021739999999999964e+04 1.026720000000000073e+04 1.028570000000000073e+04 1.027460000000000036e+04 1.033929999999999927e+04 1.045760000000000036e+04 1.085229999999999927e+04 1.151429999999999927e+04 1.194879999999999927e+04 1.207170000000000073e+04 1.212289999999999964e+04 1.207420000000000073e+04 1.085360000000000036e+04 7.304000000000000000e+03 5.051100000000000364e+03 3.729500000000000000e+03 3.295000000000000000e+03 3.147599999999999909e+03 3.126599999999999909e+03 3.122599999999999909e+03 3.122699999999999818e+03 3.121000000000000000e+03 3.120900000000000091e+03 3.121800000000000182e+03 3.120000000000000000e+03 3.120000000000000000e+03 3.120000000000000000e+03 3.120000000000000000e+03 3.120000000000000000e+03 3.120000000000000000e+03 3.120000000000000000e+03 3.120000000000000000e+03 3.120000000000000000e+03 3.119599999999999909e+03 3.119599999999999909e+03 3.119800000000000182e+03 3.120000000000000000e+03 3.119400000000000091e+03 3.118599999999999909e+03 3.119400000000000091e+03
1.026129999999999927e+04 1.021950000000000000e+04 1.022850000000000000e+04 1.026350000000000000e+04 1.029270000000000073e+04 1.035720000000000073e+04 1.048750000000000000e+04 1.082770000000000073e+04 1.144870000000000073e+04 1.188720000000000073e+04 1.208700000000000000e+04 1.213089999999999964e+04 1.203570000000000073e+04 1.127429999999999927e+04 8.829399999999999636e+03 6.553199999999999818e+03 3.729000000000000000e+03 3.274099999999999909e+03 3.132300000000000182e+03 3.127699999999999818e+03 3.125199999999999818e+03 3.121500000000000000e+03 3.120900000000000091e+03 3.120900000000000091e+03 3.120300000000000182e+03 3.120300000000000182e+03 3.120599999999999909e+03 3.120000000000000000e+03 3.120000000000000000e+03 3.120000000000000000e+03 3.120000000000000000e+03 3.120000000000000000e+03 3.120000000000000000e+03 3.119599999999999909e+03 3.120000000000000000e+03 3.120000000000000000e+03 3.120000000000000000e+03 3.120000000000000000e+03 3.119400000000000091e+03 3.119000000000000000e+03 3.119000000000000000e+03
1.025400000000000000e+04 1.023250000000000000e+04 1.027070000000000073e+04 1.025070000000000073e+04 1.030289999999999964e+04 1.032539999999999964e+04 1.046310000000000036e+04 1.076179999999999927e+04 1.143570000000000073e+04 1.193100000000000000e+04 1.201850000000000000e+04 1.208120000000000073e+04 1.211339999999999964e+04 1.114289999999999964e+04 9.313600000000000364e+03 5.892000000000000000e+03 4.454300000000000182e+03 3.277500000000000000e+03 3.139300000000000182e+03 3.131099999999999909e+03 3.128000000000000000e+03 3.122400000000000091e+03 3.121500000000000000e+03 3.120599999999999909e+03 3.120599999999999909e+03 3.120900000000000091e+03 3.120300000000000182e+03 3.120000000000000000e+03 3.120300000000000182e+03 3.120000000000000000e+03 3.120000000000000000e+03 3.120000000000000000e+03 3.120000000000000000e+03 3.120000000000000000e+03 3.120000000000000000e+03 3.120000000000000000e+03 3.120000000000000000e+03 3.119800000000000182e+03 3.119800000000000182e+03 3.118800000000000182e+03 3.118400000000000091e+03
1.026789999999999964e+04 1.024089999999999964e+04 1.027329999999999927e+04 1.026989999999999964e+04 1.031500000000000000e+04 1.031110000000000036e+04 1.045360000000000036e+04 1.083750000000000000e+04 1.142600000000000000e+04 1.191300000000000000e+04 1.206870000000000073e+04 1.209929999999999927e+04 1.207789999999999964e+04 1.131560000000000036e+04 9.221299999999999272e+03 6.701899999999999636e+03 5.001399999999999636e+03 3.408199999999999818e+03 3.136000000000000000e+03 3.137599999999999909e+03 3.122900000000000091e+03 3.123500000000000000e+03 3.121199999999999818e+03 3.121199999999999818e+03 3.120000000000000000e+03 3.120599999999999909e+03 3.120599999999999909e+03 3.120000000000000000e+03 3.120000000000000000e+03 3.120000000000000000e+03 3.120000000000000000e+03 3.120000000000000000e+03 3.120000000000000000e+03 3.120000000000000000e+03 3.120000000000000000e+03 3.120000000000000000e+03 3.119300000000000182e+03 3.119599999999999909e+03 3.119599999999999909e+03 3.118199999999999818e+03 3.118199999999999818e+03
1.024920000000000073e+04 1.024000000000000000e+04 1.024920000000000073e+04 1.030600000000000000e+04 1.028720000000000073e+04 1.033139999999999964e+04 1.045350000000000000e+04 1.075620000000000073e+04 1.144250000000000000e+04 1.190070000000000073e+04 1.204500000000000000e+04 1.210089999999999964e+04 1.201250000000000000e+04 1.113479999999999927e+04 9.529399999999999636e+03 6.872699999999999818e+03 4.230600000000000364e+03 3.290099999999999909e+03 3.214199999999999818e+03 3.128000000000000000e+03 3.123400000000000091e+03 3.125900000000000091e+03 3.122199999999999818e+03 3.121900000000000091e+03 3.120099999999999909e+03 3.120699999999999818e+03 3.120000000000000000e+03 3.120300000000000182e+03 3.120000000000000000e+03 3.120000000000000000e+03 3.120000000000000000e+03 3.120000000000000000e+03 3.120000000000000000e+03 3.120000000000000000e+03 3.120000000000000000e+03 3.119800000000000182e+03 3.119800000000000182e+03 3.119599999999999909e+03 3.120000000000000000e+03 3.118800000000000182e+03 3.117400000000000091e+03
1.025479999999999927e+04 1.024489999999999964e+04 1.026539999999999964e+04 1.029750000000000000e+04 1.033189999999999964e+04 1.034779999999999927e+04 1.050920000000000073e+04 1.081100000000000000e+04 1.148879999999999927e+04 1.188150000000000000e+04 1.208450000000000000e+04 1.215339999999999964e+04 1.212320000000000073e+04 1.056829999999999927e+04 8.383399999999999636e+03 5.621000000000000000e+03 4.072500000000000000e+03 3.440699999999999818e+03 3.194199999999999818e+03 3.135400000000000091e+03 3.126000000000000000e+03 3.124300000000000182e+03 3.124099999999999909e+03 3.120699999999999818e+03 3.122099999999999909e+03 3.120000000000000000e+03 3.120099999999999909e+03 3.120300000000000182e+03 3.120300000000000182e+03 3.120000000000000000e+03 3.120000000000000000e+03 3.120000000000000000e+03 3.120000000000000000e+03 3.120000000000000000e+03 3.120000000000000000e+03 3.120000000000000000e+03 3.119800000000000182e+03 3.119000000000000000e+03 3.119400000000000091e+03 3.119199999999999818e+03 3.117800000000000182e+03
1.026420000000000073e+04 1.026860000000000036e+04 1.025650000000000000e+04 1.032220000000000073e+04 1.031520000000000073e+04 1.032870000000000073e+04 1.048870000000000073e+04 1.086939999999999964e+04 1.142960000000000036e+04 1.188179999999999927e+04 1.207160000000000036e+04 1.210689999999999964e+04 1.210370000000000073e+04 1.066450000000000000e+04 8.888600000000000364e+03 6.157699999999999818e+03 4.246199999999999818e+03 3.277800000000000182e+03 3.192099999999999909e+03 3.142699999999999818e+03 3.124699999999999818e+03 3.122900000000000091e+03 3.120900000000000091e+03 3.120400000000000091e+03 3.120300000000000182e+03 3.120699999999999818e+03 3.120300000000000182e+03 3.120300000000000182e+03 3.120000000000000000e+03 3.120000000000000000e+03 3.120000000000000000e+03 3.120000000000000000e+03 3.120000000000000000e+03 3.120000000000000000e+03 3.120000000000000000e+03 3.120000000000000000e+03 3.119800000000000182e+03 3.119699999999999818e+03 3.119800000000000182e+03 3.119400000000000091e+03 3.117599999999999909e+03
1.027360000000000036e+04 1.029289999999999964e+04 1.027689999999999964e+04 1.029510000000000036e+04 1.028889999999999964e+04 1.034960000000000036e+04 1.051950000000000000e+04 1.082200000000000000e+04 1.146389999999999964e+04 1.193739999999999964e+04 1.206710000000000036e+04 1.216520000000000073e+04 1.210139999999999964e+04 1.136239999999999964e+04 7.811699999999999818e+03 6.706000000000000000e+03 4.071099999999999909e+03 3.381900000000000091e+03 3.180900000000000091e+03 3.181900000000000091e+03 3.127300000000000182e+03 3.125300000000000182e+03 3.122800000000000182e+03 3.123199999999999818e+03 3.120599999999999909e+03 3.120300000000000182e+03 3.120000000000000000e+03 3.120000000000000000e+03 3.120000000000000000e+03 3.120000000000000000e+03 3.120000000000000000e+03 3.120000000000000000e+03 3.120000000000000000e+03 3.120000000000000000e+03 3.120000000000000000e+03 3.120000000000000000e+03 3.119599999999999909e+03 3.120000000000000000e+03 3.119800000000000182e+03 3.119800000000000182e+03 3.119199999999999818e+03
1.029700000000000000e+04 1.025029999999999927e+04 1.028560000000000036e+04 1.027039999999999964e+04 1.028820000000000073e+04 1.036520000000000073e+04 1.050470000000000073e+04 1.085460000000000036e+04 1.153989999999999964e+04 1.190829999999999927e+04 1.205600000000000000e+04 1.211539999999999964e+04 1.210620000000000073e+04 1.091289999999999964e+04 7.775399999999999636e+03 6.593699999999999818e+03 4.773300000000000182e+03 3.335300000000000182e+03 3.179599999999999909e+03 3.140400000000000091e+03 3.139000000000000000e+03 3.130699999999999818e+03 3.127099999999999909e+03 3.122000000000000000e+03 3.121300000000000182e+03 3.120599999999999909e+03 3.120300000000000182e+03 3.120000000000000000e+03 3.120099999999999909e+03 3.120300000000000182e+03 3.120000000000000000e+03 3.120000000000000000e+03 3.120000000000000000e+03 3.120000000000000000e+03 3.120000000000000000e+03 3.120000000000000000e+03 3.119400000000000091e+03 3.119199999999999818e+03 3.119199999999999818e+03 3.119000000000000000e+03 3.117400000000000091e+03
1.029470000000000073e+04 1.028250000000000000e+04 1.027700000000000000e+04 1.032150000000000000e+04 1.031929999999999927e+04 1.035060000000000036e+04 1.049700000000000000e+04 1.088720000000000073e+04 1.151370000000000073e+04 1.193000000000000000e+04 1.207939999999999964e+04 1.211670000000000073e+04 1.201839999999999964e+04 1.098450000000000000e+04 9.855500000000000000e+03 6.194000000000000000e+03 4.211800000000000182e+03 3.248199999999999818e+03 3.196400000000000091e+03 3.129900000000000091e+03 3.146199999999999818e+03 3.126500000000000000e+03 3.127500000000000000e+03 3.121900000000000091e+03 3.122000000000000000e+03 3.121000000000000000e+03 3.120000000000000000e+03 3.121099999999999909e+03 3.120900000000000091e+03 3.120300000000000182e+03 3.120000000000000000e+03 3.120000000000000000e+03 3.120000000000000000e+03 3.119800000000000182e+03 3.120000000000000000e+03 3.119800000000000182e+03 3.119800000000000182e+03 3.119199999999999818e+03 3.120000000000000000e+03 3.119599999999999909e+03 3.118400000000000091e+03
1.027879999999999927e+04 1.031429999999999927e+04 1.029139999999999964e+04 1.032070000000000073e+04 1.033120000000000073e+04 1.038620000000000073e+04 1.048179999999999927e+04 1.085450000000000000e+04 1.151400000000000000e+04 1.189650000000000000e+04 1.210100000000000000e+04 1.212529999999999927e+04 1.212920000000000073e+04 1.077670000000000073e+04 7.949000000000000000e+03 7.186600000000000364e+03 3.982199999999999818e+03 3.328000000000000000e+03 3.220699999999999818e+03 3.131500000000000000e+03 3.133000000000000000e+03 3.127199999999999818e+03 3.124400000000000091e+03 3.125599999999999909e+03 3.123099999999999909e+03 3.120000000000000000e+03 3.120900000000000091e+03 3.121000000000000000e+03 3.120300000000000182e+03 3.120000000000000000e+03 3.120300000000000182e+03 3.120000000000000000e+03 3.120000000000000000e+03 3.120000000000000000e+03 3.120000000000000000e+03 3.119800000000000182e+03 3.119599999999999909e+03 3.119800000000000182e+03 3.119800000000000182e+03 3.119199999999999818e+03 3.118400000000000091e+03
1.029389999999999964e+04 1.029110000000000036e+04 1.033700000000000000e+04 1.033070000000000073e+04 1.033489999999999964e+04 1.033939999999999964e+04 1.051070000000000073e+04 1.085860000000000036e+04 1.149400000000000000e+04 1.194470000000000073e+04 1.206520000000000073e+04 1.214760000000000036e+04 1.210600000000000000e+04 1.078460000000000036e+04 9.011399999999999636e+03 6.337399999999999636e+03 4.372600000000000364e+03 3.418199999999999818e+03 3.157300000000000182e+03 3.149000000000000000e+03 3.131900000000000091e+03 3.124800000000000182e+03 3.127099999999999909e+03 3.122699999999999818e+03 3.122500000000000000e+03 3.122199999999999818e+03 3.122800000000000182e+03 3.120900000000000091e+03 3.119900000000000091e+03 3.120000000000000000e+03 3.120000000000000000e+03 3.119800000000000182e+03 3.119800000000000182e+03 3.120000000000000000e+03 3.120000000000000000e+03 3.119699999999999818e+03 3.119300000000000182e+03 3.120000000000000000e+03 3.118599999999999909e+03 3.119400000000000091e+03 3.117000000000000000e+03
1.028839999999999964e+04 1.031110000000000036e+04 1.032410000000000036e+04 1.033570000000000073e+04 1.032060000000000036e+04 1.040010000000000036e+04 1.050110000000000036e+04 1.083129999999999927e+04 1.145989999999999964e+04 1.185579999999999927e+04 1.209279999999999927e+04 1.214679999999999927e+04 1.208660000000000036e+04 1.066710000000000036e+04 8.941700000000000728e+03 7.309600000000000364e+03 4.487100000000000364e+03 3.346500000000000000e+03 3.174300000000000182e+03 3.176000000000000000e+03 3.136599999999999909e+03 3.125099999999999909e+03 3.125300000000000182e+03 3.122900000000000091e+03 3.121500000000000000e+03 3.122199999999999818e+03 3.120699999999999818e+03 3.123199999999999818e+03 3.121599999999999909e+03 3.120300000000000182e+03 3.121099999999999909e+03 3.120000000000000000e+03 3.120000000000000000e+03 3.120000000000000000e+03 3.119800000000000182e+03 3.120000000000000000e+03 3.119400000000000091e+03 3.120000000000000000e+03 3.119400000000000091e+03 3.117800000000000182e+03 3.117800000000000182e+03
1.036520000000000073e+04 1.034760000000000036e+04 1.032220000000000073e+04 1.031679999999999927e+04 1.034800000000000000e+04 1.040679999999999927e+04 1.050620000000000073e+04 1.082679999999999927e+04 1.145010000000000036e+04 1.194050000000000000e+04 1.208270000000000073e+04 1.215610000000000036e+04 1.196970000000000073e+04 1.137700000000000000e+04 8.263899999999999636e+03 6.823100000000000364e+03 4.445500000000000000e+03 3.353599999999999909e+03 3.194800000000000182e+03 3.138400000000000091e+03 3.133199999999999818e+03 3.124800000000000182e+03 3.123699999999999818e+03 3.121599999999999909e+03 3.124500000000000000e+03 3.121199999999999818e+03 3.122199999999999818e+03 3.121199999999999818e+03 3.122699999999999818e+03 3.120400000000000091e+03 3.120000000000000000e+03 3.120000000000000000e+03 3.119599999999999909e+03 3.120000000000000000e+03 3.120000000000000000e+03 3.120000000000000000e+03 3.119800000000000182e+03 3.119199999999999818e+03 3.119800000000000182e+03 3.119199999999999818e+03 3.118199999999999818e+03
1.036270000000000073e+04 1.034789999999999964e+04 1.035110000000000036e+04 1.035000000000000000e+04 1.036610000000000036e+04 1.042829999999999927e+04 1.053529999999999927e+04 1.082060000000000036e+04 1.140860000000000036e+04 1.189400000000000000e+04 1.209039999999999964e+04 1.209729999999999927e+04 1.206720000000000073e+04 1.104189999999999964e+04 8.263299999999999272e+03 6.187800000000000182e+03 4.541600000000000364e+03 3.332300000000000182e+03 3.173099999999999909e+03 3.137099999999999909e+03 3.126699999999999818e+03 3.124800000000000182e+03 3.123300000000000182e+03 3.125099999999999909e+03 3.123400000000000091e+03 3.120000000000000000e+03 3.121199999999999818e+03 3.123500000000000000e+03 3.124000000000000000e+03 3.120099999999999909e+03 3.121699999999999818e+03 3.120000000000000000e+03 3.120000000000000000e+03 3.120000000000000000e+03 3.119800000000000182e+03 3.120000000000000000e+03 3.119800000000000182e+03 3.119500000000000000e+03 3.119400000000000091e+03 3.119000000000000000e+03 3.118500000000000000e+03
1.039739999999999964e+04 1.040110000000000036e+04 1.038170000000000073e+04 1.043779999999999927e+04 1.039060000000000036e+04 1.047160000000000036e+04 1.057820000000000073e+04 1.088779999999999927e+04 1.147850000000000000e+04 1.191679999999999927e+04 1.201100000000000000e+04 1.212720000000000073e+04 1.199729999999999927e+04 1.149660000000000036e+04 8.591000000000000000e+03 6.906699999999999818e+03 3.915300000000000182e+03 3.297099999999999909e+03 3.172000000000000000e+03 3.136900000000000091e+03 3.127199999999999818e+03 3.127400000000000091e+03 3.124000000000000000e+03 3.123199999999999818e+03 3.121699999999999818e+03 3.122400000000000091e+03 3.121599999999999909e+03 3.120699999999999818e+03 3.121400000000000091e+03 3.119800000000000182e+03 3.120000000000000000e+03 3.120000000000000000e+03 3.120599999999999909e+03 3.120000000000000000e+03 3.120000000000000000e+03 3.119800000000000182e+03 3.120099999999999909e+03 3.119800000000000182e+03 3.119400000000000091e+03 3.119000000000000000e+03 3.118599999999999909e+03
1.042600000000000000e+04 1.040920000000000073e+04 1.042850000000000000e+04 1.044420000000000073e+04 1.043760000000000036e+04 1.048650000000000000e+04 1.058850000000000000e+04 1.081570000000000073e+04 1.143679999999999927e+04 1.195150000000000000e+04 1.210370000000000073e+04 1.215900000000000000e+04 1.206960000000000036e+04 1.096939999999999964e+04 7.589100000000000364e+03 7.090000000000000000e+03 4.345699999999999818e+03 3.304099999999999909e+03 3.140000000000000000e+03 3.146500000000000000e+03 3.126000000000000000e+03 3.125900000000000091e+03 3.122800000000000182e+03 3.123000000000000000e+03 3.124300000000000182e+03 3.123400000000000091e+03 3.121300000000000182e+03 3.123900000000000091e+03 3.115800000000000182e+03 3.121500000000000000e+03 3.120699999999999818e+03 3.121900000000000091e+03 3.120099999999999909e+03 3.120000000000000000e+03 3.119400000000000091e+03 3.119400000000000091e+03 3.119599999999999909e+03 3.119599999999999909e+03 3.119800000000000182e+03 3.119699999999999818e+03 3.118900000000000091e+03
1.045289999999999964e+04 1.050350000000000000e+04 1.046879999999999927e+04 1.044510000000000036e+04 1.047550000000000000e+04 1.055820000000000073e+04 1.062089999999999964e+04 1.090779999999999927e+04 1.148310000000000036e+04 1.191420000000000073e+04 1.207120000000000073e+04 1.209970000000000073e+04 1.209750000000000000e+04 1.098079999999999927e+04 9.714700000000000728e+03 6.368399999999999636e+03 4.644000000000000000e+03 3.395599999999999909e+03 3.190800000000000182e+03 3.126099999999999909e+03 3.126099999999999909e+03 3.127400000000000091e+03 3.121099999999999909e+03 3.122699999999999818e+03 3.125199999999999818e+03 3.124500000000000000e+03 3.122099999999999909e+03 3.125900000000000091e+03 3.121900000000000091e+03 3.121699999999999818e+03 3.120099999999999909e+03 3.121000000000000000e+03 3.120400000000000091e+03 3.119300000000000182e+03 3.119800000000000182e+03 3.119400000000000091e+03 3.119699999999999818e+03 3.119699999999999818e+03 3.118900000000000091e+03 3.117800000000000182e+03 3.117300000000000182e+03
1.052160000000000036e+04 1.056189999999999964e+04 1.053050000000000000e+04 1.054610000000000036e+04 1.049920000000000073e+04 1.056020000000000073e+04 1.067329999999999927e+04 1.090160000000000036e+04 1.141350000000000000e+04 1.188860000000000036e+04 1.205589999999999964e+04 1.211639999999999964e+04 1.211910000000000036e+04 1.155400000000000000e+04 9.372799999999999272e+03 7.174399999999999636e+03 4.388600000000000364e+03 3.351199999999999818e+03 3.227800000000000182e+03 3.138300000000000182e+03 3.115800000000000182e+03 3.130699999999999818e+03 3.123900000000000091e+03 3.119099999999999909e+03 3.124599999999999909e+03 3.122099999999999909e+03 3.126099999999999909e+03 3.122500000000000000e+03 3.128599999999999909e+03 3.126400000000000091e+03 3.122400000000000091e+03 3.129000000000000000e+03 3.122800000000000182e+03 3.119800000000000182e+03 3.091099999999999909e+03 3.119800000000000182e+03 3.119400000000000091e+03 3.119800000000000182e+03 3.101099999999999909e+03 3.110699999999999818e+03 3.110400000000000091e+03
1.058810000000000036e+04 1.056060000000000036e+04 1.056939999999999964e+04 1.060539999999999964e+04 1.060320000000000073e+04 1.063900000000000000e+04 1.067750000000000000e+04 1.099650000000000000e+04 1.144939999999999964e+04 1.190539999999999964e+04 1.204910000000000036e+04 1.210250000000000000e+04 1.199700000000000000e+04 1.131739999999999964e+04 9.301500000000000000e+03 6.069699999999999818e+03 5.042399999999999636e+03 3.449099999999999909e+03 3.173800000000000182e+03 3.140099999999999909e+03 3.138599999999999909e+03 3.142500000000000000e+03 3.119800000000000182e+03 3.123400000000000091e+03 3.125900000000000091e+03 3.118300000000000182e+03 3.122800000000000182e+03 3.123599999999999909e+03 3.119599999999999909e+03 3.123300000000000182e+03 3.105900000000000091e+03 3.115699999999999818e+03 3.118000000000000000e+03 3.119699999999999818e+03 3.121300000000000182e+03 3.108000000000000000e+03 3.110699999999999818e+03 3.119300000000000182e+03 3.095400000000000091e+03 3.113199999999999818e+03 3.097500000000000000e+03
1.064529999999999927e+04 1.066139999999999964e+04 1.071110000000000036e+04 1.066029999999999927e+04 1.062020000000000073e+04 1.070360000000000036e+04 1.071620000000000073e+04 1.104070000000000073e+04 1.151900000000000000e+04 1.195700000000000000e+04 1.203000000000000000e+04 1.211029999999999927e+04 1.201810000000000036e+04 1.097139999999999964e+04 8.927899999999999636e+03 6.600899999999999636e+03 4.285300000000000182e+03 3.298000000000000000e+03 3.265000000000000000e+03 3.153500000000000000e+03 3.161400000000000091e+03 3.124500000000000000e+03 3.118099999999999909e+03 3.130300000000000182e+03 3.127300000000000182e+03 3.124599999999999909e+03 3.123599999999999909e+03 3.124900000000000091e+03 3.126800000000000182e+03 3.128699999999999818e+03 3.104300000000000182e+03 3.126900000000000091e+03 3.094800000000000182e+03 3.100400000000000091e+03 3.110500000000000000e+03 3.114800000000000182e+03 3.119199999999999818e+03 3.094300000000000182e+03 3.116699999999999818e+03 3.101300000000000182e+03 3.109599999999999909e+03
1.080689999999999964e+04 1.073889999999999964e+04 1.076589999999999964e+04 1.070410000000000036e+04 1.072789999999999964e+04 1.081739999999999964e+04 1.083250000000000000e+04 1.097539999999999964e+04 1.155770000000000073e+04 1.192339999999999964e+04 1.205839999999999964e+04 1.208610000000000036e+04 1.211760000000000036e+04 1.146270000000000073e+04 9.633799999999999272e+03 6.231800000000000182e+03 4.298000000000000000e+03 3.607099999999999909e+03 3.177000000000000000e+03 3.143800000000000182e+03 3.130400000000000091e+03 3.125900000000000091e+03 3.124000000000000000e+03 3.133599999999999909e+03 3.131099999999999909e+03 3.126500000000000000e+03 3.130400000000000091e+03 3.125000000000000000e+03 3.119099999999999909e+03 3.125400000000000091e+03 3.125000000000000000e+03 3.120900000000000091e+03 3.124000000000000000e+03 3.123900000000000091e+03 3.119300000000000182e+03 3.120800000000000182e+03 3.119699999999999818e+03 3.109199999999999818e+03 3.103500000000000000e+03 3.085699999999999818e+03 3.093900000000000091e+03
1.085800000000000000e+04 1.082479999999999927e+04 1.085850000000000000e+04 1.083010000000000036e+04 1.081920000000000073e+04 1.091020000000000073e+04 1.087229999999999927e+04 1.110329999999999927e+04 1.151260000000000036e+04 1.193689999999999964e+04 1.208160000000000036e+04 1.210489999999999964e+04 1.209700000000000000e+04 1.156200000000000000e+04 9.139600000000000364e+03 6.749600000000000364e+03 4.510899999999999636e+03 3.604900000000000091e+03 3.279900000000000091e+03 3.163500000000000000e+03 3.149199999999999818e+03 3.142199999999999818e+03 3.128199999999999818e+03 3.126300000000000182e+03 3.123900000000000091e+03 3.128599999999999909e+03 3.122900000000000091e+03 3.123699999999999818e+03 3.129300000000000182e+03 3.125099999999999909e+03 3.121300000000000182e+03 3.121900000000000091e+03 3.124300000000000182e+03 3.125099999999999909e+03 3.122000000000000000e+03 3.122000000000000000e+03 3.119900000000000091e+03 3.111400000000000091e+03 3.102800000000000182e+03 3.119900000000000091e+03 3.070900000000000091e+03
1.102060000000000036e+04 1.096150000000000000e+04 1.098220000000000073e+04 1.099479999999999927e+04 1.096000000000000000e+04 1.096970000000000073e+04 1.100410000000000036e+04 1.113829999999999927e+04 1.156979999999999927e+04 1.197289999999999964e+04 1.204510000000000036e+04 1.210170000000000073e+04 1.207129999999999927e+04 1.161670000000000073e+04 9.629600000000000364e+03 7.189800000000000182e+03 4.543000000000000000e+03 3.444000000000000000e+03 3.222800000000000182e+03 3.164400000000000091e+03 3.135599999999999909e+03 3.141099999999999909e+03 3.139099999999999909e+03 3.127500000000000000e+03 3.126500000000000000e+03 3.125900000000000091e+03 3.113300000000000182e+03 3.126300000000000182e+03 3.132599999999999909e+03 3.118300000000000182e+03 3.121099999999999909e+03 3.122900000000000091e+03 3.124599999999999909e+03 3.123099999999999909e+03 3.123400000000000091e+03 3.122099999999999909e+03 3.120000000000000000e+03 3.120099999999999909e+03 3.116900000000000091e+03 3.096199999999999818e+03 3.076599999999999909e+03
1.114329999999999927e+04 1.112270000000000073e+04 1.112370000000000073e+04 1.115500000000000000e+04 1.115210000000000036e+04 1.110389999999999964e+04 1.109560000000000036e+04 1.128639999999999964e+04 1.163120000000000073e+04 1.197920000000000073e+04 1.207620000000000073e+04 1.211250000000000000e+04 1.212889999999999964e+04 1.130839999999999964e+04 8.531600000000000364e+03 5.806199999999999818e+03 4.790899999999999636e+03 3.858699999999999818e+03 3.268900000000000091e+03 3.142400000000000091e+03 3.136800000000000182e+03 3.147500000000000000e+03 3.129500000000000000e+03 3.129500000000000000e+03 3.127500000000000000e+03 3.122900000000000091e+03 3.115099999999999909e+03 3.122000000000000000e+03 3.123699999999999818e+03 3.125800000000000182e+03 3.121800000000000182e+03 3.123699999999999818e+03 3.126199999999999818e+03 3.121300000000000182e+03 3.124500000000000000e+03 3.121400000000000091e+03 3.121099999999999909e+03 3.120599999999999909e+03 3.104300000000000182e+03 3.117900000000000091e+03 3.063900000000000091e+03
1.139539999999999964e+04 1.130089999999999964e+04 1.134239999999999964e+04 1.132610000000000036e+04 1.135339999999999964e+04 1.135210000000000036e+04 1.132960000000000036e+04 1.139120000000000073e+04 1.170450000000000000e+04 1.194070000000000073e+04 1.207679999999999927e+04 1.212310000000000036e+04 1.207950000000000000e+04 1.081389999999999964e+04 9.753799999999999272e+03 7.020199999999999818e+03 5.156699999999999818e+03 3.394300000000000182e+03 3.284000000000000000e+03 3.163099999999999909e+03 3.143400000000000091e+03 3.135900000000000091e+03 3.112500000000000000e+03 3.123400000000000091e+03 3.128400000000000091e+03 3.123800000000000182e+03 3.129400000000000091e+03 3.125199999999999818e+03 3.124500000000000000e+03 3.121300000000000182e+03 3.122800000000000182e+03 3.120000000000000000e+03 3.122900000000000091e+03 3.120800000000000182e+03 3.122000000000000000e+03 3.129099999999999909e+03 3.121199999999999818e+03 3.124900000000000091e+03 3.119900000000000091e+03 3.111099999999999909e+03 3.102300000000000182e+03
1.152639999999999964e+04 1.161039999999999964e+04 1.150929999999999927e+04 1.153470000000000073e+04 1.153260000000000036e+04 1.146620000000000073e+04 1.153720000000000073e+04 1.152370000000000073e+04 1.180579999999999927e+04 1.197660000000000036e+04 1.208350000000000000e+04 1.212879999999999927e+04 1.216550000000000000e+04 1.098110000000000036e+04 9.310299999999999272e+03 5.942399999999999636e+03 4.103899999999999636e+03 3.598900000000000091e+03 3.205400000000000091e+03 3.129900000000000091e+03 3.126699999999999818e+03 3.138500000000000000e+03 3.126800000000000182e+03 3.122699999999999818e+03 3.125000000000000000e+03 3.124599999999999909e+03 3.122099999999999909e+03 3.124900000000000091e+03 3.126300000000000182e+03 3.123699999999999818e+03 3.124300000000000182e+03 3.124500000000000000e+03 3.123199999999999818e+03 3.121599999999999909e+03 3.121500000000000000e+03 3.123500000000000000e+03 3.121800000000000182e+03 3.121400000000000091e+03 3.124099999999999909e+03 3.118599999999999909e+03 3.110400000000000091e+03
1.172010000000000036e+04 1.170770000000000073e+04 1.171979999999999927e+04 1.168870000000000073e+04 1.172729999999999927e+04 1.168300000000000000e+04 1.167379999999999927e+04 1.172339999999999964e+04 1.187260000000000036e+04 1.204529999999999927e+04 1.209810000000000036e+04 1.212150000000000000e+04 1.180470000000000073e+04 1.108120000000000073e+04 7.482800000000000182e+03 6.072399999999999636e+03 3.931599999999999909e+03 3.196000000000000000e+03 3.232900000000000091e+03 3.133500000000000000e+03 3.133300000000000182e+03 3.128800000000000182e+03 3.122699999999999818e+03 3.122099999999999909e+03 3.126000000000000000e+03 3.117300000000000182e+03 3.124099999999999909e+03 3.103000000000000000e+03 3.124699999999999818e+03 3.118199999999999818e+03 3.124900000000000091e+03 3.123400000000000091e+03 3.123500000000000000e+03 3.123699999999999818e+03 3.128599999999999909e+03 3.121599999999999909e+03 3.123099999999999909e+03 3.120599999999999909e+03 3.120099999999999909e+03 3.119199999999999818e+03 3.090500000000000000e+03
1.192200000000000000e+04 1.185410000000000036e+04 1.185079999999999927e+04 1.186770000000000073e+04 1.187089999999999964e+04 1.187739999999999964e+04 1.183389999999999964e+04 1.188360000000000036e+04 1.194270000000000073e+04 1.208270000000000073e+04 1.209250000000000000e+04 1.210300000000000000e+04 1.200850000000000000e+04 9.993100000000000364e+03 6.020100000000000364e+03 5.204100000000000364e+03 3.619800000000000182e+03 3.199699999999999818e+03 3.160300000000000182e+03 3.126800000000000182e+03 3.134699999999999818e+03 3.118099999999999909e+03 3.126400000000000091e+03 3.129599999999999909e+03 3.104699999999999818e+03 3.122199999999999818e+03 3.128199999999999818e+03 3.118900000000000091e+03 3.123900000000000091e+03 3.122599999999999909e+03 3.124900000000000091e+03 3.110900000000000091e+03 3.119099999999999909e+03 3.126199999999999818e+03 3.122000000000000000e+03 3.120599999999999909e+03 3.121800000000000182e+03 3.118599999999999909e+03 3.120900000000000091e+03 3.122300000000000182e+03 3.102199999999999818e+03
1.187520000000000073e+04 1.192620000000000073e+04 1.192310000000000036e+04 1.192689999999999964e+04 1.188389999999999964e+04 1.188400000000000000e+04 1.191610000000000036e+04 1.194110000000000036e+04 1.202129999999999927e+04 1.207929999999999927e+04 1.211329999999999927e+04 1.211800000000000000e+04 1.101860000000000036e+04 8.060600000000000364e+03 5.685699999999999818e+03 4.604699999999999818e+03 3.657400000000000091e+03 3.208400000000000091e+03 3.159000000000000000e+03 3.122599999999999909e+03 3.123900000000000091e+03 3.121400000000000091e+03 3.120199999999999818e+03 3.126599999999999909e+03 3.108000000000000000e+03 3.118800000000000182e+03 3.123300000000000182e+03 3.111599999999999909e+03 3.120800000000000182e+03 3.119699999999999818e+03 3.113000000000000000e+03 3.114500000000000000e+03 3.099099999999999909e+03 3.109300000000000182e+03 3.122699999999999818e+03 3.123199999999999818e+03 3.117500000000000000e+03 3.107400000000000091e+03 3.114500000000000000e+03 3.113099999999999909e+03 3.075699999999999818e+03
1.164220000000000073e+04 1.159750000000000000e+04 1.161610000000000036e+04 1.164060000000000036e+04 1.164589999999999964e+04 1.165700000000000000e+04 1.159439999999999964e+04 1.175189999999999964e+04 1.200729999999999927e+04 1.211250000000000000e+04 1.211839999999999964e+04 1.192860000000000036e+04 1.025670000000000073e+04 7.479399999999999636e+03 5.951600000000000364e+03 4.607300000000000182e+03 3.974099999999999909e+03 3.278300000000000182e+03 3.014300000000000182e+03 3.081199999999999818e+03 3.056199999999999818e+03 3.091199999999999818e+03 3.078000000000000000e+03 3.004300000000000182e+03 3.026800000000000182e+03 3.032699999999999818e+03 3.077800000000000182e+03 3.016900000000000091e+03 3.064099999999999909e+03 3.049400000000000091e+03 3.000000000000000000e+03 2.999099999999999909e+03 3.071800000000000182e+03 2.983000000000000000e+03 3.045099999999999909e+03 3.029000000000000000e+03 3.048800000000000182e+03 3.003099999999999909e+03 2.995900000000000091e+03 2.961900000000000091e+03 2.870599999999999909e+03
1.133950000000000000e+04 1.124029999999999927e+04 1.127679999999999927e+04 1.130910000000000036e+04 1.131300000000000000e+04 1.125389999999999964e+04 1.130450000000000000e+04 1.145039999999999964e+04 1.186279999999999927e+04 1.203010000000000036e+04 1.211610000000000036e+04 1.174850000000000000e+04 1.101929999999999927e+04 8.657100000000000364e+03 8.820700000000000728e+03 7.324399999999999636e+03 7.399000000000000000e+03 5.247500000000000000e+03 1.826599999999999909e+03 7.411000000000000227e+02 1.789000000000000057e+02 1.305000000000000000e+02 7.690000000000000568e+01 6.420000000000000284e+01 5.139999999999999858e+01 5.150000000000000000e+01 3.479999999999999716e+01 2.489999999999999858e+01 1.619999999999999929e+01 2.130000000000000071e+01 1.240000000000000036e+01 1.989999999999999858e+01 1.469999999999999929e+01 1.600000000000000000e+01 1.109999999999999964e+01 1.199999999999999956e+00 0.000000000000000000e+00 0.000000000000000000e+00 0.000000000000000000e+00 0.000000000000000000e+00 0.000000000000000000e+00
1.134720000000000073e+04 1.135089999999999964e+04 1.136489999999999964e+04 1.137039999999999964e+04 1.135939999999999964e+04 1.130900000000000000e+04 1.130360000000000036e+04 1.143550000000000000e+04 1.192420000000000073e+04 1.210500000000000000e+04 1.203979999999999927e+04 1.121689999999999964e+04 9.333700000000000728e+03 7.972800000000000182e+03 8.499899999999999636e+03 8.173300000000000182e+03 7.864000000000000000e+03 6.194000000000000000e+03 1.409099999999999909e+03 4.436000000000000227e+02 2.273000000000000114e+02 1.680999999999999943e+02 8.490000000000000568e+01 7.990000000000000568e+01 4.820000000000000284e+01 4.079999999999999716e+01 3.700000000000000000e+01 2.419999999999999929e+01 1.259999999999999964e+01 1.290000000000000036e+01 7.799999999999999822e+00 1.300000000000000000e+01 1.800000000000000000e+01 8.000000000000000000e+00 9.199999999999999289e+00 7.400000000000000355e+00 4.500000000000000000e+00 0.000000000000000000e+00 0.000000000000000000e+00 0.000000000000000000e+00 0.000000000000000000e+00
1.137260000000000036e+04 1.135150000000000000e+04 1.140489999999999964e+04 1.135700000000000000e+04 1.133160000000000036e+04 1.135279999999999927e+04 1.135470000000000073e+04 1.139450000000000000e+04 1.163039999999999964e+04 1.207800000000000000e+04 1.208339999999999964e+04 1.188120000000000073e+04 1.078339999999999964e+04 9.604200000000000728e+03 8.313000000000000000e+03 7.583399999999999636e+03 7.121500000000000000e+03 6.534500000000000000e+03 3.223800000000000182e+03 8.876000000000000227e+02 3.471999999999999886e+02 1.345999999999999943e+02 1.092000000000000028e+02 8.020000000000000284e+01 4.779999999999999716e+01 4.660000000000000142e+01 3.470000000000000284e+01 2.450000000000000000e+01 1.380000000000000071e+01 4.000000000000000000e+00 8.199999999999999289e+00 1.780000000000000071e+01 7.700000000000000178e+00 1.000000000000000000e+01 8.099999999999999645e+00 3.899999999999999911e+00 6.999999999999999556e-01 0.000000000000000000e+00 0.000000000000000000e+00 0.000000000000000000e+00 0.000000000000000000e+00
1.130629999999999927e+04 1.134860000000000036e+04 1.134939999999999964e+04 1.134339999999999964e+04 1.135429999999999927e+04 1.135210000000000036e+04 1.131600000000000000e+04 1.133239999999999964e+04 1.145410000000000036e+04 1.190700000000000000e+04 1.206739999999999964e+04 1.211660000000000036e+04 1.096920000000000073e+04 1.000089999999999964e+04 8.741700000000000728e+03 7.838699999999999818e+03 7.703199999999999818e+03 6.970899999999999636e+03 4.901199999999999818e+03 1.905799999999999955e+03 5.333999999999999773e+02 2.226999999999999886e+02 1.265000000000000000e+02 9.779999999999999716e+01 6.329999999999999716e+01 4.829999999999999716e+01 3.089999999999999858e+01 2.269999999999999929e+01 2.030000000000000071e+01 1.789999999999999858e+01 1.639999999999999858e+01 1.619999999999999929e+01 1.760000000000000142e+01 5.299999999999999822e+00 7.700000000000000178e+00 6.700000000000000178e+00 0.000000000000000000e+00 0.000000000000000000e+00 0.000000000000000000e+00 0.000000000000000000e+00 0.000000000000000000e+00
1.135250000000000000e+04 1.137400000000000000e+04 1.136110000000000036e+04 1.131579999999999927e+04 1.136039999999999964e+04 1.132160000000000036e+04 1.136970000000000073e+04 1.136420000000000073e+04 1.135220000000000073e+04 1.152129999999999927e+04 1.201210000000000036e+04 1.211700000000000000e+04 1.196400000000000000e+04 1.056310000000000036e+04 9.152200000000000728e+03 8.317500000000000000e+03 7.682399999999999636e+03 7.769199999999999818e+03 6.580699999999999818e+03 3.613500000000000000e+03 1.374900000000000091e+03 3.608000000000000114e+02 1.463000000000000114e+02 1.062999999999999972e+02 5.950000000000000000e+01 4.929999999999999716e+01 3.739999999999999858e+01 2.069999999999999929e+01 1.889999999999999858e+01 1.800000000000000000e+01 9.400000000000000355e+00 1.550000000000000000e+01 1.760000000000000142e+01 4.099999999999999645e+00 2.899999999999999911e+00 3.500000000000000000e+00 0.000000000000000000e+00 0.000000000000000000e+00 0.000000000000000000e+00 0.000000000000000000e+00 0.000000000000000000e+00
1.136520000000000073e+04 1.133860000000000036e+04 1.138060000000000036e+04 1.137079999999999927e+04 1.134400000000000000e+04 1.135020000000000073e+04 1.136489999999999964e+04 1.135810000000000036e+04 1.137239999999999964e+04 1.139810000000000036e+04 1.161800000000000000e+04 1.205060000000000036e+04 1.211629999999999927e+04 1.195729999999999927e+04 1.101929999999999927e+04 8.529799999999999272e+03 9.217000000000000000e+03 8.233500000000000000e+03 7.685500000000000000e+03 5.702800000000000182e+03 2.756000000000000000e+03 1.232700000000000045e+03 3.606000000000000227e+02 1.839000000000000057e+02 7.129999999999999716e+01 3.989999999999999858e+01 3.270000000000000284e+01 3.350000000000000000e+01 1.540000000000000036e+01 7.700000000000000178e+00 1.180000000000000071e+01 1.180000000000000071e+01 8.000000000000000000e+00 7.900000000000000355e+00 2.399999999999999911e+00 1.199999999999999956e+00 1.199999999999999956e+00 0.000000000000000000e+00 2.399999999999999911e+00 0.000000000000000000e+00 0.000000000000000000e+00
1.139339999999999964e+04 1.135510000000000036e+04 1.138589999999999964e+04 1.136439999999999964e+04 1.139539999999999964e+04 1.138579999999999927e+04 1.133460000000000036e+04 1.140400000000000000e+04 1.136389999999999964e+04 1.133860000000000036e+04 1.140079999999999927e+04 1.164979999999999927e+04 1.207750000000000000e+04 1.211679999999999927e+04 1.164489999999999964e+04 1.053010000000000036e+04 8.888100000000000364e+03 8.168300000000000182e+03 7.462699999999999818e+03 7.038399999999999636e+03 6.486199999999999818e+03 2.425599999999999909e+03 7.938999999999999773e+02 1.815000000000000000e+02 1.413000000000000114e+02 7.259999999999999432e+01 4.439999999999999858e+01 3.279999999999999716e+01 1.660000000000000142e+01 8.800000000000000711e+00 9.900000000000000355e+00 1.810000000000000142e+01 8.199999999999999289e+00 9.599999999999999645e+00 8.400000000000000355e+00 4.799999999999999822e+00 1.699999999999999956e+00 0.000000000000000000e+00 0.000000000000000000e+00 0.000000000000000000e+00 0.000000000000000000e+00
1.138170000000000073e+04 1.136700000000000000e+04 1.137189999999999964e+04 1.130360000000000036e+04 1.134920000000000073e+04 1.132179999999999927e+04 1.132800000000000000e+04 1.140720000000000073e+04 1.138579999999999927e+04 1.133529999999999927e+04 1.137429999999999927e+04 1.140439999999999964e+04 1.171720000000000073e+04 1.206000000000000000e+04 1.211560000000000036e+04 1.155970000000000073e+04 9.995799999999999272e+03 9.223500000000000000e+03 8.445899999999999636e+03 7.803100000000000364e+03 6.964899999999999636e+03 5.733500000000000000e+03 3.089699999999999818e+03 7.192000000000000455e+02 2.199000000000000057e+02 9.079999999999999716e+01 9.270000000000000284e+01 3.989999999999999858e+01 2.289999999999999858e+01 1.319999999999999929e+01 1.159999999999999964e+01 7.500000000000000000e+00 6.500000000000000000e+00 9.199999999999999289e+00 9.400000000000000355e+00 5.500000000000000000e+00 1.199999999999999956e+00 2.399999999999999911e+00 0.000000000000000000e+00 0.000000000000000000e+00 0.000000000000000000e+00
1.135739999999999964e+04 1.136429999999999927e+04 1.132989999999999964e+04 1.131279999999999927e+04 1.139500000000000000e+04 1.138650000000000000e+04 1.141010000000000036e+04 1.138189999999999964e+04 1.135900000000000000e+04 1.135650000000000000e+04 1.136800000000000000e+04 1.140020000000000073e+04 1.142970000000000073e+04 1.184050000000000000e+04 1.209500000000000000e+04 1.214960000000000036e+04 1.153000000000000000e+04 1.039860000000000036e+04 9.552100000000000364e+03 9.011000000000000000e+03 8.078800000000000182e+03 7.690800000000000182e+03 6.023899999999999636e+03 1.579000000000000000e+03 5.767000000000000455e+02 1.740000000000000000e+02 1.190000000000000000e+02 5.960000000000000142e+01 2.589999999999999858e+01 2.610000000000000142e+01 6.799999999999999822e+00 1.350000000000000000e+01 8.000000000000000000e+00 8.900000000000000355e+00 1.469999999999999929e+01 1.199999999999999956e+00 6.599999999999999645e+00 1.199999999999999956e+00 0.000000000000000000e+00 0.000000000000000000e+00 0.000000000000000000e+00
1.136010000000000036e+04 1.135839999999999964e+04 1.136329999999999927e+04 1.132770000000000073e+04 1.135650000000000000e+04 1.136070000000000073e+04 1.135010000000000036e+04 1.134539999999999964e+04 1.133870000000000073e+04 1.138450000000000000e+04 1.135870000000000073e+04 1.136089999999999964e+04 1.135510000000000036e+04 1.143929999999999927e+04 1.179579999999999927e+04 1.209310000000000036e+04 1.215460000000000036e+04 1.166310000000000036e+04 1.038460000000000036e+04 8.503299999999999272e+03 8.247100000000000364e+03 7.648699999999999818e+03 6.102100000000000364e+03 5.062000000000000000e+03 2.128599999999999909e+03 4.163999999999999773e+02 1.306999999999999886e+02 4.600000000000000000e+01 2.069999999999999929e+01 5.189999999999999858e+01 1.530000000000000071e+01 7.500000000000000000e+00 7.000000000000000000e+00 7.200000000000000178e+00 2.200000000000000178e+00 0.000000000000000000e+00 1.500000000000000000e+00 0.000000000000000000e+00 0.000000000000000000e+00 0.000000000000000000e+00 0.000000000000000000e+00
