# Supplementary material for: Non-reciprocal multifarious self-organization
Source: Nat Nanotechnol. 2022 Dec 12;18(1):79–85. doi: 10.1038/s41565-022-01258-2 (PMC9879770; doi:10.1038/s41565-022-01258-2)
Supplement: Source Data Fig. 3 — Monte Carlo simulation output. [file 41565_2022_1258_MOESM3_ESM.zip › Source_Data_Fig3/lambda_40_4_mu30/lambda_40_4_mu30_error.txt]

1.000000000000000000e+00 1.000000000000000000e+00 1.000000000000000000e+00 1.000000000000000000e+00 1.000000000000000000e+00 1.000000000000000000e+00 1.000000000000000000e+00 1.000000000000000000e+00 1.000000000000000000e+00 1.000000000000000000e+00 1.000000000000000000e+00 2.999999999999991389e-03 2.499999999999946926e-04 1.249999999999973463e-04 6.249999999999867315e-05 0.000000000000000000e+00 0.000000000000000000e+00 0.000000000000000000e+00 6.249999999999867315e-05 0.000000000000000000e+00 9.345052349157501265e-04 1.122972842550296101e-03 2.056699602876921502e-03 6.077185047872723719e-03 6.194072755141011473e-03 2.271676651916687550e-02 1.007009438260647871e-01 3.814336486939179371e-01 6.533214573808827641e-01 7.538164708898523747e-01 7.566936299433770774e-01 7.602047274909842223e-01 7.550002358667218250e-01 7.508564184927374319e-01 7.506177864645946496e-01 7.501563086261970881e-01 7.500664044035723066e-01 7.500117144736259123e-01 7.501640612783428974e-01 7.501953210462571908e-01 7.500351568604468611e-01
1.000000000000000000e+00 1.000000000000000000e+00 1.000000000000000000e+00 1.000000000000000000e+00 1.000000000000000000e+00 1.000000000000000000e+00 1.000000000000000000e+00 1.000000000000000000e+00 1.000000000000000000e+00 1.000000000000000000e+00 1.000000000000000000e+00 2.687499999999998050e-03 4.999999999999893852e-04 6.249999999999867315e-05 0.000000000000000000e+00 6.249999999999867315e-05 0.000000000000000000e+00 6.249999999999867315e-05 6.249999999999867315e-05 1.248439450686644639e-04 8.102804693069564973e-04 9.978175659477895188e-04 2.984244594144314089e-03 2.180300548073266058e-03 1.029608256778503581e-02 4.253701004853116530e-02 1.900333982804694455e-01 4.014700008483264027e-01 6.523383390708188401e-01 7.493236577914289542e-01 7.617058500405399224e-01 7.544652413079242503e-01 7.558799663554496284e-01 7.509228185511248599e-01 7.502226898219044315e-01 7.501445086588838240e-01 7.499296349645183657e-01 7.500390698251722110e-01 7.500234289516434227e-01 7.502031347671509476e-01 7.501640649421693618e-01
1.000000000000000000e+00 1.000000000000000000e+00 1.000000000000000000e+00 1.000000000000000000e+00 1.000000000000000000e+00 1.000000000000000000e+00 1.000000000000000000e+00 1.000000000000000000e+00 1.000000000000000000e+00 1.000000000000000000e+00 1.000000000000000000e+00 2.374999999999982594e-03 4.999999999999893852e-04 1.249999999999973463e-04 0.000000000000000000e+00 6.249999999999867315e-05 0.000000000000000000e+00 3.745318352059934458e-04 3.121878901373276280e-04 1.248439450686644639e-04 7.490636704119868917e-04 1.491892844827935561e-03 3.897697797058352794e-03 9.456290602637052248e-03 1.008218302737765547e-02 4.585656294378594872e-02 2.345140088815258483e-01 5.417607156575401373e-01 6.911176779269536663e-01 7.330619882065980697e-01 7.572017414416869485e-01 7.652006076756048270e-01 7.551826448950582638e-01 7.514383186319955055e-01 7.504923768189136757e-01 7.499804583680116377e-01 7.500273639060118791e-01 7.501562390064194785e-01 7.501054656958567879e-01 7.500234387208938314e-01 7.502109436044693824e-01
1.000000000000000000e+00 1.000000000000000000e+00 1.000000000000000000e+00 1.000000000000000000e+00 1.000000000000000000e+00 1.000000000000000000e+00 1.000000000000000000e+00 1.000000000000000000e+00 1.000000000000000000e+00 1.000000000000000000e+00 1.000000000000000000e+00 4.187499999999999382e-03 6.249999999999866773e-04 2.499999999999946926e-04 0.000000000000000000e+00 6.249999999999867315e-05 1.249219237976273488e-04 2.496878901373289278e-04 6.249999999999867315e-05 7.487523388781447192e-04 4.984429488046560270e-04 1.120799331684263402e-03 2.848799597774220697e-03 3.966513356391565201e-03 1.077343920398996478e-02 2.700278339478566839e-02 2.230131154390334325e-01 5.992346671833350680e-01 5.637910433588875225e-01 7.267235518081802681e-01 7.572582282796560538e-01 7.595124678750325709e-01 7.570146627817083695e-01 7.507664158703419854e-01 7.507812389852329682e-01 7.502930304118178295e-01 7.500977045110136521e-01 7.500468603420198388e-01 7.500078015066106163e-01 7.501171899414060817e-01 7.501875024417878901e-01
1.000000000000000000e+00 1.000000000000000000e+00 1.000000000000000000e+00 1.000000000000000000e+00 1.000000000000000000e+00 1.000000000000000000e+00 1.000000000000000000e+00 1.000000000000000000e+00 1.000000000000000000e+00 1.000000000000000000e+00 1.000000000000000000e+00 3.062499999999979301e-03 6.249999999999866773e-04 2.499999999999946926e-04 6.249999999999867315e-05 0.000000000000000000e+00 0.000000000000000000e+00 1.248439450686644639e-04 6.249999999999867315e-05 3.742205036721513276e-04 6.866418925508433347e-04 1.493169212327272221e-03 3.525171448928376798e-03 4.286770945412454563e-03 2.211812836445679192e-02 5.994669736502010460e-02 2.453787074079934460e-01 4.499785417248629571e-01 6.208177937735223084e-01 7.560356232392355658e-01 7.572908258590660413e-01 7.630717620931023459e-01 7.534392494625670178e-01 7.508845435245785627e-01 7.504297644247113208e-01 7.502657190231351025e-01 7.500351544167500606e-01 7.500781420936590838e-01 7.500898455805775633e-01 7.501835992451674207e-01 7.501953686754330164e-01
1.000000000000000000e+00 1.000000000000000000e+00 1.000000000000000000e+00 1.000000000000000000e+00 1.000000000000000000e+00 1.000000000000000000e+00 1.000000000000000000e+00 1.000000000000000000e+00 1.000000000000000000e+00 1.000000000000000000e+00 1.000000000000000000e+00 1.687499999999986320e-03 3.124999999999933387e-04 1.249999999999973463e-04 1.874999999999959924e-04 0.000000000000000000e+00 0.000000000000000000e+00 6.246096189881367438e-05 1.248439450686644639e-04 6.865248757206953833e-04 8.101261102526624569e-04 2.363347822404204650e-03 6.051073228814240687e-03 8.546426865850687352e-03 2.214269094836477519e-02 6.273344762078592041e-02 2.460345574118048828e-01 5.345432683339710334e-01 6.733247793695562589e-01 7.326979178123034231e-01 7.667508441908663652e-01 7.636424383042255126e-01 7.520560105014953978e-01 7.522756698041035417e-01 7.503125721261854064e-01 7.501680365349995272e-01 7.500077843982508874e-01 7.501679949996005181e-01 7.499843603464108055e-01 7.503164239529613866e-01 7.500234387208939424e-01
1.000000000000000000e+00 1.000000000000000000e+00 1.000000000000000000e+00 1.000000000000000000e+00 1.000000000000000000e+00 1.000000000000000000e+00 1.000000000000000000e+00 1.000000000000000000e+00 1.000000000000000000e+00 1.000000000000000000e+00 1.000000000000000000e+00 2.437499999999992624e-03 6.249999999999866773e-04 0.000000000000000000e+00 1.249999999999973463e-04 6.249999999999867315e-05 0.000000000000000000e+00 1.873049069674781518e-04 1.873439450686631370e-04 2.496878901373289278e-04 1.122972842550296101e-03 1.429938015439868957e-03 1.992457040095985121e-03 3.897722695134631012e-03 2.578652942173068757e-02 4.247143032716234334e-02 2.952531282152938141e-01 5.741306069060291284e-01 6.093607203106621295e-01 7.379905913651375604e-01 7.657453994574698886e-01 7.557652351123376189e-01 7.557227952094500711e-01 7.505746667568440333e-01 7.503755285635000938e-01 7.500859497083648408e-01 7.499687096866362035e-01 7.500234313940039588e-01 7.500742266842832517e-01 7.501835882552141399e-01 7.501523761086494879e-01
1.000000000000000000e+00 1.000000000000000000e+00 1.000000000000000000e+00 1.000000000000000000e+00 1.000000000000000000e+00 1.000000000000000000e+00 1.000000000000000000e+00 1.000000000000000000e+00 1.000000000000000000e+00 1.000000000000000000e+00 1.000000000000000000e+00 4.000000000000003553e-03 6.249999999999977362e-04 2.499999999999946926e-04 1.249999999999973463e-04 2.499999999999946926e-04 0.000000000000000000e+00 0.000000000000000000e+00 3.121878901373276280e-04 6.857478557721341517e-04 1.558333475456463767e-03 1.743698513698410755e-03 5.506595772570876610e-03 1.432109072909292305e-02 9.064501165300753102e-03 8.968629283519832796e-02 2.941114441524136369e-01 5.408766587141899951e-01 6.685872144019345820e-01 7.398068471216985298e-01 7.624433355873010409e-01 7.546671984596741156e-01 7.525186534558774287e-01 7.516312686265673726e-01 7.502225636249280072e-01 7.502929730141567610e-01 7.500937512123025952e-01 7.501758148274439986e-01 7.500976776251870870e-01 7.502538970911964977e-01 7.501367254649163874e-01
1.000000000000000000e+00 1.000000000000000000e+00 1.000000000000000000e+00 1.000000000000000000e+00 1.000000000000000000e+00 1.000000000000000000e+00 1.000000000000000000e+00 1.000000000000000000e+00 1.000000000000000000e+00 1.000000000000000000e+00 1.000000000000000000e+00 2.187499999999997606e-03 3.749999999999919847e-04 1.874999999999959924e-04 1.249999999999973463e-04 6.249999999999867315e-05 1.249999999999973463e-04 1.873049069674781518e-04 3.742205036721513276e-04 3.119930405147019917e-04 9.353579131169853945e-04 1.805084420049496473e-03 3.957867015782034863e-03 8.086147526104082300e-03 2.934570822236725121e-02 6.448141061845867605e-02 3.320516984458251608e-01 5.616304429453220504e-01 6.210123560392963871e-01 7.555952757448790580e-01 7.570567666460511491e-01 7.555986158806965447e-01 7.545983452736992891e-01 7.516143976064594279e-01 7.503750341661280521e-01 7.502657165826878138e-01 7.500468383256340132e-01 7.501172021505356780e-01 7.501328100542035138e-01 7.501836065690041799e-01 7.501718798835754765e-01
1.000000000000000000e+00 1.000000000000000000e+00 1.000000000000000000e+00 1.000000000000000000e+00 1.000000000000000000e+00 1.000000000000000000e+00 1.000000000000000000e+00 1.000000000000000000e+00 1.000000000000000000e+00 1.000000000000000000e+00 1.000000000000000000e+00 3.124999999999988898e-03 9.374999999999910748e-04 4.374999999999906850e-04 6.249999999999867315e-05 6.249999999999867315e-05 0.000000000000000000e+00 2.496100573448511886e-04 8.726650508804389755e-04 1.557324985733787902e-03 1.182487611540550265e-03 1.122973279269101534e-03 2.606952622045533192e-03 4.591105268392048008e-03 2.680993756702904074e-02 6.504907245692027884e-02 2.062084616389404101e-01 5.426688780949420199e-01 6.558624842123119691e-01 7.504363425486564321e-01 7.604066506682142235e-01 7.603023420625188988e-01 7.532953623758101847e-01 7.527664919062326820e-01 7.504727081328194105e-01 7.505782593093861532e-01 7.502031823993804416e-01 7.499960760304261731e-01 7.499921875013362271e-01 7.500663983130447798e-01 7.501015612791060994e-01
1.000000000000000000e+00 1.000000000000000000e+00 1.000000000000000000e+00 1.000000000000000000e+00 1.000000000000000000e+00 1.000000000000000000e+00 1.000000000000000000e+00 1.000000000000000000e+00 1.000000000000000000e+00 1.000000000000000000e+00 1.000000000000000000e+00 3.312421923797625924e-03 9.374999999999800160e-04 3.124219237976233682e-04 1.248439450686644639e-04 1.873439450686631370e-04 5.616814655709622805e-04 0.000000000000000000e+00 8.107088176709465127e-04 1.873439450686631370e-04 5.618367421734715705e-04 3.408459104850625112e-03 7.442709216861298493e-03 6.404964585752337229e-03 3.121532374038027413e-02 1.233919746699298214e-01 2.291346823091809648e-01 5.989931416621094851e-01 6.416771521464796901e-01 7.371293454375952292e-01 7.654942382917580002e-01 7.624878634236282871e-01 7.558854203887105383e-01 7.513485466093494658e-01 7.506330018916387292e-01 7.501758184889804060e-01 7.499960613642286944e-01 7.502773638953217361e-01 7.501250256422065110e-01 7.502344128534352841e-01 7.500585992436408223e-01
1.000000000000000000e+00 1.000000000000000000e+00 1.000000000000000000e+00 1.000000000000000000e+00 1.000000000000000000e+00 1.000000000000000000e+00 1.000000000000000000e+00 1.000000000000000000e+00 1.000000000000000000e+00 1.000000000000000000e+00 1.000000000000000000e+00 5.625000000000002394e-03 8.124999999999827239e-04 4.374999999999906850e-04 1.874999999999959924e-04 2.499609618988096532e-04 4.360599656348052239e-04 9.335724034457481895e-04 4.985209275336188305e-04 2.355309154955542630e-03 1.614229093897734434e-03 3.787419681542614214e-03 5.408968954534132401e-03 9.575997715373197466e-03 2.606644348570889141e-02 4.816104020735449687e-02 2.904873944501605854e-01 6.026616781058840022e-01 6.522920279721639014e-01 7.328771499669040068e-01 7.594418120091047664e-01 7.576430406479724988e-01 7.532237606688081399e-01 7.508564058127104035e-01 7.502461712979457964e-01 7.503320868010521227e-01 7.502188012878479029e-01 7.501602069249201366e-01 7.501406555299814372e-01 7.503008478034126627e-01 7.501758038388268712e-01
1.000000000000000000e+00 1.000000000000000000e+00 1.000000000000000000e+00 1.000000000000000000e+00 1.000000000000000000e+00 1.000000000000000000e+00 1.000000000000000000e+00 1.000000000000000000e+00 1.000000000000000000e+00 1.000000000000000000e+00 1.000000000000000000e+00 5.068749999999997563e-02 1.812499999999983612e-03 3.199999999999999373e-02 3.124999999999933387e-04 8.735599656348070220e-04 5.607874281562841724e-04 5.605161988442963327e-04 2.973490928529198916e-03 1.246030846295709260e-03 1.617886515054200915e-03 2.927615279508166777e-03 6.060735915090887001e-03 1.705589829259753637e-02 1.343289671016868400e-02 6.368326878259447654e-02 2.265391566481819441e-01 5.361623814177346459e-01 6.102366711445110781e-01 7.358180648795127343e-01 7.619602911759623121e-01 7.590539128783232448e-01 7.545139402084252156e-01 7.511410191337607456e-01 7.512663275560871323e-01 7.500233873967603326e-01 7.500976764075393266e-01 7.501133087277490619e-01 7.501328210426302379e-01 7.502148614558241668e-01 7.501054693600652801e-01
1.000000000000000000e+00 1.000000000000000000e+00 1.000000000000000000e+00 1.000000000000000000e+00 1.000000000000000000e+00 1.000000000000000000e+00 1.000000000000000000e+00 1.000000000000000000e+00 1.000000000000000000e+00 1.000000000000000000e+00 1.000000000000000000e+00 8.112500000000000266e-02 2.231230480949407749e-02 4.372659176029913613e-04 2.810704344818815235e-03 4.787500000000000089e-02 1.059658969370791317e-03 4.355942750466690111e-04 7.221607661927564523e-03 5.618367421734715705e-04 9.353570407677813453e-04 1.982387408642716405e-03 6.072925461410960506e-03 9.328279385895721712e-03 1.374555411057927154e-02 6.841616646746875863e-02 2.546199239877752762e-01 4.885746157572685711e-01 6.752465567401249036e-01 7.241810862749680222e-01 7.582453989677582218e-01 7.572458100711990658e-01 7.548831800515682922e-01 7.507930470104253740e-01 7.501484032033675087e-01 7.500742266770252797e-01 7.501406445388826283e-01 7.502812670959497776e-01 7.500859362791060247e-01 7.500664080786678678e-01 7.501445355227469580e-01
1.000000000000000000e+00 1.000000000000000000e+00 1.000000000000000000e+00 1.000000000000000000e+00 1.000000000000000000e+00 1.000000000000000000e+00 1.000000000000000000e+00 1.000000000000000000e+00 1.000000000000000000e+00 1.000000000000000000e+00 1.000000000000000000e+00 5.862336039975013513e-02 1.287336039975015521e-02 8.742205036721517174e-04 7.398098844472203450e-02 8.109038132300572677e-04 1.681118748776122595e-03 1.122662238881055961e-03 1.556199817539760579e-03 1.806235855922555490e-03 1.369670921092747129e-03 3.349826244974340918e-03 2.963385807303831228e-03 6.164091776490365944e-03 1.261033720072806188e-02 5.452947275657208520e-02 3.125821288507828477e-01 4.823980075485347352e-01 6.572860367208491761e-01 7.258547058043134381e-01 7.640586900065867715e-01 7.536918166148232068e-01 7.572977607614430617e-01 7.502541317365705176e-01 7.511840365729836044e-01 7.501485022371597866e-01 7.504298853623009302e-01 7.503008465825189433e-01 7.500820477339756875e-01 7.501445465111735711e-01 7.503125451787986400e-01
1.000000000000000000e+00 1.000000000000000000e+00 1.000000000000000000e+00 1.000000000000000000e+00 1.000000000000000000e+00 1.000000000000000000e+00 1.000000000000000000e+00 1.000000000000000000e+00 1.000000000000000000e+00 1.000000000000000000e+00 1.000000000000000000e+00 4.993750000000000272e-02 1.880746613188852973e-02 4.868714880329944039e-02 6.235209275336162310e-04 7.484818894324285921e-04 3.299771984658924490e-02 6.232874281562828184e-04 3.108117686664335719e-03 1.245721255481890832e-03 4.137576891119798192e-03 3.951996212608077999e-03 3.792845301496783252e-03 8.638785061820053804e-03 1.950334787544254558e-02 6.467479722738733727e-02 2.836263961542470069e-01 5.124193344229828195e-01 6.995476037650194545e-01 7.359092083524729766e-01 7.593533546422414071e-01 7.597598913784000541e-01 7.561927374800865298e-01 7.520086557833979279e-01 7.502148993176593894e-01 7.500234546001482983e-01 7.499022698366574202e-01 7.500156225561129819e-01 7.501992303492552860e-01 7.501328173831939283e-01 7.502070416275979925e-01
1.000000000000000000e+00 1.000000000000000000e+00 1.000000000000000000e+00 1.000000000000000000e+00 1.000000000000000000e+00 1.000000000000000000e+00 1.000000000000000000e+00 1.000000000000000000e+00 1.000000000000000000e+00 1.000000000000000000e+00 1.000000000000000000e+00 6.324937539038100187e-02 8.720063995047877981e-04 3.062226830765102468e-03 1.925834424726680007e-03 3.109216667443470868e-03 2.418253350356147722e-03 1.863528173512807350e-03 1.993501344235459969e-03 4.026810077863362917e-03 4.940025325736285833e-03 2.612430093555662136e-03 3.600020802623271447e-03 9.659659422859335348e-03 2.404689770239479968e-02 8.152316602218533104e-02 2.969007211482247999e-01 4.844026326322091736e-01 5.899819881778360919e-01 7.605827453815958705e-01 7.698005685476301263e-01 7.612378372093003831e-01 7.547182626970052599e-01 7.515636198721773464e-01 7.506174025010594608e-01 7.499687145553026735e-01 7.502109790107710507e-01 7.503046777233028930e-01 7.501015600532493499e-01 7.504765771503449923e-01 7.503593981966022453e-01
1.000000000000000000e+00 1.000000000000000000e+00 1.000000000000000000e+00 1.000000000000000000e+00 1.000000000000000000e+00 1.000000000000000000e+00 1.000000000000000000e+00 1.000000000000000000e+00 1.000000000000000000e+00 1.000000000000000000e+00 1.000000000000000000e+00 4.462445346658337753e-02 8.931255315716113766e-03 9.361350790020317447e-04 1.033693960149438887e-02 2.498438475952546975e-04 2.047507882645105502e-03 1.054715068057932026e-03 4.652479837427669906e-03 5.828857100086970618e-03 6.436372780224142338e-03 2.789864138471598309e-03 2.242184840683703138e-03 8.894489470977085671e-03 2.350086730409731844e-02 4.420788096074725754e-02 1.804018297380488856e-01 5.245398047505591688e-01 6.942826020375892915e-01 7.631804876087950884e-01 7.600003314929127951e-01 7.619364849580231303e-01 7.591383883737523597e-01 7.510631813106172228e-01 7.502813305257672871e-01 7.501367523249617975e-01 7.502032031587765326e-01 7.501406543041251318e-01 7.502656750715379630e-01 7.501054791279797573e-01 7.501015637208938713e-01
1.000000000000000000e+00 1.000000000000000000e+00 1.000000000000000000e+00 1.000000000000000000e+00 1.000000000000000000e+00 1.000000000000000000e+00 1.000000000000000000e+00 1.000000000000000000e+00 1.000000000000000000e+00 1.000000000000000000e+00 1.000000000000000000e+00 3.548515888724994294e-02 2.043457530710608358e-02 1.431870062006079759e-03 6.870710192436680014e-04 2.177670462801495517e-03 4.116929311260075948e-03 1.802561314791095801e-03 1.839568021612048021e-02 7.169842921966929072e-03 3.463175465248114100e-03 2.916428934578674421e-03 6.222200525362542312e-03 5.220818890035848481e-02 4.038951276393832127e-03 8.451860226217235150e-02 3.002391454235265877e-01 4.989617217119808323e-01 6.538776727935845523e-01 7.339883814391058303e-01 7.624773885249170879e-01 7.573819270458891362e-01 7.526739423197147394e-01 7.514077950702815478e-01 7.510785854082570046e-01 7.500155981130286476e-01 7.501171997106564904e-01 7.500312438829292994e-01 7.502734741304424304e-01 7.501679888951306996e-01 7.502226568604469792e-01
1.000000000000000000e+00 1.000000000000000000e+00 1.000000000000000000e+00 1.000000000000000000e+00 1.000000000000000000e+00 1.000000000000000000e+00 1.000000000000000000e+00 1.000000000000000000e+00 1.000000000000000000e+00 1.000000000000000000e+00 1.000000000000000000e+00 3.451250000000000151e-01 1.099205247972285734e-02 1.685784174539284351e-03 7.483258345010957097e-04 7.480530061495071614e-04 1.427995847770302572e-03 4.708408846555911173e-03 3.109113519433063383e-02 1.926900144910226233e-03 9.307791386711838921e-03 8.474426593178286185e-03 4.352097486347739075e-03 1.346589004901987963e-02 4.554706699471250397e-02 1.007853597584819072e-01 2.519085721237153130e-01 4.995996721209817748e-01 6.796521328695879216e-01 7.420124878169346294e-01 7.668980424151510267e-01 7.580577268465226171e-01 7.518866566589224032e-01 7.522463530157409428e-01 7.503008942244890900e-01 7.502227179175469107e-01 7.500507757456675861e-01 7.501601605229375469e-01 7.501210833678207957e-01 7.502656579683332216e-01 7.502734606969838627e-01
1.000000000000000000e+00 1.000000000000000000e+00 1.000000000000000000e+00 1.000000000000000000e+00 1.000000000000000000e+00 1.000000000000000000e+00 1.000000000000000000e+00 1.000000000000000000e+00 1.000000000000000000e+00 1.000000000000000000e+00 1.000000000000000000e+00 1.000000000000000000e+00 7.886650464883575296e-02 4.186331386718256109e-03 1.680275139294107236e-03 5.617201146897010233e-04 1.553610152231787913e-03 5.752509742181821477e-03 4.720221205829755289e-03 2.987772145529199452e-03 6.327405154683607424e-03 6.282338543860089067e-03 1.618685069152093689e-02 1.010453905171683139e-02 3.552381904501406007e-02 1.387268911945054861e-01 2.125133303236897697e-01 5.404538906163119938e-01 6.798115475318450285e-01 7.486179890278733540e-01 7.531707592967553655e-01 7.654574145085811798e-01 7.520300102187651436e-01 7.505275176408593429e-01 7.502695917054387209e-01 7.501094018625273918e-01 7.501289068575832664e-01 7.501406567485856547e-01 7.502461041279795406e-01 7.501992413376818991e-01 7.500976568604469374e-01
1.000000000000000000e+00 1.000000000000000000e+00 1.000000000000000000e+00 1.000000000000000000e+00 1.000000000000000000e+00 1.000000000000000000e+00 1.000000000000000000e+00 1.000000000000000000e+00 1.000000000000000000e+00 1.000000000000000000e+00 1.000000000000000000e+00 1.000000000000000000e+00 1.000000000000000000e+00 3.011329294502269535e-02 2.730868501113082811e-02 5.609039107034696336e-04 2.546569723011682471e-03 2.239506265302659664e-03 2.288584862049447641e-03 2.669229001861095438e-03 1.722943425988585769e-02 2.777285168320753166e-03 7.516769890871588707e-03 1.800668570030166185e-02 4.101684592532691548e-02 6.845855074818085750e-02 2.338352221146596521e-01 5.551809266335238080e-01 5.866987834595353002e-01 7.414739899130273759e-01 7.588437430623731217e-01 7.685156835531106179e-01 7.536724880032300566e-01 7.517071338517226087e-01 7.504298414216050706e-01 7.500312487754792201e-01 7.501875464155417506e-01 7.501093762145949473e-01 7.501601580809592607e-01 7.502109362791060665e-01 7.501562548835755129e-01
1.000000000000000000e+00 1.000000000000000000e+00 1.000000000000000000e+00 1.000000000000000000e+00 1.000000000000000000e+00 1.000000000000000000e+00 1.000000000000000000e+00 1.000000000000000000e+00 1.000000000000000000e+00 1.000000000000000000e+00 1.000000000000000000e+00 1.000000000000000000e+00 1.000000000000000000e+00 1.000000000000000000e+00 3.305622200771376334e-02 1.873325883237797473e-03 8.068778353479411081e-04 3.584019918214764559e-03 4.089190313796398080e-03 1.928374033711999181e-03 2.300143552550382338e-03 5.259841433944300974e-03 1.731205199596805994e-02 2.382468816681698742e-02 3.505751886529055728e-02 1.547884188343708889e-01 1.919826759254463222e-01 4.360539689643164740e-01 6.890879742840205768e-01 7.407206726511403883e-01 7.636942479555907104e-01 7.630369332502773272e-01 7.543541933778509234e-01 7.513259868119915863e-01 7.503673463199072025e-01 7.501524286355277793e-01 7.499999792362131990e-01 7.502344214029383895e-01 7.500507904078490551e-01 7.504804852320674513e-01 7.502656445343022229e-01
1.000000000000000000e+00 1.000000000000000000e+00 1.000000000000000000e+00 1.000000000000000000e+00 1.000000000000000000e+00 1.000000000000000000e+00 1.000000000000000000e+00 1.000000000000000000e+00 1.000000000000000000e+00 1.000000000000000000e+00 1.000000000000000000e+00 1.000000000000000000e+00 1.000000000000000000e+00 1.000000000000000000e+00 1.000000000000000000e+00 2.405816677076825366e-02 2.425471730824768548e-03 9.965761644791016650e-04 3.399215948074241211e-03 3.542542818841609622e-03 2.855021072392205199e-03 6.750534147056896916e-03 8.932366735514951639e-03 1.623005901657079836e-02 2.975991975666769651e-02 1.672088532943418193e-01 4.080187293867201248e-01 5.942490439083781828e-01 6.918670229526295845e-01 7.379942206006629979e-01 7.705360499446950451e-01 7.690328989745784938e-01 7.542436974962885010e-01 7.512110994858249846e-01 7.506997828891704971e-01 7.501641150198168351e-01 7.501445684914612722e-01 7.500859643663455589e-01 7.501836236660983648e-01 7.501445538388268330e-01 7.501250097671510186e-01
1.000000000000000000e+00 1.000000000000000000e+00 1.000000000000000000e+00 1.000000000000000000e+00 1.000000000000000000e+00 1.000000000000000000e+00 1.000000000000000000e+00 1.000000000000000000e+00 1.000000000000000000e+00 1.000000000000000000e+00 1.000000000000000000e+00 1.000000000000000000e+00 1.000000000000000000e+00 1.000000000000000000e+00 1.000000000000000000e+00 9.996874999999999512e-01 4.136100126846605635e-02 5.661356665858941102e-03 2.365280011309034425e-03 3.048725072022573195e-03 3.824568693945163030e-03 4.553842096951321756e-03 9.786953819620514833e-03 8.688086210261647749e-03 6.832423617815418238e-02 1.094901051338330183e-01 2.524062070744840791e-01 5.042794608722604988e-01 7.190856924116554305e-01 7.818732932326696305e-01 8.050818441150813243e-01 7.661524455826322910e-01 7.554058795725181463e-01 7.518133225270927644e-01 7.507855686032185449e-01 7.500429974868654259e-01 7.500859313844597809e-01 7.500625122098927289e-01 7.500429693600653147e-01 7.502343920904150920e-01 7.502070416275981035e-01
1.000000000000000000e+00 1.000000000000000000e+00 1.000000000000000000e+00 1.000000000000000000e+00 1.000000000000000000e+00 1.000000000000000000e+00 1.000000000000000000e+00 1.000000000000000000e+00 1.000000000000000000e+00 1.000000000000000000e+00 1.000000000000000000e+00 1.000000000000000000e+00 1.000000000000000000e+00 1.000000000000000000e+00 1.000000000000000000e+00 9.999375000000000346e-01 9.995625000000000204e-01 1.549836039975015581e-02 3.788573590407184888e-03 2.176975024834071262e-03 5.865302635838898215e-03 9.278361939045288304e-03 4.086400173295956159e-03 8.441030376248026199e-03 6.768027110675536862e-02 1.114660819123272084e-01 3.160000645709056810e-01 5.989199450791518053e-01 7.411411023571315981e-01 7.820254461136466606e-01 7.909220317081866458e-01 7.876581315179398413e-01 7.645372777246220997e-01 7.518563355153591310e-01 7.510317374187214234e-01 7.505157874315712130e-01 7.500976898314518637e-01 7.501875085420576239e-01 7.501836261078862478e-01 7.499882757548326229e-01 7.500781213369365208e-01
1.000000000000000000e+00 1.000000000000000000e+00 1.000000000000000000e+00 1.000000000000000000e+00 1.000000000000000000e+00 1.000000000000000000e+00 1.000000000000000000e+00 1.000000000000000000e+00 1.000000000000000000e+00 1.000000000000000000e+00 1.000000000000000000e+00 1.000000000000000000e+00 1.000000000000000000e+00 1.000000000000000000e+00 1.000000000000000000e+00 9.998125000000002149e-01 9.998750000000000693e-01 9.994999999999999440e-01 2.088997044816369789e-02 2.488975713284768965e-03 2.716399905651856010e-03 6.074442761373433260e-03 6.968374265816345767e-03 1.645193654111205481e-02 4.302553821927258826e-02 1.107255421692419500e-01 3.589553450810190616e-01 5.454128090050427424e-01 7.151403817417053554e-01 7.922754599798087494e-01 7.870600347556457876e-01 7.940078317385250717e-01 7.671076998098130817e-01 7.570660148504448905e-01 7.505782714559189328e-01 7.506016736064953232e-01 7.500898761109398016e-01 7.504298255177005439e-01 7.502304718018530938e-01 7.502070281973836074e-01 7.500312475582121552e-01
1.000000000000000000e+00 1.000000000000000000e+00 1.000000000000000000e+00 1.000000000000000000e+00 1.000000000000000000e+00 1.000000000000000000e+00 1.000000000000000000e+00 1.000000000000000000e+00 1.000000000000000000e+00 1.000000000000000000e+00 1.000000000000000000e+00 1.000000000000000000e+00 1.000000000000000000e+00 1.000000000000000000e+00 1.000000000000000000e+00 9.999375000000000346e-01 9.998749999999999583e-01 9.996874999999999512e-01 9.991249999999999298e-01 6.753274276159969280e-02 2.363815554184711589e-03 2.048153067063818080e-03 1.164127096145318660e-02 1.531357552271450650e-02 3.304058038203451508e-02 1.323710870606286394e-01 2.658746997371879139e-01 5.995560688900786195e-01 7.148241097191853077e-01 7.625970736940751449e-01 7.948351235881461196e-01 7.861981695563223793e-01 7.832239309796052984e-01 7.571085703674885758e-01 7.510939330761565724e-01 7.515001978626936197e-01 7.580159511235546876e-01 7.504181269048131320e-01 7.500156225574489133e-01 7.502578210462570452e-01 7.502031249999998597e-01
1.000000000000000000e+00 1.000000000000000000e+00 1.000000000000000000e+00 1.000000000000000000e+00 1.000000000000000000e+00 1.000000000000000000e+00 1.000000000000000000e+00 1.000000000000000000e+00 1.000000000000000000e+00 1.000000000000000000e+00 1.000000000000000000e+00 1.000000000000000000e+00 1.000000000000000000e+00 1.000000000000000000e+00 9.999375000000000346e-01 9.999375000000000346e-01 9.998750000000000693e-01 9.998125000000002149e-01 9.995004675810473804e-01 9.982499999999999707e-01 8.222214928506690890e-02 1.299789455793187677e-03 3.748753144817895590e-03 4.711487908300249564e-03 6.757934650289040834e-02 9.027593826392488197e-02 2.547064499266488147e-01 5.344527675954836576e-01 7.111960244570181278e-01 7.624445393039966934e-01 7.884199567056185964e-01 7.846204591212311286e-01 7.838923673023439065e-01 7.710426273687331911e-01 7.574016337825357770e-01 7.512620295281831062e-01 7.502891040023698110e-01 7.506836261088404294e-01 7.503281750595115485e-01 7.500507794186591637e-01 7.500195330817224226e-01
1.000000000000000000e+00 1.000000000000000000e+00 1.000000000000000000e+00 1.000000000000000000e+00 1.000000000000000000e+00 1.000000000000000000e+00 1.000000000000000000e+00 1.000000000000000000e+00 1.000000000000000000e+00 1.000000000000000000e+00 1.000000000000000000e+00 1.000000000000000000e+00 1.000000000000000000e+00 1.000000000000000000e+00 9.999375000000000346e-01 1.000000000000000000e+00 9.999375000000000346e-01 9.998124999999999929e-01 9.996249999999999858e-01 9.989375000000000338e-01 9.980624999999999636e-01 2.069685113349738551e-02 4.506842220589400705e-02 4.212779398807009815e-03 4.236927440351415802e-02 7.745889382805011547e-02 2.333490217476478779e-01 4.870655240870789271e-01 6.851183588096290134e-01 7.880812542721190583e-01 7.825458433081603493e-01 7.790663169011589062e-01 7.914039278712522441e-01 7.803256869640543547e-01 7.564567007729283699e-01 7.527000229758432637e-01 7.509884833508795321e-01 7.504297375535948778e-01 7.513557184399746181e-01 7.504531738357556048e-01 7.504570611619001408e-01
1.000000000000000000e+00 1.000000000000000000e+00 1.000000000000000000e+00 1.000000000000000000e+00 1.000000000000000000e+00 1.000000000000000000e+00 1.000000000000000000e+00 1.000000000000000000e+00 1.000000000000000000e+00 1.000000000000000000e+00 1.000000000000000000e+00 1.000000000000000000e+00 1.000000000000000000e+00 1.000000000000000000e+00 1.000000000000000000e+00 9.999375000000000346e-01 9.998750000000000693e-01 9.998124999999999929e-01 9.996253894080997515e-01 9.989999999999999991e-01 9.983751947040497843e-01 9.966353468743479604e-01 3.595297272664985805e-02 9.123600585268232255e-03 3.831854448899831012e-02 1.469944089749756766e-01 2.504490891166387678e-01 5.983858521311591350e-01 6.842340281414240888e-01 7.815105076091832803e-01 7.918709553530213219e-01 7.819689174135908694e-01 7.756122498599162807e-01 7.688073332929642456e-01 7.544628651115573570e-01 7.518718796740994081e-01 7.514457472538964566e-01 7.512346900373758629e-01 7.507539325018901533e-01 7.557187463369365865e-01 7.502617181395530022e-01
1.000000000000000000e+00 1.000000000000000000e+00 1.000000000000000000e+00 1.000000000000000000e+00 1.000000000000000000e+00 1.000000000000000000e+00 1.000000000000000000e+00 1.000000000000000000e+00 1.000000000000000000e+00 1.000000000000000000e+00 1.000000000000000000e+00 1.000000000000000000e+00 1.000000000000000000e+00 1.000000000000000000e+00 9.999375000000000346e-01 9.999375000000000346e-01 1.000000000000000000e+00 9.996249999999999858e-01 9.995625000000000204e-01 9.996249999999999858e-01 9.987517046225169448e-01 9.980624999999999636e-01 9.977717682154233492e-01 2.582580246645543864e-02 1.040590720210305894e-02 6.047305689889252017e-02 1.985172393138760483e-01 4.973427500403679313e-01 6.757176526974754127e-01 7.659775811392072198e-01 7.845484316120683310e-01 7.809845201759403333e-01 7.707632910894293143e-01 7.625285837047393045e-01 7.564849636265991162e-01 7.536766451652497922e-01 7.519924927868373299e-01 7.523481867820175362e-01 7.513868414502173909e-01 7.506015734880449042e-01 7.505625744749089279e-01
1.000000000000000000e+00 1.000000000000000000e+00 1.000000000000000000e+00 1.000000000000000000e+00 1.000000000000000000e+00 1.000000000000000000e+00 1.000000000000000000e+00 1.000000000000000000e+00 1.000000000000000000e+00 1.000000000000000000e+00 1.000000000000000000e+00 1.000000000000000000e+00 1.000000000000000000e+00 1.000000000000000000e+00 9.999375000000000346e-01 9.998124999999999929e-01 9.999375000000000346e-01 9.999375000000000346e-01 9.994376169681846722e-01 9.988124999999999920e-01 9.987506234413965345e-01 9.990013574766001270e-01 9.988795731707316161e-01 9.982495252277793218e-01 9.614182833141264595e-02 9.039929073937100212e-02 2.694107924047627334e-01 4.562476003034532934e-01 6.716093286663858963e-01 7.530937092226746010e-01 7.751863322160161829e-01 7.984518845671776388e-01 7.733414503343420954e-01 7.712576295082166355e-01 7.558568726739575139e-01 7.531536770326903163e-01 7.506995381555946478e-01 7.509570709410768874e-01 7.614742672534541290e-01 7.516093688938128015e-01 7.508867181395530999e-01
1.000000000000000000e+00 1.000000000000000000e+00 1.000000000000000000e+00 1.000000000000000000e+00 1.000000000000000000e+00 1.000000000000000000e+00 1.000000000000000000e+00 1.000000000000000000e+00 1.000000000000000000e+00 1.000000000000000000e+00 1.000000000000000000e+00 1.000000000000000000e+00 1.000000000000000000e+00 1.000000000000000000e+00 9.999376169681845061e-01 9.998127722464218436e-01 9.996878894080996059e-01 9.998132716049381585e-01 9.995000000000000551e-01 9.991275275255198096e-01 9.990015527950311114e-01 9.984610420685930965e-01 9.991271704531587972e-01 9.980771487787448715e-01 9.977583214578953363e-01 5.769381869103353683e-02 2.036174197294021992e-01 3.822537102311743262e-01 6.721322211664328972e-01 7.684951876416553640e-01 8.027792168513571136e-01 8.000095616699030021e-01 7.872882809208162636e-01 7.590559152829891021e-01 7.543731389821852762e-01 7.536097388920413032e-01 7.528562460283632074e-01 7.521837213309305881e-01 7.567778400704632258e-01 7.530508514510169116e-01 7.517500378597342658e-01
1.000000000000000000e+00 1.000000000000000000e+00 1.000000000000000000e+00 1.000000000000000000e+00 1.000000000000000000e+00 1.000000000000000000e+00 1.000000000000000000e+00 1.000000000000000000e+00 1.000000000000000000e+00 1.000000000000000000e+00 1.000000000000000000e+00 1.000000000000000000e+00 1.000000000000000000e+00 1.000000000000000000e+00 9.998753881987576531e-01 9.997509236453201442e-01 9.998752722464219200e-01 9.997559019370459987e-01 9.994374999999999787e-01 9.991261605633889875e-01 9.988151931818874951e-01 9.985082721584545018e-01 9.986420837259256666e-01 9.983551063120479352e-01 9.986842700798760353e-01 9.987533170837071816e-01 1.290211226664490229e-01 2.729123357099644820e-01 5.726138319237820129e-01 7.544228757110040817e-01 8.246817802867154601e-01 7.774855219703714626e-01 7.731614573674565616e-01 7.744345613225593894e-01 7.572942952584514886e-01 7.516603668612548139e-01 7.510783203638189409e-01 7.526526215033598755e-01 7.511680768139934461e-01 7.512422424402249721e-01 7.527540411587747560e-01
1.000000000000000000e+00 1.000000000000000000e+00 1.000000000000000000e+00 1.000000000000000000e+00 1.000000000000000000e+00 1.000000000000000000e+00 1.000000000000000000e+00 1.000000000000000000e+00 1.000000000000000000e+00 1.000000000000000000e+00 1.000000000000000000e+00 1.000000000000000000e+00 1.000000000000000000e+00 1.000000000000000000e+00 9.998750000000000693e-01 9.998750000000000693e-01 9.995710675302122983e-01 9.996874999999999512e-01 9.990032779791606643e-01 9.992615898999466229e-01 9.990290092928864052e-01 9.990942192139506961e-01 9.985193625469521717e-01 9.991671801845474210e-01 9.989209701016253939e-01 9.993229898976452308e-01 9.988483598442314815e-01 5.174358968789315449e-01 5.653715545608550830e-01 7.595521396804840730e-01 8.219663859980924636e-01 7.779917607376699573e-01 7.761678306952058959e-01 7.650412697627915204e-01 7.548969318138184503e-01 7.546812898205403908e-01 7.545908908415249750e-01 7.517384723450825090e-01 7.522072712054607146e-01 7.521602936005625795e-01 7.540197247616815535e-01
1.000000000000000000e+00 1.000000000000000000e+00 1.000000000000000000e+00 1.000000000000000000e+00 1.000000000000000000e+00 1.000000000000000000e+00 1.000000000000000000e+00 1.000000000000000000e+00 1.000000000000000000e+00 1.000000000000000000e+00 1.000000000000000000e+00 1.000000000000000000e+00 1.000000000000000000e+00 9.999472851871376022e-01 9.999485331960885626e-01 9.997699966680329009e-01 9.993465924758430097e-01 9.993937108403292413e-01 9.991455701348825880e-01 9.990385539449949670e-01 9.990412166131237282e-01 9.990843575830632428e-01 9.989548078846850476e-01 9.991647183208092198e-01 9.990081981195189087e-01 9.994035235707755538e-01 9.993111181679594779e-01 9.992719163199531573e-01 7.127056053242688538e-01 7.344253342953651620e-01 8.044328324412145514e-01 8.084025753461459018e-01 7.927441726632510344e-01 7.618824031983869594e-01 7.574862205041239527e-01 7.532124899730033851e-01 7.532973365375816854e-01 7.530201179727133987e-01 7.534692359907689818e-01 7.525156726223050097e-01 7.530275714585414892e-01
1.000000000000000000e+00 1.000000000000000000e+00 1.000000000000000000e+00 1.000000000000000000e+00 1.000000000000000000e+00 1.000000000000000000e+00 1.000000000000000000e+00 1.000000000000000000e+00 1.000000000000000000e+00 1.000000000000000000e+00 1.000000000000000000e+00 1.000000000000000000e+00 1.000000000000000000e+00 1.000000000000000000e+00 9.999380804953560409e-01 9.995459045238413998e-01 9.993904058789935263e-01 9.993486578708369317e-01 9.992692987775420033e-01 9.992022277462859758e-01 9.991357325680129131e-01 9.992247158617590941e-01 9.993369629979025337e-01 9.992388039231920871e-01 9.992844397712377091e-01 9.992510389371064283e-01 9.994888653829828717e-01 9.992396443011652973e-01 9.992963992253806049e-01 7.570381580526113208e-01 7.785619512772974371e-01 7.972843901115923559e-01 7.847190079024941589e-01 7.639956016676544559e-01 7.559890254310138724e-01 7.559229047990816408e-01 7.562201114726269102e-01 7.563407160836455034e-01 7.559343001590609346e-01 7.527345202882809172e-01 7.537774505782153245e-01
1.000000000000000000e+00 1.000000000000000000e+00 1.000000000000000000e+00 1.000000000000000000e+00 1.000000000000000000e+00 1.000000000000000000e+00 1.000000000000000000e+00 1.000000000000000000e+00 1.000000000000000000e+00 1.000000000000000000e+00 1.000000000000000000e+00 1.000000000000000000e+00 1.000000000000000000e+00 9.999052581714827914e-01 9.995856236253345406e-01 9.996462243338551934e-01 9.993840302987585522e-01 9.995128483226830562e-01 9.994552293888357974e-01 9.993702518057659967e-01 9.993899851477975327e-01 9.994509166804943501e-01 9.993889696419262503e-01 9.993573114020051218e-01 9.994951231153821336e-01 9.993367641353826381e-01 9.994479721040290254e-01 9.994475687807062858e-01 9.994011617632722055e-01 9.992811552089936322e-01 8.610265685950008185e-01 8.156518677511657156e-01 7.893472520708612050e-01 7.655084341204464460e-01 7.634109759150990993e-01 7.653331542029271350e-01 7.522309602279169116e-01 7.530355329453792823e-01 7.524537307649298290e-01 7.541525275019737018e-01 7.544649359274886447e-01
1.000000000000000000e+00 1.000000000000000000e+00 1.000000000000000000e+00 1.000000000000000000e+00 1.000000000000000000e+00 1.000000000000000000e+00 1.000000000000000000e+00 1.000000000000000000e+00 1.000000000000000000e+00 1.000000000000000000e+00 1.000000000000000000e+00 1.000000000000000000e+00 1.000000000000000000e+00 9.997493757758425525e-01 9.995993744564989347e-01 9.995107765183547377e-01 9.995265346420538766e-01 9.993696118552758412e-01 9.994145137798284839e-01 9.994579580709499478e-01 9.992838947992552789e-01 9.994155344691586507e-01 9.993810068449766604e-01 9.993624703305336032e-01 9.995449051014931863e-01 9.668449280531185019e-01 9.994847099726461570e-01 9.994831893242659415e-01 9.995436467170681905e-01 9.995553672394708045e-01 9.993709380688787780e-01 9.550665238221236475e-01 8.355033259813794411e-01 7.800135494009610149e-01 7.691992541557736152e-01 7.551545284301500738e-01 7.525197662393747766e-01 7.531839874985852834e-01 7.565559012261471317e-01 7.529808845074958956e-01 7.646700924949211275e-01
1.000000000000000000e+00 1.000000000000000000e+00 1.000000000000000000e+00 1.000000000000000000e+00 1.000000000000000000e+00 1.000000000000000000e+00 1.000000000000000000e+00 1.000000000000000000e+00 1.000000000000000000e+00 1.000000000000000000e+00 1.000000000000000000e+00 1.000000000000000000e+00 1.000000000000000000e+00 9.998677092473478023e-01 9.994437813608844090e-01 9.994675486142344800e-01 9.995132295240305442e-01 9.995523301819195794e-01 9.994130383055891409e-01 9.993711039428723186e-01 9.993330084763117904e-01 9.994626980693224194e-01 9.996869737938910427e-01 9.995412517439736799e-01 9.994267089369766044e-01 9.995377783968425467e-01 9.993908237818948104e-01 9.994846559291472587e-01 9.995454262694455361e-01 9.995455834003765805e-01 9.993789013471896521e-01 9.994562824741715090e-01 9.678171474508836525e-01 8.249399127117118535e-01 7.581569576323902160e-01 7.546512966713351256e-01 7.532587809874237150e-01 7.521803067270187437e-01 7.526526825640835749e-01 7.526096362712924037e-01 7.525901422772567351e-01
