# Supplementary material for: Non-reciprocal multifarious self-organization
Source: Nat Nanotechnol. 2022 Dec 12;18(1):79–85. doi: 10.1038/s41565-022-01258-2 (PMC9879770; doi:10.1038/s41565-022-01258-2)
Supplement: Source Data Fig. 3 — Monte Carlo simulation output. [file 41565_2022_1258_MOESM3_ESM.zip › Source_Data_Fig3/lambda_40_4_mu30/lambda_40_4_mu30_density.txt]

0.000000000000000000e+00 0.000000000000000000e+00 0.000000000000000000e+00 0.000000000000000000e+00 0.000000000000000000e+00 0.000000000000000000e+00 0.000000000000000000e+00 0.000000000000000000e+00 0.000000000000000000e+00 0.000000000000000000e+00 0.000000000000000000e+00 2.492500000000000271e-01 2.499687500000000173e-01 2.499687500000000173e-01 2.499843750000000087e-01 2.500000000000000000e-01 2.500000000000000000e-01 2.500000000000000000e-01 2.500000000000000000e-01 2.500000000000000000e-01 2.502343750000000089e-01 2.502812500000000107e-01 2.505156249999999640e-01 2.515468749999999476e-01 2.515781250000000413e-01 2.561874999999999569e-01 2.796406250000000315e-01 4.337187500000000417e-01 6.826250000000000373e-01 9.189999999999999281e-01 9.907500000000000195e-01 9.966562499999997993e-01 9.988593749999999938e-01 9.989218749999999591e-01 9.995937500000000586e-01 9.997500000000000275e-01 9.996406250000001714e-01 9.997968750000000293e-01 9.998437500000001421e-01 9.999687500000000728e-01 9.999531249999999982e-01
0.000000000000000000e+00 0.000000000000000000e+00 0.000000000000000000e+00 0.000000000000000000e+00 0.000000000000000000e+00 0.000000000000000000e+00 0.000000000000000000e+00 0.000000000000000000e+00 0.000000000000000000e+00 0.000000000000000000e+00 0.000000000000000000e+00 2.493281249999999838e-01 2.498749999999999860e-01 2.500000000000000000e-01 2.500000000000000000e-01 2.499843750000000087e-01 2.500000000000000000e-01 2.500000000000000000e-01 2.500000000000000000e-01 2.500312499999999827e-01 2.502031249999999707e-01 2.502499999999999725e-01 2.507500000000000284e-01 2.505468750000000577e-01 2.526249999999999885e-01 2.614687500000000275e-01 3.160156249999999667e-01 4.836093750000000080e-01 7.033750000000000835e-01 9.262968750000000195e-01 9.714687499999999920e-01 9.983749999999999014e-01 9.990625000000001865e-01 9.990624999999999645e-01 9.995781249999999840e-01 9.995781249999999840e-01 9.995937500000000586e-01 9.997812500000000657e-01 9.998437500000001421e-01 9.999375000000000346e-01 9.999062500000001075e-01
0.000000000000000000e+00 0.000000000000000000e+00 0.000000000000000000e+00 0.000000000000000000e+00 1.562500000000000033e-05 0.000000000000000000e+00 0.000000000000000000e+00 0.000000000000000000e+00 0.000000000000000000e+00 0.000000000000000000e+00 0.000000000000000000e+00 2.494062500000000515e-01 2.498750000000000138e-01 2.499687500000000173e-01 2.500000000000000000e-01 2.499843750000000087e-01 2.500000000000000000e-01 2.500937500000000036e-01 2.500468750000000018e-01 2.500468750000000018e-01 2.501875000000000071e-01 2.503437499999999760e-01 2.509687499999999627e-01 2.524218749999999623e-01 2.525625000000000231e-01 2.629374999999999907e-01 3.359843750000000018e-01 5.673281250000000719e-01 7.655468749999999600e-01 8.939687499999999787e-01 9.889062499999999867e-01 9.987656249999998792e-01 9.981874999999998943e-01 9.990625000000001865e-01 9.997187499999998783e-01 9.996093750000001332e-01 9.996093750000001332e-01 9.997500000000000275e-01 9.997968750000000293e-01 9.999062500000001075e-01 9.999687500000000728e-01
0.000000000000000000e+00 0.000000000000000000e+00 0.000000000000000000e+00 0.000000000000000000e+00 0.000000000000000000e+00 0.000000000000000000e+00 0.000000000000000000e+00 0.000000000000000000e+00 0.000000000000000000e+00 0.000000000000000000e+00 0.000000000000000000e+00 2.489687499999999609e-01 2.498437500000000033e-01 2.499375000000000069e-01 2.500000000000000000e-01 2.499843750000000087e-01 2.500312500000000382e-01 2.500624999999999654e-01 2.500000000000000000e-01 2.501875000000000071e-01 2.501249999999999862e-01 2.502812500000000107e-01 2.507031249999999711e-01 2.509843749999999263e-01 2.527656249999999938e-01 2.570468750000000080e-01 3.349687499999999818e-01 6.347656249999998890e-01 6.351718750000000524e-01 8.778124999999998845e-01 9.975937499999998348e-01 9.978906249999999201e-01 9.989531249999998863e-01 9.990624999999999645e-01 9.994999999999999440e-01 9.996093750000000222e-01 9.995781249999999840e-01 9.997500000000000275e-01 9.997812500000000657e-01 9.999062500000001075e-01 9.999375000000000346e-01
0.000000000000000000e+00 0.000000000000000000e+00 0.000000000000000000e+00 0.000000000000000000e+00 0.000000000000000000e+00 0.000000000000000000e+00 0.000000000000000000e+00 0.000000000000000000e+00 0.000000000000000000e+00 0.000000000000000000e+00 0.000000000000000000e+00 2.492343749999999802e-01 2.498437500000000033e-01 2.499374999999999791e-01 2.500000000000000000e-01 2.500000000000000000e-01 2.500000000000000000e-01 2.500312499999999827e-01 2.500000000000000000e-01 2.500937500000000036e-01 2.501562499999999689e-01 2.503750000000000697e-01 2.508749999999999591e-01 2.510781249999999853e-01 2.558593750000000555e-01 2.678749999999999742e-01 3.460781250000000697e-01 4.764218749999999392e-01 6.506406250000000835e-01 9.350312500000000915e-01 9.840781249999999147e-01 9.973749999999999005e-01 9.992499999999999716e-01 9.989062500000001066e-01 9.998437500000001421e-01 9.994999999999999440e-01 9.996406249999999494e-01 9.997500000000000275e-01 9.998593750000001057e-01 9.999218750000000711e-01 9.999062500000001075e-01
0.000000000000000000e+00 0.000000000000000000e+00 0.000000000000000000e+00 0.000000000000000000e+00 0.000000000000000000e+00 0.000000000000000000e+00 0.000000000000000000e+00 0.000000000000000000e+00 0.000000000000000000e+00 0.000000000000000000e+00 0.000000000000000000e+00 2.495781249999999840e-01 2.499218749999999878e-01 2.499687500000000173e-01 2.499843750000000087e-01 2.500000000000000000e-01 2.500000000000000000e-01 2.500156249999999636e-01 2.500312499999999827e-01 2.501718749999999880e-01 2.502031249999999707e-01 2.505937500000000040e-01 2.515312499999999840e-01 2.521875000000000089e-01 2.556718749999999929e-01 2.671718750000000031e-01 3.558593749999999778e-01 5.411249999999999671e-01 7.243437500000000639e-01 8.996718750000001208e-01 9.951875000000001137e-01 9.971406250000001137e-01 9.978281249999998437e-01 9.992812499999998987e-01 9.996249999999999858e-01 9.995468750000000568e-01 9.995937500000000586e-01 9.997343750000000639e-01 9.998124999999999929e-01 9.999531249999999982e-01 9.999687500000000728e-01
0.000000000000000000e+00 0.000000000000000000e+00 0.000000000000000000e+00 0.000000000000000000e+00 0.000000000000000000e+00 0.000000000000000000e+00 0.000000000000000000e+00 0.000000000000000000e+00 0.000000000000000000e+00 0.000000000000000000e+00 0.000000000000000000e+00 2.493906249999999769e-01 2.498437499999999756e-01 2.500000000000000000e-01 2.499687500000000173e-01 2.499843750000000087e-01 2.500000000000000000e-01 2.500468750000000018e-01 2.500312499999999827e-01 2.500624999999999654e-01 2.502812500000000662e-01 2.503593750000000506e-01 2.505000000000000004e-01 2.512968750000000306e-01 2.566562500000000302e-01 2.614375000000001004e-01 3.730625000000000191e-01 5.779843749999999947e-01 7.031406249999999636e-01 8.909062499999998996e-01 9.932031249999999645e-01 9.972187500000000426e-01 9.981718750000000417e-01 9.991718750000000426e-01 9.994374999999999787e-01 9.996562500000001350e-01 9.996874999999999512e-01 9.998437499999999201e-01 9.997968750000000293e-01 9.999218750000000711e-01 9.998593750000001057e-01
0.000000000000000000e+00 0.000000000000000000e+00 0.000000000000000000e+00 0.000000000000000000e+00 0.000000000000000000e+00 0.000000000000000000e+00 0.000000000000000000e+00 1.562500000000000033e-05 0.000000000000000000e+00 0.000000000000000000e+00 0.000000000000000000e+00 2.490156250000000182e-01 2.498593749999999947e-01 2.499375000000000069e-01 2.499687500000000173e-01 2.500000000000000000e-01 2.500000000000000000e-01 2.500000000000000000e-01 2.500624999999999654e-01 2.501718749999999880e-01 2.503906249999999778e-01 2.504375000000000351e-01 2.513750000000000706e-01 2.536718749999999911e-01 2.522812500000000124e-01 2.776562499999999933e-01 3.688750000000000084e-01 5.668124999999999414e-01 7.452343750000000044e-01 8.695000000000000506e-01 9.846093750000000089e-01 9.980625000000001856e-01 9.988750000000001794e-01 9.989531249999998863e-01 9.993281250000001226e-01 9.996718749999999876e-01 9.996249999999999858e-01 9.997656249999999911e-01 9.998281250000001785e-01 9.998906249999999218e-01 9.999218750000000711e-01
0.000000000000000000e+00 0.000000000000000000e+00 0.000000000000000000e+00 1.562500000000000033e-05 0.000000000000000000e+00 0.000000000000000000e+00 0.000000000000000000e+00 0.000000000000000000e+00 0.000000000000000000e+00 0.000000000000000000e+00 0.000000000000000000e+00 2.494999999999999996e-01 2.499062499999999964e-01 2.499843750000000087e-01 2.499843750000000087e-01 2.499843750000000087e-01 2.500000000000000000e-01 2.500468750000000018e-01 2.500937500000000036e-01 2.500781250000000400e-01 2.502343750000000644e-01 2.504531250000000542e-01 2.510000000000000009e-01 2.521406250000000071e-01 2.578281249999999636e-01 2.697968750000000471e-01 3.891406249999999067e-01 5.855937499999999130e-01 6.494687499999999281e-01 9.458281249999999085e-01 9.912187500000000373e-01 9.983437499999998632e-01 9.994531249999999423e-01 9.995156249999999076e-01 9.996249999999999858e-01 9.996249999999999858e-01 9.995625000000000204e-01 9.997812500000000657e-01 9.998437499999999201e-01 9.998593749999999947e-01 9.999375000000000346e-01
0.000000000000000000e+00 0.000000000000000000e+00 0.000000000000000000e+00 0.000000000000000000e+00 0.000000000000000000e+00 1.562500000000000033e-05 0.000000000000000000e+00 1.562500000000000033e-05 1.562500000000000033e-05 0.000000000000000000e+00 0.000000000000000000e+00 2.492656249999999629e-01 2.497812499999999825e-01 2.499062499999999964e-01 2.499843750000000087e-01 2.499843750000000087e-01 2.500000000000000000e-01 2.500624999999999654e-01 2.502187499999999898e-01 2.503906249999999778e-01 2.502968749999999742e-01 2.502812500000000107e-01 2.506562499999999694e-01 2.511562500000000253e-01 2.571093750000000289e-01 2.718281249999999760e-01 3.266562499999999813e-01 5.416718749999999138e-01 7.141875000000000862e-01 9.249843749999999698e-01 9.912968750000000773e-01 9.975312500000000915e-01 9.993593750000000497e-01 9.993750000000000133e-01 9.997031249999999147e-01 9.996249999999999858e-01 9.996875000000000622e-01 9.996718749999999876e-01 9.997812500000000657e-01 9.998906250000001439e-01 9.999687500000000728e-01
0.000000000000000000e+00 0.000000000000000000e+00 0.000000000000000000e+00 0.000000000000000000e+00 0.000000000000000000e+00 0.000000000000000000e+00 0.000000000000000000e+00 1.562500000000000033e-05 0.000000000000000000e+00 0.000000000000000000e+00 0.000000000000000000e+00 2.492187499999999889e-01 2.497812500000000102e-01 2.499843750000000087e-01 2.500312499999999827e-01 2.500156249999999636e-01 2.501093749999999671e-01 2.500000000000000000e-01 2.501875000000000071e-01 2.500312499999999827e-01 2.501406250000000053e-01 2.508593749999999956e-01 2.519062499999999982e-01 2.516093749999999685e-01 2.585624999999999729e-01 2.876562500000000022e-01 3.319531249999999600e-01 6.139999999999999902e-01 6.887812500000000115e-01 8.935468749999999627e-01 9.777500000000000080e-01 9.976562500000001332e-01 9.988750000000001794e-01 9.995156250000001297e-01 9.995312499999998712e-01 9.996406250000001714e-01 9.996093750000001332e-01 9.998593749999999947e-01 9.998750000000000693e-01 9.999375000000000346e-01 9.999218750000000711e-01
0.000000000000000000e+00 0.000000000000000000e+00 0.000000000000000000e+00 0.000000000000000000e+00 0.000000000000000000e+00 0.000000000000000000e+00 0.000000000000000000e+00 0.000000000000000000e+00 0.000000000000000000e+00 0.000000000000000000e+00 0.000000000000000000e+00 2.486250000000000127e-01 2.498124999999999929e-01 2.499687499999999896e-01 2.499531249999999982e-01 2.499687500000000173e-01 2.501093749999999671e-01 2.502343750000000089e-01 2.501249999999999862e-01 2.505937500000000040e-01 2.504062499999999969e-01 2.509531249999999991e-01 2.513593749999999960e-01 2.524374999999999813e-01 2.570468750000000080e-01 2.630468750000000133e-01 3.864218750000000258e-01 6.234531249999999414e-01 7.271093750000001688e-01 8.849218750000000799e-01 9.915000000000000480e-01 9.985937500000000577e-01 9.983281250000001217e-01 9.989218749999999591e-01 9.996093750000001332e-01 9.996406249999999494e-01 9.996875000000000622e-01 9.997031250000001368e-01 9.998124999999999929e-01 9.998906250000001439e-01 9.998906250000001439e-01
0.000000000000000000e+00 0.000000000000000000e+00 0.000000000000000000e+00 0.000000000000000000e+00 0.000000000000000000e+00 0.000000000000000000e+00 0.000000000000000000e+00 0.000000000000000000e+00 0.000000000000000000e+00 0.000000000000000000e+00 0.000000000000000000e+00 2.443125000000000158e-01 2.497812499999999825e-01 2.497343749999999807e-01 2.499218749999999878e-01 2.500624999999999654e-01 2.501249999999999862e-01 2.501406250000000053e-01 2.507500000000000284e-01 2.502812499999999551e-01 2.503906249999999778e-01 2.507187499999999902e-01 2.515312500000000395e-01 2.544218749999999640e-01 2.534531250000000013e-01 2.691718750000000049e-01 3.405468749999999711e-01 5.644687499999999636e-01 6.983281249999999662e-01 8.945312500000000000e-01 9.928437499999999138e-01 9.967031250000000231e-01 9.979374999999999218e-01 9.993749999999999023e-01 9.993750000000000133e-01 9.995312499999998712e-01 9.997031249999999147e-01 9.997031250000001368e-01 9.997812500000000657e-01 9.999218750000000711e-01 9.999218750000000711e-01
0.000000000000000000e+00 0.000000000000000000e+00 0.000000000000000000e+00 0.000000000000000000e+00 0.000000000000000000e+00 0.000000000000000000e+00 0.000000000000000000e+00 0.000000000000000000e+00 0.000000000000000000e+00 0.000000000000000000e+00 0.000000000000000000e+00 2.359999999999999876e-01 2.487812499999999538e-01 2.500000000000000000e-01 2.494374999999999787e-01 2.499062499999999964e-01 2.502031249999999707e-01 2.501093749999999671e-01 2.505312499999999831e-01 2.501406250000000053e-01 2.503750000000000142e-01 2.505000000000000004e-01 2.515312499999999840e-01 2.523749999999999605e-01 2.535312499999999858e-01 2.703125000000000111e-01 3.451562499999999423e-01 4.832812499999999400e-01 7.543281250000000160e-01 8.772187499999999361e-01 9.861406250000002149e-01 9.983125000000001581e-01 9.987656250000001013e-01 9.992343750000000080e-01 9.995937500000000586e-01 9.996718749999999876e-01 9.997500000000000275e-01 9.997500000000000275e-01 9.999062500000001075e-01 9.998906250000001439e-01 9.998906250000001439e-01
0.000000000000000000e+00 0.000000000000000000e+00 0.000000000000000000e+00 0.000000000000000000e+00 0.000000000000000000e+00 0.000000000000000000e+00 0.000000000000000000e+00 0.000000000000000000e+00 0.000000000000000000e+00 0.000000000000000000e+00 0.000000000000000000e+00 2.390937500000000215e-01 2.468437500000000284e-01 2.500468750000000018e-01 2.485312500000000091e-01 2.501093749999999671e-01 2.504062499999999969e-01 2.502031249999999707e-01 2.503750000000000142e-01 2.504531249999999432e-01 2.503281249999999569e-01 2.508437499999999765e-01 2.507500000000000284e-01 2.515468750000000031e-01 2.532656249999999942e-01 2.650156249999999769e-01 3.952499999999999902e-01 5.075781249999999911e-01 7.199375000000000080e-01 8.770468749999998925e-01 9.849531249999999849e-01 9.987499999999999156e-01 9.985156249999999067e-01 9.992656250000001572e-01 9.996718750000000986e-01 9.994687500000001279e-01 9.996562499999999130e-01 9.997656249999999911e-01 9.998281249999999565e-01 9.999531249999999982e-01 9.999375000000000346e-01
0.000000000000000000e+00 0.000000000000000000e+00 0.000000000000000000e+00 0.000000000000000000e+00 0.000000000000000000e+00 0.000000000000000000e+00 0.000000000000000000e+00 0.000000000000000000e+00 0.000000000000000000e+00 1.562500000000000033e-05 0.000000000000000000e+00 2.385468750000000193e-01 2.454374999999999751e-01 2.497812500000000102e-01 2.501093749999999671e-01 2.501093749999999671e-01 2.505468750000000022e-01 2.500937500000000036e-01 2.507343750000000093e-01 2.503124999999999933e-01 2.508750000000000147e-01 2.509843749999999818e-01 2.509374999999999800e-01 2.522031249999999725e-01 2.550000000000000044e-01 2.677343750000000244e-01 3.634531249999999880e-01 5.087656249999999991e-01 7.750312499999999494e-01 8.906093750000000364e-01 9.873281249999997788e-01 9.978593749999999929e-01 9.990625000000001865e-01 9.992187500000000444e-01 9.997343750000000639e-01 9.995937500000000586e-01 9.994843750000000915e-01 9.996875000000000622e-01 9.999218750000000711e-01 9.999062500000001075e-01 9.999531249999999982e-01
0.000000000000000000e+00 0.000000000000000000e+00 0.000000000000000000e+00 0.000000000000000000e+00 0.000000000000000000e+00 0.000000000000000000e+00 0.000000000000000000e+00 0.000000000000000000e+00 0.000000000000000000e+00 0.000000000000000000e+00 0.000000000000000000e+00 2.421406249999999982e-01 2.501249999999999862e-01 2.493749999999999856e-01 2.504218749999999605e-01 2.506249999999999867e-01 2.505937500000000040e-01 2.503749999999999587e-01 2.503593749999999951e-01 2.510000000000000009e-01 2.511406250000000062e-01 2.505468750000000577e-01 2.508749999999999591e-01 2.524374999999999813e-01 2.562812500000000160e-01 2.764062499999999645e-01 3.639374999999999138e-01 5.335781249999999032e-01 6.614218750000000480e-01 9.444375000000000409e-01 9.969374999999999210e-01 9.983906250000000870e-01 9.977812500000000639e-01 9.989374999999999227e-01 9.995937500000000586e-01 9.994375000000002007e-01 9.997187500000001004e-01 9.997187500000001004e-01 9.998437500000001421e-01 9.999062500000001075e-01 9.999375000000000346e-01
0.000000000000000000e+00 0.000000000000000000e+00 0.000000000000000000e+00 0.000000000000000000e+00 0.000000000000000000e+00 0.000000000000000000e+00 0.000000000000000000e+00 0.000000000000000000e+00 0.000000000000000000e+00 0.000000000000000000e+00 0.000000000000000000e+00 2.394999999999999907e-01 2.482031249999999967e-01 2.501718750000000435e-01 2.500468750000000018e-01 2.500624999999999654e-01 2.505156250000000195e-01 2.504062499999999969e-01 2.508437500000000320e-01 2.509218750000000164e-01 2.514687500000000187e-01 2.507031250000000822e-01 2.505156250000000195e-01 2.522031250000000280e-01 2.562343749999999587e-01 2.619531249999999534e-01 3.187812499999999605e-01 5.490781249999999725e-01 7.975937500000001013e-01 9.435937500000000089e-01 9.862656250000000346e-01 9.974531250000000515e-01 9.985625000000000195e-01 9.986875000000001723e-01 9.994375000000002007e-01 9.996718750000000986e-01 9.996875000000000622e-01 9.997500000000000275e-01 9.998750000000000693e-01 9.999218750000000711e-01 9.999687500000000728e-01
0.000000000000000000e+00 0.000000000000000000e+00 0.000000000000000000e+00 0.000000000000000000e+00 0.000000000000000000e+00 0.000000000000000000e+00 0.000000000000000000e+00 0.000000000000000000e+00 0.000000000000000000e+00 0.000000000000000000e+00 0.000000000000000000e+00 2.432031250000000200e-01 2.490468750000000286e-01 2.502968749999999742e-01 2.500468750000000018e-01 2.505468750000000577e-01 2.503124999999999933e-01 2.504374999999999796e-01 2.507812500000000666e-01 2.516093750000000240e-01 2.508281250000000129e-01 2.506562499999999694e-01 2.511875000000000080e-01 2.517343750000000102e-01 2.510156250000000755e-01 2.746718750000000098e-01 3.792656250000000506e-01 5.167343750000000790e-01 6.875468750000000018e-01 9.193437499999997931e-01 9.855156250000000062e-01 9.986249999999999849e-01 9.988749999999999574e-01 9.993750000000000133e-01 9.994374999999999787e-01 9.995625000000000204e-01 9.997812500000000657e-01 9.996249999999999858e-01 9.998437500000001421e-01 9.999218750000000711e-01 9.999531249999999982e-01
0.000000000000000000e+00 0.000000000000000000e+00 0.000000000000000000e+00 0.000000000000000000e+00 0.000000000000000000e+00 0.000000000000000000e+00 0.000000000000000000e+00 0.000000000000000000e+00 0.000000000000000000e+00 0.000000000000000000e+00 0.000000000000000000e+00 1.679999999999999827e-01 2.485156249999999623e-01 2.499375000000000069e-01 2.501562499999999689e-01 2.501875000000000626e-01 2.503593749999999951e-01 2.511718749999999889e-01 2.503437499999999760e-01 2.506718749999999885e-01 2.520156250000000209e-01 2.520937500000000053e-01 2.507968749999999747e-01 2.534374999999999822e-01 2.640937500000000160e-01 2.810156249999999911e-01 3.468593749999999698e-01 5.161562499999998721e-01 7.238437500000000080e-01 8.957812500000000844e-01 9.858593750000000933e-01 9.973437500000000844e-01 9.986562499999998010e-01 9.992968750000000844e-01 9.996406249999999494e-01 9.996406250000001714e-01 9.997031249999999147e-01 9.998281249999999565e-01 9.999218750000000711e-01 9.998749999999999583e-01 9.999687500000000728e-01
0.000000000000000000e+00 0.000000000000000000e+00 0.000000000000000000e+00 0.000000000000000000e+00 0.000000000000000000e+00 0.000000000000000000e+00 0.000000000000000000e+00 0.000000000000000000e+00 0.000000000000000000e+00 0.000000000000000000e+00 0.000000000000000000e+00 0.000000000000000000e+00 2.430468749999999678e-01 2.492968750000000289e-01 2.503750000000000142e-01 2.524374999999999813e-01 2.503906249999999778e-01 2.514687500000000187e-01 2.511875000000000080e-01 2.504843749999999813e-01 2.516093750000000240e-01 2.515781250000000413e-01 2.516875000000000639e-01 2.525937500000000058e-01 2.592343750000000169e-01 2.949687499999999463e-01 3.270781249999999973e-01 5.649374999999999813e-01 7.170937500000000853e-01 9.115937500000000915e-01 9.772187499999999138e-01 9.982499999999999707e-01 9.986093749999997993e-01 9.991093749999999662e-01 9.995781249999999840e-01 9.996875000000000622e-01 9.997656249999999911e-01 9.997500000000000275e-01 9.999218750000000711e-01 9.999218750000000711e-01 9.999531249999999982e-01
0.000000000000000000e+00 0.000000000000000000e+00 0.000000000000000000e+00 0.000000000000000000e+00 0.000000000000000000e+00 0.000000000000000000e+00 0.000000000000000000e+00 0.000000000000000000e+00 0.000000000000000000e+00 0.000000000000000000e+00 0.000000000000000000e+00 0.000000000000000000e+00 0.000000000000000000e+00 2.468437500000000284e-01 2.495781249999999840e-01 2.501406250000000053e-01 2.506406250000000058e-01 2.507187499999999902e-01 2.505781249999999849e-01 2.506718749999999885e-01 2.526718749999999902e-01 2.507031249999999711e-01 2.513750000000000151e-01 2.544062500000000560e-01 2.541875000000000107e-01 2.694062500000000138e-01 3.392812500000000342e-01 5.548437499999999689e-01 6.681093750000000053e-01 9.175156249999998348e-01 9.841562499999998437e-01 9.991875000000000062e-01 9.986093750000000213e-01 9.995781249999999840e-01 9.997187500000001004e-01 9.996875000000000622e-01 9.996874999999999512e-01 9.998124999999999929e-01 9.998906250000001439e-01 9.999687500000000728e-01 9.999375000000000346e-01
0.000000000000000000e+00 0.000000000000000000e+00 0.000000000000000000e+00 0.000000000000000000e+00 0.000000000000000000e+00 0.000000000000000000e+00 0.000000000000000000e+00 0.000000000000000000e+00 0.000000000000000000e+00 0.000000000000000000e+00 0.000000000000000000e+00 0.000000000000000000e+00 0.000000000000000000e+00 3.906250000000000217e-04 2.468437500000000284e-01 2.500468750000000018e-01 2.502031249999999707e-01 2.508750000000000147e-01 2.508906249999999782e-01 2.504843749999999813e-01 2.505937500000000040e-01 2.513124999999999387e-01 2.543749999999999623e-01 2.561249999999999916e-01 2.592812500000000187e-01 3.026874999999999427e-01 3.215468750000000098e-01 4.896250000000000324e-01 7.300468749999999840e-01 8.818437499999998153e-01 9.851406249999999920e-01 9.979843750000000346e-01 9.988593749999999938e-01 9.989218750000000702e-01 9.995937500000000586e-01 9.996718749999999876e-01 9.996250000000002078e-01 9.996874999999999512e-01 9.998906250000001439e-01 9.999218750000000711e-01 9.999375000000000346e-01
0.000000000000000000e+00 0.000000000000000000e+00 0.000000000000000000e+00 0.000000000000000000e+00 0.000000000000000000e+00 0.000000000000000000e+00 0.000000000000000000e+00 0.000000000000000000e+00 0.000000000000000000e+00 0.000000000000000000e+00 0.000000000000000000e+00 0.000000000000000000e+00 0.000000000000000000e+00 0.000000000000000000e+00 2.812499999999999787e-04 2.467343750000000335e-01 2.504218750000000160e-01 2.502499999999999725e-01 2.508593749999999956e-01 2.505156249999999640e-01 2.507187499999999902e-01 2.514375000000000360e-01 2.524843749999999831e-01 2.538437500000000346e-01 2.577656249999999982e-01 3.103593749999999929e-01 4.263437500000000213e-01 5.886406250000000284e-01 7.515625000000000222e-01 8.848906250000000417e-01 9.925312500000000870e-01 9.969843749999999227e-01 9.989062500000001066e-01 9.992187500000000444e-01 9.994843749999999805e-01 9.996562500000001350e-01 9.997031250000001368e-01 9.997812500000000657e-01 9.998593750000001057e-01 9.998906249999999218e-01 9.999375000000000346e-01
0.000000000000000000e+00 0.000000000000000000e+00 0.000000000000000000e+00 0.000000000000000000e+00 0.000000000000000000e+00 0.000000000000000000e+00 0.000000000000000000e+00 0.000000000000000000e+00 0.000000000000000000e+00 0.000000000000000000e+00 0.000000000000000000e+00 0.000000000000000000e+00 0.000000000000000000e+00 0.000000000000000000e+00 0.000000000000000000e+00 2.031250000000000069e-03 2.471250000000000391e-01 2.497812500000000102e-01 2.502499999999999725e-01 2.504531249999999432e-01 2.509687500000000737e-01 2.511406250000000062e-01 2.522656249999999933e-01 2.520468750000000036e-01 2.695312500000000000e-01 2.838281249999999867e-01 3.438281250000000400e-01 5.353593749999999707e-01 8.309687499999999227e-01 9.704687499999999911e-01 9.849218750000000577e-01 9.992343750000000080e-01 9.985781250000000941e-01 9.992499999999999716e-01 9.995781249999999840e-01 9.994843750000000915e-01 9.996562499999999130e-01 9.998125000000002149e-01 9.999218749999998490e-01 9.998749999999999583e-01 9.999531249999999982e-01
0.000000000000000000e+00 0.000000000000000000e+00 0.000000000000000000e+00 0.000000000000000000e+00 0.000000000000000000e+00 0.000000000000000000e+00 0.000000000000000000e+00 0.000000000000000000e+00 0.000000000000000000e+00 0.000000000000000000e+00 0.000000000000000000e+00 0.000000000000000000e+00 0.000000000000000000e+00 1.562500000000000033e-05 0.000000000000000000e+00 2.812499999999999787e-04 2.062500000000000097e-03 2.483281250000000107e-01 2.507343750000000648e-01 2.505468750000000022e-01 2.514062499999999978e-01 2.521718749999999898e-01 2.510312500000000391e-01 2.518906250000000346e-01 2.688281250000000289e-01 2.866718750000000204e-01 3.919218749999999751e-01 6.080624999999999503e-01 7.887656250000000258e-01 9.121874999999999289e-01 9.903750000000000053e-01 9.973125000000001572e-01 9.986874999999999503e-01 9.988124999999999920e-01 9.995312500000000933e-01 9.996249999999999858e-01 9.997031250000001368e-01 9.996875000000000622e-01 9.999218750000000711e-01 9.998906249999999218e-01 9.999375000000000346e-01
0.000000000000000000e+00 0.000000000000000000e+00 0.000000000000000000e+00 0.000000000000000000e+00 0.000000000000000000e+00 0.000000000000000000e+00 0.000000000000000000e+00 0.000000000000000000e+00 0.000000000000000000e+00 0.000000000000000000e+00 0.000000000000000000e+00 0.000000000000000000e+00 0.000000000000000000e+00 0.000000000000000000e+00 0.000000000000000000e+00 1.500000000000000031e-03 2.046875000000000083e-03 2.687500000000000219e-03 2.486093749999999658e-01 2.505156249999999640e-01 2.506875000000000075e-01 2.515468750000000031e-01 2.517656249999999929e-01 2.543593749999999987e-01 2.620312499999999933e-01 2.872187499999999671e-01 4.125937499999999813e-01 5.580937500000000551e-01 7.709374999999999423e-01 9.521093750000002576e-01 9.925937499999999414e-01 9.977343750000000622e-01 9.974999999999999423e-01 9.993281250000001226e-01 9.994843750000000915e-01 9.996718750000000986e-01 9.996718750000000986e-01 9.998437499999999201e-01 9.999218750000000711e-01 9.999531249999999982e-01 9.999375000000000346e-01
0.000000000000000000e+00 0.000000000000000000e+00 0.000000000000000000e+00 0.000000000000000000e+00 0.000000000000000000e+00 0.000000000000000000e+00 0.000000000000000000e+00 0.000000000000000000e+00 0.000000000000000000e+00 0.000000000000000000e+00 0.000000000000000000e+00 0.000000000000000000e+00 0.000000000000000000e+00 0.000000000000000000e+00 0.000000000000000000e+00 7.031249999999999740e-04 1.781249999999999847e-03 1.546875000000000073e-03 4.124999999999999327e-03 2.477500000000000535e-01 2.503750000000000142e-01 2.505000000000000004e-01 2.530000000000000027e-01 2.531249999999999889e-01 2.587187499999999973e-01 2.905781249999999649e-01 3.521874999999999867e-01 6.082656249999999210e-01 7.747812499999999769e-01 9.629375000000001128e-01 9.918749999999999512e-01 9.968906250000000302e-01 9.982343750000000071e-01 9.994843749999999805e-01 9.996249999999999858e-01 9.996250000000002078e-01 9.995468750000000568e-01 9.996718750000000986e-01 9.998124999999999929e-01 9.999062500000001075e-01 1.000000000000000000e+00
0.000000000000000000e+00 0.000000000000000000e+00 0.000000000000000000e+00 0.000000000000000000e+00 0.000000000000000000e+00 0.000000000000000000e+00 0.000000000000000000e+00 0.000000000000000000e+00 0.000000000000000000e+00 0.000000000000000000e+00 0.000000000000000000e+00 0.000000000000000000e+00 0.000000000000000000e+00 0.000000000000000000e+00 8.906250000000001405e-04 7.968750000000000572e-04 1.875000000000000364e-03 7.187499999999999879e-04 3.156250000000000201e-03 6.750000000000000791e-03 2.536875000000000102e-01 2.503281249999999569e-01 2.509531249999999991e-01 2.515000000000000013e-01 2.691250000000000031e-01 2.773124999999999618e-01 3.487187500000000218e-01 5.302187500000000719e-01 7.459062499999999929e-01 9.226406249999999920e-01 9.927812499999999485e-01 9.982500000000001927e-01 9.984062500000000506e-01 9.992187499999998224e-01 9.995312500000000933e-01 9.996718749999999876e-01 9.996562499999999130e-01 9.997968750000000293e-01 9.998124999999999929e-01 9.999531249999999982e-01 9.999531249999999982e-01
0.000000000000000000e+00 0.000000000000000000e+00 0.000000000000000000e+00 0.000000000000000000e+00 0.000000000000000000e+00 0.000000000000000000e+00 0.000000000000000000e+00 0.000000000000000000e+00 0.000000000000000000e+00 0.000000000000000000e+00 0.000000000000000000e+00 0.000000000000000000e+00 0.000000000000000000e+00 0.000000000000000000e+00 6.093749999999999991e-04 9.687499999999999931e-04 1.093749999999999887e-03 1.609375000000000128e-03 2.828124999999999910e-03 4.593749999999999743e-03 7.515625000000000604e-03 2.489062500000000233e-01 2.506562500000000249e-01 2.510625000000000218e-01 2.613124999999999476e-01 2.728593750000000151e-01 3.467968750000000044e-01 4.974687500000000151e-01 7.270781249999999085e-01 9.139062500000001421e-01 9.898749999999999494e-01 9.977500000000001368e-01 9.989218750000000702e-01 9.988750000000001794e-01 9.994062500000000515e-01 9.997187500000001004e-01 9.997031250000001368e-01 9.997812500000000657e-01 9.999218750000000711e-01 9.999375000000000346e-01 9.999531249999999982e-01
0.000000000000000000e+00 0.000000000000000000e+00 0.000000000000000000e+00 0.000000000000000000e+00 0.000000000000000000e+00 0.000000000000000000e+00 0.000000000000000000e+00 0.000000000000000000e+00 0.000000000000000000e+00 0.000000000000000000e+00 0.000000000000000000e+00 0.000000000000000000e+00 0.000000000000000000e+00 0.000000000000000000e+00 0.000000000000000000e+00 4.687499999999999827e-04 1.578124999999999667e-03 1.578125000000000101e-03 2.718749999999999813e-03 5.859375000000000000e-03 1.073437500000000086e-02 1.476562499999999924e-02 2.497031249999999980e-01 2.517499999999999738e-01 2.611718750000000533e-01 2.992031250000000142e-01 3.405937499999999729e-01 5.826093749999999849e-01 7.288437500000000124e-01 9.752031249999999485e-01 9.944062500000001581e-01 9.965156250000000160e-01 9.978437500000000293e-01 9.990312500000000373e-01 9.994687500000001279e-01 9.995937500000001696e-01 9.996093750000000222e-01 9.997968750000000293e-01 9.998906250000001439e-01 9.999218750000000711e-01 9.999687500000000728e-01
0.000000000000000000e+00 0.000000000000000000e+00 0.000000000000000000e+00 0.000000000000000000e+00 0.000000000000000000e+00 0.000000000000000000e+00 0.000000000000000000e+00 0.000000000000000000e+00 0.000000000000000000e+00 0.000000000000000000e+00 0.000000000000000000e+00 0.000000000000000000e+00 0.000000000000000000e+00 0.000000000000000000e+00 1.875000000000000039e-04 1.374999999999999920e-03 2.296875000000000305e-03 2.421874999999999549e-03 3.656250000000000645e-03 4.343750000000000389e-03 1.296875000000000111e-02 1.182812500000000010e-02 2.114062499999999969e-02 2.482968750000000002e-01 2.521718750000000453e-01 2.703281250000000302e-01 3.200468749999999529e-01 5.292812500000000364e-01 7.075937500000000213e-01 9.531718750000001128e-01 9.852656249999999227e-01 9.973124999999999352e-01 9.982343750000000071e-01 9.993749999999999023e-01 9.997500000000000275e-01 9.997031250000001368e-01 9.996718750000000986e-01 9.998281250000001785e-01 9.999218750000000711e-01 9.999687500000000728e-01 9.998593750000001057e-01
0.000000000000000000e+00 1.562500000000000033e-05 0.000000000000000000e+00 0.000000000000000000e+00 0.000000000000000000e+00 0.000000000000000000e+00 0.000000000000000000e+00 0.000000000000000000e+00 0.000000000000000000e+00 0.000000000000000000e+00 0.000000000000000000e+00 0.000000000000000000e+00 1.562500000000000033e-05 0.000000000000000000e+00 3.750000000000000078e-04 3.062500000000000118e-03 2.046875000000000083e-03 2.984375000000000049e-03 6.015625000000001006e-03 9.921875000000000139e-03 1.006250000000000026e-02 1.343749999999999979e-02 2.317187500000000150e-02 5.437500000000000666e-02 2.624374999999999902e-01 2.812343749999999809e-01 3.576249999999999707e-01 4.942187500000000400e-01 6.829062500000000480e-01 8.838125000000000009e-01 9.913593750000000426e-01 9.985625000000000195e-01 9.974531250000000515e-01 9.994687500000001279e-01 9.996093750000000222e-01 9.996093750000001332e-01 9.995468750000000568e-01 9.998281249999999565e-01 9.997968750000000293e-01 9.999375000000000346e-01 9.999843750000000364e-01
0.000000000000000000e+00 0.000000000000000000e+00 0.000000000000000000e+00 0.000000000000000000e+00 1.562500000000000033e-05 0.000000000000000000e+00 0.000000000000000000e+00 0.000000000000000000e+00 0.000000000000000000e+00 0.000000000000000000e+00 0.000000000000000000e+00 0.000000000000000000e+00 0.000000000000000000e+00 0.000000000000000000e+00 1.843750000000000337e-03 2.328124999999999899e-03 2.781249999999999868e-03 2.812499999999999896e-03 7.624999999999999833e-03 1.543749999999999810e-02 2.003125000000000391e-02 2.703124999999999972e-02 2.562499999999999847e-02 6.295312500000001255e-02 1.202968749999999976e-01 2.594374999999999876e-01 3.245624999999999760e-01 4.120781250000000173e-01 7.067812500000000275e-01 9.155312499999999076e-01 9.918906249999999147e-01 9.975156249999999059e-01 9.976406250000000586e-01 9.993906249999999769e-01 9.991718750000000426e-01 9.998124999999999929e-01 9.997968750000000293e-01 9.998593749999999947e-01 9.997968750000000293e-01 9.999531249999999982e-01 9.999062500000001075e-01
0.000000000000000000e+00 0.000000000000000000e+00 0.000000000000000000e+00 0.000000000000000000e+00 0.000000000000000000e+00 0.000000000000000000e+00 0.000000000000000000e+00 0.000000000000000000e+00 0.000000000000000000e+00 0.000000000000000000e+00 0.000000000000000000e+00 0.000000000000000000e+00 0.000000000000000000e+00 0.000000000000000000e+00 2.171875000000000194e-03 6.093750000000000208e-03 5.640624999999999806e-03 8.968750000000001027e-03 1.765624999999999833e-02 1.534374999999999975e-02 3.095312500000000494e-02 4.867187499999999639e-02 5.537499999999999367e-02 1.062187499999999868e-01 1.512968749999999973e-01 4.038749999999999285e-01 2.774531249999999671e-01 3.684531249999999925e-01 5.587812500000000071e-01 8.511874999999999858e-01 9.937812499999999494e-01 9.985781250000000941e-01 9.985937500000000577e-01 9.991406249999998934e-01 9.994062500000000515e-01 9.998281249999999565e-01 9.997500000000002496e-01 9.999218750000000711e-01 9.999218750000000711e-01 9.999687500000000728e-01 9.999531249999999982e-01
0.000000000000000000e+00 0.000000000000000000e+00 0.000000000000000000e+00 0.000000000000000000e+00 0.000000000000000000e+00 0.000000000000000000e+00 0.000000000000000000e+00 0.000000000000000000e+00 0.000000000000000000e+00 0.000000000000000000e+00 0.000000000000000000e+00 0.000000000000000000e+00 0.000000000000000000e+00 0.000000000000000000e+00 3.796875000000000337e-03 1.250000000000000069e-02 1.995312499999999864e-02 2.632812500000000083e-02 3.634375000000000105e-02 5.048437500000000494e-02 5.992187499999999944e-02 7.428125000000000699e-02 1.167031249999999909e-01 1.568281250000000127e-01 2.296718749999999698e-01 3.972187500000000093e-01 5.626874999999998961e-01 3.939843750000001088e-01 5.482031249999999023e-01 7.918437500000000684e-01 9.867031250000000142e-01 9.973437500000000844e-01 9.989999999999999991e-01 9.979062500000001057e-01 9.993906249999999769e-01 9.996562499999999130e-01 9.997968750000000293e-01 9.998906250000001439e-01 9.998281249999999565e-01 9.999531249999999982e-01 9.999531249999999982e-01
3.125000000000000065e-05 0.000000000000000000e+00 0.000000000000000000e+00 0.000000000000000000e+00 0.000000000000000000e+00 0.000000000000000000e+00 0.000000000000000000e+00 0.000000000000000000e+00 0.000000000000000000e+00 0.000000000000000000e+00 0.000000000000000000e+00 0.000000000000000000e+00 0.000000000000000000e+00 1.048437500000000064e-02 1.076562499999999915e-02 4.453124999999999445e-02 1.238281249999999972e-01 1.344531250000000067e-01 1.823281249999999798e-01 1.481406249999999980e-01 2.161718749999999856e-01 2.649843749999999942e-01 2.787656250000000169e-01 2.763749999999999818e-01 3.915937499999999627e-01 5.394999999999999796e-01 6.286406249999999529e-01 6.664687500000000542e-01 5.438125000000000320e-01 7.132187500000000124e-01 9.621093749999998224e-01 9.969218750000001794e-01 9.981093749999999654e-01 9.981093750000000764e-01 9.997499999999999165e-01 9.995781249999999840e-01 9.998750000000000693e-01 9.998593749999999947e-01 9.998750000000000693e-01 9.999375000000000346e-01 9.999218750000000711e-01
0.000000000000000000e+00 0.000000000000000000e+00 0.000000000000000000e+00 0.000000000000000000e+00 0.000000000000000000e+00 0.000000000000000000e+00 0.000000000000000000e+00 0.000000000000000000e+00 0.000000000000000000e+00 0.000000000000000000e+00 0.000000000000000000e+00 0.000000000000000000e+00 0.000000000000000000e+00 0.000000000000000000e+00 7.176562499999999956e-02 1.032656249999999998e-01 2.226562500000000000e-01 3.521249999999999658e-01 4.823125000000000329e-01 4.222187500000000315e-01 3.905624999999999791e-01 3.734374999999999778e-01 5.258906249999999449e-01 4.920625000000001248e-01 5.862031249999999361e-01 5.670937499999999520e-01 6.258906250000000338e-01 6.738906249999998543e-01 7.073593750000000124e-01 5.795468749999999059e-01 8.261718750000000000e-01 9.956718749999999840e-01 9.975468750000000551e-01 9.983593750000000488e-01 9.998124999999999929e-01 9.995468750000000568e-01 9.998124999999999929e-01 9.998437499999999201e-01 9.998593750000001057e-01 9.999375000000000346e-01 9.999843750000000364e-01
0.000000000000000000e+00 0.000000000000000000e+00 0.000000000000000000e+00 0.000000000000000000e+00 0.000000000000000000e+00 0.000000000000000000e+00 0.000000000000000000e+00 0.000000000000000000e+00 0.000000000000000000e+00 0.000000000000000000e+00 0.000000000000000000e+00 0.000000000000000000e+00 0.000000000000000000e+00 4.642187500000000133e-02 2.196562499999999696e-01 2.464687500000000142e-01 3.134218750000000164e-01 4.971718749999999853e-01 5.474062499999999831e-01 5.491093749999998996e-01 5.915781250000000657e-01 5.999375000000000124e-01 6.456718750000000062e-01 6.162343750000000009e-01 6.333437500000000941e-01 5.890937500000000826e-01 6.670000000000000373e-01 6.353437499999999849e-01 7.613593749999998384e-01 7.389218749999999503e-01 7.950937500000001545e-01 9.937968750000001350e-01 9.972187500000000426e-01 9.989999999999998881e-01 9.989687500000000719e-01 9.995468749999998348e-01 9.997343750000000639e-01 9.998906249999999218e-01 9.998124999999999929e-01 9.999218750000000711e-01 9.999843750000000364e-01
0.000000000000000000e+00 0.000000000000000000e+00 0.000000000000000000e+00 0.000000000000000000e+00 0.000000000000000000e+00 0.000000000000000000e+00 0.000000000000000000e+00 0.000000000000000000e+00 0.000000000000000000e+00 0.000000000000000000e+00 0.000000000000000000e+00 0.000000000000000000e+00 0.000000000000000000e+00 9.839062500000000933e-02 2.625312499999999938e-01 2.987812500000000537e-01 5.378906249999999556e-01 5.033906249999999805e-01 5.830937500000000773e-01 6.266093750000000240e-01 5.729374999999998774e-01 6.335312500000001013e-01 6.612812499999999316e-01 6.305000000000000604e-01 6.240312499999999263e-01 6.664375000000000160e-01 6.472187500000000648e-01 6.687031249999999538e-01 7.137812500000000338e-01 7.623593750000000613e-01 8.800781250000000444e-01 9.780468750000000933e-01 9.973750000000001226e-01 9.992343750000001190e-01 9.992343750000000080e-01 9.995468750000000568e-01 9.997031250000001368e-01 9.998593750000001057e-01 9.998124999999999929e-01 9.999062500000001075e-01 9.999062500000001075e-01
0.000000000000000000e+00 0.000000000000000000e+00 0.000000000000000000e+00 0.000000000000000000e+00 1.562500000000000033e-05 0.000000000000000000e+00 0.000000000000000000e+00 0.000000000000000000e+00 0.000000000000000000e+00 0.000000000000000000e+00 0.000000000000000000e+00 0.000000000000000000e+00 0.000000000000000000e+00 7.381250000000000311e-02 2.486250000000000127e-01 4.117187500000000222e-01 5.377968749999999520e-01 5.819531250000000711e-01 5.738593749999999494e-01 6.836875000000001146e-01 6.197656250000000977e-01 6.273124999999999396e-01 7.460937500000000000e-01 5.911562500000000497e-01 7.122812499999998659e-01 6.957187499999999414e-01 6.339375000000000426e-01 7.810937500000000311e-01 7.654999999999999583e-01 7.631250000000000533e-01 7.878125000000000266e-01 9.762343749999999876e-01 9.958750000000000657e-01 9.967812500000000631e-01 9.987499999999999156e-01 9.995156250000001297e-01 9.996249999999999858e-01 9.998437499999999201e-01 9.998593750000001057e-01 9.999375000000000346e-01 9.999218750000000711e-01
