# Supplementary material for: Non-reciprocal multifarious self-organization
Source: Nat Nanotechnol. 2022 Dec 12;18(1):79–85. doi: 10.1038/s41565-022-01258-2 (PMC9879770; doi:10.1038/s41565-022-01258-2)
Supplement: Source Data Fig. 3 — Monte Carlo simulation output. [file 41565_2022_1258_MOESM3_ESM.zip › Source_Data_Fig3/lambda_40_4_mu30/lambda_40_4_mu30_energy.txt]

0.000000000000000000e+00 0.000000000000000000e+00 0.000000000000000000e+00 0.000000000000000000e+00 0.000000000000000000e+00 0.000000000000000000e+00 0.000000000000000000e+00 0.000000000000000000e+00 0.000000000000000000e+00 0.000000000000000000e+00 0.000000000000000000e+00 3.110400000000000091e+03 3.119599999999999909e+03 3.119599999999999909e+03 3.119800000000000182e+03 3.120000000000000000e+03 3.120000000000000000e+03 3.120000000000000000e+03 3.120000000000000000e+03 3.120000000000000000e+03 3.122199999999999818e+03 3.122699999999999818e+03 3.124900000000000091e+03 3.136000000000000000e+03 3.135599999999999909e+03 3.187699999999999818e+03 3.462500000000000000e+03 5.356600000000000364e+03 8.389799999999999272e+03 1.121539999999999964e+04 1.207329999999999927e+04 1.210700000000000000e+04 1.210739999999999964e+04 1.184150000000000000e+04 1.145170000000000073e+04 1.084300000000000000e+04 1.045589999999999964e+04 1.036400000000000000e+04 1.027810000000000036e+04 1.026289999999999964e+04 1.026760000000000036e+04
0.000000000000000000e+00 0.000000000000000000e+00 0.000000000000000000e+00 0.000000000000000000e+00 0.000000000000000000e+00 0.000000000000000000e+00 0.000000000000000000e+00 0.000000000000000000e+00 0.000000000000000000e+00 0.000000000000000000e+00 0.000000000000000000e+00 3.111400000000000091e+03 3.118400000000000091e+03 3.120000000000000000e+03 3.120000000000000000e+03 3.119800000000000182e+03 3.120000000000000000e+03 3.120000000000000000e+03 3.120000000000000000e+03 3.120300000000000182e+03 3.121800000000000182e+03 3.122400000000000091e+03 3.127099999999999909e+03 3.125199999999999818e+03 3.146599999999999909e+03 3.249099999999999909e+03 3.912400000000000091e+03 5.970899999999999636e+03 8.631700000000000728e+03 1.130910000000000036e+04 1.184320000000000073e+04 1.213979999999999927e+04 1.204900000000000000e+04 1.190670000000000073e+04 1.144250000000000000e+04 1.084339999999999964e+04 1.045900000000000000e+04 1.033950000000000000e+04 1.028139999999999964e+04 1.027960000000000036e+04 1.024400000000000000e+04
0.000000000000000000e+00 0.000000000000000000e+00 0.000000000000000000e+00 0.000000000000000000e+00 0.000000000000000000e+00 0.000000000000000000e+00 0.000000000000000000e+00 0.000000000000000000e+00 0.000000000000000000e+00 0.000000000000000000e+00 0.000000000000000000e+00 3.112400000000000091e+03 3.118400000000000091e+03 3.119599999999999909e+03 3.120000000000000000e+03 3.119800000000000182e+03 3.120000000000000000e+03 3.120900000000000091e+03 3.120199999999999818e+03 3.120300000000000182e+03 3.121800000000000182e+03 3.123099999999999909e+03 3.129300000000000182e+03 3.144699999999999818e+03 3.145900000000000091e+03 3.265300000000000182e+03 4.148100000000000364e+03 6.978699999999999818e+03 9.398600000000000364e+03 1.090889999999999964e+04 1.204360000000000036e+04 1.213939999999999964e+04 1.207970000000000073e+04 1.194650000000000000e+04 1.147379999999999927e+04 1.081570000000000073e+04 1.046989999999999964e+04 1.033789999999999964e+04 1.031970000000000073e+04 1.024639999999999964e+04 1.024839999999999964e+04
0.000000000000000000e+00 0.000000000000000000e+00 0.000000000000000000e+00 0.000000000000000000e+00 0.000000000000000000e+00 0.000000000000000000e+00 0.000000000000000000e+00 0.000000000000000000e+00 0.000000000000000000e+00 0.000000000000000000e+00 0.000000000000000000e+00 3.106800000000000182e+03 3.118000000000000000e+03 3.119199999999999818e+03 3.120000000000000000e+03 3.119800000000000182e+03 3.120199999999999818e+03 3.120599999999999909e+03 3.120000000000000000e+03 3.121800000000000182e+03 3.121199999999999818e+03 3.122699999999999818e+03 3.127000000000000000e+03 3.129699999999999818e+03 3.149199999999999818e+03 3.196099999999999909e+03 4.141800000000000182e+03 7.815199999999999818e+03 7.803199999999999818e+03 1.073070000000000073e+04 1.213929999999999927e+04 1.213829999999999927e+04 1.207339999999999964e+04 1.187189999999999964e+04 1.141810000000000036e+04 1.081520000000000073e+04 1.042889999999999964e+04 1.033820000000000073e+04 1.027439999999999964e+04 1.024000000000000000e+04 1.026910000000000036e+04
0.000000000000000000e+00 0.000000000000000000e+00 0.000000000000000000e+00 0.000000000000000000e+00 0.000000000000000000e+00 0.000000000000000000e+00 0.000000000000000000e+00 0.000000000000000000e+00 0.000000000000000000e+00 0.000000000000000000e+00 0.000000000000000000e+00 3.110199999999999818e+03 3.118000000000000000e+03 3.119199999999999818e+03 3.120000000000000000e+03 3.120000000000000000e+03 3.120000000000000000e+03 3.120300000000000182e+03 3.120000000000000000e+03 3.120900000000000091e+03 3.121400000000000091e+03 3.123599999999999909e+03 3.128400000000000091e+03 3.130099999999999909e+03 3.183800000000000182e+03 3.320800000000000182e+03 4.270800000000000182e+03 5.872699999999999818e+03 7.991199999999999818e+03 1.142310000000000036e+04 1.201239999999999964e+04 1.213150000000000000e+04 1.208650000000000000e+04 1.186339999999999964e+04 1.147339999999999964e+04 1.084050000000000000e+04 1.046120000000000073e+04 1.033660000000000036e+04 1.025539999999999964e+04 1.028579999999999927e+04 1.024820000000000073e+04
0.000000000000000000e+00 0.000000000000000000e+00 0.000000000000000000e+00 0.000000000000000000e+00 0.000000000000000000e+00 0.000000000000000000e+00 0.000000000000000000e+00 0.000000000000000000e+00 0.000000000000000000e+00 0.000000000000000000e+00 0.000000000000000000e+00 3.114599999999999909e+03 3.119000000000000000e+03 3.119599999999999909e+03 3.119800000000000182e+03 3.120000000000000000e+03 3.120000000000000000e+03 3.120099999999999909e+03 3.120300000000000182e+03 3.121699999999999818e+03 3.121900000000000091e+03 3.125699999999999818e+03 3.134900000000000091e+03 3.141699999999999818e+03 3.179099999999999909e+03 3.308900000000000091e+03 4.384100000000000364e+03 6.660000000000000000e+03 8.882899999999999636e+03 1.101460000000000036e+04 1.210289999999999964e+04 1.207600000000000000e+04 1.205300000000000000e+04 1.194979999999999927e+04 1.145700000000000000e+04 1.080739999999999964e+04 1.046850000000000000e+04 1.035510000000000036e+04 1.028379999999999927e+04 1.026089999999999964e+04 1.024839999999999964e+04
0.000000000000000000e+00 0.000000000000000000e+00 0.000000000000000000e+00 0.000000000000000000e+00 0.000000000000000000e+00 0.000000000000000000e+00 0.000000000000000000e+00 0.000000000000000000e+00 0.000000000000000000e+00 0.000000000000000000e+00 0.000000000000000000e+00 3.112199999999999818e+03 3.118000000000000000e+03 3.120000000000000000e+03 3.119599999999999909e+03 3.119800000000000182e+03 3.120000000000000000e+03 3.120400000000000091e+03 3.120199999999999818e+03 3.120500000000000000e+03 3.122699999999999818e+03 3.123300000000000182e+03 3.124500000000000000e+03 3.132500000000000000e+03 3.189699999999999818e+03 3.244800000000000182e+03 4.595399999999999636e+03 7.113399999999999636e+03 8.616399999999999636e+03 1.087950000000000000e+04 1.209550000000000000e+04 1.208910000000000036e+04 1.202950000000000000e+04 1.188739999999999964e+04 1.148329999999999927e+04 1.082650000000000000e+04 1.046610000000000036e+04 1.036750000000000000e+04 1.028250000000000000e+04 1.028360000000000036e+04 1.026300000000000000e+04
0.000000000000000000e+00 0.000000000000000000e+00 0.000000000000000000e+00 0.000000000000000000e+00 0.000000000000000000e+00 0.000000000000000000e+00 0.000000000000000000e+00 0.000000000000000000e+00 0.000000000000000000e+00 0.000000000000000000e+00 0.000000000000000000e+00 3.107199999999999818e+03 3.118099999999999909e+03 3.119199999999999818e+03 3.119599999999999909e+03 3.119500000000000000e+03 3.120000000000000000e+03 3.120000000000000000e+03 3.120599999999999909e+03 3.121500000000000000e+03 3.123400000000000091e+03 3.124000000000000000e+03 3.132599999999999909e+03 3.157000000000000000e+03 3.141900000000000091e+03 3.441000000000000000e+03 4.549300000000000182e+03 6.986500000000000000e+03 9.134100000000000364e+03 1.066070000000000073e+04 1.198329999999999927e+04 1.215129999999999927e+04 1.205529999999999927e+04 1.187700000000000000e+04 1.149260000000000036e+04 1.083229999999999927e+04 1.044479999999999927e+04 1.030589999999999964e+04 1.025510000000000036e+04 1.027850000000000000e+04 1.023839999999999964e+04
0.000000000000000000e+00 0.000000000000000000e+00 0.000000000000000000e+00 0.000000000000000000e+00 0.000000000000000000e+00 0.000000000000000000e+00 0.000000000000000000e+00 0.000000000000000000e+00 0.000000000000000000e+00 0.000000000000000000e+00 0.000000000000000000e+00 3.113400000000000091e+03 3.118800000000000182e+03 3.119800000000000182e+03 3.119800000000000182e+03 3.119800000000000182e+03 3.119699999999999818e+03 3.120400000000000091e+03 3.120900000000000091e+03 3.120699999999999818e+03 3.122000000000000000e+03 3.124099999999999909e+03 3.129900000000000091e+03 3.140400000000000091e+03 3.203699999999999818e+03 3.350599999999999909e+03 4.799600000000000364e+03 7.198600000000000364e+03 7.970800000000000182e+03 1.151889999999999964e+04 1.206050000000000000e+04 1.214000000000000000e+04 1.210310000000000036e+04 1.188160000000000036e+04 1.151679999999999927e+04 1.081229999999999927e+04 1.045879999999999927e+04 1.035310000000000036e+04 1.029550000000000000e+04 1.024960000000000036e+04 1.024610000000000036e+04
0.000000000000000000e+00 0.000000000000000000e+00 0.000000000000000000e+00 0.000000000000000000e+00 0.000000000000000000e+00 0.000000000000000000e+00 0.000000000000000000e+00 0.000000000000000000e+00 0.000000000000000000e+00 0.000000000000000000e+00 0.000000000000000000e+00 3.110099999999999909e+03 3.117000000000000000e+03 3.118599999999999909e+03 3.119800000000000182e+03 3.119800000000000182e+03 3.120000000000000000e+03 3.120500000000000000e+03 3.121800000000000182e+03 3.123500000000000000e+03 3.122699999999999818e+03 3.122500000000000000e+03 3.126199999999999818e+03 3.130800000000000182e+03 3.196000000000000000e+03 3.373500000000000000e+03 4.025300000000000182e+03 6.675199999999999818e+03 8.746000000000000000e+03 1.131760000000000036e+04 1.208439999999999964e+04 1.211860000000000036e+04 1.209000000000000000e+04 1.189710000000000036e+04 1.144579999999999927e+04 1.079189999999999964e+04 1.048729999999999927e+04 1.036289999999999964e+04 1.026850000000000000e+04 1.025189999999999964e+04 1.025050000000000000e+04
0.000000000000000000e+00 0.000000000000000000e+00 0.000000000000000000e+00 0.000000000000000000e+00 0.000000000000000000e+00 0.000000000000000000e+00 0.000000000000000000e+00 0.000000000000000000e+00 0.000000000000000000e+00 0.000000000000000000e+00 0.000000000000000000e+00 3.109500000000000000e+03 3.116800000000000182e+03 3.119500000000000000e+03 3.120300000000000182e+03 3.120099999999999909e+03 3.120500000000000000e+03 3.120000000000000000e+03 3.121300000000000182e+03 3.120300000000000182e+03 3.121199999999999818e+03 3.128199999999999818e+03 3.138800000000000182e+03 3.135699999999999818e+03 3.213900000000000091e+03 3.557900000000000091e+03 4.097300000000000182e+03 7.563899999999999636e+03 8.461399999999999636e+03 1.092410000000000036e+04 1.190529999999999927e+04 1.213160000000000036e+04 1.206089999999999964e+04 1.192439999999999964e+04 1.141679999999999927e+04 1.086429999999999927e+04 1.044739999999999964e+04 1.030470000000000073e+04 1.027610000000000036e+04 1.023760000000000036e+04 1.019039999999999964e+04
0.000000000000000000e+00 0.000000000000000000e+00 0.000000000000000000e+00 0.000000000000000000e+00 0.000000000000000000e+00 0.000000000000000000e+00 0.000000000000000000e+00 0.000000000000000000e+00 0.000000000000000000e+00 0.000000000000000000e+00 0.000000000000000000e+00 3.101800000000000182e+03 3.117400000000000091e+03 3.118699999999999818e+03 3.119400000000000091e+03 3.119400000000000091e+03 3.120900000000000091e+03 3.122000000000000000e+03 3.121000000000000000e+03 3.125500000000000000e+03 3.123599999999999909e+03 3.128900000000000091e+03 3.133199999999999818e+03 3.144300000000000182e+03 3.196099999999999909e+03 3.265900000000000091e+03 4.761100000000000364e+03 7.670800000000000182e+03 8.925399999999999636e+03 1.080270000000000073e+04 1.208450000000000000e+04 1.214450000000000000e+04 1.208810000000000036e+04 1.192420000000000073e+04 1.145160000000000036e+04 1.080589999999999964e+04 1.049489999999999964e+04 1.033529999999999927e+04 1.028210000000000036e+04 1.027200000000000000e+04 1.024229999999999927e+04
0.000000000000000000e+00 0.000000000000000000e+00 0.000000000000000000e+00 0.000000000000000000e+00 0.000000000000000000e+00 0.000000000000000000e+00 0.000000000000000000e+00 0.000000000000000000e+00 0.000000000000000000e+00 0.000000000000000000e+00 0.000000000000000000e+00 3.038099999999999909e+03 3.114300000000000182e+03 3.106599999999999909e+03 3.118599999999999909e+03 3.119500000000000000e+03 3.120800000000000182e+03 3.121099999999999909e+03 3.126400000000000091e+03 3.122300000000000182e+03 3.123099999999999909e+03 3.126300000000000182e+03 3.134099999999999909e+03 3.165599999999999909e+03 3.153500000000000000e+03 3.341900000000000091e+03 4.203100000000000364e+03 6.931800000000000182e+03 8.577000000000000000e+03 1.093050000000000000e+04 1.209539999999999964e+04 1.209939999999999964e+04 1.205929999999999927e+04 1.194539999999999964e+04 1.142610000000000036e+04 1.078179999999999927e+04 1.046000000000000000e+04 1.033120000000000073e+04 1.031429999999999927e+04 1.027889999999999964e+04 1.024029999999999927e+04
0.000000000000000000e+00 0.000000000000000000e+00 0.000000000000000000e+00 0.000000000000000000e+00 0.000000000000000000e+00 0.000000000000000000e+00 0.000000000000000000e+00 0.000000000000000000e+00 0.000000000000000000e+00 0.000000000000000000e+00 0.000000000000000000e+00 2.915300000000000182e+03 3.099199999999999818e+03 3.118900000000000091e+03 3.112300000000000182e+03 3.110800000000000182e+03 3.121000000000000000e+03 3.121000000000000000e+03 3.121599999999999909e+03 3.121199999999999818e+03 3.123300000000000182e+03 3.124699999999999818e+03 3.135199999999999818e+03 3.144599999999999909e+03 3.155400000000000091e+03 3.352099999999999909e+03 4.266000000000000000e+03 5.957100000000000364e+03 9.267000000000000000e+03 1.069779999999999927e+04 1.200760000000000036e+04 1.215320000000000073e+04 1.204460000000000036e+04 1.187070000000000073e+04 1.149360000000000036e+04 1.085139999999999964e+04 1.047870000000000073e+04 1.034200000000000000e+04 1.030610000000000036e+04 1.026679999999999927e+04 1.025839999999999964e+04
0.000000000000000000e+00 0.000000000000000000e+00 0.000000000000000000e+00 0.000000000000000000e+00 0.000000000000000000e+00 0.000000000000000000e+00 0.000000000000000000e+00 0.000000000000000000e+00 0.000000000000000000e+00 0.000000000000000000e+00 0.000000000000000000e+00 2.963099999999999909e+03 3.079900000000000091e+03 3.118300000000000182e+03 3.081599999999999909e+03 3.120099999999999909e+03 3.123300000000000182e+03 3.121199999999999818e+03 3.123000000000000000e+03 3.123900000000000091e+03 3.122800000000000182e+03 3.127300000000000182e+03 3.127099999999999909e+03 3.134599999999999909e+03 3.154099999999999909e+03 3.286400000000000091e+03 4.876199999999999818e+03 6.257600000000000364e+03 8.829399999999999636e+03 1.070750000000000000e+04 1.199889999999999964e+04 1.212910000000000036e+04 1.207200000000000000e+04 1.190789999999999964e+04 1.148520000000000073e+04 1.082989999999999964e+04 1.050970000000000073e+04 1.034039999999999964e+04 1.029450000000000000e+04 1.028610000000000036e+04 1.028670000000000073e+04
0.000000000000000000e+00 0.000000000000000000e+00 0.000000000000000000e+00 0.000000000000000000e+00 0.000000000000000000e+00 0.000000000000000000e+00 0.000000000000000000e+00 0.000000000000000000e+00 0.000000000000000000e+00 0.000000000000000000e+00 0.000000000000000000e+00 2.955800000000000182e+03 3.061900000000000091e+03 3.107699999999999818e+03 3.120400000000000091e+03 3.120199999999999818e+03 3.116099999999999909e+03 3.120000000000000000e+03 3.125800000000000182e+03 3.122599999999999909e+03 3.127900000000000091e+03 3.129500000000000000e+03 3.128300000000000182e+03 3.140800000000000182e+03 3.172099999999999909e+03 3.318099999999999909e+03 4.479300000000000182e+03 6.262699999999999818e+03 9.497100000000000364e+03 1.085929999999999927e+04 1.201920000000000073e+04 1.212939999999999964e+04 1.205739999999999964e+04 1.187770000000000073e+04 1.143939999999999964e+04 1.085610000000000036e+04 1.047029999999999927e+04 1.035410000000000036e+04 1.030129999999999927e+04 1.023310000000000036e+04 1.028179999999999927e+04
0.000000000000000000e+00 0.000000000000000000e+00 0.000000000000000000e+00 0.000000000000000000e+00 0.000000000000000000e+00 0.000000000000000000e+00 0.000000000000000000e+00 0.000000000000000000e+00 0.000000000000000000e+00 0.000000000000000000e+00 0.000000000000000000e+00 2.992599999999999909e+03 3.120599999999999909e+03 3.111599999999999909e+03 3.123699999999999818e+03 3.123300000000000182e+03 3.124800000000000182e+03 3.121800000000000182e+03 3.121500000000000000e+03 3.128900000000000091e+03 3.129000000000000000e+03 3.124099999999999909e+03 3.128199999999999818e+03 3.144400000000000091e+03 3.185900000000000091e+03 3.418500000000000000e+03 4.491199999999999818e+03 6.565100000000000364e+03 8.116800000000000182e+03 1.154900000000000000e+04 1.214520000000000073e+04 1.212870000000000073e+04 1.203720000000000073e+04 1.197039999999999964e+04 1.149300000000000000e+04 1.078039999999999964e+04 1.052270000000000073e+04 1.038250000000000000e+04 1.034050000000000000e+04 1.026939999999999964e+04 1.031360000000000036e+04
0.000000000000000000e+00 0.000000000000000000e+00 0.000000000000000000e+00 0.000000000000000000e+00 0.000000000000000000e+00 0.000000000000000000e+00 0.000000000000000000e+00 0.000000000000000000e+00 0.000000000000000000e+00 0.000000000000000000e+00 0.000000000000000000e+00 2.975400000000000091e+03 3.095800000000000182e+03 3.120900000000000091e+03 3.117000000000000000e+03 3.120400000000000091e+03 3.124300000000000182e+03 3.123300000000000182e+03 3.124099999999999909e+03 3.126500000000000000e+03 3.131800000000000182e+03 3.126199999999999818e+03 3.124400000000000091e+03 3.141199999999999818e+03 3.187000000000000000e+03 3.251800000000000182e+03 3.933300000000000182e+03 6.770300000000000182e+03 9.784100000000000364e+03 1.152689999999999964e+04 1.198460000000000036e+04 1.213739999999999964e+04 1.207350000000000000e+04 1.193439999999999964e+04 1.144510000000000036e+04 1.084810000000000036e+04 1.053220000000000073e+04 1.033850000000000000e+04 1.030520000000000073e+04 1.028179999999999927e+04 1.026070000000000073e+04
0.000000000000000000e+00 0.000000000000000000e+00 0.000000000000000000e+00 0.000000000000000000e+00 0.000000000000000000e+00 0.000000000000000000e+00 0.000000000000000000e+00 0.000000000000000000e+00 0.000000000000000000e+00 0.000000000000000000e+00 0.000000000000000000e+00 2.997699999999999818e+03 3.090699999999999818e+03 3.121800000000000182e+03 3.118900000000000091e+03 3.124300000000000182e+03 3.121000000000000000e+03 3.123699999999999818e+03 3.121800000000000182e+03 3.133199999999999818e+03 3.126699999999999818e+03 3.125300000000000182e+03 3.129900000000000091e+03 3.127800000000000182e+03 3.129500000000000000e+03 3.400900000000000091e+03 4.673399999999999636e+03 6.359600000000000364e+03 8.445899999999999636e+03 1.121960000000000036e+04 1.199879999999999927e+04 1.214179999999999927e+04 1.204750000000000000e+04 1.191739999999999964e+04 1.149689999999999964e+04 1.083410000000000036e+04 1.048360000000000036e+04 1.036950000000000000e+04 1.032339999999999964e+04 1.026470000000000073e+04 1.027579999999999927e+04
0.000000000000000000e+00 0.000000000000000000e+00 0.000000000000000000e+00 0.000000000000000000e+00 0.000000000000000000e+00 0.000000000000000000e+00 0.000000000000000000e+00 0.000000000000000000e+00 0.000000000000000000e+00 0.000000000000000000e+00 0.000000000000000000e+00 1.995200000000000045e+03 3.081099999999999909e+03 3.117400000000000091e+03 3.121000000000000000e+03 3.121400000000000091e+03 3.123099999999999909e+03 3.130000000000000000e+03 3.108099999999999909e+03 3.125599999999999909e+03 3.135800000000000182e+03 3.138599999999999909e+03 3.126500000000000000e+03 3.155000000000000000e+03 3.281400000000000091e+03 3.484699999999999818e+03 4.273300000000000182e+03 6.347199999999999818e+03 8.880299999999999272e+03 1.095050000000000000e+04 1.202350000000000000e+04 1.209889999999999964e+04 1.206650000000000000e+04 1.189210000000000036e+04 1.149150000000000000e+04 1.081900000000000000e+04 1.049020000000000073e+04 1.037779999999999927e+04 1.028250000000000000e+04 1.027350000000000000e+04 1.026289999999999964e+04
0.000000000000000000e+00 0.000000000000000000e+00 0.000000000000000000e+00 0.000000000000000000e+00 0.000000000000000000e+00 0.000000000000000000e+00 0.000000000000000000e+00 0.000000000000000000e+00 0.000000000000000000e+00 0.000000000000000000e+00 0.000000000000000000e+00 0.000000000000000000e+00 2.918199999999999818e+03 3.107800000000000182e+03 3.122199999999999818e+03 3.146099999999999909e+03 3.123199999999999818e+03 3.132699999999999818e+03 3.129599999999999909e+03 3.123300000000000182e+03 3.134099999999999909e+03 3.134599999999999909e+03 3.129099999999999909e+03 3.143900000000000091e+03 3.215800000000000182e+03 3.649500000000000000e+03 4.041099999999999909e+03 6.956899999999999636e+03 8.810000000000000000e+03 1.113500000000000000e+04 1.191839999999999964e+04 1.213800000000000000e+04 1.207220000000000073e+04 1.181470000000000073e+04 1.137650000000000000e+04 1.081879999999999927e+04 1.048410000000000036e+04 1.034350000000000000e+04 1.030779999999999927e+04 1.030300000000000000e+04 1.024370000000000073e+04
0.000000000000000000e+00 0.000000000000000000e+00 0.000000000000000000e+00 0.000000000000000000e+00 0.000000000000000000e+00 0.000000000000000000e+00 0.000000000000000000e+00 0.000000000000000000e+00 0.000000000000000000e+00 0.000000000000000000e+00 0.000000000000000000e+00 0.000000000000000000e+00 0.000000000000000000e+00 3.006099999999999909e+03 3.097900000000000091e+03 3.121099999999999909e+03 3.125400000000000091e+03 3.126099999999999909e+03 3.124900000000000091e+03 3.125400000000000091e+03 3.139900000000000091e+03 3.126500000000000000e+03 3.131400000000000091e+03 3.161800000000000182e+03 3.150800000000000182e+03 3.339000000000000000e+03 4.193899999999999636e+03 6.817199999999999818e+03 8.188100000000000364e+03 1.120900000000000000e+04 1.200210000000000036e+04 1.210779999999999927e+04 1.206410000000000036e+04 1.185460000000000036e+04 1.141179999999999927e+04 1.081570000000000073e+04 1.049089999999999964e+04 1.036750000000000000e+04 1.034260000000000036e+04 1.029939999999999964e+04 1.030510000000000036e+04
0.000000000000000000e+00 0.000000000000000000e+00 0.000000000000000000e+00 0.000000000000000000e+00 0.000000000000000000e+00 0.000000000000000000e+00 0.000000000000000000e+00 0.000000000000000000e+00 0.000000000000000000e+00 0.000000000000000000e+00 0.000000000000000000e+00 0.000000000000000000e+00 0.000000000000000000e+00 4.000000000000000000e+00 3.002199999999999818e+03 3.115500000000000000e+03 3.121599999999999909e+03 3.127900000000000091e+03 3.126500000000000000e+03 3.123900000000000091e+03 3.124300000000000182e+03 3.131500000000000000e+03 3.163000000000000000e+03 3.184199999999999818e+03 3.215800000000000182e+03 3.744699999999999818e+03 3.969199999999999818e+03 6.023500000000000000e+03 8.932500000000000000e+03 1.075850000000000000e+04 1.197460000000000036e+04 1.212000000000000000e+04 1.203650000000000000e+04 1.182920000000000073e+04 1.137589999999999964e+04 1.080000000000000000e+04 1.050729999999999927e+04 1.037400000000000000e+04 1.028910000000000036e+04 1.028700000000000000e+04 1.029160000000000036e+04
0.000000000000000000e+00 0.000000000000000000e+00 0.000000000000000000e+00 0.000000000000000000e+00 0.000000000000000000e+00 0.000000000000000000e+00 0.000000000000000000e+00 0.000000000000000000e+00 0.000000000000000000e+00 0.000000000000000000e+00 0.000000000000000000e+00 0.000000000000000000e+00 0.000000000000000000e+00 0.000000000000000000e+00 2.399999999999999911e+00 3.018400000000000091e+03 3.121500000000000000e+03 3.121900000000000091e+03 3.127599999999999909e+03 3.123800000000000182e+03 3.126199999999999818e+03 3.131900000000000091e+03 3.143400000000000091e+03 3.157300000000000182e+03 3.202400000000000091e+03 3.830900000000000091e+03 5.237000000000000000e+03 7.226300000000000182e+03 9.219200000000000728e+03 1.080170000000000073e+04 1.208460000000000036e+04 1.209779999999999927e+04 1.209839999999999964e+04 1.188979999999999927e+04 1.141550000000000000e+04 1.081750000000000000e+04 1.049579999999999927e+04 1.036750000000000000e+04 1.031310000000000036e+04 1.027879999999999927e+04 1.026479999999999927e+04
0.000000000000000000e+00 0.000000000000000000e+00 0.000000000000000000e+00 0.000000000000000000e+00 0.000000000000000000e+00 0.000000000000000000e+00 0.000000000000000000e+00 0.000000000000000000e+00 0.000000000000000000e+00 0.000000000000000000e+00 0.000000000000000000e+00 0.000000000000000000e+00 0.000000000000000000e+00 0.000000000000000000e+00 0.000000000000000000e+00 1.880000000000000071e+01 3.007400000000000091e+03 3.110699999999999818e+03 3.118300000000000182e+03 3.123400000000000091e+03 3.128599999999999909e+03 3.130400000000000091e+03 3.140400000000000091e+03 3.137500000000000000e+03 3.340900000000000091e+03 3.511599999999999909e+03 4.243899999999999636e+03 6.566100000000000364e+03 1.019170000000000073e+04 1.181610000000000036e+04 1.198460000000000036e+04 1.214279999999999927e+04 1.203610000000000036e+04 1.188379999999999927e+04 1.142270000000000073e+04 1.080789999999999964e+04 1.049189999999999964e+04 1.038689999999999964e+04 1.033679999999999927e+04 1.031229999999999927e+04 1.033039999999999964e+04
0.000000000000000000e+00 0.000000000000000000e+00 0.000000000000000000e+00 0.000000000000000000e+00 0.000000000000000000e+00 0.000000000000000000e+00 0.000000000000000000e+00 0.000000000000000000e+00 0.000000000000000000e+00 0.000000000000000000e+00 0.000000000000000000e+00 0.000000000000000000e+00 0.000000000000000000e+00 0.000000000000000000e+00 0.000000000000000000e+00 2.399999999999999911e+00 1.919999999999999929e+01 3.053800000000000182e+03 3.122000000000000000e+03 3.124199999999999818e+03 3.132099999999999909e+03 3.138699999999999818e+03 3.129500000000000000e+03 3.137900000000000091e+03 3.326400000000000091e+03 3.544400000000000091e+03 4.822800000000000182e+03 7.441699999999999818e+03 9.648100000000000364e+03 1.112270000000000073e+04 1.207960000000000036e+04 1.211360000000000036e+04 1.203770000000000073e+04 1.185279999999999927e+04 1.142110000000000036e+04 1.083670000000000073e+04 1.051889999999999964e+04 1.038879999999999927e+04 1.033270000000000073e+04 1.030539999999999964e+04 1.027479999999999927e+04
0.000000000000000000e+00 0.000000000000000000e+00 0.000000000000000000e+00 0.000000000000000000e+00 0.000000000000000000e+00 0.000000000000000000e+00 0.000000000000000000e+00 0.000000000000000000e+00 0.000000000000000000e+00 0.000000000000000000e+00 0.000000000000000000e+00 0.000000000000000000e+00 0.000000000000000000e+00 0.000000000000000000e+00 0.000000000000000000e+00 1.369999999999999929e+01 1.869999999999999929e+01 2.460000000000000142e+01 3.043300000000000182e+03 3.124099999999999909e+03 3.126000000000000000e+03 3.133599999999999909e+03 3.136500000000000000e+03 3.165199999999999818e+03 3.253400000000000091e+03 3.548800000000000182e+03 5.066600000000000364e+03 6.846600000000000364e+03 9.432399999999999636e+03 1.160850000000000000e+04 1.209329999999999927e+04 1.209970000000000073e+04 1.203660000000000036e+04 1.193760000000000036e+04 1.143300000000000000e+04 1.081220000000000073e+04 1.050260000000000036e+04 1.042660000000000036e+04 1.033179999999999927e+04 1.034010000000000036e+04 1.031670000000000073e+04
0.000000000000000000e+00 0.000000000000000000e+00 0.000000000000000000e+00 0.000000000000000000e+00 0.000000000000000000e+00 0.000000000000000000e+00 0.000000000000000000e+00 0.000000000000000000e+00 0.000000000000000000e+00 0.000000000000000000e+00 0.000000000000000000e+00 0.000000000000000000e+00 0.000000000000000000e+00 0.000000000000000000e+00 0.000000000000000000e+00 6.299999999999999822e+00 1.569999999999999929e+01 1.350000000000000000e+01 3.510000000000000142e+01 3.023300000000000182e+03 3.122000000000000000e+03 3.124199999999999818e+03 3.149800000000000182e+03 3.150900000000000091e+03 3.213699999999999818e+03 3.582199999999999818e+03 4.335800000000000182e+03 7.470899999999999636e+03 9.467000000000000000e+03 1.174929999999999927e+04 1.206160000000000036e+04 1.209820000000000073e+04 1.207310000000000036e+04 1.190679999999999927e+04 1.148650000000000000e+04 1.084979999999999927e+04 1.051579999999999927e+04 1.040579999999999927e+04 1.035979999999999927e+04 1.033600000000000000e+04 1.032450000000000000e+04
0.000000000000000000e+00 0.000000000000000000e+00 0.000000000000000000e+00 0.000000000000000000e+00 0.000000000000000000e+00 0.000000000000000000e+00 0.000000000000000000e+00 0.000000000000000000e+00 0.000000000000000000e+00 0.000000000000000000e+00 0.000000000000000000e+00 0.000000000000000000e+00 0.000000000000000000e+00 0.000000000000000000e+00 8.800000000000000711e+00 7.400000000000000355e+00 1.780000000000000071e+01 6.500000000000000000e+00 2.669999999999999929e+01 5.879999999999999716e+01 3.097599999999999909e+03 3.123000000000000000e+03 3.128900000000000091e+03 3.133500000000000000e+03 3.342300000000000182e+03 3.433099999999999909e+03 4.300300000000000182e+03 6.528100000000000364e+03 9.141500000000000000e+03 1.125110000000000036e+04 1.208900000000000000e+04 1.211529999999999927e+04 1.208589999999999964e+04 1.191070000000000073e+04 1.142100000000000000e+04 1.086150000000000000e+04 1.056450000000000000e+04 1.040689999999999964e+04 1.034289999999999964e+04 1.034960000000000036e+04 1.029970000000000073e+04
0.000000000000000000e+00 0.000000000000000000e+00 0.000000000000000000e+00 0.000000000000000000e+00 0.000000000000000000e+00 0.000000000000000000e+00 0.000000000000000000e+00 0.000000000000000000e+00 0.000000000000000000e+00 0.000000000000000000e+00 0.000000000000000000e+00 0.000000000000000000e+00 0.000000000000000000e+00 0.000000000000000000e+00 6.000000000000000000e+00 8.900000000000000355e+00 9.900000000000000355e+00 1.450000000000000000e+01 2.419999999999999929e+01 3.600000000000000000e+01 6.310000000000000142e+01 3.033000000000000000e+03 3.109500000000000000e+03 3.130199999999999818e+03 3.248900000000000091e+03 3.383000000000000000e+03 4.273800000000000182e+03 6.122199999999999818e+03 8.896000000000000000e+03 1.117910000000000036e+04 1.204720000000000073e+04 1.211060000000000036e+04 1.210500000000000000e+04 1.187550000000000000e+04 1.149989999999999964e+04 1.086670000000000073e+04 1.059879999999999927e+04 1.044510000000000036e+04 1.042089999999999964e+04 1.036100000000000000e+04 1.035210000000000036e+04
0.000000000000000000e+00 0.000000000000000000e+00 0.000000000000000000e+00 0.000000000000000000e+00 0.000000000000000000e+00 0.000000000000000000e+00 0.000000000000000000e+00 0.000000000000000000e+00 0.000000000000000000e+00 0.000000000000000000e+00 0.000000000000000000e+00 0.000000000000000000e+00 0.000000000000000000e+00 0.000000000000000000e+00 0.000000000000000000e+00 4.099999999999999645e+00 1.450000000000000000e+01 1.419999999999999929e+01 2.369999999999999929e+01 4.860000000000000142e+01 9.520000000000000284e+01 1.439000000000000057e+02 3.023800000000000182e+03 3.134800000000000182e+03 3.248599999999999909e+03 3.708599999999999909e+03 4.189899999999999636e+03 7.148600000000000364e+03 8.908600000000000364e+03 1.193350000000000000e+04 1.210300000000000000e+04 1.210020000000000073e+04 1.201170000000000073e+04 1.191900000000000000e+04 1.148089999999999964e+04 1.093700000000000000e+04 1.064539999999999964e+04 1.046820000000000073e+04 1.040779999999999927e+04 1.035179999999999927e+04 1.031620000000000073e+04
0.000000000000000000e+00 0.000000000000000000e+00 0.000000000000000000e+00 0.000000000000000000e+00 0.000000000000000000e+00 0.000000000000000000e+00 0.000000000000000000e+00 0.000000000000000000e+00 0.000000000000000000e+00 0.000000000000000000e+00 0.000000000000000000e+00 0.000000000000000000e+00 0.000000000000000000e+00 0.000000000000000000e+00 1.699999999999999956e+00 1.459999999999999964e+01 2.219999999999999929e+01 2.310000000000000142e+01 3.489999999999999858e+01 3.710000000000000142e+01 1.195999999999999943e+02 1.045999999999999943e+02 2.176999999999999886e+02 3.016300000000000182e+03 3.137000000000000000e+03 3.358900000000000091e+03 3.950199999999999818e+03 6.512800000000000182e+03 8.686000000000000000e+03 1.166079999999999927e+04 1.198370000000000073e+04 1.212210000000000036e+04 1.206150000000000000e+04 1.191379999999999927e+04 1.152789999999999964e+04 1.090489999999999964e+04 1.063370000000000073e+04 1.051050000000000000e+04 1.043179999999999927e+04 1.037870000000000073e+04 1.036560000000000036e+04
0.000000000000000000e+00 0.000000000000000000e+00 0.000000000000000000e+00 0.000000000000000000e+00 0.000000000000000000e+00 0.000000000000000000e+00 0.000000000000000000e+00 0.000000000000000000e+00 0.000000000000000000e+00 0.000000000000000000e+00 0.000000000000000000e+00 0.000000000000000000e+00 0.000000000000000000e+00 0.000000000000000000e+00 3.799999999999999822e+00 2.989999999999999858e+01 2.069999999999999929e+01 2.950000000000000000e+01 5.789999999999999858e+01 9.520000000000000284e+01 8.879999999999999716e+01 1.285000000000000000e+02 2.395000000000000000e+02 6.143999999999999773e+02 3.191300000000000182e+03 3.491400000000000091e+03 4.431500000000000000e+03 6.076199999999999818e+03 8.388700000000000728e+03 1.078829999999999927e+04 1.210079999999999927e+04 1.217660000000000036e+04 1.199179999999999927e+04 1.192660000000000036e+04 1.147870000000000073e+04 1.094629999999999927e+04 1.068870000000000073e+04 1.058539999999999964e+04 1.048310000000000036e+04 1.038970000000000073e+04 1.036770000000000073e+04
0.000000000000000000e+00 0.000000000000000000e+00 0.000000000000000000e+00 0.000000000000000000e+00 0.000000000000000000e+00 0.000000000000000000e+00 0.000000000000000000e+00 0.000000000000000000e+00 0.000000000000000000e+00 0.000000000000000000e+00 0.000000000000000000e+00 0.000000000000000000e+00 0.000000000000000000e+00 0.000000000000000000e+00 1.930000000000000071e+01 2.439999999999999858e+01 2.860000000000000142e+01 2.869999999999999929e+01 7.390000000000000568e+01 1.539000000000000057e+02 2.025999999999999943e+02 2.803999999999999773e+02 2.628000000000000114e+02 7.037999999999999545e+02 1.421299999999999955e+03 3.181699999999999818e+03 4.020099999999999909e+03 5.083899999999999636e+03 8.686799999999999272e+03 1.118450000000000000e+04 1.209700000000000000e+04 1.212870000000000073e+04 1.206450000000000000e+04 1.194789999999999964e+04 1.152570000000000073e+04 1.103539999999999964e+04 1.073279999999999927e+04 1.062460000000000036e+04 1.049420000000000073e+04 1.050360000000000036e+04 1.043270000000000073e+04
0.000000000000000000e+00 0.000000000000000000e+00 0.000000000000000000e+00 0.000000000000000000e+00 0.000000000000000000e+00 0.000000000000000000e+00 0.000000000000000000e+00 0.000000000000000000e+00 0.000000000000000000e+00 0.000000000000000000e+00 0.000000000000000000e+00 0.000000000000000000e+00 0.000000000000000000e+00 0.000000000000000000e+00 2.360000000000000142e+01 6.679999999999999716e+01 6.060000000000000142e+01 9.859999999999999432e+01 1.929000000000000057e+02 1.538000000000000114e+02 3.296999999999999886e+02 5.482999999999999545e+02 6.207000000000000455e+02 1.234900000000000091e+03 1.800200000000000045e+03 4.946300000000000182e+03 3.354900000000000091e+03 4.559100000000000364e+03 6.873399999999999636e+03 1.041360000000000036e+04 1.208839999999999964e+04 1.214120000000000073e+04 1.207989999999999964e+04 1.193860000000000036e+04 1.151510000000000036e+04 1.097110000000000036e+04 1.079300000000000000e+04 1.066800000000000000e+04 1.053910000000000036e+04 1.053739999999999964e+04 1.045129999999999927e+04
0.000000000000000000e+00 0.000000000000000000e+00 0.000000000000000000e+00 0.000000000000000000e+00 0.000000000000000000e+00 0.000000000000000000e+00 0.000000000000000000e+00 0.000000000000000000e+00 0.000000000000000000e+00 0.000000000000000000e+00 0.000000000000000000e+00 0.000000000000000000e+00 0.000000000000000000e+00 0.000000000000000000e+00 4.179999999999999716e+01 1.450000000000000000e+02 2.315999999999999943e+02 3.056999999999999886e+02 4.120000000000000000e+02 5.825000000000000000e+02 6.852999999999999545e+02 8.477000000000000455e+02 1.392099999999999909e+03 1.886299999999999955e+03 2.790400000000000091e+03 4.878399999999999636e+03 6.936399999999999636e+03 4.813800000000000182e+03 6.761000000000000000e+03 9.707799999999999272e+03 1.201539999999999964e+04 1.212729999999999927e+04 1.209829999999999927e+04 1.193279999999999927e+04 1.158289999999999964e+04 1.104510000000000036e+04 1.086850000000000000e+04 1.068500000000000000e+04 1.067570000000000073e+04 1.058189999999999964e+04 1.052679999999999927e+04
1.000000000000000056e-01 0.000000000000000000e+00 0.000000000000000000e+00 0.000000000000000000e+00 0.000000000000000000e+00 0.000000000000000000e+00 0.000000000000000000e+00 0.000000000000000000e+00 0.000000000000000000e+00 0.000000000000000000e+00 0.000000000000000000e+00 0.000000000000000000e+00 0.000000000000000000e+00 1.290000000000000000e+02 1.324000000000000057e+02 5.370000000000000000e+02 1.499700000000000045e+03 1.628599999999999909e+03 2.193699999999999818e+03 1.773099999999999909e+03 2.606099999999999909e+03 3.234400000000000091e+03 3.374599999999999909e+03 3.372000000000000000e+03 4.793100000000000364e+03 6.629600000000000364e+03 7.749899999999999636e+03 8.217000000000000000e+03 6.682000000000000000e+03 8.761299999999999272e+03 1.172529999999999927e+04 1.213800000000000000e+04 1.208420000000000073e+04 1.193320000000000073e+04 1.168070000000000073e+04 1.121160000000000036e+04 1.086420000000000073e+04 1.076179999999999927e+04 1.066300000000000000e+04 1.058539999999999964e+04 1.058039999999999964e+04
0.000000000000000000e+00 0.000000000000000000e+00 0.000000000000000000e+00 0.000000000000000000e+00 0.000000000000000000e+00 0.000000000000000000e+00 0.000000000000000000e+00 0.000000000000000000e+00 0.000000000000000000e+00 0.000000000000000000e+00 0.000000000000000000e+00 0.000000000000000000e+00 0.000000000000000000e+00 0.000000000000000000e+00 8.890000000000000000e+02 1.278700000000000045e+03 2.757300000000000182e+03 4.333699999999999818e+03 5.932300000000000182e+03 5.192600000000000364e+03 4.785199999999999818e+03 4.574100000000000364e+03 6.449399999999999636e+03 6.068300000000000182e+03 7.238199999999999818e+03 6.997800000000000182e+03 7.725399999999999636e+03 8.283700000000000728e+03 8.729799999999999272e+03 7.095199999999999818e+03 1.010760000000000036e+04 1.215729999999999927e+04 1.209100000000000000e+04 1.195470000000000073e+04 1.171229999999999927e+04 1.128660000000000036e+04 1.099200000000000000e+04 1.082870000000000073e+04 1.073689999999999964e+04 1.064800000000000000e+04 1.061800000000000000e+04
0.000000000000000000e+00 0.000000000000000000e+00 0.000000000000000000e+00 0.000000000000000000e+00 0.000000000000000000e+00 0.000000000000000000e+00 0.000000000000000000e+00 0.000000000000000000e+00 0.000000000000000000e+00 0.000000000000000000e+00 0.000000000000000000e+00 0.000000000000000000e+00 0.000000000000000000e+00 5.772000000000000455e+02 2.724000000000000000e+03 3.059300000000000182e+03 3.866300000000000182e+03 6.131300000000000182e+03 6.757600000000000364e+03 6.765000000000000000e+03 7.297100000000000364e+03 7.401699999999999818e+03 7.964899999999999636e+03 7.596800000000000182e+03 7.789500000000000000e+03 7.260500000000000000e+03 8.240399999999999636e+03 7.799800000000000182e+03 9.364299999999999272e+03 9.070500000000000000e+03 9.732600000000000364e+03 1.211470000000000073e+04 1.211820000000000073e+04 1.202879999999999927e+04 1.176500000000000000e+04 1.133739999999999964e+04 1.114810000000000036e+04 1.100350000000000000e+04 1.081450000000000000e+04 1.075720000000000073e+04 1.069270000000000073e+04
0.000000000000000000e+00 0.000000000000000000e+00 0.000000000000000000e+00 0.000000000000000000e+00 0.000000000000000000e+00 0.000000000000000000e+00 0.000000000000000000e+00 0.000000000000000000e+00 0.000000000000000000e+00 0.000000000000000000e+00 0.000000000000000000e+00 0.000000000000000000e+00 0.000000000000000000e+00 1.225299999999999955e+03 3.254800000000000182e+03 3.694699999999999818e+03 6.655899999999999636e+03 6.216800000000000182e+03 7.198000000000000000e+03 7.728100000000000364e+03 7.074300000000000182e+03 7.817000000000000000e+03 8.155300000000000182e+03 7.755100000000000364e+03 7.687100000000000364e+03 8.211299999999999272e+03 7.988600000000000364e+03 8.242100000000000364e+03 8.788200000000000728e+03 9.360299999999999272e+03 1.078120000000000073e+04 1.190650000000000000e+04 1.214400000000000000e+04 1.211789999999999964e+04 1.185900000000000000e+04 1.154439999999999964e+04 1.132789999999999964e+04 1.113160000000000036e+04 1.096479999999999927e+04 1.080160000000000036e+04 1.069139999999999964e+04
0.000000000000000000e+00 0.000000000000000000e+00 0.000000000000000000e+00 0.000000000000000000e+00 0.000000000000000000e+00 0.000000000000000000e+00 0.000000000000000000e+00 0.000000000000000000e+00 0.000000000000000000e+00 0.000000000000000000e+00 0.000000000000000000e+00 0.000000000000000000e+00 0.000000000000000000e+00 9.188999999999999773e+02 3.077500000000000000e+03 5.091000000000000000e+03 6.639000000000000000e+03 7.173899999999999636e+03 7.071300000000000182e+03 8.407399999999999636e+03 7.637399999999999636e+03 7.729699999999999818e+03 9.192000000000000000e+03 7.275399999999999636e+03 8.753799999999999272e+03 8.541500000000000000e+03 7.800100000000000364e+03 9.612899999999999636e+03 9.385000000000000000e+03 9.371799999999999272e+03 9.643100000000000364e+03 1.186110000000000036e+04 1.211500000000000000e+04 1.208139999999999964e+04 1.197320000000000073e+04 1.173800000000000000e+04 1.150279999999999927e+04 1.131929999999999927e+04 1.115289999999999964e+04 1.093800000000000000e+04 1.086900000000000000e+04
