# Supplementary material for: Non-reciprocal multifarious self-organization
Source: Nat Nanotechnol. 2022 Dec 12;18(1):79–85. doi: 10.1038/s41565-022-01258-2 (PMC9879770; doi:10.1038/s41565-022-01258-2)
Supplement: Source Data Fig. 3 — Monte Carlo simulation output. [file 41565_2022_1258_MOESM3_ESM.zip › Source_Data_Fig3/README.txt]

Each folder contains the following information:
    lambda_..._error.txt -> the error of self-assembly in final configuration
    lambda_..._density.txt -> density in the final configuration
    lambda_..._energy.txt -> energy in the final configuration 
    lambda_..._freq.txt -> frequency of stopping at each pattern (each chunk corresponds to one pattern)

    
