# Supplementary material for: Non-reciprocal multifarious self-organization
Source: Nat Nanotechnol. 2022 Dec 12;18(1):79–85. doi: 10.1038/s41565-022-01258-2 (PMC9879770; doi:10.1038/s41565-022-01258-2)
Supplement: Source Data Fig. 4 — Monte Carlo simulation output. [file 41565_2022_1258_MOESM4_ESM.zip]

Archive with 6 entries (5 files):
- Source_Data_Fig4/
- Source_Data_Fig4/tau_retireval.txt
- Source_Data_Fig4/tau_shift.txt
- Source_Data_Fig4/yield_premature_waiting.txt
- Source_Data_Fig4/freq.txt
- Source_Data_Fig4/README.txt
