# Supplementary material for: Non-reciprocal multifarious self-organization
Source: Nat Nanotechnol. 2022 Dec 12;18(1):79–85. doi: 10.1038/s41565-022-01258-2 (PMC9879770; doi:10.1038/s41565-022-01258-2)
Supplement: Source Data Fig. 4 — Monte Carlo simulation output. [file 41565_2022_1258_MOESM4_ESM.zip › Source_Data_Fig4/tau_retireval.txt]

9.434800000000000963e-01 1.843699999999999672e+00 3.277160000000000295e+00 5.116760000000000197e+00 7.095519999999998717e+00 9.786699999999999733e+00 1.303161999999999843e+01 1.708053999999999917e+01 1.992269999999999897e+01
2.664984232598759939e-01 3.920534019747820009e-01 6.081786040300990459e-01 6.976579551614099373e-01 9.674841650383741998e-01 1.267847384348763207e+00 1.453715837294207835e+00 1.460537924327882653e+00 3.170877954131946508e-01
