# Supplementary material for: Non-reciprocal multifarious self-organization
Source: Nat Nanotechnol. 2022 Dec 12;18(1):79–85. doi: 10.1038/s41565-022-01258-2 (PMC9879770; doi:10.1038/s41565-022-01258-2)
Supplement: Source Data Fig. 4 — Monte Carlo simulation output. [file 41565_2022_1258_MOESM4_ESM.zip › Source_Data_Fig4/tau_shift.txt]

3.759162303664921601e-02 7.756250000000000644e-02 1.702139917695473237e-01 3.083644444444443855e-01 5.178050847457627004e-01 8.199806763285024669e-01 1.132755813953488344e+00 1.698116129032258170e+00 2.208598290598290159e+00
2.509418348960035586e-02 1.344767056965629100e-02 2.386354145584320199e-02 4.667990838587389446e-02 7.850367134614359699e-02 1.203214680148270987e-01 1.865774006134888752e-01 2.467945980179105381e-01 3.477392937350255453e-01
