# Supplementary material for: Non-reciprocal multifarious self-organization
Source: Nat Nanotechnol. 2022 Dec 12;18(1):79–85. doi: 10.1038/s41565-022-01258-2 (PMC9879770; doi:10.1038/s41565-022-01258-2)
Supplement: Source Data Fig. 4 — Monte Carlo simulation output. [file 41565_2022_1258_MOESM4_ESM.zip › Source_Data_Fig4/yield_premature_waiting.txt]

7.966666666666667451e-01 9.166666666666667407e-01 9.037800687285223455e-01 8.771929824561403022e-01 8.533333333333332771e-01 7.542087542087542174e-01 6.066666666666666874e-01 5.600000000000000533e-01 4.466666666666666563e-01
2.033333333333333104e-01 8.333333333333334259e-02 7.216494845360824084e-02 9.122807017543858865e-02 7.666666666666667462e-02 6.734006734006733885e-02 5.999999999999999778e-02 7.666666666666667462e-02 1.033333333333333326e-01
0.000000000000000000e+00 0.000000000000000000e+00 2.405498281786941708e-02 3.157894736842105365e-02 7.000000000000000666e-02 1.784511784511784716e-01 3.333333333333333703e-01 3.633333333333333415e-01 4.500000000000000111e-01
