# Supplementary material for: Non-reciprocal multifarious self-organization
Source: Nat Nanotechnol. 2022 Dec 12;18(1):79–85. doi: 10.1038/s41565-022-01258-2 (PMC9879770; doi:10.1038/s41565-022-01258-2)
Supplement: Source Data Fig. 4 — Monte Carlo simulation output. [file 41565_2022_1258_MOESM4_ESM.zip › Source_Data_Fig4/README.txt]

freq.txt -> frequency of stopping at each pattern:
    9 chunks corresponding to 9 panels
    each chunks has 21 lines (corresponding to mu)
    each line has the frequency for the following patterns [0,1,2,3,4]
    pattern 0 stands for anything erroneous

tau_retrieval.txt -> average and std of retireval time for different pattern sizes
tau_shift.txt -> average and std of shift time for different pattern sizes
yield_premature_waiting.txt -> yield, premature and waiting fractions for different pattern sizes
